# Supplementary material for: Identifying enhancer properties associated with genetic risk for complex traits using regulome-wide association studies
Source: PLoS Comput Biol. 2022 Sep 7;18(9):e1010430. doi: 10.1371/journal.pcbi.1010430 (PMC9484640; doi:10.1371/journal.pcbi.1010430)
Supplement: S3 Table — Sample names are as described in the ROADMAP epigenomics project integrative analysis portal: https://egg2.wustl.edu/roadmap/web_portal/meta.html. (ZIP) [file pcbi.1010430.s010.zip › supplemental_table3/E032blood_sig_enhancers05.gcov.out]

GENE      CHR      START       STOP  NSNPS  NPARAM       N        ZSTAT            P
enh35476    1    1168700    1169700      3       1  150064       1.9619      0.02489
enh35510    1    1510900    1511900      4       1  150064       1.6881     0.045692
enh35555    1    1841200    1842200      3       1  150064       2.0797     0.018775
enh35566    1    2043600    2044600      5       1  150064       2.4555    0.0070339
enh35567    1    2057800    2058800      2       1  150064       2.6994    0.0034735
enh35568    1    2063200    2064200      1       1  150064       2.0727       0.0191
enh35569    1    2065300    2066300      5       2  150064       3.2658   0.00054572
enh35570    1    2071000    2072000      5       2  150064       3.2169   0.00064792
enh35572    1    2080400    2081400      1       1  150064       3.5192    0.0002164
enh35578    1    2126900    2127900      2       1  150064       2.5265    0.0057606
enh35580    1    2132300    2133300      2       1  150064       3.1466   0.00082584
enh35582    1    2137300    2138300      3       1  150064       2.6996    0.0034707
enh35589    1    2181900    2182900      4       2  150064        1.749     0.040148
enh35598    1    2233900    2234900      3       1  150064       1.8512      0.03207
enh35599    1    2236100    2237100      5       3  150064       2.5458    0.0054515
enh35603    1    2310400    2311400      2       1  150064        1.907     0.028259
enh35609    1    2398500    2399500      6       3  150064       4.9121    4.505e-07
enh35610    1    2402000    2403000      1       1  150064       4.5279    2.978e-06
enh35623    1    2524000    2525000      7       1  150064       3.0401    0.0011826
enh35624    1    2542200    2543200      1       1  150064       2.6463     0.004069
enh35656    1    3539100    3540100      4       2  150064       1.9135     0.027844
enh35693    1    4855600    4856600      3       2  150064       2.6429    0.0041098
enh35697    1    5444900    5445900      1       1  150064       1.7546      0.03966
enh35698    1    5448900    5449900      1       1  150064       1.6795      0.04653
enh35720    1    6260200    6261200      1       1  150064       1.7453      0.04047
enh35721    1    6264400    6265400      3       2  150064         2.25     0.012223
enh35733    1    6519300    6520300      1       1  150064       1.7365      0.04124
enh35734    1    6523700    6524700      2       1  150064       1.7104     0.043593
enh35746    1    6658400    6659400      6       3  150064       1.6901     0.045505
enh35749    1    6675600    6676600      3       1  150064       2.1533     0.015649
enh35750    1    6684200    6685200      2       1  150064       2.1264     0.016733
enh35752    1    6760000    6761000      1       1  150064        3.769    8.194e-05
enh35788    1    8002500    8003500      2       1  150064       2.0947     0.018098
enh35810    1    8436100    8437100      4       2  150064       4.3432   7.0227e-06
enh35811    1    8439900    8440900      2       1  150064       3.5915   0.00016438
enh35813    1    8444400    8445400      2       1  150064       4.8974   4.8548e-07
enh35815    1    8447600    8448600      2       1  150064       4.7983    8.002e-07
enh35817    1    8454300    8455300      2       1  150064       3.3185   0.00045251
enh35819    1    8457700    8458700      1       1  150064       2.3545     0.009273
enh35820    1    8464500    8465500      2       1  150064       4.6602   1.5796e-06
enh35821    1    8467700    8468700      2       1  150064       4.9569   3.5806e-07
enh35825    1    8486600    8487600      2       1  150064       4.9564   3.5904e-07
enh35826    1    8489400    8490400      1       1  150064       5.7027    5.896e-09
enh35828    1    8495600    8496600      1       1  150064       5.6949    6.171e-09
enh35833    1    8525400    8526400      2       1  150064       2.7846    0.0026793
enh35835    1    8552500    8553500      3       2  150064       2.8475    0.0022034
enh35836    1    8555900    8556900      2       1  150064       2.0148     0.021962
enh35837    1    8569100    8570100      2       1  150064       2.9289    0.0017009
enh35840    1    8574900    8575900      2       1  150064       2.9651     0.001513
enh35841    1    8576400    8577400      2       1  150064       2.4796     0.006576
enh35844    1    8582300    8583300      2       1  150064       1.9051     0.028382
enh35845    1    8586200    8587200      3       1  150064        2.376    0.0087516
enh35847    1    8591000    8592000      2       1  150064       2.9386    0.0016484
enh35849    1    8599800    8600800      2       1  150064       2.4961    0.0062787
enh35852    1    8662900    8663900      3       1  150064       2.8042    0.0025223
enh35854    1    8685500    8686500      2       1  150064       1.6667     0.047782
enh35857    1    8690200    8691200      1       1  150064       3.1268    0.0008837
enh35858    1    8691600    8692600      1       1  150064        2.875      0.00202
enh35859    1    8693400    8694400      2       1  150064       3.1799   0.00073672
enh35860    1    8702500    8703500      1       1  150064       3.0783     0.001041
enh35861    1    8703900    8704900      1       1  150064       2.8288     0.002336
enh35862    1    8707500    8708500      1       1  150064       2.3807      0.00864
enh35864    1    8718900    8719900      1       1  150064       2.4949       0.0063
enh35867    1    8726100    8727100      1       1  150064       2.8965     0.001887
enh35868    1    8729100    8730100      1       1  150064       1.9571      0.02517
enh35869    1    8730400    8731400      2       1  150064       2.3313     0.009868
enh35870    1    8740800    8741800      2       1  150064         2.38    0.0086572
enh35873    1    8749700    8750700      1       1  150064       2.2389      0.01258
enh35875    1    8771500    8772500      1       1  150064       1.8001      0.03592
enh35876    1    8773100    8774100      1       1  150064       2.6506     0.004018
enh35884    1    8932100    8933100      2       1  150064       1.6928     0.045245
enh35888    1    8959400    8960400      4       2  150064       2.2143     0.013406
enh35889    1    8978100    8979100      4       1  150064       2.2139     0.013419
enh35892    1    8998700    8999700      4       2  150064       2.8836    0.0019657
enh35936    1    9422200    9423200      7       4  150064       1.7535     0.039756
enh35954    1    9651400    9652400      1       1  150064       1.8634       0.0312
enh36028    1   10367600   10368600      3       1  150064       1.7143     0.043237
enh36035    1   10489200   10490200      3       2  150064       1.6593      0.04853
enh36078    1   11350800   11351800      2       1  150064       1.8014     0.035822
enh36104    1   11778400   11779400      1       1  150064       1.7455      0.04045
enh36124    1   11953500   11954500      2       1  150064       1.6983     0.044725
enh36132    1   12012300   12013300      9       3  150064       2.1053     0.017631
enh36146    1   12116600   12117600      3       1  150064       3.0023    0.0013397
enh36147    1   12119400   12120400      1       1  150064       2.5762     0.004994
enh36148    1   12124600   12125600      2       1  150064       3.0549    0.0011256
enh36149    1   12127800   12128800      2       1  150064       2.6411    0.0041314
enh36150    1   12137900   12138900      3       2  150064       2.3256      0.01002
enh36153    1   12147200   12148200      3       2  150064       2.2788     0.011338
enh36220    1   14039800   14040800      7       4  150064       2.0307     0.021142
enh36222    1   14050300   14051300      4       2  150064       1.7277     0.042019
enh36228    1   14074300   14075300      2       1  150064       1.6562     0.048838
enh36235    1   14238200   14239200      4       2  150064       1.8606       0.0314
enh36236    1   14846900   14847900      1       1  150064       2.0798      0.01877
enh36328    1   16352900   16353900      5       3  150064       2.0835     0.018603
enh36347    1   16541900   16542900      5       2  150064        1.812     0.034996
enh36350    1   16564100   16565100      2       1  150064       2.7283    0.0031827
enh36351    1   16570400   16571400      1       1  150064        2.126      0.01675
enh36356    1   16679500   16680500      1       1  150064       2.0801      0.01876
enh36360    1   16698400   16699400      2       1  150064       1.7669     0.038622
enh36361    1   16702600   16703600      4       2  150064       2.0447      0.02044
enh36363    1   16711200   16712200      3       1  150064       1.7799     0.037547
enh36369    1   16824200   16825200      3       1  150064       1.8836     0.029809
enh36370    1   16826400   16827400      3       1  150064        2.091     0.018265
enh36401    1   17371500   17372500      7       2  150064       2.3144     0.010324
enh36402    1   17378500   17379500      2       1  150064       2.7791    0.0027255
enh36404    1   17386800   17387800      4       2  150064       2.7751    0.0027589
enh36405    1   17392900   17393900      3       1  150064       3.0542    0.0011282
enh36421    1   17757000   17758000      3       1  150064       1.8195      0.03442
enh36463    1   19641000   19642000      3       1  150064       2.1377     0.016271
enh36464    1   19643200   19644200      1       1  150064        1.705       0.0441
enh36468    1   19695700   19696700      4       2  150064       1.8083      0.03528
enh36495    1   19831200   19832200      4       2  150064       2.2548     0.012073
enh36497    1   19835300   19836300      5       2  150064       1.8503     0.032138
enh36538    1   20732600   20733600      4       2  150064       2.0437     0.020491
enh36539    1   20819800   20820800      1       1  150064       1.7361      0.04127
enh36551    1   21059900   21060900      1       1  150064       2.8655     0.002082
enh36554    1   21114400   21115400      3       1  150064       2.8778    0.0020023
enh36555    1   21257600   21258600      3       1  150064       2.5812    0.0049225
enh36559    1   21348500   21349500      1       1  150064       2.1326      0.01648
enh36560    1   21377600   21378600      3       2  150064        3.157   0.00079714
enh36561    1   21415700   21416700      3       1  150064       2.7094    0.0033702
enh36562    1   21416900   21417900      2       1  150064       2.7388    0.0030831
enh36563    1   21491800   21492800      4       2  150064       2.5446    0.0054697
enh36564    1   21499800   21500800      3       1  150064       2.3763    0.0087447
enh36567    1   21517100   21518100      6       2  150064       2.7126    0.0033382
enh36568    1   21521300   21522300      1       1  150064       1.7381       0.0411
enh36606    1   22097000   22098000      7       3  150064       2.3658    0.0089957
enh36608    1   22100000   22101000      4       2  150064       2.7729    0.0027783
enh36610    1   22105300   22106300      5       2  150064        2.264     0.011787
enh36625    1   22349400   22350400      2       1  150064       2.5516    0.0053615
enh36626    1   22353500   22354500     11       3  150064       2.9863    0.0014117
enh36631    1   22374600   22375600      4       2  150064       3.2881   0.00050426
enh36637    1   22418700   22419700      1       1  150064       1.7696       0.0384
enh36641    1   22469200   22470200      1       1  150064       2.7488     0.002991
enh36661    1   23437600   23438600      2       1  150064       1.9202     0.027415
enh36714    1   24074600   24075600      1       1  150064       2.1532      0.01565
enh36752    1   24575400   24576400      2       1  150064       2.7662    0.0028357
enh36756    1   24717300   24718300      5       2  150064       1.7514     0.039939
enh36757    1   24719400   24720400      3       1  150064       2.3825    0.0085973
enh36761    1   24744900   24745900      4       2  150064       2.1968     0.014018
enh36764    1   24806700   24807700      4       2  150064       2.1522      0.01569
enh36766    1   24825900   24826900      2       1  150064       2.1134     0.017283
enh36767    1   24836200   24837200      3       2  150064       1.7051     0.044088
enh36768    1   24841700   24842700      2       1  150064        2.274     0.011484
enh36770    1   24851400   24852400      2       1  150064       2.0062     0.022418
enh36771    1   24853600   24854600      4       1  150064        2.688    0.0035942
enh36774    1   24866800   24867800      6       3  150064       1.6486     0.049612
enh36775    1   24873800   24874800      6       3  150064       1.8687     0.030833
enh36779    1   24967400   24968400      2       1  150064       2.5702    0.0050815
enh36817    1   25317200   25318200     10       3  150064       3.2186   0.00064411
enh36870    1   25969200   25970200      1       1  150064       1.7449       0.0405
enh36962    1   26865200   26866200      4       2  150064       1.8326     0.033435
enh36967    1   26900700   26901700      8       3  150064       2.7432    0.0030419
enh36980    1   27033600   27034600      2       1  150064       2.6037    0.0046111
enh36981    1   27041800   27042800      1       1  150064       2.7222     0.003242
enh36982    1   27047600   27048600      2       1  150064       2.6519    0.0040023
enh36984    1   27064800   27065800      1       1  150064       2.7089     0.003375
enh36985    1   27067600   27068600      2       1  150064       2.3583    0.0091803
enh36986    1   27073100   27074100      1       1  150064       2.7082     0.003382
enh36987    1   27076600   27077600      1       1  150064       2.7081     0.003383
enh36995    1   27158000   27159000      2       1  150064       2.6325    0.0042379
enh36997    1   27160900   27161900      1       1  150064       1.8565      0.03169
enh37002    1   27214800   27215800      1       1  150064       2.4794      0.00658
enh37004    1   27225100   27226100      1       1  150064        2.489     0.006405
enh37006    1   27247000   27248000      2       1  150064       2.7103    0.0033606
enh37007    1   27249400   27250400      1       1  150064        2.512     0.006003
enh37008    1   27258700   27259700      1       1  150064        2.537      0.00559
enh37019    1   27445300   27446300      2       1  150064       1.7562     0.039525
enh37042    1   27666100   27667100      6       4  150064       2.0718     0.019143
enh37048    1   27685000   27686000      1       1  150064       1.7819      0.03738
enh37051    1   27693800   27694800      1       1  150064       1.8301      0.03362
enh37052    1   27695700   27696700      3       2  150064       3.6069   0.00015492
enh37110    1   27946800   27947800      2       1  150064       2.0452     0.020419
enh37111    1   27948900   27949900      4       2  150064       2.0423     0.020559
enh37112    1   27954000   27955000      3       1  150064       1.7172     0.042971
enh37114    1   27958200   27959200      4       2  150064        2.328    0.0099565
enh37116    1   27970100   27971100      2       1  150064       1.7707     0.038307
enh37143    1   28217000   28218000      2       1  150064        1.694     0.045131
enh37147    1   28269900   28270900      1       1  150064        2.197      0.01401
enh37165    1   28469700   28470700      1       1  150064       3.7192    9.994e-05
enh37190    1   28608900   28609900      5       3  150064       1.8461     0.032436
enh37195    1   28697700   28698700      2       1  150064       1.9834     0.023663
enh37197    1   28743900   28744900      4       1  150064       2.0635     0.019532
enh37201    1   28782400   28783400      1       1  150064       2.4036     0.008118
enh37206    1   28845600   28846600      1       1  150064       2.4689     0.006776
enh37207    1   28878100   28879100      1       1  150064       2.8194     0.002406
enh37208    1   28880300   28881300      2       1  150064       2.0181     0.021789
enh37209    1   28905200   28906200      2       1  150064       2.7673    0.0028261
enh37213    1   28967100   28968100      2       1  150064       2.2745     0.011467
enh37214    1   28973600   28974600      2       1  150064       2.0484     0.020261
enh37227    1   29210900   29211900      3       2  150064       2.8059    0.0025088
enh37231    1   29246900   29247900      2       1  150064       3.1857   0.00072194
enh37232    1   29247500   29248500      3       2  150064        2.849     0.002193
enh37233    1   29248700   29249700      2       1  150064       2.7158    0.0033057
enh37237    1   29266200   29267200      2       1  150064       3.3153   0.00045766
enh37240    1   29282000   29283000      1       1  150064       2.0212      0.02163
enh37242    1   29284600   29285600      2       1  150064       3.3872   0.00035308
enh37244    1   29298800   29299800      2       1  150064       2.8308    0.0023213
enh37245    1   29306800   29307800      4       2  150064       2.2125     0.013465
enh37247    1   29312200   29313200      3       2  150064       2.9616    0.0015305
enh37251    1   29528300   29529300      2       1  150064       2.3593    0.0091552
enh37253    1   29555800   29556800      3       1  150064       2.0326     0.021045
enh37254    1   29557600   29558600      3       1  150064       2.1232     0.016867
enh37273    1   31263400   31264400      3       2  150064       1.8307     0.033573
enh37277    1   31341600   31342600      1       1  150064       1.8475      0.03234
enh37283    1   31449000   31450000      1       1  150064       1.7721      0.03819
enh37304    1   31714200   31715200      4       2  150064       3.9188   4.4494e-05
enh37306    1   31770900   31771900      2       1  150064       3.3482   0.00040666
enh37307    1   31772600   31773600      3       2  150064       3.7093   0.00010391
enh37309    1   31845000   31846000      3       2  150064       2.0867     0.018456
enh37310    1   31846300   31847300      1       1  150064       2.1253      0.01678
enh37311    1   31895100   31896100      5       2  150064       2.0482     0.020269
enh37312    1   31896900   31897900      4       2  150064       3.0475    0.0011539
enh37313    1   31907100   31908100      1       1  150064       1.9219      0.02731
enh37354    1   32411200   32412200      2       1  150064       2.0879     0.018402
enh37366    1   32490000   32491000      2       1  150064       2.1063     0.017589
enh37394    1   32707600   32708600      3       1  150064       1.7063     0.043974
enh37395    1   32712400   32713400      3       1  150064        1.811     0.035071
enh37417    1   32810900   32811900      1       1  150064        2.932     0.001684
enh37444    1   33257100   33258100      5       2  150064       2.1918     0.014197
enh37448    1   33279900   33280900      2       1  150064        1.684      0.04609
enh37467    1   33502600   33503600      2       1  150064       1.8687     0.030829
enh37477    1   33618600   33619600      2       1  150064       1.9122     0.027923
enh37489    1   33760600   33761600      3       2  150064       1.7552     0.039615
enh37495    1   33811500   33812500      1       1  150064       1.7861      0.03704
enh37508    1   33936900   33937900      2       1  150064       2.0795     0.018788
enh37515    1   35318300   35319300      4       2  150064       1.8872     0.029566
enh37516    1   35322800   35323800      4       2  150064        1.898     0.028849
enh37530    1   35585600   35586600      2       1  150064       1.7055      0.04405
enh37531    1   35586400   35587400      2       1  150064       1.7055      0.04405
enh37532    1   35611500   35612500      2       1  150064       1.8724     0.030576
enh37533    1   35653100   35654100      2       1  150064       1.6956     0.044984
enh37551    1   36002300   36003300      2       1  150064       3.0799    0.0010355
enh37570    1   36266000   36267000      1       1  150064       1.8066      0.03541
enh37571    1   36269600   36270600      1       1  150064       3.3702    0.0003756
enh37573    1   36276000   36277000      1       1  150064       1.7772      0.03777
enh37574    1   36325600   36326600      2       1  150064        2.732    0.0031477
enh37579    1   36397700   36398700      1       1  150064        3.492    0.0002397
enh37583    1   36488600   36489600      2       1  150064       3.3305   0.00043337
enh37585    1   36553200   36554200      1       1  150064       3.1405    0.0008432
enh37586    1   36555600   36556600      3       2  150064        3.192   0.00070642
enh37587    1   36565000   36566000      6       2  150064       2.3137     0.010343
enh37588    1   36574200   36575200      2       1  150064         1.76     0.039204
enh37589    1   36581500   36582500      3       1  150064       2.1813     0.014579
enh37591    1   36587700   36588700      4       2  150064       2.3105      0.01043
enh37592    1   36592000   36593000      4       2  150064       3.5271   0.00021004
enh37593    1   36599900   36600900      3       1  150064       3.6681   0.00012219
enh37594    1   36607600   36608600      2       1  150064       3.3975   0.00034006
enh37595    1   36613200   36614200      3       1  150064       3.8801   5.2202e-05
enh37601    1   36653200   36654200      4       2  150064       2.5472    0.0054291
enh37628    1   36836300   36837300      4       2  150064       1.7182     0.042877
enh37674    1   38271800   38272800      4       2  150064       2.3417     0.009599
enh37675    1   38285400   38286400      4       2  150064       2.4588      0.00697
enh37676    1   38290900   38291900      2       1  150064       2.3771    0.0087255
enh37681    1   38318600   38319600      2       1  150064       3.0089    0.0013111
enh37684    1   38355900   38356900      4       2  150064       3.1962   0.00069617
enh37687    1   38387300   38388300      3       1  150064       1.8786     0.030151
enh37688    1   38389900   38390900      3       2  150064        2.572    0.0050559
enh37689    1   38392400   38393400      1       1  150064       2.5346     0.005629
enh37690    1   38395300   38396300      5       2  150064       2.8028     0.002533
enh37707    1   38939000   38940000      3       1  150064       2.3264    0.0099991
enh37720    1   39490700   39491700      2       1  150064       1.8507     0.032107
enh37721    1   39492800   39493800      5       2  150064       1.7435     0.040624
enh37724    1   39513000   39514000      4       2  150064       2.0411     0.020618
enh37731    1   39651000   39652000      2       1  150064       2.1225     0.016899
enh37757    1   39862100   39863100      2       1  150064       1.6723     0.047237
enh37758    1   39863600   39864600      2       1  150064       1.6897     0.045544
enh37761    1   39876000   39877000      1       1  150064       2.1881      0.01433
enh37763    1   39975200   39976200      6       3  150064       1.9525     0.025439
enh37764    1   39990500   39991500      4       2  150064       2.2521     0.012158
enh37774    1   40119000   40120000      3       2  150064       2.0009     0.022701
enh37787    1   40341000   40342000      1       1  150064       1.8639      0.03117
enh37792    1   40372900   40373900      2       1  150064       2.2891     0.011037
enh37846    1   40864000   40865000      3       2  150064        2.095     0.018086
enh37856    1   40973000   40974000      3       2  150064       1.7554     0.039594
enh37859    1   40998100   40999100      3       2  150064       1.9022     0.028572
enh37860    1   41004600   41005600      5       1  150064       1.6544     0.049018
enh37867    1   41155000   41156000      5       3  150064       2.1322     0.016493
enh37868    1   41155700   41156700      3       2  150064       2.3236     0.010073
enh37870    1   41160300   41161300      2       1  150064       2.7493    0.0029861
enh37872    1   41164800   41165800      4       2  150064       3.1218    0.0008987
enh37874    1   41170300   41171300      2       1  150064        2.747     0.003007
enh37875    1   41179400   41180400      3       2  150064       2.5635    0.0051813
enh37879    1   41228700   41229700      6       3  150064       1.8773     0.030238
enh37884    1   41274800   41275800      6       2  150064       3.1941   0.00070143
enh37898    1   41446700   41447700      4       2  150064       2.3025     0.010653
enh37899    1   41468800   41469800      5       2  150064        2.221     0.013176
enh37900    1   41480600   41481600      7       3  150064        2.342      0.00959
enh37917    1   41898000   41899000      6       3  150064       2.2582     0.011965
enh38030    1   43416100   43417100      5       2  150064       2.8117    0.0024641
enh38031    1   43419600   43420600      3       2  150064       2.1424      0.01608
enh38033    1   43426900   43427900      7       2  150064       2.4583    0.0069804
enh38050    1   43739400   43740400      2       1  150064        2.174     0.014854
enh38051    1   43740100   43741100      5       3  150064       1.9049     0.028398
enh38055    1   43825600   43826600      3       2  150064       3.7678   8.2356e-05
enh38056    1   43831000   43832000      2       1  150064       1.9653     0.024692
enh38059    1   43856400   43857400      4       2  150064       4.1648   1.5578e-05
enh38060    1   43920200   43921200      3       2  150064       4.1734   1.5006e-05
enh38061    1   44015500   44016500      3       1  150064       2.0885     0.018378
enh38063    1   44117300   44118300      1       1  150064       4.3591    6.529e-06
enh38067    1   44229000   44230000      1       1  150064       3.2448    0.0005877
enh38069    1   44248700   44249700      3       2  150064       4.2994   8.5643e-06
enh38070    1   44255200   44256200      3       1  150064       2.7864    0.0026647
enh38072    1   44318900   44319900      3       1  150064       3.9946   3.2404e-05
enh38074    1   44413900   44414900      5       2  150064       3.6271    0.0001433
enh38077    1   44439000   44440000      2       1  150064       1.9816     0.023762
enh38078    1   44442800   44443800      5       2  150064       2.5588    0.0052521
enh38079    1   44456000   44457000      1       1  150064       2.0898      0.01832
enh38080    1   44458600   44459600      1       1  150064       2.9213     0.001743
enh38087    1   44677600   44678600      1       1  150064       2.7892     0.002642
enh38088    1   44679900   44680900      1       1  150064       2.3252      0.01003
enh38094    1   44739500   44740500      3       1  150064        2.411    0.0079548
enh38099    1   44821000   44822000      2       1  150064       1.9614     0.024916
enh38119    1   45184600   45185600      1       1  150064       1.8209      0.03431
enh38165    1   45877700   45878700      1       1  150064       2.1121      0.01734
enh38236    1   47015100   47016100      3       2  150064       1.9002     0.028706
enh38258    1   47797900   47798900      2       1  150064       1.9259     0.027059
enh38278    1   50916900   50917900      4       2  150064       1.9096     0.028095
enh38279    1   51077800   51078800      3       2  150064       2.1276     0.016687
enh38283    1   51382900   51383900      1       1  150064       2.4746      0.00667
enh38319    1   51985800   51986800      3       1  150064       1.9132     0.027861
enh38356    1   52988900   52989900      2       1  150064        2.073     0.019085
enh38396    1   53661200   53662200      1       1  150064       2.0792       0.0188
enh38398    1   53684600   53685600      1       1  150064       2.2179      0.01328
enh38400    1   53702200   53703200      4       2  150064       2.5829    0.0048987
enh38401    1   53711600   53712600      1       1  150064       3.5803    0.0001716
enh38403    1   53751400   53752400      2       1  150064       2.4234    0.0076881
enh38406    1   53771800   53772800      4       2  150064       2.1252     0.016783
enh38441    1   54686200   54687200      4       2  150064       1.8085     0.035265
enh38443    1   54694700   54695700      2       1  150064       2.0398     0.020687
enh38461    1   54800900   54801900      1       1  150064       2.3764     0.008741
enh38466    1   54819100   54820100      2       1  150064       2.3288    0.0099338
enh38467    1   54820900   54821900      3       1  150064       1.8066     0.035413
enh38469    1   54825800   54826800      3       1  150064       1.7609     0.039126
enh38472    1   54838900   54839900      4       1  150064       1.9734     0.024223
enh38474    1   54844900   54845900      5       2  150064       1.7986     0.036041
enh38475    1   54850300   54851300      1       1  150064       2.1615      0.01533
enh38499    1   55326700   55327700      7       2  150064       2.0501     0.020179
enh38525    1   56001800   56002800      6       3  150064       1.9712     0.024351
enh38556    1   59165800   59166800      2       1  150064       2.3789    0.0086815
enh38569    1   59324100   59325100      4       2  150064       1.9851     0.023568
enh38686    1   65342100   65343100      2       1  150064       1.7233      0.04242
enh38689    1   65359800   65360800      1       1  150064         2.29      0.01101
enh38692    1   65370700   65371700      1       1  150064       2.2212      0.01317
enh38694    1   65376300   65377300      3       2  150064        3.012    0.0012976
enh38695    1   65379500   65380500      3       2  150064       2.9212    0.0017436
enh38696    1   65382200   65383200      5       2  150064       2.8138    0.0024477
enh38698    1   65391700   65392700      2       1  150064       2.7824     0.002698
enh38700    1   65396600   65397600      4       2  150064       2.0038     0.022545
enh38701    1   65398300   65399300      3       1  150064       2.3488    0.0094178
enh38702    1   65400000   65401000      3       2  150064       2.5661    0.0051429
enh38703    1   65401700   65402700      4       2  150064       1.7347     0.041401
enh38704    1   65404300   65405300      2       1  150064       1.8888     0.029458
enh38705    1   65405700   65406700      3       2  150064        3.289   0.00050272
enh38706    1   65407100   65408100      2       1  150064       1.8528     0.031958
enh38709    1   65413900   65414900      5       2  150064        2.281     0.011274
enh38710    1   65419300   65420300      3       1  150064       2.0133     0.022042
enh38711    1   65424100   65425100      3       1  150064       2.3492     0.009407
enh38723    1   65529800   65530800      3       2  150064       1.7161     0.043068
enh38730    1   66153300   66154300      5       2  150064       2.7778    0.0027366
enh38732    1   66277600   66278600      1       1  150064       1.6821      0.04627
enh38739    1   66753000   66754000      2       1  150064         2.37    0.0088942
enh38740    1   66765800   66766800      8       2  150064       2.1848     0.014452
enh38758    1   66830100   66831100      3       2  150064       1.6901     0.045503
enh38759    1   66832300   66833300      1       1  150064       3.2356     0.000607
enh38768    1   66910200   66911200      3       2  150064         1.89     0.029382
enh38840    1   71445700   71446700      4       2  150064       2.2778     0.011368
enh38844    1   74058200   74059200      4       2  150064       3.2624   0.00055242
enh38845    1   74102500   74103500      1       1  150064       2.7162     0.003302
enh38855    1   76477900   76478900      3       2  150064       1.7498     0.040073
enh38905    1   78446100   78447100      3       2  150064       1.9066     0.028289
enh38909    1   78474700   78475700      3       2  150064       2.0605     0.019677
enh38917    1   79114600   79115600      1       1  150064       2.3844     0.008554
enh38931    1   84226400   84227400      6       2  150064       1.6781     0.046661
enh38932    1   84284400   84285400      3       2  150064       3.3847   0.00035624
enh38935    1   84556700   84557700      1       1  150064       1.8547      0.03182
enh38941    1   84621700   84622700      2       1  150064       2.1147     0.017226
enh38942    1   84628600   84629600      2       1  150064       1.9878     0.023417
enh38947    1   84639400   84640400      1       1  150064        1.923      0.02724
enh38975    1   85319700   85320700      4       1  150064       2.4091    0.0079965
enh38977    1   85341900   85342900      3       2  150064       2.1777     0.014712
enh38983    1   85438800   85439800      6       1  150064       2.2177     0.013286
enh38986    1   85459500   85460500      4       2  150064       1.9507     0.025546
enh38987    1   85464500   85465500      6       1  150064       2.1046     0.017665
enh38988    1   85492500   85493500      1       1  150064       2.3189       0.0102
enh38999    1   85800000   85801000      2       1  150064       2.6093    0.0045366
enh39043    1   88656200   88657200      2       1  150064       2.1685     0.015062
enh39089    1   89817600   89818600      4       2  150064       1.8792     0.030111
enh39091    1   89823500   89824500      4       2  150064       1.7728     0.038134
enh39121    1   90132700   90133700      2       1  150064         2.09     0.018307
enh39129    1   90163900   90164900      1       1  150064       1.7523      0.03986
enh39142    1   90277800   90278800      1       1  150064       1.9384      0.02629
enh39147    1   90307600   90308600      3       2  150064       2.4101    0.0079752
enh39148    1   90311800   90312800      2       1  150064       2.4159    0.0078477
enh39160    1   90406300   90407300      1       1  150064       2.0617      0.01962
enh39170    1   91389200   91390200      3       1  150064       2.3581    0.0091846
enh39171    1   91390300   91391300      1       1  150064       2.5134     0.005979
enh39173    1   91434400   91435400      1       1  150064       1.9934      0.02311
enh39174    1   91449100   91450100      1       1  150064       1.7466      0.04035
enh39176    1   91471800   91472800      1       1  150064       2.1738      0.01486
enh39181    1   91488400   91489400      3       1  150064       2.4412    0.0073191
enh39182    1   91489600   91490600      1       1  150064       2.1477      0.01587
enh39200    1   92112100   92113100      4       2  150064       2.5439    0.0054818
enh39211    1   92240600   92241600      7       3  150064        2.041     0.020625
enh39240    1   92765500   92766500      4       2  150064       2.8423    0.0022392
enh39242    1   92781300   92782300      1       1  150064       1.7483      0.04021
enh39245    1   92832100   92833100      2       1  150064       2.4688    0.0067779
enh39248    1   92929500   92930500      3       1  150064       3.0893    0.0010033
enh39251    1   92944200   92945200      1       1  150064       2.0744      0.01902
enh39252    1   92946800   92947800      4       2  150064       2.7354    0.0031148
enh39253    1   92960300   92961300      1       1  150064       3.4695    0.0002607
enh39254    1   92969800   92970800      2       1  150064       3.2028   0.00068054
enh39255    1   93002800   93003800      2       1  150064        2.821    0.0023936
enh39256    1   93048500   93049500      1       1  150064       1.8952      0.02903
enh39266    1   93324600   93325600      1       1  150064        1.779      0.03762
enh39267    1   93342900   93343900      2       1  150064       1.6554     0.048926
enh39268    1   93348400   93349400      2       1  150064        1.731     0.041726
enh39269    1   93363200   93364200      5       1  150064       1.6474     0.049736
enh39270    1   93368800   93369800      1       1  150064       1.7266      0.04212
enh39271    1   93392300   93393300      2       1  150064       1.6933     0.045198
enh39272    1   93394900   93395900      1       1  150064       1.6959      0.04495
enh39273    1   93399600   93400600      3       1  150064       2.5166    0.0059253
enh39274    1   93401000   93402000      3       1  150064       1.7756       0.0379
enh39277    1   93414600   93415600      1       1  150064       1.8291      0.03369
enh39278    1   93415500   93416500      1       1  150064       1.8858      0.02966
enh39279    1   93417600   93418600      1       1  150064       2.1765      0.01476
enh39281    1   93421600   93422600      1       1  150064       2.1151      0.01721
enh39282    1   93423800   93424800      1       1  150064       1.7987      0.03603
enh39285    1   93441000   93442000      2       1  150064       1.6623     0.048225
enh39288    1   93459000   93460000      1       1  150064       2.0825      0.01865
enh39374    1   95348900   95349900      4       2  150064        2.534    0.0056383
enh39379    1   95444800   95445800      4       2  150064       3.0339    0.0012071
enh39380    1   95508400   95509400      7       2  150064       1.9798     0.023862
enh39385    1   97189300   97190300      3       1  150064       3.8876   5.0622e-05
enh39386    1   97842900   97843900      6       3  150064       3.1391   0.00084744
enh39388    1   98351400   98352400      2       1  150064       4.9823   3.1417e-07
enh39390    1   98370200   98371200      3       2  150064       5.1913   1.0442e-07
enh39391    1   98370600   98371600      4       2  150064       5.4629   2.3425e-08
enh39392    1   98377000   98378000      1       1  150064       6.0414    7.639e-10
enh39393    1   98381800   98382800      4       1  150064       5.9707   1.1815e-09
enh39394    1   98383200   98384200      3       2  150064       5.4966   1.9356e-08
enh39397    1   98698300   98699300      2       1  150064       3.0845    0.0010196
enh39401    1   98870900   98871900      4       1  150064       3.0149    0.0012854
enh39507    1  101772100  101773100     11       4  150064       1.6543     0.049036
enh39511    1  101804000  101805000      7       4  150064       1.9186     0.027519
enh39522    1  101918600  101919600      5       3  150064       2.2651     0.011755
enh39541    1  108281600  108282600      5       2  150064       2.5147    0.0059572
enh39548    1  108346100  108347100      8       1  150064       2.5616    0.0052101
enh39549    1  108349300  108350300      5       1  150064       2.4968    0.0062659
enh39550    1  108352400  108353400      5       2  150064       2.3612    0.0091073
enh39551    1  108353400  108354400      7       2  150064       2.4902    0.0063844
enh39553    1  108364000  108365000      4       2  150064       2.2704     0.011593
enh39555    1  108375000  108376000      4       2  150064       1.8185     0.034492
enh39566    1  108437400  108438400      4       2  150064        1.714     0.043265
enh39567    1  108441800  108442800      5       1  150064       2.0115     0.022135
enh39568    1  108462500  108463500      4       2  150064       1.8569      0.03166
enh39577    1  108484400  108485400      7       3  150064       1.6719     0.047275
enh39578    1  108492200  108493200      4       2  150064       2.1863     0.014395
enh39593    1  108660400  108661400      6       3  150064       1.9794     0.023886
enh39595    1  108740500  108741500      5       2  150064       2.2112     0.013513
enh39659    1  110052900  110053900      4       2  150064       1.8154     0.034728
enh39662    1  110088500  110089500      3       2  150064       1.7333     0.041525
enh39675    1  110182500  110183500      1       1  150064       1.8088      0.03524
enh39677    1  110186100  110187100      2       1  150064       2.0658     0.019423
enh39679    1  110199200  110200200      3       2  150064       2.2718     0.011549
enh39692    1  110358100  110359100      2       1  150064        1.885     0.029718
enh39703    1  110438300  110439300      5       2  150064       1.9161     0.027674
enh39715    1  110575800  110576800      2       1  150064       1.8614     0.031341
enh39718    1  110745600  110746600      1       1  150064       2.2414       0.0125
enh39724    1  110809400  110810400      3       1  150064       1.6898      0.04553
enh39727    1  110886600  110887600      4       2  150064       2.0536     0.020009
enh39730    1  110892700  110893700      2       1  150064       2.1775     0.014723
enh39731    1  110925700  110926700      4       2  150064         2.06     0.019699
enh39749    1  111314500  111315500      6       3  150064       2.5881    0.0048252
enh39750    1  111323100  111324100      4       2  150064       2.3344    0.0097885
enh39751    1  111326900  111327900      8       4  150064       2.7223    0.0032413
enh39752    1  111330900  111331900      5       2  150064       3.8521    5.856e-05
enh39753    1  111400800  111401800     10       2  150064        2.447    0.0072023
enh39754    1  111412700  111413700      4       2  150064       2.0334     0.021004
enh39758    1  111434100  111435100      4       2  150064       1.6985     0.044704
enh39759    1  111439000  111440000      3       1  150064       1.8727     0.030557
enh39801    1  111994000  111995000      3       2  150064       1.8109      0.03508
enh39816    1  112134400  112135400      3       2  150064       2.8477     0.002202
enh39820    1  112167200  112168200      4       2  150064       2.0721     0.019129
enh39821    1  112171600  112172600      2       1  150064       1.9574     0.025151
enh39828    1  112192700  112193700      4       2  150064       2.1369     0.016303
enh39832    1  112202100  112203100      1       1  150064       1.9584      0.02509
enh39837    1  112231300  112232300      2       1  150064       1.8443     0.032567
enh39838    1  112232400  112233400      4       2  150064       1.6563     0.048831
enh39853    1  112936600  112937600      4       1  150064       1.8506     0.032113
enh39854    1  112940000  112941000      1       1  150064       2.4403     0.007338
enh39855    1  113005300  113006300      1       1  150064       2.4846     0.006484
enh39859    1  113159400  113160400      3       2  150064       3.7995   7.2484e-05
enh39860    1  113165400  113166400      3       2  150064       2.1612     0.015339
enh39861    1  113173400  113174400      1       1  150064       3.3565    0.0003947
enh39865    1  113215800  113216800      2       1  150064       3.0364    0.0011973
enh39866    1  113218800  113219800      2       1  150064       2.7755    0.0027562
enh39867    1  113238900  113239900      5       3  150064        2.005     0.022481
enh39868    1  113243700  113244700      1       1  150064       2.4386     0.007372
enh39883    1  113683100  113684100      1       1  150064       1.6575      0.04871
enh39933    1  114883800  114884800      2       1  150064       2.1314     0.016528
enh39940    1  115025600  115026600      8       3  150064        2.313     0.010361
enh39943    1  115047400  115048400      5       3  150064       2.4268    0.0076161
enh39944    1  115049900  115050900      1       1  150064       2.5298     0.005706
enh39951    1  115257500  115258500      2       1  150064       1.7788     0.037633
enh39952    1  115259500  115260500      2       1  150064       1.9462     0.025816
enh39953    1  115294800  115295800      3       2  150064       2.2466     0.012332
enh39956    1  115605400  115606400      4       2  150064       2.4618    0.0069116
enh39958    1  115628000  115629000      3       2  150064         3.46   0.00027013
enh39960    1  115632700  115633700      5       2  150064       1.8358     0.033193
enh39961    1  115634200  115635200      6       3  150064       3.8669   5.5109e-05
enh39963    1  115642800  115643800      6       2  150064       3.8735   5.3648e-05
enh39965    1  115655100  115656100      7       4  150064       3.7919   7.4742e-05
enh39967    1  116185600  116186600      4       1  150064       2.7837     0.002687
enh39995    1  116925400  116926400      1       1  150064        1.869      0.03081
enh40026    1  117308200  117309200      2       1  150064        2.712    0.0033437
enh40027    1  117320500  117321500      3       1  150064       3.3991   0.00033806
enh40028    1  117327800  117328800      4       1  150064       2.9797    0.0014429
enh40029    1  117337200  117338200      5       1  150064       2.8626    0.0021007
enh40030    1  117341900  117342900      2       1  150064       2.7859    0.0026689
enh40031    1  117350100  117351100      1       1  150064       3.2432    0.0005909
enh40032    1  117359100  117360100      1       1  150064       3.5666    0.0001808
enh40048    1  117550500  117551500      4       2  150064        2.573    0.0050416
enh40067    1  117934200  117935200      1       1  150064        1.911        0.028
enh40251    1  145587900  145588900      3       1  150064       1.9471     0.025762
enh40254    1  145609000  145610000      1       1  150064       1.8132       0.0349
enh40258    1  145726300  145727300      1       1  150064       1.9945      0.02305
enh40263    1  146641800  146642800      4       2  150064       2.2889     0.011044
enh40264    1  146675900  146676900     11       3  150064       2.4039    0.0081104
enh40265    1  146695800  146696800      1       1  150064       2.3824     0.008601
enh40266    1  146697600  146698600      5       3  150064       2.3168     0.010258
enh40269    1  146718700  146719700      5       3  150064       1.7537     0.039744
enh40270    1  146721700  146722700      4       1  150064       2.1444        0.016
enh40271    1  146966600  146967600      2       1  150064       2.1904     0.014247
enh40283    1  147233600  147234600      4       2  150064       1.7592     0.039269
enh40314    1  149887400  149888400      1       1  150064       1.7468      0.04034
enh40315    1  149889400  149890400      1       1  150064       1.7202       0.0427
enh40316    1  149897800  149898800      2       1  150064       1.6838     0.046111
enh40318    1  149909300  149910300      1       1  150064       1.7142      0.04325
enh40323    1  150061900  150062900      2       1  150064       4.6673   1.5257e-06
enh40324    1  150063800  150064800      1       1  150064       5.5301      1.6e-08
enh40325    1  150079500  150080500      3       1  150064       5.1146   1.5721e-07
enh40328    1  150090400  150091400      1       1  150064       5.7411    4.702e-09
enh40331    1  150118800  150119800      3       1  150064       5.2081   9.5414e-08
enh40333    1  150126400  150127400      1       1  150064       2.7587     0.002902
enh40334    1  150129600  150130600      3       1  150064       5.8984   1.8355e-09
enh40335    1  150137200  150138200      2       1  150064       5.1703   1.1685e-07
enh40337    1  150152600  150153600      2       1  150064       4.6663    1.533e-06
enh40338    1  150158300  150159300      3       2  150064       4.7642   9.4794e-07
enh40339    1  150159500  150160500      1       1  150064       5.4736    2.205e-08
enh40340    1  150185000  150186000      3       2  150064       4.6806   1.4303e-06
enh40343    1  150204800  150205800      2       1  150064       4.2775   9.4514e-06
enh40344    1  150209000  150210000      2       1  150064       1.9992     0.022793
enh40347    1  150241800  150242800      3       1  150064       4.9797   3.1842e-07
enh40350    1  150264900  150265900      5       2  150064       4.0209   2.8991e-05
enh40352    1  150295200  150296200      6       3  150064       5.1464   1.3276e-07
enh40353    1  150334800  150335800      5       2  150064       4.6395   1.7465e-06
enh40354    1  150339600  150340600      2       1  150064       1.7546     0.039661
enh40356    1  150345600  150346600      2       1  150064       4.3419   7.0643e-06
enh40358    1  150359400  150360400      2       1  150064       4.2877   9.0281e-06
enh40359    1  150376400  150377400      3       1  150064       4.5249   3.0206e-06
enh40362    1  150387600  150388600      8       3  150064       4.9398   3.9109e-07
enh40363    1  150436600  150437600      3       2  150064       4.9256   4.2054e-07
enh40364    1  150486800  150487800      2       1  150064       4.1525   1.6446e-05
enh40365    1  150489300  150490300      2       1  150064       4.4767   3.7907e-06
enh40366    1  150520400  150521400      4       2  150064       2.8151    0.0024382
enh40370    1  150543300  150544300      2       1  150064       1.7826     0.037322
enh40387    1  150765800  150766800      4       2  150064       2.0144     0.021986
enh40389    1  150814100  150815100      1       1  150064       1.6587      0.04859
enh40390    1  150825200  150826200      2       1  150064       1.8476     0.032332
enh40391    1  150842600  150843600      1       1  150064       2.8772     0.002006
enh40396    1  150948300  150949300      1       1  150064       1.9752      0.02412
enh40397    1  150950500  150951500      5       2  150064       1.7399     0.040939
enh40400    1  150967900  150968900      3       2  150064       3.7924     7.46e-05
enh40401    1  150971600  150972600      1       1  150064       4.9978    2.899e-07
enh40402    1  150973800  150974800      4       2  150064       4.2005   1.3315e-05
enh40411    1  151044300  151045300      6       4  150064       2.3316    0.0098612
enh40414    1  151119600  151120600      3       2  150064       2.7149    0.0033143
enh40421    1  151168400  151169400      4       2  150064       1.8421     0.032727
enh40426    1  151228000  151229000      2       1  150064       3.4523   0.00027791
enh40441    1  151370600  151371600      4       2  150064       2.5627    0.0051925
enh40442    1  151373200  151374200      1       1  150064       3.3175    0.0004542
enh40444    1  151416700  151417700      2       1  150064        2.118     0.017088
enh40446    1  151428400  151429400      3       1  150064       2.7731    0.0027763
enh40447    1  151444800  151445800      1       1  150064       2.5897     0.004803
enh40461    1  151675800  151676800      2       1  150064        2.098     0.017954
enh40528    1  153583700  153584700      2       1  150064       2.4537    0.0070704
enh40540    1  153669800  153670800      1       1  150064       2.0054      0.02246
enh40552    1  153761400  153762400      1       1  150064       2.5081     0.006069
enh40554    1  153768200  153769200      4       2  150064        2.967    0.0015038
enh40555    1  153776800  153777800      2       1  150064       3.4644   0.00026567
enh40556    1  153814100  153815100      1       1  150064       3.6578    0.0001272
enh40557    1  153816100  153817100      3       2  150064       2.2253     0.013029
enh40558    1  153821300  153822300      1       1  150064       2.8931     0.001907
enh40559    1  153822300  153823300      1       1  150064       2.1923      0.01418
enh40560    1  153824700  153825700      3       2  150064       3.3975   0.00034007
enh40562    1  153838600  153839600      1       1  150064       2.2649      0.01176
enh40564    1  153853700  153854700      5       2  150064       2.7157    0.0033063
enh40566    1  153868100  153869100      2       1  150064       2.0912     0.018253
enh40567    1  153876600  153877600      1       1  150064       3.5105    0.0002236
enh40570    1  153890200  153891200      2       1  150064       2.0632     0.019546
enh40572    1  153896400  153897400      2       1  150064        2.061     0.019652
enh40573    1  153900500  153901500      4       1  150064       3.2653   0.00054669
enh40576    1  153927100  153928100      1       1  150064       2.1749      0.01482
enh40578    1  153936800  153937800      2       1  150064       2.0757     0.018962
enh40579    1  153937700  153938700      3       1  150064       1.8292     0.033688
enh40580    1  153941200  153942200      3       1  150064       2.4604    0.0069387
enh40581    1  153947800  153948800      2       1  150064       2.2278     0.012946
enh40586    1  153965700  153966700      5       3  150064       3.1034   0.00095657
enh40587    1  154086800  154087800      2       1  150064       2.1151     0.017209
enh40590    1  154148500  154149500      3       2  150064       3.1236   0.00089326
enh40595    1  154237400  154238400      3       1  150064       3.6341   0.00013947
enh40596    1  154243400  154244400      1       1  150064       1.8912       0.0293
enh40601    1  154324000  154325000      3       2  150064       2.1166     0.017146
enh40610    1  154395400  154396400      4       2  150064       2.1786      0.01468
enh40615    1  154417000  154418000      3       2  150064       2.3655    0.0090021
enh40616    1  154426200  154427200      3       1  150064       2.2278     0.012946
enh40619    1  154450400  154451400      1       1  150064        3.228    0.0006232
enh40623    1  154528300  154529300      1       1  150064       2.2665      0.01171
enh40630    1  154595400  154596400      3       2  150064       1.7237      0.04238
enh40641    1  154779200  154780200      6       3  150064       2.0366     0.020846
enh40642    1  154792400  154793400      4       2  150064       4.2661   9.9458e-06
enh40644    1  154834700  154835700      2       1  150064        3.154   0.00080513
enh40645    1  154898100  154899100      1       1  150064       2.2952      0.01086
enh40647    1  154910800  154911800      5       1  150064       3.6992   0.00010816
enh40648    1  154912300  154913300      5       2  150064       3.7478    8.919e-05
enh40649    1  154916000  154917000      4       2  150064       3.8824   5.1714e-05
enh40650    1  154917300  154918300      4       2  150064       3.5035   0.00022963
enh40656    1  154941400  154942400      1       1  150064        2.829     0.002335
enh40663    1  154986800  154987800      1       1  150064       3.9339    4.179e-05
enh40664    1  154990800  154991800      1       1  150064       2.3559      0.00924
enh40665    1  155008600  155009600      4       2  150064       2.9609    0.0015335
enh40667    1  155017100  155018100      2       1  150064       2.4019    0.0081556
enh40672    1  155042100  155043100      1       1  150064       1.8595      0.03148
enh40673    1  155043900  155044900      1       1  150064       2.5649     0.005161
enh40680    1  155111200  155112200      2       1  150064       1.7452     0.040475
enh40684    1  155148100  155149100      3       2  150064       1.8078     0.035319
enh40685    1  155157100  155158100      4       2  150064       1.6924     0.045283
enh40690    1  155184800  155185800      1       1  150064       1.8644      0.03113
enh40691    1  155189300  155190300      2       1  150064       2.2491     0.012254
enh40697    1  155214800  155215800      1       1  150064       2.2046      0.01374
enh40698    1  155219400  155220400      3       1  150064       2.0681     0.019317
enh40700    1  155223200  155224200      1       1  150064       2.2083      0.01361
enh40702    1  155230100  155231100      1       1  150064       2.0678      0.01933
enh40704    1  155241200  155242200      2       1  150064       2.0835     0.018604
enh40706    1  155248100  155249100      2       1  150064       2.2396     0.012558
enh40707    1  155277100  155278100      2       1  150064       2.5297     0.005708
enh40708    1  155280000  155281000      1       1  150064       2.7019     0.003447
enh40716    1  155477400  155478400      1       1  150064       2.3163      0.01027
enh40724    1  155506800  155507800      1       1  150064       2.4148     0.007873
enh40735    1  155605800  155606800      1       1  150064       2.7108     0.003356
enh40737    1  155615600  155616600      1       1  150064       2.6751     0.003735
enh40740    1  155656500  155657500      1       1  150064       3.3819    0.0003599
enh40753    1  155879100  155880100      2       1  150064       2.5756    0.0050033
enh40755    1  155900100  155901100      1       1  150064       2.1215      0.01694
enh40756    1  155904600  155905600      1       1  150064       2.0349      0.02093
enh40757    1  155910800  155911800      1       1  150064       1.8582      0.03157
enh40760    1  155928700  155929700      4       2  150064       2.5784    0.0049627
enh40761    1  155929700  155930700      2       1  150064       2.5613    0.0052146
enh40762    1  155930700  155931700      2       1  150064       2.8968    0.0018848
enh40767    1  155958300  155959300      1       1  150064       2.4907     0.006375
enh40768    1  155959900  155960900      2       1  150064       2.8238    0.0023733
enh40769    1  155974300  155975300      3       2  150064       3.7577   8.5757e-05
enh40779    1  156059400  156060400      3       2  150064       1.7753     0.037926
enh40780    1  156060100  156061100      2       1  150064       1.8362     0.033167
enh40781    1  156066300  156067300      1       1  150064       1.6961      0.04493
enh40782    1  156073200  156074200      1       1  150064       1.7129      0.04337
enh40785    1  156088200  156089200      2       1  150064       1.6642     0.048041
enh40786    1  156089400  156090400      5       1  150064       1.7084     0.043783
enh40792    1  156116900  156117900      1       1  150064       2.4498     0.007147
enh40793    1  156120400  156121400      4       2  150064         2.41     0.007976
enh40795    1  156131000  156132000      4       2  150064       3.1085   0.00094024
enh40842    1  156709200  156710200      3       2  150064        1.714     0.043261
enh40843    1  156711100  156712100      3       2  150064        2.387    0.0084932
enh40849    1  156770900  156771900      2       1  150064       1.7927     0.036514
enh40935    1  158227700  158228700      1       1  150064       1.7641      0.03886
enh40937    1  158251800  158252800      1       1  150064       1.8014      0.03582
enh40941    1  158303800  158304800      1       1  150064       2.6516     0.004006
enh40945    1  158370000  158371000      3       2  150064       1.6661     0.047843
enh40959    1  158921400  158922400      9       2  150064       1.6915     0.045369
enh40979    1  159271800  159272800      2       1  150064       2.0069     0.022378
enh40999    1  159879000  159880000      1       1  150064       2.4956     0.006287
enh41003    1  159888400  159889400      1       1  150064       1.8152      0.03475
enh41018    1  160162400  160163400      4       2  150064       1.6516     0.049309
enh41019    1  160162800  160163800      7       2  150064       2.1637     0.015243
enh41020    1  160165300  160166300      4       2  150064       2.1742     0.014843
enh41021    1  160173300  160174300      1       1  150064       3.0586     0.001112
enh41022    1  160177200  160178200      1       1  150064       2.3579     0.009189
enh41024    1  160227000  160228000      1       1  150064       2.5181       0.0059
enh41026    1  160229800  160230800      1       1  150064       2.8501     0.002185
enh41027    1  160232900  160233900      3       1  150064       2.7284    0.0031825
enh41031    1  160277100  160278100      1       1  150064       2.2959      0.01084
enh41032    1  160310300  160311300      1       1  150064       2.7614     0.002878
enh41033    1  160314000  160315000      1       1  150064       2.4281     0.007589
enh41034    1  160315200  160316200      2       1  150064       1.9329     0.026622
enh41035    1  160317100  160318100      4       2  150064       2.4273     0.007605
enh41037    1  160346000  160347000      6       2  150064       2.4663    0.0068263
enh41043    1  160416400  160417400      2       1  150064       1.8769     0.030264
enh41046    1  160428700  160429700      1       1  150064       2.2479      0.01229
enh41049    1  160436300  160437300      1       1  150064       3.0082     0.001314
enh41051    1  160451300  160452300      1       1  150064       3.1169    0.0009139
enh41088    1  160654700  160655700      2       1  150064       2.3982    0.0082382
enh41126    1  160846400  160847400      3       1  150064       1.7194     0.042771
enh41127    1  160848800  160849800      6       1  150064       1.9055     0.028356
enh41174    1  161179100  161180100      1       1  150064       2.1338      0.01643
enh41178    1  161194800  161195800      1       1  150064        1.863      0.03123
enh41194    1  161469200  161470200      2       1  150064       2.0258     0.021395
enh41244    1  162223800  162224800      6       2  150064       1.7442     0.040563
enh41274    1  165598800  165599800      8       2  150064       1.7086     0.043758
enh41284    1  165706900  165707900      5       2  150064       3.5775   0.00017346
enh41286    1  165721200  165722200      4       2  150064       2.4999    0.0062122
enh41290    1  165811700  165812700      5       2  150064       2.1259     0.016755
enh41292    1  165818200  165819200      1       1  150064       2.3829     0.008588
enh41293    1  165819200  165820200      4       2  150064       2.0061     0.022422
enh41294    1  165820200  165821200      2       1  150064       1.7741      0.03802
enh41295    1  165823000  165824000      1       1  150064       2.4075     0.008032
enh41297    1  165826100  165827100      2       1  150064       3.1549   0.00080287
enh41312    1  166843600  166844600      2       1  150064       3.4847   0.00024635
enh41313    1  166876800  166877800      1       1  150064       1.7837      0.03724
enh41336    1  167246000  167247000      1       1  150064       3.0896     0.001002
enh41399    1  168053900  168054900      1       1  150064       2.2271      0.01297
enh41411    1  168356400  168357400      3       2  150064       2.2226     0.013122
enh41416    1  168408600  168409600      2       1  150064       1.8315     0.033513
enh41467    1  169671000  169672000     11       2  150064       1.7983     0.036064
enh41469    1  169672800  169673800      3       1  150064       1.9808     0.023805
enh41470    1  169674600  169675600      4       2  150064       1.9581     0.025111
enh41473    1  169848100  169849100      3       1  150064       1.9956     0.022986
enh41483    1  170040400  170041400      4       2  150064       2.1261     0.016748
enh41484    1  170042200  170043200      3       1  150064       2.0649     0.019466
enh41493    1  171404000  171405000      8       3  150064       1.8483     0.032283
enh41506    1  171712400  171713400      3       1  150064       1.8565     0.031693
enh41516    1  172310700  172311700      2       1  150064       2.0388     0.020733
enh41518    1  172325900  172326900      3       2  150064       1.7834     0.037264
enh41519    1  172329300  172330300      1       1  150064       1.8053      0.03551
enh41521    1  172348700  172349700      2       1  150064       2.0178     0.021807
enh41523    1  172358800  172359800      6       1  150064       2.4257    0.0076387
enh41529    1  172500000  172501000      3       2  150064       1.6888     0.045631
enh41559    1  172864400  172865400      1       1  150064       1.8182      0.03452
enh41579    1  173389200  173390200      3       1  150064       2.0669     0.019374
enh41580    1  173398000  173399000      4       2  150064       2.3375    0.0097071
enh41581    1  173399700  173400700      1       1  150064        2.312      0.01039
enh41586    1  173448100  173449100      4       1  150064       2.4873    0.0064362
enh41590    1  173585900  173586900      1       1  150064        1.779      0.03762
enh41591    1  173683000  173684000      1       1  150064       3.4023    0.0003341
enh41592    1  173685600  173686600      1       1  150064       3.4989    0.0002336
enh41594    1  173794600  173795600      1       1  150064       3.4042    0.0003318
enh41596    1  173838600  173839600      2       1  150064       3.0471    0.0011552
enh41598    1  173841100  173842100      3       2  150064       3.9485   3.9318e-05
enh41599    1  173855000  173856000      2       1  150064       3.8852   5.1115e-05
enh41601    1  173970200  173971200      2       1  150064       3.2422   0.00059298
enh41602    1  173974100  173975100      2       1  150064       2.9816    0.0014339
enh41603    1  173977400  173978400      7       1  150064       3.3508   0.00040295
enh41605    1  173984500  173985500      1       1  150064       3.1996    0.0006881
enh41606    1  173987100  173988100      5       2  150064       3.5323   0.00020598
enh41607    1  173988900  173989900      2       1  150064       3.3167   0.00045536
enh41608    1  173992200  173993200      2       1  150064       2.9267    0.0017129
enh41609    1  174102400  174103400      2       1  150064       2.5264    0.0057614
enh41610    1  174122000  174123000      1       1  150064       3.3982    0.0003392
enh41612    1  174130200  174131200      3       1  150064       2.9874    0.0014067
enh41613    1  174135100  174136100      2       1  150064       2.7675    0.0028248
enh41614    1  174138100  174139100      2       1  150064       2.7783    0.0027324
enh41616    1  174173600  174174600      1       1  150064       2.4562     0.007021
enh41617    1  174175300  174176300      3       2  150064       2.9516    0.0015809
enh41618    1  174188600  174189600      2       1  150064       1.8632     0.031215
enh41620    1  174294200  174295200      3       2  150064       3.3514     0.000402
enh41622    1  174767800  174768800      1       1  150064       3.2494    0.0005783
enh41624    1  174784100  174785100      2       1  150064       1.9926     0.023153
enh41625    1  174840900  174841900      2       1  150064       2.1364     0.016322
enh41627    1  174885400  174886400      3       2  150064       2.4054    0.0080766
enh41639    1  174998300  174999300      2       1  150064       1.9851     0.023567
enh41644    1  175124000  175125000      4       2  150064       2.9003     0.001864
enh41645    1  175143300  175144300      1       1  150064       3.2955    0.0004912
enh41646    1  175151200  175152200      2       1  150064         3.35   0.00040408
enh41647    1  175156200  175157200      5       2  150064       3.3594   0.00039057
enh41658    1  175256200  175257200      2       1  150064        1.717      0.04299
enh41660    1  175265900  175266900      1       1  150064       1.8889      0.02945
enh41662    1  175288200  175289200      3       1  150064       1.6749     0.046977
enh41673    1  176171100  176172100      1       1  150064       3.4701    0.0002601
enh41675    1  176177600  176178600      1       1  150064       2.2069      0.01366
enh41678    1  178380700  178381700      2       1  150064       1.7015     0.044425
enh41680    1  178454500  178455500      2       1  150064       2.8972    0.0018824
enh41683    1  178530500  178531500      3       2  150064       2.0632     0.019546
enh41708    1  178942200  178943200      1       1  150064       2.9835     0.001425
enh41726    1  179110700  179111700      1       1  150064       1.9879      0.02341
enh41733    1  179270000  179271000      3       1  150064       1.7514     0.039937
enh41735    1  179324400  179325400      3       1  150064       3.0542    0.0011282
enh41736    1  179333600  179334600      4       2  150064         2.81    0.0024768
enh41740    1  179782900  179783900      1       1  150064        2.367     0.008966
enh41743    1  179844800  179845800      1       1  150064       1.9217      0.02732
enh41752    1  179938200  179939200      3       1  150064       1.7133     0.043328
enh41765    1  180366300  180367300      3       1  150064       1.9562     0.025219
enh41766    1  180371300  180372300      3       2  150064       2.2616     0.011861
enh41771    1  180602500  180603500      4       2  150064       2.1448     0.015983
enh41773    1  180862400  180863400      3       1  150064       2.3148     0.010311
enh41774    1  180895200  180896200      6       3  150064       2.0865     0.018469
enh41817    1  181398700  181399700      6       2  150064       1.9071     0.028256
enh41834    1  182357400  182358400      1       1  150064        1.688      0.04571
enh41835    1  182362100  182363100      1       1  150064       1.9317       0.0267
enh41849    1  182646100  182647100      2       1  150064       2.3204     0.010161
enh41873    1  183449300  183450300      2       1  150064       2.7001    0.0034661
enh41897    1  183905600  183906600      4       2  150064       1.7577     0.039396
enh41904    1  184127100  184128100      1       1  150064       2.2636       0.0118
enh41906    1  184133400  184134400      2       1  150064       1.7684     0.038496
enh41910    1  184460700  184461700      4       2  150064       2.2105     0.013535
enh41916    1  184715200  184716200      5       3  150064       2.2621     0.011844
enh41930    1  184937600  184938600      5       2  150064       2.2537     0.012109
enh41931    1  184939800  184940800      1       1  150064       2.8973     0.001882
enh41933    1  184950800  184951800      3       1  150064        2.411    0.0079547
enh41953    1  185411000  185412000      4       2  150064        1.738     0.041102
enh41973    1  186342200  186343200      1       1  150064        1.751      0.03997
enh41974    1  186345800  186346800      1       1  150064       1.7256      0.04221
enh41998    1  192608400  192609400      3       1  150064       1.8552     0.031783
enh42004    1  193032400  193033400      3       2  150064       2.0773     0.018885
enh42006    1  193072400  193073400      1       1  150064       3.0838     0.001022
enh42007    1  193089800  193090800      2       1  150064       3.0646    0.0010898
enh42008    1  193092900  193093900      3       1  150064       3.1849   0.00072396
enh42009    1  193095700  193096700      3       2  150064       2.2278     0.012945
enh42012    1  193210300  193211300      4       2  150064       2.2993     0.010744
enh42026    1  193538500  193539500      4       2  150064       1.7268     0.042105
enh42029    1  194024100  194025100      2       1  150064       1.7689     0.038458
enh42048    1  197741300  197742300      1       1  150064       2.5419     0.005513
enh42049    1  197745500  197746500      1       1  150064       2.5951     0.004728
enh42050    1  197747300  197748300      1       1  150064        2.516     0.005934
enh42054    1  198070400  198071400      2       1  150064       2.5227    0.0058228
enh42093    1  198544700  198545700      6       2  150064       1.7333     0.041522
enh42096    1  198574600  198575600      4       2  150064        1.812     0.034995
enh42109    1  198639000  198640000      6       4  150064       1.9509     0.025534
enh42111    1  198650500  198651500      4       2  150064       2.1116     0.017359
enh42123    1  198757400  198758400      1       1  150064       1.7767      0.03781
enh42146    1  199368600  199369600     11       3  150064       1.6593      0.04853
enh42147    1  199373000  199374000      7       2  150064       3.3249   0.00044219
enh42151    1  199825800  199826800      2       1  150064       1.7008     0.044489
enh42153    1  199828900  199829900      4       2  150064       1.7939     0.036419
enh42161    1  200251400  200252400      3       2  150064       1.6825     0.046233
enh42162    1  200254700  200255700      2       1  150064       3.3323   0.00043065
enh42163    1  200270200  200271200      3       2  150064       2.2916     0.010963
enh42167    1  200320200  200321200      1       1  150064       2.8818     0.001977
enh42168    1  200322800  200323800      3       1  150064        2.769    0.0028118
enh42169    1  200329000  200330000      6       1  150064       3.0309     0.001219
enh42171    1  200379600  200380600      2       1  150064         2.31     0.010443
enh42173    1  200406400  200407400      1       1  150064       3.4739    0.0002565
enh42175    1  200442300  200443300      3       1  150064       2.9337    0.0016746
enh42176    1  200442800  200443800      2       1  150064       2.6782    0.0037013
enh42177    1  200493800  200494800      4       2  150064       1.9864     0.023494
enh42178    1  200495500  200496500      6       4  150064       3.7645   8.3445e-05
enh42203    1  200872700  200873700      5       3  150064        2.442    0.0073025
enh42204    1  200874400  200875400      4       1  150064       3.5285   0.00020897
enh42206    1  200929400  200930400      3       2  150064       3.7481     8.91e-05
enh42207    1  200941000  200942000      8       3  150064       1.9368     0.026382
enh42208    1  200976700  200977700      1       1  150064       2.1898      0.01427
enh42209    1  200983400  200984400      2       1  150064        3.558   0.00018684
enh42212    1  201011600  201012600      7       3  150064         3.71   0.00010363
enh42213    1  201019700  201020700      3       1  150064       4.0697   2.3534e-05
enh42225    1  201451400  201452400      6       2  150064       2.0482      0.02027
enh42236    1  201725900  201726900      4       2  150064       2.1384     0.016244
enh42238    1  201797100  201798100      3       2  150064       2.6745    0.0037417
enh42241    1  201811400  201812400      4       2  150064       2.3203     0.010162
enh42244    1  201864900  201865900      1       1  150064       1.6949      0.04505
enh42245    1  201874400  201875400      2       1  150064       2.1808       0.0146
enh42250    1  202110900  202111900      5       2  150064       1.9607      0.02496
enh42251    1  202115100  202116100      1       1  150064        1.907      0.02826
enh42274    1  202584700  202585700      1       1  150064        1.812      0.03499
enh42276    1  202688400  202689400      4       2  150064       1.9076     0.028221
enh42291    1  202927800  202928800      2       1  150064       1.6632     0.048132
enh42301    1  203051500  203052500      2       1  150064       1.7998     0.035948
enh42350    1  203651100  203652100      4       1  150064         1.92     0.027429
enh42371    1  204076400  204077400      2       1  150064       2.4232    0.0076912
enh42378    1  204254800  204255800      2       1  150064       1.8462     0.032433
enh42391    1  204416800  204417800      3       2  150064       1.8843     0.029761
enh42392    1  204424400  204425400      2       1  150064       2.0631      0.01955
enh42396    1  204449900  204450900      5       2  150064       3.4709    0.0002594
enh42399    1  204465100  204466100      4       2  150064       2.8373    0.0022752
enh42404    1  204480800  204481800      3       1  150064       3.3557   0.00039586
enh42406    1  204488500  204489500      2       1  150064       3.3959   0.00034197
enh42407    1  204491600  204492600      9       3  150064       3.4422    0.0002885
enh42408    1  204493500  204494500      3       1  150064       2.0129     0.022063
enh42410    1  204499900  204500900      1       1  150064       2.6702      0.00379
enh42413    1  204529200  204530200      2       1  150064       2.8064     0.002505
enh42415    1  204537400  204538400      2       1  150064       2.1867     0.014381
enh42416    1  204547000  204548000      1       1  150064       3.4754     0.000255
enh42417    1  204549000  204550000      4       1  150064       3.5749   0.00017516
enh42418    1  204551100  204552100      4       2  150064       1.8299     0.033629
enh42419    1  204553700  204554700      3       2  150064        2.054     0.019987
enh42430    1  205030300  205031300      4       2  150064       3.9784   3.4688e-05
enh42431    1  205088300  205089300      1       1  150064         1.98      0.02385
enh42433    1  205093400  205094400      1       1  150064       2.0893      0.01834
enh42434    1  205102100  205103100      2       1  150064        3.365   0.00038275
enh42435    1  205107100  205108100      4       1  150064       4.1445   1.7031e-05
enh42436    1  205110500  205111500      4       2  150064       3.4959   0.00023627
enh42437    1  205140000  205141000      3       2  150064       4.0385   2.6902e-05
enh42438    1  205152800  205153800      6       2  150064       4.5969   2.1439e-06
enh42439    1  205168700  205169700      5       3  150064        3.545   0.00019629
enh42440    1  205172700  205173700      3       1  150064       3.7427   9.1036e-05
enh42441    1  205178500  205179500      3       1  150064       4.1763   1.4814e-05
enh42442    1  205181400  205182400      2       1  150064       3.1831   0.00072844
enh42443    1  205199000  205200000      6       3  150064       2.5449    0.0054647
enh42444    1  205206600  205207600      5       3  150064       3.2408   0.00059605
enh42447    1  205247400  205248400      3       2  150064        1.761     0.039116
enh42473    1  205551200  205552200      4       2  150064       1.6664     0.047813
enh42476    1  205563600  205564600      8       3  150064       2.0889     0.018359
enh42477    1  205574000  205575000      3       1  150064       1.7221     0.042524
enh42488    1  205662100  205663100      4       1  150064       2.1244     0.016819
enh42500    1  205774500  205775500      3       1  150064       1.7156     0.043116
enh42527    1  206646300  206647300      5       2  150064       2.8872    0.0019434
enh42528    1  206652400  206653400      4       2  150064            2     0.022752
enh42576    1  207032000  207033000      5       2  150064       2.1216     0.016934
enh42593    1  207224900  207225900      3       1  150064       3.1904    0.0007105
enh42594    1  207226900  207227900      1       1  150064       3.2849    0.0005101
enh42597    1  207243600  207244600      2       1  150064       2.9267    0.0017129
enh42618    1  207603100  207604100      2       1  150064       1.7892     0.036795
enh42627    1  207922100  207923100      3       2  150064        3.773   8.0646e-05
enh42628    1  207923800  207924800      2       1  150064       3.7753   7.9905e-05
enh42629    1  207928000  207929000      1       1  150064       3.3754    0.0003685
enh42630    1  207971300  207972300      3       2  150064       3.8717   5.4031e-05
enh42631    1  207979200  207980200      2       1  150064       3.2204   0.00063997
enh42635    1  207992400  207993400      5       3  150064       3.9551   3.8248e-05
enh42636    1  208000600  208001600      3       2  150064       4.0616   2.4372e-05
enh42637    1  208002000  208003000      1       1  150064       4.9466    3.777e-07
enh42638    1  208003900  208004900      2       1  150064       1.6881     0.045692
enh42639    1  208006600  208007600      4       2  150064       4.6652   1.5417e-06
enh42640    1  208010400  208011400      4       2  150064       2.7929    0.0026119
enh42641    1  208013100  208014100      3       2  150064       3.9261   4.3175e-05
enh42642    1  208014200  208015200      3       2  150064       3.7764   7.9544e-05
enh42643    1  208014800  208015800      3       2  150064       3.7542    8.695e-05
enh42644    1  208017000  208018000      7       3  150064       4.8428      6.4e-07
enh42645    1  208018100  208019100      5       2  150064       4.1152   1.9342e-05
enh42646    1  208020800  208021800      4       2  150064       3.5359   0.00020322
enh42647    1  208024400  208025400      3       2  150064       1.8867       0.0296
enh42648    1  208031800  208032800      6       3  150064       3.0814    0.0010301
enh42649    1  208034300  208035300      4       2  150064       2.0998     0.017875
enh42650    1  208036200  208037200      5       2  150064       3.2962   0.00049004
enh42652    1  208044100  208045100      6       3  150064       1.9837     0.023647
enh42653    1  208047100  208048100      4       2  150064       3.0643    0.0010908
enh42654    1  208055500  208056500      4       2  150064       2.3794    0.0086709
enh42655    1  208057700  208058700      6       2  150064       2.1977     0.013984
enh42661    1  208261200  208262200      5       2  150064       2.8464    0.0022109
enh42662    1  208263400  208264400      3       1  150064       2.8185    0.0024121
enh42701    1  211402100  211403100      2       1  150064       1.8533      0.03192
enh42702    1  211430600  211431600      5       2  150064       2.0098     0.022225
enh42703    1  211434400  211435400      6       4  150064       2.5508    0.0053739
enh42704    1  211498500  211499500      2       1  150064       3.4901    0.0002414
enh42707    1  211507300  211508300      7       3  150064       1.9488      0.02566
enh42710    1  211516600  211517600      3       2  150064       2.0689     0.019277
enh42713    1  211522500  211523500      1       1  150064       2.4204     0.007752
enh42714    1  211524400  211525400      3       2  150064       1.7459     0.040412
enh42715    1  211527200  211528200      3       2  150064       1.9709      0.02437
enh42716    1  211528900  211529900      3       2  150064       1.7434      0.04063
enh42719    1  211687300  211688300      5       2  150064       1.6472     0.049762
enh42726    1  211762400  211763400      4       2  150064       1.7313     0.041698
enh42728    1  211780700  211781700      5       3  150064       2.2041     0.013757
enh42739    1  211872100  211873100      1       1  150064       2.0007      0.02271
enh42740    1  211912000  211913000      1       1  150064        1.815      0.03476
enh42772    1  212417200  212418200      2       1  150064       1.9624     0.024861
enh42783    1  212483500  212484500      1       1  150064       2.2238      0.01308
enh42787    1  212588700  212589700      2       1  150064       2.2218     0.013148
enh42788    1  212605200  212606200      5       3  150064       2.1691     0.015036
enh42802    1  212769900  212770900      7       4  150064       1.6967     0.044873
enh42804    1  212787500  212788500      1       1  150064       1.7017      0.04441
enh42838    1  213843300  213844300     12       3  150064       2.0116      0.02213
enh42841    1  214021900  214022900      1       1  150064       2.0693      0.01926
enh42843    1  214026100  214027100      4       2  150064       1.6863      0.04587
enh42849    1  214475400  214476400      4       2  150064       2.3357    0.0097526
enh42852    1  214601200  214602200      8       4  150064       1.7509     0.039982
enh42859    1  214790200  214791200      3       1  150064       1.8882     0.029497
enh42884    1  220161200  220162200      8       3  150064       1.8813     0.029965
enh42885    1  220217100  220218100      4       2  150064       2.0934     0.018156
enh42889    1  220266400  220267400      2       1  150064        2.041     0.020624
enh42890    1  220268500  220269500      3       2  150064       1.6464     0.049836
enh42891    1  220392100  220393100      4       2  150064       2.8033    0.0025288
enh42895    1  220442100  220443100      2       1  150064       1.7508      0.03999
enh42898    1  220905500  220906500      1       1  150064        1.955      0.02529
enh42929    1  221917200  221918200      4       2  150064        3.037    0.0011949
enh42931    1  221928300  221929300      4       2  150064       2.4196    0.0077685
enh42948    1  222628000  222629000      3       1  150064       2.8637    0.0020939
enh42954    1  222763700  222764700      1       1  150064       2.1165      0.01715
enh42955    1  222792500  222793500      1       1  150064       1.6887      0.04564
enh42957    1  222818700  222819700      1       1  150064       2.1321       0.0165
enh42963    1  222906000  222907000      2       1  150064       2.2601     0.011908
enh42965    1  222911800  222912800      1       1  150064       2.4579     0.006987
enh42968    1  222939600  222940600      4       2  150064       2.0379     0.020778
enh42969    1  222944700  222945700      2       1  150064       2.0147     0.021967
enh42970    1  222946100  222947100      4       1  150064       2.4529     0.007086
enh42984    1  223373500  223374500      3       2  150064       1.8852     0.029705
enh42987    1  223421900  223422900      1       1  150064       1.8133      0.03489
enh42996    1  223892400  223893400      3       2  150064       3.1024   0.00095976
enh42997    1  223898700  223899700      4       2  150064       3.3897    0.0003498
enh42998    1  223905500  223906500      8       2  150064       3.2609   0.00055536
enh42999    1  223910400  223911400      2       1  150064       2.8653    0.0020828
enh43000    1  223913000  223914000      1       1  150064       2.8498     0.002187
enh43001    1  223914000  223915000      1       1  150064       2.9057     0.001832
enh43002    1  223914900  223915900      1       1  150064       2.6463     0.004069
enh43004    1  223935600  223936600      1       1  150064       1.9807      0.02381
enh43006    1  224000700  224001700      2       1  150064       3.2094   0.00066507
enh43007    1  224010200  224011200      2       1  150064       3.6485   0.00013189
enh43009    1  224018400  224019400      6       3  150064       2.7035    0.0034309
enh43010    1  224022400  224023400      5       2  150064       3.0214    0.0012579
enh43011    1  224029600  224030600      2       1  150064       2.9574    0.0015512
enh43012    1  224030400  224031400      1       1  150064       3.5734    0.0001762
enh43035    1  224546600  224547600      4       2  150064        2.912    0.0017959
enh43037    1  224565800  224566800      2       1  150064       2.1433     0.016045
enh43041    1  224617400  224618400      2       1  150064       1.9301       0.0268
enh43042    1  224644500  224645500      3       2  150064       2.0156     0.021919
enh43043    1  224653100  224654100      3       1  150064       2.3639    0.0090409
enh43045    1  224690500  224691500      2       1  150064       2.2192     0.013236
enh43051    1  224922300  224923300      3       2  150064        2.023     0.021536
enh43057    1  225623000  225624000      1       1  150064       1.6963      0.04491
enh43058    1  225628800  225629800      1       1  150064       1.9171      0.02761
enh43078    1  226054300  226055300      4       2  150064       2.1141     0.017252
enh43081    1  226085000  226086000      4       2  150064       1.7422     0.040738
enh43102    1  226269800  226270800      2       1  150064       2.3561    0.0092342
enh43104    1  226295700  226296700      4       2  150064        2.031     0.021127
enh43106    1  226306900  226307900      6       2  150064       2.6153    0.0044579
enh43108    1  226319200  226320200      5       2  150064       1.9633     0.024808
enh43122    1  226596000  226597000      5       2  150064       1.6976     0.044794
enh43128    1  226644800  226645800      2       1  150064        1.995      0.02302
enh43132    1  226828600  226829600      1       1  150064       2.8036     0.002527
enh43133    1  226832800  226833800      2       1  150064       3.1386   0.00084867
enh43136    1  226845800  226846800      4       2  150064       2.1639     0.015236
enh43147    1  226898400  226899400      1       1  150064       2.4902     0.006384
enh43151    1  226910100  226911100      4       2  150064       1.9897     0.023313
enh43152    1  226912600  226913600      1       1  150064       1.7832      0.03728
enh43153    1  226916000  226917000      3       2  150064       2.4076    0.0080294
enh43155    1  226919500  226920500      4       2  150064        2.983    0.0014273
enh43156    1  226928300  226929300      2       1  150064       2.1571     0.015498
enh43157    1  226936800  226937800      1       1  150064       2.4392     0.007359
enh43158    1  226942500  226943500      4       2  150064       2.3839    0.0085643
enh43159    1  226951800  226952800      1       1  150064       2.1459      0.01594
enh43166    1  227014700  227015700      5       2  150064       2.1254     0.016775
enh43168    1  227069200  227070200      3       1  150064       2.1711     0.014964
enh43230    1  228800000  228801000      1       1  150064       2.0296       0.0212
enh43231    1  228870000  228871000      2       1  150064       1.8273     0.033824
enh43232    1  228873200  228874200      6       3  150064       1.9469     0.025776
enh43247    1  229034000  229035000      5       2  150064       1.9226     0.027266
enh43326    1  230240600  230241600      5       2  150064       3.9783   3.4699e-05
enh43327    1  230245500  230246500      2       1  150064       3.2993   0.00048469
enh43328    1  230247900  230248900      3       2  150064       3.6755   0.00011869
enh43329    1  230253300  230254300      4       2  150064       3.5437   0.00019729
enh43333    1  230262900  230263900      7       3  150064       3.0005    0.0013476
enh43334    1  230274200  230275200      6       2  150064       3.3325   0.00043037
enh43335    1  230275500  230276500      8       4  150064       3.1945   0.00070042
enh43346    1  230310400  230311400      8       2  150064       1.9515     0.025501
enh43348    1  230321900  230322900      5       2  150064       1.7516     0.039924
enh43357    1  230405600  230406600      3       2  150064       1.9923     0.023169
enh43371    1  230843400  230844400     12       4  150064       1.9071     0.028252
enh43400    1  231558400  231559400      2       1  150064       2.0492     0.020222
enh43460    1  233275800  233276800      1       1  150064       2.2259      0.01301
enh43468    1  234306100  234307100      1       1  150064       1.9483      0.02569
enh43475    1  234451000  234452000      3       1  150064        1.665     0.047957
enh43480    1  234465300  234466300      3       1  150064       2.2548     0.012074
enh43489    1  234630500  234631500      5       2  150064       1.9164     0.027658
enh43490    1  234635200  234636200      4       2  150064        3.127   0.00088305
enh43491    1  234650800  234651800      2       1  150064       2.8082    0.0024912
enh43492    1  234652900  234653900      7       2  150064       2.9419    0.0016313
enh43522    1  235010900  235011900      3       1  150064       1.9239     0.027182
enh43523    1  235016900  235017900      4       2  150064        2.195      0.01408
enh43535    1  235095800  235096800      5       2  150064       1.7482     0.040215
enh43595    1  235805700  235806700      5       2  150064       2.0067     0.022393
enh43597    1  236000600  236001600      1       1  150064        2.169      0.01504
enh43606    1  236020400  236021400      4       1  150064       1.7824     0.037343
enh43667    1  240314800  240315800      5       2  150064       2.7257     0.003208
enh43680    1  241790400  241791400      5       3  150064       2.6293    0.0042779
enh43683    1  241799400  241800400      5       2  150064       2.1673     0.015105
enh43692    1  243263900  243264900      1       1  150064       2.3843     0.008556
enh43693    1  243277000  243278000      3       2  150064       3.5269   0.00021023
enh43695    1  243407400  243408400      1       1  150064       3.8631    5.598e-05
enh43696    1  243409900  243410900      2       1  150064       2.6922    0.0035494
enh43697    1  243411000  243412000      4       2  150064       3.7988   7.2691e-05
enh43699    1  243420100  243421100      1       1  150064       4.8412    6.453e-07
enh43701    1  243431200  243432200      1       1  150064       4.8918    4.997e-07
enh43702    1  243447600  243448600      3       2  150064       2.8128    0.0024559
enh43703    1  243450600  243451600      2       1  150064       4.8475   6.2498e-07
enh43705    1  243578600  243579600      3       2  150064       2.8681    0.0020645
enh43708    1  243609600  243610600      1       1  150064        4.386    5.772e-06
enh43710    1  243615000  243616000      9       3  150064       4.5085   3.2651e-06
enh43711    1  243622200  243623200      2       1  150064       2.2711     0.011571
enh43714    1  243645100  243646100      1       1  150064       4.8235    7.053e-07
enh43715    1  243646500  243647500      3       1  150064       3.6675   0.00012246
enh43719    1  243759700  243760700      1       1  150064       1.9669       0.0246
enh43720    1  243761500  243762500      3       1  150064       4.7549   9.9264e-07
enh43724    1  243890700  243891700      3       2  150064       4.4888   3.5809e-06
enh43725    1  243894000  243895000      2       1  150064       3.8836   5.1468e-05
enh43726    1  243914600  243915600      2       1  150064        3.559   0.00018614
enh43727    1  243956300  243957300      3       2  150064       3.4607   0.00026938
enh43728    1  243965900  243966900      2       1  150064       3.3144   0.00045925
enh43734    1  244011000  244012000      2       1  150064       3.4812   0.00024957
enh43735    1  244011400  244012400      3       2  150064       3.0738    0.0010569
enh43736    1  244014700  244015700      1       1  150064       3.3251     0.000442
enh43740    1  244237000  244238000      3       2  150064       1.9286     0.026888
enh43744    1  244386800  244387800      4       2  150064       1.7514     0.039941
enh43745    1  244402300  244403300      2       1  150064        2.016     0.021901
enh43746    1  244408700  244409700      2       1  150064       2.0513     0.020121
enh43747    1  244416600  244417600      4       2  150064       1.9635     0.024792
enh43757    1  244602600  244603600      4       2  150064       2.1017     0.017792
enh43759    1  244607900  244608900      1       1  150064       2.2307      0.01285
enh43760    1  244608900  244609900      2       1  150064       2.3236     0.010074
enh43761    1  244611800  244612800      1       1  150064       2.1862       0.0144
enh43763    1  244623200  244624200      1       1  150064       1.7102      0.04361
enh43767    1  244828500  244829500      6       2  150064        1.716     0.043077
enh43806    1  246230600  246231600      7       3  150064       1.9767     0.024039
enh43810    1  246378500  246379500     13       2  150064       2.2424     0.012469
enh43812    1  246660500  246661500      2       1  150064        2.001     0.022697
enh43813    1  246670800  246671800     13       5  150064       2.4524    0.0070952
enh43814    1  246690500  246691500      8       4  150064       1.8793     0.030102
enh43820    1  246743600  246744600      1       1  150064       1.7143      0.04324
enh43825    1  246770400  246771400      2       1  150064       1.8193     0.034432
enh43826    1  246772000  246773000      2       1  150064       2.2501      0.01222
enh43827    1  246773600  246774600      2       1  150064       1.9202     0.027416
enh43833    1  246861600  246862600      6       3  150064        1.869     0.030814
enh43834    1  246862400  246863400      5       3  150064       1.6525     0.049218
enh43835    1  246866600  246867600      5       1  150064       2.6397    0.0041486
enh43920    1  249199200  249200200      1       1  150064       1.7708       0.0383
enh49933    2     826600     827600      5       2  150064       2.0316     0.021097
enh49935    2     969700     970700      6       2  150064       1.9771     0.024014
enh49936    2     974600     975600     10       2  150064       2.2742     0.011477
enh49937    2    1006000    1007000      3       2  150064       1.7095     0.043681
enh49955    2    1745600    1746600      8       3  150064       2.2383       0.0126
enh49965    2    2686000    2687000      2       1  150064       1.6794     0.046537
enh49971    2    3203300    3204300      4       1  150064       2.0326     0.021047
enh49972    2    3221100    3222100      5       1  150064       1.7865     0.037005
enh49973    2    3226700    3227700      4       1  150064       2.5833    0.0048931
enh49974    2    3244700    3245700      4       2  150064       2.2355     0.012692
enh49976    2    3260700    3261700      5       2  150064       1.6683     0.047625
enh49977    2    3307000    3308000      3       1  150064       2.8667     0.002074
enh50003    2    6364600    6365600      3       2  150064       1.6951     0.045032
enh50017    2    7051700    7052700      3       2  150064       2.5317    0.0056761
enh50018    2    7056500    7057500      3       2  150064       2.8319    0.0023136
enh50020    2    7062500    7063500      8       2  150064        3.011     0.001302
enh50035    2    7197700    7198700      2       1  150064       1.8773      0.03024
enh50040    2    7571400    7572400      1       1  150064       1.9847      0.02359
enh50043    2    7591500    7592500      3       1  150064       3.1142   0.00092228
enh50044    2    7607600    7608600      1       1  150064       3.1312    0.0008704
enh50045    2    7638800    7639800      4       2  150064       2.0583     0.019781
enh50046    2    7655800    7656800      4       2  150064       2.3873    0.0084854
enh50054    2    7832200    7833200      1       1  150064       2.0731      0.01908
enh50060    2    7887000    7888000      2       1  150064       1.6804     0.046442
enh50107    2    8581400    8582400      2       1  150064       1.7458     0.040426
enh50108    2    8587800    8588800      3       1  150064       2.7301    0.0031659
enh50127    2    8727100    8728100      1       1  150064       1.6538      0.04908
enh50131    2    8784300    8785300      4       2  150064        1.822     0.034225
enh50132    2    8797000    8798000      5       2  150064        2.271     0.011575
enh50136    2    8825800    8826800      3       1  150064       1.8469     0.032377
enh50148    2    9401100    9402100      2       1  150064       2.8288    0.0023364
enh50166    2    9752900    9753900      2       1  150064       1.7709     0.038287
enh50173    2    9788800    9789800      1       1  150064       1.8615      0.03134
enh50174    2    9790000    9791000      1       1  150064       2.4696     0.006764
enh50202    2   10106900   10107900      3       1  150064       1.6473     0.049744
enh50204    2   10159300   10160300      9       4  150064       2.4135    0.0078997
enh50252    2   10541600   10542600      5       2  150064         1.94     0.026189
enh50254    2   10549100   10550100      4       2  150064       1.7831     0.037288
enh50278    2   10953200   10954200      6       3  150064       2.0708     0.019191
enh50315    2   11915100   11916100      2       1  150064       1.6887     0.045636
enh50331    2   12084500   12085500      6       4  150064       2.3617    0.0090962
enh50335    2   12148300   12149300      5       2  150064       1.6645     0.048005
enh50349    2   12267100   12268100      2       1  150064       1.7633     0.038926
enh50357    2   12427200   12428200      6       2  150064       1.7987     0.036032
enh50360    2   12450000   12451000      3       2  150064       1.6636     0.048098
enh50367    2   12559600   12560600      1       1  150064        2.065      0.01946
enh50379    2   12654000   12655000      1       1  150064       2.5336     0.005645
enh50381    2   12695500   12696500      2       1  150064       1.8598     0.031459
enh50406    2   15441000   15442000      2       1  150064       2.0292     0.021221
enh50407    2   15450400   15451400      3       1  150064       2.4445    0.0072522
enh50412    2   15680000   15681000      1       1  150064       1.8968      0.02893
enh50413    2   15699500   15700500      2       1  150064       1.8953     0.029027
enh50419    2   16105400   16106400      2       1  150064       1.6605      0.04841
enh50421    2   16146400   16147400      3       2  150064       1.9031     0.028514
enh50424    2   16798600   16799600      4       2  150064       1.6607     0.048384
enh50426    2   16803500   16804500      1       1  150064       2.2738      0.01149
enh50443    2   16894400   16895400      1       1  150064       2.0847      0.01855
enh50448    2   17042200   17043200      1       1  150064       2.5688     0.005103
enh50454    2   17931900   17932900      3       1  150064       2.4595    0.0069562
enh50455    2   17936700   17937700      1       1  150064       2.1711      0.01496
enh50456    2   17980400   17981400     10       3  150064       2.0846     0.018553
enh50459    2   18003200   18004200      3       2  150064        2.641    0.0041333
enh50465    2   19673300   19674300      3       2  150064       1.8886      0.02947
enh50492    2   20775500   20776500      4       2  150064       2.6957    0.0035118
enh50493    2   20777800   20778800      3       2  150064        1.754     0.039714
enh50495    2   20816900   20817900     11       3  150064       1.8937     0.029129
enh50498    2   20841600   20842600      4       2  150064       2.0273     0.021318
enh50523    2   24073400   24074400      4       2  150064       2.2226      0.01312
enh50525    2   24123200   24124200      3       2  150064       1.7043     0.044158
enh50526    2   24125200   24126200      2       1  150064       1.7552     0.039614
enh50527    2   24127800   24128800      1       1  150064        2.071      0.01918
enh50531    2   24151200   24152200      2       1  150064       1.9116     0.027966
enh50532    2   24161500   24162500      1       1  150064       2.2362      0.01267
enh50568    2   24766900   24767900      3       2  150064       1.8898     0.029392
enh50570    2   24798800   24799800      1       1  150064       2.5369     0.005592
enh50574    2   24835900   24836900      2       1  150064       1.8495     0.032195
enh50592    2   25351400   25352400      6       3  150064        4.357    6.593e-06
enh50594    2   25384500   25385500      4       2  150064       4.3187   7.8472e-06
enh50596    2   25418800   25419800      2       1  150064       3.1712   0.00075895
enh50597    2   25424800   25425800      2       1  150064       3.2021   0.00068214
enh50598    2   25427400   25428400      4       2  150064       3.4807   0.00025004
enh50599    2   25431400   25432400      3       1  150064       3.1753   0.00074834
enh50600    2   25437700   25438700      2       1  150064       3.3209   0.00044866
enh50601    2   25439400   25440400      2       1  150064       3.4026   0.00033375
enh50606    2   25495400   25496400      2       1  150064        2.054     0.019988
enh50609    2   25508000   25509000      1       1  150064       2.4546     0.007052
enh50610    2   25514300   25515300      4       2  150064       2.7012    0.0034546
enh50612    2   25526500   25527500      4       2  150064       2.7383    0.0030879
enh50613    2   25531100   25532100      3       1  150064       3.5939   0.00016288
enh50614    2   25532900   25533900      2       1  150064       2.5395    0.0055509
enh50615    2   25535400   25536400      3       1  150064       2.2809     0.011276
enh50616    2   25538600   25539600      3       2  150064       2.8334    0.0023026
enh50617    2   25542600   25543600      4       2  150064       1.9663     0.024633
enh50618    2   25546200   25547200      2       1  150064       1.7595     0.039251
enh50624    2   25598600   25599600      2       1  150064        4.143   1.7136e-05
enh50632    2   25676000   25677000      2       1  150064       1.6521     0.049258
enh50643    2   25832000   25833000      3       1  150064       1.8993     0.028761
enh50647    2   26013400   26014400      5       3  150064       2.3199     0.010173
enh50658    2   26075300   26076300      4       2  150064       2.3044     0.010601
enh50665    2   26205400   26206400      2       1  150064       1.6586     0.048595
enh50666    2   26214200   26215200      3       1  150064        3.715   0.00010161
enh50668    2   26231200   26232200      5       1  150064         1.72     0.042716
enh50670    2   26261400   26262400      4       1  150064       2.3917    0.0083855
enh50676    2   26303800   26304800      2       1  150064       1.9867     0.023479
enh50677    2   26308600   26309600      4       2  150064       2.0709     0.019183
enh50685    2   26492200   26493200      2       1  150064       2.1871     0.014367
enh50691    2   26700100   26701100      5       2  150064       2.4833    0.0065086
enh50696    2   26963700   26964700      4       2  150064       3.6333   0.00013989
enh50697    2   26977600   26978600      1       1  150064       2.6768     0.003716
enh50698    2   26985800   26986800      2       1  150064       3.1708   0.00076023
enh50701    2   26994400   26995400      3       1  150064        3.144   0.00083325
enh50702    2   27007500   27008500      3       2  150064       2.1143     0.017246
enh50703    2   27033100   27034100      2       1  150064       3.5217   0.00021442
enh50708    2   27254400   27255400      1       1  150064       3.0193     0.001267
enh50711    2   27271800   27272800      2       1  150064       3.4335   0.00029787
enh50713    2   27292200   27293200      3       1  150064       3.2354   0.00060736
enh50714    2   27296900   27297900      2       1  150064        2.323     0.010089
enh50715    2   27301800   27302800      3       1  150064       2.4245    0.0076658
enh50718    2   27307600   27308600      2       1  150064       2.5213    0.0058457
enh50719    2   27310000   27311000      2       1  150064       2.2794     0.011321
enh50722    2   27345100   27346100      1       1  150064       3.0392     0.001186
enh50724    2   27387400   27388400      2       1  150064       1.7153     0.043146
enh50726    2   27432400   27433400      7       3  150064       2.4129     0.007913
enh50729    2   27441700   27442700      4       2  150064       2.1595     0.015405
enh50731    2   27525400   27526400      1       1  150064       2.1382      0.01625
enh50732    2   27543800   27544800      2       1  150064       1.9898     0.023304
enh50733    2   27574400   27575400      2       1  150064       2.1849     0.014448
enh50737    2   27595300   27596300      2       1  150064       2.3713    0.0088636
enh50739    2   27604000   27605000      1       1  150064       3.0578     0.001115
enh50740    2   27614500   27615500      2       1  150064       3.0097    0.0013077
enh50743    2   27632800   27633800      2       1  150064       2.0799     0.018769
enh50747    2   27711200   27712200      4       2  150064       3.6298   0.00014183
enh50748    2   27793900   27794900      4       2  150064       1.6556     0.048903
enh50749    2   27796100   27797100      3       2  150064       2.7902    0.0026335
enh50753    2   27814400   27815400      4       2  150064       2.8425    0.0022381
enh50755    2   27850400   27851400      2       1  150064       1.8163      0.03466
enh50756    2   27852600   27853600      4       2  150064       1.6601     0.048445
enh50759    2   27888400   27889400      2       1  150064        1.985     0.023573
enh50762    2   27958700   27959700      2       1  150064       3.4552   0.00027493
enh50764    2   27987900   27988900      1       1  150064       4.1169     1.92e-05
enh50765    2   27988600   27989600      3       2  150064       4.4211   4.9099e-06
enh50766    2   27993400   27994400      1       1  150064       3.8587      5.7e-05
enh50768    2   28021400   28022400      1       1  150064       3.8846    5.125e-05
enh50769    2   28027200   28028200      1       1  150064        4.626    1.864e-06
enh50770    2   28031600   28032600      2       1  150064       4.1818   1.4459e-05
enh50771    2   28033400   28034400      2       1  150064       4.7974    8.037e-07
enh50773    2   28114900   28115900      1       1  150064       1.9669       0.0246
enh50776    2   28142900   28143900      1       1  150064       3.6355    0.0001387
enh50778    2   28180300   28181300      3       2  150064       2.9638    0.0015194
enh50779    2   28181200   28182200      2       1  150064       4.3615   6.4582e-06
enh50781    2   28188900   28189900      2       1  150064       3.1144   0.00092145
enh50782    2   28202800   28203800      2       1  150064         4.51   3.2416e-06
enh50785    2   28303600   28304600      3       2  150064       2.3048     0.010588
enh50799    2   28612100   28613100      1       1  150064        2.969     0.001494
enh50800    2   28620000   28621000      4       2  150064       2.1624     0.015293
enh50801    2   28623200   28624200      2       1  150064        1.993     0.023133
enh50803    2   28646500   28647500      6       3  150064       3.0378    0.0011914
enh50804    2   28653600   28654600      3       1  150064       2.1719      0.01493
enh50805    2   28656700   28657700      2       1  150064       2.8795    0.0019915
enh50829    2   28985600   28986600      1       1  150064        2.729     0.003176
enh50831    2   28993400   28994400      3       2  150064       2.4266    0.0076213
enh50832    2   28998000   28999000      2       1  150064       2.7559    0.0029262
enh50833    2   29032400   29033400      3       1  150064       3.1758   0.00074719
enh50837    2   29093600   29094600      6       3  150064         1.99     0.023295
enh50848    2   29257200   29258200      5       2  150064       1.7446      0.04053
enh50865    2   30445700   30446700      3       1  150064        1.705     0.044093
enh50889    2   30583600   30584600      3       1  150064       1.8711     0.030665
enh50890    2   30588900   30589900      1       1  150064       1.8188      0.03447
enh50938    2   32205100   32206100      2       1  150064       1.7042     0.044168
enh50939    2   32206100   32207100      3       2  150064       2.2426     0.012461
enh50945    2   32236700   32237700      2       1  150064       2.3303    0.0098956
enh50985    2   33716700   33717700      3       2  150064       1.8478     0.032315
enh51008    2   36631900   36632900      7       4  150064       1.7478      0.04025
enh51010    2   36687900   36688900      2       1  150064       1.8887     0.029466
enh51014    2   36791200   36792200      3       2  150064       2.2329     0.012778
enh51015    2   36823100   36824100      2       1  150064       1.7264     0.042141
enh51018    2   37016200   37017200      2       1  150064       1.9155     0.027712
enh51019    2   37019400   37020400      3       2  150064       2.7571    0.0029155
enh51020    2   37026100   37027100      2       1  150064        1.936     0.026436
enh51021    2   37030300   37031300      1       1  150064       3.0648     0.001089
enh51023    2   37116700   37117700      2       1  150064       2.0112     0.022153
enh51024    2   37154000   37155000      5       3  150064       2.3421    0.0095886
enh51025    2   37189800   37190800      7       2  150064       1.8881     0.029503
enh51026    2   37190600   37191600      3       2  150064       2.1948     0.014089
enh51027    2   37194500   37195500      1       1  150064       2.9809     0.001437
enh51028    2   37232100   37233100      3       2  150064       1.9022     0.028573
enh51029    2   37237700   37238700      4       2  150064       1.8745     0.030427
enh51037    2   37422600   37423600      1       1  150064       3.5202    0.0002156
enh51038    2   37425100   37426100      5       3  150064       2.8351    0.0022909
enh51039    2   37456200   37457200      3       2  150064       2.2591     0.011938
enh51040    2   37459900   37460900      6       3  150064       2.9885    0.0014016
enh51042    2   37545200   37546200      1       1  150064       3.9736     3.54e-05
enh51043    2   37548500   37549500      3       1  150064       3.5822   0.00017033
enh51044    2   37570800   37571800      5       3  150064       2.4303    0.0075439
enh51045    2   37576500   37577500      4       1  150064       2.9335    0.0016756
enh51052    2   37641500   37642500      4       2  150064       2.1762      0.01477
enh51096    2   38150900   38151900      4       2  150064       1.9939     0.023079
enh51101    2   38209100   38210100      2       1  150064        1.731     0.041726
enh51110    2   38419600   38420600      6       3  150064       1.7071     0.043898
enh51116    2   38528500   38529500      4       2  150064       1.6781     0.046664
enh51118    2   38601800   38602800      2       1  150064       1.8326     0.033433
enh51119    2   38604900   38605900      4       2  150064       1.8559     0.031732
enh51123    2   38665300   38666300      4       2  150064        2.146     0.015936
enh51156    2   38929400   38930400      1       1  150064       2.7657      0.00284
enh51158    2   38949100   38950100      1       1  150064       2.1091      0.01747
enh51159    2   38967700   38968700      1       1  150064       2.2486      0.01227
enh51162    2   38980700   38981700      3       1  150064       1.8303     0.033603
enh51163    2   38981800   38982800      4       2  150064       2.3701    0.0088909
enh51164    2   39004200   39005200      3       1  150064       2.4957    0.0062859
enh51166    2   39032900   39033900      1       1  150064       2.8935     0.001905
enh51167    2   39058300   39059300      6       2  150064       2.1428     0.016064
enh51168    2   39063100   39064100      1       1  150064        2.199      0.01394
enh51174    2   39320300   39321300      3       1  150064       1.6751     0.046955
enh51175    2   39322000   39323000      1       1  150064       1.6606       0.0484
enh51184    2   39363200   39364200      1       1  150064       2.0915      0.01824
enh51186    2   39444100   39445100      2       1  150064       2.3159     0.010283
enh51187    2   39454800   39455800      3       2  150064       1.8022     0.035754
enh51200    2   39718800   39719800      2       1  150064        1.773     0.038111
enh51205    2   39955500   39956500      1       1  150064       2.2685      0.01165
enh51206    2   40000700   40001700      1       1  150064       2.0746      0.01901
enh51208    2   40004100   40005100      2       1  150064       2.1676     0.015094
enh51216    2   40610800   40611800      6       2  150064       1.8852     0.029698
enh51217    2   40645700   40646700      1       1  150064       1.9016      0.02861
enh51219    2   40681500   40682500      3       2  150064       2.9861     0.001413
enh51223    2   41682900   41683900      2       1  150064       1.7707     0.038309
enh51224    2   41684700   41685700      3       1  150064       1.8396     0.032914
enh51227    2   42067100   42068100      2       1  150064        2.308       0.0105
enh51228    2   42068600   42069600      5       1  150064       2.4789    0.0065887
enh51290    2   42875700   42876700      1       1  150064       1.7083      0.04379
enh51313    2   43160800   43161800      6       3  150064       1.8224     0.034199
enh51350    2   43379800   43380800      5       2  150064       1.9536     0.025374
enh51352    2   43389500   43390500      3       1  150064       1.9087     0.028149
enh51400    2   44410500   44411500      4       1  150064       1.8272     0.033834
enh51403    2   44417800   44418800      1       1  150064       1.7877      0.03691
enh51443    2   46016600   46017600      1       1  150064       2.3252      0.01003
enh51454    2   46115900   46116900      1       1  150064       2.2402      0.01254
enh51465    2   46201100   46202100      5       2  150064        2.482    0.0065321
enh51466    2   46211600   46212600      5       3  150064       2.3651    0.0090115
enh51499    2   46727400   46728400      3       2  150064        1.713     0.043354
enh51504    2   46773100   46774100      1       1  150064       1.6782      0.04665
enh51514    2   46845100   46846100      1       1  150064       1.9138      0.02782
enh51540    2   47212100   47213100      1       1  150064       1.7302       0.0418
enh51569    2   47563700   47564700      3       1  150064       1.6973     0.044819
enh51572    2   47712400   47713400      3       1  150064       1.9607     0.024958
enh51579    2   47748700   47749700      3       2  150064       1.8383     0.033008
enh51580    2   47881700   47882700      6       3  150064       1.7479     0.040243
enh51587    2   47979100   47980100      3       2  150064       1.6925     0.045279
enh51588    2   47982200   47983200      1       1  150064       1.8897       0.0294
enh51589    2   47994800   47995800      2       1  150064       2.2832     0.011209
enh51591    2   48012000   48013000      7       3  150064       2.4957    0.0062859
enh51596    2   48097700   48098700      3       1  150064       2.0027     0.022602
enh51597    2   48099000   48100000      2       1  150064       2.4946     0.006305
enh51600    2   48117300   48118300      4       2  150064       2.7895    0.0026391
enh51601    2   48120200   48121200      3       1  150064       2.1945     0.014099
enh51604    2   48129200   48130200      1       1  150064       2.9361     0.001662
enh51609    2   48340300   48341300      1       1  150064       2.0415       0.0206
enh51610    2   48341700   48342700      2       1  150064       3.2121   0.00065882
enh51611    2   48371600   48372600      2       1  150064       1.9717     0.024323
enh51617    2   48447800   48448800      3       2  150064       2.7706     0.002798
enh51624    2   48539400   48540400      3       1  150064       2.5746    0.0050181
enh51625    2   48545200   48546200      1       1  150064       2.3812     0.008628
enh51626    2   48547900   48548900      2       1  150064       2.2555     0.012051
enh51628    2   48551300   48552300      2       1  150064       2.8114     0.002466
enh51629    2   48552700   48553700      5       2  150064       2.6788    0.0036946
enh51630    2   48555600   48556600      3       2  150064       2.8227    0.0023807
enh51631    2   48557200   48558200      3       1  150064       2.4545    0.0070541
enh51633    2   48559400   48560400      3       1  150064       3.2019   0.00068253
enh51634    2   48568300   48569300      5       2  150064       3.0855    0.0010161
enh51636    2   48571500   48572500      5       2  150064       2.2334     0.012762
enh51640    2   48582700   48583700      4       2  150064       1.7729     0.038126
enh51642    2   48622700   48623700      4       2  150064       2.1457     0.015947
enh51643    2   48642300   48643300      5       3  150064       2.5089    0.0060555
enh51645    2   48647000   48648000      5       3  150064       1.6782      0.04665
enh51646    2   48647700   48648700      3       2  150064       2.8124    0.0024586
enh51647    2   48665100   48666100      2       1  150064       1.6778      0.04669
enh51652    2   48688500   48689500      5       2  150064       1.7908     0.036665
enh51657    2   50719000   50720000      1       1  150064       3.0002     0.001349
enh51660    2   53995700   53996700      4       2  150064       2.0615     0.019627
enh51662    2   54015300   54016300      4       1  150064       2.2744     0.011472
enh51665    2   54166700   54167700      1       1  150064       2.5182     0.005898
enh51667    2   54176700   54177700      5       3  150064       2.4142    0.0078856
enh51670    2   54184200   54185200      2       1  150064       2.3289    0.0099325
enh51671    2   54188400   54189400      2       1  150064       2.5869     0.004842
enh51674    2   54194400   54195400      5       2  150064       2.2426     0.012463
enh51676    2   54218600   54219600      5       2  150064       2.7513    0.0029678
enh51677    2   54221500   54222500      3       2  150064       2.3744    0.0087897
enh51678    2   54225500   54226500      3       1  150064        1.864     0.031162
enh51679    2   54240500   54241500      3       1  150064       2.1849     0.014448
enh51680    2   54267900   54268900      1       1  150064       3.6393    0.0001367
enh51682    2   54280600   54281600      2       1  150064       2.1753     0.014802
enh51683    2   54319900   54320900      4       1  150064       2.1843     0.014469
enh51685    2   54333700   54334700      2       1  150064       3.4716   0.00025872
enh51686    2   54341300   54342300      5       2  150064        2.161     0.015346
enh51690    2   54749500   54750500      4       2  150064       2.0293     0.021213
enh51698    2   54807700   54808700     10       2  150064       2.3173     0.010244
enh51702    2   54820100   54821100      2       1  150064       2.1912     0.014219
enh51706    2   54836800   54837800      4       2  150064       1.6573      0.04873
enh51707    2   54845600   54846600      6       3  150064       2.3302    0.0098971
enh51713    2   54907500   54908500      7       3  150064       2.0777     0.018869
enh51714    2   54983700   54984700      3       1  150064       3.1237     0.000893
enh51720    2   55172600   55173600      5       2  150064       2.3761    0.0087491
enh51727    2   55224900   55225900      1       1  150064       2.2283      0.01293
enh51735    2   55259900   55260900      3       2  150064       1.6851     0.045988
enh51736    2   55272600   55273600      3       2  150064       1.9593     0.025037
enh51737    2   55273900   55274900      1       1  150064       1.7422      0.04074
enh51738    2   55279600   55280600      5       2  150064       1.7551     0.039618
enh51759    2   55643500   55644500      7       3  150064        1.684     0.046086
enh51772    2   56098300   56099300      1       1  150064       1.9554      0.02527
enh51775    2   57925700   57926700      3       1  150064       2.1947     0.014094
enh51776    2   57947800   57948800      2       1  150064       3.8989   4.8315e-05
enh51777    2   57986500   57987500      1       1  150064       4.5121     3.21e-06
enh51778    2   58109400   58110400      2       1  150064       3.2996    0.0004841
enh51779    2   58119900   58120900      4       2  150064       4.5324   2.9156e-06
enh51780    2   58135200   58136200      2       1  150064       4.9024   4.7328e-07
enh51781    2   58249900   58250900      4       1  150064       2.5523      0.00535
enh51788    2   58334800   58335800      4       2  150064       4.5604    2.553e-06
enh51790    2   58466400   58467400      3       2  150064       4.0369   2.7085e-05
enh51795    2   60113800   60114800      4       2  150064       1.7552      0.03961
enh51797    2   60225100   60226100      3       1  150064       1.6648     0.047979
enh51800    2   60321100   60322100      3       1  150064       1.7909     0.036658
enh51801    2   60322400   60323400      3       1  150064       1.6915     0.045372
enh51802    2   60323500   60324500      2       1  150064       2.6757    0.0037283
enh51803    2   60326700   60327700      3       1  150064       1.6862     0.045877
enh51804    2   60332000   60333000      3       2  150064        1.672     0.047265
enh51806    2   60523000   60524000      6       3  150064        2.015     0.021952
enh51815    2   60588500   60589500      9       3  150064       2.1735     0.014872
enh51819    2   60618200   60619200      3       1  150064        2.879    0.0019949
enh51820    2   60627500   60628500      2       1  150064       1.6722     0.047242
enh51822    2   60639200   60640200      3       1  150064       1.6808     0.046396
enh51831    2   60704900   60705900      2       1  150064        3.395   0.00034316
enh51832    2   60714300   60715300      2       1  150064       3.7836   7.7273e-05
enh51833    2   60717900   60718900      5       3  150064       4.6958   1.3279e-06
enh51834    2   60722700   60723700      2       1  150064       4.2124   1.2635e-05
enh51835    2   60725600   60726600      1       1  150064       3.8466    5.988e-05
enh51838    2   60733600   60734600      1       1  150064       2.9957     0.001369
enh51839    2   60734500   60735500      2       1  150064       2.7538     0.002945
enh51840    2   60737000   60738000      4       1  150064       3.3362   0.00042466
enh51841    2   60741200   60742200      2       1  150064       3.0157     0.001282
enh51843    2   60748500   60749500      7       2  150064       2.1153     0.017201
enh51852    2   60888700   60889700      2       1  150064       2.4333    0.0074801
enh51854    2   60982400   60983400      4       2  150064       2.3444    0.0095296
enh51892    2   61407200   61408200      1       1  150064       2.4234     0.007688
enh51894    2   61464900   61465900      1       1  150064       2.6671     0.003825
enh51895    2   61592000   61593000      2       1  150064       2.1586      0.01544
enh51903    2   61666400   61667400      1       1  150064       3.3974    0.0003401
enh51959    2   62575200   62576200      6       3  150064       2.5422    0.0055073
enh51961    2   62625300   62626300      4       2  150064       2.0457     0.020395
enh51962    2   62638300   62639300      2       1  150064       1.8643     0.031142
enh51965    2   62684400   62685400      1       1  150064       1.9612      0.02493
enh51966    2   62702400   62703400      2       1  150064       2.1779     0.014706
enh51969    2   62934200   62935200      1       1  150064       3.1879    0.0007165
enh51994    2   64291500   64292500      4       2  150064       1.7811     0.037451
enh52007    2   64406400   64407400      1       1  150064       1.9112      0.02799
enh52037    2   64749400   64750400      2       1  150064        1.778     0.037704
enh52044    2   64833000   64834000      1       1  150064       2.7279     0.003187
enh52137    2   65571400   65572400      3       1  150064        1.876     0.030326
enh52151    2   65630400   65631400      1       1  150064       2.0333      0.02101
enh52153    2   65634300   65635300      2       1  150064       1.8394      0.03293
enh52159    2   65800100   65801100      8       3  150064       1.9464     0.025803
enh52171    2   68379100   68380100      3       2  150064       1.7302     0.041796
enh52173    2   68386200   68387200      5       2  150064       2.8937    0.0019034
enh52176    2   68416400   68417400      3       2  150064       2.2009     0.013872
enh52177    2   68422500   68423500      7       3  150064       2.3469     0.009465
enh52180    2   68433200   68434200      2       1  150064       2.3133     0.010352
enh52186    2   68457900   68458900      2       1  150064       1.7499     0.040071
enh52187    2   68459200   68460200      2       1  150064       2.3978    0.0082472
enh52189    2   68473100   68474100      2       1  150064       2.5392    0.0055561
enh52192    2   68482500   68483500      3       2  150064       1.9265     0.027022
enh52212    2   68659100   68660100      2       1  150064       1.7786      0.03765
enh52214    2   68679200   68680200      5       2  150064       1.7643     0.038842
enh52263    2   69534500   69535500      1       1  150064       2.2815      0.01126
enh52264    2   69536200   69537200      1       1  150064       1.9178      0.02757
enh52315    2   69958800   69959800      4       2  150064       1.8239     0.034086
enh52316    2   69962200   69963200      4       1  150064       2.0079     0.022328
enh52324    2   70008400   70009400      1       1  150064        1.646      0.04988
enh52326    2   70016100   70017100      1       1  150064       2.2215      0.01316
enh52327    2   70017700   70018700      3       1  150064       1.7801     0.037527
enh52333    2   70120000   70121000      3       1  150064       1.6926     0.045261
enh52335    2   70128000   70129000      2       1  150064       1.9686       0.0245
enh52337    2   70138800   70139800      2       1  150064       1.6613     0.048325
enh52339    2   70145400   70146400      6       1  150064       1.8593     0.031492
enh52344    2   70184800   70185800      2       1  150064       2.1927     0.014166
enh52345    2   70191300   70192300      1       1  150064       2.1937      0.01413
enh52346    2   70200200   70201200      1       1  150064       1.9103      0.02805
enh52349    2   70212700   70213700      1       1  150064       1.6722      0.04724
enh52350    2   70228800   70229800      1       1  150064       1.7059      0.04401
enh52354    2   70266400   70267400      3       1  150064       1.7234     0.042409
enh52381    2   70470100   70471100      2       1  150064       1.7034     0.044247
enh52385    2   70485900   70486900      1       1  150064       1.7425      0.04071
enh52386    2   70487200   70488200      2       1  150064       1.6595     0.048504
enh52389    2   70527400   70528400      2       1  150064       2.0229     0.021543
enh52401    2   70883500   70884500      6       3  150064        2.599    0.0046749
enh52434    2   71563200   71564200      2       1  150064        2.399    0.0082196
enh52436    2   71644800   71645800      2       1  150064       2.6902    0.0035708
enh52437    2   71677500   71678500      5       2  150064       1.9057     0.028345
enh52449    2   73261700   73262700      1       1  150064       4.0743    2.308e-05
enh52450    2   73271100   73272100      3       2  150064       3.3061   0.00047302
enh52451    2   73295900   73296900      1       1  150064       3.5033    0.0002298
enh52454    2   73334200   73335200      2       1  150064       3.4372   0.00029392
enh52456    2   73439600   73440600      2       1  150064       3.9133   4.5522e-05
enh52457    2   73442000   73443000      4       2  150064       2.4479     0.007184
enh52458    2   73462700   73463700      3       1  150064       3.7782   7.8976e-05
enh52460    2   73484700   73485700      2       1  150064       3.1902   0.00071077
enh52465    2   73611600   73612600      2       1  150064       3.7349   9.3901e-05
enh52483    2   74196400   74197400      2       1  150064       2.1182     0.017078
enh52492    2   74243900   74244900      1       1  150064        2.156      0.01554
enh52495    2   74252400   74253400      3       2  150064       2.5212    0.0058484
enh52497    2   74256900   74257900      3       2  150064        3.014    0.0012892
enh52499    2   74261500   74262500      2       1  150064       2.3428    0.0095688
enh52500    2   74262800   74263800      3       1  150064       2.2928      0.01093
enh52502    2   74280300   74281300      1       1  150064       2.4855     0.006468
enh52504    2   74306900   74307900      1       1  150064       2.8324      0.00231
enh52510    2   74410400   74411400      3       2  150064        2.469    0.0067746
enh52550    2   74968000   74969000      6       1  150064       1.8074     0.035354
enh52573    2   75438400   75439400      8       3  150064       1.6855     0.045942
enh52577    2   75790600   75791600      5       3  150064       2.0215     0.021616
enh52585    2   83758000   83759000      4       2  150064       1.7278     0.042008
enh52597    2   84880100   84881100      3       2  150064        1.723     0.042445
enh52659    2   85518000   85519000      2       1  150064       1.8685     0.030843
enh52667    2   85629100   85630100      6       4  150064       3.1935    0.0007027
enh52670    2   85637900   85638900      3       1  150064       2.8256    0.0023599
enh52671    2   85639600   85640600      3       2  150064       1.7379     0.041116
enh52672    2   85642100   85643100      1       1  150064       2.3193      0.01019
enh52673    2   85644600   85645600      5       2  150064       3.2498   0.00057749
enh52674    2   85646600   85647600      3       2  150064       2.2518     0.012167
enh52676    2   85655000   85656000      6       3  150064        2.115     0.017217
enh52681    2   85751500   85752500      2       1  150064        1.829       0.0337
enh52695    2   85828200   85829200      1       1  150064       1.6695      0.04751
enh52699    2   85844700   85845700      1       1  150064       2.0794      0.01879
enh52705    2   85907200   85908200      2       1  150064       2.2377     0.012621
enh52707    2   85919700   85920700      3       1  150064       2.0494     0.020212
enh52726    2   86088600   86089600      4       2  150064       1.9851     0.023567
enh52749    2   86295100   86296100      4       2  150064       2.1463     0.015923
enh52787    2   87052500   87053500      4       2  150064       1.9699     0.024425
enh52846    2   88922800   88923800      1       1  150064       1.8843      0.02976
enh52848    2   88928100   88929100      2       1  150064       2.2154     0.013366
enh52903    2   96797200   96798200      1       1  150064       1.9593      0.02504
enh52908    2   96821600   96822600      1       1  150064       1.9965      0.02294
enh52909    2   96824600   96825600      2       1  150064       1.6976      0.04479
enh52911    2   96830700   96831700      1       1  150064        1.833       0.0334
enh52917    2   96871900   96872900      2       1  150064       2.6324    0.0042391
enh52927    2   96927300   96928300      1       1  150064        3.299    0.0004851
enh52931    2   96982300   96983300      1       1  150064       2.6038      0.00461
enh52933    2   96987900   96988900      1       1  150064       2.8722     0.002038
enh52936    2   96999400   97000400      3       2  150064       2.1756     0.014792
enh52939    2   97063000   97064000      2       1  150064       2.5724      0.00505
enh52954    2   97219600   97220600      2       1  150064       2.1345     0.016403
enh52955    2   97259800   97260800      1       1  150064       1.6771      0.04676
enh52961    2   97404200   97405200      1       1  150064       1.9779      0.02397
enh52962    2   97406200   97407200      1       1  150064       1.9779      0.02397
enh52963    2   97424900   97425900      3       1  150064        2.197     0.014011
enh52964    2   97430200   97431200      1       1  150064        2.061      0.01965
enh52965    2   97430700   97431700      1       1  150064        2.061      0.01965
enh52969    2   97438500   97439500      2       1  150064       2.9396    0.0016433
enh52975    2   97498400   97499400      1       1  150064       2.0026      0.02261
enh52976    2   97504100   97505100      1       1  150064       2.0077      0.02234
enh52978    2   97521700   97522700      1       1  150064       2.0007      0.02271
enh52982    2   97539700   97540700      3       1  150064       2.9134    0.0017877
enh52987    2   97561400   97562400      6       2  150064       2.3819    0.0086126
enh52988    2   97577800   97578800      3       1  150064       3.4455   0.00028496
enh52991    2   97606200   97607200      2       1  150064       3.1987   0.00069024
enh52997    2   97712600   97713600      2       1  150064       1.7156     0.043119
enh52999    2   97761100   97762100      5       1  150064       2.6068      0.00457
enh53000    2   98260800   98261800      2       1  150064       2.3703    0.0088868
enh53005    2   98327400   98328400      3       1  150064       1.6724     0.047225
enh53006    2   98332300   98333300      4       2  150064       2.8263    0.0023547
enh53007    2   98340200   98341200      3       2  150064       2.9411    0.0016353
enh53013    2   98486500   98487500      2       1  150064       1.8509     0.032095
enh53014    2   98524300   98525300      6       3  150064       2.5541    0.0053231
enh53021    2   98552800   98553800      1       1  150064       2.8963     0.001888
enh53023    2   98567400   98568400      3       2  150064       2.3493    0.0094037
enh53027    2   98586100   98587100      3       1  150064       2.7269     0.003197
enh53028    2   98596300   98597300      4       2  150064       2.0347     0.020938
enh53032    2   98608800   98609800      2       1  150064       2.9515     0.001581
enh53033    2   98612900   98613900      3       1  150064       2.9854     0.001416
enh53042    2   98750300   98751300      1       1  150064       1.9206      0.02739
enh53044    2   99028800   99029800      1       1  150064        1.811      0.03507
enh53046    2   99060200   99061200      2       1  150064        1.857     0.031655
enh53047    2   99063600   99064600      2       1  150064       1.7943     0.036386
enh53049    2   99074100   99075100      2       1  150064       1.7555     0.039587
enh53050    2   99078600   99079600      1       1  150064         1.86      0.03144
enh53057    2   99133500   99134500      1       1  150064        1.882      0.02992
enh53062    2   99205000   99206000      1       1  150064       1.8569      0.03166
enh53063    2   99222500   99223500      2       1  150064       1.8082     0.035286
enh53096    2   99449200   99450200      5       2  150064       1.7134      0.04332
enh53119    2  100253900  100254900      5       1  150064       2.3574    0.0092021
enh53120    2  100257200  100258200      2       1  150064       2.7635    0.0028593
enh53122    2  100308000  100309000      2       1  150064       1.6594     0.048516
enh53126    2  100443700  100444700      3       1  150064       2.2485     0.012274
enh53134    2  100544300  100545300      6       3  150064       2.0718     0.019142
enh53171    2  101364200  101365200      4       2  150064       2.3063     0.010548
enh53175    2  101541000  101542000      4       1  150064       1.9327     0.026634
enh53191    2  101867800  101868800      4       2  150064        1.782     0.037378
enh53193    2  101888900  101889900      1       1  150064       2.5485      0.00541
enh53194    2  101916400  101917400      3       2  150064       2.2721     0.011541
enh53276    2  102720200  102721200      4       2  150064       2.0418     0.020585
enh53277    2  102754400  102755400      1       1  150064       2.8171     0.002423
enh53279    2  102788700  102789700      3       2  150064       1.7765     0.037828
enh53280    2  102813700  102814700      6       2  150064       1.9777     0.023982
enh53317    2  103351200  103352200      3       1  150064       2.6778    0.0037058
enh53318    2  103353900  103354900      2       1  150064       1.7864     0.037021
enh53321    2  104995400  104996400      3       2  150064       1.8521     0.032007
enh53342    2  105977300  105978300      5       3  150064        1.705     0.044093
enh53352    2  106349700  106350700      6       2  150064        1.991     0.023238
enh53358    2  106379100  106380100      6       3  150064       1.6498     0.049489
enh53411    2  106693800  106694800      2       1  150064       2.5384    0.0055686
enh53421    2  106760500  106761500      2       1  150064       2.0375     0.020801
enh53448    2  109200300  109201300      5       3  150064       1.8489     0.032238
enh53456    2  109231100  109232100      5       2  150064       1.8412     0.032798
enh53489    2  109750800  109751800      2       1  150064       1.8365     0.033142
enh53510    2  110271300  110272300      3       2  150064        3.763   8.3956e-05
enh53511    2  110394200  110395200      6       3  150064       3.4916   0.00024003
enh53521    2  111584600  111585600      2       1  150064       2.1063     0.017591
enh53523    2  111597900  111598900      6       2  150064       1.7082     0.043803
enh53524    2  111600900  111601900      6       3  150064       1.6819     0.046296
enh53544    2  111905900  111906900      4       2  150064       2.3252     0.010032
enh53547    2  111919900  111920900      1       1  150064       1.6997      0.04459
enh53569    2  112253000  112254000      2       1  150064       2.6208    0.0043864
enh53584    2  112463100  112464100      4       1  150064        1.648      0.04968
enh53599    2  112943100  112944100      2       1  150064       1.6797      0.04651
enh53623    2  113431700  113432700      1       1  150064       2.4515     0.007114
enh53669    2  113915700  113916700      1       1  150064       1.9238      0.02719
enh53674    2  113942100  113943100      6       2  150064       1.8165     0.034644
enh53689    2  114082100  114083100      3       2  150064       2.0008     0.022706
enh53709    2  114634400  114635400      4       2  150064       2.8604    0.0021153
enh53711    2  114650600  114651600      5       2  150064        1.947     0.025765
enh53712    2  114654400  114655400      3       1  150064       1.9159     0.027686
enh53714    2  114667800  114668800      5       2  150064       2.1569     0.015506
enh53716    2  114680700  114681700      6       2  150064       2.7815    0.0027055
enh53728    2  118817600  118818600      3       2  150064       2.1044      0.01767
enh53729    2  118844600  118845600      4       2  150064       2.2752     0.011448
enh53734    2  118861300  118862300      3       2  150064       1.8536     0.031898
enh53738    2  118926400  118927400      3       1  150064       1.9362     0.026422
enh53794    2  120985700  120986700      1       1  150064       1.6731      0.04715
enh53806    2  121953900  121954900      3       1  150064        1.845     0.032521
enh53812    2  122229500  122230500      2       1  150064       1.6831     0.046175
enh53823    2  122290200  122291200      2       1  150064        2.287     0.011099
enh53841    2  122511700  122512700      1       1  150064       1.8269      0.03386
enh53852    2  127428300  127429300      2       1  150064       1.8366     0.033137
enh53859    2  127522800  127523800      4       2  150064       2.0561     0.019888
enh53860    2  127533600  127534600      4       2  150064       2.4173    0.0078178
enh53863    2  127584600  127585600      2       1  150064       1.9724     0.024284
enh53873    2  127841100  127842100      5       3  150064       2.4838    0.0064992
enh53874    2  127843500  127844500      7       2  150064       2.4133    0.0079045
enh53875    2  127845200  127846200      3       2  150064       3.0629    0.0010961
enh53876    2  127850600  127851600      1       1  150064       2.1792      0.01466
enh53877    2  127862200  127863200      7       3  150064       2.3565    0.0092235
enh53878    2  127885800  127886800      5       1  150064       2.0111     0.022158
enh53933    2  128613000  128614000      2       1  150064       1.9235     0.027207
enh53940    2  128786200  128787200      2       1  150064       1.7097     0.043657
enh53960    2  129165600  129166600      7       3  150064       2.3541    0.0092833
enh53997    2  131131900  131132900      1       1  150064       2.2907      0.01099
enh53998    2  131133400  131134400      2       1  150064       2.0143     0.021987
enh54004    2  131149400  131150400      1       1  150064       2.1072      0.01755
enh54010    2  131799100  131800100      1       1  150064       3.4002    0.0003367
enh54011    2  131848500  131849500      3       2  150064       3.0545    0.0011272
enh54013    2  131861200  131862200      4       2  150064        3.335   0.00042656
enh54014    2  131864500  131865500      2       1  150064        2.684    0.0036368
enh54018    2  131913700  131914700      2       1  150064        3.269   0.00053969
enh54024    2  132335600  132336600      1       1  150064        2.006      0.02243
enh54025    2  132337200  132338200      2       1  150064       2.4668     0.006817
enh54035    2  134798300  134799300      1       1  150064       1.9445      0.02592
enh54038    2  134861800  134862800      1       1  150064       2.7339     0.003129
enh54039    2  134883300  134884300      2       1  150064       1.7535     0.039758
enh54040    2  134889000  134890000      1       1  150064       2.7632     0.002862
enh54041    2  134893300  134894300      1       1  150064       2.5116     0.006009
enh54042    2  134895200  134896200      3       1  150064       3.9695   3.6018e-05
enh54043    2  134898100  134899100      3       2  150064       3.6291    0.0001422
enh54116    2  135674100  135675100      1       1  150064       3.0217     0.001257
enh54120    2  135691300  135692300      2       1  150064       1.7384     0.041068
enh54169    2  136929200  136930200      4       2  150064        2.145     0.015977
enh54220    2  143895200  143896200      3       2  150064       1.8177     0.034554
enh54222    2  143902500  143903500      1       1  150064       1.7459      0.04041
enh54225    2  143914600  143915600      1       1  150064       1.8709      0.03068
enh54226    2  143917000  143918000      1       1  150064       1.9852      0.02356
enh54228    2  143924700  143925700      1       1  150064       2.3334     0.009814
enh54229    2  143925400  143926400      1       1  150064       2.3334     0.009814
enh54240    2  144014000  144015000      1       1  150064       1.9506      0.02555
enh54263    2  145090400  145091400      1       1  150064       3.2093    0.0006652
enh54265    2  145129800  145130800      1       1  150064       2.7902     0.002634
enh54266    2  145137200  145138200      2       1  150064       3.5341    0.0002046
enh54268    2  145171300  145172300      2       1  150064       2.9452    0.0016138
enh54269    2  145173000  145174000      3       1  150064       3.1608   0.00078681
enh54270    2  145184000  145185000      2       1  150064       3.2428   0.00059181
enh54271    2  145187500  145188500      1       1  150064        3.432    0.0002996
enh54274    2  145198300  145199300      6       3  150064       2.3436    0.0095487
enh54288    2  145259500  145260500      1       1  150064       1.9658      0.02466
enh54307    2  146401900  146402900      2       1  150064       2.8347    0.0022935
enh54315    2  148248400  148249400      3       2  150064       2.7006    0.0034612
enh54317    2  148258500  148259500      3       2  150064       1.7079     0.043827
enh54319    2  148385800  148386800      1       1  150064       2.4915      0.00636
enh54330    2  149251400  149252400      4       1  150064       2.2418     0.012486
enh54333    2  149291000  149292000      1       1  150064       3.5461    0.0001955
enh54336    2  149309600  149310600      2       1  150064       2.9679     0.001499
enh54338    2  149325400  149326400      9       4  150064       2.6473    0.0040563
enh54339    2  149371700  149372700      1       1  150064       1.7118      0.04347
enh54342    2  149404200  149405200      3       1  150064       2.5582    0.0052609
enh54356    2  149521400  149522400      2       1  150064       2.2395     0.012561
enh54358    2  149684700  149685700      3       2  150064       2.2262     0.012999
enh54363    2  149877400  149878400      2       1  150064       1.6907     0.045445
enh54371    2  150453900  150454900      3       2  150064       2.2572     0.011997
enh54380    2  152265400  152266400      4       2  150064       1.9389     0.026258
enh54396    2  152696700  152697700      1       1  150064       2.4157     0.007852
enh54404    2  153010400  153011400      1       1  150064        3.258     0.000561
enh54405    2  153023100  153024100      2       1  150064       2.3388    0.0096724
enh54406    2  153024400  153025400      3       2  150064       2.4514    0.0071142
enh54408    2  153030100  153031100      2       1  150064       2.0004     0.022726
enh54410    2  153276700  153277700      2       1  150064       2.5243    0.0057969
enh54411    2  153278200  153279200      1       1  150064       2.5947     0.004734
enh54412    2  153323600  153324600      3       1  150064       1.7491     0.040137
enh54413    2  153325500  153326500      1       1  150064        2.779     0.002726
enh54416    2  153468400  153469400      4       1  150064       2.1423     0.016087
enh54420    2  153586700  153587700      4       2  150064       2.7664    0.0028339
enh54421    2  156002200  156003200      3       1  150064       3.7283   9.6373e-05
enh54427    2  157254900  157255900      2       1  150064       1.9594     0.025035
enh54439    2  157383100  157384100      2       1  150064       1.6869     0.045813
enh54487    2  159075700  159076700      2       1  150064       2.8252    0.0023627
enh54489    2  159315400  159316400      2       1  150064        2.915    0.0017787
enh54490    2  159333500  159334500      1       1  150064       3.0841     0.001021
enh54518    2  160373000  160374000      1       1  150064       2.9792     0.001445
enh54520    2  160572300  160573300      5       1  150064       2.5574    0.0052728
enh54522    2  160584600  160585600      5       1  150064       2.5835    0.0048895
enh54525    2  160654800  160655800      3       1  150064       2.7305    0.0031624
enh54526    2  160659000  160660000      3       2  150064       3.5628   0.00018344
enh54528    2  160750000  160751000      1       1  150064       1.8096      0.03518
enh54535    2  161064500  161065500      1       1  150064       2.3001      0.01072
enh54553    2  161201900  161202900      4       2  150064       2.0584     0.019777
enh54568    2  161276600  161277600      2       1  150064       1.7479     0.040244
enh54572    2  161283700  161284700      2       1  150064       2.6417    0.0041247
enh54594    2  161508300  161509300      2       1  150064       1.7171     0.042984
enh54596    2  161560400  161561400      4       2  150064       1.6628     0.048171
enh54607    2  162018500  162019500      1       1  150064       2.3141      0.01033
enh54618    2  162810800  162811800      2       1  150064       4.2023    1.321e-05
enh54619    2  162831800  162832800      2       1  150064       2.4165    0.0078348
enh54620    2  162835700  162836700      1       1  150064       4.8645    5.737e-07
enh54621    2  162850200  162851200      3       2  150064        3.582   0.00017049
enh54622    2  162869500  162870500      3       2  150064        3.081    0.0010316
enh54624    2  162880200  162881200      2       1  150064       3.2315   0.00061562
enh54633    2  162982800  162983800      2       1  150064       1.6709     0.047374
enh54664    2  166651700  166652700      2       1  150064       2.5262    0.0057657
enh54665    2  166671200  166672200      2       1  150064       2.5965    0.0047089
enh54666    2  166674500  166675500      1       1  150064       2.9289     0.001701
enh54667    2  166734000  166735000      4       2  150064       1.6601     0.048445
enh54668    2  166754000  166755000      2       1  150064       1.9638     0.024775
enh54672    2  166811100  166812100      2       1  150064       3.2935   0.00049468
enh54687    2  169039900  169040900      3       1  150064       1.9404     0.026167
enh54714    2  169315100  169316100      3       2  150064       2.2001     0.013901
enh54723    2  169351500  169352500      4       2  150064       2.5439    0.0054808
enh54724    2  169377600  169378600      2       1  150064       1.8727     0.030553
enh54725    2  169386200  169387200      3       1  150064       1.7742     0.038014
enh54726    2  169387700  169388700      1       1  150064       1.8059      0.03547
enh54728    2  169407000  169408000      5       2  150064       2.0721     0.019129
enh54734    2  169482100  169483100      4       2  150064       3.0976   0.00097563
enh54756    2  170428800  170429800      2       1  150064        1.851     0.032082
enh54759    2  170445000  170446000      3       2  150064       1.7396     0.040968
enh54785    2  171787300  171788300      2       1  150064       1.8763     0.030307
enh54795    2  171944000  171945000      2       1  150064       1.9855     0.023547
enh54798    2  171990900  171991900      4       1  150064        1.931     0.026742
enh54803    2  171999100  172000100      2       1  150064       1.7314     0.041692
enh54838    2  172597300  172598300      1       1  150064       4.5167    3.141e-06
enh54839    2  172599200  172600200      2       1  150064       3.9623   3.7109e-05
enh54844    2  172812300  172813300      8       3  150064       4.3083   8.2261e-06
enh54846    2  172876700  172877700      2       1  150064       3.7264   9.7134e-05
enh54860    2  173138500  173139500      4       2  150064       2.4307    0.0075348
enh54861    2  173145300  173146300      4       1  150064       1.8344     0.033295
enh54862    2  173149500  173150500      5       2  150064       2.0878     0.018406
enh54894    2  173923300  173924300      3       2  150064       2.3537    0.0092933
enh54895    2  173989000  173990000      3       2  150064         2.95    0.0015887
enh54896    2  173999100  174000100      4       2  150064       1.8704     0.030713
enh54897    2  174000800  174001800      2       1  150064       1.6468       0.0498
enh54898    2  174014300  174015300      3       1  150064       3.1511   0.00081342
enh54907    2  174763100  174764100      4       2  150064       1.8616     0.031328
enh54908    2  174786300  174787300      3       2  150064        2.286     0.011127
enh54909    2  174790200  174791200      3       1  150064       2.4107    0.0079618
enh54912    2  174810600  174811600      5       2  150064       2.2336     0.012754
enh54913    2  174813500  174814500      3       2  150064       1.8153     0.034736
enh54916    2  174824600  174825600      6       3  150064       1.7813     0.037428
enh54921    2  174885800  174886800      1       1  150064       2.1001      0.01786
enh54923    2  174896000  174897000      7       3  150064       2.3646    0.0090247
enh54927    2  175098800  175099800      3       2  150064       3.1054   0.00095009
enh54928    2  175111400  175112400      2       1  150064       2.6259    0.0043211
enh54929    2  175113600  175114600      3       2  150064       2.9971    0.0013628
enh54931    2  175258300  175259300      1       1  150064       1.7408      0.04086
enh54948    2  175456800  175457800      4       2  150064       1.8431     0.032658
enh54950    2  175470800  175471800      2       1  150064       2.4229     0.007698
enh54952    2  175474200  175475200      1       1  150064       2.4213     0.007733
enh54967    2  175545100  175546100      2       1  150064       2.6965    0.0035033
enh55029    2  178976200  178977200      2       1  150064       1.9619     0.024889
enh55030    2  178978300  178979300      2       1  150064       2.7261    0.0032045
enh55038    2  179396000  179397000      5       3  150064       1.8952     0.029034
enh55066    2  180869900  180870900      2       1  150064       2.6466    0.0040648
enh55067    2  180871800  180872800      7       3  150064       3.1546   0.00080349
enh55120    2  182655500  182656500      4       2  150064       1.6796     0.046515
enh55128    2  183893900  183894900      4       2  150064       2.0579     0.019801
enh55132    2  183990400  183991400      9       3  150064       1.9821     0.023734
enh55172    2  191217400  191218400      2       1  150064       1.8348      0.03327
enh55175    2  191226000  191227000      7       3  150064       2.1351     0.016377
enh55176    2  191271200  191272200      5       2  150064       2.4158    0.0078514
enh55178    2  191277900  191278900      1       1  150064       1.8367      0.03313
enh55185    2  191329300  191330300      6       3  150064       2.4595    0.0069562
enh55193    2  191400700  191401700      3       2  150064       1.7662     0.038684
enh55196    2  191439800  191440800      3       2  150064       2.1005     0.017841
enh55198    2  191447900  191448900      1       1  150064       2.3852     0.008536
enh55199    2  191492700  191493700      2       1  150064       2.4091    0.0079953
enh55211    2  191740100  191741100      2       1  150064       1.8465     0.032406
enh55212    2  191742400  191743400      1       1  150064       2.2533      0.01212
enh55215    2  191755900  191756900      1       1  150064       1.6797      0.04651
enh55218    2  191828800  191829800      3       1  150064       1.8804     0.030025
enh55225    2  191887000  191888000      5       3  150064       2.0585     0.019771
enh55231    2  191929500  191930500      2       1  150064       1.9019     0.028591
enh55233    2  191957400  191958400      2       1  150064       2.7286    0.0031802
enh55278    2  194340500  194341500      2       1  150064       4.0819   2.2338e-05
enh55282    2  196332800  196333800      2       1  150064        1.684     0.046094
enh55288    2  196399400  196400400      2       1  150064       1.9021     0.028581
enh55290    2  196407900  196408900      1       1  150064       3.5268    0.0002103
enh55292    2  196423100  196424100      3       1  150064       3.5565   0.00018788
enh55294    2  196433900  196434900      2       1  150064       1.8212     0.034287
enh55309    2  196541900  196542900      3       2  150064       2.0852     0.018527
enh55311    2  196932200  196933200      7       3  150064       3.1076   0.00094311
enh55315    2  196953800  196954800      3       1  150064       1.8977     0.028865
enh55316    2  196965900  196966900      3       1  150064       1.9611     0.024932
enh55317    2  196970400  196971400      1       1  150064       1.9932      0.02312
enh55318    2  196977600  196978600      3       2  150064       2.2846     0.011167
enh55319    2  196996300  196997300      6       2  150064       2.0463     0.020362
enh55321    2  197009400  197010400      3       1  150064       2.4419    0.0073054
enh55322    2  197013700  197014700      8       3  150064       1.9372     0.026359
enh55324    2  197016000  197017000      3       1  150064       1.9262     0.027039
enh55327    2  197025800  197026800      2       1  150064       1.8671     0.030943
enh55328    2  197026500  197027500      3       1  150064        1.851     0.032083
enh55329    2  197040100  197041100      2       1  150064       2.1481     0.015852
enh55330    2  197044100  197045100      2       1  150064       2.2175     0.013296
enh55334    2  197054000  197055000      1       1  150064        1.724      0.04235
enh55336    2  197059900  197060900      4       2  150064       1.6613     0.048324
enh55337    2  197065200  197066200      5       2  150064       2.7858    0.0026694
enh55339    2  197071100  197072100      3       2  150064       1.6588     0.048578
enh55359    2  197141200  197142200      2       1  150064       2.8795    0.0019915
enh55360    2  197153100  197154100      6       2  150064       3.4206   0.00031241
enh55361    2  197156400  197157400      3       1  150064       3.1197   0.00090516
enh55375    2  197789200  197790200      1       1  150064       2.0893      0.01834
enh55378    2  197852700  197853700      1       1  150064       2.8627       0.0021
enh55379    2  197854800  197855800      1       1  150064       1.7839      0.03722
enh55380    2  197927100  197928100      6       2  150064       2.5424    0.0055044
enh55381    2  197936200  197937200      2       1  150064       2.0929     0.018181
enh55382    2  197937500  197938500      3       1  150064       2.4292    0.0075656
enh55390    2  198000600  198001600      3       2  150064       2.0647     0.019474
enh55391    2  198003000  198004000      3       2  150064       2.7351    0.0031183
enh55397    2  198019300  198020300      4       2  150064       2.7764    0.0027481
enh55401    2  198031000  198032000      3       2  150064       1.6888     0.045633
enh55403    2  198035600  198036600      2       1  150064       1.9916     0.023208
enh55404    2  198037200  198038200      3       2  150064       2.9771    0.0014552
enh55424    2  198117800  198118800      1       1  150064       2.6057     0.004584
enh55425    2  198122100  198123100      7       3  150064       1.7909     0.036651
enh55426    2  198124100  198125100      4       2  150064       2.2357     0.012684
enh55430    2  198142700  198143700      5       2  150064       2.0613     0.019638
enh55431    2  198146200  198147200      2       1  150064       5.4006   3.3218e-08
enh55432    2  198152400  198153400      2       1  150064       4.1386   1.7469e-05
enh55434    2  198164600  198165600      1       1  150064       5.2801    6.454e-08
enh55435    2  198166800  198167800      2       1  150064       4.7655    9.417e-07
enh55436    2  198167900  198168900      2       1  150064       5.0726   1.9623e-07
enh55439    2  198188800  198189800      3       2  150064       5.1302   1.4475e-07
enh55441    2  198223600  198224600      1       1  150064       4.2718    9.697e-06
enh55443    2  198243100  198244100      1       1  150064       4.7819    8.681e-07
enh55448    2  198361300  198362300      1       1  150064       6.2257    2.397e-10
enh55451    2  198399200  198400200      2       1  150064       4.9014   4.7569e-07
enh55453    2  198478800  198479800      1       1  150064       1.9758      0.02409
enh55454    2  198492900  198493900      3       2  150064       3.3914   0.00034772
enh55455    2  198568700  198569700      1       1  150064       4.1225    1.874e-05
enh55456    2  198572900  198573900      2       1  150064        4.101   2.0565e-05
enh55458    2  198667900  198668900      3       2  150064       5.3473   4.4647e-08
enh55459    2  198673200  198674200      4       2  150064       5.0638   2.0547e-07
enh55460    2  198701900  198702900      2       1  150064       2.3539    0.0092895
enh55461    2  198703400  198704400      1       1  150064       3.0064     0.001322
enh55462    2  198712200  198713200      4       1  150064        4.907   4.6243e-07
enh55465    2  198721700  198722700      3       2  150064       4.5656   2.4901e-06
enh55466    2  198734300  198735300      1       1  150064        4.283    9.218e-06
enh55467    2  198755700  198756700      2       1  150064        3.961   3.7311e-05
enh55468    2  198768600  198769600      1       1  150064       5.6761     6.89e-09
enh55469    2  198799700  198800700      4       1  150064       5.0786   1.9008e-07
enh55470    2  198819400  198820400      1       1  150064       4.3205    7.784e-06
enh55471    2  198860500  198861500      2       1  150064       4.6088   2.0249e-06
enh55473    2  198907100  198908100      4       2  150064       5.1649   1.2026e-07
enh55478    2  200714600  200715600      3       2  150064        6.421   6.7675e-11
enh55479    2  200774800  200775800      3       2  150064       5.8052   3.2138e-09
enh55480    2  200777200  200778200      3       2  150064        5.733   4.9335e-09
enh55481    2  200778400  200779400      3       2  150064       3.7227   9.8536e-05
enh55482    2  200818000  200819000      4       2  150064       5.9462   1.3719e-09
enh55487    2  201172700  201173700      6       2  150064       6.1456   3.9822e-10
enh55489    2  201240300  201241300      1       1  150064       5.2658    6.979e-08
enh55492    2  201320000  201321000      1       1  150064       3.8819    5.182e-05
enh55494    2  201331800  201332800      2       1  150064       3.1392   0.00084705
enh55496    2  201373000  201374000      5       3  150064       2.0277     0.021297
enh55501    2  201450800  201451800      3       2  150064       2.1709     0.014968
enh55503    2  201499900  201500900      4       2  150064        1.781     0.037459
enh55506    2  201559700  201560700      5       2  150064       2.2179     0.013281
enh55539    2  202046800  202047800      1       1  150064       1.8405      0.03285
enh55554    2  202118100  202119100      7       2  150064        2.972    0.0014792
enh55578    2  202829100  202830100      5       3  150064       2.1517     0.015712
enh55595    2  203453100  203454100      2       1  150064       1.7147     0.043196
enh55602    2  203511100  203512100      1       1  150064       1.7649      0.03879
enh55611    2  203522100  203523100      2       1  150064       2.0224     0.021568
enh55614    2  203530300  203531300      2       1  150064       2.2925     0.010937
enh55617    2  203535200  203536200      1       1  150064       1.7663      0.03867
enh55622    2  203582500  203583500      2       1  150064       2.0271     0.021326
enh55625    2  203624900  203625900      3       1  150064       1.9712     0.024348
enh55626    2  203627400  203628400      3       2  150064       2.2664     0.011712
enh55627    2  203628400  203629400      2       1  150064       2.0792     0.018799
enh55632    2  203877800  203878800      1       1  150064       2.9017     0.001856
enh55634    2  203882600  203883600      2       1  150064        2.567    0.0051293
enh55636    2  204105300  204106300      3       1  150064        2.359    0.0091633
enh55640    2  204348900  204349900      2       1  150064       2.4373    0.0073984
enh55647    2  204521400  204522400      6       2  150064       1.6772     0.046752
enh55682    2  204762000  204763000      2       1  150064       2.0595     0.019722
enh55704    2  205833300  205834300      4       1  150064       1.8617      0.03132
enh55711    2  206410300  206411300      2       1  150064       1.7477     0.040258
enh55715    2  206570600  206571600      1       1  150064       2.3354     0.009761
enh55739    2  207911200  207912200      3       2  150064       1.8611     0.031363
enh55756    2  208089700  208090700      3       2  150064       2.3381    0.0096897
enh55770    2  208339300  208340300      5       2  150064       3.0452    0.0011627
enh55772    2  208345600  208346600      3       1  150064       2.1836     0.014497
enh55781    2  208483500  208484500      3       2  150064       3.0601    0.0011064
enh55784    2  208497600  208498600      1       1  150064       4.1488    1.671e-05
enh55785    2  208500500  208501500      2       1  150064        3.416   0.00031777
enh55786    2  208528000  208529000      1       1  150064        3.282    0.0005154
enh55787    2  208533200  208534200      5       3  150064       2.3035     0.010625
enh55832    2  213674800  213675800      2       1  150064        1.647     0.049774
enh55841    2  213844000  213845000      2       1  150064       1.8471     0.032364
enh55858    2  213987100  213988100      3       1  150064       2.1187     0.017056
enh55875    2  216001400  216002400      4       2  150064         1.69     0.045517
enh55918    2  217087300  217088300      1       1  150064       1.9552      0.02528
enh55934    2  217418900  217419900      3       2  150064       2.3819    0.0086119
enh55936    2  217483900  217484900      4       2  150064       1.9169     0.027628
enh55956    2  218619800  218620800      5       2  150064       1.8231     0.034142
enh55960    2  218655000  218656000      2       1  150064       2.4467    0.0072085
enh56052    2  219973700  219974700      2       1  150064       1.9416     0.026094
enh56054    2  220024000  220025000      2       1  150064       2.6937    0.0035333
enh56055    2  220025600  220026600      2       1  150064       2.6891    0.0035818
enh56057    2  220039200  220040200      2       1  150064       3.3583   0.00039211
enh56059    2  220046200  220047200      3       1  150064       4.2539   1.0505e-05
enh56060    2  220051500  220052500      3       2  150064       3.9485   3.9324e-05
enh56066    2  220091800  220092800      2       1  150064       1.9286     0.026889
enh56068    2  220107700  220108700      2       1  150064       1.7459     0.040414
enh56095    2  222392900  222393900      3       1  150064       2.5562     0.005291
enh56116    2  223727900  223728900      4       2  150064       1.6824     0.046245
enh56161    2  225266900  225267900      5       2  150064       2.3298    0.0099079
enh56162    2  225269600  225270600      3       2  150064       1.8587     0.031533
enh56163    2  225271700  225272700      7       2  150064       2.5672    0.0051257
enh56164    2  225354600  225355600      3       1  150064       2.8184    0.0024129
enh56165    2  225381900  225382900      1       1  150064       2.3599     0.009139
enh56167    2  225386700  225387700      4       2  150064       3.3889   0.00035092
enh56168    2  225389900  225390900      2       1  150064       1.9646      0.02473
enh56169    2  225392400  225393400      6       2  150064       2.8345    0.0022951
enh56170    2  225411100  225412100      1       1  150064       2.1044      0.01767
enh56171    2  225426000  225427000      5       3  150064       3.4056   0.00033006
enh56172    2  225429100  225430100      2       1  150064       1.9634     0.024801
enh56173    2  225434900  225435900      1       1  150064       1.6773      0.04674
enh56174    2  225439000  225440000      4       2  150064       3.9436    4.014e-05
enh56177    2  225446500  225447500      3       1  150064       4.8104   7.5306e-07
enh56178    2  225466900  225467900      4       2  150064        4.221   1.2162e-05
enh56179    2  225502200  225503200      6       4  150064       2.6416    0.0041262
enh56180    2  225503300  225504300      3       2  150064       2.2318     0.012814
enh56184    2  225740200  225741200      5       3  150064       2.0504     0.020163
enh56188    2  225759100  225760100      4       2  150064       2.1264     0.016733
enh56200    2  225818800  225819800      1       1  150064       2.1217      0.01693
enh56203    2  225833200  225834200      2       1  150064       1.9181     0.027551
enh56223    2  225889400  225890400      2       1  150064       2.4868    0.0064455
enh56231    2  225929000  225930000      6       3  150064       1.9494     0.025624
enh56245    2  227703400  227704400      1       1  150064       1.8286      0.03373
enh56246    2  227704500  227705500      3       1  150064       1.7486     0.040177
enh56247    2  227705600  227706600      1       1  150064       1.7057      0.04403
enh56252    2  227727000  227728000      4       1  150064       2.3948    0.0083141
enh56254    2  227739900  227740900      1       1  150064        1.825        0.034
enh56255    2  227766400  227767400      2       1  150064       1.7014     0.044438
enh56257    2  227772800  227773800      3       1  150064       2.0618     0.019612
enh56258    2  227780700  227781700      2       1  150064       2.1147     0.017227
enh56262    2  227841700  227842700      2       1  150064       2.0638      0.01952
enh56276    2  228262000  228263000      6       2  150064       2.7527    0.0029553
enh56279    2  228275900  228276900      3       2  150064       2.1261     0.016749
enh56280    2  228280400  228281400      2       1  150064       3.4589   0.00027117
enh56282    2  228324700  228325700      1       1  150064       2.7341     0.003128
enh56283    2  228328900  228329900      8       4  150064       2.1592     0.015416
enh56286    2  228344900  228345900      1       1  150064        1.767      0.03861
enh56287    2  228347600  228348600      3       2  150064       1.9634     0.024799
enh56294    2  228381000  228382000      3       2  150064       1.7924     0.036535
enh56295    2  228383100  228384100      8       3  150064       2.4844    0.0064886
enh56298    2  228647100  228648100      7       3  150064       3.1985   0.00069061
enh56299    2  228648400  228649400      3       1  150064       2.5928    0.0047604
enh56307    2  230165400  230166400      1       1  150064       1.8129      0.03492
enh56343    2  231087100  231088100      2       1  150064       1.6854     0.045956
enh56345    2  231096400  231097400      1       1  150064       1.9651       0.0247
enh56354    2  231189700  231190700      5       1  150064       2.1525     0.015677
enh56472    2  232264700  232265700      1       1  150064       2.3044       0.0106
enh56476    2  232326200  232327200      2       1  150064       1.9244     0.027151
enh56477    2  232330200  232331200      2       1  150064       2.7802    0.0027166
enh56478    2  232333800  232334800     10       4  150064        2.723    0.0032351
enh56494    2  232470100  232471100      2       1  150064       1.7846      0.03716
enh56501    2  232528600  232529600      3       1  150064       2.1975     0.013994
enh56522    2  233003300  233004300      2       1  150064       2.5532    0.0053371
enh56526    2  233102200  233103200      1       1  150064       1.6755      0.04692
enh56546    2  233565500  233566500      1       1  150064       6.5913     2.18e-11
enh56547    2  233585300  233586300      2       1  150064       2.7554    0.0029314
enh56548    2  233636700  233637700      1       1  150064       6.1794    3.218e-10
enh56550    2  233703800  233704800      2       1  150064       6.0443   7.5018e-10
enh56552    2  233913900  233914900      2       1  150064       2.5633    0.0051834
enh56553    2  233918500  233919500      1       1  150064       2.5708     0.005073
enh56554    2  233923200  233924200      3       1  150064       2.3692    0.0089144
enh56629    2  234473600  234474600      1       1  150064       2.1638      0.01524
enh56646    2  234970300  234971300      3       1  150064       2.5763    0.0049937
enh56672    2  235280700  235281700      4       2  150064       2.4339    0.0074694
enh56682    2  235353800  235354800      6       3  150064        1.738     0.041107
enh56711    2  236860400  236861400      2       1  150064       1.7569     0.039468
enh56714    2  237274700  237275700      2       1  150064       1.9159     0.027689
enh56754    2  238571700  238572700      5       2  150064       1.7341      0.04145
enh56765    2  238649100  238650100      4       1  150064       1.7396     0.040963
enh56767    2  238653200  238654200      8       2  150064       1.7157      0.04311
enh56798    2  239080300  239081300      4       2  150064       2.6482    0.0040458
enh56802    2  239107700  239108700      3       2  150064       1.6809     0.046394
enh56902    2  240568100  240569100      3       1  150064       1.8204     0.034353
enh56914    2  240884800  240885800      7       3  150064       1.7081     0.043805
enh56923    2  241329400  241330400      2       1  150064       2.4127    0.0079175
enh56924    2  241331700  241332700      6       2  150064       2.1182     0.017078
enh56925    2  241341800  241342800      8       1  150064       2.5087    0.0060587
enh56938    2  241563000  241564000      3       2  150064       1.6894     0.045568
enh56949    2  241948100  241949100      4       2  150064       1.9416     0.026094
enh56954    2  242027300  242028300      4       2  150064       1.9339     0.026564
enh56955    2  242036100  242037100      1       1  150064       1.7348      0.04139
enh56959    2  242048600  242049600      4       1  150064       1.7413     0.040812
enh56968    2  242209500  242210500      1       1  150064       2.0942      0.01812
enh56970    2  242223900  242224900      2       1  150064       1.7578     0.039387
enh56981    2  242275400  242276400      3       1  150064       1.9435     0.025977
enh56987    2  242330100  242331100      1       1  150064       2.6614     0.003891
enh56990    2  242444600  242445600      7       3  150064       1.9792     0.023899
enh56996    2  242555600  242556600      2       1  150064       2.3737    0.0088059
enh56998    2  242559100  242560100      3       1  150064       1.6852     0.045976
enh57002    2  242604400  242605400      2       1  150064       1.8155      0.03472
enh57009    2  242669900  242670900      2       1  150064       1.6689     0.047569
enh57019    2  242785600  242786600      1       1  150064       1.8505      0.03212
enh57028    2  242820000  242821000      1       1  150064        1.645      0.04998
enh57034    2  242843700  242844700      7       2  150064       1.9278     0.026939
enh57041    2  242907300  242908300      2       1  150064       1.7049     0.044102
enh57064    3    2569100    2570100      6       4  150064       3.1979   0.00069224
enh57065    3    2577000    2578000      4       2  150064       1.7941     0.036395
enh57078    3    3221400    3222400      4       2  150064       1.7359     0.041293
enh57079    3    3233300    3234300      6       2  150064       2.0649     0.019465
enh57081    3    3615100    3616100      2       1  150064       2.1481     0.015853
enh57086    3    4312800    4313800      3       1  150064       1.7356     0.041318
enh57110    3    4574600    4575600      5       2  150064       1.7767      0.03781
enh57129    3    4885600    4886600      2       1  150064       2.2033     0.013787
enh57131    3    4891000    4892000      4       1  150064        2.359     0.009161
enh57133    3    4894900    4895900      1       1  150064       2.3182      0.01022
enh57138    3    4948400    4949400      3       1  150064       1.6583     0.048631
enh57154    3    5068600    5069600      7       2  150064       2.3887    0.0084543
enh57159    3    5175000    5176000      2       1  150064         1.65     0.049467
enh57166    3    5209400    5210400      2       1  150064        1.761     0.039116
enh57172    3    5241600    5242600      1       1  150064       2.0006      0.02272
enh57183    3    7332400    7333400      1       1  150064       2.2805      0.01129
enh57187    3    8398000    8399000      1       1  150064       2.1365      0.01632
enh57208    3    9221100    9222100      1       1  150064       1.6988      0.04468
enh57213    3    9403400    9404400      2       1  150064       2.4557    0.0070301
enh57215    3    9414800    9415800      2       1  150064       2.3867    0.0084996
enh57223    3    9462400    9463400      2       1  150064       2.5539    0.0053266
enh57224    3    9464200    9465200      3       2  150064       1.8481     0.032294
enh57225    3    9493700    9494700      4       2  150064       1.7547     0.039652
enh57319    3   10399300   10400300      7       3  150064       2.8069    0.0025014
enh57324    3   10498700   10499700      2       1  150064       1.7633     0.038922
enh57325    3   10593500   10594500      3       1  150064       2.2016     0.013848
enh57326    3   10598900   10599900      3       2  150064       3.6693    0.0001216
enh57342    3   11433200   11434200      1       1  150064       2.2728      0.01152
enh57344    3   11612200   11613200      3       2  150064       2.1981      0.01397
enh57359    3   11806200   11807200      4       2  150064       2.6584    0.0039256
enh57362    3   11826300   11827300      2       1  150064         1.94     0.026187
enh57363    3   11885900   11886900      4       1  150064       2.4412    0.0073193
enh57364    3   11888900   11889900      2       1  150064       1.9628     0.024835
enh57365    3   12219100   12220100      1       1  150064       2.1998      0.01391
enh57368    3   12344600   12345600      2       1  150064          1.7     0.044561
enh57371    3   12395200   12396200      2       1  150064       1.9126     0.027897
enh57372    3   12436400   12437400      1       1  150064       3.5333    0.0002052
enh57374    3   12512500   12513500      2       1  150064       2.4851     0.006476
enh57375    3   12521000   12522000      3       1  150064       2.2586     0.011955
enh57376    3   12524400   12525400      3       1  150064       1.9132     0.027863
enh57377    3   12599800   12600800      3       2  150064        2.173     0.014889
enh57378    3   12601600   12602600      3       1  150064       2.5205    0.0058599
enh57379    3   12603200   12604200      2       1  150064         2.25     0.012224
enh57381    3   12631600   12632600      1       1  150064       2.3676     0.008951
enh57385    3   12663500   12664500      2       1  150064       1.8685     0.030845
enh57391    3   12690600   12691600      4       2  150064       2.1735     0.014872
enh57392    3   12697700   12698700      1       1  150064       2.2325      0.01279
enh57394    3   12717600   12718600      4       2  150064       2.0341     0.020971
enh57396    3   12723500   12724500      1       1  150064       2.3974     0.008255
enh57397    3   12760800   12761800      1       1  150064       1.7088      0.04374
enh57398    3   12761400   12762400      5       1  150064       2.2083      0.01361
enh57407    3   12923500   12924500      1       1  150064       1.8261      0.03392
enh57418    3   13011500   13012500      2       1  150064       1.9866     0.023485
enh57422    3   13025800   13026800      3       2  150064       1.9171     0.027615
enh57434    3   13082500   13083500      2       1  150064       1.9188     0.027505
enh57435    3   13089000   13090000      5       2  150064       2.8019    0.0025401
enh57438    3   13112100   13113100     11       3  150064       1.6536     0.049108
enh57440    3   13126100   13127100      6       2  150064       2.5977    0.0046931
enh57442    3   13136500   13137500      5       2  150064       2.2969     0.010813
enh57444    3   13190900   13191900      2       1  150064       1.7917     0.036588
enh57450    3   13378300   13379300      3       1  150064       2.0201     0.021688
enh57451    3   13380000   13381000      7       3  150064       1.8891     0.029438
enh57452    3   13387900   13388900      2       1  150064       2.1091     0.017467
enh57454    3   13427700   13428700      6       2  150064       2.4449    0.0072446
enh57461    3   13463100   13464100      2       1  150064       1.7782     0.037682
enh57466    3   13494000   13495000      3       2  150064        2.009     0.022266
enh57500    3   14418700   14419700     11       2  150064       2.4227    0.0077038
enh57515    3   14550100   14551100      5       3  150064       1.7129     0.043363
enh57516    3   14691600   14692600      2       1  150064       1.7422     0.040736
enh57521    3   14845400   14846400      2       1  150064       1.8175     0.034573
enh57525    3   14962300   14963300      2       1  150064       2.6052    0.0045911
enh57539    3   15138600   15139600      2       1  150064       1.7907     0.036672
enh57616    3   16355000   16356000      5       1  150064       1.7849     0.037136
enh57629    3   16440900   16441900      5       2  150064       2.0809      0.01872
enh57632    3   16456100   16457100      4       1  150064        2.007     0.022374
enh57652    3   16830200   16831200      5       3  150064       2.0334     0.021005
enh57653    3   16838500   16839500      7       2  150064       2.5685    0.0051068
enh57654    3   16842700   16843700      1       1  150064       2.6594     0.003914
enh57655    3   16852200   16853200      6       3  150064       3.2394   0.00059899
enh57656    3   16865400   16866400      3       1  150064       3.3366   0.00042409
enh57657    3   16879800   16880800      1       1  150064       1.8239      0.03408
enh57658    3   16886500   16887500      2       1  150064       1.6759     0.046881
enh57660    3   16891400   16892400      6       2  150064       2.1343      0.01641
enh57667    3   16936800   16937800      2       1  150064       2.2577     0.011983
enh57671    3   16951100   16952100      3       1  150064       3.5851   0.00016849
enh57672    3   16953000   16954000      3       2  150064       2.1401     0.016174
enh57673    3   16954900   16955900      5       3  150064       3.6316   0.00014084
enh57675    3   16956900   16957900      3       1  150064       3.5601   0.00018534
enh57676    3   16958400   16959400      4       1  150064       3.3791   0.00036362
enh57677    3   16959600   16960600      3       1  150064       3.9615    3.724e-05
enh57678    3   16964300   16965300      2       1  150064       3.2495   0.00057798
enh57679    3   16969800   16970800      3       2  150064       2.2143     0.013404
enh57680    3   16973700   16974700      4       2  150064       1.8922     0.029231
enh57682    3   16977800   16978800      3       2  150064       2.7808    0.0027113
enh57686    3   17015900   17016900      5       2  150064       1.9591     0.025052
enh57692    3   17046000   17047000      4       2  150064       1.9889     0.023359
enh57697    3   17075200   17076200      2       1  150064        1.952     0.025467
enh57699    3   17080500   17081500      3       1  150064       2.1731     0.014887
enh57701    3   17115400   17116400      3       2  150064       2.9324    0.0016817
enh57702    3   17117900   17118900      4       2  150064       1.9236     0.027205
enh57703    3   17129300   17130300      3       2  150064       1.7814     0.037421
enh57706    3   17192800   17193800      5       2  150064       2.4701    0.0067542
enh57707    3   17196400   17197400      6       3  150064       1.6728     0.047187
enh57708    3   17220900   17221900      3       1  150064       4.2715   9.7099e-06
enh57710    3   17231800   17232800      1       1  150064       4.6319    1.812e-06
enh57711    3   17236900   17237900      2       1  150064       3.8841   5.1359e-05
enh57713    3   17274500   17275500      2       1  150064       4.2502   1.0681e-05
enh57715    3   17363800   17364800      1       1  150064       3.4059    0.0003297
enh57716    3   17440600   17441600      2       1  150064       3.7381   9.2719e-05
enh57717    3   17615100   17616100      4       2  150064       3.6642   0.00012407
enh57719    3   17668100   17669100      1       1  150064       5.0136    2.671e-07
enh57720    3   17706200   17707200      2       1  150064       4.1961   1.3575e-05
enh57721    3   17774400   17775400      2       1  150064        3.592   0.00016411
enh57722    3   17779700   17780700      3       1  150064       4.2815   9.2812e-06
enh57723    3   17784800   17785800      4       1  150064         2.91     0.001807
enh57725    3   17791200   17792200      2       1  150064       3.8504    5.896e-05
enh57726    3   17816100   17817100      1       1  150064       4.8777    5.367e-07
enh57732    3   18256800   18257800      2       1  150064       2.7986    0.0025662
enh57735    3   18269300   18270300      3       2  150064       1.6888     0.045631
enh57746    3   18442100   18443100      4       2  150064       1.9426     0.026031
enh57749    3   18451300   18452300      5       2  150064       1.6613      0.04833
enh57750    3   18453400   18454400      2       1  150064       3.1082   0.00094104
enh57752    3   18457600   18458600      1       1  150064       2.2682      0.01166
enh57758    3   18467800   18468800      2       1  150064       1.8385     0.032998
enh57763    3   18481800   18482800      3       2  150064       2.8959    0.0018904
enh57794    3   19574900   19575900      1       1  150064       1.9923      0.02317
enh57799    3   19991000   19992000      5       2  150064       1.9078     0.028211
enh57800    3   19998300   19999300      3       1  150064       1.9189     0.027496
enh57801    3   20001400   20002400      5       3  150064       2.2982     0.010774
enh57827    3   23204200   23205200      5       2  150064       2.1198     0.017011
enh57839    3   23444200   23445200      1       1  150064       1.9392      0.02624
enh57840    3   23446300   23447300      1       1  150064        1.821       0.0343
enh57856    3   23853000   23854000      4       2  150064       3.4433    0.0002873
enh57858    3   23870500   23871500      4       2  150064       2.3215      0.01013
enh57859    3   23872200   23873200      2       1  150064       2.4768    0.0066283
enh57871    3   23989200   23990200      5       2  150064        1.698     0.044755
enh57875    3   24545500   24546500      6       2  150064       2.5358    0.0056089
enh57878    3   24728800   24729800      6       2  150064        1.774      0.03803
enh57892    3   25821700   25822700      3       1  150064       1.7892     0.036792
enh57895    3   25833600   25834600      2       1  150064       2.2508     0.012198
enh57923    3   27811800   27812800      6       2  150064        2.048     0.020281
enh57929    3   27941700   27942700      4       2  150064       2.0334     0.021004
enh57950    3   30304600   30305600      3       1  150064       2.5268    0.0057558
enh57951    3   30311100   30312100      3       1  150064       2.5937    0.0047468
enh57952    3   30331500   30332500      6       3  150064       3.0713    0.0010658
enh57953    3   30373800   30374800      3       2  150064        2.272     0.011544
enh57955    3   30391300   30392300      5       2  150064       2.0295     0.021205
enh58009    3   31489800   31490800      2       1  150064        1.684     0.046087
enh58017    3   31580800   31581800      1       1  150064       1.6725      0.04721
enh58022    3   31588800   31589800      2       1  150064       2.6997    0.0034698
enh58031    3   31637400   31638400      3       2  150064       2.2756     0.011434
enh58033    3   31677300   31678300      2       1  150064       1.6942     0.045115
enh58049    3   31975200   31976200      5       2  150064       2.1308     0.016554
enh58050    3   31978200   31979200      7       3  150064       1.8503     0.032132
enh58053    3   31987200   31988200      5       2  150064       2.3864     0.008508
enh58055    3   31992100   31993100      2       1  150064       1.6837     0.046124
enh58062    3   32011500   32012500      6       2  150064       3.2447   0.00058781
enh58063    3   32013500   32014500      3       2  150064       1.6778     0.046694
enh58064    3   32016200   32017200      3       1  150064       2.2546      0.01208
enh58065    3   32018400   32019400      4       1  150064       2.3997    0.0082049
enh58066    3   32026100   32027100      5       2  150064       2.5135    0.0059776
enh58067    3   32041000   32042000      5       2  150064       3.3914   0.00034772
enh58068    3   32044200   32045200      2       1  150064       3.4012   0.00033541
enh58069    3   32051100   32052100      4       2  150064       3.2999   0.00048356
enh58072    3   32132700   32133700      5       1  150064       1.9288     0.026877
enh58086    3   32344100   32345100      7       3  150064       1.9708     0.024374
enh58142    3   32856300   32857300      1       1  150064       2.3422     0.009586
enh58149    3   33015300   33016300      5       2  150064       2.1946     0.014096
enh58156    3   33048700   33049700      5       2  150064       1.6612     0.048332
enh58177    3   33413900   33414900      1       1  150064       3.0412     0.001178
enh58178    3   33461300   33462300      3       1  150064       2.2706     0.011586
enh58179    3   33468800   33469800      6       3  150064       2.6987     0.003481
enh58180    3   33471800   33472800      1       1  150064       2.7243     0.003222
enh58181    3   33475000   33476000      6       3  150064       2.9285    0.0017031
enh58183    3   33477900   33478900      4       2  150064        3.137   0.00085329
enh58184    3   33483100   33484100      6       3  150064       2.7076    0.0033882
enh58201    3   34062900   34063900      4       2  150064       2.7076    0.0033885
enh58210    3   36136600   36137600      2       1  150064        1.989     0.023352
enh58211    3   36884200   36885200      2       1  150064       5.1878   1.0642e-07
enh58212    3   36905600   36906600      1       1  150064       2.9618     0.001529
enh58213    3   36909900   36910900      2       1  150064       3.0448    0.0011641
enh58214    3   36916200   36917200      1       1  150064       3.2064     0.000672
enh58215    3   36918900   36919900      1       1  150064       6.0847    5.836e-10
enh58216    3   36934900   36935900      3       1  150064       3.0269    0.0012354
enh58217    3   36941500   36942500      2       1  150064       2.0558     0.019903
enh58218    3   36944700   36945700      2       1  150064       3.4788    0.0002518
enh58219    3   36948100   36949100      1       1  150064       2.9594     0.001541
enh58222    3   36959200   36960200      4       2  150064       5.3805   3.7134e-08
enh58223    3   36964000   36965000      3       1  150064         5.24   8.0268e-08
enh58225    3   36984600   36985600      2       1  150064       2.7253    0.0032117
enh58226    3   36986600   36987600      4       2  150064       3.3887   0.00035117
enh58228    3   37006300   37007300      3       1  150064       2.8418    0.0022429
enh58229    3   37011000   37012000      2       1  150064       2.8671     0.002071
enh58232    3   37036000   37037000      2       1  150064       1.8574      0.03163
enh58234    3   37204200   37205200      3       1  150064       3.0441    0.0011669
enh58237    3   37254400   37255400      2       1  150064       2.1823     0.014545
enh58238    3   37258700   37259700      5       2  150064       2.4839    0.0064978
enh58241    3   37269500   37270500      6       3  150064       2.1346     0.016398
enh58248    3   37535100   37536100      6       1  150064       1.7272      0.04207
enh58252    3   37948200   37949200      5       2  150064       1.9275     0.026959
enh58253    3   37950400   37951400      2       1  150064       3.6389   0.00013692
enh58254    3   37964000   37965000      1       1  150064       3.7125    0.0001026
enh58255    3   37997900   37998900      2       1  150064       2.0516     0.020107
enh58256    3   38021000   38022000      2       1  150064       1.9269     0.026994
enh58265    3   38079100   38080100      1       1  150064       2.1898      0.01427
enh58291    3   38468100   38469100      3       1  150064        3.113   0.00092601
enh58292    3   38470100   38471100      2       1  150064       3.3601   0.00038955
enh58293    3   38479200   38480200      2       1  150064       3.1451   0.00083004
enh58294    3   38497400   38498400      3       1  150064       3.1542   0.00080478
enh58297    3   39092100   39093100      1       1  150064       2.7488     0.002991
enh58331    3   39368700   39369700      4       2  150064       2.1102     0.017421
enh58363    3   40759500   40760500      1       1  150064       2.1459      0.01594
enh58417    3   42189500   42190500      3       1  150064       2.5561    0.0052933
enh58419    3   42202000   42203000      1       1  150064       2.3561     0.009233
enh58420    3   42205200   42206200      3       2  150064        1.876      0.03033
enh58423    3   42233100   42234100      6       2  150064       1.9943     0.023061
enh58424    3   42236500   42237500      3       1  150064       2.2166     0.013326
enh58426    3   42256600   42257600      4       2  150064       1.9369     0.026381
enh58427    3   42259800   42260800      4       2  150064       1.8399     0.032895
enh58428    3   42288800   42289800      2       1  150064       1.7321     0.041624
enh58439    3   42570100   42571100      1       1  150064       2.8961     0.001889
enh58452    3   42652800   42653800      3       2  150064       1.9582     0.025106
enh58454    3   42693100   42694100      2       1  150064       2.1973     0.013999
enh58490    3   43265800   43266800      3       2  150064       2.4847    0.0064822
enh58498    3   43343600   43344600      1       1  150064       1.7861      0.03704
enh58502    3   43358300   43359300      2       1  150064       1.7782     0.037685
enh58508    3   43386900   43387900      2       1  150064       1.8421      0.03273
enh58513    3   43432800   43433800      3       2  150064       2.4738    0.0066849
enh58514    3   43435000   43436000      3       2  150064       2.4605    0.0069373
enh58524    3   43680000   43681000      1       1  150064       1.7368      0.04121
enh58528    3   43800300   43801300      2       1  150064       2.1932     0.014145
enh58532    3   44072600   44073600      2       1  150064       3.9032   4.7459e-05
enh58550    3   44597500   44598500      1       1  150064       3.0287     0.001228
enh58655    3   46029100   46030100      4       2  150064       1.9097     0.028084
enh58663    3   46100000   46101000     10       3  150064       1.7431     0.040658
enh58667    3   46145200   46146200      2       1  150064       1.9411     0.026121
enh58675    3   46196000   46197000      1       1  150064       1.7337      0.04149
enh58808    3   47824400   47825400      2       1  150064       1.6567     0.048795
enh58813    3   47984700   47985700      3       1  150064       1.9274     0.026967
enh58823    3   48130800   48131800      2       1  150064        1.665     0.047959
enh58824    3   48153300   48154300      1       1  150064       1.8158       0.0347
enh58827    3   48235700   48236700      1       1  150064       2.3208      0.01015
enh58830    3   48281600   48282600      3       1  150064       2.1688     0.015048
enh58835    3   48343600   48344600      4       1  150064        1.983     0.023681
enh58836    3   48348000   48349000      2       1  150064       1.9194     0.027466
enh58837    3   48362100   48363100      3       1  150064       1.9729     0.024251
enh58866    3   48661400   48662400      1       1  150064        2.289      0.01104
enh58867    3   48671000   48672000      2       1  150064       2.3372    0.0097139
enh58871    3   48709500   48710500      2       1  150064       2.1641      0.01523
enh58875    3   48746000   48747000      2       1  150064       1.6997     0.044593
enh58877    3   48754800   48755800      1       1  150064       2.1125      0.01732
enh58882    3   48849600   48850600      2       1  150064        1.655     0.048962
enh58901    3   49067000   49068000      1       1  150064       1.6834      0.04615
enh58908    3   49156300   49157300      2       1  150064       2.1108     0.017397
enh58920    3   49334200   49335200      4       2  150064       1.8961     0.028972
enh58924    3   49375000   49376000      1       1  150064       1.7766      0.03782
enh58929    3   49410600   49411600      1       1  150064       2.1821      0.01455
enh58931    3   49418100   49419100      1       1  150064        2.222      0.01314
enh58932    3   49421700   49422700      1       1  150064       2.3101      0.01044
enh58933    3   49426200   49427200      1       1  150064        1.854      0.03187
enh58936    3   49437100   49438100      4       2  150064       2.0955     0.018063
enh58942    3   49458900   49459900      3       1  150064       2.1882     0.014328
enh58945    3   49465300   49466300      2       1  150064       2.3632    0.0090586
enh58946    3   49467200   49468200      1       1  150064        2.313      0.01036
enh58952    3   49532300   49533300      2       1  150064       1.7921     0.036557
enh58960    3   49740800   49741800      1       1  150064       1.8435      0.03263
enh58961    3   49749500   49750500      5       3  150064       1.8556     0.031757
enh58964    3   49759500   49760500      2       1  150064       1.7308     0.041743
enh58965    3   49763200   49764200      2       1  150064       1.8936     0.029137
enh58967    3   49821600   49822600      3       2  150064        2.037     0.020826
enh58971    3   49846000   49847000      1       1  150064       2.3799     0.008658
enh58972    3   49848800   49849800      1       1  150064       2.3804     0.008648
enh58973    3   49851900   49852900      2       1  150064       2.4112      0.00795
enh58974    3   49892600   49893600      2       1  150064       2.2205     0.013191
enh58975    3   49894200   49895200      2       1  150064       2.0486     0.020249
enh58976    3   49942600   49943600      2       1  150064       1.6838     0.046107
enh58979    3   49976400   49977400      2       1  150064       1.7141     0.043251
enh58980    3   49979200   49980200      3       2  150064       2.5741    0.0050254
enh58981    3   49980500   49981500      2       1  150064       2.2917     0.010962
enh58984    3   50112200   50113200      4       2  150064       3.0641    0.0010915
enh58986    3   50119100   50120100      5       2  150064       2.0649     0.019467
enh58988    3   50125200   50126200      4       2  150064       2.2616     0.011861
enh58989    3   50128400   50129400      3       1  150064       2.8875    0.0019418
enh59004    3   50287500   50288500      3       2  150064       2.4976    0.0062518
enh59006    3   50291600   50292600      5       2  150064       3.1792   0.00073854
enh59007    3   50296600   50297600      1       1  150064       2.6618     0.003886
enh59028    3   50409600   50410600      3       2  150064       3.0316    0.0012165
enh59038    3   50519000   50520000      3       2  150064       2.4225    0.0077069
enh59041    3   50552300   50553300      2       1  150064        2.688    0.0035943
enh59062    3   51008900   51009900      2       1  150064       2.0342     0.020965
enh59067    3   51424700   51425700      2       1  150064       2.0497     0.020197
enh59071    3   51532000   51533000      2       1  150064       1.8601     0.031432
enh59073    3   51535500   51536500      1       1  150064       2.2004      0.01389
enh59074    3   51555600   51556600      1       1  150064       2.0131      0.02205
enh59088    3   51768300   51769300      5       2  150064       2.2642     0.011782
enh59106    3   52143000   52144000      3       1  150064       2.0685     0.019296
enh59109    3   52168400   52169400      2       1  150064       2.2501     0.012221
enh59116    3   52230100   52231100      2       1  150064       3.5017   0.00023113
enh59117    3   52233700   52234700      2       1  150064       3.6533   0.00012944
enh59119    3   52236500   52237500      1       1  150064        3.771    8.131e-05
enh59120    3   52243900   52244900      1       1  150064       3.7656    8.308e-05
enh59123    3   52260600   52261600      3       2  150064       4.1223   1.8757e-05
enh59125    3   52269800   52270800      1       1  150064       3.6818    0.0001158
enh59127    3   52277200   52278200      2       1  150064       4.1743   1.4945e-05
enh59129    3   52289200   52290200      1       1  150064       3.7843    7.706e-05
enh59130    3   52295400   52296400      1       1  150064       5.4999      1.9e-08
enh59137    3   52324900   52325900      3       2  150064       4.2851   9.1323e-06
enh59138    3   52333100   52334100      4       2  150064        5.256   7.3611e-08
enh59139    3   52341200   52342200      1       1  150064        4.945    3.807e-07
enh59141    3   52347500   52348500      2       1  150064       2.8812     0.001981
enh59144    3   52374800   52375800      3       1  150064       2.3065     0.010541
enh59145    3   52406300   52407300      1       1  150064       5.0158     2.64e-07
enh59149    3   52466700   52467700      4       2  150064       3.9566   3.8006e-05
enh59152    3   52487700   52488700      3       2  150064       3.1092   0.00093793
enh59153    3   52490900   52491900      3       1  150064       3.8496   5.9145e-05
enh59162    3   52565500   52566500      2       1  150064       4.3104   8.1465e-06
enh59163    3   52568300   52569300      2       1  150064       4.5023    3.361e-06
enh59165    3   52572800   52573800      3       2  150064       3.6456   0.00013336
enh59168    3   52717600   52718600      2       1  150064       4.4416   4.4639e-06
enh59169    3   52721200   52722200      1       1  150064       4.9238    4.245e-07
enh59170    3   52730800   52731800      3       1  150064       4.3841   5.8224e-06
enh59171    3   52737700   52738700      1       1  150064       4.5918    2.197e-06
enh59172    3   52741600   52742600      3       1  150064       5.1293   1.4544e-07
enh59173    3   52743800   52744800      3       2  150064        4.372   6.1563e-06
enh59174    3   52754700   52755700      3       1  150064       3.5828   0.00016997
enh59176    3   52803100   52804100      1       1  150064       5.0609    2.086e-07
enh59178    3   52809200   52810200      1       1  150064       4.9788    3.199e-07
enh59180    3   52841000   52842000      1       1  150064       1.6589      0.04857
enh59182    3   52870000   52871000      3       1  150064       5.4002   3.3284e-08
enh59183    3   52873400   52874400      3       1  150064        5.011   2.7076e-07
enh59184    3   52879400   52880400      4       2  150064       4.8144   7.3812e-07
enh59186    3   52924400   52925400      1       1  150064       1.7474      0.04028
enh59187    3   52925300   52926300      1       1  150064       4.9932    2.969e-07
enh59188    3   52928300   52929300      4       2  150064       5.2742   6.6653e-08
enh59189    3   52935900   52936900      1       1  150064       5.6956    6.146e-09
enh59190    3   52964100   52965100      1       1  150064       2.9669     0.001504
enh59191    3   52968400   52969400      2       1  150064       5.4771   2.1615e-08
enh59192    3   53016600   53017600      3       2  150064       4.8738   5.4726e-07
enh59197    3   53063400   53064400      4       2  150064       2.9668    0.0015048
enh59200    3   53074100   53075100      3       1  150064        3.124   0.00089216
enh59201    3   53076500   53077500      3       1  150064       4.2995   8.5598e-06
enh59202    3   53080800   53081800      2       1  150064       2.4076    0.0080296
enh59203    3   53105400   53106400      2       1  150064       2.1692     0.015032
enh59216    3   53213200   53214200      3       1  150064       1.7167     0.043018
enh59220    3   53229900   53230900      4       2  150064       3.2444    0.0005884
enh59221    3   53270000   53271000     11       2  150064       2.4312    0.0075242
enh59223    3   53282000   53283000      5       2  150064       2.8605    0.0021147
enh59226    3   53290000   53291000      4       2  150064       2.6459    0.0040737
enh59228    3   53303700   53304700      1       1  150064       1.9089      0.02814
enh59231    3   53379500   53380500      1       1  150064        4.146    1.692e-05
enh59252    3   56712000   56713000      3       1  150064       2.1749      0.01482
enh59257    3   56751600   56752600      3       1  150064       1.9995     0.022779
enh59258    3   56759500   56760500      5       2  150064        1.677     0.046773
enh59259    3   56767500   56768500      8       3  150064       1.7264     0.042138
enh59260    3   56777700   56778700      1       1  150064       1.9896      0.02332
enh59280    3   56849400   56850400      4       2  150064       2.0014     0.022677
enh59281    3   56857400   56858400      5       2  150064       2.0158      0.02191
enh59283    3   56871200   56872200      3       2  150064       2.8356    0.0022869
enh59284    3   56889600   56890600      2       1  150064         1.66     0.048452
enh59309    3   57267400   57268400      2       1  150064       1.7063     0.043973
enh59330    3   57790300   57791300      2       1  150064       1.6791     0.046565
enh59353    3   58034800   58035800      3       2  150064       1.6946     0.045076
enh59365    3   58161000   58162000      3       1  150064       2.6507    0.0040165
enh59367    3   58164000   58165000      5       2  150064       1.7836     0.037246
enh59374    3   58291100   58292100      7       1  150064       1.9482     0.025695
enh59379    3   58325900   58326900      5       3  150064       1.9175     0.027589
enh59381    3   58331600   58332600      8       3  150064       2.1828     0.014526
enh59382    3   58333000   58334000      2       1  150064       2.2292     0.012902
enh59386    3   58360300   58361300      2       1  150064       2.2346     0.012722
enh59387    3   58369800   58370800      5       2  150064       1.9308     0.026756
enh59388    3   58373200   58374200      6       1  150064         2.13     0.016584
enh59391    3   58405400   58406400      5       1  150064       2.2201     0.013206
enh59392    3   58417600   58418600      2       1  150064       2.2582     0.011967
enh59393    3   58419800   58420800      7       3  150064       2.2351     0.012706
enh59397    3   58469600   58470600      1       1  150064       2.4373     0.007399
enh59400    3   58479300   58480300      2       1  150064       1.9968     0.022922
enh59417    3   59372600   59373600      5       2  150064       1.6891     0.045599
enh59418    3   59411200   59412200      8       2  150064       1.9573     0.025155
enh59422    3   59500800   59501800      9       3  150064       1.9213      0.02735
enh59428    3   59744700   59745700     10       3  150064       2.5525    0.0053484
enh59429    3   59746200   59747200      5       2  150064       2.3478    0.0094429
enh59434    3   59786000   59787000      1       1  150064       2.1566      0.01552
enh59444    3   59965700   59966700     11       4  150064       1.6514     0.049325
enh59447    3   59974300   59975300      3       1  150064       2.4109    0.0079559
enh59460    3   60047000   60048000      4       2  150064        2.323      0.01009
enh59462    3   60050600   60051600     13       2  150064       1.9264      0.02703
enh59465    3   60080000   60081000      4       2  150064       1.7638     0.038883
enh59467    3   61158000   61159000      4       2  150064       2.3849    0.0085426
enh59468    3   61222000   61223000      2       1  150064       1.7241     0.042347
enh59470    3   61237400   61238400      1       1  150064       2.1375      0.01628
enh59474    3   63847600   63848600      1       1  150064       2.4506      0.00713
enh59475    3   63850800   63851800      4       2  150064       2.2454      0.01237
enh59478    3   63881100   63882100      1       1  150064       3.1377    0.0008513
enh59479    3   63895800   63896800      4       2  150064       2.3692    0.0089141
enh59482    3   63913000   63914000      2       1  150064       3.1341   0.00086204
enh59491    3   63949900   63950900      4       2  150064       2.9428    0.0016261
enh59494    3   63958700   63959700      2       1  150064       2.9836    0.0014242
enh59495    3   63964600   63965600      6       3  150064       3.6984   0.00010847
enh59496    3   63979000   63980000      3       2  150064       2.2365      0.01266
enh59498    3   64006900   64007900      3       2  150064       2.3156     0.010291
enh59500    3   64015700   64016700      4       2  150064       1.6919     0.045328
enh59514    3   66427800   66428800      4       2  150064       1.6945     0.045084
enh59536    3   67047400   67048400      2       1  150064       1.8736     0.030492
enh59543    3   67133200   67134200      1       1  150064       1.9899       0.0233
enh59544    3   67341000   67342000      7       3  150064       1.7342     0.041438
enh59545    3   67643900   67644900      3       1  150064       2.5176    0.0059074
enh59546    3   67645400   67646400      5       2  150064       2.1891     0.014295
enh59547    3   67649200   67650200      3       1  150064       2.2722     0.011537
enh59548    3   67651700   67652700      3       1  150064       2.4663    0.0068253
enh59549    3   67688400   67689400      2       1  150064       1.7652     0.038767
enh59550    3   67691600   67692600      3       1  150064       1.6881     0.045695
enh59552    3   67702500   67703500      3       1  150064       2.1081     0.017512
enh59558    3   67736300   67737300      2       1  150064       1.8153     0.034737
enh59560    3   67998200   67999200      3       1  150064       1.7786     0.037655
enh59580    3   69246900   69247900      4       1  150064       1.6578     0.048676
enh59587    3   69388400   69389400      3       1  150064       2.1564     0.015526
enh59588    3   69413000   69414000      9       2  150064       2.5659    0.0051455
enh59589    3   69417200   69418200     11       1  150064       2.9979    0.0013593
enh59591    3   69795800   69796800      1       1  150064       3.1258    0.0008866
enh59592    3   69797100   69798100      2       1  150064       2.7238    0.0032266
enh59602    3   71079400   71080400      1       1  150064       1.8222      0.03421
enh59613    3   71127900   71128900      2       1  150064       1.9833     0.023669
enh59614    3   71132900   71133900      1       1  150064       2.0983      0.01794
enh59617    3   71140900   71141900      2       1  150064       1.9269     0.026996
enh59621    3   71150800   71151800      3       1  150064       2.7376    0.0030947
enh59622    3   71154800   71155800      6       3  150064       3.1477   0.00082284
enh59623    3   71156700   71157700      1       1  150064       2.2562      0.01203
enh59624    3   71158300   71159300      1       1  150064        2.213      0.01345
enh59625    3   71163300   71164300      2       1  150064       2.8482    0.0021984
enh59626    3   71166500   71167500      1       1  150064       3.1354    0.0008581
enh59627    3   71168000   71169000      1       1  150064       1.7172      0.04297
enh59628    3   71169200   71170200      3       1  150064       2.6697    0.0037959
enh59629    3   71171100   71172100      3       1  150064       2.8665     0.002075
enh59630    3   71173700   71174700      2       1  150064       2.7731    0.0027758
enh59631    3   71175000   71176000      9       1  150064       2.1074     0.017541
enh59632    3   71182700   71183700      1       1  150064       1.6936      0.04517
enh59633    3   71186000   71187000      4       1  150064       1.6911     0.045409
enh59638    3   71253200   71254200      4       2  150064       2.7802     0.002716
enh59639    3   71254400   71255400      1       1  150064       5.1579    1.249e-07
enh59640    3   71257500   71258500      2       1  150064       1.7361     0.041276
enh59643    3   71274800   71275800      3       2  150064       2.3501    0.0093847
enh59644    3   71276900   71277900      2       1  150064       1.8749     0.030405
enh59646    3   71296400   71297400      3       1  150064       2.1121      0.01734
enh59648    3   71301600   71302600      2       1  150064       4.3596   6.5151e-06
enh59650    3   71311900   71312900      1       1  150064       2.4199     0.007763
enh59651    3   71314400   71315400      4       2  150064       5.4008   3.3179e-08
enh59652    3   71317400   71318400      2       1  150064       1.8273     0.033825
enh59653    3   71319000   71320000      6       3  150064       2.4409    0.0073251
enh59654    3   71331600   71332600      5       2  150064       3.3341   0.00042795
enh59659    3   71365800   71366800      4       2  150064       3.4888   0.00024257
enh59660    3   71368500   71369500      4       2  150064       2.8338    0.0022999
enh59661    3   71397400   71398400      1       1  150064       3.8724    5.389e-05
enh59662    3   71401600   71402600      3       1  150064       2.0761     0.018944
enh59672    3   71432200   71433200      7       2  150064       1.6763     0.046835
enh59674    3   71437600   71438600      3       2  150064       3.4526   0.00027764
enh59684    3   71469100   71470100      1       1  150064       2.3373     0.009712
enh59685    3   71473800   71474800      5       2  150064       2.0277     0.021293
enh59687    3   71480800   71481800      2       1  150064       2.3839     0.008566
enh59689    3   71498100   71499100      2       1  150064       3.8552   5.7813e-05
enh59690    3   71506700   71507700      2       1  150064       2.6267    0.0043104
enh59696    3   71525800   71526800      2       1  150064       1.7162     0.043065
enh59697    3   71527500   71528500      2       1  150064       3.0197    0.0012651
enh59698    3   71529000   71530000      3       1  150064       2.1962     0.014038
enh59699    3   71531500   71532500      3       1  150064       3.9093   4.6276e-05
enh59700    3   71534500   71535500      4       2  150064        4.597   2.1427e-06
enh59701    3   71542000   71543000      1       1  150064       4.7729    9.079e-07
enh59702    3   71548300   71549300      3       1  150064       3.1609   0.00078636
enh59703    3   71549300   71550300      1       1  150064       4.8591    5.895e-07
enh59704    3   71550900   71551900      2       1  150064       2.1222     0.016911
enh59705    3   71552500   71553500      1       1  150064       4.9105    4.543e-07
enh59706    3   71553400   71554400      1       1  150064       4.8402    6.485e-07
enh59708    3   71578200   71579200      2       1  150064       4.4115   5.1324e-06
enh59709    3   71579800   71580800      1       1  150064       1.7832      0.03728
enh59711    3   71592200   71593200      1       1  150064       3.4803    0.0002504
enh59713    3   71598800   71599800      1       1  150064       3.4666    0.0002635
enh59718    3   71665400   71666400      1       1  150064       3.8999    4.812e-05
enh59725    3   71778200   71779200      4       1  150064       2.4847    0.0064834
enh59726    3   71828700   71829700      4       2  150064       1.8585     0.031547
enh59750    3   72234900   72235900      5       2  150064       2.0673     0.019352
enh59777    3   72531300   72532300      4       1  150064       1.9651     0.024701
enh59783    3   72571600   72572600      3       2  150064       2.2035     0.013779
enh59784    3   72582500   72583500      3       1  150064       1.9803     0.023835
enh59786    3   72599200   72600200      2       1  150064       2.3116       0.0104
enh59788    3   72631000   72632000      3       2  150064       2.9279    0.0017061
enh59804    3   73044800   73045800      2       1  150064       2.0258     0.021392
enh59806    3   73057500   73058500      6       1  150064        2.187     0.014371
enh59807    3   73059900   73060900      6       2  150064       1.7779     0.037707
enh59810    3   73069800   73070800      2       1  150064       2.2792     0.011327
enh59811    3   73072000   73073000      5       2  150064       2.1799     0.014632
enh59814    3   73080500   73081500      1       1  150064       1.8203      0.03436
enh59815    3   73086500   73087500      2       1  150064       1.9033     0.028498
enh59816    3   73093100   73094100      5       2  150064       1.6598     0.048481
enh59817    3   73094300   73095300      5       1  150064       2.0167     0.021865
enh59819    3   73135000   73136000      1       1  150064       2.1323      0.01649
enh59853    3   93799000   93800000      2       1  150064       2.0702     0.019216
enh59856    3   97484000   97485000      1       1  150064       2.5832     0.004895
enh59857    3   97541500   97542500      1       1  150064       1.7717      0.03822
enh60002    3  105441800  105442800      5       3  150064       2.0345     0.020953
enh60009    3  105494200  105495200      2       1  150064       2.0317     0.021094
enh60010    3  105495800  105496800      3       1  150064       2.4741    0.0066784
enh60012    3  105504600  105505600      1       1  150064       2.5053     0.006118
enh60013    3  105509200  105510200      3       2  150064       1.7655     0.038743
enh60014    3  105511200  105512200      2       1  150064        1.791     0.036649
enh60017    3  105525200  105526200      4       2  150064       2.8533    0.0021636
enh60018    3  105530200  105531200      3       2  150064       2.2878     0.011075
enh60019    3  105541900  105542900      1       1  150064       1.7223      0.04251
enh60027    3  105573100  105574100      4       2  150064       1.6812      0.04636
enh60028    3  105576200  105577200      3       2  150064       1.8226      0.03418
enh60034    3  105601600  105602600      4       2  150064       2.1232     0.016868
enh60060    3  107296600  107297600      4       1  150064       2.0645     0.019487
enh60066    3  107369400  107370400      3       2  150064       1.6742     0.047048
enh60067    3  107380100  107381100      1       1  150064       2.2708      0.01158
enh60069    3  107402700  107403700      1       1  150064       2.6608     0.003898
enh60083    3  107771900  107772900      1       1  150064       2.9289     0.001701
enh60084    3  107774200  107775200      2       1  150064       1.9303     0.026784
enh60089    3  107798000  107799000      4       2  150064       2.3379    0.0096956
enh60092    3  107811300  107812300      1       1  150064       2.6782     0.003701
enh60094    3  107817600  107818600      2       1  150064       2.2022     0.013826
enh60095    3  107820500  107821500      2       1  150064       3.1927   0.00070475
enh60097    3  107840800  107841800      3       2  150064       3.0359    0.0011992
enh60099    3  107856000  107857000      3       1  150064       2.2373     0.012632
enh60104    3  108107100  108108100      3       1  150064        1.748      0.04023
enh60105    3  108113400  108114400      6       2  150064       2.1175      0.01711
enh60158    3  111685800  111686800      3       1  150064       2.3979    0.0082449
enh60170    3  111854300  111855300      1       1  150064       1.8513      0.03206
enh60190    3  112186300  112187300      2       1  150064       1.6624     0.048212
enh60196    3  112206300  112207300      3       1  150064       1.6927     0.045258
enh60197    3  112207700  112208700      4       1  150064       1.9153     0.027725
enh60200    3  112219300  112220300      5       2  150064       2.0538     0.019996
enh60230    3  112686200  112687200      4       2  150064       1.9569     0.025178
enh60272    3  113467800  113468800      1       1  150064       2.2724      0.01153
enh60278    3  113631300  113632300      6       3  150064       1.8725     0.030566
enh60313    3  114174800  114175800      3       2  150064       2.4607    0.0069331
enh60314    3  114179200  114180200      1       1  150064       2.4258     0.007637
enh60360    3  119186400  119187400      4       2  150064       1.6637     0.048088
enh60368    3  119275300  119276300      3       2  150064        1.654     0.049064
enh60372    3  119288900  119289900      2       1  150064       2.0502     0.020173
enh60402    3  120063000  120064000      2       1  150064       1.8352     0.033241
enh60408    3  120137400  120138400      1       1  150064       1.8344       0.0333
enh60417    3  121151200  121152200      2       1  150064       1.9809     0.023799
enh60421    3  121369700  121370700      1       1  150064       1.9113      0.02798
enh60436    3  121714000  121715000      3       1  150064        2.163     0.015272
enh60493    3  122396700  122397700      8       4  150064       1.6718     0.047278
enh60494    3  122402700  122403700      4       2  150064       1.7632     0.038933
enh60499    3  122415100  122416100      3       2  150064        1.883      0.02985
enh60501    3  122439800  122440800      8       4  150064       2.1387     0.016229
enh60504    3  122486000  122487000      7       2  150064       1.6981     0.044744
enh60508    3  122508700  122509700      2       1  150064       2.1499     0.015783
enh60513    3  122605300  122606300      2       1  150064       2.7541    0.0029428
enh60514    3  122608700  122609700      2       1  150064       2.9809    0.0014368
enh60515    3  122612000  122613000      6       3  150064       2.6235    0.0043515
enh60520    3  122787200  122788200      2       1  150064       2.6726    0.0037634
enh60521    3  122790800  122791800      3       2  150064       2.2688     0.011641
enh60523    3  122803500  122804500      6       3  150064       2.1012     0.017813
enh60524    3  122809500  122810500      3       2  150064       1.9898     0.023309
enh60525    3  122824100  122825100      5       1  150064       3.4908   0.00024082
enh60534    3  123324200  123325200      3       2  150064       1.7576     0.039407
enh60535    3  123328800  123329800      2       1  150064       2.1347     0.016394
enh60559    3  124597400  124598400      2       1  150064       1.8847     0.029737
enh60577    3  124837500  124838500      2       1  150064       2.8664    0.0020759
enh60578    3  124844400  124845400      7       3  150064       2.9921    0.0013853
enh60579    3  124847400  124848400      5       2  150064       2.2982     0.010774
enh60586    3  124874100  124875100      8       4  150064       1.8409     0.032816
enh60590    3  124910800  124911800      2       1  150064       2.9975    0.0013612
enh60591    3  124919500  124920500      4       2  150064       3.0884    0.0010061
enh60598    3  125067400  125068400      1       1  150064       2.6795     0.003687
enh60599    3  125069800  125070800      3       2  150064       2.1469     0.015899
enh60602    3  125078200  125079200      1       1  150064       2.6884      0.00359
enh60614    3  125309600  125310600      2       1  150064       2.4667     0.006818
enh60615    3  125315000  125316000      5       3  150064       1.9109     0.028007
enh60617    3  125389700  125390700      8       3  150064       1.8987     0.028802
enh60618    3  125485800  125486800      7       1  150064       1.9951     0.023014
enh60622    3  125708100  125709100      3       1  150064       1.6931     0.045215
enh60624    3  125744900  125745900      2       1  150064       1.7924     0.036531
enh60638    3  126373800  126374800      4       1  150064       1.6997     0.044589
enh60647    3  126699800  126700800      5       2  150064        1.656     0.048864
enh60664    3  127389800  127390800      1       1  150064        1.789      0.03681
enh60690    3  127773500  127774500      2       1  150064       2.6506    0.0040175
enh60698    3  127863400  127864400      1       1  150064       3.8908    4.996e-05
enh60700    3  127874100  127875100      2       1  150064       1.7007       0.0445
enh60703    3  127894800  127895800      2       1  150064       3.3146   0.00045882
enh60706    3  128036400  128037400      1       1  150064       3.3368    0.0004237
enh60709    3  128067300  128068300      2       1  150064       1.8786     0.030149
enh60715    3  128241700  128242700      1       1  150064       2.4156     0.007854
enh60751    3  128503400  128504400      3       2  150064       2.2573     0.011994
enh60757    3  128565200  128566200      3       2  150064        1.823      0.03415
enh60764    3  128689100  128690100      1       1  150064       3.2968     0.000489
enh60766    3  128711800  128712800      2       1  150064       2.5048    0.0061269
enh60783    3  128831900  128832900      1       1  150064       1.6802      0.04646
enh60786    3  128841600  128842600      2       1  150064       1.7523      0.03986
enh60788    3  128877800  128878800      2       1  150064       1.6767     0.046798
enh60795    3  128947200  128948200      3       2  150064       1.6516     0.049308
enh60799    3  128966600  128967600      3       1  150064       2.7164    0.0033002
enh60800    3  128970000  128971000      3       1  150064       2.9405    0.0016385
enh60801    3  128995100  128996100      2       1  150064       2.8073    0.0024977
enh60802    3  128999900  129000900      1       1  150064       3.5042     0.000229
enh60803    3  129002100  129003100      2       1  150064       2.8918    0.0019149
enh60804    3  129023800  129024800      1       1  150064       3.6939    0.0001104
enh60807    3  129049000  129050000      1       1  150064       3.1145    0.0009214
enh60818    3  129208400  129209400      2       1  150064       1.7095     0.043675
enh60819    3  129221700  129222700      3       2  150064        2.838    0.0022699
enh60820    3  129244600  129245600      2       1  150064       2.5855    0.0048625
enh60826    3  129314800  129315800      2       1  150064       1.7121     0.043444
enh60830    3  129335700  129336700      3       1  150064       2.1413     0.016125
enh60854    3  130462600  130463600      1       1  150064       1.9919      0.02319
enh60867    3  130746000  130747000      3       2  150064       1.8342     0.033309
enh60889    3  132930400  132931400      2       1  150064       2.3065     0.010542
enh60891    3  133159800  133160800      1       1  150064       2.3398     0.009648
enh60914    3  133599400  133600400      5       2  150064       1.9039     0.028459
enh60915    3  133601300  133602300      6       3  150064       3.0959   0.00098094
enh60917    3  133661200  133662200      4       2  150064       2.1518     0.015708
enh60943    3  135872100  135873100      1       1  150064        5.697    6.097e-09
enh60952    3  135904400  135905400      2       1  150064       3.2128   0.00065718
enh60954    3  135916500  135917500      2       1  150064       2.8409    0.0022496
enh60956    3  136000400  136001400      2       1  150064       4.8233   7.0616e-07
enh60957    3  136314900  136315900      3       2  150064       2.5589    0.0052502
enh60961    3  136408100  136409100      1       1  150064       2.4124     0.007925
enh60963    3  136410400  136411400      1       1  150064       2.5084     0.006064
enh60964    3  136412700  136413700      1       1  150064        1.693      0.04523
enh60967    3  136434800  136435800      4       2  150064        4.714   1.2142e-06
enh60968    3  136444800  136445800      1       1  150064       3.1766    0.0007451
enh60972    3  136455300  136456300      3       1  150064        2.456    0.0070252
enh60973    3  136464200  136465200      2       1  150064         2.49     0.006388
enh60974    3  136465100  136466100      2       1  150064       2.1784     0.014687
enh60975    3  136465800  136466800      5       2  150064       3.7947   7.3912e-05
enh60976    3  136467800  136468800      3       2  150064       3.8258    6.517e-05
enh60977    3  136472500  136473500      3       2  150064       3.2031   0.00067987
enh60978    3  136505500  136506500      2       1  150064        3.281   0.00051724
enh60979    3  136522400  136523400      1       1  150064       4.1034    2.036e-05
enh60980    3  136557800  136558800      3       1  150064       3.4112   0.00032336
enh60981    3  136576900  136577900      3       2  150064       4.0592   2.4621e-05
enh60982    3  136578800  136579800      2       1  150064       2.9288    0.0017013
enh60983    3  136582200  136583200      3       1  150064       2.8193    0.0024062
enh60984    3  136582800  136583800      8       2  150064        3.056    0.0011215
enh60985    3  136585800  136586800      4       2  150064       3.6941   0.00011034
enh60986    3  136591300  136592300      3       1  150064       2.8814    0.0019794
enh60987    3  136602600  136603600      1       1  150064       3.0032     0.001336
enh60988    3  136605700  136606700      4       1  150064          3.1   0.00096775
enh60990    3  136612400  136613400      1       1  150064       3.0285     0.001229
enh60991    3  136615200  136616200      4       2  150064       3.9551   3.8256e-05
enh60993    3  136617900  136618900      2       1  150064       2.4929    0.0063349
enh60994    3  136619400  136620400      1       1  150064        3.015     0.001285
enh60995    3  136620800  136621800      8       2  150064        3.072    0.0010632
enh60996    3  136624900  136625900      3       1  150064       2.4496    0.0071517
enh60998    3  136631100  136632100      2       1  150064       2.4168     0.007828
enh61000    3  136632600  136633600      2       1  150064       2.4977    0.0062507
enh61001    3  136633200  136634200      2       1  150064       2.5043    0.0061353
enh61002    3  136634300  136635300      3       2  150064       1.9746     0.024154
enh61004    3  136637200  136638200      1       1  150064       2.8617     0.002107
enh61005    3  136638400  136639400      2       1  150064       2.4599    0.0069496
enh61007    3  136651000  136652000      4       1  150064       3.0786    0.0010397
enh61010    3  136661200  136662200      2       1  150064       2.4908    0.0063731
enh61012    3  136703200  136704200      4       1  150064       3.8156   6.7914e-05
enh61016    3  136850000  136851000      1       1  150064       2.0216      0.02161
enh61026    3  137904800  137905800      2       1  150064       1.9238     0.027192
enh61030    3  137940200  137941200      2       1  150064       2.4933    0.0063277
enh61042    3  138405700  138406700      1       1  150064       2.1484      0.01584
enh61044    3  138499600  138500600      2       1  150064       1.8633     0.031212
enh61045    3  138532900  138533900      1       1  150064       1.8163      0.03466
enh61047    3  138536600  138537600      1       1  150064       1.8135      0.03488
enh61049    3  138554400  138555400      1       1  150064       1.9341      0.02655
enh61053    3  138609600  138610600      3       1  150064       1.7078     0.043839
enh61072    3  140582100  140583100      3       2  150064       1.7084      0.04378
enh61076    3  140795100  140796100      2       1  150064       2.6936     0.003534
enh61094    3  141022200  141023200      5       3  150064       1.7786     0.037652
enh61110    3  141122900  141123900      2       1  150064       2.0358     0.020888
enh61182    3  142721800  142722800      1       1  150064       2.6068     0.004569
enh61188    3  142837000  142838000      3       1  150064       2.4642    0.0068664
enh61189    3  142842700  142843700      1       1  150064        1.767      0.03861
enh61196    3  142899400  142900400      2       1  150064       1.7968     0.036185
enh61203    3  142965400  142966400      4       2  150064       2.2825      0.01123
enh61211    3  143026200  143027200      4       2  150064       2.5349    0.0056232
enh61218    3  143148400  143149400      1       1  150064       3.1278    0.0008806
enh61253    3  148474600  148475600      1       1  150064       2.0657      0.01943
enh61269    3  148921300  148922300      2       1  150064       1.9905     0.023267
enh61309    3  150326200  150327200      2       1  150064       2.6927    0.0035443
enh61358    3  151143700  151144700      2       1  150064       1.7059     0.044011
enh61394    3  151999200  152000200      3       2  150064       2.4716    0.0067247
enh61404    3  152026200  152027200      1       1  150064       1.9048       0.0284
enh61411    3  152065000  152066000      3       2  150064        2.464    0.0068701
enh61422    3  152092600  152093600      1       1  150064       2.2571        0.012
enh61428    3  152126100  152127100      2       1  150064       1.7644     0.038832
enh61431    3  152142800  152143800      2       1  150064       1.8521     0.032009
enh61437    3  152190200  152191200      3       2  150064       1.7883     0.036867
enh61439    3  152214800  152215800      3       1  150064       1.9367      0.02639
enh61440    3  152217200  152218200      2       1  150064       3.0754    0.0010511
enh61441    3  152223300  152224300      8       3  150064       1.8313     0.033525
enh61442    3  152226600  152227600      1       1  150064       2.7553     0.002932
enh61443    3  152230500  152231500      3       1  150064       3.2013   0.00068394
enh61444    3  152234400  152235400      1       1  150064       2.2156      0.01336
enh61446    3  152313100  152314100      3       1  150064       2.0084       0.0223
enh61448    3  152551800  152552800      3       1  150064       2.8442    0.0022259
enh61500    3  156360500  156361500      1       1  150064       2.0379      0.02078
enh61553    3  159620200  159621200      3       2  150064       2.0215     0.021616
enh61554    3  159622200  159623200      1       1  150064       2.5785     0.004961
enh61579    3  160475300  160476300      3       1  150064       1.6923     0.045292
enh61580    3  160496800  160497800      2       1  150064       2.1702     0.014997
enh61581    3  160519400  160520400      3       1  150064       2.0256     0.021403
enh61584    3  160556400  160557400      1       1  150064       2.6859     0.003617
enh61585    3  160603600  160604600      4       2  150064       2.2924     0.010942
enh61588    3  160821800  160822800      2       1  150064       2.4988    0.0062306
enh61589    3  160823200  160824200      2       1  150064       1.6716       0.0473
enh61590    3  160940900  160941900      2       1  150064       2.5511    0.0053689
enh61594    3  161067000  161068000      3       1  150064       1.9737     0.024208
enh61596    3  161111500  161112500      1       1  150064        2.381     0.008633
enh61605    3  167454000  167455000      2       1  150064       3.9169   4.4849e-05
enh61606    3  167467700  167468700      2       1  150064       3.3527   0.00040014
enh61607    3  167547400  167548400      2       1  150064       2.2431     0.012444
enh61608    3  167560900  167561900      4       1  150064       3.4371   0.00029401
enh61609    3  167811000  167812000      2       1  150064       2.5665    0.0051368
enh61614    3  169476900  169477900      1       1  150064       2.5392     0.005555
enh61615    3  169480800  169481800      1       1  150064       2.2445       0.0124
enh61621    3  169553600  169554600      2       1  150064       2.0833     0.018613
enh61623    3  169564400  169565400      2       1  150064       2.3356    0.0097572
enh61624    3  169582100  169583100      2       1  150064       2.5512    0.0053675
enh61633    3  169688400  169689400      2       1  150064       2.0416     0.020596
enh61634    3  169689700  169690700      2       1  150064       2.0603     0.019684
enh61635    3  169716400  169717400      3       1  150064       1.9151     0.027738
enh61636    3  169720500  169721500      2       1  150064       2.3225     0.010104
enh61642    3  169761900  169762900      1       1  150064       2.2286      0.01292
enh61644    3  169773700  169774700      3       1  150064       1.9752     0.024124
enh61647    3  169846900  169847900      1       1  150064       2.5028     0.006161
enh61649    3  169869000  169870000      1       1  150064       2.5128     0.005989
enh61650    3  169870400  169871400      2       1  150064       1.8029     0.035702
enh61655    3  169889900  169890900      2       1  150064       2.0471     0.020324
enh61656    3  169895800  169896800      2       1  150064       2.1719     0.014933
enh61682    3  170987900  170988900      3       1  150064        1.826     0.033924
enh61685    3  171002100  171003100      4       1  150064         2.01     0.022216
enh61704    3  171173500  171174500      4       1  150064       1.6995     0.044615
enh61711    3  171519600  171520600      3       1  150064         2.18     0.014629
enh61785    3  172312200  172313200      7       2  150064       2.7665    0.0028331
enh61786    3  172313600  172314600      5       2  150064       2.6305    0.0042627
enh61798    3  172426700  172427700      1       1  150064       2.6366     0.004187
enh61800    3  172470200  172471200      2       1  150064       1.8441     0.032581
enh61802    3  176590200  176591200      2       1  150064       1.8537     0.031893
enh61803    3  176758900  176759900      1       1  150064        2.666     0.003838
enh61804    3  176768600  176769600      2       1  150064       2.4725    0.0067091
enh61807    3  176806800  176807800      4       2  150064       1.6843     0.046064
enh61808    3  176807900  176808900      1       1  150064       1.9081      0.02819
enh61810    3  176821800  176822800      5       2  150064       2.9531    0.0015729
enh61815    3  176841600  176842600      4       2  150064       2.4196    0.0077679
enh61818    3  176853900  176854900      5       2  150064       1.9299      0.02681
enh61822    3  176864300  176865300      4       2  150064       2.6453     0.004081
enh61823    3  176868000  176869000      7       4  150064       2.4856    0.0064659
enh61824    3  176870200  176871200      1       1  150064       1.8315      0.03351
enh61831    3  176896500  176897500      3       2  150064       1.8478     0.032313
enh61844    3  177035200  177036200      4       2  150064       2.3067     0.010537
enh61848    3  177050700  177051700      1       1  150064       2.2524      0.01215
enh61849    3  177051500  177052500      1       1  150064       2.2524      0.01215
enh61856    3  177095800  177096800      3       1  150064       1.6689     0.047571
enh61874    3  177313800  177314800      3       1  150064       2.1725     0.014908
enh61879    3  177359200  177360200      4       2  150064       4.0773   2.2786e-05
enh61880    3  177362400  177363400      3       2  150064       2.7237    0.0032282
enh61881    3  177365000  177366000      2       1  150064       3.1881   0.00071604
enh61941    3  179984600  179985600      1       1  150064       3.0527     0.001134
enh61942    3  179995900  179996900      1       1  150064       2.7308     0.003159
enh61943    3  180628700  180629700      2       1  150064       5.4446   2.5956e-08
enh61944    3  180632300  180633300      1       1  150064       1.7731      0.03811
enh61945    3  180638200  180639200      4       2  150064       3.8483   5.9477e-05
enh61947    3  180641200  180642200      3       1  150064       5.6748   6.9441e-09
enh61948    3  180642300  180643300      2       1  150064       1.8226     0.034183
enh61958    3  182514800  182515800      2       1  150064       2.1005     0.017843
enh61970    3  182698800  182699800      1       1  150064       1.6873      0.04577
enh61981    3  182902900  182903900      2       1  150064       2.0109     0.022167
enh61991    3  183067700  183068700      8       2  150064       1.8091     0.035219
enh61993    3  183099000  183100000      2       1  150064       2.2445       0.0124
enh62010    3  183304900  183305900      4       1  150064       1.7018     0.044392
enh62018    3  183497700  183498700      3       2  150064       2.7989     0.002564
enh62030    3  183600200  183601200      4       2  150064       1.9349       0.0265
enh62031    3  183602900  183603900      5       2  150064       2.4647    0.0068565
enh62074    3  184473800  184474800      4       2  150064       2.1199     0.017006
enh62081    3  184531700  184532700      2       1  150064       2.2819     0.011248
enh62082    3  184532700  184533700      3       1  150064       1.6878     0.045722
enh62105    3  185446200  185447200      2       1  150064       2.3156     0.010289
enh62107    3  185481900  185482900      1       1  150064       2.1268      0.01672
enh62120    3  185813700  185814700      2       1  150064       2.3921    0.0083766
enh62131    3  186057500  186058500      1       1  150064       1.9167      0.02764
enh62215    3  187087300  187088300      3       2  150064       1.9813     0.023779
enh62265    3  187865700  187866700      4       2  150064       2.0225     0.021561
enh62266    3  187870000  187871000      2       1  150064       1.7929     0.036493
enh62268    3  187875100  187876100      4       2  150064       1.8928     0.029194
enh62269    3  187876500  187877500      6       4  150064       1.8424     0.032705
enh62270    3  187881400  187882400      1       1  150064       2.4837     0.006501
enh62271    3  187887700  187888700      7       4  150064       1.8874     0.029554
enh62277    3  187907600  187908600      5       2  150064       1.7312     0.041708
enh62278    3  187913800  187914800      3       2  150064       1.8591     0.031507
enh62297    3  188079900  188080900      9       3  150064       1.6473      0.04975
enh62305    3  188134800  188135800      2       1  150064       1.9766     0.024041
enh62318    3  188225000  188226000      2       1  150064       1.7455     0.040453
enh62326    3  188364500  188365500      4       2  150064       2.1003     0.017852
enh62349    3  188662000  188663000      1       1  150064       1.7079      0.04383
enh62382    3  191007600  191008600      3       1  150064        2.009     0.022267
enh62383    3  191008800  191009800      8       1  150064       1.7952     0.036313
enh62385    3  191015900  191016900      4       1  150064        2.211     0.013517
enh62399    3  191840500  191841500      1       1  150064        1.699      0.04466
enh62413    3  193460700  193461700      2       1  150064       1.9385     0.026283
enh62415    3  193505800  193506800      7       2  150064       1.7293     0.041881
enh62416    3  193549400  193550400      2       1  150064       1.6609     0.048366
enh62420    3  193588000  193589000     11       2  150064       1.8098     0.035164
enh62431    3  193801900  193802900      1       1  150064       2.2764      0.01141
enh62432    3  193806600  193807600      4       2  150064       2.3377    0.0097002
enh62470    3  194458000  194459000      1       1  150064       2.5927     0.004761
enh62499    3  194866100  194867100      5       3  150064       1.7165     0.043033
enh62508    3  194928900  194929900      1       1  150064       1.7171      0.04298
enh62515    3  194981600  194982600      1       1  150064       2.3337     0.009805
enh62520    3  195116100  195117100      1       1  150064       1.8906      0.02934
enh62540    3  195282200  195283200      1       1  150064       1.7438       0.0406
enh62587    3  195922800  195923800      5       3  150064       2.0725      0.01911
enh62591    3  195945300  195946300      3       2  150064       2.5484    0.0054108
enh62596    3  196001800  196002800      3       1  150064       1.8968     0.028926
enh62597    3  196005100  196006100      7       3  150064       2.3365    0.0097315
enh62598    3  196005900  196006900      5       1  150064       1.7428     0.040681
enh62599    3  196006600  196007600      2       1  150064       1.6797      0.04651
enh62602    3  196015200  196016200      6       2  150064        2.365    0.0090155
enh62605    3  196045500  196046500      6       2  150064       2.7976    0.0025743
enh62607    3  196067100  196068100      5       3  150064       1.7441      0.04057
enh62610    3  196101200  196102200      2       1  150064          2.2     0.013902
enh62611    3  196136200  196137200      1       1  150064       3.4641     0.000266
enh62612    3  196139400  196140400      2       1  150064       2.4452    0.0072394
enh62613    3  196142500  196143500      4       2  150064       2.9565    0.0015558
enh62614    3  196143200  196144200      3       2  150064       2.4422    0.0072989
enh62615    3  196145200  196146200      3       2  150064       2.7982     0.002569
enh62617    3  196156800  196157800      3       2  150064       1.8914     0.029284
enh62618    3  196160000  196161000      2       1  150064       3.1878   0.00071689
enh62619    3  196167000  196168000      5       3  150064       2.2575     0.011987
enh62654    3  196465600  196466600      4       2  150064       1.7618     0.039056
enh62656    3  196475400  196476400      5       3  150064       2.4239    0.0076771
enh62658    3  196484500  196485500      6       3  150064       2.3279    0.0099574
enh62666    3  196670400  196671400      1       1  150064       2.0387      0.02074
enh62680    3  196929400  196930400      1       1  150064       2.8786     0.001997
enh62681    3  196930300  196931300      2       1  150064       1.6528     0.049188
enh62682    3  196980500  196981500      6       3  150064       2.2843     0.011177
enh62683    3  197020100  197021100      6       1  150064       2.4726    0.0067068
enh62692    3  197221800  197222800      8       3  150064       3.3195   0.00045097
enh62748    4     598000     599000      3       1  150064       2.2429     0.012452
enh62750    4     658200     659200      2       1  150064       1.9555     0.025263
enh62751    4     666400     667400      3       2  150064        2.863    0.0020979
enh62752    4     670000     671000      2       1  150064       1.8823     0.029897
enh62754    4     675100     676100      4       2  150064       2.3568    0.0092171
enh62757    4     683500     684500      5       2  150064       2.4845    0.0064868
enh62759    4     698200     699200      6       3  150064       2.0344     0.020955
enh62760    4     701700     702700      3       1  150064       1.9252     0.027103
enh62761    4     766700     767700      6       3  150064       1.7752     0.037929
enh62789    4    1124200    1125200      3       2  150064       1.8339     0.033336
enh62790    4    1126800    1127800      6       2  150064       1.6756      0.04691
enh62805    4    1201900    1202900      1       1  150064       2.8411     0.002248
enh62807    4    1211500    1212500      5       3  150064       3.2408   0.00059594
enh62808    4    1212400    1213400      1       1  150064       3.4926    0.0002392
enh62809    4    1213400    1214400      3       2  150064       1.9262     0.027041
enh62810    4    1216300    1217300      3       1  150064       1.6741     0.047058
enh62814    4    1260500    1261500      2       1  150064       2.0364     0.020855
enh62815    4    1263500    1264500      2       1  150064       2.3703     0.008888
enh62825    4    1323800    1324800      9       2  150064       1.7141     0.043257
enh62827    4    1338600    1339600      4       1  150064       2.2306     0.012855
enh62829    4    1345300    1346300      6       3  150064       2.1873      0.01436
enh62830    4    1546100    1547100      6       2  150064       1.7186     0.042839
enh62856    4    1863100    1864100      1       1  150064       1.8425       0.0327
enh62882    4    2321800    2322800      4       2  150064       1.7482     0.040214
enh62905    4    2555100    2556100      1       1  150064       1.6737      0.04709
enh62906    4    2569100    2570100      2       1  150064        1.652     0.049268
enh62952    4    2860600    2861600      3       2  150064       2.4425    0.0072928
enh62962    4    2943200    2944200      2       1  150064       1.6617      0.04829
enh62963    4    2955900    2956900      1       1  150064       1.8936      0.02914
enh62985    4    3244300    3245300      1       1  150064       1.8225      0.03419
enh62995    4    3343500    3344500      3       2  150064       1.9386     0.026278
enh62998    4    3360500    3361500      1       1  150064        1.664      0.04806
enh63023    4    4419900    4420900      1       1  150064       2.4349     0.007447
enh63030    4    4541400    4542400      5       2  150064       2.5794     0.004949
enh63031    4    4544500    4545500      2       1  150064        1.997     0.022911
enh63036    4    4944700    4945700      6       2  150064        1.926     0.027055
enh63051    4    6154100    6155100      6       2  150064       2.1379     0.016261
enh63061    4    6305400    6306400      4       2  150064       2.8191    0.0024078
enh63105    4    6915800    6916800      2       1  150064       1.8666     0.030981
enh63114    4    6953300    6954300      1       1  150064       1.9286      0.02689
enh63135    4    7170600    7171600      7       4  150064       1.9708     0.024375
enh63149    4    7745500    7746500      4       2  150064       2.2348     0.012714
enh63150    4    7751300    7752300      5       2  150064       2.7101    0.0033633
enh63185    4    8403800    8404800      8       4  150064        2.204     0.013763
enh63189    4    8430400    8431400      3       1  150064         1.77     0.038365
enh63191    4    8438000    8439000      2       1  150064       2.2102     0.013545
enh63193    4    8440500    8441500      5       3  150064       2.1675     0.015099
enh63216    4   10079700   10080700      1       1  150064       1.6876      0.04574
enh63221    4   10146300   10147300      9       2  150064       2.1298     0.016592
enh63222    4   10152400   10153400      9       2  150064       2.4117    0.0079387
enh63226    4   10417900   10418900      6       3  150064       2.4927    0.0063384
enh63247    4   10955800   10956800      6       4  150064       1.7822     0.037358
enh63250    4   11006400   11007400      4       2  150064       2.6785    0.0036981
enh63255    4   11151100   11152100      5       3  150064       1.7155     0.043128
enh63274    4   13627200   13628200      2       1  150064       1.7364     0.041251
enh63342    4   16218500   16219500      4       2  150064       2.4918    0.0063554
enh63345    4   16235100   16236100      2       1  150064       1.7573     0.039434
enh63349    4   16599600   16600600      2       1  150064       2.2956     0.010849
enh63351    4   16887100   16888100      5       3  150064       1.6545     0.049015
enh63359    4   17325500   17326500      8       3  150064       1.8763     0.030304
enh63364    4   17577400   17578400      5       1  150064       2.0572     0.019832
enh63365    4   17580600   17581600      2       1  150064       1.8573     0.031635
enh63366    4   17581600   17582600      3       1  150064       2.1817     0.014567
enh63368    4   17614600   17615600      4       1  150064       2.2529     0.012131
enh63369    4   17618900   17619900      2       1  150064        2.287     0.011097
enh63370    4   17638000   17639000      6       3  150064       2.6213    0.0043803
enh63371    4   17651700   17652700      6       1  150064       2.5782    0.0049653
enh63372    4   17653000   17654000      5       1  150064       2.4502    0.0071397
enh63373    4   17665900   17666900      2       1  150064         2.36     0.009138
enh63377    4   18020400   18021400      3       1  150064       2.2682     0.011659
enh63378    4   18021000   18022000      3       1  150064       2.2472     0.012315
enh63382    4   19415000   19416000      5       2  150064       2.6028    0.0046233
enh63384    4   20702800   20703800      5       2  150064       1.9287     0.026885
enh63417    4   25729200   25730200      5       2  150064       2.1199     0.017007
enh63426    4   25913700   25914700      3       2  150064       1.9086     0.028154
enh63428    4   25929800   25930800      3       2  150064       2.8159    0.0024318
enh63435    4   26133600   26134600      3       1  150064       2.9272      0.00171
enh63443    4   26319800   26320800      2       1  150064       2.0537     0.020002
enh63447    4   26357100   26358100      2       1  150064       2.2508       0.0122
enh63453    4   26459200   26460200      4       2  150064       1.9845     0.023601
enh63456    4   26590700   26591700      4       1  150064       3.5956   0.00016184
enh63459    4   26613700   26614700      1       1  150064       3.5437    0.0001973
enh63461    4   26749900   26750900      1       1  150064       3.1988    0.0006899
enh63463    4   26808700   26809700      5       2  150064       2.8502    0.0021846
enh63464    4   26813500   26814500      2       1  150064       2.4518    0.0071075
enh63473    4   26869500   26870500      1       1  150064       1.6794      0.04654
enh63474    4   26870300   26871300      1       1  150064       2.7227     0.003238
enh63476    4   26874700   26875700      2       1  150064       1.8768     0.030271
enh63484    4   26903200   26904200      2       1  150064       2.0252     0.021424
enh63485    4   26906100   26907100      2       1  150064       1.7489     0.040153
enh63489    4   26916000   26917000      3       2  150064       1.9904     0.023271
enh63490    4   26917600   26918600      1       1  150064       2.1236      0.01685
enh63491    4   26937700   26938700      2       1  150064       1.9158     0.027692
enh63498    4   27004500   27005500      2       1  150064       1.7483     0.040209
enh63502    4   27049800   27050800      2       1  150064       1.7341     0.041453
enh63511    4   36226500   36227500      2       1  150064       1.8163      0.03466
enh63535    4   36350000   36351000      7       3  150064       2.0318     0.021088
enh63558    4   37817600   37818600      1       1  150064       2.5094     0.006046
enh63559    4   37826600   37827600      2       1  150064       1.8273     0.033828
enh63562    4   37852300   37853300     10       2  150064       2.8924    0.0019116
enh63572    4   37947900   37948900      4       2  150064       2.2642      0.01178
enh63584    4   38000800   38001800      3       2  150064       1.9363     0.026415
enh63586    4   38006400   38007400      7       2  150064       2.1032     0.017726
enh63591    4   38073300   38074300      5       3  150064         1.89     0.029376
enh63635    4   38607100   38608100      4       2  150064       1.8197     0.034404
enh63639    4   38627000   38628000      3       1  150064       1.9971     0.022907
enh63645    4   38663000   38664000      4       2  150064       1.8361      0.03317
enh63676    4   38860100   38861100      8       2  150064       2.2189     0.013245
enh63708    4   39599200   39600200      1       1  150064       2.9398     0.001642
enh63712    4   39625300   39626300      3       1  150064       2.1911     0.014221
enh63717    4   39641500   39642500      1       1  150064       2.5731      0.00504
enh63719    4   39683400   39684400      2       1  150064       1.6777     0.046706
enh63725    4   39717300   39718300      6       3  150064       1.6956     0.044979
enh63798    4   40588900   40589900      1       1  150064       2.6921      0.00355
enh63802    4   40623900   40624900      3       1  150064       2.0578     0.019803
enh63803    4   40628700   40629700      3       2  150064       1.6794     0.046541
enh63832    4   42629900   42630900      3       2  150064       2.3649    0.0090165
enh63853    4   47466500   47467500      3       2  150064       1.9206      0.02739
enh63855    4   47488400   47489400      5       3  150064        2.309     0.010473
enh63875    4   48113800   48114800      2       1  150064       1.9224     0.027279
enh63877    4   48118500   48119500      3       2  150064       2.1077     0.017528
enh63892    4   48339700   48340700      2       1  150064       1.9425      0.02604
enh63893    4   48341800   48342800      3       2  150064       3.6778   0.00011763
enh63895    4   48348800   48349800      4       1  150064       2.8059    0.0025091
enh63898    4   48644600   48645600      2       1  150064       1.8341     0.033319
enh63899    4   48655700   48656700      1       1  150064       1.7022      0.04436
enh63913    4   48748500   48749500      1       1  150064       2.4588      0.00697
enh63916    4   48764800   48765800      2       1  150064       2.2009     0.013872
enh63918    4   48769400   48770400      1       1  150064       2.1182      0.01708
enh63921    4   48776900   48777900      1       1  150064       2.1063      0.01759
enh63922    4   48778000   48779000      3       1  150064       2.1507     0.015752
enh63924    4   48783100   48784100      1       1  150064        2.482     0.006533
enh63926    4   48817000   48818000      1       1  150064       1.8633      0.03121
enh63977    4   55260700   55261700      3       2  150064       1.8674     0.030926
enh63989    4   55685000   55686000      2       1  150064       1.9454     0.025864
enh63997    4   56265400   56266400      2       1  150064       1.7153     0.043149
enh63998    4   56275600   56276600      2       1  150064       1.7429     0.040677
enh64001    4   56376700   56377700      1       1  150064       1.9309      0.02675
enh64002    4   56403200   56404200      4       1  150064       2.0808     0.018726
enh64005    4   56718100   56719100      3       2  150064       1.7581     0.039365
enh64024    4   57597900   57598900      2       1  150064        1.761     0.039122
enh64029    4   57683900   57684900      1       1  150064       2.1962      0.01404
enh64056    4   68503600   68504600      3       1  150064       2.7397    0.0030746
enh64057    4   68563800   68564800      4       2  150064       2.8429     0.002235
enh64058    4   68564600   68565600      3       1  150064       2.7744    0.0027653
enh64059    4   68567600   68568600      4       2  150064       3.3077   0.00047037
enh64149    4   74486100   74487100      2       1  150064       2.1555     0.015562
enh64189    4   76829200   76830200      3       2  150064       1.6465     0.049836
enh64205    4   77129000   77130000      3       2  150064       1.8412     0.032797
enh64208    4   77135800   77136800      2       1  150064       1.7965     0.036211
enh64210    4   77197400   77198400      7       2  150064       2.2308     0.012847
enh64213    4   77228300   77229300      4       2  150064       1.9822     0.023728
enh64284    4   79533500   79534500      3       1  150064       1.7651     0.038777
enh64301    4   79687500   79688500      1       1  150064       1.9781      0.02396
enh64320    4   80990200   80991200      1       1  150064       3.0418     0.001176
enh64327    4   81093600   81094600      3       2  150064       2.0269     0.021339
enh64328    4   81102800   81103800      4       2  150064       1.9053     0.028372
enh64329    4   81122200   81123200      3       2  150064       2.5572    0.0052758
enh64330    4   81124500   81125500      6       2  150064       2.5269    0.0057538
enh64346    4   82394300   82395300      4       2  150064       1.8623     0.031279
enh64368    4   83178100   83179100      1       1  150064       2.4237     0.007682
enh64369    4   83181700   83182700      1       1  150064        2.418     0.007802
enh64370    4   83189000   83190000      3       1  150064        2.799    0.0025631
enh64371    4   83192800   83193800      5       3  150064       2.2037     0.013771
enh64387    4   83818600   83819600      1       1  150064       1.7584      0.03934
enh64389    4   83911000   83912000      2       1  150064       2.2414     0.012499
enh64390    4   83913300   83914300      1       1  150064       2.7012     0.003455
enh64391    4   83913800   83914800      3       1  150064       2.6647    0.0038526
enh64392    4   83914200   83915200      2       1  150064       2.2383     0.012601
enh64394    4   83927600   83928600      1       1  150064       1.9228      0.02725
enh64395    4   83928800   83929800      3       2  150064       2.1887      0.01431
enh64398    4   83957200   83958200      3       1  150064       2.2133     0.013438
enh64416    4   84075900   84076900      4       2  150064       1.9718     0.024319
enh64417    4   84095000   84096000      2       1  150064       1.9658     0.024658
enh64456    4   84489400   84490400      4       1  150064       1.8629     0.031235
enh64457    4   84502900   84503900      3       1  150064       2.7951     0.002594
enh64511    4   87867700   87868700      2       1  150064       2.8693    0.0020568
enh64515    4   87887300   87888300      2       1  150064       2.4757    0.0066489
enh64517    4   87895000   87896000      1       1  150064       2.7898     0.002637
enh64519    4   87900100   87901100      4       2  150064       1.9333     0.026599
enh64527    4   87939300   87940300      4       2  150064       2.3785     0.008692
enh64528    4   87940900   87941900      4       2  150064       2.0624     0.019585
enh64530    4   87946600   87947600      3       1  150064       2.5648    0.0051625
enh64533    4   87953200   87954200      1       1  150064       2.7191     0.003273
enh64539    4   87975100   87976100      3       2  150064        2.646    0.0040719
enh64540    4   87979200   87980200      4       1  150064       1.9778     0.023976
enh64546    4   88024700   88025700      3       1  150064       1.7177     0.042927
enh64579    4   89410300   89411300      1       1  150064       2.2555      0.01205
enh64594    4   89860900   89861900      1       1  150064       1.7477      0.04026
enh64596    4   89874400   89875400      1       1  150064       1.8885      0.02948
enh64617    4   90238200   90239200      2       1  150064       1.9592     0.025044
enh64619    4   90257800   90258800      2       1  150064       2.4567    0.0070118
enh64628    4   90819400   90820400      7       3  150064       1.6915     0.045368
enh64630    4   90948500   90949500      4       2  150064       3.0839    0.0010214
enh64631    4   90992200   90993200      2       1  150064        2.378    0.0087045
enh64648    4   96114000   96115000      3       2  150064       1.9356     0.026458
enh64650    4   96214300   96215300      1       1  150064       2.2517      0.01217
enh64664    4   99403700   99404700      2       1  150064       2.3598    0.0091432
enh64669    4   99465500   99466500      4       2  150064       2.3669     0.008968
enh64687    4   99585400   99586400      1       1  150064       1.9779      0.02397
enh64688    4   99594200   99595200      3       1  150064       1.8371     0.033094
enh64715    4  100741200  100742200      4       2  150064       2.1898      0.01427
enh64716    4  100742700  100743700      4       2  150064       1.7332     0.041526
enh64717    4  100743600  100744600      4       2  150064       2.7287    0.0031789
enh64718    4  100745900  100746900      5       2  150064       1.8566     0.031683
enh64720    4  100767700  100768700      6       2  150064       2.5914    0.0047793
enh64726    4  100815900  100816900      6       2  150064       1.7416     0.040791
enh64731    4  101000300  101001300      3       1  150064       1.8157     0.034706
enh64732    4  101014600  101015600      2       1  150064        2.258     0.011974
enh64740    4  101946600  101947600      2       1  150064       2.6879    0.0035954
enh64748    4  102058100  102059100      3       2  150064       2.1628      0.01528
enh64772    4  102255900  102256900      1       1  150064       1.7044      0.04415
enh64783    4  102710400  102711400      1       1  150064        2.252      0.01216
enh64784    4  102722900  102723900      7       2  150064       1.9824     0.023718
enh64785    4  102726500  102727500      3       1  150064       2.0182     0.021787
enh64786    4  102730000  102731000      2       1  150064       2.3498    0.0093913
enh64787    4  102739500  102740500      7       2  150064       1.9924     0.023162
enh64789    4  102752100  102753100      4       2  150064       2.2359     0.012678
enh64790    4  102754100  102755100      1       1  150064       1.8141      0.03483
enh64791    4  102756100  102757100      2       1  150064       1.8821      0.02991
enh64793    4  102769700  102770700      9       3  150064       3.0972   0.00097672
enh64794    4  102773000  102774000      3       2  150064       2.4736    0.0066886
enh64795    4  102777800  102778800      5       2  150064       3.4019   0.00033462
enh64797    4  102791300  102792300      3       2  150064       2.2951     0.010864
enh64798    4  102793000  102794000      4       1  150064       3.1146     0.000921
enh64799    4  102893400  102894400      3       2  150064       2.2952     0.010862
enh64811    4  103427400  103428400      1       1  150064       1.9243      0.02716
enh64820    4  103463900  103464900      1       1  150064       2.2316      0.01282
enh64831    4  103513700  103514700      4       2  150064       1.8768     0.030274
enh64841    4  103655500  103656500      1       1  150064        2.895     0.001896
enh64843    4  103679100  103680100      1       1  150064       2.6531     0.003988
enh64844    4  103682700  103683700      2       1  150064       2.6844    0.0036333
enh64845    4  103732700  103733700      4       2  150064       3.5712    0.0001777
enh64846    4  103737200  103738200      1       1  150064       3.7155    0.0001014
enh64848    4  103741800  103742800      4       1  150064       3.6501   0.00013107
enh64849    4  103742400  103743400      2       1  150064        3.524   0.00021252
enh64850    4  103743400  103744400      2       1  150064       3.1289   0.00087718
enh64851    4  103788000  103789000      1       1  150064       3.8858      5.1e-05
enh64852    4  103939100  103940100      2       1  150064       3.5984   0.00016012
enh64853    4  103941300  103942300      3       2  150064       1.6808     0.046402
enh64912    4  108977200  108978200      3       2  150064       2.0899     0.018312
enh64923    4  109042500  109043500      1       1  150064       3.0651     0.001088
enh64929    4  109055100  109056100      1       1  150064       1.8129      0.03492
enh64934    4  109074900  109075900      2       1  150064       2.5297    0.0057078
enh64956    4  109477600  109478600      2       1  150064       2.1037     0.017702
enh64985    4  110561500  110562500      1       1  150064       2.0594      0.01973
enh64986    4  110569100  110570100      6       2  150064       1.6743     0.047032
enh64987    4  110576900  110577900      4       2  150064       2.3919    0.0083802
enh64996    4  110889000  110890000      2       1  150064       2.5167    0.0059229
enh64997    4  110890800  110891800      2       1  150064        3.004    0.0013321
enh65062    4  114604600  114605600      2       1  150064       1.7094     0.043685
enh65064    4  114613600  114614600      2       1  150064       1.7332     0.041527
enh65066    4  114647200  114648200      1       1  150064       1.7033      0.04426
enh65083    4  115523600  115524600      3       2  150064       2.6371    0.0041815
enh65084    4  115525700  115526700      2       1  150064        2.085     0.018535
enh65131    4  122720600  122721600      3       1  150064       2.0174     0.021828
enh65137    4  122898700  122899700      1       1  150064       2.4591     0.006964
enh65139    4  123052500  123053500      3       2  150064       1.8386     0.032989
enh65142    4  123084200  123085200      1       1  150064       1.6831      0.04618
enh65143    4  123285900  123286900      1       1  150064       2.1727       0.0149
enh65146    4  123379700  123380700      2       1  150064       1.7955     0.036284
enh65151    4  123652500  123653500      1       1  150064       1.7892      0.03679
enh65153    4  123845200  123846200      8       4  150064       2.2575     0.011988
enh65161    4  124284200  124285200      2       1  150064       1.8805     0.030018
enh65165    4  124363700  124364700      5       3  150064       1.9122     0.027923
enh65176    4  124528000  124529000      6       3  150064       1.9699     0.024426
enh65228    4  139326200  139327200      4       2  150064       2.5925    0.0047642
enh65237    4  139937800  139938800      3       1  150064       3.2198   0.00064145
enh65238    4  139939100  139940100      3       2  150064       2.0663       0.0194
enh65240    4  139995400  139996400      1       1  150064       3.3341    0.0004279
enh65243    4  140002200  140003200      1       1  150064       2.6525     0.003995
enh65245    4  140065500  140066500      4       2  150064       2.3645    0.0090284
enh65248    4  140099800  140100800      4       2  150064       1.9009     0.028657
enh65250    4  140129200  140130200      2       1  150064       2.1132     0.017293
enh65251    4  140135200  140136200      2       1  150064       1.9669     0.024596
enh65253    4  140188000  140189000      2       1  150064       1.8131     0.034907
enh65270    4  140473200  140474200      3       2  150064       2.2174     0.013298
enh65287    4  140730300  140731300      3       1  150064       2.5293    0.0057145
enh65288    4  140735300  140736300      1       1  150064        3.108    0.0009419
enh65302    4  140974700  140975700      5       2  150064       1.8339     0.033338
enh65308    4  141014600  141015600      2       1  150064       2.1537     0.015631
enh65309    4  141019200  141020200      4       2  150064       2.2114     0.013505
enh65320    4  141444000  141445000      1       1  150064       1.7094      0.04369
enh65340    4  141750800  141751800      1       1  150064       1.7874      0.03694
enh65344    4  142143200  142144200      2       1  150064       2.3606    0.0091234
enh65350    4  143186800  143187800      4       2  150064       1.8658     0.031034
enh65364    4  143308800  143309800      8       1  150064       1.7459     0.040411
enh65384    4  144293100  144294100      5       2  150064       1.8806     0.030014
enh65385    4  144298000  144299000      5       2  150064       1.7068     0.043927
enh65390    4  144325800  144326800      3       1  150064       2.6162     0.004446
enh65397    4  144479400  144480400      5       2  150064       2.8259    0.0023571
enh65476    4  148975500  148976500      1       1  150064       2.3313     0.009868
enh65478    4  149137700  149138700      2       1  150064       1.8398     0.032901
enh65491    4  151871700  151872700      2       1  150064         1.79     0.036729
enh65520    4  152994900  152995900      7       3  150064       1.8635     0.031194
enh65525    4  153010800  153011800      3       2  150064       1.8864     0.029618
enh65528    4  153035900  153036900      5       2  150064       1.8854     0.029687
enh65530    4  153059400  153060400      3       1  150064       1.7803     0.037513
enh65654    4  154529700  154530700      1       1  150064       1.7692      0.03843
enh65655    4  154536600  154537600      3       2  150064       1.6584     0.048615
enh65662    4  154649900  154650900      4       1  150064        2.202     0.013834
enh65664    4  154675700  154676700      3       1  150064       3.1871   0.00071843
enh65665    4  154730300  154731300      5       3  150064       2.6882     0.003592
enh65684    4  159688000  159689000      1       1  150064       2.2991      0.01075
enh65688    4  159699200  159700200      3       1  150064        1.769     0.038449
enh65689    4  159699600  159700600      3       1  150064        1.769     0.038449
enh65690    4  159704400  159705400      2       1  150064       2.2641     0.011784
enh65691    4  159705400  159706400      5       1  150064       1.9199     0.027437
enh65701    4  159823400  159824400      2       1  150064       1.8648     0.031107
enh65702    4  159850900  159851900      3       1  150064       2.3928    0.0083608
enh65732    4  164510700  164511700      2       1  150064       1.7577     0.039397
enh65754    4  165898900  165899900      2       1  150064       1.8408     0.032823
enh65757    4  166099200  166100200      2       1  150064       2.0867     0.018457
enh65758    4  166125000  166126000      1       1  150064       2.8207     0.002396
enh65764    4  166168900  166169900      5       3  150064       2.5502    0.0053826
enh65766    4  166180200  166181200      9       3  150064        2.642    0.0041215
enh65767    4  166208400  166209400      5       3  150064       1.9982     0.022845
enh65768    4  166215000  166216000      3       2  150064       1.7398     0.040944
enh65795    4  169989200  169990200      8       3  150064       2.1235     0.016857
enh65796    4  170000300  170001300      2       1  150064       1.9724     0.024281
enh65804    4  170214100  170215100      3       1  150064       4.1856   1.4224e-05
enh65805    4  170331700  170332700      5       2  150064       4.4231   4.8648e-06
enh65806    4  170358600  170359600      3       1  150064         1.69     0.045513
enh65810    4  170531900  170532900      4       2  150064       3.3157   0.00045711
enh65813    4  170543600  170544600      2       1  150064        3.486   0.00024516
enh65814    4  170580000  170581000      3       2  150064       3.9536    3.849e-05
enh65815    4  170586200  170587200      1       1  150064       4.3915    5.628e-06
enh65819    4  170928900  170929900      4       1  150064       1.7116     0.043489
enh65832    4  174106900  174107900      2       1  150064       1.7183     0.042869
enh65845    4  174337100  174338100      1       1  150064       2.7241     0.003224
enh65855    4  176867400  176868400      2       1  150064       4.2666   9.9257e-06
enh65856    4  176935100  176936100      3       1  150064       3.4136   0.00032058
enh65857    4  176973300  176974300      7       3  150064       2.9448    0.0016157
enh65872    4  178237400  178238400      1       1  150064       1.6748      0.04699
enh65876    4  178361200  178362200      4       2  150064       1.8573     0.031637
enh65886    4  184183100  184184100      2       1  150064       1.7548     0.039651
enh65918    4  185239700  185240700      4       2  150064       1.9096     0.028095
enh65925    4  185273300  185274300      8       4  150064       1.8325     0.033437
enh65928    4  185285400  185286400      3       1  150064       2.0842     0.018573
enh65931    4  185314200  185315200      5       3  150064       1.9221       0.0273
enh65939    4  185342900  185343900      4       2  150064       2.8231    0.0023783
enh65940    4  185344200  185345200      4       2  150064       1.8811     0.029981
enh65957    4  185391900  185392900      3       1  150064       1.9444     0.025925
enh65969    4  185504900  185505900      4       2  150064       1.9503     0.025572
enh65973    4  185566700  185567700      2       1  150064       1.8073     0.035355
enh65979    4  185660700  185661700      1       1  150064       1.9901      0.02329
enh65980    4  185667700  185668700      3       1  150064       1.9627     0.024843
enh65999    4  185779500  185780500      8       3  150064       2.7554    0.0029309
enh66000    4  185781400  185782400      4       2  150064       1.7167     0.043016
enh66020    4  186172500  186173500      4       2  150064       1.7015     0.044425
enh66021    4  186175500  186176500      6       3  150064       1.8852     0.029699
enh66022    4  186177600  186178600      4       1  150064       1.7218     0.042551
enh66025    4  186187000  186188000      3       1  150064       1.8555      0.03176
enh66027    4  186228900  186229900      3       2  150064        1.995      0.02302
enh66039    4  186853900  186854900      5       2  150064       2.6143      0.00447
enh66041    4  186988900  186989900      2       1  150064        2.154      0.01562
enh66101    5    1112500    1113500      7       2  150064       2.1306     0.016561
enh66159    5    5420600    5421600      7       2  150064       2.9492     0.001593
enh66160    5    5424500    5425500      1       1  150064       2.8418     0.002243
enh66161    5    5480700    5481700      3       2  150064       4.0172   2.9452e-05
enh66163    5    5486700    5487700      1       1  150064       3.3509    0.0004027
enh66164    5    5492300    5493300      1       1  150064       3.6504    0.0001309
enh66165    5    5494200    5495200      2       1  150064       2.5335    0.0056464
enh66168    5    5772500    5773500      9       2  150064       1.8481     0.032295
enh66174    5    6631000    6632000      1       1  150064       2.3401     0.009639
enh66175    5    6634600    6635600      4       2  150064       1.6834     0.046145
enh66177    5    6660200    6661200      8       4  150064       2.3515    0.0093484
enh66179    5    6719000    6720000      3       1  150064       3.2078   0.00066871
enh66180    5    6723200    6724200     10       4  150064        1.864     0.031161
enh66181    5    6728000    6729000      7       3  150064       2.4787    0.0065922
enh66183    5    6734500    6735500      4       2  150064       2.5008    0.0061955
enh66184    5    6736700    6737700      5       2  150064       3.0069    0.0013198
enh66185    5    6750700    6751700      5       3  150064       2.1195     0.017023
enh66186    5    6766000    6767000      3       1  150064       1.8638     0.031175
enh66248    5   10632600   10633600     10       2  150064       2.1787     0.014677
enh66249    5   10634200   10635200      6       2  150064        1.935     0.026496
enh66250    5   10636600   10637600      4       1  150064       2.3625    0.0090765
enh66251    5   10644700   10645700      9       1  150064       2.5703    0.0050799
enh66271    5   11224100   11225100      2       1  150064        1.717     0.042985
enh66331    5   14491000   14492000      4       2  150064       1.8518     0.032028
enh66350    5   14727100   14728100      4       2  150064       1.8735     0.030502
enh66353    5   14762500   14763500      2       1  150064       2.6141     0.004473
enh66402    5   17269000   17270000      1       1  150064       2.4792     0.006583
enh66441    5   32206700   32207700      1       1  150064       1.9061      0.02832
enh66468    5   32541200   32542200      5       3  150064       1.8132     0.034901
enh66515    5   35476600   35477600      4       2  150064       1.9093     0.028109
enh66520    5   35673100   35674100      1       1  150064       1.7337      0.04149
enh66523    5   35784300   35785300      1       1  150064       1.6714      0.04732
enh66589    5   37737200   37738200      1       1  150064       1.6496      0.04951
enh66591    5   39021300   39022300      3       2  150064       2.4869    0.0064434
enh66595    5   39057400   39058400      3       1  150064       2.1993     0.013928
enh66596    5   39058200   39059200      1       1  150064       2.7969      0.00258
enh66599    5   39071900   39072900      3       2  150064       2.3459    0.0094907
enh66626    5   39283100   39284100      4       1  150064       1.8848      0.02973
enh66642    5   40364800   40365800      2       1  150064       2.1708     0.014973
enh66658    5   40591300   40592300      1       1  150064       2.1479      0.01586
enh66668    5   40672400   40673400      4       2  150064        1.677     0.046768
enh66720    5   43397400   43398400      1       1  150064       1.9824      0.02372
enh66730    5   44797700   44798700      3       1  150064       3.8548   5.7908e-05
enh66731    5   44810600   44811600      2       1  150064       3.2993   0.00048464
enh66732    5   44875100   44876100      1       1  150064       3.8871    5.072e-05
enh66733    5   45793700   45794700      3       2  150064        3.268   0.00054154
enh66734    5   49623800   49624800      7       2  150064       3.7131   0.00010238
enh66735    5   49658800   49659800      1       1  150064       4.5386    2.832e-06
enh66736    5   49660000   49661000      5       2  150064       4.0186   2.9269e-05
enh66737    5   49702500   49703500      1       1  150064       2.9702     0.001488
enh66738    5   49711000   49712000      1       1  150064       3.7644    8.347e-05
enh66739    5   49716000   49717000      2       1  150064       3.8362   6.2486e-05
enh66742    5   49726300   49727300      3       1  150064       4.2499   1.0694e-05
enh66744    5   49729400   49730400      2       1  150064       3.0626    0.0010973
enh66745    5   49730900   49731900      1       1  150064       3.8399    6.153e-05
enh66746    5   49732100   49733100      2       1  150064       3.9241   4.3524e-05
enh66747    5   49738100   49739100      3       1  150064       4.0244   2.8561e-05
enh66748    5   49741200   49742200      3       1  150064       4.2152    1.248e-05
enh66749    5   49743100   49744100      3       1  150064       4.1269   1.8387e-05
enh66750    5   49753800   49754800      1       1  150064       3.7509    8.809e-05
enh66751    5   49785000   49786000      9       2  150064       4.4261   4.7984e-06
enh66752    5   49797600   49798600      4       1  150064       3.5543   0.00018947
enh66753    5   49849100   49850100      3       2  150064       1.9941     0.023072
enh66758    5   49887900   49888900      1       1  150064       1.6552      0.04894
enh66763    5   49943500   49944500      7       2  150064       1.7048     0.044116
enh66764    5   49949500   49950500      4       2  150064       2.6279    0.0042953
enh66769    5   49974200   49975200      1       1  150064       1.7192      0.04279
enh66770    5   49974900   49975900      1       1  150064         3.17    0.0007622
enh66772    5   49980400   49981400      2       1  150064        2.295     0.010866
enh66777    5   49993000   49994000      3       2  150064       2.1938     0.014126
enh66778    5   49998200   49999200      1       1  150064       1.6669      0.04777
enh66789    5   50034200   50035200      1       1  150064       3.1465    0.0008263
enh66790    5   50038500   50039500      3       2  150064       1.7821     0.037367
enh66819    5   53604400   53605400      1       1  150064       2.0581      0.01979
enh66820    5   53607500   53608500      2       1  150064        1.647     0.049777
enh66832    5   53897700   53898700      4       2  150064       2.3674    0.0089562
enh66838    5   53940200   53941200      5       1  150064       1.6629     0.048165
enh66850    5   54081900   54082900      3       2  150064       2.1013     0.017806
enh66854    5   54140600   54141600      4       2  150064       2.8616    0.0021073
enh66855    5   54162700   54163700      1       1  150064         1.97      0.02442
enh66858    5   54290200   54291200      1       1  150064       1.9802      0.02384
enh66878    5   54608600   54609600      1       1  150064       1.8258      0.03394
enh66898    5   55199100   55200100      1       1  150064       3.2814    0.0005164
enh66901    5   55219300   55220300      5       3  150064       2.6588    0.0039205
enh66937    5   55460000   55461000      3       1  150064       1.6582     0.048637
enh66938    5   55461600   55462600      3       2  150064       1.7736     0.038061
enh66939    5   55463300   55464300      6       2  150064       1.6819     0.046295
enh66971    5   55903700   55904700      5       3  150064       1.7265     0.042126
enh67028    5   57389400   57390400      8       2  150064       2.3201     0.010167
enh67029    5   57780300   57781300      4       2  150064        1.741     0.040844
enh67039    5   58229000   58230000      7       3  150064       1.6715      0.04731
enh67040    5   58298000   58299000     10       3  150064       2.4339    0.0074683
enh67052    5   58859800   58860800      2       1  150064        1.763     0.038952
enh67053    5   58886400   58887400      2       1  150064       1.8385     0.032995
enh67054    5   58915800   58916800      1       1  150064       2.6436     0.004102
enh67061    5   59105700   59106700      2       1  150064       2.2899     0.011014
enh67075    5   60456000   60457000      4       2  150064        3.335   0.00042644
enh67076    5   60459000   60460000      3       1  150064       1.7158     0.043097
enh67078    5   60559400   60560400      3       2  150064       2.7323    0.0031451
enh67079    5   60565100   60566100      1       1  150064       3.7125    0.0001026
enh67080    5   60569600   60570600      5       3  150064        2.545    0.0054636
enh67082    5   60576000   60577000      4       1  150064       3.9375   4.1163e-05
enh67083    5   60614300   60615300      3       2  150064       5.7393   4.7535e-09
enh67084    5   60616000   60617000      2       1  150064       4.0253   2.8454e-05
enh67085    5   60624300   60625300      1       1  150064       6.6855    1.151e-11
enh67089    5   60642600   60643600      3       2  150064       5.4008   3.3169e-08
enh67090    5   60698000   60699000      2       1  150064       3.5854   0.00016831
enh67092    5   60704200   60705200      2       1  150064        4.271   9.7277e-06
enh67093    5   60705200   60706200      3       2  150064       2.8612    0.0021103
enh67095    5   60915100   60916100      5       3  150064       2.2047     0.013738
enh67099    5   61551900   61552900      4       2  150064       3.0729    0.0010599
enh67100    5   61553200   61554200      4       2  150064       3.0607     0.001104
enh67101    5   61556500   61557500      5       2  150064       2.7748    0.0027615
enh67103    5   61582700   61583700      2       1  150064       3.0955    0.0009824
enh67104    5   61587400   61588400      3       2  150064       2.4932    0.0063298
enh67105    5   61594000   61595000      1       1  150064       2.9852     0.001417
enh67106    5   61600300   61601300      3       2  150064       1.9203     0.027412
enh67108    5   61606200   61607200      4       2  150064       3.0342    0.0012059
enh67109    5   61607400   61608400      7       4  150064       2.2846     0.011167
enh67110    5   61609400   61610400      3       1  150064       1.7728     0.038129
enh67114    5   61621600   61622600      1       1  150064       1.8283      0.03375
enh67118    5   61629100   61630100      5       3  150064       4.0724   2.3268e-05
enh67121    5   61697800   61698800      3       2  150064        1.959     0.025058
enh67123    5   61707400   61708400      1       1  150064       1.9596      0.02502
enh67124    5   61709400   61710400      2       1  150064       1.9192     0.027478
enh67127    5   61901300   61902300      1       1  150064       2.0579       0.0198
enh67134    5   64317300   64318300      4       1  150064        2.711    0.0033539
enh67135    5   64322700   64323700      1       1  150064       2.7858      0.00267
enh67144    5   64779100   64780100      4       2  150064       1.9537     0.025369
enh67146    5   64860000   64861000      3       2  150064       2.0854     0.018515
enh67147    5   64917900   64918900      2       1  150064       1.8092     0.035211
enh67150    5   65014400   65015400      4       1  150064       1.6458     0.049905
enh67187    5   65811500   65812500      2       1  150064       1.7138     0.043279
enh67190    5   65913400   65914400      3       1  150064       2.9819    0.0014326
enh67227    5   67509600   67510600      3       2  150064       1.9903      0.02328
enh67240    5   67562800   67563800      2       1  150064       1.8544      0.03184
enh67248    5   67587800   67588800      3       2  150064       2.0796     0.018783
enh67251    5   67639600   67640600      3       2  150064       3.0335    0.0012087
enh67255    5   67680600   67681600      3       2  150064       2.7437    0.0030379
enh67261    5   67721000   67722000      5       2  150064       2.7397    0.0030752
enh67262    5   67728900   67729900      3       2  150064       1.7046     0.044137
enh67263    5   67731000   67732000      3       2  150064       2.9911    0.0013901
enh67267    5   67760700   67761700      6       3  150064       1.7552     0.039613
enh67296    5   70752800   70753800      1       1  150064       2.2458      0.01236
enh67308    5   71589700   71590700      2       1  150064       1.8744     0.030437
enh67309    5   71595700   71596700      1       1  150064       1.8909      0.02932
enh67312    5   71613800   71614800      3       2  150064       1.9122     0.027927
enh67349    5   73786600   73787600      4       1  150064        1.828     0.033775
enh67374    5   74619800   74620800      3       1  150064       3.0702    0.0010696
enh67375    5   74631400   74632400      4       2  150064       1.8005     0.035893
enh67377    5   74662500   74663500      2       1  150064       2.1149     0.017221
enh67382    5   74809700   74810700      4       2  150064       1.7841     0.037207
enh67384    5   74822200   74823200      2       1  150064        1.972     0.024304
enh67390    5   74965200   74966200      2       1  150064        2.081     0.018715
enh67391    5   74973400   74974400      5       1  150064       3.1525   0.00080929
enh67438    5   75834300   75835300      3       2  150064        1.943     0.026009
enh67478    5   77015300   77016300      1       1  150064       2.2165      0.01333
enh67481    5   77069300   77070300      3       1  150064       1.9461      0.02582
enh67483    5   77160700   77161700      2       1  150064       2.2658     0.011732
enh67489    5   77517500   77518500      4       2  150064       1.6508     0.049394
enh67490    5   77581900   77582900      8       3  150064       3.9171   4.4815e-05
enh67491    5   77583800   77584800      8       3  150064       4.4254   4.8123e-06
enh67492    5   77587900   77588900      4       1  150064       2.0921     0.018216
enh67493    5   77588600   77589600      4       2  150064       3.6686   0.00012193
enh67494    5   77591400   77592400      1       1  150064       2.6042     0.004604
enh67495    5   77654100   77655100      2       1  150064       1.9902     0.023287
enh67496    5   77657600   77658600      2       1  150064       1.6495      0.04952
enh67497    5   77700200   77701200      2       1  150064       2.0629     0.019561
enh67498    5   77779300   77780300      2       1  150064        1.983     0.023683
enh67537    5   78549200   78550200      1       1  150064       1.6646        0.048
enh67542    5   78857000   78858000      3       2  150064       2.0045     0.022509
enh67568    5   79437700   79438700      4       1  150064        1.667     0.047755
enh67569    5   79447100   79448100      2       1  150064       1.7838     0.037225
enh67636    5   81073800   81074800      4       2  150064       2.2007     0.013878
enh67637    5   81075600   81076600      2       1  150064       1.8606     0.031401
enh67648    5   81520900   81521900      1       1  150064       2.6016      0.00464
enh67649    5   81568700   81569700      9       3  150064       2.7097    0.0033676
enh67650    5   81572000   81573000      3       2  150064       2.9706    0.0014859
enh67674    5   86365800   86366800      1       1  150064       2.0037      0.02255
enh67677    5   86375600   86376600      6       1  150064       1.7482     0.040218
enh67704    5   87499800   87500800      1       1  150064        2.592     0.004771
enh67705    5   87546400   87547400      2       1  150064       2.2372     0.012636
enh67706    5   87563000   87564000      2       1  150064       2.8901    0.0019257
enh67707    5   87565800   87566800      1       1  150064       2.5414      0.00552
enh67709    5   88025900   88026900      1       1  150064       2.3784     0.008694
enh67711    5   88031600   88032600      2       1  150064       2.3614    0.0091025
enh67712    5   88041900   88042900      3       2  150064       3.1076     0.000943
enh67713    5   88047100   88048100      3       1  150064       2.4647    0.0068558
enh67716    5   88101000   88102000      3       1  150064       2.5969    0.0047037
enh67719    5   88115400   88116400      1       1  150064       3.5671    0.0001805
enh67726    5   88146000   88147000      4       2  150064       2.4067     0.008048
enh67731    5   88181100   88182100      4       2  150064       2.0691     0.019266
enh67749    5   88740100   88741100      3       1  150064        3.291   0.00049918
enh67750    5   88743000   88744000      2       1  150064       4.9154   4.4298e-07
enh67755    5   89768100   89769100      1       1  150064       1.8942       0.0291
enh67759    5   89936100   89937100      2       1  150064       1.7293     0.041876
enh67761    5   90235800   90236800      5       3  150064       4.0617   2.4359e-05
enh67765    5   90564700   90565700      4       2  150064       2.0909      0.01827
enh67782    5   93881400   93882400      1       1  150064       2.8513     0.002177
enh67783    5   93912200   93913200      4       1  150064       2.0044     0.022512
enh67784    5   93955200   93956200      3       2  150064       2.6984    0.0034842
enh67785    5   93967200   93968200      6       3  150064       2.3854    0.0085296
enh67804    5   94979600   94980600      1       1  150064       1.9653      0.02469
enh67825    5   95197600   95198600      3       2  150064       2.7969      0.00258
enh67830    5   95263800   95264800      2       1  150064       1.8894     0.029422
enh67837    5   95990500   95991500      3       1  150064        1.807     0.035378
enh67838    5   95992000   95993000      2       1  150064       2.2349      0.01271
enh67840    5   95995700   95996700      3       2  150064       1.7955     0.036286
enh67841    5   95999800   96000800      3       2  150064       1.9628     0.024836
enh67842    5   96005000   96006000      4       2  150064       2.7781    0.0027342
enh67857    5   96210600   96211600      6       3  150064       1.7414     0.040803
enh67860    5   96220600   96221600      6       2  150064       1.9633     0.024808
enh67861    5   96221700   96222700      3       1  150064       2.0019      0.02265
enh67862    5   96228900   96229900      4       2  150064       2.0607     0.019665
enh67863    5   96232000   96233000      6       1  150064        2.407    0.0080416
enh67864    5   96257700   96258700      2       1  150064       1.9238     0.027187
enh67866    5   96264200   96265200      2       1  150064       1.8656     0.031046
enh67868    5   96274100   96275100      2       1  150064       2.6753    0.0037333
enh67869    5   96275400   96276400      4       1  150064       2.3231     0.010088
enh67870    5   96276800   96277800      2       1  150064       2.4423    0.0072979
enh67871    5   96279000   96280000      3       1  150064       2.3738    0.0088028
enh67873    5   96281000   96282000      6       2  150064       2.3192     0.010192
enh67874    5   96285200   96286200      2       1  150064       2.7291    0.0031749
enh67875    5   96288000   96289000      3       1  150064       2.5823    0.0049069
enh67876    5   96289200   96290200      2       1  150064       1.7235     0.042402
enh67879    5   96294500   96295500      1       1  150064       2.6857     0.003619
enh67880    5   96295700   96296700      1       1  150064       2.6332     0.004229
enh67881    5   96297000   96298000      2       1  150064       2.0114     0.022144
enh67883    5   96300500   96301500      1       1  150064       2.3972      0.00826
enh67885    5   96303400   96304400      1       1  150064       2.3999     0.008199
enh67890    5   96318900   96319900      2       1  150064       2.6481    0.0040469
enh67891    5   96344800   96345800      1       1  150064       2.6721     0.003769
enh67892    5   96357500   96358500      1       1  150064       2.8599     0.002119
enh67903    5   96883300   96884300      4       2  150064       1.8758     0.030339
enh67907    5   98246700   98247700      2       1  150064       2.1203     0.016991
enh67908    5   98249400   98250400      5       2  150064       2.6731     0.003758
enh67909    5   98250300   98251300      3       2  150064       1.9527     0.025428
enh67910    5   98251300   98252300      3       2  150064       1.8893     0.029427
enh67911    5   98252600   98253600      2       1  150064       2.6748    0.0037389
enh67912    5   98257400   98258400      5       2  150064       2.2037     0.013772
enh67913    5   98267200   98268200      2       1  150064       1.7789     0.037626
enh67914    5   98270200   98271200      2       1  150064       2.3267    0.0099908
enh67915    5   98274200   98275200      2       1  150064       2.3824    0.0086006
enh67918    5   98325300   98326300     14       2  150064       1.9544     0.025328
enh67919    5   98340500   98341500      2       1  150064       2.1552     0.015574
enh67920    5   98362300   98363300      2       1  150064       1.9621     0.024875
enh67946    5  101629200  101630200      3       2  150064       3.2972   0.00048819
enh67947    5  101632500  101633500      4       2  150064       2.9367    0.0016588
enh67969    5  106588800  106589800      6       3  150064       1.9765     0.024051
enh67972    5  106624400  106625400      1       1  150064       2.0405      0.02065
enh67974    5  106700900  106701900      6       2  150064       2.4083    0.0080135
enh67975    5  106724000  106725000      3       1  150064       2.3799    0.0086579
enh67984    5  106855100  106856100      2       1  150064       2.7102     0.003362
enh67985    5  106874800  106875800      2       1  150064       2.5051     0.006121
enh68001    5  108721600  108722600      3       2  150064       2.9925    0.0013835
enh68002    5  108723500  108724500      3       1  150064       2.1118      0.01735
enh68004    5  108730700  108731700      6       1  150064       1.7055     0.044054
enh68005    5  108733000  108734000      6       3  150064       2.3177     0.010232
enh68007    5  108736500  108737500      3       1  150064       1.7224     0.042501
enh68008    5  108737800  108738800      4       2  150064       2.6857    0.0036191
enh68009    5  108740700  108741700      6       2  150064       2.8335    0.0023023
enh68011    5  108991900  108992900      4       2  150064       3.8027   7.1565e-05
enh68013    5  109029600  109030600      2       1  150064       3.9179   4.4666e-05
enh68014    5  109032000  109033000      4       2  150064       2.1179      0.01709
enh68015    5  109033000  109034000      2       1  150064       4.1547   1.6283e-05
enh68016    5  109035400  109036400      4       2  150064       4.7924    8.241e-07
enh68017    5  109039900  109040900      3       1  150064       4.7375   1.0819e-06
enh68018    5  109047200  109048200      5       3  150064         2.96    0.0015384
enh68019    5  109050000  109051000      4       2  150064       4.1506   1.6582e-05
enh68020    5  109075400  109076400      3       2  150064       4.0192   2.9202e-05
enh68021    5  109078800  109079800      6       2  150064        2.315     0.010305
enh68022    5  109182100  109183100      4       2  150064       3.4264   0.00030584
enh68023    5  109184500  109185500      4       1  150064       1.9956     0.022989
enh68042    5  110558600  110559600      3       2  150064       2.0899     0.018316
enh68074    5  112019700  112020700      4       2  150064       2.1172     0.017122
enh68094    5  112311000  112312000      2       1  150064       2.6321    0.0042434
enh68115    5  114544700  114545700      4       2  150064       2.2426     0.012461
enh68123    5  114819500  114820500      3       2  150064       1.6877     0.045738
enh68126    5  114880800  114881800      3       2  150064       2.2199     0.013213
enh68136    5  115368200  115369200      7       1  150064       1.9354     0.026471
enh68137    5  115374000  115375000      3       1  150064       1.7856     0.037081
enh68138    5  115411700  115412700      6       2  150064       2.1291     0.016625
enh68140    5  115471000  115472000     11       4  150064       2.4352    0.0074424
enh68175    5  118684900  118685900      4       2  150064       2.2127      0.01346
enh68186    5  118745600  118746600      2       1  150064       1.7715     0.038243
enh68190    5  118762500  118763500      4       2  150064       1.8961     0.028971
enh68195    5  118789000  118790000      3       1  150064       1.8087     0.035251
enh68246    5  123854700  123855700      3       2  150064       2.2927     0.010934
enh68247    5  123860000  123861000      5       2  150064       2.0643     0.019493
enh68250    5  123934700  123935700      4       2  150064       1.9146     0.027773
enh68284    5  124373200  124374200      2       1  150064       2.1604     0.015373
enh68291    5  125709300  125710300      2       1  150064       1.7938     0.036426
enh68307    5  126098400  126099400      4       2  150064       1.8957     0.029001
enh68313    5  126131600  126132600      3       1  150064       2.2704      0.01159
enh68317    5  126181800  126182800      3       2  150064       1.7938     0.036421
enh68318    5  126183600  126184600      1       1  150064       1.8716      0.03063
enh68321    5  126204100  126205100      5       3  150064       2.9094    0.0018108
enh68324    5  126307200  126308200      2       1  150064       3.5356   0.00020346
enh68325    5  126312000  126313000      3       2  150064       2.6731    0.0037577
enh68331    5  126363800  126364800      4       2  150064        2.748    0.0029982
enh68338    5  126854400  126855400      1       1  150064       1.9516      0.02549
enh68340    5  127120600  127121600      2       1  150064       2.8574    0.0021355
enh68345    5  127416200  127417200      3       1  150064       2.4815    0.0065408
enh68349    5  127676800  127677800      5       3  150064       3.2829   0.00051372
enh68373    5  130592700  130593700      1       1  150064       1.8493      0.03221
enh68377    5  130597400  130598400      1       1  150064       1.6604      0.04842
enh68378    5  130597800  130598800      1       1  150064       1.6604      0.04842
enh68379    5  130603900  130604900      4       2  150064       1.6554     0.048919
enh68399    5  130674000  130675000      2       1  150064        1.655     0.048963
enh68406    5  130707100  130708100      2       1  150064       1.7431     0.040654
enh68418    5  130815500  130816500      3       1  150064       1.8604     0.031418
enh68419    5  130823800  130824800      1       1  150064       1.9822      0.02373
enh68423    5  130860000  130861000      1       1  150064       1.7659      0.03871
enh68425    5  130866500  130867500      1       1  150064       1.7666      0.03865
enh68428    5  130875400  130876400      1       1  150064       1.7456      0.04044
enh68429    5  130877800  130878800      2       1  150064       1.6633     0.048128
enh68434    5  130942000  130943000      2       1  150064       1.6838     0.046111
enh68436    5  130945500  130946500      1       1  150064       1.7649      0.03879
enh68437    5  130951300  130952300      1       1  150064       1.7351      0.04136
enh68495    5  131770900  131771900      1       1  150064       2.0829      0.01863
enh68497    5  131779800  131780800      3       1  150064       2.1166     0.017148
enh68498    5  131783700  131784700      6       3  150064       1.7416     0.040788
enh68499    5  131784900  131785900      9       4  150064       2.0593     0.019732
enh68501    5  131793800  131794800      2       1  150064       2.1625     0.015291
enh68513    5  131864500  131865500      1       1  150064       2.0612      0.01964
enh68517    5  131998200  131999200      3       2  150064       1.8775     0.030223
enh68536    5  132381900  132382900      1       1  150064       1.6752      0.04695
enh68622    5  133922600  133923600      2       1  150064       1.9294     0.026841
enh68625    5  133968600  133969600      2       1  150064       1.9464     0.025804
enh68669    5  135372300  135373300      1       1  150064       2.2179      0.01328
enh68677    5  137069100  137070100      2       1  150064       3.0669    0.0010815
enh68678    5  137072700  137073700      1       1  150064       3.2348    0.0006086
enh68679    5  137078600  137079600      1       1  150064       3.2042    0.0006772
enh68683    5  137177500  137178500      1       1  150064       2.9476     0.001601
enh68691    5  137332000  137333000      5       2  150064       2.6904    0.0035683
enh68692    5  137359900  137360900      6       4  150064       1.9606     0.024963
enh68693    5  137363200  137364200      1       1  150064       2.1229      0.01688
enh68694    5  137365100  137366100      1       1  150064       1.7893      0.03678
enh68695    5  137365700  137366700      1       1  150064       1.7893      0.03678
enh68696    5  137369200  137370200      1       1  150064       1.7626      0.03898
enh68709    5  137672100  137673100      5       3  150064       2.9152    0.0017774
enh68710    5  137675500  137676500      3       1  150064       3.2208   0.00063924
enh68713    5  137695000  137696000      1       1  150064       2.5164     0.005928
enh68716    5  137704000  137705000      3       1  150064       2.5156    0.0059411
enh68717    5  137705100  137706100      4       2  150064       2.4794    0.0065804
enh68718    5  137706200  137707200      3       2  150064       2.1521     0.015696
enh68721    5  137785000  137786000      1       1  150064       3.4458    0.0002847
enh68722    5  137785600  137786600      1       1  150064       4.2491    1.073e-05
enh68724    5  137798500  137799500      5       2  150064       3.5433   0.00019759
enh68730    5  137901200  137902200      2       1  150064       4.4961   3.4608e-06
enh68731    5  137908800  137909800      1       1  150064       3.1639    0.0007783
enh68743    5  138404200  138405200      3       2  150064       1.8012     0.035839
enh68780    5  138848600  138849600      1       1  150064       2.2055      0.01371
enh68784    5  138872100  138873100      2       1  150064       1.9077     0.028216
enh68788    5  138904300  138905300      1       1  150064       2.5214     0.005845
enh68789    5  138922200  138923200      2       1  150064       2.3016      0.01068
enh68797    5  138968500  138969500      1       1  150064       1.9728      0.02426
enh68798    5  138972400  138973400      2       1  150064       1.9709     0.024366
enh68808    5  139053200  139054200      4       2  150064       3.1527    0.0008089
enh68809    5  139057200  139058200      4       1  150064       3.2573   0.00056239
enh68810    5  139066300  139067300      2       1  150064       3.6259   0.00014401
enh68813    5  139080400  139081400      1       1  150064       3.8986    4.837e-05
enh68814    5  139085100  139086100      2       1  150064       2.5134    0.0059795
enh68822    5  139226700  139227700      1       1  150064       2.1675       0.0151
enh68823    5  139228400  139229400      1       1  150064       2.0341      0.02097
enh68824    5  139243200  139244200      1       1  150064       2.2325      0.01279
enh68833    5  139523400  139524400      3       2  150064       1.7786     0.037649
enh68834    5  139536000  139537000      2       1  150064       3.5479   0.00019415
enh68835    5  139536400  139537400      2       1  150064       3.3347    0.0004269
enh68836    5  139560000  139561000      2       1  150064       1.9778     0.023978
enh68847    5  139663800  139664800      3       1  150064       1.6643     0.048028
enh68848    5  139664800  139665800      6       2  150064       3.1136   0.00092424
enh68849    5  139672600  139673600      1       1  150064       3.4603    0.0002698
enh68850    5  139681000  139682000      2       1  150064       3.4933   0.00023857
enh68857    5  139730800  139731800      3       2  150064         3.11   0.00093533
enh68863    5  139779000  139780000      1       1  150064       3.8515    5.871e-05
enh68864    5  139783800  139784800      3       2  150064       2.3455    0.0095016
enh68869    5  139812400  139813400      1       1  150064       2.7565     0.002921
enh68873    5  139933400  139934400      1       1  150064       3.5038    0.0002293
enh68877    5  139948600  139949600      4       2  150064        1.875     0.030399
enh68879    5  139974300  139975300      4       2  150064       2.6057    0.0045839
enh68881    5  139985800  139986800      2       1  150064       3.6754   0.00011876
enh68882    5  139988500  139989500      1       1  150064       2.8179     0.002417
enh68883    5  139990400  139991400      1       1  150064       2.0695      0.01925
enh68884    5  139991800  139992800      3       1  150064       2.2244     0.013059
enh68885    5  140014100  140015100      3       1  150064       3.2573   0.00056233
enh68886    5  140017800  140018800      3       2  150064       2.3221     0.010115
enh68888    5  140025400  140026400      4       2  150064       3.1794    0.0007378
enh68889    5  140028200  140029200      2       1  150064       3.9582   3.7763e-05
enh68890    5  140043000  140044000      4       2  150064         2.76    0.0028901
enh68891    5  140045600  140046600      3       2  150064       2.6047    0.0045975
enh68892    5  140051900  140052900      1       1  150064       4.0009    3.155e-05
enh68893    5  140069300  140070300      5       2  150064       4.2883   9.0009e-06
enh68894    5  140071900  140072900      7       2  150064       4.2648   1.0006e-05
enh68895    5  140079000  140080000      1       1  150064         4.26    1.022e-05
enh68896    5  140080900  140081900      2       1  150064       3.9675   3.6313e-05
enh68897    5  140089200  140090200      2       1  150064       2.6155    0.0044554
enh68903    5  140909000  140910000      1       1  150064        1.817      0.03461
enh68925    5  141062700  141063700      1       1  150064       2.2371      0.01264
enh68929    5  141215400  141216400      4       1  150064       2.4037    0.0081154
enh68930    5  141218300  141219300      3       1  150064       2.4162    0.0078411
enh68932    5  141224400  141225400      2       1  150064       2.6837    0.0036405
enh68949    5  141443000  141444000      1       1  150064       2.0168      0.02186
enh68957    5  141496100  141497100      3       2  150064       1.7399     0.040941
enh68958    5  141497600  141498600      6       3  150064       1.8521     0.032008
enh68964    5  141566500  141567500      3       2  150064       2.6148    0.0044645
enh68972    5  141743300  141744300      1       1  150064        1.766       0.0387
enh68973    5  141769100  141770100      3       1  150064       2.1841     0.014479
enh68978    5  141820900  141821900      4       1  150064       1.7112     0.043523
enh68989    5  142158300  142159300      2       1  150064        2.664    0.0038605
enh69056    5  142707100  142708100      4       2  150064       2.0346     0.020947
enh69094    5  143548100  143549100      2       1  150064       1.7394     0.040981
enh69124    5  146193000  146194000      3       1  150064       2.2509     0.012194
enh69125    5  146272600  146273600      6       1  150064       3.4015   0.00033506
enh69142    5  148153200  148154200      3       1  150064       1.7964     0.036212
enh69158    5  148247900  148248900      4       2  150064       1.7755     0.037912
enh69170    5  148736300  148737300      4       2  150064       2.1907     0.014235
enh69173    5  148750800  148751800      2       1  150064       1.8278     0.033789
enh69177    5  148809800  148810800      3       2  150064       2.1632     0.015263
enh69187    5  148941200  148942200      1       1  150064       1.7648       0.0388
enh69199    5  149112200  149113200      5       3  150064       2.1764     0.014761
enh69201    5  149126800  149127800      1       1  150064       2.5181     0.005899
enh69202    5  149155900  149156900      2       1  150064         1.75     0.040058
enh69203    5  149157700  149158700      1       1  150064       2.1953      0.01407
enh69205    5  149184300  149185300      3       2  150064       2.4292    0.0075653
enh69208    5  149240600  149241600      4       2  150064       1.7697     0.038389
enh69249    5  149936400  149937400      1       1  150064       1.6809      0.04639
enh69360    5  151906600  151907600      2       1  150064       3.4872   0.00024402
enh69361    5  151907500  151908500      5       2  150064       4.0684   2.3672e-05
enh69362    5  153339500  153340500      8       4  150064        2.063     0.019558
enh69363    5  153416800  153417800      1       1  150064       3.3858    0.0003548
enh69364    5  153419000  153420000      5       2  150064       3.6317   0.00014077
enh69365    5  153421800  153422800      1       1  150064       3.2758    0.0005269
enh69367    5  153424200  153425200      2       1  150064       3.3895   0.00035009
enh69368    5  153437900  153438900      2       1  150064       2.7124      0.00334
enh69369    5  153451500  153452500      2       1  150064       3.2966   0.00048932
enh69370    5  153454800  153455800      8       2  150064        3.783   7.7478e-05
enh69373    5  153573600  153574600      2       1  150064       2.1697     0.015015
enh69375    5  153581300  153582300      3       2  150064       3.6218   0.00014627
enh69376    5  153582700  153583700      9       3  150064       3.7636   8.3746e-05
enh69378    5  153600800  153601800      4       2  150064       2.8914    0.0019179
enh69379    5  153607700  153608700      5       2  150064        3.535   0.00020386
enh69381    5  153612900  153613900      3       2  150064       1.9005     0.028682
enh69382    5  153615400  153616400      3       1  150064       3.3002   0.00048311
enh69383    5  153617900  153618900      4       2  150064       3.6747   0.00011908
enh69384    5  153622400  153623400      6       2  150064       2.5275    0.0057431
enh69385    5  153644800  153645800      2       1  150064       4.8415   6.4438e-07
enh69386    5  153652500  153653500      6       2  150064       4.6038   2.0745e-06
enh69393    5  153784800  153785800      5       2  150064       2.7745    0.0027647
enh69401    5  154093200  154094200      1       1  150064       1.8972       0.0289
enh69404    5  154141900  154142900      5       2  150064       1.8168      0.03462
enh69407    5  154148300  154149300      5       3  150064       1.8773     0.030241
enh69408    5  154150100  154151100      5       3  150064       1.7409     0.040852
enh69411    5  154191000  154192000      1       1  150064       2.2495      0.01224
enh69413    5  154199400  154200400      1       1  150064       2.6862     0.003613
enh69450    5  156570700  156571700      2       1  150064       1.6565     0.048815
enh69452    5  156579400  156580400     10       3  150064       1.9222     0.027293
enh69456    5  156605700  156606700      2       1  150064       1.9777      0.02398
enh69457    5  156613100  156614100      5       1  150064         1.96        0.025
enh69481    5  156881900  156882900      3       2  150064       1.6882     0.045688
enh69482    5  156884800  156885800      1       1  150064       1.8949      0.02905
enh69483    5  156891000  156892000      5       2  150064       1.6746     0.047004
enh69484    5  156900000  156901000      4       2  150064        1.916     0.027686
enh69485    5  156904300  156905300      1       1  150064       2.1125      0.01732
enh69524    5  157255100  157256100      5       3  150064       2.1747     0.014827
enh69542    5  157661100  157662100      3       2  150064        1.733      0.04155
enh69601    5  158547200  158548200      9       3  150064       4.1112   1.9677e-05
enh69606    5  158609400  158610400      1       1  150064       2.3957     0.008294
enh69607    5  158610400  158611400      2       1  150064       3.7242   9.7954e-05
enh69608    5  158614400  158615400      8       4  150064       2.6827     0.003652
enh69609    5  158624600  158625600      2       1  150064       3.6097    0.0001533
enh69610    5  158626700  158627700      2       1  150064       1.9277     0.026945
enh69613    5  158637200  158638200      2       1  150064       3.2814   0.00051655
enh69615    5  158669200  158670200      3       2  150064       1.9057     0.028346
enh69616    5  158688600  158689600      3       2  150064       4.0271   2.8237e-05
enh69684    5  162521800  162522800      3       2  150064       3.0344     0.001205
enh69689    5  162884700  162885700      2       1  150064        3.446   0.00028443
enh69706    5  167914200  167915200      2       1  150064       2.0713     0.019165
enh69707    5  168002200  168003200      2       1  150064       2.3522    0.0093307
enh69708    5  168004000  168005000      1       1  150064       2.2049      0.01373
enh69712    5  168325900  168326900      1       1  150064       2.5688     0.005103
enh69724    5  169172500  169173500      4       2  150064       2.2103     0.013541
enh69747    5  169787500  169788500      4       2  150064       1.7718     0.038216
enh69751    5  169843400  169844400      2       1  150064       2.0233     0.021523
enh69756    5  170060600  170061600      4       2  150064       2.3041     0.010607
enh69759    5  170813100  170814100      1       1  150064        2.005      0.02248
enh69760    5  170818600  170819600      6       2  150064       1.6576     0.048695
enh69761    5  170845100  170846100      2       1  150064       1.6565     0.048809
enh69790    5  171421100  171422100      1       1  150064       1.7921      0.03656
enh69821    5  171708300  171709300      4       2  150064       1.7983     0.036063
enh69870    5  172396100  172397100      4       2  150064       1.8763     0.030309
enh69871    5  172409600  172410600      3       1  150064       2.8339    0.0022993
enh69882    5  172456600  172457600      5       3  150064       2.0466     0.020349
enh69883    5  172461000  172462000      3       1  150064       1.8154      0.03473
enh69886    5  172481800  172482800      2       1  150064       2.1482     0.015851
enh69888    5  172486000  172487000      6       2  150064       2.2415     0.012498
enh69889    5  172487100  172488100      6       3  150064       1.8297     0.033646
enh69893    5  172492400  172493400      4       2  150064       1.7981     0.036083
enh69894    5  172493600  172494600      3       2  150064       2.6731    0.0037575
enh69896    5  172525800  172526800      2       1  150064       3.3389   0.00042058
enh69898    5  173040800  173041800      4       2  150064       2.3883    0.0084631
enh69907    5  173162300  173163300      7       2  150064       2.6149    0.0044625
enh69924    5  173310600  173311600      4       2  150064       2.1033     0.017722
enh69928    5  173321900  173322900      1       1  150064       1.7755      0.03791
enh69933    5  173346800  173347800      1       1  150064       1.7237      0.04238
enh69938    5  173400400  173401400      2       1  150064       1.7728     0.038129
enh69939    5  173700000  173701000      6       2  150064       1.8663     0.030998
enh69945    5  173961000  173962000      3       2  150064       1.9727     0.024262
enh69950    5  174933900  174934900     14       3  150064       2.2052     0.013719
enh69951    5  174944300  174945300      3       1  150064        2.129     0.016628
enh69952    5  174948300  174949300      2       1  150064       2.2341     0.012737
enh69953    5  174960900  174961900      1       1  150064       2.0183      0.02178
enh69962    5  175116500  175117500      1       1  150064       1.6907      0.04545
enh69982    5  175843800  175844800      4       2  150064       2.1044     0.017671
enh69990    5  175956700  175957700     13       5  150064       1.9138     0.027822
enh70003    5  176073000  176074000      2       1  150064       1.6802      0.04646
enh70066    5  176841500  176842500      2       1  150064       1.6921     0.045314
enh70067    5  176842900  176843900      1       1  150064       2.8094     0.002482
enh70087    5  176947900  176948900      4       2  150064       2.7346    0.0031231
enh70088    5  176973000  176974000      1       1  150064       3.0418     0.001176
enh70089    5  176974400  176975400      3       1  150064       2.7193    0.0032707
enh70091    5  176983800  176984800      1       1  150064       3.0843      0.00102
enh70104    5  177519800  177520800      2       1  150064       1.8772     0.030244
enh70116    5  177642500  177643500      4       2  150064       2.5141    0.0059661
enh70149    5  178971300  178972300      2       1  150064        1.903     0.028517
enh70159    5  179128100  179129100      3       2  150064        1.915     0.027745
enh70160    5  179158100  179159100      1       1  150064       1.7517      0.03991
enh70163    5  179173800  179174800      2       1  150064        2.379    0.0086801
enh70166    5  179186300  179187300      4       2  150064       1.8363      0.03316
enh70167    5  179189200  179190200      1       1  150064       1.8839      0.02979
enh70169    5  179202800  179203800      3       1  150064       1.7283     0.041964
enh70171    5  179206500  179207500      2       1  150064        1.907     0.028261
enh70175    5  179234600  179235600      2       1  150064       1.9462     0.025818
enh70181    5  179279300  179280300      2       1  150064       2.2807     0.011284
enh70229    5  180609300  180610300      5       3  150064       1.7756     0.037896
enh70231    5  180625600  180626600     10       3  150064       1.6574      0.04872
enh70232    5  180627400  180628400      3       2  150064        1.811      0.03507
enh70332    6    1856400    1857400      2       1  150064       2.0357      0.02089
enh70351    6    2651800    2652800      1       1  150064       2.2109      0.01352
enh70386    6    2958300    2959300      7       3  150064        1.789     0.036803
enh70387    6    2972200    2973200      7       2  150064       1.9215     0.027336
enh70410    6    3156100    3157100      1       1  150064        2.049      0.02023
enh70420    6    3279600    3280600      7       2  150064       2.2624     0.011836
enh70430    6    3448700    3449700     10       3  150064       1.8248     0.034018
enh70433    6    3742000    3743000      3       2  150064       2.2372     0.012638
enh70435    6    3745500    3746500      2       1  150064       2.8735    0.0020295
enh70443    6    3869300    3870300      3       1  150064         1.84     0.032883
enh70454    6    4029900    4030900      4       2  150064       1.7925     0.036523
enh70474    6    4806200    4807200      4       2  150064       1.7337     0.041489
enh70475    6    4811300    4812300      2       1  150064       1.8196     0.034406
enh70476    6    4814400    4815400      3       2  150064       2.4253    0.0076477
enh70481    6    4853700    4854700      1       1  150064       1.8255      0.03396
enh70482    6    4861100    4862100      4       1  150064       2.2311     0.012838
enh70486    6    4901700    4902700      4       1  150064       1.7039     0.044197
enh70487    6    4905300    4906300      2       1  150064       2.6485    0.0040427
enh70490    6    4914100    4915100      4       2  150064       2.4935     0.006325
enh70491    6    4915600    4916600      5       2  150064       2.7607    0.0028838
enh70492    6    4916600    4917600      7       3  150064        2.318     0.010224
enh70514    6    5294400    5295400      6       3  150064       1.8766     0.030285
enh70615    6    6885200    6886200      3       1  150064       2.2973       0.0108
enh70621    6    7041800    7042800      1       1  150064       1.6586       0.0486
enh70623    6    7053100    7054100      2       1  150064       1.9897     0.023315
enh70628    6    7100000    7101000      2       1  150064       2.2397     0.012557
enh70630    6    7111200    7112200      1       1  150064       1.6656       0.0479
enh70642    6    7144800    7145800      2       1  150064       1.7154     0.043138
enh70664    6    7277400    7278400      8       4  150064        2.191     0.014227
enh70665    6    7282000    7283000      7       3  150064       2.1078     0.017526
enh70695    6   10510600   10511600      1       1  150064       1.9554      0.02527
enh70737    6   11236400   11237400      6       3  150064       2.4664    0.0068243
enh70741    6   11292200   11293200      1       1  150064       1.7943      0.03638
enh70760    6   11383000   11384000      4       2  150064       1.7442      0.04056
enh70761    6   11387700   11388700      2       1  150064       2.3429    0.0095661
enh70767    6   11413000   11414000      4       2  150064       1.6626     0.048193
enh70770    6   11443900   11444900      2       1  150064       1.6546     0.049004
enh70774    6   11494400   11495400     11       2  150064       3.5113   0.00022294
enh70775    6   11497800   11498800     10       4  150064       3.4952   0.00023683
enh70776    6   11514800   11515800      5       2  150064       3.1697   0.00076285
enh70777    6   11519600   11520600      7       4  150064       2.6451    0.0040832
enh70778    6   11522400   11523400      4       1  150064       2.8963    0.0018879
enh70779    6   11525900   11526900      6       2  150064       3.0967   0.00097857
enh70796    6   11968500   11969500      6       3  150064       1.8941     0.029105
enh70797    6   11975700   11976700     10       2  150064       2.4479    0.0071846
enh70799    6   12013800   12014800      4       2  150064       1.9707      0.02438
enh70801    6   12021000   12022000      7       3  150064       2.0278     0.021293
enh70802    6   12025800   12026800      3       2  150064       1.9114     0.027974
enh70803    6   12033800   12034800      1       1  150064       2.1399      0.01618
enh70804    6   12034600   12035600      3       2  150064        2.075     0.018995
enh70805    6   12037300   12038300      2       1  150064       1.9042     0.028442
enh70822    6   12119100   12120100      4       2  150064       1.8227     0.034176
enh70838    6   13229300   13230300      1       1  150064       1.9693      0.02446
enh70842    6   13268000   13269000      4       1  150064       2.4799    0.0065712
enh70843    6   13271400   13272400      5       3  150064       2.2049     0.013731
enh70845    6   13277500   13278500      7       2  150064       1.9602     0.024987
enh70846    6   13280100   13281100      8       2  150064       1.9161     0.027675
enh70850    6   13327000   13328000      2       1  150064       1.7815     0.037414
enh70893    6   13611600   13612600      2       1  150064       1.7088     0.043746
enh70898    6   13666800   13667800      2       1  150064       2.0933     0.018162
enh70899    6   13669400   13670400      1       1  150064       1.8686      0.03084
enh70911    6   13700400   13701400      1       1  150064       2.4325     0.007498
enh70914    6   13707800   13708800      2       1  150064       2.7686    0.0028147
enh70915    6   13712900   13713900      3       1  150064       1.6542     0.049039
enh70916    6   13717700   13718700      8       3  150064       1.9585     0.025087
enh70917    6   13723000   13724000      2       1  150064       2.2657     0.011736
enh70920    6   13748100   13749100      5       2  150064       2.5129    0.0059867
enh70921    6   13762500   13763500      2       1  150064        1.824     0.034077
enh70975    6   14542500   14543500      1       1  150064       1.8353      0.03323
enh70976    6   14573700   14574700      4       2  150064       1.9307     0.026759
enh70978    6   14610200   14611200      2       1  150064       2.2263     0.012996
enh70979    6   14611800   14612800      1       1  150064       1.8736      0.03049
enh71033    6   15288500   15289500      4       2  150064       2.0303     0.021163
enh71038    6   15306400   15307400      3       2  150064       1.7269     0.042093
enh71049    6   15352000   15353000      3       1  150064        1.858     0.031587
enh71052    6   15356900   15357900      1       1  150064       2.0375       0.0208
enh71104    6   15879900   15880900      7       3  150064       2.3943     0.008326
enh71105    6   15881300   15882300      5       2  150064        1.813     0.034914
enh71106    6   15887800   15888800      2       1  150064       2.0235     0.021509
enh71108    6   15901600   15902600      5       2  150064       2.3795    0.0086687
enh71134    6   16409500   16410500      3       1  150064       1.8456     0.032472
enh71159    6   16684000   16685000      4       2  150064        1.892     0.029248
enh71160    6   16689300   16690300      4       2  150064       2.1492      0.01581
enh71168    6   16711700   16712700      6       1  150064       1.8169     0.034618
enh71170    6   16724700   16725700      2       1  150064       3.0784    0.0010407
enh71171    6   16727900   16728900      2       1  150064       2.7845    0.0026806
enh71172    6   16731800   16732800      4       2  150064       2.3044       0.0106
enh71175    6   16743200   16744200     16       5  150064       1.7783     0.037679
enh71176    6   16752200   16753200      5       3  150064       2.6432     0.004106
enh71177    6   16753000   16754000      2       1  150064       2.8948    0.0018969
enh71178    6   16758000   16759000      4       2  150064       2.3419    0.0095929
enh71187    6   17015800   17016800     10       4  150064       2.1089     0.017476
enh71224    6   18171500   18172500      1       1  150064       1.7597      0.03923
enh71241    6   18391000   18392000      1       1  150064       2.5319     0.005673
enh71245    6   18477400   18478400      6       2  150064       2.2677     0.011674
enh71247    6   18503400   18504400      6       3  150064       2.0508     0.020143
enh71249    6   20062000   20063000      4       2  150064       1.8012     0.035838
enh71251    6   20173600   20174600      6       2  150064       1.7435      0.04062
enh71260    6   20291800   20292800      3       1  150064       1.8131      0.03491
enh71261    6   20292200   20293200      1       1  150064       2.1714      0.01495
enh71279    6   20454000   20455000      1       1  150064       2.0749        0.019
enh71281    6   20528400   20529400      6       3  150064       1.9696     0.024441
enh71282    6   20535700   20536700      7       2  150064        2.651     0.004013
enh71284    6   20680600   20681600      1       1  150064       1.9629      0.02483
enh71287    6   20833600   20834600      2       1  150064       1.9126     0.027902
enh71290    6   20919600   20920600      3       2  150064       1.8248     0.034012
enh71291    6   21004600   21005600      3       1  150064       2.2916     0.010965
enh71298    6   21208200   21209200      5       1  150064       2.3134     0.010352
enh71314    6   22024400   22025400      1       1  150064       1.6614      0.04832
enh71321    6   22146300   22147300      1       1  150064       2.1187      0.01706
enh71324    6   22372500   22373500      2       1  150064       2.2627     0.011827
enh71328    6   24360400   24361400      4       2  150064       2.9419    0.0016308
enh71329    6   24493700   24494700      6       4  150064       1.8317     0.033496
enh71330    6   24495900   24496900      4       2  150064       1.6969      0.04486
enh71331    6   24517500   24518500      4       2  150064        2.799    0.0025627
enh71332    6   24521600   24522600      4       2  150064       4.1219   1.8786e-05
enh71333    6   24527900   24528900      2       1  150064       3.0209      0.00126
enh71334    6   24664600   24665600      3       2  150064       2.5375    0.0055828
enh71336    6   24715800   24716800      2       1  150064       2.7478    0.0029999
enh71338    6   24742500   24743500      2       1  150064        3.486   0.00024518
enh71339    6   24744200   24745200      2       1  150064       3.1176   0.00091161
enh71352    6   24870400   24871400      5       2  150064       2.2177     0.013287
enh71353    6   24871600   24872600      4       1  150064       2.2037     0.013774
enh71356    6   24882200   24883200      1       1  150064       1.8639      0.03117
enh71357    6   24884800   24885800      3       1  150064       1.7998     0.035947
enh71359    6   24896000   24897000      7       3  150064       3.5379   0.00020164
enh71360    6   24902400   24903400      1       1  150064       3.4928     0.000239
enh71362    6   24921700   24922700      6       3  150064        2.054     0.019988
enh71381    6   24998300   24999300      5       3  150064       2.4589    0.0069687
enh71385    6   25015200   25016200      4       2  150064       1.9661     0.024645
enh71388    6   25033300   25034300      2       1  150064       2.0573     0.019828
enh71390    6   25038100   25039100      4       2  150064       3.3963   0.00034155
enh71391    6   25043300   25044300      2       1  150064        2.037     0.020824
enh71394    6   25058400   25059400      1       1  150064       1.9173       0.0276
enh71395    6   25086200   25087200      4       2  150064       2.0619     0.019611
enh71397    6   25130500   25131500      1       1  150064       2.8632     0.002097
enh71398    6   25132500   25133500      5       2  150064       2.3919    0.0083796
enh71399    6   25135000   25136000      2       1  150064         1.75     0.040056
enh71400    6   25135400   25136400      3       1  150064       1.8022     0.035754
enh71401    6   25139200   25140200      7       2  150064       2.0607     0.019664
enh71402    6   25166800   25167800      3       2  150064       4.2933   8.8012e-06
enh71403    6   25168500   25169500      2       1  150064       4.4656   3.9915e-06
enh71404    6   25174200   25175200      3       1  150064        4.575   2.3808e-06
enh71405    6   25174900   25175900      2       1  150064        3.488   0.00024337
enh71406    6   25223600   25224600      2       1  150064       2.0004      0.02273
enh71407    6   25278000   25279000      3       2  150064       1.7999     0.035935
enh71409    6   25296200   25297200      1       1  150064       3.0823     0.001027
enh71412    6   25302400   25303400      7       3  150064       2.4348    0.0074508
enh71418    6   25405500   25406500      5       2  150064        1.853     0.031942
enh71425    6   25865900   25866900      7       4  150064       7.0244   1.0746e-12
enh71426    6   25872800   25873800      5       3  150064       6.9677   1.6106e-12
enh71427    6   25874900   25875900      3       2  150064       6.7108   9.6771e-12
enh71428    6   25946600   25947600      3       2  150064       6.0176   8.8497e-10
enh71429    6   25959700   25960700      1       1  150064       3.6742    0.0001193
enh71430    6   25965400   25966400      3       2  150064       3.6218    0.0001463
enh71434    6   25993600   25994600      2       1  150064       6.2143   2.5779e-10
enh71435    6   26016800   26017800      6       4  150064       5.8715   2.1598e-09
enh71439    6   26025300   26026300      1       1  150064       7.9707    7.886e-16
enh71440    6   26029400   26030400      2       1  150064       6.2223   2.4489e-10
enh71441    6   26034500   26035500      1       1  150064       3.4982    0.0002342
enh71443    6   26045900   26046900      6       3  150064       5.6262   9.2102e-09
enh71444    6   26053500   26054500      3       2  150064       6.2917   1.5705e-10
enh71445    6   26057300   26058300      1       1  150064       8.0137    5.564e-16
enh71448    6   26090900   26091900      3       2  150064       3.2657   0.00054601
enh71449    6   26103000   26104000      3       2  150064       2.1875     0.014352
enh71450    6   26104900   26105900      3       2  150064       6.4822   4.5198e-11
enh71451    6   26121900   26122900      6       2  150064       5.0796   1.8914e-07
enh71453    6   26160400   26161400      3       1  150064       4.2725   9.6633e-06
enh71458    6   26175500   26176500      6       3  150064        6.628   1.7017e-11
enh71459    6   26180200   26181200      3       1  150064       2.6238    0.0043482
enh71460    6   26182700   26183700      2       1  150064        1.823     0.034154
enh71462    6   26187600   26188600      1       1  150064       2.8691     0.002058
enh71478    6   26282800   26283800      1       1  150064       4.3395    7.139e-06
enh71480    6   26305700   26306700      4       2  150064       2.9446    0.0016168
enh71482    6   26313800   26314800      6       3  150064       5.9569    1.285e-09
enh71484    6   26342000   26343000      2       1  150064       5.6266   9.1883e-09
enh71485    6   26358400   26359400      5       2  150064       7.5155   2.8342e-14
enh71486    6   26360900   26361900      5       2  150064       7.4965   3.2763e-14
enh71487    6   26363600   26364600      6       3  150064        7.518   2.7817e-14
enh71488    6   26367900   26368900      3       2  150064       6.6863   1.1446e-11
enh71489    6   26370200   26371200     17       5  150064       7.8972   1.4257e-15
enh71490    6   26375000   26376000      9       2  150064       7.5067   3.0308e-14
enh71491    6   26380900   26381900     13       4  150064       2.1815     0.014573
enh71493    6   26384300   26385300      5       3  150064       6.2525   2.0199e-10
enh71495    6   26393000   26394000      4       2  150064       3.9232   4.3681e-05
enh71498    6   26407000   26408000      3       2  150064       6.7013   1.0327e-11
enh71499    6   26414200   26415200      7       2  150064       1.9106     0.028028
enh71500    6   26420400   26421400      8       2  150064       3.7742   8.0262e-05
enh71506    6   26468700   26469700      2       1  150064       1.8238     0.034089
enh71507    6   26472300   26473300      4       2  150064       3.8129   6.8679e-05
enh71508    6   26477300   26478300      3       2  150064       7.6382   1.1015e-14
enh71509    6   26519800   26520800      3       1  150064       3.3217   0.00044733
enh71510    6   26523100   26524100      2       1  150064       2.4674     0.006805
enh71511    6   26532200   26533200      2       1  150064       2.8194     0.002406
enh71512    6   26535700   26536700      1       1  150064       3.2398    0.0005981
enh71513    6   26539700   26540700      5       2  150064        3.565    0.0001819
enh71515    6   26549800   26550800      3       2  150064       6.9316   2.0799e-12
enh71516    6   26552300   26553300      1       1  150064       3.6131    0.0001513
enh71517    6   26567800   26568800      7       1  150064       3.2277   0.00062385
enh71518    6   26572700   26573700      5       1  150064       4.6633   1.5556e-06
enh71519    6   26577600   26578600      6       1  150064       3.1105   0.00093394
enh71520    6   26598100   26599100      4       2  150064       2.5885    0.0048194
enh71521    6   26607500   26608500      3       2  150064       3.4503      0.00028
enh71522    6   26657600   26658600      1       1  150064       1.7641      0.03886
enh71523    6   26660200   26661200      3       2  150064       2.6406    0.0041376
enh71524    6   27046100   27047100      3       2  150064       5.0522    2.184e-07
enh71530    6   27115200   27116200      2       1  150064       4.9539   3.6368e-07
enh71531    6   27122600   27123600      4       2  150064       2.2566     0.012017
enh71532    6   27124400   27125400      1       1  150064       8.9005     2.78e-19
enh71533    6   27143700   27144700      2       1  150064       6.7562   7.0813e-12
enh71535    6   27155000   27156000      8       2  150064       1.7751     0.037938
enh71536    6   27343200   27344200      5       3  150064       3.6113   0.00015232
enh71537    6   27355400   27356400      5       2  150064       4.8663   5.6857e-07
enh71538    6   27357200   27358200      8       3  150064       8.2675   6.8397e-17
enh71539    6   27438300   27439300      8       2  150064       3.8031   7.1434e-05
enh71540    6   27444700   27445700      1       1  150064       3.8096     6.96e-05
enh71541    6   27469600   27470600      3       2  150064       2.5146    0.0059583
enh71542    6   27471200   27472200      5       2  150064       5.1207   1.5221e-07
enh71543    6   27485600   27486600      2       1  150064       3.1533   0.00080725
enh71544    6   27660700   27661700      2       1  150064       1.6567     0.048793
enh71546    6   27719400   27720400      4       2  150064       5.3473   4.4639e-08
enh71547    6   27722000   27723000      2       1  150064       5.3927   3.4708e-08
enh71548    6   27724100   27725100      1       1  150064       2.7308     0.003159
enh71550    6   27740500   27741500      3       2  150064       4.9878   3.0528e-07
enh71551    6   27744800   27745800      4       2  150064       6.1861   3.0826e-10
enh71552    6   27758600   27759600      2       1  150064       7.4623   4.2514e-14
enh71553    6   27760600   27761600      1       1  150064       2.1576      0.01548
enh71554    6   27779400   27780400      2       1  150064       5.6899   6.3575e-09
enh71555    6   27780900   27781900      1       1  150064       8.9249    2.231e-19
enh71556    6   27783600   27784600      3       2  150064       7.4103   6.3008e-14
enh71558    6   27796900   27797900      1       1  150064       8.8453    4.565e-19
enh71559    6   27799500   27800500      1       1  150064       10.608    1.374e-26
enh71560    6   27801700   27802700      2       1  150064        2.299     0.010751
enh71563    6   27837100   27838100      5       3  150064       7.8757   1.6942e-15
enh71566    6   27859300   27860300      3       1  150064       5.9631   1.2373e-09
enh71567    6   27871000   27872000      1       1  150064       2.9714     0.001482
enh71571    6   28046800   28047800      3       2  150064       2.2322     0.012801
enh71573    6   28073000   28074000      1       1  150064       9.3835    3.192e-21
enh71575    6   28101600   28102600      4       2  150064        6.505   3.8852e-11
enh71576    6   28106000   28107000      6       1  150064        5.105   1.6539e-07
enh71577    6   28107300   28108300      7       2  150064       6.1875   3.0557e-10
enh71578    6   28108300   28109300      4       1  150064       5.2275   8.5897e-08
enh71579    6   28110600   28111600      3       2  150064       5.8429    2.565e-09
enh71580    6   28128600   28129600      4       2  150064       8.0777   3.2991e-16
enh71581    6   28129600   28130600     11       4  150064       7.7395   4.9906e-15
enh71582    6   28193600   28194600      2       1  150064       5.6816   6.6702e-09
enh71583    6   28218000   28219000      1       1  150064       8.4397    1.591e-17
enh71584    6   28220400   28221400      2       1  150064       6.4919   4.2376e-11
enh71585    6   28226000   28227000      4       2  150064       3.9125    4.568e-05
enh71586    6   28233600   28234600      3       2  150064       6.5316   3.2534e-11
enh71588    6   28249900   28250900      4       2  150064       7.8339   2.3651e-15
enh71589    6   28302200   28303200      5       2  150064       3.8848   5.1199e-05
enh71590    6   28304600   28305600      4       1  150064       5.5346   1.5598e-08
enh71591    6   28318700   28319700      2       1  150064       6.5656   2.5912e-11
enh71593    6   28324200   28325200      3       2  150064       8.0768   3.3256e-16
enh71594    6   28335800   28336800      4       1  150064       6.6317   1.6595e-11
enh71596    6   28364400   28365400      2       1  150064       5.6638   7.4034e-09
enh71597    6   28365400   28366400      3       2  150064       7.9877    6.874e-16
enh71600    6   28804600   28805600      1       1  150064        11.38    2.635e-30
enh71602    6   28830400   28831400      2       1  150064       7.7051   6.5394e-15
enh71603    6   28832200   28833200      6       3  150064       9.3482   4.4571e-21
enh71605    6   28851300   28852300     11       4  150064       7.1454   4.4869e-13
enh71606    6   28862400   28863400      6       3  150064       7.4463   4.7988e-14
enh71607    6   28865700   28866700      4       2  150064       7.8382   2.2854e-15
enh71609    6   28892200   28893200      3       2  150064       3.6582   0.00012699
enh71611    6   28910000   28911000      2       1  150064        1.975     0.024136
enh71612    6   28920500   28921500      5       3  150064        7.523   2.6772e-14
enh71613    6   28945500   28946500      2       1  150064       2.7249     0.003216
enh71614    6   28948000   28949000      2       1  150064       7.8022   3.0407e-15
enh71620    6   29609100   29610100      4       2  150064       6.4241   6.6336e-11
enh71621    6   29616500   29617500      2       1  150064        2.604    0.0046067
enh71945    6   33160900   33161900      5       2  150064       3.7063   0.00010516
enh71946    6   33165700   33166700      4       2  150064       1.6505     0.049416
enh71949    6   33173000   33174000      4       2  150064       1.8039     0.035627
enh71950    6   33176900   33177900      2       1  150064       2.7497    0.0029824
enh71957    6   33255200   33256200      2       1  150064       4.0113   3.0196e-05
enh71958    6   33258200   33259200      1       1  150064       4.0471    2.593e-05
enh71961    6   33278500   33279500      1       1  150064       2.4336     0.007474
enh71962    6   33283600   33284600      1       1  150064       4.7028    1.283e-06
enh71964    6   33292300   33293300      4       1  150064        4.648   1.6755e-06
enh71966    6   33303300   33304300      3       2  150064       3.5926   0.00016373
enh71967    6   33310000   33311000      2       1  150064       4.1257   1.8478e-05
enh71968    6   33313200   33314200      2       1  150064       3.1786   0.00073988
enh71970    6   33357900   33358900      2       1  150064       3.5014    0.0002314
enh71971    6   33360800   33361800      2       1  150064       3.7962   7.3471e-05
enh71972    6   33361500   33362500      2       1  150064       3.7962   7.3471e-05
enh71973    6   33373100   33374100      5       3  150064       4.7777    8.866e-07
enh71974    6   33376600   33377600      4       2  150064       4.2285   1.1761e-05
enh71975    6   33381500   33382500      3       2  150064       5.4607   2.3707e-08
enh71977    6   33391800   33392800      1       1  150064        3.638    0.0001374
enh71978    6   33401100   33402100      4       2  150064       5.8937   1.8887e-09
enh71979    6   33412800   33413800      2       1  150064       2.7214      0.00325
enh71982    6   33475800   33476800      4       2  150064       1.8483     0.032277
enh71984    6   33501000   33502000      3       2  150064       3.0946   0.00098523
enh71985    6   33515400   33516400      6       2  150064       3.7804   7.8291e-05
enh71986    6   33537400   33538400      5       2  150064       5.3288   4.9441e-08
enh71987    6   33539700   33540700      2       1  150064       4.2654    9.977e-06
enh71989    6   33548000   33549000      3       2  150064       2.8272    0.0023479
enh71990    6   33552400   33553400      2       1  150064       1.7575     0.039419
enh71992    6   33558300   33559300      5       2  150064       3.1623   0.00078254
enh71993    6   33561300   33562300      6       3  150064       3.6324    0.0001404
enh71994    6   33564800   33565800      8       2  150064       3.8089   6.9802e-05
enh71998    6   33590900   33591900      3       1  150064        2.365    0.0090147
enh71999    6   33595700   33596700      5       3  150064        3.814    6.837e-05
enh72000    6   33597700   33598700      6       2  150064       2.4686    0.0067815
enh72001    6   33599900   33600900      5       2  150064        3.346   0.00040999
enh72003    6   33612900   33613900      3       2  150064         3.52   0.00021577
enh72005    6   33650500   33651500      6       2  150064       4.1039    2.031e-05
enh72006    6   33660500   33661500      8       2  150064       3.7634   8.3822e-05
enh72008    6   33666800   33667800      4       1  150064       3.0958   0.00098125
enh72009    6   33677700   33678700      4       2  150064       2.4279    0.0075928
enh72010    6   33679600   33680600      7       2  150064       2.8356    0.0022866
enh72017    6   33774900   33775900      5       1  150064       4.3735    6.113e-06
enh72021    6   33842400   33843400      6       3  150064       3.6144   0.00015054
enh72022    6   33854900   33855900      2       1  150064       2.6291    0.0042812
enh72030    6   34012700   34013700      7       2  150064       2.0603     0.019684
enh72046    6   34252300   34253300      2       1  150064        1.787     0.036973
enh72053    6   34285700   34286700      2       1  150064       1.9718     0.024315
enh72057    6   34314000   34315000      1       1  150064       2.0579       0.0198
enh72059    6   34337500   34338500      2       1  150064       1.9495     0.025616
enh72062    6   34356400   34357400      1       1  150064       2.3809     0.008635
enh72063    6   34357700   34358700      1       1  150064       2.1859      0.01441
enh72065    6   34382600   34383600      6       3  150064       1.8717     0.030622
enh72073    6   34559400   34560400      4       2  150064       2.7202    0.0032617
enh72107    6   35016800   35017800      1       1  150064       2.2086       0.0136
enh72185    6   35688700   35689700      1       1  150064       1.6825      0.04624
enh72191    6   35885300   35886300      2       1  150064       1.6486      0.04961
enh72220    6   36172400   36173400      2       1  150064       2.0439      0.02048
enh72222    6   36209000   36210000      1       1  150064       1.9053      0.02837
enh72336    6   37257100   37258100      2       1  150064        1.929     0.026867
enh72347    6   37458000   37459000      1       1  150064       2.3285     0.009944
enh72357    6   37488600   37489600      4       2  150064       2.6193     0.004405
enh72373    6   37785200   37786200      3       2  150064       2.1637     0.015242
enh72374    6   37789900   37790900      5       2  150064       2.2695     0.011618
enh72375    6   37794500   37795500      3       1  150064       2.3151     0.010304
enh72376    6   37797700   37798700      3       2  150064        1.982     0.023737
enh72378    6   37810300   37811300      3       2  150064       3.1626    0.0007818
enh72380    6   37817800   37818800      2       1  150064       1.9071     0.028254
enh72381    6   37823400   37824400      1       1  150064       1.8398       0.0329
enh72385    6   37834600   37835600      2       1  150064       1.9808     0.023806
enh72386    6   37845700   37846700      2       1  150064       2.4726    0.0067064
enh72393    6   37890500   37891500      1       1  150064       1.9361      0.02643
enh72395    6   37904400   37905400      6       3  150064       1.6969     0.044856
enh72396    6   37920000   37921000      4       2  150064       2.3321    0.0098488
enh72398    6   37930200   37931200      5       3  150064       2.2987     0.010761
enh72405    6   38122500   38123500      4       2  150064       2.0506     0.020152
enh72415    6   38449600   38450600      1       1  150064       1.8459      0.03245
enh72429    6   38681200   38682200      5       3  150064        2.483    0.0065146
enh72437    6   39081200   39082200      1       1  150064       1.7252      0.04225
enh72464    6   40404200   40405200      3       2  150064       2.2088     0.013596
enh72469    6   40551000   40552000      1       1  150064       1.6817      0.04631
enh72474    6   40771500   40772500      1       1  150064       2.4639     0.006871
enh72521    6   41527200   41528200      6       2  150064       2.0033      0.02257
enh72523    6   41541300   41542300      2       1  150064       2.0044     0.022516
enh72540    6   41736100   41737100      2       1  150064       2.1127     0.017315
enh72544    6   41756200   41757200      1       1  150064       1.7191       0.0428
enh72546    6   41863900   41864900      3       1  150064       2.0017     0.022659
enh72552    6   41910200   41911200      2       1  150064       1.7208     0.042642
enh72614    6   42385200   42386200      2       1  150064       1.7414      0.04081
enh72629    6   42515600   42516600      1       1  150064       1.6976      0.04479
enh72636    6   42539800   42540800      1       1  150064       2.6098      0.00453
enh72638    6   42553400   42554400      2       1  150064       2.5436    0.0054864
enh72641    6   42661200   42662200      2       1  150064       2.4057    0.0080699
enh72642    6   42693300   42694300      1       1  150064        1.991      0.02324
enh72643    6   42695000   42696000      2       1  150064       1.8389     0.032965
enh72650    6   42748100   42749100      2       1  150064       1.9747     0.024153
enh72676    6   43043500   43044500      1       1  150064       1.7173      0.04296
enh72680    6   43081800   43082800      2       1  150064       2.1082     0.017508
enh72683    6   43111400   43112400      4       2  150064       3.1166   0.00091488
enh72684    6   43137400   43138400      1       1  150064        2.825     0.002364
enh72685    6   43143200   43144200      1       1  150064       3.1302    0.0008734
enh72687    6   43152200   43153200      4       2  150064       2.8397    0.0022575
enh72688    6   43189800   43190800      3       2  150064       2.4338    0.0074704
enh72689    6   43193000   43194000      5       2  150064       3.2754   0.00052755
enh72693    6   43238400   43239400      4       2  150064       2.0448     0.020439
enh72695    6   43280000   43281000      3       1  150064        4.078   2.2709e-05
enh72696    6   43284500   43285500      3       2  150064       2.9395    0.0016439
enh72698    6   43299000   43300000      4       2  150064       1.6878     0.045729
enh72699    6   43302200   43303200      2       1  150064       2.7502     0.002978
enh72703    6   43351200   43352200      3       2  150064       4.3997   5.4201e-06
enh72707    6   43361400   43362400      2       1  150064       3.9453   3.9854e-05
enh72708    6   43394200   43395200      6       4  150064       3.5148   0.00022005
enh72710    6   43421700   43422700      1       1  150064       1.8228      0.03417
enh72711    6   43444000   43445000      3       1  150064       3.3788   0.00036408
enh72713    6   43462600   43463600      3       1  150064       3.4462   0.00028429
enh72714    6   43474300   43475300      3       2  150064       2.6343    0.0042157
enh72715    6   43478100   43479100      2       1  150064       3.5429   0.00019785
enh72716    6   43482100   43483100      3       1  150064        3.689   0.00011257
enh72717    6   43486100   43487100      1       1  150064       1.9832      0.02367
enh72720    6   43545700   43546700      1       1  150064       3.5158    0.0002192
enh72722    6   43552400   43553400      1       1  150064       3.4989    0.0002336
enh72724    6   43594000   43595000      1       1  150064       2.7006     0.003461
enh72734    6   43672400   43673400      1       1  150064       2.7453     0.003023
enh72735    6   43676600   43677600      2       1  150064       2.2436      0.01243
enh72736    6   43677000   43678000      2       1  150064       2.2436      0.01243
enh72740    6   43701600   43702600      3       1  150064       1.7538     0.039729
enh72741    6   43736600   43737600      1       1  150064       2.8277     0.002344
enh72742    6   43742600   43743600      2       1  150064       2.1965     0.014029
enh72760    6   44084000   44085000      2       1  150064       3.0968   0.00097806
enh72764    6   44100800   44101800      5       2  150064       3.6863   0.00011377
enh72772    6   44159800   44160800      3       2  150064       2.4202    0.0077551
enh72780    6   44222300   44223300      1       1  150064       1.7708       0.0383
enh72791    6   44622900   44623900      5       3  150064       2.3675    0.0089533
enh72792    6   44705600   44706600      2       1  150064       2.6421    0.0041199
enh72794    6   44787800   44788800      5       3  150064       1.7081      0.04381
enh72798    6   44892800   44893800      2       1  150064       2.0568     0.019851
enh72802    6   44969600   44970600      1       1  150064       2.6696     0.003797
enh72804    6   45122900   45123900      6       3  150064       1.7328     0.041567
enh72806    6   45277700   45278700      3       1  150064       1.9003     0.028695
enh72807    6   45291800   45292800      4       2  150064       1.6543     0.049037
enh72808    6   45343800   45344800      3       2  150064       2.4826    0.0065206
enh72809    6   45346300   45347300      3       2  150064       2.0824     0.018654
enh72859    6   46185200   46186200      2       1  150064       2.8703    0.0020505
enh72860    6   46187600   46188600      4       2  150064       2.5797    0.0049443
enh72866    6   46816200   46817200      2       1  150064       1.8814     0.029957
enh72901    6   52096100   52097100      2       1  150064       1.9057     0.028343
enh72909    6   52198200   52199200      3       1  150064       1.9659     0.024656
enh72911    6   52216300   52217300      5       2  150064       1.9902     0.023286
enh72914    6   52229000   52230000      6       3  150064       1.8775     0.030222
enh72931    6   52527600   52528600      5       2  150064       2.0264     0.021363
enh72932    6   52530000   52531000      5       2  150064       2.2515     0.012178
enh72934    6   52536300   52537300      4       2  150064       2.3046     0.010595
enh72955    6   53107900   53108900      7       3  150064       1.9363     0.026413
enh72958    6   53129500   53130500      4       2  150064       2.0347     0.020942
enh72961    6   53148600   53149600      3       2  150064       2.1414     0.016123
enh72963    6   53158400   53159400      3       1  150064       2.7028    0.0034382
enh72966    6   53166500   53167500      4       1  150064       2.9756    0.0014622
enh72969    6   53175200   53176200      4       2  150064       2.1811     0.014587
enh72973    6   53191300   53192300      2       1  150064       2.0628     0.019565
enh72975    6   53202300   53203300      3       1  150064       1.7535     0.039758
enh72978    6   53210000   53211000      5       3  150064       1.8182     0.034515
enh72979    6   53210800   53211800      4       2  150064       1.7404     0.040897
enh72982    6   53225700   53226700      5       2  150064       2.5792    0.0049515
enh72983    6   53275100   53276100      1       1  150064       2.8782        0.002
enh72985    6   53297200   53298200      2       1  150064       1.8262     0.033912
enh73007    6   54899200   54900200      8       4  150064       1.6526     0.049206
enh73008    6   56405200   56406200      2       1  150064       2.6956    0.0035127
enh73009    6   56459000   56460000      5       3  150064       2.5445    0.0054712
enh73010    6   56536600   56537600      2       1  150064       1.9409     0.026133
enh73013    6   56705700   56706700      1       1  150064       3.7972    7.318e-05
enh73041    6   64214400   64215400      5       1  150064       3.3473   0.00040802
enh73045    6   64344300   64345300      2       1  150064       3.1593   0.00079068
enh73046    6   64347900   64348900      2       1  150064       3.2986   0.00048588
enh73048    6   64353500   64354500      2       1  150064       2.7651     0.002845
enh73049    6   64354400   64355400      8       4  150064       2.8506    0.0021817
enh73050    6   64358700   64359700      2       1  150064       2.9614     0.001531
enh73058    6   64386200   64387200      2       1  150064       2.9718    0.0014802
enh73060    6   64397800   64398800      4       2  150064       3.7975   7.3096e-05
enh73063    6   70491800   70492800      1       1  150064       1.8513      0.03206
enh73066    6   70503600   70504600      2       1  150064        1.735     0.041372
enh73079    6   71277100   71278100      1       1  150064       1.6774      0.04673
enh73092    6   71960900   71961900      1       1  150064       1.7828      0.03731
enh73093    6   71962600   71963600      5       2  150064       2.2857     0.011137
enh73163    6   76644200   76645200      4       2  150064       1.8031     0.035687
enh73167    6   79780000   79781000      1       1  150064       1.9178      0.02757
enh73177    6   80487800   80488800      2       1  150064       1.6971     0.044843
enh73183    6   80694000   80695000      1       1  150064       1.8592       0.0315
enh73197    6   82954700   82955700      3       2  150064       1.8257     0.033951
enh73202    6   83780300   83781300      2       1  150064       1.6715      0.04731
enh73203    6   83796300   83797300      1       1  150064       2.6718     0.003772
enh73204    6   83901000   83902000      4       2  150064       3.4821   0.00024875
enh73205    6   83901400   83902400      3       2  150064       3.2054   0.00067429
enh73207    6   84019100   84020100      3       1  150064       3.5804   0.00017156
enh73208    6   84139100   84140100      2       1  150064       2.7512    0.0029689
enh73209    6   84140800   84141800      3       1  150064       3.5082   0.00022561
enh73210    6   84176800   84177800      3       1  150064       2.6287    0.0042851
enh73211    6   84198500   84199500      6       2  150064       1.7409      0.04085
enh73212    6   84255900   84256900      3       2  150064       3.4432   0.00028748
enh73213    6   84299400   84300400      7       3  150064       3.5453   0.00019609
enh73224    6   86174600   86175600      3       2  150064       1.8983     0.028829
enh73226    6   86289600   86290600      2       1  150064       2.8542    0.0021576
enh73227    6   86301100   86302100      2       1  150064       2.5151    0.0059506
enh73228    6   86349100   86350100      4       2  150064       3.4045   0.00033137
enh73229    6   86354400   86355400      3       2  150064       3.4819    0.0002489
enh73233    6   87860600   87861600      2       1  150064       2.8301    0.0023268
enh73234    6   87862900   87863900      3       2  150064       2.5507    0.0053753
enh73236    6   87869000   87870000      4       2  150064       3.6307   0.00014132
enh73237    6   87871000   87872000      3       2  150064       2.0124      0.02209
enh73238    6   87873500   87874500      2       1  150064         4.06   2.4533e-05
enh73239    6   87879000   87880000      7       2  150064       2.2347     0.012717
enh73240    6   87881600   87882600      4       2  150064       2.7958    0.0025886
enh73242    6   87890800   87891800      4       2  150064       2.5164    0.0059283
enh73243    6   87909200   87910200      4       2  150064       2.7741    0.0027678
enh73247    6   88183400   88184400      3       2  150064       2.0682     0.019309
enh73250    6   88284300   88285300      2       1  150064       2.5742    0.0050233
enh73254    6   88354300   88355300      4       2  150064        2.221     0.013175
enh73259    6   88396200   88397200      5       3  150064       2.5494    0.0053955
enh73264    6   88412600   88413600      6       3  150064       1.9278     0.026938
enh73281    6   88614200   88615200      1       1  150064       2.0794      0.01879
enh73282    6   88616800   88617800      1       1  150064       3.2651    0.0005472
enh73284    6   88639200   88640200      7       3  150064       2.5403    0.0055378
enh73297    6   89471100   89472100      5       1  150064       2.1411     0.016134
enh73343    6   90639100   90640100      2       1  150064       2.0652     0.019454
enh73345    6   90663300   90664300      3       2  150064        3.136   0.00085637
enh73366    6   90820400   90821400      1       1  150064       1.8916      0.02927
enh73373    6   90856600   90857600      3       1  150064       3.1035   0.00095609
enh73375    6   90865900   90866900      2       1  150064       2.9634    0.0015213
enh73378    6   90883200   90884200      1       1  150064       3.2991     0.000485
enh73379    6   90886800   90887800      1       1  150064       3.2971    0.0004885
enh73381    6   90902500   90903500      2       1  150064       2.5845    0.0048762
enh73382    6   90904400   90905400      1       1  150064       3.3455    0.0004107
enh73384    6   90918800   90919800      2       1  150064       2.1227     0.016889
enh73386    6   90930300   90931300      3       2  150064       3.0507    0.0011414
enh73387    6   90935400   90936400      1       1  150064       2.4338     0.007471
enh73389    6   90943900   90944900      2       1  150064       3.3623   0.00038654
enh73390    6   90950800   90951800      1       1  150064         3.38    0.0003624
enh73391    6   90958000   90959000      2       1  150064       2.5246    0.0057917
enh73394    6   90966400   90967400      3       1  150064       3.3678   0.00037879
enh73395    6   90975300   90976300      4       2  150064       3.0532    0.0011321
enh73396    6   90983200   90984200      2       1  150064       3.2347   0.00060888
enh73401    6   91007400   91008400      1       1  150064       3.1422    0.0008384
enh73403    6   91023300   91024300      3       1  150064       1.8296     0.033657
enh73417    6   91247500   91248500      1       1  150064       2.4814     0.006543
enh73418    6   91253700   91254700      2       1  150064        1.922     0.027304
enh73419    6   91271800   91272800      1       1  150064       1.6874      0.04576
enh73429    6   97242700   97243700      3       2  150064       1.9205       0.0274
enh73430    6   97343800   97344800      4       2  150064       1.7362     0.041264
enh73443    6   99869600   99870600      2       1  150064       1.9968     0.022921
enh73457    6  104973100  104974100      2       1  150064       1.7951     0.036318
enh73462    6  105847000  105848000      4       2  150064       1.8924     0.029218
enh73477    6  106257200  106258200      3       1  150064       1.7423      0.04073
enh73488    6  106503900  106504900      2       1  150064       2.2301      0.01287
enh73494    6  106544100  106545100      1       1  150064       2.3624     0.009079
enh73498    6  106560700  106561700      1       1  150064       2.1591      0.01542
enh73501    6  106590800  106591800      4       2  150064       2.1544     0.015604
enh73520    6  106956600  106957600      9       4  150064       1.9007     0.028671
enh73556    6  107434500  107435500      2       1  150064       1.6683     0.047624
enh73558    6  107779000  107780000      2       1  150064       2.3543    0.0092783
enh73572    6  108037300  108038300      4       2  150064       1.8212     0.034289
enh73579    6  108077500  108078500      6       3  150064        1.665     0.047953
enh73580    6  108103100  108104100      3       1  150064       3.4265   0.00030571
enh73581    6  108107800  108108800      3       2  150064       1.6861     0.045893
enh73582    6  108114200  108115200      1       1  150064       2.8775     0.002004
enh73586    6  108132600  108133600      2       1  150064       3.5931   0.00016336
enh73587    6  108139000  108140000      3       1  150064        3.374   0.00037045
enh73591    6  108164400  108165400      4       2  150064       2.9583    0.0015465
enh73592    6  108169600  108170600      3       2  150064       3.2841   0.00051146
enh73593    6  108187900  108188900      6       2  150064       1.9621     0.024877
enh73598    6  108276200  108277200      3       1  150064       2.1382     0.016251
enh73599    6  108279600  108280600      1       1  150064       2.2072      0.01365
enh73605    6  108578600  108579600      3       1  150064        1.918     0.027559
enh73612    6  108862900  108863900      2       1  150064       2.5027    0.0061627
enh73613    6  108867800  108868800      2       1  150064       2.7721    0.0027846
enh73614    6  108877800  108878800      3       2  150064        3.138   0.00085052
enh73615    6  108884800  108885800      2       1  150064       3.0854    0.0010165
enh73616    6  108887900  108888900      3       1  150064       2.1245     0.016813
enh73618    6  108895600  108896600      3       2  150064       3.7796   7.8536e-05
enh73621    6  108902100  108903100      2       1  150064       2.6841    0.0036364
enh73622    6  108908400  108909400      1       1  150064        3.616    0.0001496
enh73625    6  108911900  108912900      2       1  150064       2.4829     0.006516
enh73627    6  108918700  108919700      1       1  150064       2.5994      0.00467
enh73630    6  108943900  108944900      1       1  150064       4.6819    1.421e-06
enh73631    6  108948200  108949200      2       1  150064       3.1102   0.00093486
enh73633    6  108951000  108952000      3       2  150064       3.7541   8.6979e-05
enh73636    6  108971000  108972000      2       1  150064        2.894     0.001902
enh73637    6  108973200  108974200      2       1  150064       5.0151   2.6499e-07
enh73639    6  108994000  108995000      3       1  150064       4.6683   1.5188e-06
enh73640    6  109006300  109007300      1       1  150064       4.1462     1.69e-05
enh73641    6  109035700  109036700      6       3  150064       1.8225     0.034191
enh73644    6  109103500  109104500      1       1  150064       2.3058      0.01056
enh73662    6  109263600  109264600      1       1  150064       2.0951      0.01808
enh73666    6  109288200  109289200      1       1  150064       3.0018     0.001342
enh73671    6  109333700  109334700      3       2  150064       2.1853     0.014432
enh73683    6  109392500  109393500      2       1  150064       2.3728    0.0088267
enh73722    6  110213200  110214200      4       2  150064       1.7514     0.039935
enh73724    6  110341600  110342600      3       1  150064       1.9554     0.025267
enh73730    6  110384600  110385600      1       1  150064       2.3083      0.01049
enh73752    6  111009100  111010100      3       2  150064       1.9384     0.026285
enh73754    6  111071900  111072900      1       1  150064       1.7462      0.04039
enh73757    6  111102200  111103200      1       1  150064       2.6638     0.003863
enh73758    6  111104700  111105700      1       1  150064       2.6761     0.003724
enh73762    6  111137600  111138600      2       1  150064       2.3431    0.0095628
enh73763    6  111147600  111148600      2       1  150064       2.6094    0.0045345
enh73765    6  111180800  111181800      4       2  150064       2.3705    0.0088832
enh73767    6  111204600  111205600      7       2  150064       2.4116    0.0079413
enh73769    6  111265700  111266700      1       1  150064       2.0415       0.0206
enh73771    6  111280700  111281700      8       2  150064       2.0658     0.019422
enh73773    6  111304100  111305100      3       1  150064       2.3236     0.010074
enh73777    6  111426400  111427400      2       1  150064       3.0585    0.0011123
enh73780    6  111478100  111479100      2       1  150064       4.2734   9.6263e-06
enh73784    6  111550800  111551800      4       2  150064       4.0388   2.6858e-05
enh73785    6  111579400  111580400      5       3  150064       3.0165    0.0012785
enh73786    6  111581900  111582900      2       1  150064       3.4411   0.00028972
enh73788    6  111615300  111616300      6       3  150064       2.3234      0.01008
enh73789    6  111622900  111623900      2       1  150064       2.1978      0.01398
enh73790    6  111727600  111728600      4       2  150064       1.8069     0.035389
enh73795    6  111748000  111749000      1       1  150064       3.0846     0.001019
enh73797    6  111782600  111783600      4       2  150064       1.7276     0.042032
enh73798    6  111783700  111784700      3       2  150064        3.402   0.00033442
enh73800    6  111799700  111800700      2       1  150064       3.3221   0.00044664
enh73804    6  111854100  111855100      2       1  150064       3.5397   0.00020028
enh73806    6  111857700  111858700      2       1  150064        3.667   0.00012272
enh73807    6  111873200  111874200      2       1  150064       1.7343     0.041433
enh73810    6  111896300  111897300      1       1  150064       3.8316    6.365e-05
enh73812    6  111923800  111924800      5       3  150064       2.8218    0.0023875
enh73831    6  112109700  112110700      2       1  150064       2.1702     0.014996
enh73835    6  112115900  112116900      2       1  150064       1.7094     0.043693
enh73840    6  112128300  112129300      3       2  150064       2.2368     0.012649
enh73846    6  112148200  112149200      1       1  150064       1.6923      0.04529
enh73847    6  112150900  112151900      4       2  150064       1.8777     0.030213
enh73906    6  116589300  116590300      2       1  150064       1.8956      0.02901
enh73925    6  116768500  116769500      2       1  150064       2.1252     0.016784
enh73932    6  116890800  116891800      4       2  150064       1.6571     0.048749
enh73938    6  117000700  117001700      2       1  150064       2.0314     0.021109
enh73939    6  117006800  117007800      3       1  150064       1.8036     0.035649
enh73941    6  117868100  117869100      2       1  150064       1.8339     0.033334
enh73942    6  117870600  117871600      2       1  150064       2.6924    0.0035471
enh73943    6  117920200  117921200      1       1  150064       2.8702     0.002051
enh73946    6  117937400  117938400      3       2  150064       2.0868     0.018454
enh73947    6  117939800  117940800      4       2  150064       2.3414    0.0096062
enh73949    6  117998900  117999900      3       2  150064       1.8923     0.029229
enh73953    6  118027500  118028500      1       1  150064       3.1504    0.0008152
enh73976    6  119044900  119045900      1       1  150064       2.1984      0.01396
enh73977    6  119046700  119047700      2       1  150064       2.1003      0.01785
enh73981    6  119079300  119080300      1       1  150064       2.7028     0.003438
enh73988    6  119116900  119117900      7       4  150064       2.1418     0.016105
enh73993    6  119185500  119186500      6       3  150064       2.5717    0.0050604
enh73995    6  119207500  119208500      2       1  150064       1.8497     0.032177
enh73996    6  119211100  119212100      3       2  150064       2.5577    0.0052686
enh73997    6  119217700  119218700      3       2  150064       3.1536   0.00080637
enh74000    6  119254400  119255400      8       2  150064       2.4275    0.0076016
enh74001    6  119256700  119257700     10       2  150064       2.4831     0.006512
enh74002    6  119261700  119262700      6       1  150064       2.4827    0.0065188
enh74008    6  119468500  119469500      6       3  150064       1.7837     0.037239
enh74010    6  119588900  119589900      5       2  150064       1.6899     0.045526
enh74014    6  119648600  119649600      7       4  150064       1.9703     0.024405
enh74018    6  119665200  119666200      2       1  150064       1.7986     0.036037
enh74019    6  119666700  119667700      3       2  150064        2.523    0.0058183
enh74026    6  120595000  120596000      3       1  150064       1.8143     0.034817
enh74029    6  121654300  121655300      1       1  150064       1.7888      0.03682
enh74043    6  123072800  123073800      4       2  150064       2.2157     0.013356
enh74070    6  126142600  126143600      1       1  150064       1.8066      0.03541
enh74183    6  130544500  130545500      4       2  150064       2.7366    0.0031043
enh74184    6  130580300  130581300      2       1  150064       2.6031     0.004619
enh74185    6  130582400  130583400      8       2  150064       3.6894   0.00011237
enh74189    6  130833300  130834300      2       1  150064       2.1286     0.016643
enh74190    6  130846000  130847000      2       1  150064       2.1521     0.015695
enh74199    6  131101900  131102900      4       2  150064       2.4518    0.0071075
enh74201    6  131233900  131234900      4       2  150064        1.917     0.027617
enh74204    6  131429100  131430100      6       3  150064        2.299     0.010752
enh74226    6  131854700  131855700      3       1  150064       2.0576     0.019813
enh74243    6  132801600  132802600      3       2  150064       2.0749     0.018996
enh74246    6  132814000  132815000      4       2  150064       1.8635     0.031194
enh74247    6  132818100  132819100      4       1  150064        1.832     0.033472
enh74295    6  134609300  134610300      3       2  150064       1.6668     0.047782
enh74300    6  134694500  134695500      2       1  150064       2.3013     0.010687
enh74355    6  135644800  135645800      2       1  150064       2.0767     0.018916
enh74360    6  135886700  135887700      3       2  150064       1.7392     0.041003
enh74363    6  136008000  136009000      2       1  150064       1.6644     0.048014
enh74380    6  136612600  136613600      2       1  150064        1.702     0.044381
enh74381    6  136686700  136687700      1       1  150064       1.7393      0.04099
enh74388    6  136929100  136930100      1       1  150064       1.9039      0.02846
enh74389    6  136965100  136966100      2       1  150064       1.9124     0.027913
enh74446    6  137735400  137736400      2       1  150064       1.7138     0.043282
enh74488    6  138249600  138250600      2       1  150064       2.0178     0.021807
enh74524    6  139353900  139354900      5       2  150064       2.9116    0.0017978
enh74526    6  139445600  139446600      5       1  150064       2.1378     0.016267
enh74527    6  139447600  139448600      2       1  150064       1.8044     0.035582
enh74528    6  139453600  139454600      2       1  150064       1.6495     0.049522
enh74529    6  139460300  139461300      2       1  150064       2.0333      0.02101
enh74530    6  139464200  139465200      2       1  150064       1.7287     0.041933
enh74533    6  139477900  139478900      7       3  150064       3.0015    0.0013431
enh74535    6  139480700  139481700      4       2  150064       2.3247     0.010043
enh74536    6  139485200  139486200      5       2  150064       2.6743    0.0037446
enh74537    6  139493900  139494900      2       1  150064       2.2312     0.012834
enh74538    6  139508400  139509400      1       1  150064       1.8199      0.03439
enh74550    6  139659200  139660200      4       2  150064       3.2214   0.00063775
enh74558    6  139851600  139852600      4       2  150064       2.0935     0.018151
enh74568    6  140204400  140205400      3       2  150064       1.8701     0.030733
enh74574    6  140907200  140908200      2       1  150064       1.6919     0.045334
enh74577    6  141817300  141818300      5       3  150064       1.7572     0.039445
enh74578    6  142169000  142170000      3       2  150064       2.1473     0.015885
enh74581    6  142477000  142478000      1       1  150064       2.6277     0.004298
enh74582    6  142553300  142554300      5       2  150064       1.9601     0.024991
enh74585    6  142865700  142866700      2       1  150064       1.9187     0.027513
enh74611    6  143145600  143146600      1       1  150064       2.6173     0.004431
enh74614    6  143158600  143159600      1       1  150064       2.4779     0.006607
enh74621    6  143179700  143180700      3       1  150064       2.0279     0.021284
enh74622    6  143181800  143182800      4       2  150064       2.2442     0.012411
enh74625    6  143187900  143188900      4       1  150064        2.823    0.0023786
enh74628    6  143190800  143191800      2       1  150064       2.3124     0.010378
enh74629    6  143193200  143194200      5       2  150064       2.7182    0.0032814
enh74632    6  143200300  143201300      3       1  150064        2.762    0.0028727
enh74633    6  143201200  143202200      2       1  150064       2.4286    0.0075796
enh74634    6  143202600  143203600      3       2  150064        2.272     0.011543
enh74748    6  144880800  144881800      1       1  150064       1.8854      0.02969
enh74752    6  144911200  144912200      3       2  150064       1.6934     0.045187
enh74762    6  144996100  144997100      6       2  150064       1.7822     0.037362
enh74780    6  147178200  147179200      8       2  150064       1.9964     0.022948
enh74781    6  147178800  147179800      1       1  150064       1.8305      0.03359
enh74814    6  149079900  149080900      3       1  150064       2.1538     0.015628
enh74816    6  149085400  149086400      5       2  150064       1.8684     0.030851
enh74905    6  149967600  149968600      1       1  150064       1.8082      0.03529
enh74911    6  150034800  150035800      2       1  150064       1.6557     0.048888
enh74913    6  150049600  150050600      1       1  150064       1.7135      0.04331
enh74914    6  150065800  150066800      3       1  150064       1.8131      0.03491
enh74915    6  150072300  150073300      4       1  150064       1.7922      0.03655
enh74916    6  150073300  150074300      2       1  150064        1.655     0.048966
enh74917    6  150074600  150075600      3       1  150064       1.6569     0.048766
enh74922    6  150183400  150184400      4       1  150064       1.8854     0.029687
enh74923    6  150216500  150217500      4       1  150064       1.8451     0.032509
enh74927    6  150380900  150381900      4       2  150064       1.8876     0.029539
enh74928    6  150388800  150389800      4       1  150064       1.8679     0.030888
enh74929    6  150390500  150391500      1       1  150064       1.9178      0.02757
enh74931    6  150400300  150401300      1       1  150064       2.7298     0.003169
enh74935    6  150478400  150479400      2       1  150064       2.0532     0.020024
enh74942    6  150633000  150634000      6       3  150064        1.678     0.046673
enh74943    6  150730400  150731400      4       1  150064       2.6245    0.0043388
enh74946    6  150895100  150896100      2       1  150064       2.2496     0.012237
enh74949    6  150933100  150934100      7       2  150064       2.6661    0.0038374
enh74950    6  150945000  150946000      4       1  150064       2.5442     0.005477
enh74971    6  151301600  151302600      5       2  150064       3.9601   3.7456e-05
enh74972    6  151308200  151309200      4       2  150064        3.161   0.00078617
enh74991    6  151803800  151804800      1       1  150064        2.323      0.01009
enh75013    6  152554400  152555400      3       2  150064       2.2833     0.011207
enh75023    6  153296100  153297100      4       2  150064       1.9316     0.026702
enh75049    6  154582700  154583700      3       2  150064       2.4666    0.0068208
enh75050    6  154588000  154589000      3       2  150064       1.9267     0.027009
enh75072    6  155076000  155077000      5       1  150064       1.9102     0.028051
enh75078    6  155094300  155095300      2       1  150064       1.9307     0.026762
enh75079    6  155120900  155121900      1       1  150064        2.028      0.02128
enh75094    6  155545000  155546000      7       3  150064       2.1238     0.016844
enh75100    6  155738200  155739200      5       3  150064       1.6842     0.046074
enh75109    6  156488800  156489800      3       1  150064       1.6906     0.045457
enh75129    6  157041900  157042900      2       1  150064       1.6887     0.045634
enh75131    6  157089000  157090000      1       1  150064       3.3046    0.0004756
enh75134    6  157104100  157105100      2       1  150064       2.8464    0.0022109
enh75135    6  157105200  157106200      3       2  150064       2.7725    0.0027818
enh75137    6  157111900  157112900      1       1  150064       3.3016    0.0004806
enh75142    6  157134900  157135900      5       3  150064       1.9863     0.023501
enh75148    6  157160800  157161800      1       1  150064       1.8344       0.0333
enh75150    6  157168800  157169800      1       1  150064       1.9351      0.02649
enh75152    6  157180000  157181000      2       1  150064       1.9691      0.02447
enh75156    6  157190900  157191900      2       1  150064       1.8596     0.031475
enh75157    6  157192100  157193100      2       1  150064       1.8786     0.030151
enh75158    6  157199800  157200800      2       1  150064       1.9454     0.025863
enh75159    6  157202900  157203900      5       2  150064       2.7032    0.0034333
enh75160    6  157205000  157206000      4       2  150064       2.0393     0.020709
enh75161    6  157207200  157208200      4       2  150064       2.6435    0.0041024
enh75162    6  157208400  157209400      3       1  150064       2.3954     0.008301
enh75163    6  157219000  157220000      7       3  150064       2.3938    0.0083366
enh75174    6  157246000  157247000      1       1  150064       2.6029     0.004622
enh75175    6  157246700  157247700      1       1  150064       2.6029     0.004622
enh75178    6  157252400  157253400      4       2  150064       1.6578     0.048676
enh75181    6  157276400  157277400      1       1  150064       2.9729     0.001475
enh75182    6  157284400  157285400      4       2  150064       2.3764    0.0087408
enh75184    6  157289700  157290700      2       1  150064       2.2685     0.011648
enh75185    6  157291500  157292500      2       1  150064       2.3363    0.0097368
enh75186    6  157292500  157293500      4       2  150064       1.8258     0.033937
enh75191    6  157309000  157310000      5       2  150064       2.3839     0.008564
enh75195    6  157339400  157340400      1       1  150064       2.4497     0.007149
enh75196    6  157343400  157344400      2       1  150064       1.7911      0.03664
enh75198    6  157353700  157354700      1       1  150064       2.2649      0.01176
enh75200    6  157356400  157357400      1       1  150064       2.2784      0.01135
enh75201    6  157375100  157376100      3       1  150064       2.1631     0.015266
enh75203    6  157379100  157380100      3       1  150064       2.2042     0.013757
enh75234    6  157883200  157884200      2       1  150064         3.26   0.00055712
enh75238    6  157930700  157931700      2       1  150064       2.0086     0.022292
enh75242    6  157954000  157955000      2       1  150064       2.1207     0.016975
enh75243    6  157959000  157960000     11       3  150064       2.3207     0.010151
enh75252    6  158035600  158036600      1       1  150064       3.3215    0.0004477
enh75253    6  158049900  158050900      6       1  150064       3.6567   0.00012774
enh75254    6  158068400  158069400      4       2  150064       3.2834    0.0005128
enh75255    6  158088200  158089200      5       2  150064       1.9119     0.027946
enh75256    6  158090900  158091900      1       1  150064       2.8855     0.001954
enh75347    6  159134100  159135100      4       2  150064       1.6935     0.045178
enh75379    6  159466500  159467500      1       1  150064       1.8475      0.03234
enh75381    6  159475700  159476700      3       2  150064       1.9737     0.024209
enh75387    6  159501800  159502800      2       1  150064       1.7763      0.03784
enh75388    6  159514200  159515200     10       2  150064        2.103     0.017731
enh75408    6  160181200  160182200      6       2  150064       2.0894     0.018338
enh75410    6  160212900  160213900      4       1  150064       2.1362      0.01633
enh75416    6  160282900  160283900      8       3  150064       1.7051     0.044084
enh75452    6  161210500  161211500     10       2  150064       2.3041     0.010608
enh75485    6  163825600  163826600      1       1  150064       2.2924      0.01094
enh75487    6  163839800  163840800      1       1  150064       3.6248    0.0001446
enh75488    6  163844000  163845000      4       2  150064       3.6544   0.00012889
enh75490    6  163858400  163859400      3       1  150064       3.5423   0.00019833
enh75493    6  163882400  163883400      2       1  150064       3.3633   0.00038509
enh75495    6  163934600  163935600      5       1  150064       3.2042   0.00067724
enh75496    6  163953300  163954300      2       1  150064       2.5112    0.0060162
enh75510    6  164235300  164236300      3       2  150064       1.8453     0.032495
enh75519    6  166634100  166635100      4       1  150064        1.887     0.029582
enh75528    6  166699700  166700700      3       1  150064       1.6983     0.044727
enh75550    6  167001700  167002700      7       3  150064       2.3968    0.0082701
enh75551    6  167011900  167012900      6       2  150064       3.3524   0.00040057
enh75558    6  167172700  167173700      4       2  150064       2.4514    0.0071151
enh75563    6  167320100  167321100      1       1  150064        2.228      0.01294
enh75569    6  167366600  167367600      1       1  150064       2.1457      0.01595
enh75592    6  167554500  167555500      9       2  150064       1.7269     0.042094
enh75611    6  169968100  169969100      4       2  150064       1.6892     0.045595
enh75633    6  170425700  170426700      4       2  150064       2.0087     0.022287
enh75634    6  170432100  170433100      3       1  150064       2.0891     0.018351
enh75645    6  170617100  170618100      3       1  150064       2.1532      0.01565
enh75647    6  170620200  170621200      7       2  150064       2.1999     0.013907
enh75658    6  170767100  170768100      1       1  150064       1.6812      0.04636
enh75671    7      63300      64300     10       3  150064       1.6846     0.046031
enh75716    7     857500     858500      4       2  150064       1.7694      0.03841
enh75801    7    1851900    1852900      7       2  150064       3.2914   0.00049852
enh75802    7    1858000    1859000     12       4  150064       3.9256   4.3256e-05
enh75803    7    1864100    1865100     10       3  150064       2.8792    0.0019931
enh75804    7    1894100    1895100      2       1  150064       4.9739   3.2801e-07
enh75805    7    1901900    1902900      1       1  150064       1.9232      0.02723
enh75806    7    1915100    1916100      7       2  150064       3.7671   8.2584e-05
enh75809    7    1960300    1961300     10       2  150064       2.0041     0.022532
enh75810    7    1967200    1968200      4       2  150064       3.1598   0.00078947
enh75811    7    1974900    1975900      5       2  150064       4.6628   1.5597e-06
enh75812    7    1976600    1977600      8       3  150064       5.6997   6.0007e-09
enh75813    7    1982300    1983300      3       2  150064        5.451   2.5037e-08
enh75819    7    2019200    2020200      5       3  150064       5.1732   1.1503e-07
enh75820    7    2020400    2021400      5       2  150064       5.3749   3.8314e-08
enh75821    7    2026400    2027400      6       2  150064       6.4172   6.9402e-11
enh75822    7    2045500    2046500      4       2  150064       6.0377   7.8178e-10
enh75824    7    2060300    2061300      2       1  150064       2.7093    0.0033712
enh75826    7    2070600    2071600      7       3  150064       2.3902    0.0084201
enh75827    7    2076300    2077300      5       2  150064       2.1321     0.016498
enh75828    7    2079400    2080400      2       1  150064       2.3663    0.0089827
enh75830    7    2104100    2105100      2       1  150064       1.9003     0.028694
enh75831    7    2111700    2112700      9       4  150064       4.8812   5.2721e-07
enh75832    7    2113800    2114800      3       2  150064       2.0514     0.020113
enh75833    7    2119000    2120000      4       2  150064       3.8125   6.8796e-05
enh75834    7    2123700    2124700      7       3  150064       2.5656    0.0051495
enh75836    7    2140000    2141000     10       2  150064       3.6676   0.00012243
enh75837    7    2146200    2147200      3       2  150064       3.3226   0.00044586
enh75838    7    2150800    2151800      6       2  150064       5.3594   4.1745e-08
enh75839    7    2155100    2156100      5       2  150064        5.107   1.6366e-07
enh75840    7    2159500    2160500      6       2  150064       5.9446   1.3859e-09
enh75841    7    2177000    2178000      5       2  150064       4.5259   3.0074e-06
enh75842    7    2178200    2179200      3       1  150064       3.3198   0.00045039
enh75844    7    2205200    2206200      6       2  150064       3.6631   0.00012461
enh75845    7    2243100    2244100      2       1  150064       3.0873    0.0010098
enh75847    7    2275600    2276600      4       2  150064       3.5075   0.00022618
enh75849    7    2277800    2278800      4       2  150064        3.625   0.00014449
enh75851    7    2285900    2286900      5       2  150064       3.5646   0.00018218
enh75853    7    2299100    2300100      3       2  150064       3.1705    0.0007608
enh75856    7    2328600    2329600      1       1  150064       2.5452      0.00546
enh75859    7    2344200    2345200      3       1  150064       2.3441     0.009537
enh75860    7    2345900    2346900      3       2  150064       2.1064     0.017586
enh75861    7    2347900    2348900      2       1  150064       1.6718     0.047286
enh75863    7    2351000    2352000      2       1  150064       1.8249     0.034009
enh75865    7    2387200    2388200      3       1  150064       2.5154    0.0059442
enh75866    7    2392400    2393400      4       2  150064       2.5145    0.0059607
enh75867    7    2396500    2397500      2       1  150064       2.4865    0.0064508
enh75874    7    2453500    2454500      1       1  150064       2.6234     0.004353
enh75880    7    2464700    2465700      2       1  150064       2.6298    0.0042717
enh75886    7    2508200    2509200      5       2  150064       2.0836     0.018598
enh75910    7    2710300    2711300      5       1  150064       1.7339     0.041469
enh75936    7    2876600    2877600      2       1  150064        1.895     0.029045
enh75941    7    2902000    2903000      4       2  150064       1.9178     0.027571
enh75944    7    2910600    2911600      3       2  150064       2.0623      0.01959
enh75948    7    2934700    2935700      5       2  150064       1.8083     0.035277
enh75950    7    2980600    2981600      3       2  150064       2.6259    0.0043216
enh75951    7    2990100    2991100      2       1  150064       1.8382     0.033018
enh75972    7    3132900    3133900      7       3  150064       2.5267     0.005757
enh75983    7    3636400    3637400      4       2  150064       2.2729     0.011515
enh75984    7    3711200    3712200      8       2  150064       1.7824     0.037341
enh75985    7    3996100    3997100      2       1  150064       1.8777     0.030209
enh76003    7    4759600    4760600      3       2  150064       1.8148     0.034775
enh76015    7    4817200    4818200      4       1  150064       1.8751     0.030389
enh76016    7    4831200    4832200      6       2  150064       1.6466     0.049825
enh76024    7    5124700    5125700      8       4  150064       1.8192      0.03444
enh76051    7    5496900    5497900      3       2  150064       1.9934     0.023108
enh76054    7    5518100    5519100      5       2  150064       1.7566     0.039491
enh76057    7    5531500    5532500      9       3  150064       2.0459     0.020384
enh76058    7    5533800    5534800      4       2  150064       2.1283     0.016655
enh76059    7    5535200    5536200      2       1  150064       2.0026     0.022612
enh76061    7    5553900    5554900      5       2  150064       2.7779    0.0027356
enh76063    7    5573300    5574300      5       2  150064       2.6108    0.0045162
enh76072    7    5636200    5637200      9       4  150064       1.8365     0.033142
enh76078    7    5682600    5683600      1       1  150064       1.7415       0.0408
enh76080    7    5701500    5702500      5       2  150064       1.7162      0.04306
enh76082    7    5709700    5710700      5       3  150064       2.2588     0.011947
enh76086    7    5725700    5726700      6       2  150064       2.0433     0.020513
enh76088    7    5737000    5738000      2       1  150064       1.9054     0.028361
enh76103    7    6049800    6050800      5       3  150064       3.1152   0.00091922
enh76110    7    6142500    6143500      4       2  150064        2.339    0.0096687
enh76114    7    6268200    6269200      2       1  150064       2.2864     0.011115
enh76115    7    6270400    6271400      1       1  150064       2.6796     0.003686
enh76118    7    6280900    6281900      3       2  150064       1.9453      0.02587
enh76119    7    6287700    6288700      3       2  150064       1.7535     0.039762
enh76148    7    6556200    6557200      5       2  150064       1.6639     0.048067
enh76149    7    6559600    6560600      2       1  150064       1.6526      0.04921
enh76151    7    6569600    6570600      5       3  150064        1.932     0.026679
enh76156    7    6617500    6618500      4       1  150064       2.9641    0.0015178
enh76157    7    6620800    6621800      2       1  150064        2.641    0.0041329
enh76158    7    6628400    6629400      1       1  150064       2.7337     0.003131
enh76160    7    6641600    6642600      5       2  150064       2.6379    0.0041716
enh76162    7    6663500    6664500      4       1  150064       2.1851     0.014441
enh76165    7    6698400    6699400      1       1  150064       2.2811      0.01127
enh76167    7    6744000    6745000      2       1  150064        2.446    0.0072227
enh76168    7    6746800    6747800      5       2  150064       1.9437     0.025966
enh76169    7    6764600    6765600      7       3  150064       2.1767      0.01475
enh76170    7    6768200    6769200      4       2  150064       2.2056     0.013705
enh76184    7    7229300    7230300      5       3  150064       2.1046     0.017665
enh76192    7    7286900    7287900      1       1  150064       2.0884      0.01838
enh76230    7    7973300    7974300      6       3  150064       1.6605      0.04841
enh76255    7    8187200    8188200      7       3  150064       1.7819     0.037382
enh76279    7   12442400   12443400      5       2  150064       1.9259     0.027059
enh76292    7   13888500   13889500      4       2  150064       1.8161      0.03468
enh76297    7   16386000   16387000      4       2  150064       1.8906     0.029339
enh76325    7   17183100   17184100      4       2  150064       1.8212     0.034291
enh76345    7   17980600   17981600      1       1  150064       1.6529      0.04918
enh76352    7   18360000   18361000      2       1  150064       2.2236     0.013088
enh76398    7   21384800   21385800      4       2  150064       1.7092     0.043703
enh76399    7   21394500   21395500      1       1  150064       1.7634      0.03892
enh76403    7   21465400   21466400      4       2  150064       2.4926    0.0063409
enh76407    7   21473700   21474700      6       2  150064         1.71     0.043636
enh76408    7   21475300   21476300      4       2  150064       3.8591   5.6895e-05
enh76409    7   21488300   21489300      1       1  150064       3.3554    0.0003962
enh76410    7   21490300   21491300      2       1  150064         2.95    0.0015891
enh76411    7   21520300   21521300      4       1  150064       1.8286     0.033728
enh76450    7   22752200   22753200      5       2  150064       1.8971      0.02891
enh76477    7   23407500   23408500      2       1  150064       2.2523     0.012151
enh76482    7   23529000   23530000      3       2  150064        2.857    0.0021387
enh76488    7   23586100   23587100      3       2  150064       2.9882     0.001403
enh76491    7   23934200   23935200     10       5  150064       2.8867    0.0019465
enh76497    7   24600100   24601100      4       2  150064       1.8837       0.0298
enh76500    7   24615500   24616500      2       1  150064       3.8163   6.7726e-05
enh76503    7   24757000   24758000      8       3  150064       1.7893     0.036785
enh76504    7   24767200   24768200      5       3  150064        3.345   0.00041136
enh76506    7   24818200   24819200      3       2  150064       1.7718     0.038214
enh76507    7   24818900   24819900      2       1  150064       2.1084     0.017497
enh76508    7   24825800   24826800      2       1  150064       3.3946    0.0003436
enh76509    7   24833400   24834400      5       3  150064       2.5171    0.0059163
enh76516    7   24886100   24887100      1       1  150064       1.8719      0.03061
enh76517    7   24911100   24912100      4       2  150064       1.6514     0.049333
enh76533    7   25004600   25005600      1       1  150064       2.4254     0.007645
[truncated: 598,571 more chars]
