# Supplementary material for: Identifying enhancer properties associated with genetic risk for complex traits using regulome-wide association studies
Source: PLoS Comput Biol. 2022 Sep 7;18(9):e1010430. doi: 10.1371/journal.pcbi.1010430 (PMC9484640; doi:10.1371/journal.pcbi.1010430)
Supplement: S3 Table — Sample names are as described in the ROADMAP epigenomics project integrative analysis portal: https://egg2.wustl.edu/roadmap/web_portal/meta.html. (ZIP) [file pcbi.1010430.s010.zip › supplemental_table3/E063fat_sig_enhancers05.gcov.out]

GENE       CHR      START       STOP  NSNPS  NPARAM       N        ZSTAT            P
enh49967     1     894900     895900      1       1  150064       1.8429      0.03267
enh49973     1     966200     967200      1       1  150064       1.6666       0.0478
enh49984     1    1168300    1169300      2       1  150064       1.7908     0.036659
enh50031     1    1473800    1474800      1       1  150064       1.6972      0.04483
enh50039     1    1501800    1502800      1       1  150064       1.9612      0.02493
enh50063     1    1705900    1706900      5       3  150064       1.9829     0.023689
enh50089     1    1841300    1842300      3       1  150064       2.0797     0.018775
enh50094     1    2057900    2058900      2       1  150064       2.6994    0.0034735
enh50095     1    2058700    2059700      1       1  150064       3.2129    0.0006569
enh50096     1    2063200    2064200      1       1  150064       2.0727       0.0191
enh50098     1    2069000    2070000      2       1  150064       2.6699     0.003794
enh50099     1    2080000    2081000      1       1  150064       3.5192    0.0002164
enh50103     1    2127000    2128000      2       1  150064       2.5265    0.0057606
enh50107     1    2137400    2138400      2       1  150064       2.6153    0.0044576
enh50115     1    2173600    2174600      1       1  150064       3.7831    7.743e-05
enh50128     1    2211200    2212200      3       1  150064       2.1734     0.014875
enh50137     1    2233400    2234400      2       1  150064       2.0543     0.019974
enh50138     1    2235900    2236900      5       3  150064       2.5458    0.0054515
enh50151     1    2391300    2392300      4       2  150064       3.1111   0.00093191
enh50153     1    2437600    2438600      4       1  150064       1.6633     0.048122
enh50157     1    2486000    2487000      1       1  150064       2.5752     0.005009
enh50160     1    2509800    2510800      5       2  150064       1.9065     0.028292
enh50167     1    3043300    3044300      2       1  150064       1.8963     0.028961
enh50224     1    5831200    5832200      6       2  150064       2.7305    0.0031624
enh50237     1    6088200    6089200      2       1  150064       1.7294      0.04187
enh50247     1    6260300    6261300      1       1  150064       1.7453      0.04047
enh50270     1    6531600    6532600      3       2  150064       2.5574    0.0052732
enh50274     1    6552300    6553300      3       1  150064       1.9459     0.025835
enh50276     1    6568800    6569800      6       2  150064         2.84    0.0022559
enh50277     1    6572700    6573700      2       1  150064       1.9351     0.026486
enh50278     1    6575600    6576600      1       1  150064       2.1343      0.01641
enh50287     1    6644200    6645200      1       1  150064       3.4842    0.0002468
enh50288     1    6644900    6645900      2       1  150064       2.7908    0.0026291
enh50292     1    6658200    6659200      6       3  150064       1.6901     0.045505
enh50295     1    6676600    6677600      3       2  150064       2.5424    0.0055047
enh50296     1    6681200    6682200      3       2  150064       3.1642   0.00077762
enh50300     1    6732300    6733300      4       2  150064       4.1863   1.4177e-05
enh50303     1    6758800    6759800      3       2  150064       4.0168   2.9492e-05
enh50304     1    6759600    6760600      3       1  150064        3.954   3.8435e-05
enh50310     1    6847000    6848000      3       1  150064       1.7795     0.037581
enh50312     1    6851000    6852000      4       2  150064       1.8562     0.031711
enh50332     1    7044700    7045700      4       2  150064       2.5706     0.005076
enh50371     1    7829900    7830900      1       1  150064       1.8858      0.02966
enh50374     1    7845400    7846400      6       3  150064       1.9298     0.026813
enh50380     1    8030500    8031500      1       1  150064       2.5412     0.005524
enh50425     1    8373400    8374400      4       2  150064       4.3324   7.3757e-06
enh50426     1    8383500    8384500      3       2  150064       3.6196    0.0001475
enh50428     1    8403800    8404800      2       1  150064       3.1255   0.00088761
enh50429     1    8406400    8407400      4       2  150064       3.2428   0.00059171
enh50431     1    8411400    8412400      1       1  150064       2.0981      0.01795
enh50432     1    8415200    8416200      4       2  150064       3.8114   6.9095e-05
enh50434     1    8422700    8423700      1       1  150064       5.5666    1.299e-08
enh50435     1    8425300    8426300      3       1  150064       1.6702     0.047443
enh50436     1    8427200    8428200      1       1  150064       2.9348     0.001669
enh50438     1    8429600    8430600      3       1  150064       2.8972    0.0018824
enh50440     1    8436600    8437600      2       1  150064       4.8227   7.0802e-07
enh50441     1    8440400    8441400      1       1  150064       3.7753     7.99e-05
enh50443     1    8444400    8445400      2       1  150064       4.8974   4.8548e-07
enh50444     1    8446900    8447900      3       1  150064       5.1215   1.5158e-07
enh50445     1    8452500    8453500      1       1  150064       5.5087    1.807e-08
enh50446     1    8457100    8458100      1       1  150064       1.6541      0.04905
enh50448     1    8462200    8463200      1       1  150064       5.5355    1.552e-08
enh50449     1    8464500    8465500      2       1  150064       4.6602   1.5796e-06
enh50450     1    8466000    8467000      4       2  150064       5.0461   2.2541e-07
enh50451     1    8473900    8474900      2       1  150064       3.1603   0.00078802
enh50452     1    8476000    8477000      6       3  150064       5.1497   1.3042e-07
enh50453     1    8485300    8486300      2       1  150064       4.5857   2.2627e-06
enh50454     1    8488500    8489500      2       1  150064       5.4703   2.2466e-08
enh50456     1    8495400    8496400      2       1  150064       5.0697   1.9924e-07
enh50458     1    8501000    8502000      2       1  150064       4.5893   2.2235e-06
enh50460     1    8510000    8511000      2       1  150064       3.3195   0.00045086
enh50461     1    8516000    8517000      2       1  150064       3.2735   0.00053114
enh50463     1    8536900    8537900      3       1  150064       3.2444   0.00058856
enh50464     1    8556900    8557900      3       1  150064       2.7352    0.0031169
enh50465     1    8566700    8567700      2       1  150064       3.8356   6.2631e-05
enh50466     1    8569000    8570000      2       1  150064       2.9289    0.0017009
enh50474     1    8596600    8597600      3       1  150064       2.9378    0.0016526
enh50475     1    8600000    8601000      2       1  150064       2.4961    0.0062787
enh50476     1    8600800    8601800      2       1  150064       3.9022   4.7664e-05
enh50478     1    8611400    8612400      3       2  150064        2.269     0.011635
enh50479     1    8614800    8615800      2       1  150064       3.0698    0.0010711
enh50481     1    8620600    8621600      1       1  150064       2.5716     0.005062
enh50482     1    8623100    8624100      3       2  150064       2.3761    0.0087482
enh50484     1    8640400    8641400      2       1  150064       2.1247     0.016807
enh50485     1    8650600    8651600      3       2  150064       2.5933    0.0047533
enh50486     1    8656500    8657500      2       1  150064       2.6275    0.0043008
enh50487     1    8659200    8660200      2       1  150064       2.9415    0.0016333
enh50488     1    8663000    8664000      3       1  150064       2.8042    0.0025223
enh50490     1    8686500    8687500      1       1  150064       2.9013     0.001858
enh50492     1    8691400    8692400      1       1  150064        2.875      0.00202
enh50493     1    8701000    8702000      2       1  150064       3.7904    7.521e-05
enh50494     1    8703800    8704800      1       1  150064       2.8288     0.002336
enh50495     1    8707100    8708100      2       1  150064       2.9936    0.0013784
enh50498     1    8712400    8713400      2       1  150064       2.6253    0.0043289
enh50499     1    8719100    8720100      1       1  150064       2.4949       0.0063
enh50501     1    8722500    8723500      1       1  150064       2.2886      0.01105
enh50502     1    8725400    8726400      2       1  150064        2.471    0.0067368
enh50503     1    8728800    8729800      2       1  150064       2.9814    0.0014349
enh50505     1    8733300    8734300      1       1  150064       2.1292      0.01662
enh50509     1    8744500    8745500      2       1  150064       2.1884     0.014321
enh50512     1    8758600    8759600      2       1  150064       2.7285     0.003181
enh50515     1    8766900    8767900      4       2  150064       2.4406    0.0073308
enh50517     1    8772800    8773800      2       1  150064       2.4944    0.0063093
enh50522     1    8793000    8794000      2       1  150064       2.8317    0.0023149
enh50524     1    8800000    8801000      1       1  150064       1.7758      0.03788
enh50526     1    8814900    8815900      1       1  150064       1.9749      0.02414
enh50530     1    8871400    8872400      3       2  150064       2.4797    0.0065747
enh50540     1    8932000    8933000      2       1  150064       1.6928     0.045245
enh50548     1    8999000    9000000      5       2  150064       2.7327    0.0031412
enh50549     1    9001500    9002500      6       3  150064       3.0003    0.0013487
enh50569     1    9221900    9222900      1       1  150064       1.9856      0.02354
enh50586     1    9326700    9327700      4       2  150064       1.9922     0.023176
enh50671     1    9923400    9924400      3       2  150064        2.006      0.02243
enh50729     1   10346700   10347700      3       1  150064       1.6461     0.049876
enh50739     1   10448900   10449900      3       2  150064       1.9007     0.028668
enh50789     1   10774300   10775300      1       1  150064       1.9622      0.02487
enh50805     1   10901000   10902000      2       1  150064       1.9252     0.027102
enh50808     1   10960800   10961800      1       1  150064        2.658      0.00393
enh50838     1   11335200   11336200      1       1  150064       2.0523      0.02007
enh50847     1   11767400   11768400      4       2  150064       1.7161     0.043076
enh50863     1   11868000   11869000      2       1  150064       1.8576     0.031615
enh50868     1   11945600   11946600      9       2  150064       1.6525     0.049212
enh50875     1   11980800   11981800      6       3  150064       1.6572      0.04874
enh50877     1   11986800   11987800      7       4  150064       1.8207     0.034324
enh50882     1   11995300   11996300      6       3  150064       1.9493     0.025627
enh50883     1   11996800   11997800      3       1  150064        2.566    0.0051442
enh50885     1   12000200   12001200      4       1  150064       2.0448     0.020437
enh50886     1   12003900   12004900      3       2  150064       1.9455     0.025858
enh50898     1   12112400   12113400      5       2  150064       1.7028     0.044306
enh50995     1   14033500   14034500      2       1  150064       1.8504     0.032129
enh50999     1   14074200   14075200      2       1  150064       1.6562     0.048838
enh51004     1   14090600   14091600      1       1  150064       1.7987      0.03603
enh51018     1   14464600   14465600      8       2  150064       1.8978     0.028863
enh51026     1   14813000   14814000      4       2  150064       2.0007     0.022715
enh51030     1   14847500   14848500      1       1  150064       2.0798      0.01877
enh51047     1   15253000   15254000      4       1  150064       1.7052      0.04408
enh51082     1   15507000   15508000      8       2  150064       1.6649     0.047967
enh51084     1   15522200   15523200      7       2  150064       1.7445     0.040534
enh51086     1   15533200   15534200      1       1  150064       2.2984      0.01077
enh51170     1   16152000   16153000      7       2  150064       2.0326     0.021046
enh51215     1   16352900   16353900      5       3  150064       2.0835     0.018603
enh51246     1   16542000   16543000      5       2  150064       1.9718     0.024318
enh51248     1   16564000   16565000      2       1  150064       2.7283    0.0031827
enh51249     1   16570400   16571400      1       1  150064        2.126      0.01675
enh51252     1   16592600   16593600      3       1  150064       2.1759      0.01478
enh51254     1   16617100   16618100      2       1  150064        2.191     0.014226
enh51255     1   16620100   16621100      3       2  150064       1.8576     0.031611
enh51257     1   16644400   16645400      4       2  150064       2.2414     0.012501
enh51259     1   16650600   16651600      2       1  150064       1.7495       0.0401
enh51262     1   16679400   16680400      1       1  150064       2.0801      0.01876
enh51263     1   16690800   16691800      3       1  150064       1.9097     0.028088
enh51264     1   16691800   16692800      3       1  150064       1.8321     0.033471
enh51268     1   16698500   16699500      2       1  150064       1.7669     0.038622
enh51270     1   16701300   16702300      1       1  150064       1.8357       0.0332
enh51272     1   16711100   16712100      3       1  150064       1.7799     0.037547
enh51273     1   16714000   16715000      3       1  150064       1.8696     0.030773
enh51275     1   16719200   16720200      3       2  150064       2.1585     0.015445
enh51276     1   16722900   16723900      4       1  150064       2.0449      0.02043
enh51278     1   16824100   16825100      3       1  150064       1.8836     0.029809
enh51305     1   17287700   17288700      3       2  150064       1.8156     0.034716
enh51309     1   17310800   17311800      3       2  150064        4.112   1.9615e-05
enh51313     1   17342100   17343100      5       1  150064       2.0792     0.018802
enh51315     1   17371300   17372300      6       2  150064        2.306     0.010557
enh51316     1   17372500   17373500      4       1  150064       2.2675     0.011681
enh51317     1   17373700   17374700      6       2  150064       2.4927     0.006338
enh51318     1   17378200   17379200      3       2  150064       2.7772    0.0027413
enh51319     1   17382400   17383400      5       2  150064       2.8606    0.0021143
enh51320     1   17386100   17387100      3       1  150064       3.0325    0.0012126
enh51322     1   17389800   17390800      8       3  150064       2.0338     0.020984
enh51323     1   17408000   17409000      5       2  150064       2.5792    0.0049518
enh51382     1   18486700   18487700      1       1  150064       2.9971     0.001363
enh51392     1   19218700   19219700      1       1  150064       1.7063      0.04398
enh51406     1   19263300   19264300      2       1  150064        1.845     0.032521
enh51447     1   19640300   19641300      4       2  150064       2.1806     0.014606
enh51448     1   19641900   19642900      5       2  150064        1.834     0.033328
enh51490     1   19821600   19822600      2       1  150064       3.1151    0.0009193
enh51493     1   19835400   19836400      6       2  150064       1.6627     0.048186
enh51504     1   19939100   19940100      1       1  150064       1.7696       0.0384
enh51506     1   19943300   19944300      2       1  150064       1.6558     0.048884
enh51511     1   19966400   19967400      2       1  150064       2.1289     0.016633
enh51548     1   20420100   20421100      4       2  150064       2.3072     0.010521
enh51563     1   20651500   20652500      5       2  150064       2.2432     0.012442
enh51584     1   21059800   21060800      2       1  150064       2.8097    0.0024792
enh51585     1   21065700   21066700      4       1  150064       2.6795    0.0036867
enh51590     1   21114600   21115600      2       1  150064       2.4415    0.0073133
enh51593     1   21288600   21289600      2       1  150064       1.7163     0.043052
enh51598     1   21338800   21339800      3       2  150064       1.6757       0.0469
enh51599     1   21339400   21340400      1       1  150064       2.4906     0.006376
enh51601     1   21348700   21349700      2       1  150064       2.0738     0.019051
enh51602     1   21351200   21352200      5       3  150064       2.4355    0.0074355
enh51604     1   21361500   21362500      2       1  150064       1.9996     0.022773
enh51605     1   21369100   21370100      6       3  150064       2.5651    0.0051572
enh51606     1   21374700   21375700      3       2  150064       2.5477    0.0054211
enh51609     1   21402700   21403700      3       1  150064       2.1445     0.015997
enh51610     1   21409600   21410600      2       1  150064       2.4697    0.0067617
enh51611     1   21415500   21416500      3       1  150064       2.7094    0.0033702
enh51612     1   21417200   21418200      2       1  150064       2.9799    0.0014419
enh51614     1   21437500   21438500      1       1  150064       2.8777     0.002003
enh51619     1   21465900   21466900      1       1  150064       2.4763     0.006638
enh51620     1   21475200   21476200      4       2  150064       2.6318    0.0042469
enh51621     1   21476500   21477500      4       2  150064       1.7142     0.043247
enh51624     1   21489400   21490400      2       1  150064        2.621    0.0043839
enh51625     1   21491200   21492200      3       2  150064       2.7427    0.0030472
enh51626     1   21497600   21498600      3       1  150064       2.9716     0.001481
enh51627     1   21499900   21500900      1       1  150064       2.4774     0.006618
enh51629     1   21521300   21522300      1       1  150064       1.7381       0.0411
enh51681     1   22029700   22030700      2       1  150064       1.8437     0.032617
enh51682     1   22032300   22033300      3       2  150064        1.769      0.03845
enh51683     1   22090100   22091100     11       2  150064       1.9751     0.024129
enh51684     1   22092000   22093000      7       3  150064        2.111     0.017388
enh51715     1   22350000   22351000      5       2  150064       2.2927     0.010933
enh51716     1   22352800   22353800      5       2  150064       2.4891    0.0064031
enh51721     1   22374800   22375800      2       1  150064       3.2572   0.00056259
enh51724     1   22389500   22390500      2       1  150064        2.635    0.0042068
enh51726     1   22401400   22402400      3       2  150064       2.1345     0.016401
enh51735     1   22448700   22449700      7       4  150064       1.7571     0.039447
enh51775     1   23141700   23142700      6       2  150064       2.1337     0.016432
enh51782     1   23302500   23303500      2       1  150064       1.8716     0.030629
enh51867     1   24074000   24075000      1       1  150064       2.1532      0.01565
enh51872     1   24106300   24107300      1       1  150064       1.6674      0.04772
enh51905     1   24372800   24373800      4       2  150064       2.5537      0.00533
enh51933     1   24717300   24718300      5       2  150064       1.7514     0.039939
enh51940     1   24745000   24746000      4       2  150064       2.1968     0.014018
enh51944     1   24830100   24831100      2       1  150064       1.9913     0.023224
enh51945     1   24833300   24834300      2       1  150064       1.7526     0.039832
enh51946     1   24862000   24863000      4       2  150064       2.4306    0.0075369
enh51947     1   24867500   24868500      7       3  150064       2.6823    0.0036556
enh51951     1   24967400   24968400      2       1  150064       2.5702    0.0050815
enh51969     1   25079600   25080600      2       1  150064       1.9667     0.024609
enh52163     1   26785700   26786700      2       1  150064       1.7634     0.038916
enh52175     1   26881800   26882800      3       1  150064       2.0804     0.018747
enh52181     1   27017300   27018300      2       1  150064       2.1623     0.015297
enh52183     1   27033700   27034700      2       1  150064       2.6037    0.0046111
enh52184     1   27039800   27040800      1       1  150064        2.725     0.003215
enh52186     1   27047700   27048700      2       1  150064       2.6519    0.0040023
enh52187     1   27052300   27053300      2       1  150064       2.5861    0.0048537
enh52194     1   27078600   27079600      1       1  150064       2.7031     0.003435
enh52196     1   27094200   27095200      1       1  150064       2.7557     0.002928
enh52198     1   27098200   27099200      1       1  150064       2.7473     0.003004
enh52203     1   27117500   27118500      1       1  150064       2.6875     0.003599
enh52205     1   27123900   27124900      1       1  150064       2.7391      0.00308
enh52211     1   27157900   27158900      2       1  150064       2.6325    0.0042379
enh52214     1   27175200   27176200      1       1  150064       2.4217     0.007724
enh52215     1   27179300   27180300      1       1  150064       3.8436    6.061e-05
enh52216     1   27184200   27185200      1       1  150064       1.9879      0.02341
enh52218     1   27203900   27204900      1       1  150064       2.0777      0.01887
enh52219     1   27214600   27215600      1       1  150064       2.4794      0.00658
enh52223     1   27247000   27248000      2       1  150064       2.7103    0.0033606
enh52224     1   27249400   27250400      1       1  150064        2.512     0.006003
enh52236     1   27425300   27426300      1       1  150064         2.29      0.01101
enh52241     1   27448700   27449700      1       1  150064       2.1775      0.01472
enh52263     1   27667800   27668800      2       1  150064       2.6571    0.0039408
enh52270     1   27693900   27694900      1       1  150064       1.8301      0.03362
enh52271     1   27695400   27696400      1       1  150064       2.9448     0.001616
enh52340     1   27924400   27925400      2       1  150064       1.7612     0.039101
enh52342     1   27932800   27933800      2       1  150064       1.9507     0.025546
enh52345     1   27947800   27948800      2       1  150064       1.6501     0.049462
enh52346     1   27950300   27951300      2       1  150064       1.9898     0.023307
enh52347     1   27952200   27953200      1       1  150064       1.9491      0.02564
enh52349     1   27957400   27958400      7       3  150064       1.8081     0.035298
enh52350     1   27969900   27970900      1       1  150064       1.9646      0.02473
enh52392     1   28431400   28432400      3       2  150064        2.405    0.0080863
enh52419     1   28608600   28609600      6       4  150064       2.0744     0.019019
enh52425     1   28743600   28744600      3       1  150064       2.0259     0.021387
enh52427     1   28765300   28766300      1       1  150064       2.3988     0.008225
enh52428     1   28782200   28783200      1       1  150064       2.4036     0.008118
enh52430     1   28837000   28838000      7       3  150064       2.5351    0.0056213
enh52433     1   28845600   28846600      1       1  150064       2.4689     0.006776
enh52434     1   28905600   28906600      1       1  150064        2.917     0.001767
enh52435     1   28916300   28917300      3       1  150064       2.7318    0.0031493
enh52438     1   28967200   28968200      2       1  150064       2.2745     0.011467
enh52439     1   28970900   28971900      1       1  150064       2.3123      0.01038
enh52440     1   28973600   28974600      2       1  150064       2.0484     0.020261
enh52441     1   28975300   28976300      4       2  150064       2.0615     0.019626
enh52442     1   28980400   28981400      3       2  150064       2.7893    0.0026414
enh52452     1   29082600   29083600      2       1  150064       3.3866   0.00035378
enh52457     1   29210600   29211600      4       2  150064       2.7824    0.0026975
enh52458     1   29211700   29212700      5       1  150064       2.1952     0.014076
enh52460     1   29215800   29216800      2       1  150064       2.0777      0.01887
enh52465     1   29242000   29243000      2       1  150064       2.8521    0.0021717
enh52466     1   29253000   29254000      2       1  150064       2.8159    0.0024324
enh52468     1   29279800   29280800      2       1  150064       2.9504    0.0015869
enh52472     1   29305400   29306400      1       1  150064       4.1191    1.902e-05
enh52477     1   29369800   29370800      2       1  150064        3.021    0.0012595
enh52478     1   29376400   29377400      1       1  150064        3.915    4.521e-05
enh52479     1   29378700   29379700      3       1  150064       3.7008   0.00010744
enh52480     1   29380200   29381200      5       2  150064       3.0452    0.0011624
enh52483     1   29443600   29444600      4       2  150064       2.3913    0.0083954
enh52484     1   29446000   29447000      3       1  150064       3.2265   0.00062646
enh52500     1   29557600   29558600      3       1  150064       2.1232     0.016867
enh52510     1   30457200   30458200      2       1  150064       4.2256   1.1917e-05
enh52511     1   30481000   30482000      6       1  150064       3.2864   0.00050735
enh52520     1   31143100   31144100      3       1  150064       1.7566     0.039497
enh52521     1   31148100   31149100      3       1  150064       1.8175      0.03457
enh52527     1   31180400   31181400     14       3  150064       1.7291     0.041895
enh52530     1   31214100   31215100      2       1  150064       2.2838      0.01119
enh52531     1   31216000   31217000      1       1  150064       1.9473      0.02575
enh52532     1   31219000   31220000      2       1  150064        1.789     0.036811
enh52533     1   31222200   31223200      1       1  150064       1.9067      0.02828
enh52545     1   31274600   31275600      1       1  150064       1.7209      0.04263
enh52555     1   31351900   31352900      2       1  150064        1.785     0.037131
enh52597     1   31688200   31689200     10       2  150064       2.9815    0.0014344
enh52600     1   31771800   31772800      5       2  150064       3.9229   4.3737e-05
enh52601     1   31778700   31779700      1       1  150064       2.1675       0.0151
enh52602     1   31837500   31838500      4       1  150064       3.4462   0.00028426
enh52603     1   31841000   31842000      1       1  150064       2.2533      0.01212
enh52604     1   31843800   31844800      1       1  150064        3.082     0.001028
enh52605     1   31847100   31848100      2       1  150064       2.7671    0.0028278
enh52606     1   31849000   31850000      1       1  150064       3.3277    0.0004379
enh52607     1   31854300   31855300      4       2  150064       4.6026   2.0864e-06
enh52608     1   31856800   31857800      7       1  150064       4.1148    1.938e-05
enh52609     1   31867600   31868600      2       1  150064       2.8315    0.0023167
enh52610     1   31887500   31888500      1       1  150064       2.5279     0.005737
enh52617     1   32029600   32030600      1       1  150064       2.3782     0.008699
enh52653     1   32261600   32262600      1       1  150064       1.7442      0.04056
enh52666     1   32391400   32392400      2       1  150064       2.0527      0.02005
enh52670     1   32411100   32412100      2       1  150064       2.0879     0.018402
enh52694     1   32592700   32593700      3       2  150064       1.6917     0.045349
enh52702     1   32616900   32617900      1       1  150064       2.0177      0.02181
enh52707     1   32662800   32663800      1       1  150064       1.7481      0.04022
enh52716     1   32707600   32708600      3       1  150064       1.7063     0.043974
enh52726     1   32810800   32811800      1       1  150064        2.932     0.001684
enh52763     1   33279800   33280800      2       1  150064        1.684      0.04609
enh52769     1   33338000   33339000      2       1  150064        1.997     0.022915
enh52777     1   33411600   33412600      1       1  150064       2.3553     0.009253
enh52805     1   33564700   33565700      1       1  150064       2.2931      0.01092
enh52806     1   33593600   33594600      1       1  150064       2.1316      0.01652
enh52811     1   33626400   33627400      2       1  150064       1.6613     0.048329
enh52821     1   33728100   33729100      2       1  150064       1.9608     0.024953
enh52824     1   33737300   33738300      3       2  150064        1.645     0.049989
enh52826     1   33758100   33759100      2       1  150064       1.7152     0.043157
enh52827     1   33760800   33761800      3       1  150064       1.8874     0.029554
enh52828     1   33766100   33767100      3       2  150064       2.3437    0.0095463
enh52856     1   33924000   33925000      3       2  150064       2.3386    0.0096793
enh52880     1   35317900   35318900      3       1  150064       2.3673    0.0089594
enh52881     1   35322700   35323700      4       2  150064        1.898     0.028849
enh52892     1   35675900   35676900      3       1  150064       3.5077   0.00022599
enh52921     1   36101600   36102600      1       1  150064       1.7839      0.03722
enh52925     1   36181800   36182800      1       1  150064       3.4063    0.0003292
enh52926     1   36276100   36277100      1       1  150064       1.7772      0.03777
enh52927     1   36311000   36312000      2       1  150064       2.7211    0.0032536
enh52928     1   36313600   36314600      4       2  150064       3.5688   0.00017929
enh52929     1   36316600   36317600      3       2  150064       3.0233    0.0012503
enh52934     1   36391000   36392000      1       1  150064       4.1361    1.766e-05
enh52937     1   36401800   36402800      3       2  150064       2.5871    0.0048389
enh52938     1   36488700   36489700      1       1  150064       4.0921    2.137e-05
enh52940     1   36553200   36554200      1       1  150064       3.1405    0.0008432
enh52941     1   36555600   36556600      3       2  150064        3.192   0.00070642
enh52944     1   36564800   36565800      5       2  150064       2.1471     0.015892
enh52945     1   36565500   36566500      4       2  150064       2.6879    0.0035954
enh52946     1   36581000   36582000      3       1  150064       2.1813     0.014579
enh52947     1   36584600   36585600      2       1  150064       1.8279     0.033785
enh52948     1   36588400   36589400      2       1  150064       3.2811   0.00051699
enh52949     1   36593600   36594600      1       1  150064       3.8529    5.836e-05
enh52950     1   36601000   36602000      1       1  150064       4.0568    2.488e-05
enh52952     1   36606600   36607600      2       1  150064       2.4713    0.0067318
enh52953     1   36607500   36608500      2       1  150064       3.3975   0.00034006
enh52954     1   36613100   36614100      3       1  150064       3.8801   5.2202e-05
enh52957     1   36631200   36632200      2       1  150064       3.9408   4.0604e-05
enh52958     1   36633900   36634900      2       1  150064       4.4492   4.3091e-06
enh52960     1   36637600   36638600      1       1  150064       4.5633    2.518e-06
enh52962     1   36641100   36642100      2       1  150064       2.6942    0.0035279
enh52966     1   36652900   36653900      3       1  150064       2.6234    0.0043531
enh53049     1   38040900   38041900      4       2  150064       1.8926     0.029204
enh53058     1   38271800   38272800      4       2  150064       2.3417     0.009599
enh53059     1   38275700   38276700      2       1  150064       2.7272    0.0031936
enh53060     1   38278900   38279900      1       1  150064       3.2541    0.0005687
enh53067     1   38355900   38356900      4       2  150064       3.1962   0.00069617
enh53073     1   38395400   38396400      5       2  150064       2.8028     0.002533
enh53076     1   38453300   38454300      1       1  150064        2.104      0.01769
enh53100     1   39333000   39334000      1       1  150064       1.8278      0.03379
enh53111     1   39468100   39469100      2       1  150064       2.2602     0.011905
enh53113     1   39512900   39513900      4       2  150064       2.0411     0.020618
enh53114     1   39541900   39542900      2       1  150064       2.9168    0.0017683
enh53119     1   39574800   39575800      2       1  150064       1.7871     0.036959
enh53121     1   39577100   39578100      4       2  150064       2.0126     0.022076
enh53123     1   39581900   39582900      3       1  150064       2.2439     0.012419
enh53125     1   39593300   39594300      2       1  150064       1.9828     0.023697
enh53130     1   39601600   39602600      2       1  150064       1.8929     0.029185
enh53138     1   39620800   39621800      4       2  150064         1.83     0.033622
enh53148     1   39644500   39645500      1       1  150064       1.8615      0.03134
enh53150     1   39651100   39652100      2       1  150064       2.1225     0.016899
enh53152     1   39660200   39661200      3       2  150064       1.7081     0.043804
enh53180     1   39859400   39860400      2       1  150064       1.7647     0.038809
enh53182     1   39863000   39864000      4       2  150064       2.4163    0.0078392
enh53201     1   39974700   39975700      5       3  150064       2.0765     0.018926
enh53208     1   40090900   40091900      1       1  150064       2.1072      0.01755
enh53218     1   40166600   40167600      2       1  150064       2.5858    0.0048577
enh53229     1   40358200   40359200      1       1  150064       1.8066      0.03541
enh53271     1   40842200   40843200      5       3  150064       2.3208     0.010149
enh53289     1   40998100   40999100      3       2  150064       1.9022     0.028572
enh53295     1   41155700   41156700      3       2  150064       2.3236     0.010073
enh53296     1   41159300   41160300      4       2  150064       2.4007     0.008182
enh53298     1   41164800   41165800      4       2  150064       3.1218    0.0008987
enh53299     1   41169000   41170000      7       3  150064       1.8022     0.035758
enh53300     1   41170200   41171200      2       1  150064        2.747     0.003007
enh53302     1   41178000   41179000      2       1  150064        2.522    0.0058352
enh53303     1   41179400   41180400      3       2  150064       2.5635    0.0051813
enh53306     1   41182700   41183700      1       1  150064       3.0145     0.001287
enh53308     1   41188300   41189300      3       2  150064       2.6826    0.0036529
enh53313     1   41205400   41206400      3       2  150064       2.6545    0.0039717
enh53315     1   41214800   41215800      4       2  150064       2.1047      0.01766
enh53316     1   41221600   41222600      2       1  150064       2.2931     0.010921
enh53318     1   41227800   41228800      1       1  150064       3.0519     0.001137
enh53320     1   41230500   41231500      5       2  150064       2.8871    0.0019442
enh53329     1   41270600   41271600      6       2  150064       1.8032     0.035678
enh53349     1   41432900   41433900      8       3  150064       1.9368     0.026387
enh53350     1   41447600   41448600      1       1  150064       1.7839      0.03722
enh53353     1   41480100   41481100      3       1  150064       1.7402      0.04091
enh53358     1   41574400   41575400      4       2  150064       2.1731     0.014886
enh53372     1   41845200   41846200      3       2  150064       4.2002   1.3332e-05
enh53373     1   41853400   41854400      3       1  150064       2.0269     0.021335
enh53379     1   41888700   41889700      3       1  150064       2.1375      0.01628
enh53381     1   41897600   41898600      8       3  150064       1.9074     0.028234
enh53386     1   41950300   41951300      7       4  150064       2.8808    0.0019834
enh53387     1   41960500   41961500      4       2  150064       3.2234    0.0006334
enh53388     1   41962400   41963400      4       2  150064       2.6271    0.0043063
enh53512     1   43415000   43416000      8       2  150064       1.9734     0.024226
enh53514     1   43421100   43422100      6       2  150064       1.8373     0.033085
enh53515     1   43422000   43423000      6       2  150064       1.6802     0.046457
enh53517     1   43432500   43433500      7       3  150064       2.1356     0.016354
enh53533     1   43703800   43704800      1       1  150064       2.0292      0.02122
enh53536     1   43739700   43740700      4       2  150064       1.8094     0.035197
enh53537     1   43742300   43743300      1       1  150064       1.7762      0.03785
enh53541     1   43770900   43771900      3       1  150064       3.0286    0.0012286
enh53543     1   43782200   43783200      1       1  150064          3.2    0.0006871
enh53548     1   43826000   43827000      2       1  150064       2.9374     0.001655
enh53550     1   43830900   43831900      2       1  150064       1.9653     0.024692
enh53554     1   43856500   43857500      3       1  150064       3.6146   0.00015038
enh53556     1   43870800   43871800      3       1  150064       3.3585   0.00039177
enh53557     1   43901700   43902700      1       1  150064       3.6156    0.0001498
enh53560     1   43917700   43918700      2       1  150064       2.3167     0.010261
enh53561     1   43920500   43921500      4       2  150064       4.1611   1.5834e-05
enh53563     1   43941000   43942000      3       1  150064       3.6843   0.00011465
enh53566     1   44000500   44001500      2       1  150064       2.0396     0.020696
enh53568     1   44005100   44006100      2       1  150064       2.6987    0.0034805
enh53570     1   44008800   44009800      1       1  150064       1.6873      0.04577
enh53571     1   44012700   44013700      3       2  150064       2.8609    0.0021123
enh53572     1   44014900   44015900      2       1  150064       2.2531     0.012127
enh53573     1   44018100   44019100      1       1  150064       3.1374    0.0008524
enh53574     1   44021400   44022400      6       2  150064       2.2034     0.013783
enh53575     1   44022900   44023900      1       1  150064       3.0287     0.001228
enh53576     1   44025100   44026100      4       2  150064       3.2333   0.00061179
enh53578     1   44032800   44033800      1       1  150064       1.9372      0.02636
enh53579     1   44038200   44039200      2       1  150064       2.3046     0.010596
enh53580     1   44042800   44043800      4       2  150064       3.9293   4.2603e-05
enh53581     1   44047500   44048500      5       2  150064       2.8226    0.0023819
enh53582     1   44052500   44053500      5       1  150064        1.911     0.028002
enh53583     1   44113900   44114900      3       1  150064       3.3624   0.00038635
enh53584     1   44117600   44118600      3       2  150064       4.0608   2.4453e-05
enh53585     1   44136800   44137800      2       1  150064       2.7227    0.0032376
enh53586     1   44153500   44154500      2       1  150064       3.3194   0.00045107
enh53591     1   44181700   44182700      2       1  150064       3.3199   0.00045018
enh53592     1   44185600   44186600      3       2  150064       4.6482    1.674e-06
enh53593     1   44197600   44198600      2       1  150064        4.844   6.3641e-07
enh53594     1   44226200   44227200      2       1  150064       2.8904    0.0019235
enh53595     1   44228600   44229600      1       1  150064       3.2448    0.0005877
enh53597     1   44231800   44232800      1       1  150064       3.3254    0.0004415
enh53598     1   44239700   44240700      2       1  150064       2.7456    0.0030204
enh53600     1   44246800   44247800      1       1  150064       2.9904     0.001393
enh53601     1   44248900   44249900      3       2  150064       3.7981   7.2899e-05
enh53603     1   44252000   44253000      3       2  150064       1.9596     0.025019
enh53608     1   44300400   44301400      1       1  150064        2.945     0.001615
enh53609     1   44318700   44319700      2       1  150064        3.435   0.00029627
enh53612     1   44327600   44328600      2       1  150064        2.298     0.010782
enh53616     1   44345300   44346300      1       1  150064       3.8293    6.425e-05
enh53617     1   44346700   44347700      4       2  150064       3.7858   7.6597e-05
enh53619     1   44378100   44379100      3       2  150064       2.5971    0.0047002
enh53620     1   44400100   44401100      2       1  150064       2.2372     0.012635
enh53621     1   44402200   44403200      4       2  150064        2.011      0.02216
enh53623     1   44415700   44416700      1       1  150064       3.1968    0.0006947
enh53626     1   44439100   44440100      2       1  150064       1.9816     0.023762
enh53627     1   44442800   44443800      5       2  150064       2.5588    0.0052521
enh53628     1   44446400   44447400      4       2  150064       1.9799      0.02386
enh53629     1   44456000   44457000      1       1  150064       2.0898      0.01832
enh53632     1   44479200   44480200      2       1  150064       3.2733   0.00053156
enh53633     1   44480800   44481800      1       1  150064       1.7054      0.04406
enh53643     1   44677700   44678700      1       1  150064       2.7892     0.002642
enh53644     1   44680100   44681100      2       1  150064       1.8408     0.032822
enh53646     1   44704800   44705800      2       1  150064       2.2454      0.01237
enh53653     1   44747700   44748700      2       1  150064       2.7045      0.00342
enh53668     1   45060300   45061300      2       1  150064       1.7146     0.043208
enh53807     1   46713900   46714900      2       1  150064       1.7757      0.03789
enh53858     1   47264200   47265200      3       2  150064       2.3999    0.0081992
enh53865     1   47496000   47497000      2       1  150064       1.7204      0.04268
enh53892     1   48247600   48248600      4       2  150064       1.6702     0.047441
enh53895     1   48279900   48280900      1       1  150064       2.2386      0.01259
enh53898     1   48292700   48293700      2       1  150064       2.4042    0.0081033
enh53899     1   48293300   48294300      5       2  150064       1.8578     0.031597
enh53903     1   48337100   48338100      6       3  150064       2.4214    0.0077295
enh53905     1   48347400   48348400      2       1  150064       1.9375      0.02634
enh53915     1   48526900   48527900      3       2  150064       1.6655     0.047904
enh53932     1   49240600   49241600      5       3  150064       1.6972     0.044829
enh53937     1   49343900   49344900      1       1  150064       1.6698      0.04748
enh53949     1   51345500   51346500      3       2  150064       1.6532     0.049144
enh53969     1   51733100   51734100      2       1  150064       1.7671     0.038602
enh53972     1   51761600   51762600      4       2  150064       1.7318     0.041651
enh53995     1   51985500   51986500      4       2  150064       1.6839     0.046102
enh54107     1   53589000   53590000      5       2  150064       1.6525     0.049221
enh54114     1   53642100   53643100      3       2  150064        2.092     0.018219
enh54116     1   53648800   53649800      3       1  150064        2.889    0.0019323
enh54117     1   53660500   53661500      3       2  150064       3.1648   0.00077584
enh54118     1   53664300   53665300      2       1  150064       3.0935   0.00098902
enh54120     1   53684400   53685400      1       1  150064       2.2179      0.01328
enh54122     1   53702000   53703000      2       1  150064       2.4523    0.0070978
enh54124     1   53759800   53760800      1       1  150064         2.26      0.01191
enh54169     1   54685800   54686800      5       2  150064       1.8345     0.033287
enh54171     1   54694600   54695600      2       1  150064       2.0398     0.020687
enh54206     1   54815800   54816800      1       1  150064       1.7965      0.03621
enh54215     1   54841300   54842300      3       1  150064       1.8758     0.030339
enh54216     1   54844400   54845400      4       1  150064       1.9154     0.027723
enh54217     1   54846000   54847000      4       1  150064        2.067     0.019368
enh54218     1   54849800   54850800      2       1  150064       1.8796     0.030079
enh54256     1   55325300   55326300      9       5  150064       1.9076     0.028224
enh54257     1   55327100   55328100      7       3  150064       1.6762     0.046849
enh54316     1   56046400   56047400      4       2  150064       1.6724     0.047227
enh54321     1   56115500   56116500      2       1  150064       2.2302     0.012867
enh54324     1   56161000   56162000      9       2  150064       2.0801      0.01876
enh54431     1   59183900   59184900      1       1  150064       1.8184       0.0345
enh54485     1   59617300   59618300      1       1  150064       1.7215      0.04258
enh54487     1   59621600   59622600     10       2  150064       1.7028     0.044304
enh54489     1   59644900   59645900      3       2  150064       1.9821     0.023734
enh54490     1   59651700   59652700      2       1  150064        2.232     0.012809
enh54554     1   60217900   60218900      4       2  150064        2.363    0.0090627
enh54556     1   60224100   60225100      2       1  150064       2.2913     0.010974
enh54571     1   61228300   61229300      2       1  150064       2.7559    0.0029265
enh54575     1   61377200   61378200      5       3  150064       1.8739     0.030474
enh54578     1   61401800   61402800      2       1  150064       1.7825     0.037332
enh54582     1   61449400   61450400      2       1  150064        1.737     0.041192
enh54583     1   61455300   61456300      2       1  150064       1.8711     0.030669
enh54633     1   61696000   61697000      3       1  150064       1.8764     0.030301
enh54634     1   61698400   61699400      5       1  150064       1.6569     0.048774
enh54660     1   61809400   61810400      1       1  150064       2.4528     0.007087
enh54666     1   61858100   61859100      6       2  150064        2.115     0.017214
enh54668     1   61869200   61870200      1       1  150064       2.1912      0.01422
enh54674     1   61956600   61957600      7       2  150064       2.1492     0.015807
enh54720     1   63477600   63478600      9       2  150064       3.2375   0.00060281
enh54742     1   64105800   64106800      2       1  150064       1.9839     0.023632
enh54778     1   64342100   64343100      2       1  150064       1.6885     0.045658
enh54826     1   64947700   64948700      1       1  150064       1.7013      0.04444
enh54857     1   65219800   65220800      3       2  150064       2.1197     0.017015
enh54867     1   65338700   65339700      2       1  150064       3.0689    0.0010742
enh54868     1   65340800   65341800      4       2  150064       1.7017     0.044402
enh54869     1   65344300   65345300      1       1  150064       1.9643      0.02475
enh54873     1   65355100   65356100      1       1  150064       3.6018     0.000158
enh54875     1   65360000   65361000      3       1  150064       1.8943     0.029093
enh54882     1   65379600   65380600      3       2  150064       2.9212    0.0017436
enh54884     1   65383600   65384600      3       2  150064       2.4738    0.0066834
enh54887     1   65392100   65393100      4       2  150064       2.6794    0.0036881
enh54888     1   65396700   65397700      4       2  150064       2.0038     0.022545
enh54889     1   65397800   65398800      2       1  150064       2.5747    0.0050159
enh54890     1   65400700   65401700      2       1  150064       2.5757    0.0050017
enh54891     1   65402100   65403100      4       2  150064       1.7347     0.041401
enh54892     1   65404900   65405900      3       2  150064       3.1147    0.0009206
enh54898     1   65421500   65422500      2       1  150064       2.4354    0.0074375
enh54899     1   65427300   65428300      4       1  150064        2.863    0.0020985
enh54911     1   65513800   65514800      1       1  150064       2.1301      0.01658
enh54913     1   65526900   65527900      1       1  150064         2.06       0.0197
enh54916     1   65579700   65580700      3       1  150064        2.237     0.012642
enh54917     1   65615800   65616800      1       1  150064       2.0298      0.02119
enh54924     1   65641600   65642600      3       2  150064       2.0039     0.022542
enh54925     1   65643600   65644600      1       1  150064       2.0028       0.0226
enh54926     1   65644100   65645100      1       1  150064       2.0028       0.0226
enh54947     1   66153200   66154200      5       2  150064       2.7778    0.0027366
enh54949     1   66277700   66278700      1       1  150064       1.6821      0.04627
enh54950     1   66286600   66287600      3       2  150064       1.8731     0.030529
enh54952     1   66414600   66415600      5       2  150064       3.0007    0.0013469
enh54953     1   66444600   66445600      2       1  150064        2.281     0.011275
enh54966     1   66731900   66732900      2       1  150064       2.6176    0.0044279
enh54967     1   66735600   66736600      7       3  150064       2.9768    0.0014563
enh54968     1   66737800   66738800      4       1  150064       2.2384     0.012597
enh54969     1   66740700   66741700      1       1  150064       2.3167      0.01026
enh54972     1   66758300   66759300      2       1  150064       2.1378     0.016266
enh54974     1   66761500   66762500      1       1  150064       2.1829      0.01452
enh54975     1   66765600   66766600      5       1  150064       2.1653     0.015182
enh54994     1   66878500   66879500      2       1  150064       1.9418     0.026081
enh55038     1   67848200   67849200      7       2  150064       1.7766     0.037821
enh55039     1   67858900   67859900      2       1  150064       2.2355     0.012693
enh55051     1   68001800   68002800      4       2  150064        1.869      0.03081
enh55062     1   68078400   68079400      2       1  150064       1.6808     0.046401
enh55064     1   68084100   68085100      3       2  150064       2.2176     0.013291
enh55076     1   68166100   68167100      4       2  150064       1.9657     0.024668
enh55091     1   68213800   68214800      2       1  150064       2.0104     0.022192
enh55094     1   68219500   68220500      3       2  150064       1.8037     0.035642
enh55095     1   68221200   68222200      1       1  150064       2.4668     0.006817
enh55108     1   68258500   68259500      4       2  150064       2.8406    0.0022517
enh55109     1   68259500   68260500      1       1  150064       2.0355       0.0209
enh55110     1   68260800   68261800      1       1  150064       3.6502     0.000131
enh55112     1   68269300   68270300      3       2  150064       2.5673    0.0051245
enh55113     1   68278000   68279000      4       2  150064       2.8641    0.0020911
enh55114     1   68283100   68284100      3       2  150064       2.9877    0.0014055
enh55115     1   68285800   68286800      2       1  150064       1.9004     0.028691
enh55116     1   68288800   68289800      3       2  150064       2.1793     0.014654
enh55117     1   68290500   68291500      4       1  150064       1.8298     0.033637
enh55118     1   68295500   68296500      3       2  150064       3.7091   0.00010398
enh55119     1   68300600   68301600      5       1  150064        3.319   0.00045176
enh55120     1   68305000   68306000      2       1  150064       2.2469     0.012322
enh55122     1   68315900   68316900      5       2  150064       2.6032    0.0046185
enh55124     1   68411200   68412200      4       2  150064       1.8077      0.03533
enh55133     1   68607400   68608400      2       1  150064       1.7134     0.043322
enh55147     1   68674000   68675000      2       1  150064       1.6656     0.047892
enh55196     1   71414100   71415100      3       2  150064       2.4537    0.0070691
enh55199     1   71445800   71446800      4       2  150064       2.2778     0.011368
enh55217     1   72123100   72124100      2       1  150064       4.2704   9.7565e-06
enh55218     1   72132400   72133400      2       1  150064       3.4153   0.00031857
enh55219     1   72132800   72133800      3       1  150064       3.7658   8.3017e-05
enh55229     1   74058700   74059700      3       1  150064       2.6569    0.0039432
enh55240     1   76193100   76194100      5       3  150064       1.6523     0.049241
enh55266     1   77941600   77942600      4       2  150064       1.8956     0.029009
enh55291     1   78352600   78353600      5       3  150064       1.6727     0.047194
enh55298     1   78446400   78447400      2       1  150064        2.026     0.021384
enh55316     1   78561900   78562900      1       1  150064        1.817      0.03461
enh55337     1   79114400   79115400      1       1  150064       2.3844     0.008554
enh55341     1   79472400   79473400      3       2  150064       2.0681     0.019315
enh55351     1   80683000   80684000      7       3  150064       1.6947     0.045064
enh55358     1   81943500   81944500      6       4  150064        1.674     0.047063
enh55361     1   82136000   82137000      3       2  150064       2.0532     0.020027
enh55363     1   82145400   82146400      3       2  150064       2.2103     0.013542
enh55365     1   82147500   82148500      1       1  150064       3.0846     0.001019
enh55367     1   82168800   82169800      3       2  150064       2.1348      0.01639
enh55411     1   84157600   84158600      3       2  150064       2.2405     0.012529
enh55413     1   84226200   84227200      7       3  150064        2.706    0.0034046
enh55416     1   84268100   84269100      3       2  150064       3.6801   0.00011655
enh55417     1   84281000   84282000      3       1  150064       2.2669     0.011699
enh55418     1   84284000   84285000      2       1  150064       4.3231   7.6919e-06
enh55419     1   84284600   84285600      4       2  150064       4.0614   2.4386e-05
enh55429     1   84621700   84622700      2       1  150064       2.1147     0.017226
enh55443     1   84966400   84967400      3       2  150064       2.3468    0.0094689
enh55461     1   85218800   85219800      4       1  150064        1.818     0.034532
enh55479     1   85722200   85723200      2       1  150064       2.5448    0.0054666
enh55487     1   85760900   85761900      3       1  150064       1.8796     0.030081
enh55491     1   85779900   85780900      1       1  150064       2.1203      0.01699
enh55497     1   85828600   85829600      3       2  150064       2.5175    0.0059091
enh55499     1   85841400   85842400      3       2  150064       2.1867     0.014382
enh55500     1   85864300   85865300      3       2  150064        2.371     0.008871
enh55502     1   85872800   85873800      2       1  150064       1.7445     0.040535
enh55503     1   85893100   85894100      5       2  150064        1.994     0.023076
enh55506     1   85906400   85907400      2       1  150064       1.8324     0.033445
enh55509     1   85919100   85920100      2       1  150064       1.8111     0.035059
enh55510     1   85925000   85926000      4       2  150064          1.8     0.035927
enh55521     1   86034500   86035500      3       2  150064       2.1136     0.017274
enh55524     1   86044000   86045000      2       1  150064       2.2819     0.011249
enh55539     1   86534100   86535100      3       1  150064       1.7232      0.04243
enh55540     1   86603200   86604200      4       2  150064       1.7676     0.038566
enh55599     1   87811600   87812600      3       1  150064       1.7206     0.042657
enh55600     1   87813600   87814600      2       1  150064       2.0389     0.020731
enh55610     1   88148800   88149800      3       2  150064       2.5086      0.00606
enh55619     1   88405800   88406800      4       2  150064       2.1845     0.014464
enh55667     1   89777200   89778200      1       1  150064       2.6603     0.003903
enh55668     1   89823600   89824600      4       2  150064       1.7728     0.038134
enh55680     1   90068900   90069900      3       1  150064       1.8446     0.032545
enh55695     1   90126000   90127000      3       2  150064       2.0489     0.020237
enh55696     1   90133000   90134000      2       1  150064         2.09     0.018307
enh55700     1   90158500   90159500      2       1  150064       1.6794     0.046541
enh55701     1   90163500   90164500      1       1  150064       1.7523      0.03986
enh55703     1   90174400   90175400      1       1  150064       2.0233      0.02152
enh55707     1   90204700   90205700      1       1  150064       1.7364      0.04125
enh55717     1   90307600   90308600      3       2  150064       2.4101    0.0079752
enh55741     1   91391300   91392300      2       1  150064       2.1155     0.017195
enh55742     1   91434300   91435300      1       1  150064       1.9934      0.02311
enh55743     1   91439800   91440800      1       1  150064       2.1706      0.01498
enh55745     1   91474000   91475000      1       1  150064       2.0974      0.01798
enh55746     1   91475100   91476100      5       1  150064       1.9766     0.024046
enh55750     1   91488100   91489100      3       1  150064       2.4412    0.0073191
enh55761     1   92021100   92022100      6       2  150064       1.7445     0.040537
enh55773     1   92102800   92103800      3       2  150064       3.1803   0.00073554
enh55800     1   92241100   92242100      4       1  150064       2.5418    0.0055139
enh55801     1   92244600   92245600      3       1  150064       2.4125    0.0079211
enh55802     1   92248200   92249200      6       1  150064       2.1202     0.016993
enh55842     1   92341200   92342200      1       1  150064       1.7956      0.03628
enh55854     1   92765500   92766500      4       2  150064       2.8423    0.0022392
enh55856     1   93003700   93004700      2       1  150064       3.2544   0.00056808
enh55862     1   93247600   93248600      3       2  150064       1.9032     0.028507
enh55873     1   93378600   93379600      1       1  150064       1.7615      0.03908
enh55874     1   93382800   93383800      1       1  150064       2.8239     0.002372
enh55876     1   93395100   93396100      1       1  150064       1.6959      0.04495
enh55877     1   93400600   93401600      3       1  150064        1.798     0.036085
enh55878     1   93405100   93406100      1       1  150064       1.7733      0.03809
enh55881     1   93416600   93417600      2       1  150064        1.846     0.032449
enh55884     1   93438300   93439300      1       1  150064       1.6825      0.04624
enh55976     1   94528800   94529800      1       1  150064       1.7507         0.04
enh55987     1   94659700   94660700      4       2  150064        1.799     0.036008
enh56072     1   95364300   95365300      2       1  150064        2.368    0.0089425
enh56083     1   95412200   95413200      5       3  150064       2.2806     0.011286
enh56089     1   95454900   95455900      1       1  150064       1.9067      0.02828
enh56090     1   95459400   95460400      1       1  150064       1.9374      0.02635
enh56096     1   95500500   95501500      2       1  150064       1.9152     0.027736
enh56097     1   95507500   95508500      2       1  150064       2.0905     0.018287
enh56098     1   95533200   95534200      3       2  150064       1.8029     0.035699
enh56100     1   95551800   95552800      4       2  150064       2.7278    0.0031878
enh56102     1   95581600   95582600      4       2  150064       4.1881   1.4067e-05
enh56108     1   95692700   95693700      3       2  150064       1.6888     0.045628
enh56118     1   96699700   96700700      4       2  150064       3.4521   0.00027816
enh56119     1   96719200   96720200      2       1  150064       3.5275   0.00020972
enh56121     1   96775100   96776100      6       2  150064       2.7175    0.0032891
enh56122     1   96881700   96882700      4       2  150064       2.8778    0.0020024
enh56124     1   96953100   96954100      2       1  150064       2.3162     0.010272
enh56132     1   97063600   97064600      1       1  150064       2.7308     0.003159
enh56134     1   97189400   97190400      4       1  150064       3.7569   8.6005e-05
enh56135     1   97192400   97193400      3       1  150064       2.4628    0.0068937
enh56137     1   97195900   97196900      4       2  150064        3.075    0.0010527
enh56138     1   97212200   97213200      2       1  150064       1.8213      0.03428
enh56139     1   97213100   97214100      2       1  150064       2.1013     0.017805
enh56149     1   97610000   97611000      1       1  150064       3.3871    0.0003532
enh56151     1   97669700   97670700      4       2  150064       3.4601   0.00027003
enh56153     1   97716900   97717900      5       2  150064       2.0013     0.022679
enh56154     1   97719600   97720600      4       2  150064        2.264     0.011788
enh56155     1   97737100   97738100      4       2  150064       3.3304   0.00043356
enh56157     1   97802700   97803700      6       3  150064       2.2399     0.012548
enh56158     1   97813800   97814800      5       2  150064       3.6521   0.00013006
enh56163     1   97901600   97902600      1       1  150064        2.908     0.001819
enh56164     1   98096300   98097300      1       1  150064       2.5085     0.006062
enh56168     1   98314900   98315900      2       1  150064       5.5436   1.4812e-08
enh56169     1   98330000   98331000      2       1  150064        5.147   1.3237e-07
enh56170     1   98351400   98352400      2       1  150064       4.9823   3.1417e-07
enh56172     1   98369300   98370300      2       1  150064       5.3934   3.4576e-08
enh56174     1   98382600   98383600      1       1  150064       6.4573    5.331e-11
enh56175     1   98383200   98384200      3       2  150064       5.4966   1.9356e-08
enh56176     1   98403500   98404500      2       1  150064       6.2799   1.6941e-10
enh56177     1   98408700   98409700      2       1  150064        5.433   2.7711e-08
enh56179     1   98853400   98854400      3       2  150064        1.968     0.024534
enh56186     1   99906700   99907700      4       2  150064       1.6721     0.047254
enh56200     1  100101600  100102600      5       2  150064       2.9731    0.0014741
enh56280     1  101265300  101266300      2       1  150064       1.9522     0.025456
enh56298     1  101617800  101618800      1       1  150064       3.3566    0.0003945
enh56333     1  108439800  108440800      8       2  150064       2.0264     0.021364
enh56347     1  108660500  108661500      6       3  150064       1.9794     0.023886
enh56351     1  108732400  108733400      8       3  150064       2.9865     0.001411
enh56352     1  108733000  108734000      2       1  150064       2.9407    0.0016371
enh56354     1  108737000  108738000      5       1  150064       2.3902    0.0084195
enh56355     1  108739300  108740300      2       1  150064       2.5852    0.0048658
enh56454     1  110052800  110053800      4       2  150064       1.8154     0.034728
enh56459     1  110088400  110089400      3       2  150064       1.7333     0.041525
enh56475     1  110178700  110179700      4       2  150064        2.074     0.019042
enh56477     1  110186100  110187100      2       1  150064       2.0658     0.019423
enh56478     1  110191600  110192600      3       2  150064       2.0587     0.019761
enh56480     1  110199500  110200500      4       2  150064        1.982     0.023742
enh56482     1  110218700  110219700      9       3  150064       1.7677     0.038556
enh56494     1  110357500  110358500      2       1  150064       2.2863      0.01112
enh56506     1  110438500  110439500      6       2  150064       1.8306     0.033578
enh56527     1  110545000  110546000      1       1  150064        1.927      0.02699
enh56531     1  110576000  110577000      1       1  150064       2.1318      0.01651
enh56535     1  110599000  110600000      1       1  150064       2.2328      0.01278
enh56539     1  110745400  110746400      3       1  150064       1.7137      0.04329
enh56547     1  110851700  110852700      3       2  150064       1.6549     0.048975
enh56550     1  110887200  110888200      2       1  150064       1.9302      0.02679
enh56553     1  110926000  110927000      4       2  150064         2.06     0.019699
enh56590     1  111738600  111739600      1       1  150064       1.7675      0.03857
enh56605     1  111994400  111995400      2       1  150064       2.2203     0.013199
enh56621     1  112134200  112135200      3       2  150064       2.8477     0.002202
enh56623     1  112139000  112140000      3       1  150064       1.7923     0.036546
enh56625     1  112147600  112148600      4       2  150064       2.5009     0.006194
enh56629     1  112165400  112166400     10       5  150064       2.4791    0.0065861
enh56630     1  112166600  112167600      5       3  150064       2.4428    0.0072869
enh56632     1  112170900  112171900      5       3  150064       1.8394     0.032931
enh56639     1  112191300  112192300      6       3  150064       1.6979     0.044761
enh56642     1  112202700  112203700      4       2  150064       2.3038     0.010617
enh56667     1  112424000  112425000      3       2  150064       2.0862     0.018482
enh56669     1  112462800  112463800      4       1  150064       2.3463    0.0094814
enh56671     1  112478600  112479600      2       1  150064       2.7907    0.0026293
enh56672     1  112486500  112487500      7       4  150064       2.1708     0.014973
enh56675     1  112494400  112495400      1       1  150064       2.2682      0.01166
enh56676     1  112498500  112499500      1       1  150064       2.0179       0.0218
enh56678     1  112506600  112507600      3       2  150064       2.6799    0.0036824
enh56698     1  112940600  112941600      4       1  150064       2.2752     0.011447
enh56699     1  112943800  112944800      1       1  150064       2.3813     0.008625
enh56700     1  112946500  112947500      2       1  150064       2.3317    0.0098587
enh56702     1  112960400  112961400      2       1  150064        2.549    0.0054009
enh56703     1  112973000  112974000      4       1  150064       2.3276    0.0099664
enh56704     1  112981200  112982200      3       2  150064       2.1976     0.013988
enh56705     1  112987500  112988500      3       1  150064       2.1786     0.014682
enh56707     1  113007400  113008400      1       1  150064       2.0222      0.02158
enh56710     1  113086900  113087900      1       1  150064       3.1847    0.0007246
enh56711     1  113159500  113160500      4       2  150064       3.9287   4.2698e-05
enh56713     1  113169500  113170500      5       2  150064       2.6285    0.0042875
enh56715     1  113176400  113177400      1       1  150064       3.2496    0.0005778
enh56717     1  113178600  113179600      1       1  150064       3.2955    0.0004912
enh56719     1  113215600  113216600      5       2  150064       4.1504   1.6592e-05
enh56720     1  113218800  113219800      2       1  150064       2.7755    0.0027562
enh56721     1  113230600  113231600      4       2  150064       2.9565    0.0015556
enh56722     1  113240300  113241300      3       1  150064       3.2094   0.00066502
enh56723     1  113240800  113241800      2       1  150064       3.6358   0.00013855
enh56724     1  113241300  113242300      2       1  150064       3.6366   0.00013811
enh56725     1  113245800  113246800      4       2  150064       2.5308    0.0056894
enh56764     1  113682700  113683700      1       1  150064       1.6575      0.04871
enh56834     1  114853100  114854100      2       1  150064       2.0404     0.020656
enh56840     1  115000400  115001400      2       1  150064       2.0958     0.018052
enh56843     1  115047400  115048400      5       3  150064       2.4268    0.0076161
enh56844     1  115049900  115050900      1       1  150064       2.5298     0.005706
enh56851     1  115238000  115239000      1       1  150064       2.6061     0.004579
enh56855     1  115262700  115263700      2       1  150064       3.2518    0.0005734
enh56857     1  115266300  115267300      1       1  150064       2.3715     0.008859
enh56858     1  115287400  115288400      3       1  150064       3.2312   0.00061628
enh56861     1  115321200  115322200      1       1  150064       1.8218      0.03424
enh56863     1  115443800  115444800      1       1  150064       3.1404    0.0008435
enh56864     1  115599100  115600100      1       1  150064       1.9577      0.02513
enh56865     1  115604900  115605900      2       1  150064       2.1718     0.014936
enh56866     1  115610500  115611500      2       1  150064       2.3839    0.0085653
enh56868     1  115627800  115628800      3       2  150064         3.46   0.00027013
enh56871     1  115642300  115643300      6       2  150064       3.8735   5.3648e-05
enh56873     1  115677000  115678000      3       1  150064       3.7871     7.62e-05
enh56877     1  115712000  115713000      6       3  150064       3.6171   0.00014898
enh56878     1  115721800  115722800     12       4  150064       3.2508   0.00057533
enh56887     1  115868400  115869400      6       3  150064       2.3963    0.0082801
enh56890     1  115906800  115907800      4       1  150064       2.1265      0.01673
enh56895     1  116185900  116186900      1       1  150064       2.1895      0.01428
enh56896     1  116189100  116190100      2       1  150064       1.9397     0.026207
enh56955     1  117305600  117306600      3       2  150064       2.1517     0.015709
enh56956     1  117362400  117363400      2       1  150064       3.2557   0.00056562
enh56957     1  117367800  117368800      3       1  150064       3.6779   0.00011757
enh56958     1  117390200  117391200      2       1  150064       1.7203     0.042686
enh56972     1  117526000  117527000      5       3  150064       1.7624     0.039001
enh56980     1  117689100  117690100      6       1  150064       1.8393     0.032934
enh56981     1  117689700  117690700      6       1  150064       1.7665     0.038654
enh56996     1  118083300  118084300      5       2  150064       1.9427     0.026028
enh57007     1  118188600  118189600      3       1  150064       1.9446     0.025913
enh57042     1  118677700  118678700      1       1  150064       2.0744      0.01902
enh57050     1  118837600  118838600      1       1  150064        1.886      0.02965
enh57104     1  120183200  120184200      3       2  150064       1.7921     0.036562
enh57321     1  145588000  145589000      3       1  150064       1.9471     0.025762
enh57324     1  145627800  145628800      1       1  150064       1.7195      0.04276
enh57325     1  145630500  145631500      2       1  150064       1.6689      0.04757
enh57332     1  145726900  145727900      1       1  150064        1.699      0.04466
enh57335     1  146638500  146639500      2       1  150064       2.0992     0.017899
enh57336     1  146640000  146641000      1       1  150064       2.1682      0.01507
enh57337     1  146641100  146642100      6       1  150064       2.1446     0.015993
enh57338     1  146645600  146646600      6       2  150064       2.0747     0.019009
enh57340     1  146708200  146709200      6       2  150064       2.4671     0.006811
enh57341     1  146713000  146714000      2       1  150064       3.1524   0.00080975
enh57343     1  146718700  146719700      5       3  150064       1.7537     0.039744
enh57346     1  146944500  146945500      4       2  150064       1.8292     0.033683
enh57370     1  147233600  147234600      4       2  150064       1.7592     0.039269
enh57390     1  149887600  149888600      1       1  150064       1.7468      0.04034
enh57391     1  149897300  149898300      4       2  150064       1.7368     0.041216
enh57400     1  149955900  149956900      3       2  150064        1.737     0.041194
enh57415     1  149992900  149993900      1       1  150064       2.0556      0.01991
enh57416     1  150022100  150023100      1       1  150064         5.25    7.606e-08
enh57418     1  150037300  150038300      1       1  150064       5.5334     1.57e-08
enh57425     1  150130000  150131000      4       2  150064       5.7154   5.4736e-09
enh57429     1  150158800  150159800      2       1  150064       4.5429   2.7748e-06
enh57430     1  150164200  150165200      1       1  150064       2.0092      0.02226
enh57431     1  150185000  150186000      3       2  150064       4.6806   1.4303e-06
enh57432     1  150209000  150210000      2       1  150064       1.9992     0.022793
enh57433     1  150229000  150230000      1       1  150064        2.696     0.003509
enh57436     1  150241900  150242900      3       1  150064       4.9797   3.1842e-07
enh57438     1  150245800  150246800      1       1  150064        5.069        2e-07
enh57442     1  150266800  150267800      1       1  150064       1.7334      0.04151
enh57443     1  150274300  150275300      4       2  150064       4.4825   3.6882e-06
enh57446     1  150348000  150349000      1       1  150064       2.0361      0.02087
enh57447     1  150356000  150357000      2       1  150064       3.9827   3.4068e-05
enh57448     1  150359000  150360000      3       2  150064       3.9568   3.7973e-05
enh57449     1  150361800  150362800      3       2  150064       4.0914   2.1441e-05
enh57450     1  150377800  150378800      3       2  150064       1.8845     0.029749
enh57451     1  150378600  150379600      7       2  150064       2.9725     0.001477
enh57455     1  150447100  150448100      4       2  150064       2.1174     0.017113
enh57456     1  150449400  150450400      5       2  150064       2.8322    0.0023113
enh57457     1  150479700  150480700      5       2  150064       1.8588      0.03153
enh57458     1  150481600  150482600      5       3  150064       4.8443   6.3533e-07
enh57459     1  150482600  150483600      3       1  150064       1.9372     0.026363
enh57460     1  150486600  150487600      1       1  150064       5.0598    2.098e-07
enh57461     1  150488900  150489900      2       1  150064       4.4767   3.7907e-06
enh57466     1  150525900  150526900      2       1  150064          1.8     0.035929
enh57470     1  150543400  150544400      2       1  150064       1.7826     0.037322
enh57471     1  150546200  150547200      3       1  150064       1.8757     0.030351
enh57472     1  150552800  150553800      1       1  150064       1.7288      0.04192
enh57479     1  150587100  150588100      4       2  150064        2.771    0.0027946
enh57487     1  150738200  150739200      6       2  150064       1.6908     0.045442
enh57507     1  150968200  150969200      4       2  150064       3.5626   0.00018362
enh57509     1  150974400  150975400      2       1  150064        4.428   4.7557e-06
enh57517     1  151035000  151036000      2       1  150064       1.8598     0.031455
enh57518     1  151041500  151042500      3       2  150064       3.2928   0.00049598
enh57519     1  151044300  151045300      6       4  150064       2.3316    0.0098612
enh57521     1  151104600  151105600      1       1  150064       2.1775      0.01472
enh57522     1  151115800  151116800      5       2  150064       3.7019   0.00010699
enh57526     1  151130600  151131600      1       1  150064       2.5562     0.005291
enh57530     1  151142300  151143300      3       2  150064       2.8424    0.0022388
enh57531     1  151145500  151146500      3       1  150064       1.8141     0.034834
enh57557     1  151374000  151375000      2       1  150064       3.1435   0.00083467
enh57558     1  151388800  151389800      4       1  150064       2.8718    0.0020409
enh57559     1  151407100  151408100      1       1  150064       2.8154     0.002436
enh57564     1  151427800  151428800      1       1  150064       3.2691    0.0005394
enh57565     1  151444800  151445800      1       1  150064       2.5897     0.004803
enh57630     1  152414800  152415800      8       2  150064       2.0014     0.022674
enh57648     1  153498000  153499000      1       1  150064       2.0546      0.01996
enh57681     1  153641300  153642300      2       1  150064       1.6588     0.048581
enh57698     1  153751700  153752700      2       1  150064       1.6646     0.047997
enh57700     1  153761100  153762100      1       1  150064       2.5081     0.006069
enh57702     1  153773000  153774000      4       2  150064       2.6483    0.0040445
enh57703     1  153776500  153777500      2       1  150064       3.5068   0.00022676
enh57704     1  153793500  153794500      1       1  150064       3.4056    0.0003301
enh57705     1  153814100  153815100      1       1  150064       3.6578    0.0001272
enh57706     1  153838600  153839600      1       1  150064       2.2649      0.01176
enh57707     1  153845400  153846400      6       2  150064       1.6544     0.049022
enh57708     1  153848600  153849600      3       2  150064       3.3643   0.00038366
enh57709     1  153852600  153853600      2       1  150064       3.3154   0.00045762
enh57713     1  153876600  153877600      1       1  150064       3.5105    0.0002236
enh57714     1  153877000  153878000      1       1  150064       2.1651      0.01519
enh57715     1  153890000  153891000      2       1  150064       2.0632     0.019546
enh57717     1  153901300  153902300      2       1  150064       1.8265      0.03389
enh57720     1  153926300  153927300      2       1  150064       2.1156     0.017188
enh57723     1  153936800  153937800      2       1  150064       2.0757     0.018962
enh57725     1  153941100  153942100      2       1  150064       2.3994    0.0082099
enh57730     1  153965700  153966700      5       3  150064       3.1034   0.00095657
enh57731     1  154123400  154124400      1       1  150064       2.2337      0.01275
enh57736     1  154149200  154150200      3       2  150064       2.3831    0.0085848
enh57737     1  154150400  154151400      2       1  150064        1.801     0.035852
enh57738     1  154152700  154153700      1       1  150064       2.3617     0.009096
enh57751     1  154324000  154325000      3       2  150064       2.1166     0.017146
enh57759     1  154394800  154395800      4       2  150064       1.9061     0.028316
enh57762     1  154398900  154399900      1       1  150064       1.8516      0.03204
enh57764     1  154407700  154408700      2       1  150064       2.2156     0.013361
enh57765     1  154411300  154412300      5       3  150064        1.824     0.034075
enh57766     1  154414600  154415600      2       1  150064       2.9237    0.0017297
enh57767     1  154417200  154418200      2       1  150064       2.0852     0.018525
enh57768     1  154418500  154419500      2       1  150064       2.4909    0.0063708
enh57769     1  154420500  154421500      1       1  150064       2.5172     0.005914
enh57777     1  154457400  154458400      1       1  150064       1.6633      0.04813
enh57779     1  154461800  154462800      2       1  150064       1.8073     0.035361
enh57785     1  154525700  154526700      2       1  150064       1.8993     0.028763
enh57786     1  154528000  154529000      2       1  150064       2.1382     0.016251
enh57789     1  154571600  154572600      3       2  150064       1.7237     0.042382
enh57791     1  154581800  154582800      2       1  150064       1.6851      0.04598
enh57793     1  154595300  154596300      3       2  150064       1.7237      0.04238
enh57812     1  154781000  154782000      2       1  150064       1.8172     0.034593
enh57813     1  154785600  154786600      2       1  150064       1.7956     0.036283
enh57814     1  154788600  154789600      1       1  150064       4.2946    8.751e-06
enh57815     1  154792800  154793800      6       3  150064       4.3864    5.763e-06
enh57820     1  154823900  154824900      4       1  150064       2.8322    0.0023112
enh57822     1  154833600  154834600      5       3  150064       3.6425   0.00013502
enh57823     1  154842800  154843800      1       1  150064       3.8504    5.896e-05
enh57824     1  154849700  154850700      3       1  150064       3.9912   3.2872e-05
enh57825     1  154868300  154869300      1       1  150064       2.1765      0.01476
enh57826     1  154884100  154885100      1       1  150064       3.9787    3.464e-05
enh57829     1  154910800  154911800      5       1  150064       3.6992   0.00010816
enh57830     1  154915300  154916300      3       1  150064       3.7877   7.6028e-05
enh57839     1  154969600  154970600      2       1  150064       2.6166    0.0044401
enh57841     1  154983600  154984600      2       1  150064       1.9708     0.024372
enh57842     1  154985900  154986900      2       1  150064       3.7761   7.9665e-05
enh57843     1  154988100  154989100      3       2  150064       2.4353      0.00744
enh57844     1  154991000  154992000      1       1  150064       2.3559      0.00924
enh57845     1  154995000  154996000      2       1  150064       3.2291   0.00062084
enh57847     1  155016500  155017500      2       1  150064       2.4019    0.0081556
enh57850     1  155033500  155034500      2       1  150064       2.2043     0.013751
enh57852     1  155034700  155035700      1       1  150064       3.0684     0.001076
enh57854     1  155042200  155043200      1       1  150064       1.8595      0.03148
enh57855     1  155043900  155044900      1       1  150064       2.5649     0.005161
enh57862     1  155080100  155081100      2       1  150064       1.7087     0.043756
enh57865     1  155111100  155112100      2       1  150064       1.7452     0.040475
enh57870     1  155157300  155158300      4       2  150064       1.6924     0.045283
enh57873     1  155175700  155176700      1       1  150064       1.7265      0.04213
enh57877     1  155194700  155195700      2       1  150064       1.9981     0.022851
enh57881     1  155214800  155215800      1       1  150064       2.2046      0.01374
enh57882     1  155219600  155220600      2       1  150064       2.0696     0.019246
enh57884     1  155222800  155223800      1       1  150064       2.1998      0.01391
enh57886     1  155229900  155230900      2       1  150064       2.0295     0.021205
enh57889     1  155241200  155242200      2       1  150064       2.0835     0.018604
enh57891     1  155248000  155249000      2       1  150064       2.2396     0.012558
enh57892     1  155277300  155278300      1       1  150064        2.564     0.005174
enh57893     1  155280800  155281800      1       1  150064       1.8809      0.02999
enh57894     1  155289400  155290400      2       1  150064       1.8741      0.03046
enh57900     1  155433400  155434400      1       1  150064        2.346     0.009487
enh57910     1  155500800  155501800      2       1  150064       1.9459     0.025832
enh57920     1  155605800  155606800      1       1  150064       2.7108     0.003356
enh57922     1  155618200  155619200      2       1  150064       1.8937     0.029134
enh57934     1  155859400  155860400      2       1  150064       2.3789    0.0086825
enh57935     1  155862800  155863800      1       1  150064       3.1041    0.0009543
enh57936     1  155879000  155880000      1       1  150064       1.9714      0.02434
enh57938     1  155899600  155900600      2       1  150064       1.7528     0.039814
enh57939     1  155904600  155905600      1       1  150064       2.0349      0.02093
enh57942     1  155929600  155930600      3       1  150064       2.5164    0.0059282
enh57943     1  155930700  155931700      2       1  150064       2.8968    0.0018848
enh57946     1  155941000  155942000      1       1  150064        2.449     0.007163
enh57950     1  155959200  155960200      2       1  150064       2.2439     0.012418
enh57951     1  155960100  155961100      2       1  150064       2.8238    0.0023733
enh57956     1  156039500  156040500      1       1  150064       2.1843      0.01447
enh57960     1  156059700  156060700      3       1  150064       1.9285     0.026897
enh57961     1  156066300  156067300      1       1  150064       1.6961      0.04493
enh57963     1  156070400  156071400      1       1  150064       1.9914      0.02322
enh57966     1  156082500  156083500      3       1  150064       1.8479     0.032306
enh57970     1  156116900  156117900      1       1  150064       2.4498     0.007147
enh57972     1  156131600  156132600      3       1  150064       3.3314   0.00043213
enh58019     1  156709100  156710100      3       2  150064        1.714     0.043261
enh58020     1  156711600  156712600      4       2  150064       2.4346    0.0074544
enh58024     1  156724900  156725900      4       2  150064       1.8307     0.033574
enh58032     1  156771000  156772000      2       1  150064       1.7927     0.036514
enh58067     1  157961400  157962400      4       1  150064       1.7108     0.043562
enh58111     1  159083500  159084500      2       1  150064       2.6704    0.0037886
enh58133     1  159888100  159889100      1       1  150064       1.8152      0.03475
enh58138     1  159993900  159994900      4       2  150064       2.1096     0.017447
enh58147     1  160083200  160084200      2       1  150064       1.7307     0.041752
enh58150     1  160105100  160106100      1       1  150064       1.6835      0.04614
enh58158     1  160163700  160164700      1       1  150064       2.5651     0.005158
enh58159     1  160173800  160174800      1       1  150064       3.0586     0.001112
enh58160     1  160180200  160181200      1       1  150064       2.8535     0.002162
enh58162     1  160188800  160189800      2       1  150064       2.8634    0.0020956
enh58163     1  160213400  160214400      1       1  150064       2.8772     0.002006
enh58164     1  160216200  160217200      4       1  150064       2.3207     0.010151
enh58167     1  160225300  160226300      1       1  150064       2.8411     0.002248
enh58168     1  160227300  160228300      1       1  150064       2.5181       0.0059
enh58169     1  160229300  160230300      3       2  150064       2.3705    0.0088829
enh58170     1  160232800  160233800      2       1  150064       2.3101     0.010442
enh58172     1  160251700  160252700      2       1  150064       3.3796   0.00036291
enh58173     1  160255600  160256600      2       1  150064       2.3162     0.010273
enh58174     1  160261800  160262800      2       1  150064       3.0543    0.0011281
enh58176     1  160279100  160280100      1       1  150064       2.2495      0.01224
enh58177     1  160308200  160309200      2       1  150064       2.8672    0.0020704
enh58178     1  160309700  160310700      1       1  150064       2.7614     0.002878
enh58179     1  160314100  160315100      1       1  150064       2.4281     0.007589
enh58180     1  160316300  160317300      3       1  150064       2.5981    0.0046871
enh58181     1  160321700  160322700      2       1  150064       2.2794      0.01132
enh58182     1  160326300  160327300      1       1  150064       2.7714     0.002791
enh58183     1  160329200  160330200      1       1  150064       2.7642     0.002853
enh58185     1  160344900  160345900      2       1  150064       1.9713     0.024342
enh58252     1  161179200  161180200      1       1  150064       2.1338      0.01643
enh58257     1  161194400  161195400      6       3  150064       1.7374     0.041158
enh58258     1  161197500  161198500      1       1  150064       1.9315      0.02671
enh58266     1  161352200  161353200      4       2  150064       1.6675     0.047707
enh58273     1  161468700  161469700      1       1  150064       3.3336    0.0004287
enh58274     1  161469600  161470600      5       2  150064       2.1435     0.016036
enh58275     1  161482200  161483200      1       1  150064       2.1487      0.01583
enh58308     1  161989900  161990900      2       1  150064       1.9721       0.0243
enh58321     1  162176600  162177600      4       2  150064        1.833     0.033404
enh58322     1  162178400  162179400      5       2  150064       2.0715     0.019154
enh58323     1  162182900  162183900      2       1  150064       1.7972     0.036152
enh58345     1  162529700  162530700      2       1  150064       1.9254      0.02709
enh58346     1  162535100  162536100      3       2  150064       1.8788     0.030133
enh58380     1  162663900  162664900      3       2  150064       2.1235     0.016855
enh58389     1  162679600  162680600      4       2  150064       1.6848     0.046018
enh58411     1  163098400  163099400      6       3  150064       1.9115     0.027973
enh58412     1  163133400  163134400      3       2  150064       3.2014   0.00068387
enh58420     1  163289900  163290900      2       1  150064       1.8664     0.030993
enh58421     1  163292400  163293400      3       1  150064       1.6795     0.046525
enh58423     1  163643300  163644300      1       1  150064        2.801     0.002547
enh58424     1  163812300  163813300      5       2  150064       2.6509     0.004014
enh58452     1  164598100  164599100      1       1  150064       2.1757      0.01479
enh58482     1  164763400  164764400      2       1  150064       1.8374     0.033078
enh58483     1  164770600  164771600      1       1  150064        2.031      0.02113
enh58485     1  164774400  164775400      3       1  150064       2.1139     0.017262
enh58513     1  165570400  165571400      6       3  150064       1.8958     0.028994
enh58514     1  165597800  165598800      8       2  150064       2.0484     0.020263
enh58515     1  165598600  165599600      8       2  150064       1.8212     0.034289
enh58519     1  165611400  165612400      3       1  150064       2.1864     0.014393
enh58531     1  165706900  165707900      5       2  150064       3.5775   0.00017346
enh58532     1  165721200  165722200      4       2  150064       2.4999    0.0062122
enh58533     1  165724500  165725500      2       1  150064       2.1669      0.01512
enh58534     1  165734400  165735400      3       2  150064       1.8745     0.030428
enh58536     1  165739100  165740100      2       1  150064       2.3176     0.010235
enh58540     1  165811000  165812000      4       2  150064       2.0894     0.018337
enh58541     1  165811800  165812800      4       2  150064       1.9413      0.02611
enh58542     1  165818200  165819200      1       1  150064       2.3829     0.008588
enh58543     1  165820000  165821000      1       1  150064       2.3718     0.008852
enh58544     1  165822800  165823800      2       1  150064       2.2411     0.012509
enh58546     1  165826500  165827500      2       1  150064       2.5516    0.0053621
enh58547     1  165828400  165829400      2       1  150064       2.7052    0.0034133
enh58558     1  166033300  166034300      4       2  150064       1.7948     0.036347
enh58563     1  166438900  166439900      5       3  150064       2.5737    0.0050311
enh58568     1  166814100  166815100      1       1  150064       2.2021      0.01383
enh58572     1  166843500  166844500      2       1  150064       3.4847   0.00024635
enh58583     1  167076300  167077300      7       3  150064       2.0118     0.022122
enh58586     1  167188000  167189000      1       1  150064       2.7692      0.00281
enh58681     1  168054100  168055100      1       1  150064       2.2271      0.01297
enh58693     1  168289300  168290300      4       2  150064       1.8115     0.035028
enh58696     1  168356200  168357200      3       2  150064       2.2226     0.013122
enh58702     1  168408800  168409800      2       1  150064       2.0125     0.022083
enh58755     1  169087100  169088100      5       2  150064       1.8013     0.035827
enh58779     1  170037900  170038900      2       1  150064       2.1519     0.015702
enh58874     1  171459600  171460600      5       3  150064       1.7741      0.03802
enh58894     1  171736100  171737100      4       2  150064       2.3257     0.010017
enh58897     1  171762900  171763900      2       1  150064       1.7148     0.043193
enh58898     1  171767600  171768600      3       2  150064       1.9745     0.024165
enh58913     1  172208900  172209900      1       1  150064       1.9153      0.02773
enh58920     1  172292300  172293300      2       1  150064       2.3613    0.0091056
enh58922     1  172312400  172313400      2       1  150064       1.8722     0.030589
enh58924     1  172325900  172326900      3       2  150064       1.7834     0.037264
enh58925     1  172328900  172329900      1       1  150064       1.8053      0.03551
enh58926     1  172352100  172353100      1       1  150064       2.5269     0.005753
enh58927     1  172360000  172361000      5       2  150064       1.8912     0.029298
enh58929     1  172367500  172368500      3       2  150064       2.2771      0.01139
enh58936     1  172500000  172501000      3       2  150064       1.6888     0.045631
enh58955     1  172929300  172930300      1       1  150064       2.6738      0.00375
enh58968     1  173388800  173389800      5       2  150064       2.6576    0.0039345
enh58969     1  173389300  173390300      3       1  150064       2.0669     0.019374
enh58970     1  173394000  173395000      2       1  150064       2.4076     0.008029
enh58971     1  173397700  173398700      4       2  150064       2.3375    0.0097071
enh58975     1  173442800  173443800      4       2  150064       1.7748     0.037967
enh58982     1  173685800  173686800      1       1  150064       3.4989    0.0002336
enh58985     1  173821900  173822900      1       1  150064        3.358    0.0003926
enh58988     1  173838700  173839700      2       1  150064       3.0471    0.0011552
enh58991     1  173967100  173968100      3       1  150064       3.5217   0.00021441
enh58992     1  173969600  173970600      1       1  150064       3.4298     0.000302
enh58994     1  173974100  173975100      2       1  150064       2.9816    0.0014339
enh58995     1  173976900  173977900      5       1  150064       3.2886   0.00050338
enh58996     1  173983700  173984700      4       2  150064       3.1305   0.00087247
enh58997     1  173986700  173987700      3       1  150064       3.3595   0.00039041
enh58999     1  174134800  174135800      2       1  150064       2.7675    0.0028248
enh59003     1  174767700  174768700      1       1  150064       3.2494    0.0005783
enh59004     1  174844600  174845600      1       1  150064       3.3028    0.0004787
enh59010     1  174936400  174937400      1       1  150064       2.9175     0.001764
enh59011     1  174945300  174946300      1       1  150064       2.8844     0.001961
enh59013     1  174959800  174960800      1       1  150064       2.5691     0.005098
enh59019     1  174998200  174999200      1       1  150064       2.4331     0.007486
enh59028     1  175119300  175120300      2       1  150064       2.9425    0.0016277
enh59030     1  175123800  175124800      6       2  150064       3.5602   0.00018528
enh59031     1  175132400  175133400      3       2  150064       4.1136   1.9479e-05
enh59032     1  175138400  175139400      3       1  150064       3.3641   0.00038396
enh59033     1  175143000  175144000      2       1  150064       3.8131   6.8629e-05
enh59036     1  175152200  175153200      3       2  150064       2.9979    0.0013592
enh59037     1  175156100  175157100      5       2  150064       3.3594   0.00039057
enh59038     1  175162600  175163600      4       1  150064       3.3679   0.00037868
enh59056     1  175854200  175855200      3       2  150064       2.9905    0.0013926
enh59063     1  176177200  176178200      1       1  150064       2.2069      0.01366
enh59068     1  176661900  176662900      2       1  150064       1.9979     0.022863
enh59072     1  176789200  176790200      6       2  150064       2.1243     0.016823
enh59073     1  176811500  176812500      4       1  150064       2.6318    0.0042466
enh59074     1  176815700  176816700      7       3  150064       2.5534    0.0053337
enh59079     1  177243800  177244800      1       1  150064       1.7228      0.04246
enh59080     1  177271200  177272200      4       2  150064       4.9563    3.592e-07
enh59081     1  177320100  177321100      2       1  150064       1.8755     0.030364
enh59122     1  178357600  178358600      1       1  150064       1.8337      0.03335
enh59123     1  178455100  178456100      2       1  150064       1.9743     0.024175
enh59136     1  178620300  178621300      2       1  150064       1.7408     0.040858
enh59147     1  178942400  178943400      1       1  150064       2.9835     0.001425
enh59165     1  179095100  179096100      1       1  150064       1.6771      0.04676
enh59167     1  179099200  179100200      3       1  150064       1.6662     0.047834
enh59170     1  179112200  179113200      3       2  150064       1.8314     0.033519
enh59171     1  179122100  179123100      4       2  150064       2.2291     0.012904
enh59174     1  179138400  179139400      3       2  150064       1.8159     0.034695
enh59175     1  179139000  179140000      2       1  150064       2.1194     0.017028
enh59182     1  179186400  179187400      1       1  150064        2.163      0.01527
enh59186     1  179199300  179200300      1       1  150064       1.8435      0.03263
enh59195     1  179783000  179784000      2       1  150064       1.8026     0.035728
enh59201     1  179854400  179855400      2       1  150064       2.0451     0.020422
enh59207     1  179938400  179939400      3       1  150064       1.7133     0.043328
enh59212     1  179996900  179997900      2       1  150064       1.7285     0.041949
enh59232     1  180502600  180503600      3       2  150064       2.0381     0.020769
enh59240     1  180612500  180613500      3       2  150064       3.8602   5.6639e-05
enh59245     1  180892100  180893100      3       1  150064        2.222      0.01314
enh59286     1  181108700  181109700     11       2  150064       1.6517     0.049302
enh59295     1  181150600  181151600      3       2  150064       1.7022     0.044362
enh59310     1  182116000  182117000      5       3  150064       2.3993    0.0082143
enh59321     1  182247400  182248400      2       1  150064       1.8012     0.035832
enh59327     1  182305900  182306900      7       3  150064       1.8613     0.031348
enh59333     1  182346200  182347200      1       1  150064       2.2574      0.01199
enh59352     1  182643500  182644500      5       2  150064        2.867    0.0020718
enh59353     1  182668200  182669200      3       2  150064       3.5452   0.00019613
enh59356     1  182745700  182746700      4       2  150064       3.4512   0.00027904
enh59420     1  183256000  183257000      2       1  150064       1.8527     0.031966
enh59428     1  183289700  183290700      5       2  150064       2.2454     0.012372
enh59433     1  183322500  183323500      1       1  150064       2.3222      0.01011
enh59436     1  183443800  183444800      1       1  150064       3.0258      0.00124
enh59443     1  183546300  183547300      4       2  150064       3.0126    0.0012952
enh59503     1  183895700  183896700      1       1  150064       2.0017      0.02266
enh59523     1  184120200  184121200      1       1  150064       2.2839      0.01119
enh59528     1  184191200  184192200      4       2  150064       2.4655    0.0068409
enh59529     1  184191800  184192800      4       2  150064       2.8516    0.0021748
enh59530     1  184253200  184254200      3       1  150064       2.6108    0.0045161
enh59534     1  184331800  184332800      1       1  150064       2.7741     0.002768
enh59548     1  184429800  184430800      1       1  150064       1.8826      0.02988
enh59550     1  184452900  184453900      5       2  150064       2.3151     0.010303
enh59554     1  184466100  184467100      1       1  150064       2.8417     0.002244
enh59557     1  184471000  184472000      2       1  150064       2.8857    0.0019526
enh59558     1  184472400  184473400      1       1  150064       1.6776      0.04671
enh59577     1  184604600  184605600      2       1  150064       1.8448     0.032533
enh59582     1  184716200  184717200      3       1  150064       2.0913     0.018248
enh59585     1  184724900  184725900      3       1  150064       2.1648       0.0152
enh59605     1  184879200  184880200      3       2  150064       2.6774    0.0037093
enh59608     1  184923000  184924000      2       1  150064        2.332    0.0098514
enh59609     1  184928100  184929100      5       3  150064       1.9742      0.02418
enh59611     1  184937700  184938700      5       2  150064       2.2537     0.012109
enh59612     1  184939800  184940800      1       1  150064       2.8973     0.001882
enh59614     1  184950800  184951800      3       1  150064        2.411    0.0079547
enh59619     1  185037200  185038200      1       1  150064        1.771      0.03828
enh59622     1  185127500  185128500      1       1  150064       1.9047      0.02841
enh59642     1  185497600  185498600      1       1  150064       2.1512      0.01573
enh59644     1  185506200  185507200      1       1  150064       1.7943      0.03638
enh59710     1  190918900  190919900      3       2  150064       3.3067   0.00047208
enh59721     1  192503600  192504600      3       1  150064       2.0863     0.018474
enh59729     1  192608400  192609400      3       1  150064       1.8552     0.031783
enh59732     1  192716500  192717500      1       1  150064       2.2052      0.01372
enh59735     1  192841600  192842600      2       1  150064       2.8487    0.0021948
enh59736     1  192842800  192843800      1       1  150064        2.983     0.001427
enh59738     1  192873000  192874000      3       1  150064       2.7826    0.0026963
enh59739     1  192873800  192874800      4       2  150064       2.2182     0.013272
enh59740     1  192877100  192878100      4       1  150064       2.8678    0.0020665
enh59745     1  193032600  193033600      2       1  150064       2.2957     0.010847
enh59747     1  193039900  193040900      1       1  150064       2.3353     0.009763
enh59748     1  193056600  193057600      2       1  150064        2.477    0.0066245
enh59749     1  193071300  193072300      2       1  150064       1.6499      0.04948
enh59750     1  193074800  193075800      5       2  150064       2.2378     0.012616
enh59753     1  193093900  193094900      1       1  150064       3.2099     0.000664
enh59763     1  193558400  193559400      4       1  150064       1.7019     0.044389
enh59767     1  196369800  196370800      1       1  150064       2.2115       0.0135
enh59783     1  197528900  197529900      3       1  150064       2.2561     0.012032
enh59790     1  197738000  197739000      3       1  150064       2.4005    0.0081861
enh59792     1  197741500  197742500      1       1  150064       2.5419     0.005513
enh59794     1  197752000  197753000      1       1  150064        2.368     0.008942
enh59834     1  198650200  198651200      4       2  150064       2.1116     0.017359
enh59838     1  198849700  198850700      1       1  150064       1.8131      0.03491
enh59844     1  198891900  198892900      1       1  150064       1.6523      0.04924
enh59860     1  200201200  200202200      3       1  150064       2.5893    0.0048082
enh59863     1  200270200  200271200      3       2  150064       2.2916     0.010963
enh59865     1  200305600  200306600      2       1  150064       2.1533     0.015649
enh59867     1  200321900  200322900      3       1  150064       2.7268    0.0031978
enh59868     1  200333200  200334200      1       1  150064       2.9197     0.001752
enh59869     1  200334400  200335400      6       2  150064       2.7733    0.0027747
enh59870     1  200336900  200337900      1       1  150064       2.8341     0.002298
enh59871     1  200340700  200341700      2       1  150064       2.2222     0.013134
enh59872     1  200343000  200344000      1       1  150064       2.7091     0.003373
enh59877     1  200397800  200398800      4       2  150064        2.779    0.0027264
enh59878     1  200406200  200407200      1       1  150064       3.4739    0.0002565
enh59880     1  200442700  200443700      2       1  150064       2.6782    0.0037013
enh59881     1  200457400  200458400      3       2  150064       2.6382    0.0041671
enh59882     1  200494200  200495200      3       2  150064       2.3663    0.0089839
enh59897     1  200742800  200743800      1       1  150064       2.2886      0.01105
enh59903     1  200771600  200772600      1       1  150064       2.3823     0.008602
enh59905     1  200863800  200864800      1       1  150064       2.6387     0.004161
enh59906     1  200876600  200877600      2       1  150064       3.0823    0.0010271
enh59907     1  200886000  200887000      3       1  150064       3.5701   0.00017843
enh59908     1  200941000  200942000      8       3  150064       1.9368     0.026382
enh59909     1  200982700  200983700      3       2  150064       3.1954   0.00069808
enh59910     1  200984100  200985100      2       1  150064       3.8614   5.6376e-05
enh59912     1  200989500  200990500      3       2  150064       3.3452   0.00041107
enh59915     1  201011600  201012600      7       3  150064         3.71   0.00010363
enh59916     1  201019400  201020400      2       1  150064       4.3319   7.3904e-06
enh59917     1  201025000  201026000      3       1  150064       2.0282     0.021271
enh59924     1  201106500  201107500      2       1  150064       1.7983     0.036062
enh59938     1  201353000  201354000      5       2  150064       2.3105      0.01043
enh59952     1  201451300  201452300      6       2  150064       2.0981     0.017949
enh59953     1  201453800  201454800      3       2  150064       1.7468     0.040337
enh59957     1  201467000  201468000      2       1  150064       1.8696      0.03077
enh59969     1  201526900  201527900      6       2  150064       1.9389     0.026259
enh59971     1  201532300  201533300      1       1  150064       1.7729      0.03812
enh60034     1  201743100  201744100      4       1  150064        1.732     0.041641
enh60052     1  201874700  201875700      1       1  150064       2.5434     0.005489
enh60086     1  202110900  202111900      5       2  150064       1.9607      0.02496
enh60087     1  202114400  202115400      1       1  150064         1.77      0.03836
enh60160     1  203015800  203016800      1       1  150064       2.0533      0.02002
enh60164     1  203051300  203052300      2       1  150064       1.7998     0.035948
enh60166     1  203068400  203069400      1       1  150064       2.2344      0.01273
enh60204     1  203318500  203319500      1       1  150064       1.8129      0.03492
enh60206     1  203323100  203324100      2       1  150064        1.962     0.024882
enh60244     1  203593300  203594300      3       1  150064       1.6829     0.046193
enh60247     1  203602000  203603000      1       1  150064        1.707      0.04391
enh60263     1  203650700  203651700      6       1  150064       1.7457     0.040435
enh60265     1  203655900  203656900      5       1  150064       1.6697     0.047487
enh60266     1  203658200  203659200      6       2  150064       1.6754     0.046931
enh60288     1  204010800  204011800      1       1  150064       2.6966     0.003503
enh60292     1  204041200  204042200      3       2  150064       3.7423   9.1186e-05
enh60293     1  204045600  204046600      2       1  150064       2.5349    0.0056243
enh60294     1  204047200  204048200      3       2  150064       3.0915   0.00099578
enh60295     1  204049500  204050500      2       1  150064       2.3558    0.0092406
enh60296     1  204052200  204053200      4       2  150064        2.647      0.00406
enh60303     1  204065800  204066800      2       1  150064       1.6759     0.046877
enh60304     1  204070100  204071100      1       1  150064       2.7824     0.002698
enh60306     1  204076400  204077400      2       1  150064       2.4232    0.0076912
enh60315     1  204195100  204196100      4       1  150064       1.9709     0.024366
enh60316     1  204222900  204223900      1       1  150064       2.5598     0.005237
enh60319     1  204233300  204234300      5       1  150064       1.9953     0.023007
enh60322     1  204249200  204250200      4       2  150064       2.3218     0.010121
enh60325     1  204254800  204255800      2       1  150064       1.8462     0.032433
enh60356     1  204405900  204406900      2       1  150064       2.1321       0.0165
enh60360     1  204410600  204411600      2       1  150064       2.0441     0.020472
enh60361     1  204413500  204414500      2       1  150064       1.9284     0.026905
enh60362     1  204414800  204415800      1       1  150064       1.9797      0.02387
enh60363     1  204417100  204418100      3       2  150064       2.2591     0.011937
enh60364     1  204420900  204421900      5       1  150064       2.1705     0.014986
enh60365     1  204422100  204423100      4       1  150064       1.9812     0.023783
enh60366     1  204424900  204425900      4       1  150064        1.987      0.02346
enh60368     1  204431900  204432900      5       1  150064       2.2869       0.0111
enh60370     1  204437200  204438200      4       2  150064       2.2551     0.012065
enh60375     1  204450100  204451100      6       2  150064       3.5434   0.00019752
enh60378     1  204453400  204454400      3       1  150064       2.9339    0.0016736
enh60381     1  204460000  204461000      1       1  150064       3.1976     0.000693
enh60382     1  204464300  204465300      3       2  150064       2.2606     0.011893
enh60387     1  204489700  204490700      2       1  150064       2.1818     0.014561
enh60389     1  204542800  204543800      1       1  150064       2.4773     0.006619
enh60390     1  204543300  204544300      3       2  150064       3.2053   0.00067472
enh60391     1  204547100  204548100      1       1  150064       3.4754     0.000255
enh60392     1  204548500  204549500      5       2  150064       2.8774    0.0020045
enh60393     1  204592100  204593100      1       1  150064        2.313      0.01036
enh60394     1  204606500  204607500      7       3  150064       2.3109     0.010419
enh60413     1  204910200  204911200      5       2  150064       1.7406     0.040878
enh60414     1  204928600  204929600      6       3  150064       2.1693      0.01503
enh60416     1  204963000  204964000      1       1  150064       2.0056      0.02245
enh60418     1  204966500  204967500      4       2  150064       3.4567   0.00027343
enh60419     1  204972400  204973400      4       2  150064       2.0254     0.021411
enh60420     1  204982600  204983600      5       2  150064       1.6684     0.047616
enh60422     1  205030500  205031500      4       2  150064       3.9784   3.4688e-05
enh60423     1  205037300  205038300      2       1  150064       4.8838   5.2032e-07
enh60424     1  205046000  205047000      1       1  150064       4.2927    8.824e-06
enh60427     1  205110000  205111000      5       2  150064       3.7052    0.0001056
enh60428     1  205110900  205111900      5       2  150064       3.9274   4.2929e-05
enh60432     1  205144300  205145300      2       1  150064       4.1479   1.6775e-05
enh60433     1  205152500  205153500      5       1  150064       4.3302   7.4479e-06
enh60434     1  205157000  205158000      4       2  150064       4.1821   1.4442e-05
enh60436     1  205164400  205165400      5       2  150064       4.3654   6.3436e-06
enh60437     1  205168000  205169000      2       1  150064       3.7848   7.6904e-05
enh60438     1  205172900  205173900      4       1  150064       4.1403    1.734e-05
enh60439     1  205178600  205179600      4       2  150064       4.4417   4.4622e-06
enh60440     1  205181200  205182200      2       1  150064       3.1831   0.00072844
enh60442     1  205199100  205200100      8       2  150064       1.8556     0.031757
enh60444     1  205205900  205206900      5       2  150064       2.8752    0.0020186
enh60445     1  205209400  205210400      5       3  150064       2.9252     0.001721
enh60447     1  205211600  205212600      1       1  150064       1.7726      0.03815
enh60448     1  205213300  205214300      3       2  150064       2.5288    0.0057223
enh60449     1  205218100  205219100      4       2  150064       1.9749     0.024142
enh60451     1  205224900  205225900      4       2  150064        2.585    0.0048691
enh60455     1  205240200  205241200      3       1  150064       1.9191     0.027484
enh60456     1  205242500  205243500      3       2  150064       1.9445     0.025917
enh60457     1  205243900  205244900      1       1  150064       1.7506      0.04001
enh60459     1  205263000  205264000      3       2  150064       2.0907      0.01828
enh60469     1  205325200  205326200      4       2  150064       1.7056     0.044037
enh60477     1  205462300  205463300      2       1  150064       2.6007    0.0046512
enh60487     1  205551300  205552300      4       2  150064       1.6664     0.047813
enh60489     1  205562700  205563700      5       2  150064       1.7678     0.038543
enh60490     1  205567900  205568900      9       3  150064       2.4451    0.0072407
enh60545     1  206589000  206590000      2       1  150064       1.6656     0.047892
enh60555     1  206645700  206646700      5       2  150064       1.6572     0.048743
enh60625     1  207220000  207221000      2       1  150064        3.258   0.00056106
enh60627     1  207225000  207226000      2       1  150064       2.7994    0.0025596
enh60629     1  207250600  207251600      2       1  150064       2.7064    0.0034006
enh60648     1  207916600  207917600      3       1  150064       3.7229   9.8465e-05
enh60650     1  207922600  207923600      3       2  150064        3.773   8.0646e-05
enh60651     1  207928000  207929000      1       1  150064       3.3754    0.0003685
enh60652     1  207929300  207930300      5       3  150064       3.6538   0.00012919
enh60653     1  207952300  207953300      2       1  150064       3.1292   0.00087647
enh60655     1  207967500  207968500      2       1  150064       3.2423   0.00059281
enh60657     1  207971100  207972100      2       1  150064       2.4101    0.0079736
enh60658     1  207976900  207977900      3       1  150064       3.7054   0.00010552
enh60661     1  207991200  207992200      2       1  150064       3.2939   0.00049399
enh60665     1  208007000  208008000      3       2  150064       3.8044   7.1075e-05
enh60666     1  208010800  208011800      5       2  150064       2.7321    0.0031469
enh60667     1  208015000  208016000      2       1  150064       1.8245     0.034038
enh60668     1  208017600  208018600      7       3  150064       4.6778   1.4502e-06
enh60669     1  208023900  208024900      3       2  150064       3.5796   0.00017208
enh60670     1  208029400  208030400      3       1  150064       3.5388   0.00020095
enh60671     1  208030600  208031600      5       2  150064       4.1601   1.5908e-05
enh60672     1  208032000  208033000      9       4  150064       3.0265    0.0012372
enh60673     1  208033700  208034700      4       2  150064       3.5683   0.00017964
enh60674     1  208034800  208035800      6       2  150064       3.2288   0.00062155
enh60675     1  208036300  208037300      6       3  150064       3.2735   0.00053106
enh60676     1  208038500  208039500      7       4  150064       2.1214     0.016942
enh60700     1  208263100  208264100      5       2  150064       2.8939    0.0019023
enh60702     1  208278400  208279400      4       1  150064       2.3049     0.010587
enh60704     1  208291200  208292200      7       3  150064       2.3701    0.0088913
enh60705     1  208300800  208301800     10       2  150064       3.0871    0.0010106
enh60706     1  208305300  208306300      3       2  150064       2.9641    0.0015178
enh60710     1  208323200  208324200      1       1  150064       1.7063      0.04398
enh60713     1  208338500  208339500      3       1  150064       1.8232     0.034133
enh60724     1  208380500  208381500      3       1  150064       1.9987     0.022822
enh60725     1  208386300  208387300      2       1  150064       2.0546     0.019961
enh60726     1  208391000  208392000      7       4  150064       1.7064     0.043968
enh60729     1  208406000  208407000      5       2  150064        2.299     0.010753
enh60749     1  209571600  209572600      1       1  150064       2.1746      0.01483
enh60821     1  211430300  211431300      6       2  150064       1.6817     0.046317
enh60829     1  211510300  211511300      4       2  150064       1.8782     0.030179
enh60834     1  211556800  211557800      4       2  150064       2.1653     0.015181
enh60835     1  211642800  211643800      1       1  150064       2.3134      0.01035
enh60843     1  211747200  211748200      4       2  150064       1.9394     0.026223
enh60848     1  211780600  211781600      6       3  150064       1.9049     0.028393
enh60911     1  212417400  212418400      2       1  150064       1.9624     0.024861
enh60912     1  212419800  212420800      1       1  150064       1.7077      0.04385
enh60914     1  212429200  212430200      5       2  150064       2.4119    0.0079357
enh60919     1  212472700  212473700      2       1  150064       1.9167     0.027639
enh60921     1  212479000  212480000      3       2  150064       2.2631     0.011814
enh60922     1  212479800  212480800      4       2  150064       2.3944    0.0083229
enh60923     1  212483300  212484300      1       1  150064       2.2238      0.01308
enh60924     1  212485200  212486200      2       1  150064       1.9171     0.027611
enh60952     1  212769200  212770200      5       3  150064       2.1181     0.017082
enh60992     1  214078100  214079100      3       2  150064        3.036    0.0011987
enh60996     1  214280200  214281200      4       2  150064       1.9413      0.02611
enh61010     1  214482800  214483800      2       1  150064       2.7445    0.0030302
enh61018     1  214510500  214511500      3       2  150064        2.452    0.0071034
enh61035     1  214639800  214640800      5       2  150064       1.6772     0.046753
enh61039     1  214670800  214671800      7       2  150064       1.7831     0.037284
enh61040     1  214678200  214679200      7       3  150064       2.4687    0.0067796
enh61047     1  214711700  214712700      5       2  150064       1.7039     0.044198
enh61048     1  214715100  214716100      4       2  150064        1.847     0.032376
enh61105     1  218620200  218621200      4       1  150064        1.672     0.047265
enh61106     1  218632300  218633300      3       2  150064       2.6463    0.0040688
enh61107     1  218633700  218634700      1       1  150064       2.3116       0.0104
enh61163     1  220164500  220165500      7       2  150064       1.8694     0.030786
enh61167     1  220217500  220218500      2       1  150064       2.0112     0.022151
enh61170     1  220266200  220267200      2       1  150064        2.041     0.020624
enh61178     1  220387100  220388100      1       1  150064       1.7797      0.03756
enh61181     1  220391800  220392800      4       2  150064       2.8033    0.0025288
enh61185     1  220442200  220443200      3       1  150064       1.7655     0.038736
enh61204     1  220905100  220906100      2       1  150064        1.773     0.038112
enh61207     1  220920000  220921000      6       3  150064       1.6938     0.045148
enh61261     1  221509500  221510500      1       1  150064       1.7772      0.03777
enh61313     1  222260500  222261500      3       1  150064       2.0372     0.020816
enh61325     1  222628900  222629900      2       1  150064        1.982     0.023738
enh61329     1  222763800  222764800      2       1  150064       1.9374     0.026347
enh61333     1  222818900  222819900      2       1  150064       2.2575     0.011987
enh61334     1  222828000  222829000      2       1  150064       2.3402    0.0096374
enh61341     1  222945800  222946800      4       1  150064       2.4529     0.007086
enh61389     1  223838500  223839500      6       2  150064       2.1887     0.014311
enh61391     1  223888700  223889700      4       1  150064        1.785     0.037132
enh61392     1  223893300  223894300      1       1  150064       3.1898    0.0007119
enh61393     1  223896200  223897200      2       1  150064       1.7586     0.039326
enh61394     1  223898500  223899500      5       2  150064       3.4557   0.00027439
enh61395     1  223905400  223906400      7       2  150064       2.8109    0.0024705
enh61396     1  223907300  223908300      4       2  150064       2.0856     0.018509
enh61397     1  223909300  223910300      6       1  150064       2.9972    0.0013624
enh61398     1  223910600  223911600      2       1  150064       2.8653    0.0020828
enh61399     1  223912500  223913500      3       2  150064        1.776     0.037868
enh61400     1  223915400  223916400      3       1  150064       2.7735    0.0027725
enh61401     1  223917400  223918400      3       2  150064       2.3796    0.0086658
enh61404     1  223925000  223926000      3       2  150064       2.2327     0.012785
enh61407     1  223929400  223930400      2       1  150064       1.6798     0.046502
enh61410     1  223936800  223937800      3       1  150064       2.5361    0.0056044
enh61411     1  223952700  223953700      3       1  150064       2.5186    0.0058919
enh61412     1  223957900  223958900      3       1  150064        3.709   0.00010402
enh61413     1  223959700  223960700      7       2  150064       2.7202    0.0032623
enh61414     1  223962600  223963600      2       1  150064       3.5699   0.00017853
enh61415     1  223964600  223965600      5       2  150064       2.9739    0.0014704
enh61418     1  224008000  224009000      2       1  150064       1.7727      0.03814
enh61420     1  224014700  224015700      1       1  150064       3.5115    0.0002228
enh61421     1  224019100  224020100      4       2  150064       3.2273   0.00062475
enh61423     1  224021300  224022300      6       2  150064       2.6392    0.0041545
enh61424     1  224023000  224024000      3       1  150064       3.1781   0.00074126
enh61425     1  224025200  224026200      2       1  150064       2.0076     0.022345
enh61426     1  224028100  224029100      2       1  150064       1.8336     0.033354
enh61427     1  224028900  224029900      1       1  150064       3.7148    0.0001017
enh61428     1  224029600  224030600      2       1  150064       2.9574    0.0015512
enh61450     1  224468200  224469200      2       1  150064       1.9121     0.027933
enh61453     1  224546500  224547500      2       1  150064       2.3981    0.0082411
enh61454     1  224564800  224565800      3       2  150064        2.141     0.016135
enh61455     1  224566400  224567400      2       1  150064       2.4161    0.0078444
enh61456     1  224615100  224616100      1       1  150064       2.2869       0.0111
enh61457     1  224616800  224617800      3       2  150064       2.8717    0.0020416
enh61458     1  224624000  224625000      1       1  150064        2.526     0.005768
enh61461     1  224643700  224644700      5       2  150064        2.544    0.0054798
enh61462     1  224646200  224647200      1       1  150064       2.6379     0.004171
enh61466     1  224689700  224690700      3       2  150064       2.1965     0.014029
enh61470     1  224700900  224701900      2       1  150064       2.0267     0.021347
enh61476     1  224860800  224861800      9       1  150064       1.9128     0.027888
enh61485     1  224946800  224947800      2       1  150064       1.7147     0.043199
enh61494     1  225639200  225640200      2       1  150064       1.8143     0.034813
enh61540     1  225934100  225935100      3       2  150064       1.8934     0.029152
enh61548     1  225969500  225970500      2       1  150064       1.8323     0.033456
enh61549     1  226002600  226003600      2       1  150064       1.9121     0.027931
enh61553     1  226012200  226013200      9       3  150064       2.1853     0.014433
enh61555     1  226015100  226016100      6       4  150064       2.3322    0.0098464
enh61559     1  226035200  226036200      2       1  150064       1.9978     0.022868
enh61563     1  226053300  226054300      1       1  150064       2.0725      0.01911
enh61565     1  226063400  226064400      2       1  150064       1.7421     0.040747
enh61582     1  226253800  226254800      2       1  150064        2.767    0.0028287
enh61583     1  226269800  226270800      2       1  150064       2.3561    0.0092342
enh61586     1  226299500  226300500      3       2  150064       1.8205     0.034338
enh61587     1  226312400  226313400      3       2  150064       2.0554     0.019921
enh61588     1  226315200  226316200      4       2  150064       1.6576       0.0487
enh61589     1  226322500  226323500      1       1  150064       2.6331     0.004231
enh61600     1  226551400  226552400      4       2  150064        1.888      0.02951
enh61601     1  226584700  226585700      3       1  150064       1.7595     0.039244
enh61604     1  226592300  226593300      6       2  150064       1.8514     0.032054
enh61613     1  226755700  226756700      7       2  150064        2.103     0.017733
enh61614     1  226762800  226763800      3       2  150064       2.5286    0.0057258
enh61615     1  226775600  226776600      3       2  150064       2.0078     0.022333
enh61620     1  226825300  226826300      1       1  150064       2.5273     0.005747
enh61637     1  226898700  226899700      1       1  150064       2.4902     0.006384
enh61641     1  226916300  226917300      3       2  150064       2.6785    0.0036981
enh61642     1  226917700  226918700      1       1  150064       2.6623     0.003881
enh61646     1  226975200  226976200      2       1  150064       1.8242     0.034062
enh61650     1  227014400  227015400      4       1  150064        1.984      0.02363
enh61652     1  227059800  227060800      2       1  150064       2.0152     0.021944
enh61653     1  227061400  227062400      6       3  150064       1.9688     0.024489
enh61654     1  227063200  227064200      4       2  150064       1.6895     0.045558
enh61655     1  227070400  227071400      4       1  150064        1.938     0.026313
enh61658     1  227079500  227080500      7       2  150064       2.3018     0.010672
enh61661     1  227099800  227100800      1       1  150064        1.817      0.03461
enh61689     1  227506900  227507900      5       2  150064       1.9373     0.026355
enh61693     1  227544600  227545600      5       2  150064        2.537    0.0055896
enh61775     1  228677500  228678500      1       1  150064       1.6749      0.04698
enh61779     1  228870000  228871000      2       1  150064       1.8273     0.033824
enh61805     1  229121900  229122900      6       2  150064       1.7394     0.040981
enh61809     1  229162700  229163700      2       1  150064       1.8395      0.03292
enh61905     1  230225900  230226900      4       2  150064       2.1176     0.017102
enh61907     1  230237800  230238800      5       2  150064       3.9957   3.2245e-05
enh61908     1  230240100  230241100      3       1  150064       3.9094   4.6264e-05
enh61909     1  230243200  230244200      5       3  150064       3.2921    0.0004972
enh61910     1  230246900  230247900      3       2  150064       3.5146   0.00022023
enh61911     1  230250000  230251000      3       1  150064       3.5765   0.00017411
enh61912     1  230255200  230256200      5       2  150064       3.4157   0.00031809
enh61913     1  230256000  230257000      3       2  150064       2.5537    0.0053289
enh61914     1  230260300  230261300      1       1  150064       2.6648     0.003852
enh61915     1  230264200  230265200      3       2  150064       2.7238    0.0032271
enh61916     1  230265800  230266800      2       1  150064       1.8541     0.031859
enh61918     1  230269900  230270900      5       2  150064       2.8616    0.0021078
enh61919     1  230272500  230273500     11       5  150064       3.5771   0.00017372
enh61920     1  230275000  230276000      7       3  150064        3.821   6.6448e-05
enh61921     1  230276400  230277400      5       3  150064       2.5174    0.0059112
enh61932     1  230301100  230302100      5       2  150064       1.7598     0.039222
enh61938     1  230310300  230311300      8       2  150064       1.9515     0.025501
enh61939     1  230311500  230312500      5       3  150064       2.1821     0.014552
enh61940     1  230312900  230313900      3       1  150064       1.7817     0.037402
enh61943     1  230324400  230325400      3       1  150064        1.723     0.042444
enh61946     1  230328600  230329600      4       2  150064       1.6655     0.047909
enh61964     1  230406300  230407300      1       1  150064       2.4014     0.008167
enh61967     1  230434700  230435700      2       1  150064       2.0874     0.018428
enh61968     1  230439600  230440600      6       3  150064       2.2429     0.012452
enh61987     1  230843900  230844900      6       2  150064       1.9855     0.023544
enh62045     1  231558900  231559900      2       1  150064       2.0492     0.020222
enh62097     1  232571300  232572300      6       3  150064       2.2176     0.013292
enh62098     1  232608200  232609200      3       1  150064       2.1716     0.014942
enh62099     1  232612600  232613600      1       1  150064       1.8193      0.03443
enh62100     1  232619200  232620200      2       1  150064       2.2072      0.01365
enh62101     1  232621800  232622800      5       2  150064        2.703    0.0034361
enh62159     1  233425200  233426200      2       1  150064       2.7386    0.0030851
enh62160     1  233426400  233427400      3       1  150064       1.6804     0.046444
enh62177     1  234630700  234631700      6       2  150064       1.6752     0.046947
enh62178     1  234633800  234634800      4       2  150064       2.8166    0.0024266
enh62180     1  234638900  234639900      1       1  150064       1.9488      0.02566
enh62181     1  234640800  234641800      3       2  150064       2.0464     0.020359
enh62183     1  234651000  234652000      2       1  150064       2.7282    0.0031841
enh62191     1  234690200  234691200      3       1  150064       2.4409    0.0073245
enh62192     1  234697700  234698700      2       1  150064       1.9754     0.024111
enh62193     1  234700500  234701500      4       2  150064       1.7077     0.043851
enh62194     1  234706800  234707800      2       1  150064        3.019    0.0012679
enh62225     1  234895700  234896700      3       2  150064       1.7982     0.036074
enh62242     1  235010900  235011900      3       1  150064       1.9239     0.027182
enh62243     1  235014900  235015900      4       1  150064       2.5034    0.0061504
enh62379     1  236665400  236666400      1       1  150064       2.2483      0.01228
enh62382     1  236683700  236684700      1       1  150064       1.9605      0.02497
enh62399     1  236879100  236880100      5       2  150064        1.697      0.04485
enh62437     1  240072600  240073600      1       1  150064       1.8901      0.02937
enh62438     1  240075800  240076800      2       1  150064       1.9456     0.025848
enh62439     1  240357400  240358400      3       2  150064       3.0896    0.0010023
enh62445     1  240567200  240568200      3       2  150064       1.9043     0.028433
enh62458     1  241791000  241792000      5       2  150064       2.6692    0.0038018
enh62471     1  243379900  243380900      4       1  150064       4.2809    9.306e-06
enh62472     1  243397000  243398000      2       1  150064       2.3827    0.0085923
enh62474     1  243407400  243408400      1       1  150064       3.8631    5.598e-05
enh62475     1  243410800  243411800      4       2  150064       3.2022   0.00068191
enh62476     1  243412700  243413700      2       1  150064       4.0336   2.7463e-05
enh62477     1  243414200  243415200      3       1  150064       3.8601   5.6667e-05
enh62478     1  243420500  243421500      2       1  150064       4.0095   3.0424e-05
enh62480     1  243427400  243428400      2       1  150064       3.9425   4.0322e-05
enh62481     1  243431100  243432100      1       1  150064       4.8918    4.997e-07
enh62487     1  243518100  243519100      2       1  150064       3.4178    0.0003157
enh62495     1  243645200  243646200      1       1  150064       4.8235    7.053e-07
enh62496     1  243653900  243654900      1       1  150064       4.2856    9.112e-06
enh62498     1  243664000  243665000      4       2  150064       5.2183   9.0264e-08
enh62501     1  243875800  243876800      1       1  150064       4.9795    3.187e-07
enh62502     1  243877100  243878100      1       1  150064       2.1802      0.01462
enh62503     1  243878100  243879100      2       1  150064       4.8436   6.3738e-07
enh62504     1  243890700  243891700      3       2  150064       4.4888   3.5809e-06
enh62505     1  243894100  243895100      2       1  150064       3.8836   5.1468e-05
enh62508     1  243914600  243915600      2       1  150064        3.559   0.00018614
enh62511     1  243954600  243955600      3       2  150064       2.0206     0.021663
enh62512     1  243961900  243962900      2       1  150064       2.9306    0.0016913
enh62513     1  243963000  243964000      2       1  150064       4.3661    6.323e-06
enh62518     1  244011100  244012100      2       1  150064       3.4812   0.00024957
enh62519     1  244014600  244015600      1       1  150064       3.3251     0.000442
enh62520     1  244087600  244088600      1       1  150064       4.2458    1.089e-05
enh62531     1  244370400  244371400      1       1  150064       2.5433      0.00549
enh62532     1  244375500  244376500      5       3  150064       2.1596       0.0154
enh62533     1  244377300  244378300      6       2  150064       2.5072    0.0060851
enh62534     1  244397400  244398400      6       1  150064       2.0703     0.019211
enh62545     1  244602500  244603500      4       2  150064       2.1017     0.017792
enh62546     1  244608500  244609500      2       1  150064       2.3236     0.010074
enh62547     1  244612000  244613000      2       1  150064       2.3452    0.0095087
enh62554     1  244827400  244828400      3       1  150064       2.1247     0.016805
enh62555     1  244828400  244829400      6       2  150064       1.6771     0.046759
enh62556     1  244829100  244830100      4       1  150064       2.1799     0.014633
enh62558     1  244835900  244836900      4       2  150064       1.8019     0.035777
enh62559     1  244842000  244843000      6       3  150064       3.1325   0.00086674
enh62589     1  245558600  245559600      8       2  150064         1.66     0.048458
enh62593     1  245762000  245763000     10       2  150064       2.4693     0.006768
enh62606     1  246149500  246150500      3       2  150064       2.1807     0.014603
enh62607     1  246160500  246161500     11       2  150064       1.9683     0.024514
enh62614     1  246639400  246640400      3       2  150064       1.8371     0.033096
enh62621     1  246743400  246744400      1       1  150064       1.7143      0.04324
enh62622     1  246747200  246748200      3       2  150064       1.8515     0.032047
enh62624     1  246749700  246750700      1       1  150064       1.7767      0.03781
enh62627     1  246754300  246755300      3       2  150064       1.7252     0.042248
enh62633     1  246771700  246772700      2       1  150064       2.2501      0.01222
enh62634     1  246773000  246774000      2       1  150064       1.8312     0.033535
enh62651     1  246859600  246860600      3       1  150064       2.1281     0.016664
enh62658     1  246913800  246914800      4       2  150064          1.8     0.035927
enh62659     1  246932100  246933100      2       1  150064        1.668     0.047662
enh62662     1  246948500  246949500      1       1  150064       1.6911      0.04541
enh62695     1  247801500  247802500      5       2  150064        2.044     0.020478
enh62703     1  249134600  249135600      1       1  150064       2.4173     0.007817
enh62704     1  249136800  249137800      1       1  150064       2.2483      0.01228
enh62707     1  249156400  249157400      1       1  150064       1.8718      0.03062
enh62710     1  249199200  249200200      1       1  150064       1.7708       0.0383
enh70911     2     568400     569400      3       1  150064       1.7687     0.038474
enh70917     2     826800     827800      6       2  150064       1.7331     0.041538
enh70919     2    1005900    1006900      2       1  150064       2.2477     0.012297
enh70964     2    1739600    1740600      1       1  150064       1.7441      0.04057
enh70979     2    2527200    2528200      6       2  150064       2.3859     0.008519
enh70993     2    3240900    3241900      4       1  150064       2.5753     0.005008
enh70994     2    3285500    3286500      2       1  150064       1.8495     0.032189
enh70995     2    3286500    3287500      5       2  150064       1.8007     0.035874
enh71023     2    3621500    3622500      1       1  150064       2.0286      0.02125
enh71024     2    3624300    3625300     12       4  150064       1.9716     0.024329
enh71026     2    3631700    3632700      8       5  150064       2.9159    0.0017734
enh71028     2    3642600    3643600      3       2  150064         1.74     0.040934
enh71047     2    6321600    6322600      2       1  150064       1.7199     0.042729
enh71060     2    7056600    7057600      3       2  150064       2.8319    0.0023136
enh71061     2    7063800    7064800      3       1  150064       2.9754    0.0014629
enh71062     2    7070900    7071900      4       2  150064       1.9314     0.026716
enh71085     2    7571200    7572200      1       1  150064       1.9847      0.02359
enh71156     2    8826000    8827000      2       1  150064       1.7307     0.041755
enh71161     2    8961600    8962600      2       1  150064       2.3217     0.010124
enh71176     2    9314700    9315700      3       1  150064       2.0327     0.021043
enh71178     2    9327700    9328700      4       1  150064       1.9288     0.026876
enh71184     2    9353600    9354600      1       1  150064       3.0893     0.001003
enh71185     2    9355700    9356700      3       1  150064       2.9002    0.0018646
enh71187     2    9358500    9359500      1       1  150064       1.7092      0.04371
enh71192     2    9373000    9374000      1       1  150064       1.8161      0.03468
enh71199     2    9384200    9385200      2       1  150064       3.0992   0.00097013
enh71201     2    9390200    9391200      3       2  150064       2.6987    0.0034807
enh71202     2    9392100    9393100      2       1  150064        3.021    0.0012595
enh71206     2    9404200    9405200      1       1  150064        3.188    0.0007163
enh71207     2    9406400    9407400      1       1  150064        3.206    0.0006729
enh71208     2    9408400    9409400      4       2  150064       2.3659    0.0089922
enh71209     2    9409400    9410400      3       2  150064       1.9146     0.027771
enh71259     2    9685500    9686500      3       2  150064       2.0401     0.020668
enh71317     2   10094100   10095100      8       4  150064       2.0775     0.018877
enh71321     2   10123800   10124800      9       4  150064       1.8234     0.034118
enh71322     2   10132000   10133000      5       2  150064       2.7116     0.003348
enh71394     2   10947700   10948700      9       2  150064       1.8183     0.034506
enh71397     2   10954200   10955200      4       2  150064       2.5586    0.0052546
enh71403     2   11004700   11005700      6       3  150064        1.671     0.047362
enh71458     2   11534800   11535800      7       2  150064       1.8955     0.029013
enh71486     2   11883200   11884200      5       3  150064       1.7708     0.038296
enh71488     2   11890600   11891600      2       1  150064        1.706     0.044003
enh71490     2   11894600   11895600      2       1  150064       1.6794     0.046542
enh71494     2   11904300   11905300      2       1  150064       1.7834      0.03726
enh71496     2   11914600   11915600      4       2  150064       2.0882     0.018391
enh71499     2   11924500   11925500      2       1  150064       2.6214     0.004379
enh71502     2   11950500   11951500      2       1  150064       1.8599      0.03145
enh71515     2   12272000   12273000      3       2  150064       2.2404     0.012532
enh71516     2   12295200   12296200      2       1  150064       2.0491     0.020224
enh71521     2   12342500   12343500      8       4  150064       1.6584     0.048618
enh71523     2   12427100   12428100      5       2  150064       1.6543     0.049033
enh71537     2   12642600   12643600      4       2  150064       2.0144     0.021983
enh71540     2   12695000   12696000      2       1  150064       1.8598     0.031459
enh71545     2   12776800   12777800      1       1  150064       3.2707    0.0005364
enh71557     2   12880800   12881800      3       2  150064       2.0345     0.020951
enh71587     2   15309800   15310800      5       2  150064       2.4187    0.0077875
enh71589     2   15446900   15447900      2       1  150064       2.3785    0.0086924
enh71595     2   15698800   15699800      4       1  150064       1.8447     0.032539
enh71612     2   15938600   15939600      5       3  150064       1.7315     0.041679
enh71628     2   16803400   16804400      2       1  150064       1.7213     0.042596
enh71650     2   17828200   17829200      3       2  150064       1.7582     0.039355
enh71651     2   17932800   17933800      3       1  150064       1.9908     0.023252
enh71652     2   17936400   17937400      1       1  150064       2.1711      0.01496
enh71653     2   17938300   17939300      1       1  150064       2.0909      0.01827
enh71656     2   17974800   17975800      1       1  150064       2.1191      0.01704
enh71658     2   18002700   18003700      2       1  150064       1.7553     0.039602
enh71659     2   18032900   18033900      7       4  150064       1.8073     0.035355
enh71660     2   18074500   18075500      5       2  150064       3.5741   0.00017574
enh71661     2   18082200   18083200      2       1  150064       3.5259     0.000211
enh71662     2   18093200   18094200      7       4  150064       2.5386    0.0055653
enh71708     2   19314200   19315200      1       1  150064       2.6166     0.004441
enh71709     2   19320300   19321300      4       2  150064       2.4301    0.0075471
enh71715     2   19673400   19674400      3       2  150064       1.8886      0.02947
enh71748     2   20246400   20247400      5       2  150064       2.0174     0.021825
enh71749     2   20247000   20248000      4       2  150064       2.2004      0.01389
enh71776     2   20540900   20541900      2       1  150064       1.7302     0.041794
enh71817     2   20773500   20774500      4       2  150064       2.9595    0.0015409
enh71843     2   21493100   21494100      1       1  150064       2.1294      0.01661
enh71845     2   22059400   22060400      2       1  150064       1.9162     0.027669
enh71847     2   22503400   22504400      1       1  150064       2.4772      0.00662
enh71849     2   22722600   22723600      1       1  150064       4.3969     5.49e-06
enh71851     2   23264400   23265400      7       3  150064       1.7346      0.04141
enh71852     2   23265300   23266300      4       2  150064       1.8009     0.035863
enh71877     2   23703600   23704600      4       2  150064       1.8388     0.032972
enh71905     2   23921300   23922300      3       2  150064       1.9901     0.023288
enh71911     2   24065700   24066700      3       2  150064       2.2515     0.012177
enh71912     2   24122800   24123800      3       1  150064       1.7631     0.038946
enh71913     2   24124600   24125600      1       1  150064       2.0809      0.01872
enh71914     2   24127100   24128100      2       1  150064       2.0112     0.022153
enh71915     2   24138700   24139700      1       1  150064       2.1244      0.01682
enh71918     2   24151200   24152200      2       1  150064       1.9116     0.027966
enh71919     2   24161400   24162400      1       1  150064       2.2362      0.01267
enh71921     2   24167000   24168000      5       2  150064       2.4735    0.0066904
enh71929     2   24347300   24348300      2       1  150064       1.6722     0.047238
enh71950     2   24654600   24655600      3       2  150064         2.44    0.0073436
enh71952     2   24659000   24660000      2       1  150064       2.4416    0.0073102
enh71961     2   24728500   24729500      1       1  150064       2.4802     0.006565
enh71972     2   24835900   24836900      2       1  150064       1.8495     0.032195
enh71974     2   24880900   24881900      3       2  150064       1.6727     0.047197
enh72010     2   25321100   25322100      2       1  150064       1.9089     0.028136
enh72011     2   25346300   25347300      4       1  150064       3.6785   0.00011729
enh72012     2   25350200   25351200      2       1  150064       3.4789   0.00025176
enh72014     2   25439200   25440200      3       1  150064       3.3274   0.00043832
enh72016     2   25452400   25453400      4       2  150064       3.9435   4.0149e-05
enh72020     2   25486200   25487200      3       2  150064       3.6998   0.00010789
enh72022     2   25501400   25502400      2       1  150064       1.7057      0.04403
enh72024     2   25508400   25509400      2       1  150064       1.9292     0.026854
enh72025     2   25512100   25513100      4       2  150064       2.7444    0.0030312
enh72026     2   25514800   25515800      2       1  150064       2.1919     0.014194
enh72029     2   25526100   25527100      4       2  150064       2.7383    0.0030879
enh72030     2   25530400   25531400      5       2  150064       3.4965   0.00023573
enh72031     2   25536000   25537000      1       1  150064       2.8611     0.002111
enh72033     2   25551600   25552600      2       1  150064       2.5484    0.0054113
enh72034     2   25553500   25554500      1       1  150064       1.9943      0.02306
enh72041     2   25598800   25599800      3       2  150064       3.8737   5.3599e-05
enh72055     2   25872000   25873000      5       2  150064       1.7409     0.040852
enh72056     2   25887100   25888100      2       1  150064       1.8753     0.030376
enh72064     2   26074800   26075800      5       2  150064       1.9901     0.023289
enh72068     2   26161600   26162600      1       1  150064       1.9976      0.02288
enh72072     2   26202600   26203600      1       1  150064       2.0723      0.01912
enh72074     2   26214400   26215400      3       1  150064        3.715   0.00010161
enh72075     2   26220200   26221200      7       3  150064       2.8477    0.0022021
enh72077     2   26231200   26232200      5       1  150064         1.72     0.042716
enh72081     2   26262800   26263800      2       1  150064       2.6277    0.0042987
enh72083     2   26267400   26268400      2       1  150064       3.1104   0.00093416
enh72087     2   26277600   26278600      3       2  150064        1.748     0.040235
enh72096     2   26322600   26323600      1       1  150064       1.9555      0.02526
enh72097     2   26331100   26332100      1       1  150064       2.1892      0.01429
enh72101     2   26402200   26403200      3       1  150064        1.709     0.043728
enh72115     2   26523300   26524300      3       2  150064       1.6587     0.048589
enh72135     2   26927100   26928100      2       1  150064       1.7498     0.040079
enh72136     2   26929600   26930600      1       1  150064       2.0956      0.01806
enh72142     2   26985800   26986800      2       1  150064       3.1708   0.00076023
enh72146     2   26995600   26996600      1       1  150064       3.3202    0.0004497
enh72147     2   26996600   26997600      2       1  150064       3.1335   0.00086353
enh72151     2   27184200   27185200      3       2  150064       2.1409     0.016141
enh72155     2   27199500   27200500      2       1  150064       3.1474   0.00082362
enh72159     2   27213900   27214900      1       1  150064       2.5416     0.005518
enh72160     2   27232700   27233700      1       1  150064       3.2453    0.0005866
enh72161     2   27239800   27240800      2       1  150064       2.7106     0.003358
enh72162     2   27249200   27250200      1       1  150064       3.3146    0.0004588
enh72163     2   27254200   27255200      1       1  150064       3.0193     0.001267
enh72166     2   27275300   27276300      2       1  150064       2.6178    0.0044244
enh72168     2   27286300   27287300      2       1  150064       3.9856    3.366e-05
enh72169     2   27291400   27292400      1       1  150064       3.7026    0.0001067
enh72170     2   27298000   27299000      2       1  150064       2.0918     0.018229
enh72174     2   27345400   27346400      2       1  150064       2.6162    0.0044459
enh72180     2   27405600   27406600      3       2  150064       2.0776     0.018873
enh72181     2   27413900   27414900      3       1  150064       2.4997    0.0062141
enh72184     2   27432200   27433200      5       3  150064       2.1164     0.017157
enh72188     2   27441000   27442000      9       3  150064       2.3197      0.01018
enh72189     2   27503600   27504600      1       1  150064       2.3305     0.009891
enh72191     2   27516800   27517800      1       1  150064       2.2682      0.01166
enh72192     2   27521000   27522000      2       1  150064       1.7781     0.037695
enh72193     2   27525400   27526400      1       1  150064       2.1382      0.01625
enh72194     2   27526000   27527000      2       1  150064       2.4601    0.0069449
enh72198     2   27543400   27544400      2       1  150064       1.9898     0.023304
enh72200     2   27557500   27558500      1       1  150064       2.2842      0.01118
enh72205     2   27595100   27596100      2       1  150064       2.3713    0.0088636
enh72207     2   27604100   27605100      1       1  150064       3.0578     0.001115
enh72208     2   27630200   27631200      1       1  150064       3.1035    0.0009562
enh72212     2   27664800   27665800      1       1  150064       3.1687    0.0007655
enh72213     2   27668000   27669000      1       1  150064       1.9908      0.02325
enh72214     2   27711200   27712200      4       2  150064       3.6298   0.00014183
enh72215     2   27715900   27716900      2       1  150064       3.0186    0.0012695
enh72217     2   27807600   27808600      3       2  150064       2.7382    0.0030892
enh72219     2   27852600   27853600      4       2  150064       1.6601     0.048445
enh72220     2   27860800   27861800      2       1  150064        1.682      0.04628
enh72222     2   27888200   27889200      2       1  150064        1.985     0.023573
enh72227     2   27937100   27938100      1       1  150064       2.8369     0.002278
enh72229     2   27942400   27943400      3       2  150064       2.1704     0.014989
enh72232     2   27952200   27953200      4       1  150064       4.0802   2.2501e-05
enh72236     2   27983700   27984700      2       1  150064       2.0176     0.021815
enh72238     2   27988800   27989800      3       2  150064       4.4211   4.9099e-06
enh72241     2   27999900   28000900      2       1  150064       3.7915   7.4862e-05
enh72243     2   28020500   28021500      3       1  150064       4.2568   1.0368e-05
enh72248     2   28129000   28130000      2       1  150064       3.5374   0.00020207
enh72250     2   28143200   28144200      1       1  150064       3.5243    0.0002123
enh72251     2   28169000   28170000      1       1  150064       3.4674    0.0002628
enh72256     2   28202700   28203700      2       1  150064         4.51   3.2416e-06
enh72261     2   28257800   28258800      2       1  150064       3.2946   0.00049281
enh72264     2   28303300   28304300      5       3  150064       2.3963    0.0082801
enh72266     2   28324900   28325900      1       1  150064       2.2133      0.01344
enh72269     2   28385500   28386500      2       1  150064       1.7823     0.037347
enh72282     2   28550100   28551100      1       1  150064       2.5517      0.00536
enh72291     2   28601000   28602000      2       1  150064       1.6477     0.049712
enh72292     2   28604000   28605000      2       1  150064       2.2766     0.011404
enh72294     2   28611800   28612800      2       1  150064       3.1887   0.00071447
enh72295     2   28622800   28623800      2       1  150064       2.6156     0.004454
enh72297     2   28628400   28629400      4       2  150064        2.443    0.0072837
enh72300     2   28636500   28637500      2       1  150064       1.9748     0.024147
enh72301     2   28646500   28647500      6       3  150064       3.0378    0.0011914
enh72302     2   28668100   28669100      4       2  150064        2.542    0.0055112
enh72305     2   28750600   28751600      4       2  150064       2.0234     0.021514
enh72344     2   28985000   28986000      1       1  150064        2.729     0.003176
enh72348     2   28995200   28996200      3       2  150064       2.6067    0.0045711
enh72349     2   28997800   28998800      4       2  150064       2.6867     0.003608
enh72351     2   29025300   29026300      1       1  150064       2.8096      0.00248
enh72352     2   29032400   29033400      3       1  150064       3.1758   0.00074719
enh72354     2   29093600   29094600      6       3  150064         1.99     0.023295
enh72367     2   29276300   29277300      6       3  150064       2.1929     0.014157
enh72373     2   29330200   29331200      2       1  150064       2.1293     0.016616
enh72381     2   29388200   29389200      3       1  150064       1.8139     0.034846
enh72385     2   29643700   29644700      3       1  150064       3.8457   6.0109e-05
enh72393     2   30368200   30369200      2       1  150064       1.8372     0.033087
enh72397     2   30378400   30379400      1       1  150064       1.7063      0.04398
enh72403     2   30446700   30447700      4       1  150064       2.0073      0.02236
enh72426     2   30588900   30589900      1       1  150064       1.8188      0.03447
enh72427     2   30594600   30595600      2       1  150064       1.7379     0.041116
enh72464     2   31520100   31521100      1       1  150064       1.9569      0.02518
enh72467     2   31547300   31548300      2       1  150064       1.6604     0.048421
enh72549     2   33546300   33547300      2       1  150064       2.0047     0.022498
enh72589     2   36601600   36602600      3       2  150064       2.3787     0.008687
enh72593     2   36614700   36615700      7       3  150064       1.7482     0.040212
enh72604     2   36650300   36651300      4       2  150064       1.7258     0.042188
enh72607     2   36654300   36655300      7       3  150064       2.0034     0.022565
enh72612     2   36676200   36677200      1       1  150064       2.2365      0.01266
enh72623     2   36710500   36711500      4       2  150064       1.6997     0.044598
enh72624     2   36712900   36713900      2       1  150064       1.9432     0.025999
enh72625     2   36717100   36718100      3       1  150064       1.7722     0.038184
enh72639     2   36791600   36792600      4       2  150064       2.0243      0.02147
enh72656     2   36933300   36934300      4       2  150064        2.538    0.0055736
enh72660     2   37048600   37049600      7       1  150064       2.9894    0.0013974
enh72661     2   37116900   37117900      3       1  150064       1.7748     0.037965
enh72664     2   37178300   37179300      4       2  150064        1.784     0.037209
enh72666     2   37194700   37195700      1       1  150064       2.9809     0.001437
enh72667     2   37247500   37248500      1       1  150064       3.0485      0.00115
enh72673     2   37314800   37315800      2       1  150064       2.7382    0.0030884
enh72678     2   37424700   37425700      4       2  150064       3.0807    0.0010325
enh72679     2   37425500   37426500      2       1  150064       2.8072    0.0024987
enh72681     2   37453400   37454400      6       3  150064       3.1935   0.00070269
enh72682     2   37456200   37457200      3       2  150064       2.2591     0.011938
enh72684     2   37509900   37510900      3       2  150064       2.3853     0.008532
enh72685     2   37532500   37533500      3       2  150064       1.8277     0.033798
enh72686     2   37537600   37538600      4       2  150064       2.6187    0.0044127
enh72687     2   37538900   37539900      4       2  150064       4.2399   1.1183e-05
enh72688     2   37545100   37546100      2       1  150064       3.1965   0.00069552
enh72689     2   37548500   37549500      3       1  150064       3.5822   0.00017033
enh72690     2   37554100   37555100      7       3  150064       3.1957   0.00069755
enh72691     2   37570600   37571600      7       3  150064        3.884   5.1384e-05
enh72692     2   37576800   37577800      2       1  150064       2.7638    0.0028562
enh72693     2   37592000   37593000      2       1  150064       2.7585    0.0029036
enh72694     2   37592600   37593600      4       2  150064        2.604    0.0046077
enh72696     2   37603800   37604800      8       4  150064       1.8991     0.028778
enh72698     2   37641500   37642500      4       2  150064       2.1762      0.01477
enh72703     2   37733200   37734200      2       1  150064       2.0154     0.021932
enh72735     2   38020700   38021700      3       1  150064       1.8912     0.029298
enh72751     2   38151000   38152000      4       2  150064       1.9939     0.023079
enh72754     2   38323600   38324600      4       2  150064       1.6801     0.046474
enh72778     2   38528800   38529800      5       1  150064       1.8383     0.033009
enh72796     2   38671000   38672000      5       3  150064        2.128     0.016667
enh72833     2   38948400   38949400      5       2  150064       2.5385    0.0055665
enh72835     2   38967800   38968800      1       1  150064       2.2486      0.01227
enh72843     2   39057400   39058400      1       1  150064       2.1365      0.01632
enh72854     2   39299700   39300700      3       2  150064       1.7475     0.040276
enh72857     2   39320400   39321400      3       1  150064       1.6751     0.046955
enh72858     2   39322100   39323100      1       1  150064       1.6606       0.0484
enh72869     2   39377800   39378800      3       2  150064       2.2906     0.010995
enh72871     2   39381600   39382600      3       2  150064       1.8599     0.031449
enh72876     2   39454800   39455800      3       2  150064       1.8022     0.035754
enh72884     2   39614700   39615700      4       1  150064       1.7551     0.039622
enh72899     2   39653000   39654000      2       1  150064       2.3016     0.010678
enh72915     2   39768000   39769000      3       2  150064       2.6328    0.0042341
enh72924     2   39859000   39860000      2       1  150064       2.7981    0.0025706
enh72925     2   39866800   39867800      1       1  150064        2.064      0.01951
enh72928     2   39963600   39964600      1       1  150064        2.569       0.0051
enh72929     2   39999400   40000400      4       2  150064       2.0368     0.020835
enh72930     2   40000700   40001700      1       1  150064       2.0746      0.01901
enh72932     2   40003700   40004700      2       1  150064       2.1676     0.015094
enh72945     2   40392100   40393100      3       1  150064       2.0289     0.021237
enh72952     2   40466900   40467900      4       2  150064       2.6961    0.0035077
enh72954     2   40500800   40501800      4       1  150064       1.6571     0.048748
enh72958     2   40510000   40511000      3       1  150064        1.697     0.044847
enh72962     2   40570700   40571700      7       4  150064       1.7141     0.043254
enh72963     2   40573900   40574900      8       4  150064       1.9006     0.028677
enh72964     2   40579700   40580700      3       2  150064       2.3671     0.008964
enh72965     2   40587800   40588800      4       2  150064       2.1433     0.016043
enh72972     2   40630700   40631700      4       2  150064       2.0119     0.022117
enh72974     2   40645700   40646700      1       1  150064       1.9016      0.02861
enh72978     2   40661300   40662300      7       2  150064       1.9266     0.027013
enh72981     2   40681600   40682600      3       1  150064       2.3402    0.0096374
enh72983     2   40714800   40715800      4       2  150064       2.3782    0.0086979
enh72984     2   40715400   40716400      3       1  150064       1.7557      0.03957
enh72985     2   40895600   40896600      3       2  150064       1.7715      0.03824
enh72987     2   41825100   41826100      4       1  150064       2.0469     0.020333
enh72995     2   42054200   42055200      4       2  150064       2.8824    0.0019732
enh72996     2   42068900   42069900      5       2  150064       2.5672    0.0051259
enh72997     2   42069800   42070800      4       2  150064       2.3644    0.0090306
enh72998     2   42071300   42072300      1       1  150064       3.2072    0.0006702
enh72999     2   42074500   42075500      7       3  150064       2.0367     0.020842
enh73000     2   42078200   42079200      4       2  150064       2.9702    0.0014881
enh73009     2   42133000   42134000      8       2  150064       1.8191     0.034449
enh73088     2   42981200   42982200      5       2  150064       1.7573     0.039434
enh73090     2   43013400   43014400      6       2  150064       2.4807    0.0065563
enh73091     2   43015400   43016400     10       2  150064        1.724     0.042356
enh73094     2   43021300   43022300      3       2  150064       1.6521     0.049252
enh73104     2   43072500   43073500      3       1  150064       2.2827     0.011225
enh73105     2   43078600   43079600      4       2  150064       1.7226     0.042485
enh73155     2   43371400   43372400      4       2  150064       1.7633     0.038928
enh73156     2   43379900   43380900      5       2  150064       1.9536     0.025374
enh73249     2   44330200   44331200      5       3  150064       2.1278     0.016678
enh73253     2   44399300   44400300      1       1  150064       2.1429      0.01606
enh73257     2   44410100   44411100      6       1  150064       1.7792     0.037602
enh73258     2   44411100   44412100      1       1  150064       1.9663      0.02463
enh73260     2   44418200   44419200      1       1  150064       1.7877      0.03691
enh73263     2   44462400   44463400      4       2  150064       1.8748     0.030407
enh73295     2   45671700   45672700      6       3  150064       1.9395     0.026221
enh73307     2   45895800   45896800      2       1  150064       2.0769     0.018907
enh73308     2   45902000   45903000      3       2  150064       1.9215     0.027334
enh73321     2   45986300   45987300      2       1  150064       2.3983    0.0082368
enh73334     2   46049600   46050600      5       3  150064       1.8345      0.03329
enh73358     2   46196100   46197100     11       2  150064       2.3409    0.0096176
enh73360     2   46219400   46220400      4       2  150064       2.4906    0.0063764
enh73368     2   46273900   46274900      5       3  150064       1.9727     0.024267
enh73369     2   46285000   46286000      5       3  150064        2.454    0.0070639
enh73370     2   46290100   46291100      4       2  150064         3.29    0.0005009
enh73421     2   46727400   46728400      3       2  150064        1.713     0.043354
enh73425     2   46772800   46773800      1       1  150064       1.6782      0.04665
enh73426     2   46773400   46774400      1       1  150064       1.6782      0.04665
enh73439     2   46845400   46846400      2       1  150064       1.6933     0.045203
enh73445     2   46928500   46929500      1       1  150064       1.7349      0.04138
enh73459     2   47007700   47008700      2       1  150064       1.7339     0.041472
enh73477     2   47102700   47103700      1       1  150064       1.8646      0.03112
enh73500     2   47212100   47213100      1       1  150064       1.7302       0.0418
enh73528     2   47394600   47395600      2       1  150064       2.3168     0.010257
enh73529     2   47395900   47396900      5       2  150064       1.8005     0.035888
enh73557     2   47978900   47979900      3       2  150064       1.6925     0.045279
enh73558     2   47994700   47995700      2       1  150064       2.2832     0.011209
enh73559     2   48012300   48013300      7       3  150064       2.4451    0.0072404
enh73564     2   48092600   48093600      4       2  150064       2.6304    0.0042637
enh73565     2   48096300   48097300      1       1  150064       2.6681     0.003814
enh73567     2   48112000   48113000      2       1  150064       2.1082     0.017507
enh73568     2   48115700   48116700      6       3  150064       2.7228     0.003237
enh73569     2   48122000   48123000      2       1  150064       2.3482    0.0094325
enh73570     2   48126300   48127300      5       2  150064       1.8647     0.031109
enh73572     2   48128800   48129800      1       1  150064       2.9361     0.001662
enh73574     2   48274000   48275000      4       2  150064       4.0023   3.1362e-05
enh73579     2   48340500   48341500      1       1  150064       2.0415       0.0206
enh73582     2   48401400   48402400      3       2  150064       1.9352     0.026483
enh73583     2   48407400   48408400      4       2  150064       1.8378     0.033046
enh73588     2   48446900   48447900      3       2  150064       2.0228     0.021546
enh73590     2   48476100   48477100      1       1  150064       2.1128      0.01731
enh73592     2   48533300   48534300      2       1  150064        2.354    0.0092865
enh73593     2   48539300   48540300      2       1  150064       2.8249    0.0023645
enh73595     2   48545400   48546400      2       1  150064        2.511    0.0060198
enh73596     2   48547300   48548300      4       2  150064       2.0054     0.022463
enh73597     2   48551400   48552400      2       1  150064       2.8114     0.002466
enh73598     2   48552800   48553800      5       2  150064       2.6788    0.0036946
enh73599     2   48555900   48556900      3       2  150064       1.7871     0.036963
enh73600     2   48557500   48558500      6       3  150064       3.3282   0.00043701
enh73602     2   48559400   48560400      3       1  150064       3.2019   0.00068253
enh73604     2   48568900   48569900      5       2  150064       3.0055    0.0013259
enh73606     2   48571800   48572800      6       2  150064       2.0167     0.021866
enh73607     2   48572700   48573700      5       2  150064       2.7475    0.0030026
enh73609     2   48578900   48579900      3       2  150064       1.6704     0.047424
enh73610     2   48581000   48582000      3       2  150064       1.7895     0.036764
enh73612     2   48583900   48584900      7       3  150064       1.8749     0.030405
enh73616     2   48641800   48642800      4       2  150064       2.8038    0.0025255
enh73618     2   48647800   48648800      2       1  150064       2.9427    0.0016269
enh73621     2   48671300   48672300      4       2  150064        2.113       0.0173
enh73626     2   48701400   48702400      2       1  150064       2.2353     0.012699
enh73627     2   48708200   48709200      4       2  150064       2.7629    0.0028646
enh73628     2   48736100   48737100      2       1  150064       2.8269      0.00235
enh73636     2   48787200   48788200      6       2  150064       1.8341     0.033317
enh73638     2   48807900   48808900      5       1  150064       2.0483     0.020266
enh73640     2   48941500   48942500      3       1  150064       1.7554     0.039598
enh73641     2   48949600   48950600      6       3  150064       1.9674     0.024568
enh73652     2   50719000   50720000      1       1  150064       3.0002     0.001349
enh73654     2   51240200   51241200      1       1  150064       2.1981      0.01397
enh73663     2   53966000   53967000      1       1  150064       2.5202     0.005865
enh73666     2   53995700   53996700      4       2  150064       2.0615     0.019627
enh73668     2   54015400   54016400      4       1  150064       2.2744     0.011472
enh73669     2   54053600   54054600      3       2  150064       2.6099    0.0045285
enh73671     2   54172300   54173300      2       1  150064       1.7235     0.042399
enh73672     2   54176800   54177800      4       2  150064       2.6881    0.0035929
enh73673     2   54184200   54185200      2       1  150064       2.3289    0.0099325
enh73674     2   54188400   54189400      2       1  150064       2.5869     0.004842
enh73677     2   54193900   54194900      4       2  150064       2.1468     0.015903
enh73680     2   54216300   54217300      3       1  150064       2.3442     0.009535
enh73681     2   54226000   54227000      1       1  150064       2.2411      0.01251
enh73682     2   54239600   54240600      4       2  150064       2.0364     0.020853
enh73683     2   54242700   54243700      1       1  150064       2.2655      0.01174
enh73685     2   54280200   54281200      2       1  150064       2.1753     0.014802
enh73686     2   54315100   54316100      2       1  150064       1.8354     0.033224
enh73688     2   54330700   54331700      4       2  150064       2.5832    0.0048945
enh73689     2   54341300   54342300      5       2  150064        2.161     0.015346
enh73707     2   54628900   54629900      6       2  150064       2.0744      0.01902
enh73713     2   54667100   54668100      1       1  150064       2.5264     0.005762
enh73724     2   54711400   54712400      6       3  150064       1.9338     0.026568
enh73728     2   54723800   54724800      2       1  150064       1.8464     0.032415
enh73729     2   54725000   54726000      7       4  150064       2.9441    0.0016195
enh73740     2   54749000   54750000      5       2  150064       2.2137     0.013426
enh73741     2   54750100   54751100      2       1  150064       1.8078     0.035319
enh73745     2   54763200   54764200      2       1  150064       3.3304   0.00043354
enh73746     2   54764600   54765600      5       2  150064       2.1402     0.016169
enh73755     2   54789800   54790800      2       1  150064       1.7881     0.036883
enh73757     2   54793800   54794800      2       1  150064       2.2905     0.010997
enh73763     2   54811400   54812400      3       1  150064       2.3829    0.0085877
enh73764     2   54816500   54817500      3       2  150064       2.2802     0.011298
enh73766     2   54822200   54823200      5       3  150064       2.3515     0.009349
enh73769     2   54828400   54829400      3       2  150064       2.3583    0.0091785
enh73772     2   54841800   54842800      6       2  150064       2.0279     0.021286
enh73775     2   54852100   54853100      2       1  150064       2.8326    0.0023083
enh73776     2   54853200   54854200      3       2  150064       1.7994     0.035982
enh73782     2   54867300   54868300      6       3  150064       2.5437    0.0054839
enh73784     2   54884900   54885900      5       2  150064       3.2844   0.00051093
enh73793     2   54907400   54908400      8       4  150064       2.6705    0.0037871
enh73797     2   55086800   55087800      4       2  150064       2.9666    0.0015057
enh73801     2   55127300   55128300      4       2  150064       2.1475     0.015876
enh73803     2   55133200   55134200      4       2  150064       2.9952    0.0013715
enh73805     2   55152500   55153500      7       4  150064       3.2805   0.00051816
enh73806     2   55153800   55154800      4       2  150064       2.6708    0.0037839
enh73807     2   55172000   55173000      3       1  150064       3.3971   0.00034048
enh73820     2   55222600   55223600      5       2  150064       2.7688     0.002813
enh73822     2   55241700   55242700      2       1  150064       2.2825     0.011231
enh73823     2   55247800   55248800      6       3  150064        1.962      0.02488
enh73828     2   55271100   55272100      4       1  150064       1.7911     0.036635
enh73829     2   55282900   55283900      3       2  150064       2.0073     0.022358
enh73830     2   55310500   55311500      4       2  150064       1.8639      0.03117
enh73843     2   55395600   55396600      4       2  150064       1.7441     0.040571
enh73844     2   55402300   55403300      1       1  150064       2.6422     0.004118
enh73853     2   55636000   55637000      7       2  150064       1.6988     0.044674
enh73855     2   55643600   55644600      7       3  150064        1.684     0.046086
enh73857     2   55658600   55659600      8       3  150064       1.9271     0.026983
enh73876     2   56031400   56032400      1       1  150064       2.8782        0.002
enh73877     2   56032400   56033400      3       1  150064       2.5365    0.0055991
enh73884     2   56096600   56097600      2       1  150064       1.8086     0.035259
enh73885     2   56098400   56099400      1       1  150064       1.9554      0.02527
enh73892     2   56127000   56128000      2       1  150064       2.8072    0.0024986
enh73893     2   56128200   56129200      6       3  150064       2.4107    0.0079605
enh73902     2   56192800   56193800      6       2  150064         1.78      0.03754
enh73903     2   56219600   56220600      2       1  150064       2.3018     0.010673
enh73905     2   56240900   56241900      3       1  150064       1.7881     0.036878
enh73908     2   56476100   56477100      3       1  150064       2.1523     0.015687
enh73920     2   57948000   57949000      2       1  150064       3.8989   4.8315e-05
enh73921     2   57986400   57987400      1       1  150064       4.5121     3.21e-06
enh73925     2   58272100   58273100      3       1  150064       3.1905   0.00071004
enh73926     2   58275000   58276000      1       1  150064       4.4393    4.513e-06
enh73929     2   58334800   58335800      4       2  150064       4.5604    2.553e-06
enh73932     2   58466300   58467300      3       2  150064        3.836   6.2534e-05
enh73933     2   58674700   58675700      3       2  150064       2.7116    0.0033483
enh73934     2   58749200   58750200      1       1  150064       2.3964     0.008279
enh73939     2   60321000   60322000      3       1  150064       1.7909     0.036658
enh73940     2   60440700   60441700      3       2  150064        2.635    0.0042066
enh73941     2   60479500   60480500      3       1  150064       2.0587     0.019764
enh73946     2   60705500   60706500      1       1  150064       3.1202    0.0009037
enh73949     2   60735200   60736200      1       1  150064        1.657      0.04876
enh73950     2   60742700   60743700      2       1  150064       2.0799     0.018768
enh73951     2   60755400   60756400      2       1  150064        2.509     0.006053
enh73958     2   60982400   60983400      4       2  150064       2.3444    0.0095296
enh73979     2   61409300   61410300      1       1  150064       2.4981     0.006243
enh73983     2   61583700   61584700      3       2  150064       2.0802     0.018755
enh73984     2   61607300   61608300      1       1  150064       3.3657    0.0003817
enh73990     2   61666400   61667400      1       1  150064       3.3974    0.0003401
enh73994     2   61685600   61686600      2       1  150064        1.899     0.028781
enh73999     2   61699400   61700400      1       1  150064        1.971      0.02436
enh74045     2   62491500   62492500      5       2  150064        2.541    0.0055275
enh74046     2   62493400   62494400      2       1  150064       2.5248    0.0057878
enh74047     2   62494600   62495600      3       1  150064       2.1539     0.015623
enh74052     2   62531900   62532900      4       2  150064       1.7705      0.03832
enh74053     2   62534700   62535700      2       1  150064       2.1382     0.016249
enh74060     2   62653600   62654600      3       2  150064       2.8972    0.0018823
enh74061     2   62683200   62684200      1       1  150064       1.9283      0.02691
enh74062     2   62685400   62686400      3       2  150064       2.2483     0.012277
enh74063     2   62688500   62689500      6       4  150064       1.7993      0.03599
enh74064     2   62695000   62696000      4       2  150064       2.1227      0.01689
enh74067     2   62713000   62714000      2       1  150064       2.3474     0.009452
enh74068     2   62715900   62716900      3       2  150064       2.7455    0.0030209
enh74069     2   62722700   62723700      3       2  150064       3.5736   0.00017604
enh74072     2   62772300   62773300      1       1  150064       2.7936     0.002606
enh74078     2   62805400   62806400      7       3  150064       1.6492      0.04955
enh74080     2   62816600   62817600      4       2  150064       3.0652    0.0010876
enh74083     2   62869800   62870800      1       1  150064       1.6466      0.04982
enh74084     2   62886400   62887400      1       1  150064       2.3939     0.008335
enh74085     2   62890400   62891400      1       1  150064       2.5693     0.005095
enh74087     2   62924900   62925900      1       1  150064        2.253      0.01213
enh74088     2   62930200   62931200      2       1  150064       2.4051    0.0080836
enh74089     2   62939300   62940300      2       1  150064       1.8861     0.029644
enh74094     2   62954400   62955400      1       1  150064       2.7954     0.002592
enh74100     2   62969000   62970000      1       1  150064       2.8907     0.001922
enh74103     2   62987300   62988300      4       2  150064       3.0513    0.0011394
enh74107     2   63004700   63005700      1       1  150064       2.7245      0.00322
enh74108     2   63006800   63007800      1       1  150064       3.1064    0.0009468
enh74110     2   63008300   63009300      1       1  150064       3.0648     0.001089
enh74112     2   63011200   63012200      1       1  150064       2.8579     0.002132
enh74114     2   63013200   63014200      1       1  150064       2.8445     0.002224
enh74119     2   63020800   63021800      1       1  150064       2.9635     0.001521
enh74125     2   63052800   63053800      2       1  150064       1.7936     0.036435
enh74127     2   63166800   63167800      3       1  150064       3.0863    0.0010132
enh74162     2   64064000   64065000      2       1  150064       1.8105     0.035108
enh74188     2   64290800   64291800      2       1  150064       1.9995     0.022775
enh74206     2   64429000   64430000      1       1  150064       1.6741      0.04706
enh74213     2   64464100   64465100      1       1  150064       1.7585      0.03933
enh74234     2   64675000   64676000      1       1  150064       2.2436      0.01243
enh74235     2   64679400   64680400      1       1  150064       1.6838      0.04611
enh74237     2   64687200   64688200      3       2  150064       2.2465     0.012337
enh74246     2   64813800   64814800      5       2  150064       1.8747     0.030416
enh74248     2   64826400   64827400      7       2  150064       2.5498    0.0053895
enh74249     2   64828000   64829000      2       1  150064       2.8091     0.002484
enh74250     2   64831700   64832700      1       1  150064       2.0075      0.02235
enh74251     2   64833100   64834100      1       1  150064       2.7279     0.003187
enh74359     2   65571400   65572400      3       1  150064        1.876     0.030326
enh74385     2   65629600   65630600      1       1  150064       2.0333      0.02101
enh74390     2   65653400   65654400      3       2  150064       1.9779     0.023972
enh74395     2   65772800   65773800      2       1  150064       2.6961    0.0035078
enh74425     2   66749200   66750200      6       2  150064       2.7226    0.0032388
enh74427     2   66761600   66762600      5       2  150064       2.0469     0.020333
enh74428     2   66763800   66764800      2       1  150064       2.1276     0.016683
enh74434     2   66788200   66789200      6       3  150064       2.2369     0.012646
enh74437     2   66811000   66812000      1       1  150064       1.9309      0.02675
enh74449     2   67189800   67190800      1       1  150064       1.6593      0.04853
enh74455     2   67616200   67617200      4       2  150064       2.2801     0.011301
enh74479     2   68349100   68350100      3       2  150064       1.7271     0.042072
enh74480     2   68351400   68352400      2       1  150064       2.1222     0.016909
enh74483     2   68386200   68387200      5       2  150064       2.8937    0.0019034
enh74484     2   68415600   68416600      2       1  150064       2.5703    0.0050809
enh74487     2   68422200   68423200      3       2  150064       2.0024      0.02262
enh74488     2   68427300   68428300      2       1  150064       2.7095    0.0033691
enh74490     2   68434100   68435100      2       1  150064       3.0277    0.0012321
enh74493     2   68444900   68445900      3       1  150064       2.7141    0.0033227
enh74497     2   68462700   68463700      3       1  150064       2.2667     0.011704
enh74499     2   68470500   68471500      1       1  150064       2.8782        0.002
enh74501     2   68482700   68483700      1       1  150064       2.8455     0.002217
enh74503     2   68507100   68508100      2       1  150064       2.9225     0.001736
enh74519     2   68654600   68655600      1       1  150064       1.7041      0.04418
enh74520     2   68658200   68659200      5       2  150064       1.9143     0.027789
enh74524     2   68679000   68680000      5       2  150064       1.7643     0.038842
enh74561     2   69153500   69154500      4       2  150064       2.5911    0.0047837
enh74562     2   69158800   69159800      5       2  150064        1.901     0.028653
enh74600     2   69423200   69424200      2       1  150064       2.1456     0.015953
enh74602     2   69429100   69430100      2       1  150064       1.8456     0.032478
enh74611     2   69525800   69526800      6       1  150064       2.2518     0.012166
enh74612     2   69536300   69537300      1       1  150064       1.9178      0.02757
enh74615     2   69606000   69607000      1       1  150064       2.0466      0.02035
enh74665     2   69960900   69961900      4       1  150064       1.8338      0.03334
enh74667     2   69971000   69972000      3       1  150064        1.813     0.034918
enh74676     2   69997000   69998000      1       1  150064       1.7877      0.03691
enh74681     2   70017000   70018000      5       2  150064       1.7414     0.040805
enh74684     2   70054800   70055800      3       1  150064        1.947      0.02577
enh74688     2   70128100   70129100      2       1  150064       1.9686       0.0245
enh74690     2   70138700   70139700      2       1  150064       1.6613     0.048325
enh74693     2   70145600   70146600      5       1  150064       1.7858     0.037066
enh74694     2   70153700   70154700      4       1  150064       1.8322     0.033464
enh74698     2   70191200   70192200      1       1  150064       2.1937      0.01413
enh74704     2   70261900   70262900      2       1  150064       1.6648     0.047979
enh74715     2   70340300   70341300      1       1  150064       1.8139      0.03485
enh74724     2   70470200   70471200      2       1  150064       1.7034     0.044247
enh74726     2   70486600   70487600      2       1  150064       1.6595     0.048504
enh74727     2   70488700   70489700      1       1  150064       1.7247      0.04229
enh74755     2   71506000   71507000      3       1  150064       2.0484     0.020262
enh74757     2   71561600   71562600      3       1  150064       2.2041     0.013757
enh74758     2   71562600   71563600      1       1  150064       2.8548     0.002153
enh74759     2   71566500   71567500      4       2  150064       2.4225    0.0077061
enh74762     2   71644500   71645500      6       3  150064       2.9433    0.0016237
enh74764     2   71679000   71680000      2       1  150064       2.3736    0.0088076
enh74785     2   71909800   71910800      2       1  150064       1.6639     0.048069
enh74797     2   72028700   72029700      2       1  150064       2.1933     0.014142
enh74800     2   72060800   72061800      2       1  150064         2.26     0.011911
enh74813     2   72356800   72357800      2       1  150064       2.9769    0.0014561
enh74814     2   72365900   72366900      4       1  150064       2.4733     0.006694
enh74818     2   72438700   72439700      3       2  150064       2.1717     0.014938
enh74819     2   72463200   72464200      1       1  150064        2.753     0.002953
enh74825     2   72803200   72804200      1       1  150064       1.7126      0.04339
enh74841     2   73211000   73212000      1       1  150064       4.2793    9.375e-06
enh74842     2   73213000   73214000      1       1  150064       4.1939    1.371e-05
enh74843     2   73216600   73217600      1       1  150064        4.059    2.464e-05
enh74844     2   73261200   73262200      2       1  150064       4.7225    1.165e-06
enh74846     2   73295500   73296500      2       1  150064       3.0522     0.001136
enh74851     2   73319500   73320500      2       1  150064       3.1168   0.00091398
enh74852     2   73321000   73322000      5       2  150064       2.9955    0.0013701
enh74853     2   73329800   73330800      6       2  150064       3.1284   0.00087891
enh74854     2   73332600   73333600      1       1  150064       3.2815    0.0005162
enh74855     2   73334200   73335200      2       1  150064       3.4372   0.00029392
enh74856     2   73336600   73337600      4       1  150064       2.6464    0.0040674
enh74857     2   73439000   73440000      2       1  150064       3.0255    0.0012412
enh74858     2   73439800   73440800      2       1  150064       2.4099    0.0079777
enh74862     2   73611600   73612600      2       1  150064       3.7349   9.3901e-05
enh74864     2   73645700   73646700      2       1  150064        2.894    0.0019017
enh74865     2   73867400   73868400      3       1  150064       4.0881   2.1749e-05
enh74871     2   73986300   73987300      3       1  150064       2.8224    0.0023835
enh74875     2   74057600   74058600      3       1  150064       2.5124    0.0059954
enh74880     2   74100000   74101000      6       3  150064       3.4458   0.00028468
enh74881     2   74118200   74119200      4       2  150064        2.119     0.017045
enh74903     2   74253200   74254200      4       1  150064        3.009    0.0013105
enh74904     2   74258100   74259100      3       1  150064       2.0401     0.020671
enh74905     2   74259800   74260800      2       1  150064       2.6726    0.0037635
enh74907     2   74268800   74269800      1       1  150064       3.0596     0.001108
enh74909     2   74306600   74307600      1       1  150064       2.8324      0.00231
enh74955     2   74810600   74811600      1       1  150064        1.784      0.03721
enh74967     2   74967800   74968800      6       1  150064       1.8074     0.035354
enh74989     2   75114500   75115500      6       2  150064       2.0817     0.018687
enh74990     2   75120600   75121600      1       1  150064        1.956      0.02523
enh75003     2   75785900   75786900      3       2  150064       1.7691     0.038437
enh75021     2   83758000   83759000      4       2  150064       1.7278     0.042008
enh75026     2   84675900   84676900      3       2  150064       3.0414    0.0011775
enh75108     2   85517800   85518800      3       2  150064       1.6597     0.048483
enh75116     2   85567200   85568200      1       1  150064       1.7273      0.04206
enh75117     2   85572700   85573700      4       2  150064       1.9932     0.023117
enh75123     2   85606100   85607100      4       2  150064       1.6669     0.047768
enh75124     2   85609800   85610800      4       2  150064       2.2774     0.011381
enh75125     2   85611700   85612700      2       1  150064       2.6278    0.0042966
enh75126     2   85613000   85614000      2       1  150064        2.659    0.0039189
enh75128     2   85619900   85620900      1       1  150064       2.3396     0.009651
enh75129     2   85621800   85622800      3       2  150064       1.7157     0.043111
enh75130     2   85623800   85624800      3       1  150064       2.2708     0.011579
enh75134     2   85637900   85638900      3       1  150064       2.8256    0.0023599
enh75137     2   85642900   85643900      4       1  150064        2.705    0.0034151
enh75138     2   85644600   85645600      5       2  150064       3.2498   0.00057749
enh75139     2   85646700   85647700      5       3  150064       1.9963     0.022953
enh75142     2   85658400   85659400      3       1  150064       1.9353     0.026478
enh75173     2   85844600   85845600      1       1  150064       2.0794      0.01879
enh75201     2   85994500   85995500      1       1  150064        2.303      0.01064
enh75254     2   86295700   86296700      6       2  150064       1.8888     0.029457
enh75307     2   86859400   86860400      4       2  150064       1.6547     0.048997
enh75310     2   86930400   86931400      1       1  150064       2.7007      0.00346
enh75313     2   86974700   86975700      2       1  150064       2.5472    0.0054289
enh75358     2   88928100   88929100      2       1  150064       2.2154     0.013366
enh75397     2   96335800   96336800      1       1  150064       1.7518       0.0399
enh75401     2   96352200   96353200      1       1  150064       1.7291       0.0419
enh75412     2   96841400   96842400      3       1  150064       3.5507   0.00019213
enh75415     2   96865800   96866800      1       1  150064       3.9562    3.808e-05
enh75416     2   96872000   96873000      2       1  150064       2.6324    0.0042391
enh75417     2   96875700   96876700      1       1  150064       3.9123    4.571e-05
enh75423     2   96918800   96919800      2       1  150064       3.6782   0.00011744
enh75429     2   96962500   96963500      1       1  150064       3.7642    8.354e-05
enh75438     2   97022000   97023000      1       1  150064       3.4551     0.000275
enh75440     2   97069000   97070000      3       2  150064       2.0935     0.018151
enh75445     2   97096700   97097700      2       1  150064       2.6512    0.0040106
enh75454     2   97197600   97198600      1       1  150064       1.9138      0.02782
enh75456     2   97206200   97207200      3       2  150064       2.0361     0.020869
enh75459     2   97219500   97220500      2       1  150064       2.1345     0.016403
enh75465     2   97288700   97289700      1       1  150064       2.8336     0.002301
enh75467     2   97297600   97298600      1       1  150064        2.562     0.005203
enh75471     2   97350700   97351700      1       1  150064        2.613     0.004488
enh75473     2   97395600   97396600      1       1  150064       2.3479     0.009439
enh75476     2   97404200   97405200      1       1  150064       1.9779      0.02397
enh75477     2   97413100   97414100      2       1  150064       3.9458   3.9765e-05
enh75478     2   97425200   97426200      2       1  150064       1.9136     0.027833
enh75480     2   97435500   97436500      3       1  150064       1.7792     0.037603
enh75481     2   97438200   97439200      2       1  150064       2.9396    0.0016433
enh75482     2   97440200   97441200      3       1  150064       1.8033     0.035668
enh75484     2   97458200   97459200      2       1  150064       2.9304    0.0016928
enh75486     2   97477000   97478000      1       1  150064        2.391     0.008401
enh75488     2   97483700   97484700      1       1  150064       2.1714      0.01495
enh75489     2   97485700   97486700      1       1  150064       1.7377      0.04113
enh75490     2   97488900   97489900      2       1  150064       2.9683    0.0014971
enh75491     2   97497900   97498900      1       1  150064       2.0026      0.02261
enh75496     2   97527500   97528500      3       2  150064       2.4422     0.007299
enh75498     2   97536500   97537500      2       1  150064       1.9317     0.026699
enh75499     2   97540000   97541000      2       1  150064        2.489    0.0064044
enh75500     2   97547400   97548400      2       1  150064       3.6192   0.00014774
enh75501     2   97551900   97552900      3       1  150064       4.0482   2.5804e-05
enh75504     2   97561100   97562100      5       2  150064       2.9332    0.0016776
enh75505     2   97564500   97565500      1       1  150064        3.734    9.424e-05
enh75506     2   97569100   97570100      4       2  150064       3.6646   0.00012388
enh75507     2   97571400   97572400      5       1  150064       3.6681   0.00012217
enh75508     2   97574200   97575200      2       1  150064       3.0363    0.0011976
enh75509     2   97578900   97579900      2       1  150064       3.5059   0.00022755
enh75513     2   97594100   97595100      2       1  150064       4.0478   2.5853e-05
enh75520     2   97761200   97762200      6       1  150064       2.4276    0.0075996
enh75523     2   98260800   98261800      2       1  150064       2.3703    0.0088868
enh75524     2   98276900   98277900      3       2  150064       2.5713    0.0050661
enh75527     2   98341900   98342900      3       2  150064       1.9772     0.024008
enh75530     2   98371000   98372000      2       1  150064       1.8939     0.029121
enh75534     2   98486700   98487700      2       1  150064       1.8509     0.032095
enh75537     2   98545600   98546600      2       1  150064        1.712     0.043445
enh75539     2   98550600   98551600      2       1  150064       1.7451     0.040483
enh75542     2   98567000   98568000      6       3  150064       2.1762     0.014772
enh75544     2   98583000   98584000      1       1  150064       2.9781      0.00145
enh75546     2   98586300   98587300      4       2  150064       2.3228     0.010095
enh75547     2   98599100   98600100      4       2  150064       2.3889    0.0084491
enh75550     2   98608800   98609800      2       1  150064       2.9515     0.001581
enh75551     2   98627100   98628100      2       1  150064       2.6621    0.0038827
enh75559     2   98703900   98704900      2       1  150064       1.6794     0.046533
enh75560     2   98750500   98751500      2       1  150064       2.2184     0.013264
enh75569     2   99001000   99002000      1       1  150064       1.6937      0.04516
enh75570     2   99028900   99029900      1       1  150064        1.811      0.03507
enh75571     2   99060200   99061200      2       1  150064        1.857     0.031655
enh75572     2   99067900   99068900      1       1  150064        1.848       0.0323
enh75579     2   99088300   99089300      5       1  150064       1.7535     0.039756
enh75585     2   99100200   99101200      1       1  150064       1.8484      0.03227
enh75591     2   99121600   99122600      1       1  150064       1.8763      0.03031
enh75597     2   99227000   99228000      1       1  150064       1.8062      0.03544
enh75620     2   99422200   99423200      3       1  150064       1.7118      0.04347
enh75624     2   99449700   99450700      3       1  150064       1.7629     0.038962
enh75664     2  100223700  100224700      2       1  150064       2.2657     0.011735
enh75666     2  100251800  100252800      5       2  150064       3.9334   4.1881e-05
enh75667     2  100253100  100254100      3       2  150064       2.6499     0.004026
enh75669     2  100260300  100261300      4       2  150064       3.0465    0.0011575
enh75677     2  100308200  100309200      3       2  150064       1.8918     0.029256
enh75679     2  100314000  100315000      6       2  150064       1.8304     0.033592
enh75682     2  100325400  100326400      2       1  150064       1.9935     0.023104
enh75683     2  100345100  100346100      2       1  150064       1.8716     0.030634
enh75688     2  100577000  100578000      1       1  150064        1.887      0.02958
enh75711     2  101349800  101350800      7       2  150064       2.4091    0.0079954
enh75717     2  101383200  101384200      2       1  150064       1.7774     0.037753
enh75718     2  101396500  101397500      4       2  150064       1.8887     0.029469
enh75731     2  101494000  101495000      4       2  150064       1.9468     0.025777
enh75738     2  101541400  101542400      6       2  150064        1.864     0.031159
enh75769     2  101850700  101851700      2       1  150064       2.4755    0.0066531
enh75775     2  101916800  101917800      5       2  150064       2.3846    0.0085493
enh75786     2  102051200  102052200      8       2  150064       1.7225     0.042492
enh75874     2  102697900  102698900      3       2  150064       1.9792     0.023897
enh75877     2  102717300  102718300      6       3  150064        2.633    0.0042321
enh75881     2  102738000  102739000      7       2  150064       1.9739     0.024195
enh75882     2  102743700  102744700      2       1  150064        1.908     0.028196
enh75883     2  102746600  102747600      2       1  150064       3.0076    0.0013167
enh75885     2  102764900  102765900      4       1  150064       1.6998     0.044587
enh75890     2  102782300  102783300      2       1  150064       2.2052     0.013721
enh75892     2  102804200  102805200      4       2  150064       1.8226     0.034185
enh75893     2  102822400  102823400     12       2  150064        1.712     0.043453
enh75905     2  103342500  103343500      2       1  150064       2.5383    0.0055693
enh75906     2  103351200  103352200      3       1  150064       2.6778    0.0037058
enh75908     2  103374500  103375500      4       1  150064       1.9846     0.023593
enh75909     2  103376800  103377800      6       2  150064       1.7735     0.038075
enh75911     2  103384000  103385000      2       1  150064       2.0378     0.020784
enh75917     2  103401200  103402200      2       1  150064       2.1843      0.01447
enh75951     2  105994400  105995400      2       1  150064       1.8562     0.031715
enh75983     2  106342400  106343400     14       4  150064       2.3326    0.0098348
enh75984     2  106359700  106360700      2       1  150064       2.2947     0.010874
enh75986     2  106370800  106371800      5       2  150064       2.4207    0.0077459
enh75991     2  106380200  106381200      7       2  150064       1.6886     0.045649
enh76038     2  106526200  106527200      1       1  150064        1.723      0.04244
enh76057     2  106776000  106777000      1       1  150064       1.8693      0.03079
enh76101     2  109158500  109159500      2       1  150064       1.8542     0.031857
enh76104     2  109168600  109169600      1       1  150064       2.0803      0.01875
enh76122     2  109200000  109201000      3       2  150064       2.3212     0.010138
enh76131     2  109222500  109223500      5       3  150064       1.6827     0.046215
enh76134     2  109231600  109232600      3       1  150064       1.8293     0.033678
enh76220     2  110267500  110268500      3       2  150064       4.5927   2.1875e-06
enh76221     2  110271600  110272600      2       1  150064       3.3942   0.00034421
enh76222     2  110278600  110279600      4       2  150064       3.5474    0.0001945
enh76224     2  110315900  110316900      3       2  150064       4.2529   1.0551e-05
enh76227     2  110365200  110366200      1       1  150064       3.0332      0.00121
enh76228     2  110367200  110368200      2       1  150064       3.2812   0.00051685
enh76229     2  110368400  110369400      3       2  150064       2.1698      0.01501
enh76230     2  110374500  110375500      2       1  150064       2.7704    0.0027992
enh76231     2  110393500  110394500      5       2  150064       1.9743     0.024173
enh76232     2  110395500  110396500      4       2  150064       3.3785   0.00036447
enh76244     2  110856200  110857200      2       1  150064       1.6803     0.046451
enh76245     2  110858800  110859800      3       2  150064       1.9862     0.023508
enh76248     2  110906900  110907900      2       1  150064        2.578    0.0049685
enh76253     2  110974100  110975100      3       1  150064       1.9248     0.027129
enh76255     2  111472000  111473000      2       1  150064       1.9187     0.027509
enh76259     2  111534800  111535800      3       2  150064       1.9785     0.023934
enh76276     2  111906100  111907100      5       3  150064       2.5458     0.005451
enh76281     2  111942600  111943600      3       1  150064       2.1292      0.01662
enh76292     2  112249100  112250100      3       1  150064       1.8719     0.030608
enh76296     2  112252700  112253700      1       1  150064        2.238      0.01261
enh76310     2  112462700  112463700      4       2  150064        1.688     0.045706
enh76318     2  112667200  112668200      3       1  150064       1.7778     0.037718
enh76320     2  112676500  112677500      2       1  150064       2.1086     0.017491
enh76323     2  112703600  112704600      3       1  150064       1.7818     0.037389
enh76331     2  112763400  112764400      3       1  150064       1.7518     0.039905
enh76344     2  112925800  112926800      1       1  150064       2.0466      0.02035
enh76349     2  113040000  113041000      1       1  150064       1.6929      0.04524
enh76355     2  113188800  113189800      4       2  150064       1.9642     0.024755
enh76375     2  113431900  113432900      1       1  150064       2.4515     0.007114
enh76400     2  113943100  113944100      2       1  150064        2.212     0.013483
enh76415     2  114081400  114082400      4       2  150064        1.824     0.034076
enh76426     2  114634900  114635900      4       2  150064       2.5767     0.004988
enh76430     2  114650900  114651900     11       3  150064       2.1158     0.017181
enh76434     2  114667700  114668700      5       2  150064       2.1569     0.015506
enh76451     2  118849000  118850000      2       1  150064       1.8597     0.031465
enh76457     2  119144800  119145800      3       1  150064       2.0439     0.020484
enh76460     2  119496100  119497100      2       1  150064       1.8167     0.034629
enh76497     2  120177600  120178600      1       1  150064       2.2423      0.01247
enh76500     2  120183200  120184200      3       2  150064        1.843     0.032662
enh76544     2  120774400  120775400      3       1  150064       1.6981     0.044745
enh76575     2  121261200  121262200      1       1  150064       2.0304      0.02116
enh76580     2  121302900  121303900      2       1  150064       1.9769     0.024025
enh76591     2  121416200  121417200      7       2  150064       2.0009       0.0227
enh76592     2  121417800  121418800      3       1  150064       2.3656    0.0090016
enh76636     2  121954400  121955400      3       1  150064       1.7022     0.044361
enh76651     2  122277100  122278100      2       1  150064       2.0019     0.022649
enh76654     2  122289900  122290900      4       2  150064       2.2455     0.012369
enh76688     2  122511700  122512700      1       1  150064       1.8269      0.03386
enh76691     2  122568700  122569700      4       2  150064       1.8472     0.032356
enh76710     2  127428300  127429300      2       1  150064       1.8366     0.033137
enh76721     2  127522700  127523700      3       2  150064       1.7297     0.041844
enh76723     2  127532900  127533900      6       3  150064       1.8621     0.031293
enh76731     2  127825200  127826200      1       1  150064        1.886      0.02965
enh76734     2  127843600  127844600      7       2  150064       2.4133    0.0079045
enh76735     2  127846900  127847900      2       1  150064       1.9827     0.023699
enh76736     2  127849700  127850700      7       4  150064       2.3606    0.0091222
enh76737     2  127852900  127853900      1       1  150064       3.3938    0.0003446
enh76738     2  127855400  127856400      2       1  150064       2.1139     0.017262
enh76741     2  127885800  127886800      5       1  150064       2.0111     0.022158
enh76829     2  128786200  128787200      2       1  150064       1.7097     0.043657
enh76860     2  129165700  129166700      6       3  150064       2.2666     0.011708
enh76883     2  129935700  129936700      7       2  150064         1.67     0.047461
enh76899     2  131131900  131132900      1       1  150064       2.2907      0.01099
enh76900     2  131133900  131134900      3       2  150064       1.7561     0.039535
enh76903     2  131149600  131150600      1       1  150064       2.1072      0.01755
enh76910     2  131798700  131799700      2       1  150064       3.2262   0.00062719
enh76912     2  131813600  131814600      1       1  150064       3.2902    0.0005006
enh76915     2  131821600  131822600      1       1  150064       2.6426     0.004114
enh76917     2  131833800  131834800      2       1  150064       3.1771   0.00074376
enh76920     2  131848000  131849000      2       1  150064       2.7538    0.0029452
enh76921     2  131848800  131849800      2       1  150064       2.0167     0.021865
enh76922     2  131852000  131853000      2       1  150064       2.6769    0.0037155
enh76923     2  131861200  131862200      4       2  150064        3.335   0.00042656
enh76924     2  131864600  131865600      2       1  150064        2.684    0.0036368
enh76936     2  133105400  133106400      1       1  150064       1.6687      0.04759
enh76968     2  134575200  134576200      4       2  150064       1.7073     0.043887
enh76977     2  134855200  134856200      3       1  150064       3.2536   0.00056969
enh76978     2  134880500  134881500      2       1  150064       2.8151    0.0024384
enh76979     2  134883100  134884100      2       1  150064       1.7535     0.039758
enh76982     2  134889100  134890100      1       1  150064       2.7632     0.002862
enh76983     2  134889700  134890700      2       1  150064       1.8367     0.033124
enh76984     2  134891600  134892600      3       2  150064       3.2345   0.00060923
enh76985     2  134893000  134894000      3       2  150064       1.7024     0.044336
enh76988     2  134899000  134900000      5       2  150064       3.9182   4.4597e-05
enh76989     2  134900400  134901400      2       1  150064       3.3207   0.00044901
enh77037     2  135674200  135675200      1       1  150064       3.0217     0.001257
enh77040     2  135691500  135692500      2       1  150064       1.7384     0.041068
enh77073     2  137658800  137659800      3       1  150064       1.6567     0.048792
enh77080     2  138737700  138738700      1       1  150064        1.833       0.0334
enh77090     2  139122700  139123700      1       1  150064       2.9193     0.001754
enh77099     2  139293600  139294600      3       2  150064       1.7277     0.042024
enh77100     2  139465300  139466300      5       3  150064       2.3918    0.0083829
enh77101     2  139705000  139706000      3       1  150064       2.1125     0.017324
enh77102     2  139705700  139706700      3       2  150064       2.4435    0.0072719
enh77103     2  141004800  141005800      1       1  150064       3.4008    0.0003359
enh77108     2  143625700  143626700      2       1  150064       1.7656     0.038731
enh77129     2  144710600  144711600      1       1  150064       2.9854     0.001416
enh77134     2  144911400  144912400      1       1  150064       2.0128      0.02207
enh77137     2  144987800  144988800      1       1  150064       2.6821     0.003658
enh77139     2  144995000  144996000      1       1  150064       2.0335        0.021
enh77143     2  145079000  145080000      2       1  150064       2.2661     0.011723
enh77145     2  145087600  145088600      4       2  150064       1.7884     0.036859
enh77146     2  145091000  145092000      1       1  150064       3.2093    0.0006652
enh77151     2  145129900  145130900      1       1  150064       2.7902     0.002634
enh77158     2  145161600  145162600      2       1  150064       4.2078   1.2891e-05
enh77161     2  145168800  145169800      4       2  150064       2.3319     0.009852
enh77163     2  145172100  145173100      2       1  150064       2.6335    0.0042255
enh77164     2  145179200  145180200      1       1  150064        3.401    0.0003357
enh77165     2  145183400  145184400      2       1  150064       3.8243   6.5569e-05
enh77167     2  145187200  145188200      1       1  150064        3.432    0.0002996
enh77168     2  145190800  145191800      1       1  150064        3.911    4.595e-05
enh77169     2  145195300  145196300      2       1  150064       3.7022   0.00010688
enh77171     2  145198600  145199600      6       3  150064       2.3436    0.0095487
enh77172     2  145202000  145203000      1       1  150064       4.3878    5.724e-06
enh77177     2  145213500  145214500      2       1  150064       1.9976     0.022878
enh77180     2  145219800  145220800      2       1  150064       2.1171     0.017124
enh77185     2  145240400  145241400      3       2  150064       1.7992     0.035997
enh77225     2  145793300  145794300      3       2  150064       1.8872     0.029566
enh77230     2  145853600  145854600      2       1  150064       2.5005    0.0062014
enh77232     2  145874300  145875300      4       2  150064       2.5693     0.005095
enh77234     2  145915100  145916100      1       1  150064       1.8551      0.03179
enh77236     2  146044100  146045100      2       1  150064       2.0282     0.021271
enh77250     2  146676300  146677300      2       1  150064       1.8994     0.028755
enh77253     2  147578900  147579900      2       1  150064       4.3816   5.8918e-06
enh77256     2  147674500  147675500      1       1  150064       2.3878     0.008475
enh77257     2  147684700  147685700      2       1  150064       1.8815     0.029949
enh77258     2  147696900  147697900      2       1  150064       1.7672     0.038597
enh77276     2  148257400  148258400      2       1  150064       2.0445     0.020451
enh77290     2  148607200  148608200      4       2  150064       3.0923   0.00099306
enh77292     2  148612400  148613400      2       1  150064       2.1293     0.016614
enh77293     2  148616900  148617900      2       1  150064       2.2004     0.013891
enh77295     2  148627000  148628000      2       1  150064       2.2105     0.013534
enh77299     2  148642600  148643600      2       1  150064       2.2233     0.013099
enh77301     2  148645900  148646900      3       2  150064       1.8045     0.035575
enh77306     2  148747300  148748300      2       1  150064        1.652     0.049272
enh77311     2  148995800  148996800      3       1  150064       2.9606    0.0015352
enh77312     2  149001800  149002800      3       2  150064       2.0629     0.019559
enh77318     2  149404000  149405000      3       1  150064       1.7192     0.042789
enh77335     2  149684400  149685400      3       2  150064       2.2927     0.010934
enh77336     2  149834700  149835700      1       1  150064       2.5856     0.004861
enh77339     2  150418500  150419500      1       1  150064       2.1357      0.01635
enh77341     2  150436900  150437900      4       2  150064       1.6986     0.044699
enh77344     2  150453700  150454700      3       2  150064       2.2572     0.011997
enh77351     2  150714300  150715300      5       3  150064       2.2391     0.012576
enh77371     2  151152900  151153900      3       1  150064       1.9129     0.027881
enh77373     2  151232700  151233700      2       1  150064       1.8048     0.035552
enh77414     2  152400700  152401700      5       1  150064       1.7748     0.037967
enh77431     2  152708200  152709200      2       1  150064       2.2955     0.010852
enh77445     2  152919400  152920400      2       1  150064       1.8037     0.035642
enh77446     2  152953400  152954400      2       1  150064       2.0321      0.02107
enh77449     2  153022600  153023600      1       1  150064        3.211    0.0006614
enh77450     2  153025200  153026200      2       1  150064       2.4332     0.007482
enh77452     2  153029800  153030800      3       2  150064       3.2124   0.00065821
enh77453     2  153056700  153057700      2       1  150064       3.3625   0.00038614
enh77455     2  153079700  153080700      1       1  150064       2.8087     0.002487
enh77456     2  153084200  153085200      4       1  150064        2.749    0.0029893
enh77457     2  153099800  153100800      3       2  150064       2.5596    0.0052395
enh77458     2  153190400  153191400      3       1  150064       2.3965     0.008276
enh77459     2  153194100  153195100      2       1  150064       1.7245     0.042307
enh77465     2  153228800  153229800      5       2  150064        3.015    0.0012848
enh77466     2  153231400  153232400      1       1  150064       1.6686       0.0476
enh77467     2  153236700  153237700      6       2  150064       1.7094     0.043691
enh77469     2  153250900  153251900      3       1  150064       2.0931     0.018171
enh77470     2  153253000  153254000      4       2  150064       2.0615     0.019628
enh77472     2  153257100  153258100      6       2  150064       2.3195     0.010184
enh77480     2  153273600  153274600      9       2  150064       1.8818     0.029932
enh77482     2  153277400  153278400      1       1  150064       2.4169     0.007827
enh77483     2  153279700  153280700      1       1  150064       2.3908     0.008405
enh77484     2  153282400  153283400      4       2  150064       2.3737    0.0088057
enh77487     2  153287400  153288400      1       1  150064       1.9508      0.02554
enh77488     2  153290100  153291100      2       1  150064       2.0212     0.021629
enh77500     2  153326000  153327000      2       1  150064       2.1831     0.014513
enh77519     2  153401500  153402500      1       1  150064       1.8861      0.02964
enh77525     2  153450700  153451700      3       1  150064       1.8641     0.031157
enh77528     2  153468800  153469800      5       2  150064       1.8902     0.029367
enh77529     2  153476500  153477500      5       3  150064       3.6729   0.00011991
enh77530     2  153478200  153479200      1       1  150064       3.6136     0.000151
enh77531     2  153483100  153484100      3       2  150064       2.3958     0.008292
enh77532     2  153503800  153504800      1       1  150064       2.9765     0.001458
enh77534     2  153551100  153552100      2       1  150064        2.609    0.0045403
enh77536     2  153576800  153577800      2       1  150064        2.911    0.0018013
enh77537     2  153586900  153587900      3       2  150064       2.3158     0.010286
enh77538     2  153618300  153619300      3       2  150064       3.8899    5.015e-05
enh77539     2  153732400  153733400      3       2  150064       3.4345   0.00029678
enh77545     2  155000100  155001100      4       2  150064       1.6465     0.049832
enh77593     2  158604100  158605100      1       1  150064       2.2924      0.01094
enh77627     2  159316800  159317800      4       2  150064       3.1216    0.0008994
enh77630     2  159341300  159342300      6       2  150064       1.9106      0.02803
enh77631     2  159343700  159344700      4       2  150064       2.6076     0.004559
enh77632     2  159346100  159347100      1       1  150064       1.9251      0.02711
enh77633     2  159349700  159350700      6       2  150064       2.8574    0.0021356
enh77636     2  159359100  159360100      5       2  150064       3.2452   0.00058689
enh77639     2  159395400  159396400      1       1  150064       1.8639      0.03117
enh77654     2  159698300  159699300      1       1  150064       2.2162      0.01334
enh77725     2  160448700  160449700      4       1  150064       2.5188    0.0058886
enh77726     2  160452000  160453000      2       1  150064       2.1157     0.017185
enh77727     2  160461400  160462400      5       2  150064         2.49    0.0063867
enh77728     2  160462600  160463600      4       2  150064       2.3056     0.010567
enh77729     2  160463500  160464500      2       1  150064       1.9649     0.024715
enh77731     2  160466600  160467600      3       1  150064       2.6898    0.0035746
enh77732     2  160467300  160468300      3       2  150064       1.7494     0.040115
enh77733     2  160468100  160469100      5       3  150064       2.3694    0.0089091
enh77734     2  160515000  160516000      4       1  150064        3.206   0.00067291
enh77735     2  160562800  160563800      8       4  150064       1.7001     0.044559
enh77736     2  160567100  160568100      5       2  150064       2.1417     0.016107
enh77737     2  160572700  160573700      5       2  150064       1.9591      0.02505
enh77738     2  160578800  160579800      5       3  150064       2.1812     0.014585
enh77739     2  160600500  160601500      9       3  150064       3.1078    0.0009424
enh77740     2  160614400  160615400      2       1  150064        2.033     0.021027
enh77742     2  160641700  160642700      3       2  150064        2.222      0.01314
enh77743     2  160649000  160650000      1       1  150064       3.0243     0.001246
enh77745     2  160651400  160652400      4       2  150064       2.2215      0.01316
enh77746     2  160655000  160656000      3       1  150064       2.7305    0.0031624
enh77751     2  160802600  160803600      1       1  150064       2.0456       0.0204
enh77761     2  161014300  161015300      5       2  150064       2.0187     0.021762
enh77799     2  161201900  161202900      4       2  150064       2.0584     0.019777
enh77813     2  161230500  161231500      1       1  150064       1.8975      0.02888
enh77822     2  161255000  161256000      2       1  150064       1.8063     0.035439
enh77828     2  161275200  161276200      2       1  150064        1.803     0.035692
enh77843     2  161318200  161319200      2       1  150064       2.6589    0.0039201
enh77867     2  161508700  161509700      1       1  150064       1.7418      0.04077
enh77870     2  161560200  161561200      4       2  150064       1.6628     0.048171
enh77897     2  162015300  162016300      3       2  150064       3.6754   0.00011873
enh77902     2  162025100  162026100      4       2  150064       1.7418      0.04077
enh77912     2  162869500  162870500      3       2  150064        3.081    0.0010316
enh77913     2  162879400  162880400      2       1  150064       3.3066   0.00047212
enh77915     2  162885400  162886400      2       1  150064       3.1838   0.00072676
enh77916     2  162893000  162894000      2       1  150064       2.6803    0.0036782
enh77917     2  162894000  162895000      2       1  150064       2.8345    0.0022948
enh77950     2  164547600  164548600      2       1  150064       1.8937     0.029135
enh77951     2  164554500  164555500      1       1  150064       2.0803      0.01875
enh77958     2  164573600  164574600      3       2  150064       1.6894      0.04557
enh77960     2  164582900  164583900      1       1  150064       1.9761      0.02407
enh78025     2  166811000  166812000      2       1  150064       3.2935   0.00049468
enh78026     2  166914000  166915000      3       1  150064       2.7335    0.0031329
enh78034     2  168605700  168606700      2       1  150064        1.928     0.026926
enh78067     2  169322900  169323900      2       1  150064       1.7044     0.044157
enh78069     2  169326500  169327500      1       1  150064       2.2774      0.01138
enh78077     2  169374600  169375600      3       1  150064        1.888     0.029515
enh78078     2  169377300  169378300      3       1  150064       1.8381     0.033021
enh78079     2  169378100  169379100      2       1  150064       1.8807     0.030008
enh78081     2  169382800  169383800      5       3  150064       1.7572     0.039444
enh78082     2  169385100  169386100      3       2  150064       3.2223   0.00063589
enh78083     2  169387000  169388000      4       2  150064       1.8565     0.031691
enh78086     2  169406900  169407900      4       2  150064       2.4677    0.0067991
enh78089     2  169424700  169425700      1       1  150064       1.9423      0.02605
enh78093     2  169490200  169491200      4       2  150064       3.0722    0.0010625
enh78095     2  169495700  169496700      4       2  150064       2.8634    0.0020954
enh78099     2  169555200  169556200      6       2  150064       1.8284     0.033746
enh78193     2  171990900  171991900      4       1  150064        1.931     0.026742
enh78197     2  172002700  172003700      4       2  150064       2.1514     0.015721
enh78201     2  172042400  172043400      3       2  150064       2.5819    0.0049133
enh78204     2  172128100  172129100      4       2  150064       2.3211      0.01014
enh78221     2  172560200  172561200      3       2  150064       4.1165   1.9238e-05
enh78222     2  172654500  172655500      3       2  150064       3.3947   0.00034357
enh78224     2  172734900  172735900      1       1  150064       4.1989    1.341e-05
enh78231     2  172865300  172866300      5       2  150064       3.2481   0.00058082
enh78235     2  172916600  172917600      3       2  150064       2.6666    0.0038317
enh78239     2  173149000  173150000      4       2  150064       2.0009     0.022702
enh78240     2  173151300  173152300      3       2  150064       1.7691     0.038435
enh78284     2  173724000  173725000      2       1  150064       1.8378     0.033047
enh78298     2  173917900  173918900      3       2  150064       1.9752     0.024123
enh78300     2  173922900  173923900      3       2  150064       1.7545     0.039676
enh78301     2  173938200  173939200      1       1  150064       1.9496      0.02561
enh78306     2  173954100  173955100      3       2  150064       3.0904   0.00099955
enh78308     2  173959300  173960300      3       2  150064       2.3925     0.008367
enh78311     2  173973500  173974500      3       2  150064       1.6966     0.044891
enh78312     2  173980000  173981000      2       1  150064       1.7573      0.03943
enh78313     2  173980800  173981800      2       1  150064       2.0223     0.021574
enh78318     2  173988700  173989700      1       1  150064       2.3689      0.00892
enh78319     2  173995200  173996200      1       1  150064       1.6463      0.04985
enh78320     2  173996700  173997700      4       2  150064       2.8268    0.0023508
enh78321     2  174000800  174001800      2       1  150064       1.6468       0.0498
enh78323     2  174014900  174015900      4       2  150064       2.5967    0.0047058
enh78326     2  174029700  174030700      9       4  150064       3.1091   0.00093833
enh78327     2  174031600  174032600      3       2  150064       1.6653     0.047928
enh78328     2  174036400  174037400      4       2  150064       3.3542   0.00039798
enh78329     2  174046200  174047200      2       1  150064       1.8225     0.034187
enh78332     2  174052600  174053600      4       2  150064       2.7049    0.0034158
enh78335     2  174059400  174060400      2       1  150064       2.7894    0.0026406
enh78336     2  174063700  174064700      4       2  150064       2.0141     0.022001
enh78339     2  174074700  174075700      6       3  150064       2.6487    0.0040396
enh78340     2  174078900  174079900      4       2  150064       3.0227    0.0012525
enh78341     2  174082900  174083900      3       2  150064       2.1942     0.014112
enh78360     2  174786500  174787500      4       2  150064       2.4199    0.0077623
enh78361     2  174789800  174790800      3       1  150064       2.0155     0.021928
enh78364     2  174805900  174806900      5       3  150064       2.3027     0.010649
enh78365     2  174811200  174812200      3       2  150064       1.8972     0.028902
enh78366     2  174813700  174814700      4       2  150064       2.1485     0.015836
enh78376     2  174875400  174876400      7       2  150064       2.3883    0.0084642
enh78379     2  174887500  174888500      7       3  150064       2.1021     0.017771
enh78386     2  174927000  174928000      2       1  150064       2.2485     0.012273
enh78387     2  175018500  175019500      2       1  150064       2.2438     0.012424
enh78388     2  175111400  175112400      2       1  150064       2.6259    0.0043211
enh78402     2  175452800  175453800      2       1  150064       1.6616     0.048296
enh78407     2  175459600  175460600      1       1  150064       1.9398       0.0262
enh78408     2  175462800  175463800      2       1  150064       1.7884     0.036859
enh78409     2  175465600  175466600      2       1  150064       2.3998    0.0082029
enh78410     2  175470600  175471600      1       1  150064       2.5642     0.005171
enh78413     2  175474700  175475700      2       1  150064       2.2738      0.01149
enh78426     2  175629000  175630000      4       2  150064       2.2562     0.012029
enh78427     2  175637100  175638100      2       1  150064       1.9154     0.027723
enh78443     2  175892600  175893600      4       2  150064       1.6482     0.049657
enh78468     2  177255100  177256100      1       1  150064       1.8978      0.02886
enh78469     2  177257000  177258000      2       1  150064       1.7992     0.035994
enh78474     2  177325800  177326800      3       2  150064       1.9113     0.027983
enh78484     2  177399700  177400700      1       1  150064       1.8883      0.02949
enh78563     2  178742800  178743800      1       1  150064       1.7489      0.04015
enh78569     2  178976200  178977200      2       1  150064       1.9619     0.024889
enh78570     2  178978700  178979700      4       2  150064       1.9436     0.025972
enh78574     2  179120800  179121800      2       1  150064       1.7927     0.036508
enh78641     2  180324900  180325900      3       2  150064       4.3777   5.9962e-06
enh78652     2  180541400  180542400      7       3  150064       2.1037     0.017701
enh78657     2  180880800  180881800      4       1  150064       1.7794     0.037589
enh78658     2  180990100  180991100      1       1  150064       3.4796    0.0002511
enh78684     2  182655600  182656600      3       2  150064        2.046     0.020379
enh78712     2  183386800  183387800      4       2  150064       1.8506     0.032115
enh78719     2  183627900  183628900      3       2  150064       2.2242     0.013067
enh78730     2  183874500  183875500      2       1  150064       3.0777     0.001043
enh78736     2  183990500  183991500      9       3  150064       1.9821     0.023734
enh78738     2  184479200  184480200      3       2  150064       1.9353     0.026477
enh78751     2  187408800  187409800      2       1  150064       2.2828     0.011221
enh78773     2  188267600  188268600      1       1  150064       1.6688      0.04758
enh78797     2  189159800  189160800      6       3  150064       2.7633    0.0028613
enh78798     2  189167900  189168900      2       1  150064        2.019     0.021745
enh78801     2  189198700  189199700      2       1  150064       2.6501    0.0040238
enh78802     2  189246500  189247500      2       1  150064       2.9245     0.001725
enh78810     2  189494300  189495300      4       2  150064       1.6971     0.044842
enh78814     2  189650100  189651100      4       2  150064       2.6008      0.00465
enh78815     2  189653400  189654400      3       1  150064       2.3462    0.0094837
enh78860     2  189978800  189979800      3       1  150064       1.7928       0.0365
enh78916     2  190398800  190399800      1       1  150064        1.646      0.04988
enh78945     2  190734900  190735900      2       1  150064       2.1946     0.014096
enh78959     2  191220600  191221600      1       1  150064       1.7229      0.04245
enh78960     2  191222900  191223900      1       1  150064       2.4581     0.006983
enh78965     2  191274200  191275200      1       1  150064       2.8772     0.002006
enh78974     2  191364500  191365500      4       2  150064        1.799     0.036008
enh78975     2  191365800  191366800      2       1  150064       1.9755     0.024107
enh78980     2  191400600  191401600      3       2  150064       1.7662     0.038684
enh78981     2  191440800  191441800      1       1  150064       2.4636     0.006878
enh78983     2  191447600  191448600      3       1  150064       2.2885     0.011053
enh78984     2  191471400  191472400      6       3  150064       2.9733     0.001473
enh78986     2  191493500  191494500      1       1  150064       2.4292     0.007566
enh79003     2  191677400  191678400      2       1  150064       2.3229     0.010093
enh79004     2  191683400  191684400      3       1  150064       1.8449     0.032528
enh79007     2  191723800  191724800      3       1  150064       1.6957      0.04497
enh79009     2  191741800  191742800      3       1  150064       1.8173     0.034586
enh79012     2  191750600  191751600      1       1  150064       1.7059      0.04401
enh79014     2  191756000  191757000      1       1  150064       1.6797      0.04651
enh79016     2  191803100  191804100      1       1  150064       1.9523      0.02545
enh79020     2  191828800  191829800      3       1  150064       1.8804     0.030025
enh79022     2  191839500  191840500      1       1  150064       2.1781       0.0147
enh79029     2  191879400  191880400      4       2  150064       1.7544     0.039678
enh79030     2  191884200  191885200      3       2  150064       1.8504     0.032126
enh79031     2  191886100  191887100      5       3  150064       1.9452     0.025878
enh79034     2  191914900  191915900      4       1  150064       1.8149     0.034767
enh79035     2  191916800  191917800      2       1  150064       1.6677     0.047691
enh79078     2  192306100  192307100      1       1  150064       1.9478      0.02572
enh79079     2  192330500  192331500      1       1  150064       2.3347      0.00978
enh79129     2  196396800  196397800      3       2  150064       2.6733    0.0037558
enh79130     2  196398700  196399700      3       2  150064       2.4275    0.0076017
enh79131     2  196423900  196424900      3       1  150064        3.563   0.00018331
enh79132     2  196425600  196426600      1       1  150064       3.6498    0.0001312
enh79140     2  196931700  196932700      4       2  150064       1.7793     0.037596
enh79142     2  196976800  196977800      3       1  150064       1.8839     0.029786
enh79143     2  196978400  196979400      1       1  150064       2.1625      0.01529
enh79144     2  197007100  197008100      5       2  150064       1.9295     0.026837
enh79157     2  197140600  197141600      2       1  150064       2.9749    0.0014653
enh79158     2  197148800  197149800      2       1  150064       2.2361     0.012673
enh79159     2  197149600  197150600      1       1  150064        2.547     0.005433
enh79161     2  197159000  197160000      2       1  150064       1.8905     0.029343
enh79167     2  197264200  197265200      3       2  150064       1.6888     0.045631
enh79169     2  197344100  197345100      3       2  150064        2.954    0.0015685
enh79172     2  197466200  197467200      2       1  150064       2.7355    0.0031146
enh79174     2  197623000  197624000      4       1  150064       1.6927     0.045255
enh79175     2  197662400  197663400      1       1  150064       2.2505      0.01221
enh79176     2  197666100  197667100      1       1  150064       2.2069      0.01366
enh79177     2  197788700  197789700      1       1  150064       2.0893      0.01834
enh79178     2  197830700  197831700      2       1  150064       2.1154     0.017198
enh79181     2  197853000  197854000      1       1  150064       2.8627       0.0021
enh79182     2  197876200  197877200      6       2  150064       3.2318   0.00061506
enh79183     2  197936200  197937200      2       1  150064       2.0929     0.018181
enh79184     2  197938000  197939000      3       1  150064       2.0195     0.021716
enh79185     2  197941900  197942900      5       1  150064       2.5641    0.0051718
enh79188     2  197956700  197957700      3       2  150064        2.643    0.0041089
enh79189     2  197962000  197963000      2       1  150064       2.4016    0.0081622
enh79193     2  198016800  198017800      3       1  150064       2.2758     0.011429
enh79196     2  198029300  198030300      2       1  150064       2.3458    0.0094928
enh79212     2  198107100  198108100      1       1  150064        1.867      0.03095
enh79213     2  198113100  198114100      4       1  150064        2.435     0.007445
enh79220     2  198143500  198144500      5       3  150064       3.7182   0.00010032
enh79221     2  198144700  198145700      3       1  150064       4.1655   1.5535e-05
enh79223     2  198157300  198158300      2       1  150064       5.0005   2.8587e-07
enh79225     2  198161800  198162800      2       1  150064       4.4682   3.9434e-06
enh79226     2  198166400  198167400      2       1  150064       4.9679   3.3832e-07
enh79227     2  198169300  198170300      2       1  150064       5.0071   2.7629e-07
enh79228     2  198171600  198172600      3       2  150064       5.2905   6.0986e-08
enh79231     2  198243100  198244100      1       1  150064       4.7819    8.681e-07
enh79233     2  198292800  198293800      1       1  150064       6.4019    7.671e-11
enh79234     2  198308000  198309000      1       1  150064        5.405     3.24e-08
enh79242     2  198403000  198404000      2       1  150064       5.4894   2.0166e-08
enh79249     2  198492500  198493500      4       1  150064       2.0871      0.01844
enh79250     2  198513000  198514000      3       1  150064       4.8472   6.2596e-07
enh79252     2  198541100  198542100      2       1  150064       4.6838    1.408e-06
enh79253     2  198568800  198569800      1       1  150064       4.1225    1.874e-05
enh79254     2  198573400  198574400      2       1  150064        4.101   2.0565e-05
enh79255     2  198667600  198668600      2       1  150064       4.1812   1.4498e-05
enh79256     2  198668000  198669000      3       2  150064       5.3473   4.4647e-08
enh79257     2  198670800  198671800      3       2  150064       4.4429   4.4376e-06
enh79259     2  198673300  198674300      4       2  150064       5.0638   2.0547e-07
enh79260     2  198701900  198702900      2       1  150064       2.3539    0.0092895
enh79261     2  198703500  198704500      1       1  150064       3.0064     0.001322
enh79262     2  198712000  198713000      3       1  150064       4.8843   5.1892e-07
enh79264     2  198743400  198744400      3       1  150064       5.0854   1.8339e-07
enh79265     2  198753500  198754500      2       1  150064       4.2409   1.1133e-05
enh79266     2  198754400  198755400      1       1  150064        4.303    8.424e-06
enh79267     2  198756000  198757000      2       1  150064        3.961   3.7311e-05
enh79268     2  198762400  198763400      2       1  150064       4.6561   1.6112e-06
enh79270     2  198780400  198781400      2       1  150064       3.5144   0.00022033
enh79272     2  198808700  198809700      4       1  150064       4.6965   1.3233e-06
enh79274     2  198815000  198816000      2       1  150064       4.2573   1.0345e-05
enh79275     2  198836900  198837900      3       2  150064       3.1101   0.00093507
enh79276     2  198840500  198841500      3       1  150064       4.6004   2.1087e-06
enh79277     2  198861200  198862200      1       1  150064       1.9634       0.0248
enh79278     2  198917600  198918600      3       1  150064       3.2415    0.0005945
enh79280     2  198976800  198977800      1       1  150064       1.7405      0.04089
enh79295     2  200675200  200676200      2       1  150064       4.4392   4.5156e-06
enh79296     2  200678800  200679800      2       1  150064       3.2866   0.00050696
enh79298     2  200774800  200775800      3       2  150064       5.8052   3.2138e-09
enh79299     2  200777200  200778200      3       2  150064        5.733   4.9335e-09
enh79300     2  200778700  200779700      2       1  150064        3.754   8.7032e-05
enh79301     2  200787200  200788200      5       2  150064       5.7762   3.8197e-09
enh79302     2  200818000  200819000      4       2  150064       5.9462   1.3719e-09
enh79305     2  200850200  200851200      4       2  150064       4.2116   1.2676e-05
enh79310     2  201021100  201022100      2       1  150064       4.8568   5.9644e-07
enh79311     2  201023900  201024900      2       1  150064       5.4442   2.6026e-08
enh79313     2  201042800  201043800      2       1  150064       2.8592    0.0021238
enh79318     2  201175200  201176200      3       1  150064       4.6922   1.3513e-06
enh79321     2  201184100  201185100      2       1  150064       1.8411     0.032803
enh79322     2  201186200  201187200      1       1  150064       5.3766    3.796e-08
enh79323     2  201186800  201187800      1       1  150064       1.8995      0.02875
enh79325     2  201193900  201194900      4       2  150064       2.8612    0.0021102
enh79332     2  201215400  201216400      6       4  150064       1.7277     0.042018
enh79335     2  201221800  201222800      3       2  150064       4.1614   1.5815e-05
enh79336     2  201229000  201230000      3       1  150064       4.8925   4.9787e-07
enh79339     2  201238500  201239500      2       1  150064       4.4098   5.1728e-06
enh79340     2  201239800  201240800      5       2  150064       5.0095   2.7279e-07
enh79341     2  201241600  201242600      4       2  150064        5.263   7.0867e-08
enh79342     2  201244900  201245900      4       2  150064       4.3501   6.8041e-06
enh79343     2  201247300  201248300      5       2  150064       4.4118   5.1248e-06
enh79345     2  201307900  201308900      4       2  150064       4.3459   6.9366e-06
enh79346     2  201320500  201321500      3       1  150064       3.6447   0.00013385
enh79347     2  201330900  201331900      3       1  150064        3.586   0.00016788
enh79348     2  201333600  201334600      3       2  150064       2.4989    0.0062297
enh79355     2  201452400  201453400      1       1  150064       1.9435      0.02598
enh79357     2  201468900  201469900      8       4  150064       2.5824    0.0049057
enh79369     2  201606700  201607700      6       1  150064       2.1047     0.017659
enh79375     2  201642500  201643500      3       1  150064       2.3298    0.0099086
enh79383     2  201751800  201752800      2       1  150064       2.0896     0.018329
enh79428     2  202118700  202119700      7       3  150064       2.9491    0.0015935
enh79430     2  202127100  202128100      8       4  150064       2.3391     0.009666
enh79481     2  202834600  202835600      4       1  150064        2.104      0.01769
enh79515     2  203247200  203248200      2       1  150064       1.6679     0.047665
enh79524     2  203453600  203454600      4       2  150064       2.0539     0.019991
enh79529     2  203510800  203511800      1       1  150064       1.7649      0.03879
enh79539     2  203877600  203878600      1       1  150064       2.9017     0.001856
enh79542     2  203887900  203888900      2       1  150064       2.0359     0.020878
enh79546     2  204105400  204106400      3       1  150064        2.359    0.0091633
enh79552     2  204316100  204317100      2       1  150064       2.4105    0.0079651
enh79554     2  204328100  204329100      3       1  150064       1.9328      0.02663
enh79596     2  204876500  204877500      4       2  150064       1.8888     0.029457
enh79597     2  204896400  204897400      1       1  150064       1.7717      0.03822
enh79636     2  205837200  205838200      1       1  150064       2.1553      0.01557
enh79646     2  206217500  206218500      5       1  150064        1.977      0.02402
enh79658     2  206570200  206571200      3       2  150064       1.9628     0.024832
enh79669     2  206713300  206714300      2       1  150064       2.9118    0.0017968
enh79684     2  206947500  206948500      3       2  150064       1.9901     0.023292
enh79707     2  207911100  207912100      2       1  150064        1.793      0.03649
enh79725     2  208014700  208015700      2       1  150064       2.2176     0.013292
enh79730     2  208089800  208090800      3       2  150064       2.3381    0.0096897
enh79731     2  208092500  208093500      5       3  150064       2.2552      0.01206
enh79740     2  208259200  208260200      7       4  150064       1.7489     0.040155
enh79741     2  208273000  208274000      4       2  150064       2.8627    0.0021004
enh79742     2  208302400  208303400      1       1  150064       2.8015     0.002543
enh79745     2  208346000  208347000      4       2  150064       2.6997      0.00347
enh79746     2  208363400  208364400      3       2  150064       2.4476    0.0071898
enh79750     2  208391500  208392500      4       2  150064       2.3556    0.0092453
enh79754     2  208402600  208403600      2       1  150064       3.4493     0.000281
enh79755     2  208411200  208412200      3       2  150064       4.0868   2.1867e-05
enh79756     2  208413400  208414400      1       1  150064       4.0574    2.481e-05
enh79758     2  208422000  208423000      2       1  150064       3.8072   7.0284e-05
enh79759     2  208425700  208426700      1       1  150064       4.1563    1.617e-05
enh79760     2  208481500  208482500      3       1  150064       3.7659    8.296e-05
enh79761     2  208483200  208484200      4       2  150064       2.7257    0.0032082
enh79762     2  208484100  208485100      1       1  150064       4.1235    1.866e-05
enh79764     2  208497400  208498400      2       1  150064       3.4618   0.00026826
enh79804     2  209078100  209079100      1       1  150064       1.8089      0.03523
enh79853     2  213171400  213172400      8       2  150064       3.5347   0.00020412
enh79854     2  213194500  213195500      4       2  150064       2.5859     0.004856
enh79855     2  213201600  213202600      4       2  150064       3.6338   0.00013964
enh79857     2  213404000  213405000      4       1  150064       3.8383   6.1953e-05
enh79858     2  213551000  213552000      5       3  150064       1.9955     0.022994
enh79859     2  213641500  213642500      4       1  150064       1.8196     0.034408
enh79866     2  213839100  213840100      2       1  150064       1.7183     0.042875
enh79885     2  215348700  215349700      2       1  150064       1.7215     0.042578
enh79937     2  216699800  216700800      3       1  150064       2.1133     0.017288
enh79956     2  216875800  216876800      5       2  150064       1.6575     0.048708
enh79958     2  216880200  216881200      2       1  150064       1.7857     0.037073
enh79984     2  217277900  217278900      3       1  150064       2.8614    0.0021086
enh79991     2  217404400  217405400      2       1  150064       1.9987     0.022821
enh79999     2  217483800  217484800      4       2  150064       1.9169     0.027628
enh80006     2  217529900  217530900      1       1  150064       2.3264     0.009999
enh80007     2  217537400  217538400      3       1  150064       2.4051    0.0080833
enh80020     2  217617400  217618400      1       1  150064       2.1318      0.01651
enh80021     2  217620700  217621700      1       1  150064       2.5263     0.005764
enh80022     2  217622800  217623800      4       2  150064       2.6012    0.0046453
enh80023     2  217625300  217626300      2       1  150064        2.692    0.0035518
enh80054     2  217919300  217920300      3       2  150064       1.6572     0.048735
enh80057     2  217939600  217940600     10       4  150064       2.3359    0.0097472
enh80113     2  218492600  218493600      1       1  150064        2.985     0.001418
enh80139     2  218642300  218643300      1       1  150064       1.8864      0.02962
enh80143     2  218655400  218656400      3       2  150064       2.0218     0.021597
enh80167     2  218782000  218783000      7       3  150064       2.8592    0.0021234
enh80178     2  218851600  218852600      2       1  150064       1.8757     0.030345
enh80209     2  219140200  219141200      1       1  150064       1.8132       0.0349
enh80260     2  219946800  219947800      5       2  150064       1.8635     0.031196
enh80265     2  220014100  220015100      2       1  150064       2.3677    0.0089503
enh80266     2  220025600  220026600      2       1  150064       2.6891    0.0035818
enh80267     2  220035400  220036400      2       1  150064       3.3199    0.0004503
enh80268     2  220038900  220039900      1       1  150064       4.2093    1.281e-05
enh80269     2  220044200  220045200      2       1  150064       3.8727   5.3813e-05
enh80274     2  220091800  220092800      2       1  150064       1.9286     0.026889
enh80305     2  220329600  220330600      1       1  150064       1.6493      0.04954
enh80336     2  221823700  221824700      1       1  150064       2.5469     0.005435
enh80343     2  222304400  222305400      5       2  150064       2.2642     0.011782
enh80344     2  222308400  222309400      4       1  150064       1.6987     0.044684
enh80350     2  222392700  222393700      3       1  150064       2.5242    0.0057984
enh80351     2  222394800  222395800      3       2  150064       1.6472     0.049754
enh80357     2  222575600  222576600      3       1  150064       1.8989     0.028792
enh80358     2  222644500  222645500      3       1  150064        2.206     0.013693
enh80412     2  223769000  223770000      1       1  150064       1.8174      0.03458
enh80438     2  224402800  224403800      4       2  150064       1.8459     0.032452
enh80439     2  224427900  224428900      1       1  150064       2.1643      0.01522
enh80476     2  224906200  224907200      2       1  150064       1.8287     0.033719
enh80490     2  225085500  225086500      3       1  150064       2.1185     0.017066
enh80496     2  225247200  225248200      3       2  150064       2.4004    0.0081897
enh80497     2  225266800  225267800      5       3  150064       2.3293    0.0099211
enh80498     2  225271400  225272400      9       2  150064       2.6546    0.0039703
enh80499     2  225276800  225277800      2       1  150064        3.033    0.0012108
enh80500     2  225349700  225350700      2       1  150064       1.9061     0.028321
enh80501     2  225381800  225382800      1       1  150064       2.3599     0.009139
enh80503     2  225384700  225385700      3       2  150064       3.6737   0.00011953
enh80505     2  225389600  225390600      3       2  150064       1.7816     0.037411
enh80506     2  225392900  225393900      7       2  150064       3.0817     0.001029
enh80507     2  225410000  225411000      1       1  150064       2.3812     0.008627
enh80509     2  225428400  225429400      3       2  150064       1.7376      0.04114
enh80510     2  225433800  225434800      3       1  150064        4.946   3.7869e-07
enh80511     2  225436600  225437600      3       2  150064       4.1463   1.6897e-05
enh80512     2  225439200  225440200      5       2  150064       3.4801   0.00025064
enh80515     2  225446400  225447400      4       2  150064       5.0507   2.2014e-07
enh80517     2  225502400  225503400      6       4  150064       2.5197    0.0058721
enh80518     2  225542900  225543900      1       1  150064       1.9343      0.02654
enh80523     2  225702000  225703000      4       2  150064         2.31     0.010443
enh80525     2  225747500  225748500      3       2  150064       1.6741     0.047057
enh80528     2  225774600  225775600      8       3  150064       1.7529     0.039808
enh80534     2  225812900  225813900      3       2  150064       2.5333    0.0056503
enh80543     2  225901900  225902900      1       1  150064        3.889    5.032e-05
enh80570     2  227184500  227185500      2       1  150064       2.1982     0.013969
enh80586     2  227348500  227349500      3       2  150064       2.1959      0.01405
enh80634     2  227702100  227703100      4       1  150064       1.8952     0.029032
enh80636     2  227756200  227757200      1       1  150064       1.9007      0.02867
enh80639     2  227772600  227773600      3       1  150064       2.0618     0.019612
enh80658     2  228262000  228263000      6       2  150064       2.7527    0.0029553
enh80709     2  230165100  230166100      2       1  150064       1.6727     0.047192
enh80725     2  230711900  230712900      4       2  150064        1.645     0.049989
enh80740     2  230845100  230846100      1       1  150064        2.353     0.009312
enh80751     2  231082100  231083100      2       1  150064       1.6688     0.047582
enh80753     2  231133200  231134200      2       1  150064       1.7095      0.04368
enh80776     2  231549800  231550800      3       2  150064       2.2418     0.012488
enh80818     2  232003100  232004100      2       1  150064       1.6765      0.04682
enh80848     2  232264200  232265200      3       2  150064       1.6577     0.048685
enh80851     2  232276000  232277000      5       2  150064       1.7566     0.039491
enh80853     2  232326200  232327200      2       1  150064       1.9244     0.027151
enh80854     2  232330200  232331200      2       1  150064       2.7802    0.0027166
enh80868     2  232480000  232481000      5       2  150064       1.8536     0.031899
enh80869     2  232481500  232482500      3       2  150064       1.8251     0.033991
enh80877     2  232506100  232507100      4       2  150064       1.7409     0.040852
enh80882     2  232528500  232529500      3       1  150064       2.1975     0.013994
enh80883     2  232532100  232533100      1       1  150064       2.7311     0.003156
enh80885     2  232542200  232543200      5       3  150064       1.7949     0.036334
enh80901     2  232798600  232799600      2       1  150064       2.5171    0.0059155
enh80914     2  233175000  233176000      3       2  150064       1.6926     0.045265
enh80927     2  233441700  233442700      4       2  150064       2.0523     0.020072
enh80928     2  233453200  233454200      3       1  150064       1.7228     0.042464
enh80929     2  233457400  233458400      1       1  150064       2.1019      0.01778
enh80938     2  233554000  233555000      6       3  150064       4.4505   4.2842e-06
enh80939     2  233560800  233561800      3       2  150064       4.9199   4.3302e-07
enh80941     2  233585600  233586600      3       2  150064       5.7821   3.6876e-09
enh80943     2  233643800  233644800      2       1  150064       5.6406   8.4732e-09
enh80944     2  233702800  233703800      1       1  150064       3.5443    0.0001968
enh80945     2  233703900  233704900      2       1  150064       6.0443   7.5018e-10
enh80946     2  233718000  233719000      3       2  150064       5.9004    1.813e-09
enh80947     2  233736700  233737700      2       1  150064       2.2883      0.01106
enh80948     2  233738300  233739300      3       2  150064       1.8975     0.028883
enh80949     2  233756000  233757000      1       1  150064       4.2405    1.115e-05
enh80991     2  234347500  234348500      1       1  150064       2.3988     0.008225
enh81035     2  235354800  235355800      3       1  150064       2.1345     0.016401
enh81036     2  235360000  235361000      1       1  150064       1.7137      0.04329
enh81050     2  235781800  235782800      4       2  150064       1.9651     0.024701
enh81099     2  236419800  236420800      1       1  150064       2.9263     0.001715
enh81107     2  236472000  236473000      2       1  150064       2.3953    0.0083034
enh81121     2  236543400  236544400      2       1  150064       1.8264     0.033891
enh81122     2  236549400  236550400      4       1  150064       2.3116       0.0104
enh81123     2  236556300  236557300      3       1  150064       2.3053     0.010575
enh81139     2  236617500  236618500     10       4  150064       2.1306     0.016559
enh81150     2  236776900  236777900      4       2  150064       2.5256    0.0057755
enh81155     2  237242900  237243900      5       1  150064       2.6116     0.004506
enh81156     2  237245600  237246600      7       2  150064       2.6382    0.0041673
enh81157     2  237247100  237248100      3       1  150064       2.4204    0.0077525
enh81158     2  237250400  237251400      4       2  150064       2.0149     0.021956
enh81168     2  237554800  237555800      3       1  150064        1.695      0.04504
enh81169     2  237562600  237563600      6       3  150064       1.6874      0.04576
enh81182     2  237677600  237678600      4       2  150064       2.1651     0.015189
enh81184     2  237691300  237692300      2       1  150064        1.991      0.02324
enh81204     2  237897000  237898000      3       1  150064       1.6607     0.048387
enh81295     2  238480900  238481900      1       1  150064       2.1434      0.01604
enh81336     2  238648600  238649600      5       1  150064       1.8289     0.033708
enh81338     2  238653400  238654400      6       2  150064       1.6754     0.046924
enh81373     2  239091000  239092000      3       2  150064       1.9188     0.027503
enh81374     2  239107300  239108300      3       2  150064       1.8415     0.032777
enh81590     2  241329000  241330000      7       3  150064       1.9396     0.026212
enh81591     2  241331100  241332100      4       2  150064        2.449    0.0071629
enh81595     2  241386800  241387800     12       3  150064        1.722     0.042537
enh81597     2  241393800  241394800      1       1  150064       1.7524      0.03985
enh81629     2  241948200  241949200      4       2  150064       1.9416     0.026094
enh81632     2  242030800  242031800      2       1  150064       1.7481     0.040226
enh81653     2  242279300  242280300      2       1  150064       1.9294     0.026838
enh81658     2  242304000  242305000      1       1  150064       1.9684      0.02451
enh81660     2  242307100  242308100      2       1  150064       2.1047      0.01766
enh81664     2  242320300  242321300      3       2  150064       2.6115    0.0045079
enh81665     2  242350400  242351400      7       4  150064        2.214     0.013416
enh81679     2  242555800  242556800      4       2  150064       1.8219     0.034235
enh81681     2  242573800  242574800      3       2  150064       1.8432     0.032647
enh81686     2  242604500  242605500      3       1  150064       2.1349     0.016386
enh81712     2  242841400  242842400      6       2  150064        1.655     0.048964
enh81722     3     104500     105500      2       1  150064        1.671      0.04736
enh81733     3     525300     526300      1       1  150064       1.6813      0.04635
enh81734     3    1098400    1099400      3       2  150064       1.7492     0.040129
enh81738     3    1237600    1238600      1       1  150064       2.1984      0.01396
enh81751     3    4348100    4349100      2       1  150064       2.5024    0.0061681
enh81782     3    4697400    4698400      5       3  150064       2.7604    0.0028869
enh81805     3    4907800    4908800      2       1  150064       1.7891     0.036799
enh81810     3    4946200    4947200      8       3  150064       1.7122     0.043431
enh81844     3    5259600    5260600      6       2  150064       1.6473     0.049752
enh81859     3    8501000    8502000      2       1  150064       1.7218     0.042553
enh81882     3    8610200    8611200      3       1  150064       1.6862      0.04588
enh81885     3    8622800    8623800      8       2  150064       1.7401     0.040921
enh81914     3    9064400    9065400      1       1  150064       1.9689      0.02448
enh81915     3    9069300    9070300      7       3  150064        2.941    0.0016359
enh81921     3    9177300    9178300      3       2  150064       2.7217    0.0032478
enh81922     3    9183100    9184100      1       1  150064       2.2035      0.01378
enh81938     3    9403100    9404100      3       2  150064       2.0005     0.022725
enh81939     3    9406000    9407000      4       2  150064       2.0666     0.019388
enh81940     3    9424000    9425000      2       1  150064       2.5786    0.0049598
enh81944     3    9451100    9452100      3       2  150064       2.2399      0.01255
enh81946     3    9460600    9461600      1       1  150064       2.5563     0.005289
enh81947     3    9462600    9463600      3       2  150064       2.2163     0.013337
enh81948     3    9466100    9467100      4       1  150064       1.7865     0.037012
enh81949     3    9493500    9494500      3       2  150064       2.1722     0.014919
enh81954     3    9757500    9758500      4       2  150064       1.8084     0.035269
enh81974     3    9921700    9922700      1       1  150064       3.1752    0.0007487
enh82023     3   10240300   10241300      2       1  150064       1.7216     0.042573
enh82044     3   10418700   10419700      2       1  150064       3.3297   0.00043464
enh82045     3   10439700   10440700      4       2  150064       3.8903   5.0053e-05
enh82046     3   10467200   10468200      2       1  150064       2.1295     0.016605
enh82047     3   10467800   10468800      4       2  150064       2.0304      0.02116
enh82048     3   10469900   10470900      2       1  150064       2.3152       0.0103
enh82054     3   10510300   10511300      2       1  150064       1.9084     0.028173
enh82058     3   10593300   10594300      3       1  150064       2.2016     0.013848
enh82059     3   10599600   10600600      5       2  150064       2.7623    0.0028695
enh82060     3   10612000   10613000      4       1  150064       2.5239    0.0058026
enh82061     3   10642300   10643300      4       2  150064       2.0364     0.020854
enh82112     3   11472600   11473600      3       2  150064       1.9493     0.025629
enh82114     3   11479700   11480700      1       1  150064       2.0655      0.01944
enh82132     3   11608300   11609300      3       2  150064       2.7762    0.0027497
enh82151     3   11672500   11673500      4       1  150064       2.5373    0.0055861
enh82155     3   11685500   11686500      2       1  150064       3.9925   3.2686e-05
enh82156     3   11698300   11699300      2       1  150064       3.3805   0.00036181
enh82157     3   11702200   11703200      4       2  150064       3.2625   0.00055222
enh82169     3   11859100   11860100      4       2  150064       1.7984     0.036057
enh82171     3   11885700   11886700      4       1  150064       2.4669    0.0068148
enh82173     3   12176500   12177500      2       1  150064       2.8207    0.0023956
enh82174     3   12179900   12180900      4       2  150064       1.6611     0.048345
enh82177     3   12191800   12192800      5       2  150064       2.2634     0.011806
enh82181     3   12219100   12220100      1       1  150064       2.1998      0.01391
enh82189     3   12280200   12281200      3       1  150064       2.1289     0.016632
enh82218     3   12392300   12393300      1       1  150064       2.2495      0.01224
enh82219     3   12395200   12396200      2       1  150064       1.9126     0.027897
enh82238     3   12457500   12458500      1       1  150064       1.7807      0.03748
enh82243     3   12463100   12464100      4       2  150064       2.1123     0.017329
enh82248     3   12475900   12476900      4       2  150064       2.6094    0.0045347
enh82249     3   12476600   12477600      3       2  150064       2.6284    0.0042888
enh82251     3   12483200   12484200      1       1  150064       3.6874    0.0001133
enh82252     3   12491300   12492300      2       1  150064       2.5549    0.0053111
enh82254     3   12502500   12503500      2       1  150064       2.2335     0.012757
enh82255     3   12514400   12515400      2       1  150064       2.5823    0.0049066
enh82257     3   12520900   12521900      3       1  150064       2.2586     0.011955
enh82258     3   12524300   12525300      3       1  150064       1.9132     0.027863
enh82261     3   12549300   12550300      4       2  150064       2.2149     0.013384
enh82263     3   12558800   12559800      4       2  150064       2.1019     0.017779
enh82264     3   12568400   12569400      3       2  150064         1.65     0.049474
enh82266     3   12602300   12603300      2       1  150064        2.105     0.017645
enh82268     3   12610000   12611000      3       1  150064       2.2581     0.011969
enh82270     3   12617600   12618600      3       2  150064       2.9165    0.0017697
enh82272     3   12662100   12663100      3       2  150064        2.329    0.0099306
enh82273     3   12663400   12664400      2       1  150064       1.8685     0.030845
enh82277     3   12679200   12680200      2       1  150064        2.729    0.0031768
enh82283     3   12697600   12698600      1       1  150064       2.2325      0.01279
enh82286     3   12723100   12724100      1       1  150064       2.3974     0.008255
enh82287     3   12735300   12736300      4       2  150064       1.9715     0.024335
enh82289     3   12760800   12761800      1       1  150064       1.7088      0.04374
enh82290     3   12761400   12762400      5       1  150064       2.2083      0.01361
enh82291     3   12770100   12771100      3       2  150064       2.3072     0.010522
enh82309     3   12919300   12920300      2       1  150064       1.6711     0.047353
enh82328     3   13011000   13012000      3       1  150064       1.8912     0.029299
enh82329     3   13013800   13014800      4       1  150064       1.8492     0.032211
enh82332     3   13027600   13028600      3       2  150064       2.4871    0.0064386
enh82333     3   13028200   13029200      1       1  150064       1.6731      0.04715
enh82347     3   13075800   13076800      2       1  150064       2.8081    0.0024914
enh82348     3   13088300   13089300      6       2  150064       2.8238    0.0023728
enh82352     3   13121600   13122600      4       2  150064        2.403    0.0081305
enh82353     3   13123200   13124200      4       2  150064       2.9498    0.0015901
enh82364     3   13316600   13317600      3       2  150064       1.9344     0.026534
enh82366     3   13387700   13388700      3       2  150064       1.9655     0.024676
enh82367     3   13420500   13421500      4       1  150064       2.1205     0.016981
enh82440     3   14418400   14419400      9       2  150064       2.4131    0.0079087
enh82464     3   14550400   14551400      3       2  150064       2.4096    0.0079855
enh82465     3   14565200   14566200      5       2  150064       1.8904     0.029356
enh82467     3   14582500   14583500      6       2  150064       2.5923    0.0047675
enh82471     3   14689900   14690900      4       1  150064       1.6976     0.044792
enh82472     3   14691700   14692700      2       1  150064       1.7422     0.040736
enh82483     3   14872000   14873000      2       1  150064       1.8744      0.03044
enh82488     3   14890300   14891300      5       2  150064       2.2687     0.011642
enh82497     3   14962300   14963300      2       1  150064       2.6052    0.0045911
enh82510     3   15138600   15139600      2       1  150064       1.7907     0.036672
enh82583     3   15679000   15680000      2       1  150064       1.6901     0.045507
enh82603     3   15832000   15833000      3       2  150064       1.9923     0.023167
enh82622     3   16024200   16025200      3       1  150064       2.0693     0.019259
enh82623     3   16068000   16069000      5       2  150064        1.848     0.032299
enh82653     3   16309200   16310200      1       1  150064       2.1128      0.01731
enh82654     3   16318700   16319700      4       1  150064        2.087     0.018446
enh82659     3   16352200   16353200      4       1  150064       1.9718     0.024318
enh82660     3   16355500   16356500      4       1  150064       1.8056     0.035494
enh82661     3   16359000   16360000     10       3  150064       1.7269     0.042088
enh82672     3   16417200   16418200      4       2  150064       1.6925     0.045274
enh82677     3   16433100   16434100      3       1  150064       1.7002     0.044545
enh82678     3   16441800   16442800      4       2  150064       2.1803     0.014617
enh82716     3   16770000   16771000      5       2  150064        1.682     0.046286
enh82717     3   16782700   16783700      8       4  150064       2.0201     0.021686
enh82718     3   16810900   16811900      3       2  150064        3.002    0.0013409
enh82719     3   16850300   16851300      7       3  150064       2.7067    0.0033975
enh82722     3   16890400   16891400      3       2  150064       1.9217     0.027321
enh82723     3   16891200   16892200      7       3  150064       2.2331     0.012772
enh82729     3   16937200   16938200      2       1  150064       2.2511      0.01219
enh82736     3   16949300   16950300      1       1  150064       2.2188      0.01325
enh82737     3   16951200   16952200      3       1  150064       3.5851   0.00016849
enh82738     3   16954100   16955100      3       2  150064       2.5967    0.0047056
enh82739     3   16957900   16958900      6       3  150064       4.1108   1.9714e-05
enh82740     3   16970200   16971200      5       2  150064       2.4467    0.0072078
enh82741     3   16974200   16975200      4       2  150064       1.7915     0.036606
enh82743     3   16977400   16978400      3       1  150064       1.7499     0.040067
enh82744     3   16981100   16982100      2       1  150064       1.8869     0.029588
enh82746     3   17016400   17017400      4       2  150064       1.8021     0.035763
enh82748     3   17019500   17020500      5       2  150064       1.7133     0.043325
enh82752     3   17047600   17048600      2       1  150064       2.2391     0.012573
enh82756     3   17081000   17082000      4       2  150064       2.4159    0.0078489
enh82759     3   17118400   17119400      5       2  150064       2.5317    0.0056751
enh82760     3   17131100   17132100      4       2  150064       2.1562     0.015533
enh82764     3   17198600   17199600      1       1  150064       2.0579       0.0198
enh82765     3   17200000   17201000      2       1  150064       2.2521     0.012157
enh82767     3   17220900   17221900      3       1  150064       4.2715   9.7099e-06
enh82768     3   17231700   17232700      1       1  150064       4.6319    1.812e-06
enh82769     3   17236900   17237900      2       1  150064       3.8841   5.1359e-05
enh82770     3   17396400   17397400      2       1  150064       3.6906   0.00011188
enh82771     3   17443100   17444100      4       1  150064       3.0978   0.00097479
enh82772     3   17473000   17474000      2       1  150064       3.6793   0.00011695
enh82775     3   17673400   17674400      3       2  150064       3.3203   0.00044954
enh82776     3   17680200   17681200      2       1  150064       1.8609     0.031377
enh82777     3   17686500   17687500      2       1  150064       1.6738     0.047088
enh82778     3   17758600   17759600      1       1  150064       4.8662    5.687e-07
enh82779     3   17771400   17772400      2       1  150064       3.7124   0.00010265
enh82780     3   17779000   17780000      2       1  150064       4.0726   2.3248e-05
enh82781     3   17780200   17781200      3       2  150064       4.6669   1.5285e-06
enh82782     3   17784800   17785800      4       1  150064         2.91     0.001807
enh82783     3   17790600   17791600      1       1  150064       3.0272     0.001234
enh82784     3   17794500   17795500      1       1  150064       4.6398    1.744e-06
enh82785     3   17882300   17883300      2       1  150064       4.1648   1.5584e-05
enh82786     3   18049800   18050800      6       2  150064       2.8201    0.0024003
enh82795     3   19929700   19930700      4       2  150064       1.6829     0.046197
enh82797     3   19991100   19992100      5       2  150064       1.9078     0.028211
enh82798     3   20001300   20002300      6       3  150064       2.1231     0.016871
enh82833     3   21686100   21687100      4       2  150064       2.0058     0.022438
enh82837     3   21789000   21790000      7       3  150064       1.8403     0.032864
enh82838     3   21792800   21793800      5       3  150064       1.6692     0.047534
enh82839     3   21820100   21821100      6       3  150064       3.0659    0.0010851
enh82841     3   21832800   21833800      5       2  150064       3.1414   0.00084063
enh82850     3   22532200   22533200      5       2  150064       1.6508     0.049393
enh82863     3   23200800   23201800      8       2  150064       2.4252    0.0076495
enh82865     3   23240000   23241000      3       1  150064       2.1069     0.017563
enh82888     3   23531600   23532600      1       1  150064       1.9515       0.0255
enh82908     3   23850700   23851700      1       1  150064       2.4976     0.006252
enh82909     3   23852900   23853900      4       2  150064       3.4433    0.0002873
enh82910     3   23861100   23862100      5       3  150064       2.0479     0.020287
enh82914     3   23877900   23878900      2       1  150064       2.3853    0.0085317
enh82921     3   23916400   23917400      4       2  150064       1.6963     0.044912
enh82939     3   24020800   24021800      1       1  150064       1.8603      0.03142
enh82940     3   24022500   24023500      3       1  150064       2.3587    0.0091706
enh82943     3   24040300   24041300      2       1  150064       2.0099     0.022223
enh82944     3   24058400   24059400      5       3  150064       2.9189    0.0017565
enh82946     3   24089200   24090200      3       2  150064       2.9405    0.0016382
enh82948     3   24127800   24128800      3       1  150064       2.3399    0.0096451
enh82950     3   24160500   24161500      1       1  150064       3.2787    0.0005214
enh82951     3   24164800   24165800      2       1  150064       3.1042   0.00095385
enh82954     3   24175800   24176800      3       2  150064       2.8643    0.0020896
enh82955     3   24179900   24180900      1       1  150064       3.0797     0.001036
enh82957     3   24188800   24189800      1       1  150064       2.8696     0.002055
enh82958     3   24190000   24191000      3       2  150064       2.1768     0.014749
enh82959     3   24226900   24227900      4       2  150064       2.5787    0.0049592
enh82960     3   24233400   24234400      3       2  150064       1.6506      0.04941
enh82962     3   24240500   24241500      3       1  150064       2.4705    0.0067454
enh82963     3   24254600   24255600      5       2  150064       3.1636   0.00077908
enh82965     3   24266700   24267700     10       4  150064       2.2787     0.011343
enh82999     3   24498700   24499700      3       1  150064       1.8816     0.029946
enh83000     3   24502100   24503100      2       1  150064       3.1487   0.00082007
enh83002     3   24518600   24519600      3       2  150064       2.0949     0.018089
enh83003     3   24522100   24523100      1       1  150064       2.1304      0.01657
enh83022     3   25086700   25087700      2       1  150064       1.7817     0.037399
enh83026     3   25421800   25422800      5       2  150064       1.7656     0.038729
enh83035     3   25513600   25514600      3       2  150064        1.835     0.033256
enh83036     3   25522300   25523300      3       1  150064       1.9236     0.027202
enh83039     3   25553600   25554600      4       2  150064       1.7272     0.042068
enh83046     3   25634200   25635200      2       1  150064       1.7533     0.039775
enh83056     3   25822400   25823400      1       1  150064       2.0353      0.02091
enh83125     3   28832800   28833800      1       1  150064       2.7854     0.002673
enh83126     3   28881600   28882600      6       2  150064       2.6537    0.0039811
enh83127     3   28885700   28886700      3       2  150064       1.8269     0.033857
enh83131     3   29106500   29107500      3       2  150064       1.7733     0.038092
enh83149     3   29357200   29358200      5       3  150064       2.7057    0.0034085
enh83162     3   29422500   29423500      4       2  150064        2.067     0.019368
enh83165     3   29447400   29448400      6       2  150064       2.2667     0.011705
enh83166     3   29451100   29452100      3       1  150064       2.7297    0.0031692
enh83174     3   29494700   29495700      4       2  150064       2.8451    0.0022197
enh83176     3   29555300   29556300      5       2  150064       1.8787     0.030142
enh83188     3   29724400   29725400      4       2  150064       1.8435     0.032628
enh83191     3   29759600   29760600      7       2  150064       1.6631     0.048143
enh83192     3   29799000   29800000      1       1  150064       2.6222     0.004368
enh83194     3   29802400   29803400      8       1  150064       2.8784    0.0019988
enh83195     3   29805100   29806100      5       1  150064       2.9172    0.0017661
enh83196     3   29942500   29943500      4       2  150064       1.9907     0.023259
enh83198     3   30013600   30014600      2       1  150064       2.7151    0.0033126
enh83199     3   30044000   30045000      3       2  150064       3.5648   0.00018206
enh83201     3   30154300   30155300      2       1  150064       2.8283      0.00234
enh83202     3   30197800   30198800      3       1  150064       3.5511   0.00019183
enh83210     3   30273200   30274200      4       2  150064       1.7554     0.039599
enh83211     3   30309100   30310100     10       4  150064       3.1294   0.00087581
enh83212     3   30323300   30324300      3       2  150064       1.9827       0.0237
enh83215     3   30334600   30335600      5       2  150064       3.1802   0.00073592
enh83218     3   30356500   30357500      3       2  150064       2.1243     0.016821
enh83219     3   30373700   30374700      3       2  150064        2.272     0.011544
enh83221     3   30385500   30386500      1       1  150064       2.0476       0.0203
enh83222     3   30389200   30390200      4       1  150064       1.6852     0.045976
enh83226     3   30412000   30413000      3       2  150064       3.1646   0.00077635
enh83263     3   30720500   30721500      4       2  150064       2.3154     0.010296
enh83287     3   31411500   31412500      2       1  150064       1.7529     0.039807
enh83288     3   31503100   31504100      8       3  150064       1.7961     0.036238
enh83300     3   31677600   31678600      3       2  150064       2.7074    0.0033903
enh83314     3   31976100   31977100      4       2  150064       2.6016    0.0046399
enh83316     3   31987600   31988600      5       2  150064       2.3864     0.008508
enh83323     3   32020100   32021100      3       1  150064       2.4148     0.007872
enh83333     3   32167900   32168900      1       1  150064       2.2396      0.01256
enh83342     3   32345100   32346100      2       1  150064       2.4115    0.0079441
enh83344     3   32352500   32353500      3       2  150064       1.6712     0.047345
enh83378     3   32744700   32745700      5       3  150064       1.6734     0.047124
enh83392     3   33125200   33126200      1       1  150064       2.0718      0.01914
enh83397     3   33174900   33175900      3       1  150064       1.6474     0.049738
enh83404     3   33401400   33402400      1       1  150064       2.2253      0.01303
enh83405     3   33414000   33415000      2       1  150064       2.7776    0.0027379
enh83406     3   33418500   33419500      1       1  150064       2.8652     0.002084
enh83408     3   33466200   33467200      2       1  150064       2.1255     0.016774
enh83409     3   33470000   33471000      2       1  150064       2.8559    0.0021457
enh83410     3   33474500   33475500      9       4  150064       2.8487    0.0021947
enh83412     3   33483100   33484100      6       3  150064       2.7076    0.0033882
enh83413     3   33523400   33524400      2       1  150064       2.8429    0.0022355
enh83414     3   33638400   33639400      1       1  150064       2.2307      0.01285
enh83417     3   33696400   33697400      3       2  150064       2.3329    0.0098273
enh83424     3   33843500   33844500      6       2  150064       1.6897     0.045545
enh83430     3   34053000   34054000      5       2  150064       2.6885    0.0035892
enh83433     3   35425300   35426300      2       1  150064        3.684   0.00011478
enh83434     3   35689800   35690800      1       1  150064        1.696      0.04494
enh83438     3   35719200   35720200      3       2  150064       2.1663     0.015142
enh83448     3   36584400   36585400      4       2  150064       2.3228     0.010095
enh83449     3   36603200   36604200      1       1  150064       2.2206      0.01319
enh83450     3   36604100   36605100      2       1  150064       1.9006     0.028678
enh83455     3   36879900   36880900      2       1  150064       3.9449   3.9921e-05
enh83457     3   36917600   36918600      2       1  150064       2.8982    0.0018764
enh83458     3   36933800   36934800      3       1  150064       2.9408    0.0016367
enh83459     3   36937000   36938000      6       1  150064       2.9396     0.001643
enh83460     3   36947800   36948800      1       1  150064       2.9594     0.001541
enh83464     3   36984600   36985600      2       1  150064       2.7253    0.0032117
enh83465     3   36998600   36999600      4       2  150064       3.6868   0.00011353
enh83466     3   37010900   37011900      2       1  150064       2.8671     0.002071
enh83468     3   37036000   37037000      2       1  150064       1.8574      0.03163
enh83469     3   37071900   37072900      3       1  150064       3.0297    0.0012238
enh83470     3   37091000   37092000      2       1  150064       2.7781    0.0027341
enh83471     3   37094200   37095200      2       1  150064       2.7405    0.0030672
enh83472     3   37096100   37097100      3       1  150064       2.6126    0.0044934
enh83475     3   37115200   37116200      2       1  150064       2.7987    0.0025657
enh83480     3   37185600   37186600      1       1  150064       3.0267     0.001236
enh83481     3   37187300   37188300      7       4  150064       2.2299     0.012879
enh83483     3   37204200   37205200      3       1  150064       3.0441    0.0011669
enh83484     3   37211400   37212400      1       1  150064       3.0838     0.001022
enh83485     3   37214500   37215500      2       1  150064       2.0011     0.022689
enh83487     3   37219800   37220800      1       1  150064        2.948     0.001599
enh83488     3   37224400   37225400      4       2  150064       2.4973    0.0062576
enh83489     3   37239200   37240200      2       1  150064       2.1644     0.015216
enh83492     3   37254400   37255400      2       1  150064       2.1823     0.014545
enh83493     3   37259300   37260300      2       1  150064       2.7376    0.0030947
enh83494     3   37270100   37271100      4       2  150064       2.0826     0.018644
enh83496     3   37298600   37299600      6       3  150064       2.0675     0.019341
enh83500     3   37312400   37313400      2       1  150064       2.0703      0.01921
enh83504     3   37332200   37333200      4       2  150064       2.0734     0.019068
enh83517     3   37534200   37535200      1       1  150064        1.971      0.02436
enh83520     3   37561200   37562200      1       1  150064       2.5355     0.005615
enh83522     3   37578400   37579400      5       2  150064       2.5563    0.0052895
enh83523     3   37581400   37582400      6       2  150064       2.3833    0.0085799
enh83540     3   37686800   37687800      3       1  150064       2.6009    0.0046494
enh83541     3   37694300   37695300      6       1  150064       1.9266     0.027016
enh83542     3   37702800   37703800      4       2  150064       2.2579     0.011975
enh83543     3   37710000   37711000      2       1  150064       1.6831     0.046177
enh83546     3   37731000   37732000      4       2  150064       2.7581    0.0029067
enh83550     3   37771800   37772800      4       2  150064       1.7547     0.039658
enh83551     3   37773200   37774200      4       2  150064       2.4279    0.0075927
enh83557     3   37823500   37824500      2       1  150064       3.6248   0.00014461
enh83558     3   37828500   37829500      2       1  150064       2.2195     0.013226
enh83565     3   37906500   37907500      3       2  150064       1.7673     0.038591
enh83575     3   37948900   37949900      3       2  150064       2.0896     0.018327
enh83576     3   37950300   37951300      2       1  150064       3.2903   0.00050048
enh83577     3   37952200   37953200      4       1  150064       3.5504    0.0001923
enh83578     3   37964900   37965900      1       1  150064       1.9498       0.0256
enh83579     3   37973600   37974600      7       3  150064       3.9796   3.4522e-05
enh83580     3   37977200   37978200      3       2  150064        3.341    0.0004174
enh83585     3   37995600   37996600      2       1  150064       1.8401     0.032875
enh83586     3   37997900   37998900      2       1  150064       2.0516     0.020107
enh83590     3   38015700   38016700      3       2  150064       1.6536     0.049107
enh83628     3   38494000   38495000      3       1  150064       3.1473   0.00082402
enh83630     3   38501300   38502300      1       1  150064       3.2383    0.0006013
enh83633     3   38513500   38514500      2       1  150064       3.2491    0.0005789
enh83634     3   38528300   38529300      1       1  150064        3.492    0.0002397
enh83635     3   38531800   38532800      1       1  150064       3.4998    0.0002328
enh83646     3   39092200   39093200      1       1  150064       2.7488     0.002991
enh83653     3   39149800   39150800      8       4  150064       2.0115     0.022138
enh83679     3   39331300   39332300      1       1  150064       1.8839      0.02979
enh83695     3   40002900   40003900      3       2  150064       2.9596    0.0015402
enh83722     3   40732300   40733300      3       1  150064       1.8355     0.033214
enh83725     3   40782900   40783900      2       1  150064       1.9293     0.026846
enh83797     3   42142100   42143100      2       1  150064       2.0403      0.02066
enh83812     3   42193600   42194600      1       1  150064       2.0862      0.01848
enh83814     3   42202500   42203500      1       1  150064       1.7506      0.04001
enh83816     3   42206400   42207400      3       1  150064        2.118     0.017088
enh83820     3   42217100   42218100      4       2  150064        2.598    0.0046879
enh83822     3   42221000   42222000      3       1  150064        2.453    0.0070843
enh83823     3   42223800   42224800      4       2  150064       2.5312    0.0056837
enh83824     3   42225600   42226600      5       2  150064       2.4904    0.0063792
enh83825     3   42228300   42229300      9       3  150064       2.5535    0.0053318
enh83826     3   42229000   42230000      9       2  150064       2.2379     0.012613
enh83827     3   42231600   42232600      5       2  150064        2.246     0.012351
enh83828     3   42233800   42234800      6       2  150064       2.4383    0.0073782
enh83829     3   42237100   42238100      3       1  150064       2.5243    0.0057956
enh83834     3   42417200   42418200      4       1  150064       2.5323    0.0056658
enh83841     3   42554200   42555200      5       2  150064       1.6595     0.048507
enh83848     3   42644200   42645200      3       2  150064       1.7247     0.042289
enh83854     3   42692200   42693200      2       1  150064       2.1973     0.013999
enh83868     3   42790800   42791800      2       1  150064        1.707      0.04391
enh83906     3   43343600   43344600      1       1  150064       1.7861      0.03704
enh83907     3   43347000   43348000      3       1  150064        1.687     0.045799
enh83911     3   43361800   43362800      2       1  150064       2.1373     0.016287
enh83913     3   43365000   43366000      1       1  150064       1.8319      0.03348
enh83918     3   43386800   43387800      2       1  150064       1.8421      0.03273
enh83921     3   43404600   43405600      4       2  150064       1.9069     0.028268
enh83925     3   43435200   43436200      3       2  150064       2.4605    0.0069373
enh83929     3   43464400   43465400      2       1  150064       1.8625     0.031267
enh83940     3   43689000   43690000      4       2  150064       2.4888     0.006408
enh83941     3   43691000   43692000      2       1  150064       2.2161     0.013341
enh83943     3   43736300   43737300      6       3  150064       2.6414    0.0041287
enh83944     3   43737900   43738900      4       2  150064       3.2514   0.00057409
enh83946     3   43760900   43761900      7       2  150064        1.918     0.027557
enh83947     3   43764200   43765200      3       1  150064       2.8503    0.0021839
enh83948     3   43768200   43769200      2       1  150064        2.932     0.001684
enh83949     3   43769700   43770700      2       1  150064       2.9934    0.0013796
enh83951     3   43778000   43779000      1       1  150064       3.6714    0.0001206
enh83954     3   43795000   43796000      6       3  150064       3.4274   0.00030469
enh83955     3   43800100   43801100      2       1  150064       2.1932     0.014145
enh83956     3   43806900   43807900      5       2  150064        2.242     0.012482
enh83963     3   44226200   44227200      6       3  150064        2.833    0.0023055
enh83968     3   44396700   44397700      3       1  150064       2.9899    0.0013954
enh83970     3   44513200   44514200      2       1  150064       3.0276    0.0012327
enh83976     3   44597500   44598500      1       1  150064       3.0287     0.001228
enh83982     3   44727200   44728200      4       2  150064       1.8496     0.032183
enh84018     3   45154600   45155600      4       2  150064       2.0524     0.020064
enh84024     3   45180500   45181500      6       3  150064         2.03      0.02118
enh84028     3   45219400   45220400     10       4  150064       1.8367     0.033125
enh84152     3   46603900   46604900      8       2  150064       1.7223     0.042503
enh84153     3   46648800   46649800      5       3  150064       1.6996       0.0446
enh84274     3   47897700   47898700      1       1  150064        2.298      0.01078
enh84276     3   47931700   47932700      2       1  150064       1.8561     0.031721
enh84277     3   47937000   47938000      1       1  150064       1.9073      0.02824
enh84283     3   48027000   48028000      3       1  150064       1.7796     0.037569
enh84295     3   48064200   48065200      1       1  150064       1.8167      0.03463
enh84306     3   48099600   48100600      1       1  150064        1.666      0.04786
enh84308     3   48105500   48106500      1       1  150064        1.977      0.02402
enh84315     3   48131100   48132100      1       1  150064       1.7805       0.0375
enh84316     3   48153800   48154800      1       1  150064       1.8158       0.0347
enh84317     3   48160500   48161500      1       1  150064       1.8275      0.03381
enh84320     3   48192700   48193700      4       1  150064       1.8757     0.030347
enh84321     3   48235800   48236800      1       1  150064       2.3208      0.01015
enh84323     3   48273700   48274700      1       1  150064       2.3819     0.008612
enh84324     3   48274200   48275200      2       1  150064       2.8184    0.0024135
enh84326     3   48281400   48282400      2       1  150064       1.7938     0.036423
enh84361     3   48670900   48671900      2       1  150064       2.3372    0.0097139
enh84364     3   48720200   48721200      2       1  150064       1.9742      0.02418
enh84365     3   48724200   48725200      2       1  150064       2.5576    0.0052695
enh84367     3   48733200   48734200      2       1  150064       1.9281     0.026919
enh84368     3   48737700   48738700      3       1  150064       2.1449      0.01598
enh84371     3   48744700   48745700      1       1  150064       2.0135      0.02203
enh84375     3   48751800   48752800      2       1  150064       2.1101     0.017423
enh84376     3   48754800   48755800      1       1  150064       2.1125      0.01732
enh84384     3   48863600   48864600      1       1  150064        1.765      0.03878
enh84388     3   48891000   48892000      1       1  150064       1.8124      0.03496
enh84393     3   48918500   48919500      1       1  150064       1.8089      0.03523
enh84401     3   48972600   48973600      2       1  150064       2.2907      0.01099
enh84405     3   49004200   49005200      1       1  150064       1.8945      0.02908
enh84416     3   49087600   49088600      3       2  150064       2.1956     0.014061
enh84423     3   49155700   49156700      2       1  150064       2.1108     0.017397
enh84438     3   49286000   49287000      4       2  150064       2.1414     0.016121
enh84442     3   49303600   49304600      2       1  150064       1.8698     0.030754
enh84448     3   49334300   49335300      4       2  150064       1.8961     0.028972
enh84458     3   49423100   49424100      2       1  150064       1.9127     0.027893
enh84459     3   49425600   49426600      2       1  150064       2.6292    0.0042788
enh84463     3   49437000   49438000      3       2  150064       2.1673     0.015107
enh84467     3   49443200   49444200      2       1  150064        2.571    0.0050703
enh84472     3   49458200   49459200      3       1  150064       2.0506     0.020151
enh84476     3   49465100   49466100      3       2  150064       2.2848     0.011161
enh84481     3   49502900   49503900      2       1  150064        1.769     0.038446
enh84484     3   49520700   49521700      3       1  150064       1.8899     0.029384
enh84487     3   49532200   49533200      2       1  150064       1.7921     0.036557
enh84489     3   49556100   49557100      2       1  150064       1.8477     0.032325
enh84504     3   49731900   49732900      1       1  150064       2.2998      0.01073
enh84505     3   49736000   49737000      2       1  150064       2.2933     0.010915
enh84507     3   49740700   49741700      1       1  150064       1.8435      0.03263
enh84508     3   49749900   49750900      2       1  150064       2.4028    0.0081358
enh84509     3   49751900   49752900      3       1  150064       2.1106     0.017404
enh84515     3   49812400   49813400      5       2  150064        2.294     0.010895
enh84518     3   49821500   49822500      3       2  150064        2.037     0.020826
enh84522     3   49849200   49850200      1       1  150064       2.3804     0.008648
enh84523     3   49851600   49852600      2       1  150064       2.4112      0.00795
enh84525     3   49894200   49895200      2       1  150064       2.0486     0.020249
enh84527     3   49938100   49939100      1       1  150064       2.8215      0.00239
enh84529     3   49942600   49943600      2       1  150064       1.6838     0.046107
enh84531     3   49961700   49962700      2       1  150064       2.2515     0.012177
enh84532     3   49965100   49966100      3       2  150064       1.7315      0.04168
enh84533     3   49968100   49969100      1       1  150064       3.0538      0.00113
enh84534     3   49978700   49979700      2       1  150064        2.531    0.0056873
enh84537     3   49997300   49998300      3       1  150064       3.1182   0.00090988
enh84538     3   50004000   50005000      1       1  150064       3.0519     0.001137
enh84539     3   50128500   50129500      2       1  150064       2.5338    0.0056422
enh84540     3   50148700   50149700      1       1  150064       2.0672      0.01936
enh84541     3   50158900   50159900      2       1  150064       2.4627    0.0068945
enh84543     3   50174000   50175000      7       3  150064        2.822    0.0023865
enh84545     3   50196400   50197400      5       2  150064       2.3333    0.0098167
enh84553     3   50247800   50248800      2       1  150064         2.54    0.0055431
enh84554     3   50249400   50250400      1       1  150064        3.317     0.000455
enh84559     3   50267400   50268400      1       1  150064       2.4402     0.007339
enh84563     3   50287800   50288800      2       1  150064       2.1402     0.016169
enh84567     3   50301500   50302500      2       1  150064       3.4442    0.0002864
enh84589     3   50409600   50410600      3       2  150064       3.0316    0.0012165
enh84612     3   51320400   51321400      1       1  150064       2.5272     0.005749
enh84613     3   51377500   51378500      1       1  150064       2.2801       0.0113
enh84616     3   51425400   51426400      3       1  150064       2.0332     0.021014
enh84621     3   51436500   51437500      4       2  150064        1.843     0.032668
enh84622     3   51532000   51533000      2       1  150064       1.8601     0.031432
enh84624     3   51535500   51536500      1       1  150064       2.2004      0.01389
enh84628     3   51593100   51594100      3       2  150064       3.2458   0.00058557
enh84631     3   51605600   51606600      2       1  150064       2.3285    0.0099422
enh84634     3   51653800   51654800      1       1  150064        1.732      0.04164
enh84640     3   51721700   51722700      1       1  150064       2.6726     0.003763
enh84667     3   52083300   52084300      1       1  150064       1.8409      0.03282
enh84675     3   52123100   52124100      1       1  150064        1.723      0.04244
enh84676     3   52141700   52142700      1       1  150064       2.0807      0.01873
enh84677     3   52143500   52144500      3       1  150064       2.0728     0.019096
enh84689     3   52233900   52234900      1       1  150064       3.8338    6.309e-05
enh84690     3   52235900   52236900      2       1  150064       3.5856   0.00016812
enh84691     3   52243600   52244600      2       1  150064       3.2364   0.00060534
enh84693     3   52252300   52253300      2       1  150064       3.3917   0.00034733
enh84694     3   52265300   52266300      3       2  150064       3.1329   0.00086534
enh84696     3   52267300   52268300      4       2  150064       3.4216   0.00031128
enh84697     3   52268900   52269900      5       3  150064        4.089   2.1657e-05
enh84698     3   52269600   52270600      3       2  150064       2.4794     0.006581
enh84702     3   52287200   52288200      2       1  150064       5.4157   3.0521e-08
enh84705     3   52306800   52307800      4       2  150064       2.9172     0.001766
enh84706     3   52308400   52309400      3       2  150064       5.0398   2.3298e-07
enh84710     3   52325200   52326200      1       1  150064       5.5701    1.273e-08
enh84712     3   52347500   52348500      2       1  150064       2.8812     0.001981
enh84719     3   52456900   52457900      1       1  150064       4.7626    9.558e-07
enh84726     3   52491000   52492000      3       1  150064       3.8496   5.9145e-05
enh84736     3   52532200   52533200      1       1  150064       3.8262    6.506e-05
enh84737     3   52559000   52560000      1       1  150064       4.7662    9.387e-07
enh84739     3   52563100   52564100      4       2  150064       4.0827   2.2255e-05
enh84740     3   52564800   52565800      3       1  150064       3.3555   0.00039616
enh84741     3   52569000   52570000      3       1  150064       2.5991    0.0046734
enh84742     3   52573400   52574400      3       1  150064       3.1335   0.00086361
enh84744     3   52640400   52641400      1       1  150064        4.617    1.947e-06
enh84745     3   52683400   52684400      4       2  150064       4.8697   5.5886e-07
enh84746     3   52703600   52704600      3       2  150064       4.2798   9.3526e-06
enh84750     3   52721300   52722300      1       1  150064       4.9238    4.245e-07
enh84751     3   52737200   52738200      2       1  150064        3.823   6.5922e-05
enh84752     3   52803000   52804000      1       1  150064       5.0609    2.086e-07
enh84754     3   52867700   52868700      4       2  150064        5.424   2.9146e-08
enh84757     3   52924400   52925400      1       1  150064       1.7474      0.04028
enh84758     3   52925000   52926000      1       1  150064       4.9932    2.969e-07
enh84759     3   52925700   52926700      1       1  150064       1.7418      0.04077
enh84760     3   52928500   52929500      2       1  150064       2.3767     0.008734
enh84761     3   52931800   52932800      2       1  150064        4.483   3.6795e-06
enh84762     3   52968300   52969300      2       1  150064       5.4771   2.1615e-08
enh84763     3   53011900   53012900      1       1  150064       3.0485      0.00115
enh84766     3   53074100   53075100      3       1  150064        3.124   0.00089216
enh84767     3   53077400   53078400      2       1  150064       4.0936   2.1237e-05
enh84768     3   53105600   53106600      2       1  150064       2.1692     0.015032
enh84769     3   53117700   53118700      2       1  150064       2.4634     0.006881
enh84770     3   53137500   53138500      1       1  150064       2.8338       0.0023
enh84772     3   53146800   53147800      2       1  150064       2.3952    0.0083059
enh84777     3   53174300   53175300      1       1  150064       5.8968    1.853e-09
enh84786     3   53209300   53210300      4       2  150064       1.6499     0.049486
enh84790     3   53257000   53258000      6       2  150064       1.9301     0.026796
enh84792     3   53267600   53268600     11       3  150064       2.8768    0.0020086
enh84793     3   53269000   53270000      9       2  150064       2.4413    0.0073173
enh84795     3   53272500   53273500      7       2  150064       4.1073   2.0016e-05
enh84796     3   53274500   53275500      3       1  150064        2.941    0.0016359
enh84797     3   53278400   53279400      1       1  150064       2.1743      0.01484
enh84798     3   53281700   53282700      5       3  150064       3.0936    0.0009886
enh84802     3   53293400   53294400      3       1  150064       2.9151    0.0017778
enh84804     3   53298500   53299500      1       1  150064       3.9283    4.277e-05
enh84805     3   53303100   53304100      2       1  150064       1.7912     0.036629
enh84807     3   53320800   53321800      2       1  150064       2.2325     0.012791
enh84808     3   53333300   53334300      1       1  150064       4.0704    2.347e-05
enh84814     3   53357300   53358300      3       1  150064       1.8416     0.032765
enh84816     3   53362500   53363500      2       1  150064       3.4599   0.00027018
enh84817     3   53376300   53377300      1       1  150064       4.0947    2.114e-05
enh84821     3   53558900   53559900      1       1  150064       1.6755      0.04692
enh84835     3   53914000   53915000      1       1  150064       2.2603       0.0119
enh84840     3   54561700   54562700      4       1  150064       2.1047     0.017659
enh84841     3   54570200   54571200      3       2  150064       1.8025     0.035734
enh84875     3   56153600   56154600      3       1  150064        2.311     0.010416
enh84881     3   56644600   56645600      7       3  150064       1.9478      0.02572
enh84882     3   56714300   56715300      5       2  150064       1.7519     0.039898
enh84900     3   56889700   56890700      2       1  150064         1.66     0.048452
enh84947     3   57572400   57573400      3       2  150064       1.7503     0.040037
enh84972     3   57878500   57879500      1       1  150064       1.6662      0.04784
enh85027     3   58116700   58117700      4       1  150064       2.2624     0.011837
enh85029     3   58148900   58149900      2       1  150064       1.7934     0.036458
enh85033     3   58163900   58164900      8       2  150064       1.7897     0.036755
enh85050     3   58282200   58283200     10       1  150064       1.9008     0.028662
enh85051     3   58294800   58295800      3       2  150064       2.0731     0.019083
enh85060     3   58337400   58338400      2       1  150064       1.8801     0.030046
enh85063     3   58369500   58370500      4       1  150064       2.1043     0.017677
enh85064     3   58373000   58374000      5       2  150064       2.2083     0.013612
enh85065     3   58376900   58377900      5       2  150064       1.9567      0.02519
enh85066     3   58379900   58380900      4       1  150064       2.0682     0.019309
enh85067     3   58389700   58390700      4       1  150064       2.2947     0.010874
enh85068     3   58395700   58396700      8       3  150064       2.1155     0.017193
enh85069     3   58399900   58400900      2       1  150064       1.8105     0.035106
enh85070     3   58404800   58405800      6       2  150064       2.2506     0.012204
enh85071     3   58407500   58408500      5       2  150064       1.8755      0.03036
enh85072     3   58409900   58410900      6       3  150064       2.1919     0.014192
enh85074     3   58417500   58418500      2       1  150064       2.2582     0.011967
enh85078     3   58456800   58457800      3       2  150064        1.946     0.025828
enh85080     3   58470000   58471000      2       1  150064       2.5911    0.0047839
enh85107     3   59411400   59412400      9       2  150064       1.7329     0.041555
enh85108     3   59437300   59438300     10       2  150064       2.0123     0.022092
enh85115     3   59639900   59640900      3       1  150064       1.8617      0.03132
enh85122     3   60050600   60051600     13       2  150064       1.9264      0.02703
enh85124     3   60145700   60146700      3       1  150064       1.6774     0.046731
enh85126     3   60162200   60163200      3       2  150064        1.857     0.031658
enh85127     3   60289200   60290200      5       2  150064       5.3693   3.9516e-08
enh85132     3   61225500   61226500      4       2  150064       2.1778     0.014709
enh85133     3   61237600   61238600      4       2  150064       1.7454     0.040454
enh85187     3   61826800   61827800      3       1  150064       1.7369     0.041207
enh85188     3   61833600   61834600      3       1  150064       2.2755     0.011438
enh85190     3   61850300   61851300      3       1  150064       1.6858     0.045922
enh85192     3   61861300   61862300      2       1  150064       2.1588     0.015434
enh85198     3   61902500   61903500      1       1  150064       1.8039      0.03562
enh85208     3   62081200   62082200      6       3  150064       3.2182   0.00064502
enh85210     3   62085800   62086800      4       2  150064       2.4222     0.007714
enh85211     3   62086700   62087700      7       3  150064       2.1396     0.016193
enh85212     3   62104000   62105000      3       2  150064       1.6518     0.049289
enh85216     3   62129200   62130200      3       2  150064       2.1539     0.015623
enh85232     3   63748200   63749200      3       1  150064       3.5031   0.00022991
enh85234     3   63841000   63842000      3       1  150064       3.8713   5.4135e-05
enh85240     3   63871400   63872400      4       2  150064       3.3385    0.0004211
enh85242     3   63881000   63882000      2       1  150064       3.4688   0.00026138
enh85243     3   63882000   63883000      2       1  150064       2.1238     0.016843
enh85245     3   63896100   63897100      4       2  150064       2.3692    0.0089141
enh85246     3   63900000   63901000      1       1  150064       5.1478    1.318e-07
enh85249     3   63912800   63913800      3       1  150064       3.1973   0.00069368
enh85253     3   63925500   63926500      3       2  150064       2.5713    0.0050657
enh85254     3   63927400   63928400      1       1  150064       2.9303     0.001693
enh85259     3   63946200   63947200      1       1  150064       2.7057     0.003408
enh85260     3   63950200   63951200      5       3  150064       2.7735    0.0027728
enh85264     3   63959600   63960600      3       2  150064       3.6189   0.00014794
enh85266     3   63961800   63962800      3       2  150064       3.0614    0.0011014
enh85269     3   63964800   63965800      6       3  150064       3.6984   0.00010847
enh85272     3   63993900   63994900      7       4  150064       5.2784   6.5174e-08
enh85273     3   63996900   63997900      4       2  150064       3.2143   0.00065381
enh85274     3   64006600   64007600      4       2  150064       1.9426     0.026032
enh85278     3   64053100   64054100      1       1  150064       2.2004      0.01389
enh85283     3   64106900   64107900      6       2  150064       2.7375    0.0030955
enh85291     3   64140900   64141900      2       1  150064       1.6673     0.047729
enh85292     3   64143700   64144700      4       2  150064       2.1262     0.016744
enh85293     3   64147600   64148600      4       2  150064       1.9557     0.025252
enh85294     3   64152400   64153400      4       2  150064       3.7086    0.0001042
enh85297     3   64164900   64165900      4       2  150064       3.3708   0.00037472
enh85298     3   64167800   64168800      4       2  150064       3.3651   0.00038265
enh85299     3   64171400   64172400      7       2  150064       3.8075   7.0191e-05
enh85300     3   64174600   64175600      3       2  150064        3.743    9.092e-05
enh85301     3   64176400   64177400      7       3  150064       1.9882     0.023393
enh85307     3   64196300   64197300      2       1  150064       1.6875     0.045755
enh85309     3   64201200   64202200      4       2  150064       2.7123    0.0033414
enh85311     3   64204800   64205800      5       3  150064        1.843     0.032667
enh85312     3   64212200   64213200      3       2  150064       2.4025    0.0081425
enh85313     3   64214400   64215400      3       2  150064       2.4717    0.0067244
enh85317     3   64225200   64226200      5       3  150064       2.5439     0.005481
enh85318     3   64229000   64230000      2       1  150064       1.8275     0.033815
enh85321     3   64236800   64237800      1       1  150064       2.8673      0.00207
enh85322     3   64237800   64238800      2       1  150064       3.3734   0.00037125
enh85323     3   64239900   64240900      1       1  150064       2.8965     0.001887
enh85324     3   64242600   64243600      3       2  150064       2.8856    0.0019532
enh85341     3   64354000   64355000      4       2  150064       2.0589     0.019751
enh85344     3   64445200   64446200      3       2  150064       2.3642    0.0090336
enh85345     3   64447600   64448600      4       2  150064       2.8093    0.0024821
enh85359     3   64628000   64629000      2       1  150064       1.7028     0.044302
enh85372     3   64751600   64752600      5       2  150064       2.4922    0.0063471
enh85432     3   65869100   65870100      8       2  150064       1.9126     0.027897
enh85455     3   65975400   65976400      5       3  150064       2.1025     0.017753
enh85511     3   66531500   66532500      1       1  150064       1.7962      0.03623
enh85544     3   67047400   67048400      2       1  150064       1.8736     0.030492
enh85548     3   67511800   67512800      7       4  150064       2.1213     0.016946
enh85551     3   67685400   67686400      4       1  150064       1.8647     0.031114
enh85552     3   67688400   67689400      2       1  150064       1.7652     0.038767
enh85553     3   67698000   67699000      4       1  150064       2.0394     0.020704
enh85554     3   67700000   67701000      3       2  150064       2.8317     0.002315
enh85556     3   67702800   67703800      4       1  150064       2.1123     0.017329
enh85586     3   69355500   69356500      3       2  150064       2.7642    0.0028529
enh85591     3   69388000   69389000      5       2  150064       2.6679    0.0038166
enh85592     3   69400700   69401700      8       2  150064       1.7247     0.042292
enh85593     3   69418500   69419500      6       1  150064       2.9846    0.0014195
enh85596     3   69458000   69459000      3       1  150064       1.9652     0.024696
enh85597     3   69469700   69470700      3       2  150064       2.3952    0.0083052
enh85607     3   69761600   69762600      8       3  150064       1.7904     0.036697
enh85611     3   69791100   69792100      2       1  150064       3.3572   0.00039362
enh85613     3   69799100   69800100      1       1  150064       3.1491    0.0008189
enh85615     3   69815400   69816400      2       1  150064       3.1223   0.00089735
enh85618     3   69825000   69826000      1       1  150064       3.3402    0.0004186
enh85619     3   69826300   69827300      1       1  150064       3.2131    0.0006565
enh85620     3   69834800   69835800      1       1  150064       3.2866     0.000507
enh85621     3   69840500   69841500      2       1  150064       3.6867   0.00011358
enh85622     3   69852800   69853800      1       1  150064       2.4621     0.006907
enh85623     3   69855800   69856800      2       1  150064       2.9099    0.0018079
enh85624     3   69861000   69862000      5       1  150064       3.4874    0.0002439
enh85625     3   69865200   69866200      1       1  150064       3.3451    0.0004113
enh85626     3   69869400   69870400      7       3  150064       3.6822   0.00011564
enh85627     3   69873400   69874400     12       3  150064       1.9122     0.027923
enh85628     3   69885800   69886800      3       1  150064       3.6478   0.00013226
enh85629     3   69887600   69888600      6       2  150064       3.1568   0.00079769
enh85630     3   69889800   69890800      6       2  150064       3.2365   0.00060492
enh85631     3   69896900   69897900      3       2  150064       3.3998   0.00033724
enh85632     3   69899400   69900400      5       2  150064        2.205     0.013729
enh85633     3   69904700   69905700      1       1  150064       3.2983    0.0004863
enh85647     3   70873000   70874000      2       1  150064       2.8401    0.0022551
enh85657     3   71023600   71024600      1       1  150064       1.9216      0.02733
enh85675     3   71074300   71075300      1       1  150064       1.7848      0.03715
enh85686     3   71123700   71124700      2       1  150064       1.8206     0.034335
enh85687     3   71125900   71126900      2       1  150064        2.893    0.0019082
enh85688     3   71127700   71128700      4       1  150064       1.8485     0.032265
enh85689     3   71129400   71130400      4       2  150064       2.0209     0.021646
enh85694     3   71151100   71152100      2       1  150064       2.9617    0.0015298
enh85695     3   71155900   71156900      3       2  150064       2.2134     0.013434
enh85696     3   71157900   71158900      3       2  150064       1.9673     0.024572
enh85697     3   71159600   71160600      2       1  150064       2.2628     0.011823
enh85698     3   71161400   71162400      3       2  150064       3.5233   0.00021307
enh85699     3   71166600   71167600      1       1  150064       3.1354    0.0008581
enh85700     3   71168100   71169100      1       1  150064       1.7172      0.04297
enh85701     3   71172000   71173000      2       1  150064       3.4366    0.0002945
enh85702     3   71173700   71174700      2       1  150064       2.7731    0.0027758
enh85703     3   71175500   71176500      5       2  150064       2.1267     0.016723
enh85711     3   71253200   71254200      4       2  150064       2.7802     0.002716
enh85713     3   71274300   71275300      3       2  150064       3.6639   0.00012418
enh85714     3   71276000   71277000      1       1  150064       2.5692     0.005097
enh85716     3   71288700   71289700      2       1  150064       3.6057   0.00015566
enh85718     3   71297300   71298300      4       2  150064        3.897   4.8698e-05
enh85719     3   71300500   71301500      1       1  150064       2.4456      0.00723
enh85724     3   71358900   71359900      1       1  150064       3.3887    0.0003511
enh85725     3   71360000   71361000      3       2  150064       2.1762     0.014769
enh85734     3   71472000   71473000      3       2  150064        2.349    0.0094126
enh85735     3   71477100   71478100      2       1  150064       1.6827     0.046221
enh85738     3   71481100   71482100      4       2  150064       2.2854     0.011144
enh85739     3   71483000   71484000      7       3  150064       2.2015      0.01385
enh85744     3   71505100   71506100      2       1  150064       2.8391    0.0022621
enh85745     3   71517600   71518600      2       1  150064       3.1919    0.0007068
enh85746     3   71545900   71546900      5       1  150064       2.4894    0.0063985
enh85747     3   71552800   71553800      1       1  150064       4.9105    4.543e-07
enh85749     3   71564400   71565400      2       1  150064       4.1978   1.3478e-05
enh85750     3   71570900   71571900      4       1  150064       4.4782   3.7636e-06
enh85751     3   71585700   71586700      3       2  150064       3.5472   0.00019469
enh85753     3   71592300   71593300      1       1  150064       3.4803    0.0002504
enh85760     3   71648300   71649300      1       1  150064         3.43    0.0003018
enh85761     3   71678400   71679400      4       2  150064       4.3117   8.1018e-06
enh85775     3   71778900   71779900      3       1  150064       2.6396    0.0041502
enh85808     3   72347400   72348400      5       2  150064       2.2409     0.012516
enh85813     3   72378300   72379300      2       1  150064       2.3925    0.0083672
enh85838     3   72531200   72532200      4       1  150064       1.9651     0.024701
enh85843     3   72598800   72599800      2       1  150064       2.3116       0.0104
enh85844     3   72616400   72617400      3       2  150064       2.1763     0.014765
enh85862     3   73006600   73007600      3       1  150064       2.0631      0.01955
enh85865     3   73044500   73045500      1       1  150064       2.0037      0.02255
enh85868     3   73052300   73053300     11       3  150064       1.7367     0.041216
enh85869     3   73058000   73059000      6       1  150064       2.1628     0.015278
enh85871     3   73070200   73071200      3       1  150064       1.9903     0.023281
enh85874     3   73080500   73081500      1       1  150064       1.8203      0.03436
enh85876     3   73090100   73091100      4       1  150064       2.0737     0.019055
enh85878     3   73094200   73095200      5       2  150064       2.2177     0.013286
enh85880     3   73104800   73105800      1       1  150064       1.6871      0.04579
enh85882     3   73116000   73117000      2       1  150064       1.9343     0.026536
enh85883     3   73119600   73120600      1       1  150064       2.3496     0.009396
enh85937     3   73667400   73668400      2       1  150064       1.7881     0.036884
enh85938     3   73675500   73676500      1       1  150064       2.1507      0.01575
enh85940     3   73744800   73745800      1       1  150064       2.6128      0.00449
enh86004     3   81497900   81498900      2       1  150064       2.2848     0.011161
enh86007     3   81540500   81541500      2       1  150064       1.6955     0.044991
enh86026     3   81781600   81782600      1       1  150064       2.2135      0.01343
enh86028     3   81784500   81785500      2       1  150064       2.0243      0.02147
enh86037     3   81804800   81805800      1       1  150064       2.0665      0.01939
enh86038     3   81811500   81812500      5       2  150064       1.6726     0.047206
enh86049     3   84953900   84954900      6       2  150064       3.3919   0.00034705
enh86114     3   95640800   95641800      3       1  150064       2.1524     0.015683
enh86115     3   95641900   95642900      2       1  150064       1.9685     0.024506
enh86123     3   97484200   97485200      1       1  150064       2.5832     0.004895
enh86133     3   97620500   97621500      2       1  150064       1.6937      0.04516
enh86152     3   98411300   98412300      3       2  150064       2.1512      0.01573
enh86189     3   99267900   99268900      7       4  150064       2.2287     0.012917
enh86193     3   99363400   99364400      3       2  150064       1.6814     0.046345
enh86198     3   99377800   99378800      4       1  150064       1.9359     0.026441
enh86200     3   99388800   99389800      3       1  150064       1.9327     0.026637
enh86201     3   99392900   99393900      1       1  150064       2.1444        0.016
enh86202     3   99396600   99397600      3       1  150064       2.0202      0.02168
enh86204     3   99419100   99420100      4       2  150064       2.3631    0.0090611
enh86206     3   99425000   99426000      3       1  150064       2.7562    0.0029238
enh86207     3   99439700   99440700      2       1  150064       2.5173     0.005913
enh86209     3   99469900   99470900      3       1  150064       2.3727    0.0088282
enh86319     3  100612000  100613000      4       1  150064       1.8106     0.035099
enh86387     3  101924400  101925400      5       1  150064       1.6903     0.045483
enh86395     3  104670700  104671700      5       2  150064       1.6867     0.045833
enh86399     3  105089000  105090000      1       1  150064       2.4325     0.007497
enh86403     3  105448700  105449700      7       3  150064       1.9173     0.027602
enh86407     3  105502100  105503100      2       1  150064       2.3491    0.0094087
enh86408     3  105509000  105510000      2       1  150064       1.9383     0.026296
enh86409     3  105511000  105512000      4       2  150064        2.283     0.011215
enh86413     3  105524800  105525800      4       2  150064       3.0575    0.0011159
enh86414     3  105527900  105528900      3       2  150064       2.0647     0.019475
enh86421     3  105562500  105563500      2       1  150064       1.7758     0.037887
enh86429     3  105603500  105604500      3       2  150064       2.1209     0.016966
enh86432     3  105657100  105658100      2       1  150064       1.8676     0.030909
enh86454     3  106335400  106336400      1       1  150064       2.2138      0.01342
enh86470     3  106982200  106983200      4       2  150064       1.9792     0.023894
enh86474     3  107245000  107246000      2       1  150064       2.4326    0.0074946
enh86478     3  107322900  107323900      2       1  150064       1.6703     0.047434
enh86479     3  107360200  107361200      1       1  150064       1.7391      0.04101
enh86480     3  107361800  107362800      5       2  150064       1.9043     0.028435
enh86482     3  107380300  107381300      1       1  150064       2.2708      0.01158
enh86492     3  107564300  107565300      3       2  150064       2.4793    0.0065818
enh86507     3  107843400  107844400      3       2  150064       3.0751    0.0010521
enh86510     3  107897400  107898400      5       1  150064       3.3737   0.00037081
enh86511     3  107942300  107943300      3       2  150064       1.9197     0.027449
enh86540     3  111040400  111041400      5       1  150064        2.112     0.017344
enh86553     3  111456900  111457900      3       1  150064       1.6848     0.046011
enh86595     3  111686000  111687000      2       1  150064        2.109     0.017473
enh86631     3  112186200  112187200      2       1  150064       1.6624     0.048212
enh86641     3  112316800  112317800      5       1  150064       1.9538     0.025362
enh86646     3  112337600  112338600      3       2  150064       1.7669     0.038618
enh86684     3  112912500  112913500      2       1  150064       1.7796     0.037567
enh86741     3  114094400  114095400      2       1  150064       1.6744     0.047028
enh86759     3  114170700  114171700      1       1  150064       4.4478    4.337e-06
enh86760     3  114174200  114175200      3       1  150064       2.7301    0.0031653
enh86763     3  114203200  114204200      4       2  150064       1.8188     0.034472
enh86770     3  114270800  114271800      2       1  150064       2.5016     0.006182
enh86772     3  114284400  114285400      1       1  150064       2.8465      0.00221
enh86777     3  114315300  114316300      2       1  150064       2.6492    0.0040346
enh86778     3  114317400  114318400      4       2  150064       1.8751     0.030392
enh86781     3  114327800  114328800      3       1  150064       2.1835     0.014499
enh86782     3  114335800  114336800      3       2  150064       2.6356    0.0041996
enh86783     3  114338200  114339200      4       2  150064        2.617    0.0044356
enh86784     3  114340600  114341600      6       2  150064        3.197   0.00069442
enh86785     3  114345600  114346600      1       1  150064       1.7002      0.04455
enh86787     3  114378400  114379400      5       3  150064       2.8274    0.0023466
enh86852     3  116582400  116583400      4       1  150064       1.6974     0.044814
enh86856     3  116778200  116779200      5       3  150064       1.6508     0.049388
enh86866     3  118651600  118652600      2       1  150064       2.1444     0.015999
enh86906     3  119186600  119187600      4       2  150064       1.6637     0.048088
enh86911     3  119274400  119275400      9       5  150064       2.3602    0.0091323
enh86914     3  119313800  119314800      3       2  150064       1.7198     0.042734
enh86943     3  119741400  119742400      1       1  150064       1.8218      0.03424
enh86971     3  120069400  120070400      1       1  150064       1.7053      0.04407
enh86976     3  120136800  120137800      1       1  150064       1.8344       0.0333
enh86989     3  120216300  120217300      4       2  150064       1.6497     0.049504
enh86991     3  120225900  120226900      1       1  150064       1.6762      0.04685
enh86994     3  120286600  120287600      4       2  150064       2.6595    0.0039132
enh86995     3  120314000  120315000      6       2  150064        2.292     0.010953
enh86997     3  120318800  120319800      5       2  150064       2.4066    0.0080508
enh87028     3  121715100  121716100      6       2  150064       2.1749      0.01482
enh87039     3  122103700  122104700      2       1  150064       1.8218     0.034241
enh87062     3  122397000  122398000      8       3  150064       1.6724     0.047221
enh87065     3  122486600  122487600      3       1  150064       1.7351     0.041362
enh87067     3  122493000  122494000      3       1  150064       1.7403     0.040902
enh87073     3  122546900  122547900      3       2  150064       1.9656     0.024671
enh87075     3  122608900  122609900      2       1  150064       2.9809    0.0014368
enh87076     3  122612900  122613900      4       2  150064        3.171   0.00075949
enh87088     3  122787600  122788600      5       2  150064       2.9058    0.0018317
enh87126     3  123227200  123228200      4       2  150064       1.7159     0.043086
enh87143     3  123332300  123333300      3       2  150064       1.6812     0.046364
enh87145     3  123345300  123346300      3       2  150064       2.3751    0.0087731
enh87150     3  123372800  123373800      1       1  150064       3.5324    0.0002059
enh87163     3  123431000  123432000      5       2  150064       1.6712     0.047342
enh87164     3  123434600  123435600      2       1  150064       1.7034     0.044249
enh87165     3  123438900  123439900      1       1  150064       2.1504      0.01576
enh87166     3  123452200  123453200      3       2  150064       1.8659     0.031027
enh87197     3  123921200  123922200      1       1  150064       2.8068     0.002502
enh87198     3  123953500  123954500      2       1  150064       2.1526     0.015675
enh87199     3  123967100  123968100      3       2  150064       3.1639   0.00077837
enh87201     3  123979100  123980100      4       1  150064       3.9889   3.3192e-05
enh87202     3  123985200  123986200      5       3  150064       3.9063   4.6852e-05
enh87204     3  123999800  124000800      3       2  150064       4.1122   1.9593e-05
enh87205     3  124002300  124003300      1       1  150064        3.743    9.093e-05
enh87206     3  124016400  124017400      2       1  150064       3.2969   0.00048877
enh87207     3  124070400  124071400      4       2  150064       3.4943   0.00023761
enh87208     3  124082400  124083400      3       2  150064       3.3314   0.00043202
enh87212     3  124277200  124278200      3       1  150064       2.8608    0.0021129
enh87259     3  124568500  124569500      2       1  150064       1.7478     0.040248
enh87261     3  124570800  124571800      4       2  150064       1.9598     0.025009
enh87266     3  124597900  124598900      3       1  150064        2.243     0.012449
enh87278     3  124701300  124702300      3       1  150064       1.7302     0.041798
enh87280     3  124704300  124705300      4       1  150064       1.6788       0.0466
enh87285     3  124722400  124723400      2       1  150064       1.9773     0.024002
enh87298     3  124838200  124839200      5       2  150064       2.5925    0.0047644
enh87300     3  124844600  124845600      8       3  150064       3.3295   0.00043499
enh87310     3  124954900  124955900      2       1  150064       2.5184    0.0058943
enh87311     3  125000000  125001000      3       1  150064       1.6615     0.048305
enh87314     3  125070200  125071200      2       1  150064       1.8656     0.031048
enh87315     3  125074200  125075200      2       1  150064        2.082     0.018672
enh87316     3  125078200  125079200      1       1  150064       2.6884      0.00359
enh87321     3  125113400  125114400      1       1  150064       2.9539     0.001569
enh87326     3  125236900  125237900      6       3  150064       1.7114     0.043499
enh87333     3  125321800  125322800      5       3  150064         1.89     0.029379
enh87336     3  125342600  125343600      4       1  150064       1.8666     0.030977
enh87345     3  125758900  125759900      4       1  150064       1.9131     0.027866
enh87387     3  126231800  126232800      2       1  150064       1.6618     0.048273
enh87401     3  126530200  126531200      1       1  150064       1.7109      0.04355
enh87406     3  126589400  126590400      1       1  150064       2.1184      0.01707
enh87408     3  126614300  126615300      1       1  150064       1.6957      0.04497
enh87410     3  126645000  126646000      2       1  150064       2.1119     0.017349
enh87425     3  126734400  126735400      3       2  150064       1.8834     0.029823
enh87450     3  127394400  127395400      1       1  150064       1.7855      0.03709
enh87451     3  127397300  127398300      5       3  150064       2.1203      0.01699
enh87511     3  127790100  127791100      5       2  150064       2.9598    0.0015389
enh87514     3  127798700  127799700      2       1  150064       2.8751    0.0020196
enh87523     3  127887800  127888800      6       3  150064       3.8746   5.3403e-05
enh87525     3  127898300  127899300      3       2  150064       3.9156   4.5091e-05
enh87526     3  127914400  127915400      3       1  150064       3.4563   0.00027381
enh87527     3  127926400  127927400      1       1  150064       3.6789    0.0001171
enh87528     3  127929000  127930000      3       2  150064       3.1391   0.00084735
enh87529     3  127934900  127935900      4       2  150064       4.2966    8.671e-06
enh87530     3  127947700  127948700      3       1  150064       3.8282   6.4549e-05
enh87539     3  128035800  128036800      2       1  150064       2.7039    0.0034266
enh87543     3  128073100  128074100      3       2  150064       2.9747    0.0014662
enh87544     3  128084100  128085100      2       1  150064       2.6829    0.0036494
enh87547     3  128095300  128096300      6       2  150064       1.7041     0.044177
enh87549     3  128113900  128114900      1       1  150064       2.3185      0.01021
enh87586     3  128538800  128539800      1       1  150064        3.316    0.0004565
enh87597     3  128725100  128726100      2       1  150064        2.497    0.0062617
enh87606     3  128800200  128801200      2       1  150064       3.3522   0.00040089
enh87607     3  128805400  128806400      1       1  150064       2.0976      0.01797
enh87611     3  128841600  128842600      2       1  150064       1.7523      0.03986
enh87619     3  128930200  128931200      1       1  150064        2.084      0.01858
enh87620     3  128942700  128943700      1       1  150064       2.3885     0.008458
enh87621     3  128947000  128948000      3       2  150064       1.6516     0.049308
enh87623     3  128958200  128959200      1       1  150064       2.8863     0.001949
enh87626     3  128966000  128967000      6       1  150064       2.7624    0.0028685
enh87627     3  128971100  128972100      1       1  150064       3.0812     0.001031
enh87629     3  128976100  128977100      3       1  150064       3.0512    0.0011397
enh87630     3  128995800  128996800      1       1  150064       3.5224    0.0002138
enh87631     3  128996400  128997400      3       2  150064        3.131   0.00087118
enh87632     3  128999000  129000000      4       1  150064       3.2928   0.00049596
enh87634     3  129004500  129005500      2       1  150064       3.1021   0.00096063
enh87635     3  129023200  129024200      1       1  150064       3.6939    0.0001104
enh87637     3  129032000  129033000      3       1  150064       3.1762   0.00074618
enh87640     3  129068100  129069100      2       1  150064       2.3862     0.008511
enh87665     3  129209100  129210100      3       1  150064       1.7024     0.044341
enh87685     3  129327800  129328800      2       1  150064       1.8765     0.030296
enh87686     3  129330800  129331800      3       2  150064       1.7852     0.037112
enh87687     3  129335600  129336600      3       1  150064       2.1413     0.016125
enh87709     3  129511600  129512600      1       1  150064         1.87      0.03074
enh87753     3  130746000  130747000      3       2  150064       1.8342     0.033309
enh87790     3  132491300  132492300      2       1  150064       1.7753     0.037924
enh87799     3  132930200  132931200      1       1  150064       3.1812    0.0007333
enh87800     3  133014000  133015000      8       3  150064       3.2726   0.00053273
enh87805     3  133160400  133161400      2       1  150064       1.7137     0.043293
enh87814     3  133259500  133260500      2       1  150064       1.7055     0.044052
enh87831     3  133540000  133541000      6       3  150064       1.6594     0.048515
enh87833     3  133602100  133603100      8       3  150064       3.1666   0.00077128
enh87839     3  133681800  133682800      4       2  150064       2.0335        0.021
enh87903     3  134428100  134429100      2       1  150064       1.7915     0.036604
enh87926     3  135648200  135649200      2       1  150064       3.8224   6.6082e-05
enh87927     3  135663700  135664700      1       1  150064       3.9272    4.297e-05
enh87928     3  135683100  135684100      2       1  150064       3.2415   0.00059451
enh87929     3  135687000  135688000      3       1  150064       3.5792   0.00017233
enh87930     3  135688400  135689400      2       1  150064       3.2036   0.00067863
enh87931     3  135693100  135694100      2       1  150064       3.6891   0.00011254
enh87933     3  135707600  135708600      3       1  150064       3.5913   0.00016452
enh87934     3  135710100  135711100      3       1  150064       3.2944   0.00049319
enh87936     3  135740700  135741700      5       3  150064       3.6372   0.00013781
enh87938     3  135794200  135795200      4       1  150064       2.4678    0.0067978
enh87942     3  135880100  135881100      1       1  150064       3.9002    4.805e-05
enh87946     3  135891100  135892100      1       1  150064       3.1545    0.0008038
enh87950     3  135902500  135903500      2       1  150064       2.3643    0.0090311
enh87952     3  135916600  135917600      2       1  150064       2.8409    0.0022496
enh87957     3  136069400  136070400      3       2  150064        3.621   0.00014672
enh87958     3  136181600  136182600      3       2  150064        3.141   0.00084193
enh87959     3  136192200  136193200      3       2  150064       3.1965   0.00069542
enh87965     3  136444300  136445300      2       1  150064       4.9473   3.7617e-07
enh87969     3  136464000  136465000      2       1  150064         2.49     0.006388
enh87970     3  136465800  136466800      5       2  150064       3.7947   7.3912e-05
enh87971     3  136467200  136468200      4       2  150064        2.843    0.0022346
enh87972     3  136472700  136473700      1       1  150064       3.1262    0.0008854
enh87974     3  136477000  136478000      2       1  150064       2.3305    0.0098887
enh87975     3  136502200  136503200      1       1  150064       3.1101     0.000935
enh87978     3  136508300  136509300      3       2  150064       1.8463     0.032423
enh87979     3  136520900  136521900      2       1  150064       2.3337    0.0098062
enh87980     3  136536200  136537200      3       1  150064       3.0338    0.0012075
enh87981     3  136539200  136540200      2       1  150064       2.7808    0.0027115
enh87982     3  136554700  136555700      1       1  150064       2.0492      0.02022
enh87983     3  136557900  136558900      3       1  150064       3.4112   0.00032336
enh87984     3  136564800  136565800      6       1  150064       2.9525    0.0015762
enh87985     3  136569100  136570100      2       1  150064       2.9399    0.0016415
enh87986     3  136570300  136571300      3       2  150064       2.4201    0.0077573
enh87987     3  136575300  136576300      2       1  150064        2.911    0.0018013
enh87988     3  136576800  136577800      3       2  150064       4.0592   2.4621e-05
enh87989     3  136578600  136579600      2       1  150064       2.9288    0.0017013
enh87990     3  136582200  136583200      3       1  150064       2.8193    0.0024062
enh87992     3  136612500  136613500      1       1  150064       3.0285     0.001229
enh87993     3  136617900  136618900      2       1  150064       2.4929    0.0063349
enh87994     3  136620800  136621800      8       2  150064        3.072    0.0010632
enh87995     3  136625400  136626400      2       1  150064       2.5703    0.0050805
enh87998     3  136637700  136638700      1       1  150064       2.8617     0.002107
enh87999     3  136643700  136644700      2       1  150064       2.0815     0.018694
enh88000     3  136648300  136649300      3       1  150064       2.8248    0.0023652
enh88001     3  136650900  136651900      4       2  150064       2.9057    0.0018319
enh88002     3  136651900  136652900      3       1  150064       3.0757    0.0010499
enh88005     3  136661200  136662200      2       1  150064       2.4908    0.0063731
enh88006     3  136662200  136663200      3       1  150064        3.033    0.0012106
enh88007     3  136671000  136672000      4       2  150064       3.7924   7.4608e-05
enh88008     3  136673500  136674500      3       2  150064       3.5259     0.000211
enh88010     3  136713600  136714600      2       1  150064       1.9002     0.028701
enh88011     3  136732000  136733000      1       1  150064       4.2938    8.784e-06
enh88012     3  136733200  136734200      1       1  150064       4.5297    2.954e-06
enh88013     3  136742100  136743100      2       1  150064       3.8164   6.7709e-05
enh88032     3  137904600  137905600      2       1  150064       1.9238     0.027192
enh88037     3  137940700  137941700      1       1  150064       2.0349      0.02093
enh88042     3  138049700  138050700      1       1  150064       2.0476       0.0203
enh88043     3  138056900  138057900      2       1  150064       1.8986     0.028807
enh88046     3  138072800  138073800      6       3  150064       1.9171     0.027613
enh88048     3  138078400  138079400      4       2  150064       1.8015     0.035811
enh88054     3  138095900  138096900      3       1  150064        1.992     0.023185
enh88060     3  138114200  138115200      2       1  150064       1.9757     0.024095
enh88063     3  138131500  138132500      1       1  150064       1.7416      0.04079
enh88076     3  138392200  138393200      1       1  150064       2.1802      0.01462
enh88080     3  138494900  138495900      3       1  150064       1.8714     0.030646
enh88082     3  138536700  138537700      1       1  150064       1.8135      0.03488
enh88086     3  138564400  138565400      2       1  150064       1.7239     0.042367
enh88087     3  138572300  138573300      2       1  150064       1.8714     0.030642
enh88090     3  138609600  138610600      3       1  150064       1.7078     0.043839
enh88112     3  139397000  139398000      4       2  150064       1.6763     0.046837
enh88119     3  139659300  139660300      6       3  150064       2.4695    0.0067659
enh88134     3  140263900  140264900      2       1  150064       1.7565     0.039503
enh88136     3  140348100  140349100      3       2  150064       3.5332   0.00020531
enh88137     3  140424500  140425500      2       1  150064       3.2236   0.00063304
enh88140     3  140436800  140437800      8       1  150064       2.7429    0.0030451
enh88141     3  140438600  140439600      6       1  150064       2.8913     0.001918
enh88150     3  140794600  140795600      3       1  150064       1.9477     0.025724
enh88173     3  141022200  141023200      5       3  150064       1.7786     0.037652
enh88193     3  141138400  141139400      6       3  150064       2.3723    0.0088393
enh88213     3  141257500  141258500      3       2  150064       2.1158     0.017181
enh88264     3  142565600  142566600      1       1  150064       1.9408      0.02614
enh88265     3  142569300  142570300      1       1  150064       1.7897      0.03675
enh88266     3  142572100  142573100      1       1  150064       1.7397      0.04096
enh88275     3  142706200  142707200      4       2  150064       2.0839     0.018587
enh88278     3  142721800  142722800      1       1  150064       2.6068     0.004569
enh88279     3  142722400  142723400      4       2  150064       1.7109     0.043548
enh88290     3  143021400  143022400      4       2  150064       2.0141     0.022001
enh88291     3  143026200  143027200      4       2  150064       2.5349    0.0056232
enh88292     3  143028400  143029400      6       4  150064       2.0558     0.019899
enh88293     3  143032800  143033800      3       1  150064       1.8315     0.033511
enh88321     3  143550000  143551000      2       1  150064       2.3039     0.010615
enh88330     3  144362400  144363400      2       1  150064       2.1401     0.016174
enh88383     3  147016500  147017500      4       2  150064        1.972     0.024306
enh88438     3  148939500  148940500      4       2  150064       2.4525    0.0070927
enh88520     3  149369600  149370600      1       1  150064       1.6698      0.04748
enh88547     3  149778700  149779700      2       1  150064       1.7117     0.043479
enh88634     3  151219400  151220400      7       2  150064       1.9339     0.026561
enh88651     3  151584200  151585200      2       1  150064       1.6751     0.046956
enh88687     3  151999500  152000500      2       1  150064       2.0564     0.019872
enh88697     3  152036200  152037200      5       3  150064       1.7468     0.040332
enh88706     3  152054700  152055700      5       2  150064       1.7383     0.041083
enh88708     3  152059900  152060900      1       1  150064       2.2607      0.01189
enh88711     3  152064900  152065900      4       2  150064        2.331    0.0098771
enh88744     3  152155600  152156600      2       1  150064       1.6727     0.047198
enh88751     3  152190000  152191000      3       2  150064       1.7883     0.036867
enh88752     3  152214800  152215800      3       1  150064       1.9367      0.02639
enh88755     3  152311000  152312000      3       2  150064       2.4228    0.0077008
enh88756     3  152313000  152314000      3       1  150064       2.0084       0.0223
enh88759     3  152456200  152457200      3       2  150064       2.0715     0.019155
enh88760     3  152626900  152627900      2       1  150064       2.3332    0.0098192
enh88807     3  153941900  153942900      2       1  150064       1.6774     0.046735
enh88810     3  153965400  153966400      1       1  150064       1.9216      0.02733
enh88812     3  154036400  154037400      3       2  150064       2.0155     0.021926
enh88813     3  154037900  154038900      1       1  150064       2.4668     0.006817
enh88862     3  156018500  156019500      1       1  150064       1.6965       0.0449
enh88872     3  156209800  156210800      3       2  150064       1.7954     0.036295
enh88912     3  156794200  156795200      2       1  150064       2.2162     0.013339
enh88916     3  156809100  156810100      1       1  150064       1.7382      0.04109
enh88918     3  156817200  156818200      3       1  150064       2.2007     0.013877
enh88922     3  156833300  156834300      2       1  150064       2.4107     0.007961
enh88932     3  156922000  156923000      3       2  150064       2.0205     0.021666
enh89014     3  159554400  159555400      2       1  150064       1.6544     0.049027
enh89017     3  159562000  159563000      2       1  150064       1.8186     0.034489
enh89018     3  159563200  159564200      3       1  150064       2.2407     0.012523
enh89037     3  159612000  159613000      2       1  150064       2.5505    0.0053789
enh89050     3  159977000  159978000      1       1  150064       1.7991        0.036
enh89064     3  160395600  160396600      3       1  150064       1.8198     0.034393
enh89072     3  160514400  160515400      3       1  150064       1.6771     0.046761
enh89076     3  160527600  160528600      5       2  150064       1.8418     0.032751
enh89077     3  160560200  160561200      3       2  150064       1.7103     0.043609
enh89078     3  160588000  160589000      4       2  150064       2.3267    0.0099919
enh89079     3  160594100  160595100      1       1  150064         2.06       0.0197
enh89081     3  160646400  160647400      5       2  150064       2.1077      0.01753
enh89089     3  160980500  160981500      2       1  150064       2.6124    0.0044959
enh89091     3  161133200  161134200      1       1  150064       2.3963      0.00828
enh89092     3  161632400  161633400      4       2  150064       2.3263     0.010003
enh89093     3  161657100  161658100      5       2  150064       3.6607   0.00012575
enh89094     3  161658000  161659000      3       2  150064       2.7059    0.0034056
enh89096     3  161912900  161913900      6       2  150064       3.2744   0.00052946
enh89097     3  161935200  161936200      6       2  150064       2.5448    0.0054664
enh89109     3  167454000  167455000      2       1  150064       3.9169   4.4849e-05
enh89110     3  167467900  167468900      2       1  150064       3.3527   0.00040014
enh89112     3  167531600  167532600      2       1  150064        1.852     0.032015
enh89113     3  167570000  167571000      2       1  150064       3.5549   0.00018903
enh89114     3  167579400  167580400      4       2  150064       3.4199   0.00031324
enh89116     3  167583800  167584800      5       3  150064       3.2426   0.00059213
enh89117     3  167587700  167588700      2       1  150064       3.4783    0.0002523
enh89118     3  167589600  167590600      1       1  150064       2.5447     0.005469
enh89119     3  167593200  167594200      2       1  150064       2.5243    0.0057972
enh89121     3  167658900  167659900      3       1  150064       2.1983     0.013965
enh89136     3  167805000  167806000      4       1  150064       2.3386     0.009678
enh89137     3  167805800  167806800      4       1  150064       2.3456    0.0094992
enh89138     3  167806800  167807800      1       1  150064       2.5034      0.00615
enh89140     3  167808700  167809700      4       1  150064       2.1899     0.014266
enh89141     3  167810000  167811000      2       1  150064       1.7067      0.04394
enh89142     3  167814500  167815500      2       1  150064       2.0918      0.01823
enh89143     3  167834600  167835600      2       1  150064       1.9143      0.02779
enh89144     3  167835400  167836400      1       1  150064       2.2505      0.01221
enh89145     3  167838900  167839900      1       1  150064       1.8286      0.03373
enh89154     3  168759300  168760300      3       1  150064       1.8583     0.031562
enh89158     3  168840000  168841000      3       1  150064       1.9038     0.028469
enh89159     3  168846700  168847700      2       1  150064       1.8345      0.03329
enh89161     3  168856500  168857500      1       1  150064       2.1414      0.01612
enh89171     3  169040900  169041900      1       1  150064       2.0792       0.0188
enh89180     3  169417000  169418000      2       1  150064       2.2414     0.012499
enh89181     3  169480900  169481900      1       1  150064       2.2445       0.0124
enh89183     3  169492900  169493900      1       1  150064       2.6313     0.004253
enh89184     3  169528400  169529400      3       1  150064       1.8795      0.03009
enh89191     3  169689500  169690500      3       1  150064       2.2084      0.01361
enh89192     3  169697000  169698000      2       1  150064       2.0614     0.019632
enh89193     3  169720400  169721400      2       1  150064       2.3225     0.010104
enh89195     3  169763100  169764100      1       1  150064       2.0343      0.02096
enh89199     3  169868900  169869900      1       1  150064       2.5128     0.005989
enh89238     3  170762900  170763900      5       2  150064       2.6954    0.0035154
enh89244     3  170894100  170895100      4       1  150064       1.9176     0.027584
enh89281     3  171173900  171174900      2       1  150064        1.803     0.035695
enh89297     3  171472400  171473400      3       1  150064       1.9209     0.027375
enh89300     3  171499300  171500300      3       1  150064       2.5337    0.0056431
enh89303     3  171518800  171519800      4       2  150064       2.6381    0.0041683
enh89305     3  171521700  171522700      7       3  150064       2.1576      0.01548
enh89417     3  172231700  172232700      4       2  150064       1.9782     0.023956
enh89434     3  172311800  172312800      8       2  150064       2.7045    0.0034201
enh89435     3  172313900  172314900      5       2  150064        2.835    0.0022911
enh89453     3  172429200  172430200      5       2  150064       1.7116     0.043487
enh89457     3  173112000  173113000      5       2  150064       1.8128     0.034929
enh89460     3  173129400  173130400      2       1  150064       2.0813     0.018704
enh89466     3  173960700  173961700      3       2  150064        2.116     0.017171
enh89468     3  174160000  174161000      1       1  150064       1.8057      0.03548
enh89477     3  175150200  175151200      1       1  150064       3.3597    0.0003901
enh89478     3  176163000  176164000      5       2  150064         2.03      0.02118
enh89487     3  176758200  176759200      1       1  150064       2.6702      0.00379
enh89488     3  176768700  176769700      3       1  150064       2.7462    0.0030147
enh89491     3  176777300  176778300      2       1  150064       2.5752    0.0050097
enh89494     3  176781200  176782200      3       1  150064        2.876    0.0020137
enh89497     3  176787400  176788400      2       1  150064       2.3702    0.0088881
enh89498     3  176794100  176795100      3       1  150064       3.1396   0.00084599
enh89500     3  176806600  176807600      4       2  150064        1.838     0.033032
enh89506     3  176835200  176836200      2       1  150064       2.6664    0.0038338
enh89509     3  176845900  176846900      5       2  150064       2.1246     0.016809
enh89516     3  176867700  176868700      6       3  150064       1.7804     0.037502
enh89541     3  177058800  177059800      3       1  150064       2.4847    0.0064823
enh89542     3  177062400  177063400      2       1  150064       1.6588     0.048578
enh89567     3  177314200  177315200      2       1  150064        2.111     0.017387
enh89572     3  177332500  177333500      3       2  150064       1.6937     0.045156
enh89597     3  177541200  177542200      1       1  150064       1.7585      0.03933
enh89613     3  177888400  177889400      2       1  150064       2.1739     0.014856
enh89615     3  177919200  177920200      2       1  150064       2.8744    0.0020242
enh89616     3  177920800  177921800      1       1  150064        2.546     0.005449
enh89617     3  178038100  178039100      7       2  150064       2.0287     0.021243
enh89618     3  178042600  178043600      1       1  150064       2.2633      0.01181
enh89630     3  178436600  178437600      1       1  150064       1.8943      0.02909
enh89692     3  179898600  179899600      2       1  150064       2.1856     0.014422
enh89697     3  180588800  180589800      3       2  150064       5.0542   2.1615e-07
enh89698     3  180629000  180630000      2       1  150064       5.4446   2.5956e-08
enh89699     3  180632700  180633700      1       1  150064       6.2898    1.589e-10
enh89700     3  180637100  180638100      5       2  150064       5.1959   1.0189e-07
enh89703     3  180650900  180651900      3       1  150064       5.5282   1.6174e-08
enh89704     3  180696500  180697500      1       1  150064       6.2049    2.737e-10
enh89708     3  181203700  181204700      1       1  150064       2.7795     0.002722
enh89724     3  182528000  182529000      2       1  150064       1.7884      0.03686
enh89736     3  182695600  182696600      1       1  150064       1.8448      0.03253
enh89737     3  182698800  182699800      1       1  150064       1.6873      0.04577
enh89741     3  182903100  182904100      1       1  150064       2.4024     0.008144
enh89755     3  182993100  182994100      2       1  150064       2.0428     0.020535
enh89797     3  183379500  183380500      5       1  150064       1.7784     0.037667
enh89799     3  183452100  183453100      3       1  150064       1.7721      0.03819
enh89806     3  183543800  183544800      3       1  150064        1.871     0.030674
enh89811     3  183599900  183600900      2       1  150064       2.0495     0.020209
enh89876     3  184444900  184445900      7       3  150064        1.646     0.049881
enh89877     3  184454900  184455900      5       2  150064         1.74     0.040927
enh89880     3  184473400  184474400      3       2  150064       2.2035     0.013778
enh89882     3  184478600  184479600      1       1  150064       2.2389      0.01258
enh89890     3  184531700  184532700      2       1  150064       2.2819     0.011248
enh89892     3  184539500  184540500      2       1  150064       1.7193     0.042783
enh89896     3  184867400  184868400      5       3  150064       2.4271    0.0076099
enh89931     3  185446600  185447600      2       1  150064       1.8029     0.035703
enh89943     3  185514400  185515400      3       1  150064       2.1154     0.017198
enh89950     3  185660300  185661300      2       1  150064       2.0431      0.02052
enh89957     3  185811200  185812200      3       1  150064       1.7306     0.041762
enh89961     3  185824100  185825100      4       1  150064       1.7265      0.04213
enh89975     3  186005800  186006800      7       3  150064       2.8441    0.0022271
enh90034     3  186822300  186823300      5       2  150064       1.7653     0.038753
enh90036     3  186891400  186892400      5       3  150064       1.7043     0.044163
enh90040     3  186929800  186930800      3       2  150064       2.3487    0.0094206
enh90050     3  187087300  187088300      3       2  150064       1.9813     0.023779
enh90070     3  187606500  187607500      1       1  150064       2.5049     0.006125
enh90071     3  187614100  187615100      2       1  150064       2.2634     0.011804
enh90095     3  187794200  187795200      5       3  150064       1.7977      0.03611
enh90098     3  187869800  187870800      2       1  150064       1.7929     0.036493
enh90100     3  187876700  187877700      8       4  150064       2.0105     0.022191
enh90101     3  187879900  187880900     10       5  150064       2.0056     0.022448
enh90102     3  187882600  187883600      5       1  150064       1.7572     0.039441
enh90103     3  187884600  187885600      6       2  150064       1.8134     0.034884
enh90104     3  187885500  187886500      2       1  150064       2.3792    0.0086741
enh90105     3  187887000  187888000      8       3  150064       4.4921   3.5266e-06
enh90106     3  187888800  187889800      4       2  150064        3.141   0.00084172
enh90114     3  187911800  187912800      2       1  150064       1.6821     0.046271
enh90132     3  187990900  187991900      5       2  150064       1.6857     0.045929
enh90158     3  188079700  188080700     10       3  150064       2.0514     0.020113
enh90164     3  188108600  188109600      3       2  150064       2.0403     0.020659
enh90168     3  188118300  188119300      3       1  150064       1.9763     0.024062
enh90169     3  188134800  188135800      2       1  150064       1.9766     0.024041
enh90173     3  188187500  188188500      1       1  150064       2.8491     0.002192
enh90174     3  188194500  188195500      2       1  150064       2.9073    0.0018226
enh90202     3  188352800  188353800      4       2  150064       2.9446     0.001617
enh90231     3  188550700  188551700      1       1  150064       1.8142      0.03482
enh90238     3  188619100  188620100      4       2  150064       1.8019     0.035784
enh90244     3  188661900  188662900      1       1  150064       1.7079      0.04383
enh90267     3  188903800  188904800      3       2  150064       2.4384    0.0073752
enh90268     3  188905600  188906600      1       1  150064       2.0073      0.02236
enh90296     3  189720800  189721800      3       2  150064       2.4131    0.0079089
enh90298     3  189726000  189727000      3       1  150064        1.654     0.049062
enh90301     3  189735000  189736000      5       2  150064       2.0192     0.021735
enh90332     3  190292000  190293000      3       2  150064       1.8405     0.032851
enh90335     3  191008600  191009600      7       1  150064        1.823     0.034153
enh90353     3  192444200  192445200      3       1  150064       1.8201     0.034374
enh90358     3  192551000  192552000      2       1  150064       1.9299      0.02681
enh90391     3  193506000  193507000      6       2  150064       1.9538     0.025362
enh90423     3  193789300  193790300      2       1  150064       2.0231     0.021531
enh90426     3  193807100  193808100      6       3  150064       2.2949     0.010871
enh90434     3  193865800  193866800      9       3  150064       2.7323    0.0031448
enh90480     3  194305500  194306500      1       1  150064       2.0827      0.01864
enh90484     3  194341600  194342600      4       2  150064         2.12     0.017004
enh90558     3  195115900  195116900      1       1  150064       1.8906      0.02934
enh90570     3  195272100  195273100      3       1  150064       1.6826      0.04623
enh90600     3  195615000  195616000      2       1  150064       1.7152     0.043154
enh90632     3  195928800  195929800      9       3  150064        3.314   0.00045989
enh90633     3  195945300  195946300      3       2  150064       2.5484    0.0054108
enh90638     3  196005100  196006100      7       3  150064       2.3365    0.0097315
enh90639     3  196006700  196007700      2       1  150064       1.6797      0.04651
enh90640     3  196009000  196010000      2       1  150064       2.9455    0.0016124
enh90641     3  196009700  196010700      1       1  150064       1.8952      0.02903
enh90644     3  196015200  196016200      6       2  150064        2.365    0.0090155
enh90647     3  196143000  196144000      6       3  150064       2.6997    0.0034697
enh90649     3  196149300  196150300      2       1  150064       2.3914    0.0083912
enh90650     3  196160000  196161000      2       1  150064       3.1878   0.00071689
enh90651     3  196216800  196217800      1       1  150064       1.8749       0.0304
enh90653     3  196225400  196226400      1       1  150064       1.7678      0.03855
enh90683     3  196475800  196476800      7       2  150064       1.9686       0.0245
enh90685     3  196481300  196482300      3       2  150064       2.7108    0.0033566
enh90686     3  196484500  196485500      6       3  150064       2.3279    0.0099574
enh90688     3  196502300  196503300      4       2  150064       3.1132   0.00092538
enh90691     3  196519500  196520500      5       2  150064       2.5748    0.0050152
enh90698     3  196670800  196671800      1       1  150064       2.0387      0.02074
enh90716     3  196904700  196905700      1       1  150064       2.0092      0.02226
enh90717     3  196906800  196907800      2       1  150064       2.2705      0.01159
enh90721     3  196929400  196930400      1       1  150064       2.8786     0.001997
enh90722     3  196930400  196931400      2       1  150064       1.6528     0.049188
enh90723     3  196931300  196932300      6       3  150064       1.7827     0.037321
enh90724     3  196936200  196937200      1       1  150064       2.2616      0.01186
enh90725     3  196941700  196942700      3       2  150064       1.8543     0.031846
enh90728     3  196948500  196949500      4       2  150064       2.8136    0.0024491
enh90730     3  196954700  196955700      4       2  150064       2.3942    0.0083275
enh90731     3  196955400  196956400      6       3  150064       1.8626     0.031256
enh90732     3  196961600  196962600      1       1  150064       2.0492      0.02022
enh90733     3  196983800  196984800      2       1  150064       2.1764     0.014762
enh90735     3  196997400  196998400      3       2  150064       2.1472     0.015888
enh90736     3  197005200  197006200      3       1  150064       2.4192     0.007778
enh90738     3  197018900  197019900      4       2  150064       2.0654     0.019444
enh90739     3  197020000  197021000      6       1  150064       2.4726    0.0067068
enh90757     3  197183800  197184800      3       2  150064       1.9565     0.025205
enh90759     3  197195500  197196500      4       2  150064       2.3219     0.010119
enh90762     3  197221400  197222400      4       2  150064       3.4503   0.00027995
enh90765     3  197247900  197248900      6       2  150064       1.7079     0.043827
enh90806     4     657800     658800      2       1  150064       1.9956     0.022989
enh90807     4     666400     667400      3       2  150064        2.863    0.0020979
enh90808     4     670600     671600      2       1  150064       2.8569    0.0021387
enh90809     4     676900     677900      4       2  150064       1.8507     0.032104
enh90811     4     683400     684400      5       2  150064       2.4845    0.0064868
enh90812     4     701000     702000     11       3  150064       2.5933    0.0047528
enh90813     4     703000     704000      5       1  150064       2.2577     0.011983
enh90814     4     711200     712200      1       1  150064       2.0247      0.02145
enh90815     4     714100     715100      4       2  150064       3.1488   0.00081976
enh90817     4     719800     720800      3       1  150064       1.9845     0.023598
enh90818     4     743100     744100      6       3  150064       3.2631   0.00055104
enh90819     4     744200     745200      4       2  150064       2.7613    0.0028786
enh90841     4    1007300    1008300      2       1  150064        1.745     0.040492
enh90848     4    1160200    1161200      4       2  150064       1.7705     0.038321
enh90858     4    1197300    1198300      3       1  150064        1.736      0.04128
enh90859     4    1202500    1203500      3       1  150064       2.1162     0.017166
enh90860     4    1205300    1206300      1       1  150064       2.4592     0.006962
enh90862     4    1210400    1211400      2       1  150064       2.0517     0.020101
enh90863     4    1212000    1213000      4       2  150064       3.2749   0.00052852
enh90864     4    1212800    1213800      3       2  150064       1.9262     0.027041
enh90865     4    1219700    1220700      5       2  150064        1.818     0.034529
enh90868     4    1235900    1236900      8       4  150064       1.9602     0.024987
enh90877     4    1327900    1328900      6       3  150064       3.1049   0.00095182
enh90878     4    1338500    1339500      4       1  150064       2.2306     0.012855
enh90879     4    1342200    1343200      4       2  150064       1.9268     0.027005
enh90880     4    1345300    1346300      6       3  150064       2.1873      0.01436
enh90882     4    1546200    1547200      6       2  150064       1.7186     0.042839
enh90904     4    1844600    1845600      1       1  150064       2.2104      0.01354
enh90905     4    1851400    1852400      2       1  150064       1.8622     0.031285
enh90917     4    1994000    1995000      3       1  150064       1.9887     0.023369
enh90929     4    2270500    2271500      3       1  150064        2.489    0.0064059
enh90931     4    2273700    2274700      1       1  150064       2.0927      0.01819
enh91018     4    2959700    2960700      2       1  150064        1.919     0.027493
enh91019     4    2961300    2962300      5       2  150064       1.9351     0.026486
enh91063     4    3343500    3344500      3       2  150064       1.9386     0.026278
enh91097     4    4429300    4430300      1       1  150064       2.1191      0.01704
enh91098     4    4475400    4476400      4       2  150064       3.4225   0.00031028
enh91099     4    4479200    4480200      4       2  150064       2.5209    0.0058526
enh91100     4    4481600    4482600      1       1  150064       2.1617      0.01532
enh91101     4    4482800    4483800      4       2  150064       3.1832   0.00072821
enh91102     4    4490000    4491000      2       1  150064       1.7919     0.036571
enh91103     4    4493800    4494800      4       2  150064        2.593    0.0047578
enh91108     4    4541100    4542100      4       2  150064       2.4288    0.0075743
enh91114     4    4793100    4794100      3       2  150064       2.2788     0.011341
enh91130     4    5708200    5709200      5       3  150064       2.2642     0.011779
enh91133     4    5748900    5749900     11       4  150064        1.991     0.023241
enh91140     4    5844800    5845800      8       3  150064       1.7904     0.036692
enh91155     4    6690700    6691700      1       1  150064       1.8193      0.03443
enh91205     4    6915400    6916400      2       1  150064       1.8896     0.029407
enh91215     4    6942600    6943600      4       2  150064       2.9523     0.001577
enh91216     4    6949400    6950400      3       2  150064       1.7026     0.044319
enh91217     4    6953300    6954300      1       1  150064       1.9286      0.02689
enh91243     4    7136500    7137500      8       3  150064       2.1365     0.016321
enh91247     4    7238400    7239400      5       2  150064       1.9122     0.027928
enh91260     4    7334200    7335200      9       4  150064       2.6486    0.0040412
enh91278     4    7745100    7746100      3       2  150064       3.3344   0.00042748
enh91279     4    7752000    7753000      5       2  150064       3.2866   0.00050704
enh91285     4    7811200    7812200      4       2  150064        2.002     0.022643
enh91357     4    8156600    8157600      2       1  150064       3.1468   0.00082533
enh91358     4    8157700    8158700      2       1  150064       2.8094    0.0024818
enh91395     4    8403600    8404600      8       3  150064        2.215     0.013381
enh91398     4    8428000    8429000      3       2  150064       2.0252     0.021422
enh91399     4    8430400    8431400      3       1  150064         1.77     0.038365
enh91401     4    8437800    8438800      1       1  150064       1.6643      0.04803
enh91402     4    8440000    8441000      4       2  150064       2.0085     0.022294
enh91403     4    8445000    8446000      1       1  150064       1.8267      0.03387
enh91405     4    8504800    8505800     11       4  150064       1.6737     0.047099
enh91407     4    8517000    8518000      5       2  150064       2.4805    0.0065593
enh91408     4    8518600    8519600      1       1  150064        2.247      0.01232
enh91430     4   10091900   10092900      4       2  150064       2.0379      0.02078
enh91434     4   10109800   10110800      2       1  150064       1.7835     0.037249
enh91435     4   10112900   10113900      1       1  150064       1.7224       0.0425
enh91438     4   10131200   10132200      7       3  150064       2.1915     0.014207
enh91455     4   13090400   13091400      3       1  150064       1.8035     0.035655
enh91506     4   15031000   15032000      2       1  150064       1.7691     0.038436
enh91548     4   15563400   15564400      4       2  150064       1.6538     0.049087
enh91564     4   15707800   15708800      2       1  150064       2.5013    0.0061869
enh91600     4   16208200   16209200     11       4  150064       2.1296       0.0166
enh91604     4   16219000   16220000      4       2  150064       2.5969    0.0047028
enh91613     4   16254400   16255400      5       2  150064       1.9495     0.025615
enh91617     4   16599700   16600700      3       2  150064       1.7895     0.036765
enh91618     4   16609700   16610700      5       2  150064       2.4117    0.0079386
enh91644     4   17168400   17169400      4       2  150064       1.6818     0.046306
enh91651     4   17325200   17326200      8       3  150064       2.1933     0.014144
enh91652     4   17329500   17330500      4       1  150064       2.2741     0.011479
enh91659     4   17577500   17578500      5       1  150064       2.1161      0.01717
enh91660     4   17583000   17584000      1       1  150064       2.2581      0.01197
enh91661     4   17588400   17589400      3       1  150064        1.875     0.030398
enh91662     4   17618700   17619700      3       1  150064       2.2923     0.010945
enh91663     4   17620000   17621000      3       1  150064       2.3302    0.0098975
enh91664     4   17621100   17622100      3       1  150064       2.1167     0.017142
enh91665     4   17638200   17639200      5       3  150064       2.3357     0.009754
enh91666     4   17682500   17683500      4       1  150064       2.7601    0.0028893
enh91667     4   17808100   17809100      1       1  150064       1.9182      0.02754
enh91669     4   17815500   17816500      2       1  150064       1.8942     0.029097
enh91670     4   18013300   18014300      1       1  150064       2.2473      0.01231
enh91671     4   18020900   18021900      3       1  150064       2.2472     0.012315
enh91672     4   19695500   19696500      4       2  150064       2.7101    0.0033635
enh91673     4   19750300   19751300      3       2  150064       2.0233     0.021521
enh91676     4   20197000   20198000      3       1  150064       1.9511     0.025524
enh91683     4   20626000   20627000      2       1  150064       2.8768    0.0020088
enh91684     4   20626400   20627400      1       1  150064       3.2885    0.0005037
enh91688     4   20702900   20703900      3       1  150064       1.6879     0.045719
enh91690     4   21627400   21628400      3       2  150064       2.0166     0.021867
enh91717     4   23366600   23367600      3       1  150064       2.0883     0.018386
enh91718     4   23370900   23371900      1       1  150064        2.446     0.007223
enh91720     4   23390000   23391000      3       1  150064       2.3694     0.008908
enh91721     4   23392300   23393300      1       1  150064       4.5222     3.06e-06
enh91722     4   23394700   23395700      2       1  150064       4.1615    1.581e-05
enh91737     4   23887600   23888600      2       1  150064       1.7533     0.039775
enh91752     4   24262400   24263400      4       1  150064       1.6867     0.045827
enh91780     4   24879800   24880800      4       2  150064       2.4084    0.0080112
enh91781     4   24912800   24913800      2       1  150064       1.7957     0.036271
enh91807     4   25828600   25829600      1       1  150064        1.652      0.04927
enh91811     4   25858400   25859400      2       1  150064       2.0273     0.021315
enh91813     4   25861300   25862300      2       1  150064       2.6848    0.0036285
enh91814     4   25862500   25863500      2       1  150064       1.9291     0.026861
enh91815     4   25865200   25866200      3       1  150064       2.9199    0.0017506
enh91818     4   25921200   25922200      1       1  150064       2.4589     0.006968
enh91820     4   25929900   25930900      3       2  150064       2.8159    0.0024318
enh91821     4   25939600   25940600      1       1  150064        2.215      0.01338
enh91839     4   26083000   26084000      1       1  150064       1.6818       0.0463
enh91850     4   26239600   26240600      4       2  150064       2.3838    0.0085668
enh91865     4   26357000   26358000      2       1  150064       2.2508       0.0122
enh91869     4   26379000   26380000      1       1  150064       2.2668       0.0117
enh91880     4   26531200   26532200      6       2  150064       2.0962     0.018033
enh91883     4   26586500   26587500      1       1  150064       3.4971    0.0002352
enh91886     4   26749900   26750900      1       1  150064       3.1988    0.0006899
enh91887     4   26753000   26754000      2       1  150064       2.6842    0.0036353
enh91890     4   26781800   26782800      1       1  150064       2.3886     0.008457
enh91895     4   26804700   26805700      2       1  150064        3.133   0.00086519
enh91896     4   26806300   26807300      4       2  150064       3.3578   0.00039279
enh91905     4   26866700   26867700      4       2  150064       1.7861     0.037042
enh91908     4   26869900   26870900      2       1  150064       2.8278    0.0023433
enh91911     4   26874900   26875900      2       1  150064       1.8768     0.030271
enh91915     4   26887800   26888800      2       1  150064       1.8707     0.030691
enh91917     4   26905700   26906700      2       1  150064       1.7489     0.040153
enh91921     4   26917000   26918000      2       1  150064       1.8039     0.035626
enh91922     4   26917600   26918600      1       1  150064       2.1236      0.01685
enh91928     4   27250600   27251600      1       1  150064       1.7213       0.0426
enh91929     4   27361900   27362900      3       2  150064       3.0589    0.0011106
enh91934     4   30754400   30755400      4       1  150064       2.2053     0.013715
enh91936     4   30803900   30804900      2       1  150064       2.3696    0.0089047
enh91950     4   34975400   34976400      4       2  150064       2.7147    0.0033172
enh91973     4   37659400   37660400      2       1  150064       1.7116     0.043483
enh91987     4   37798700   37799700      5       2  150064         1.82     0.034382
enh91988     4   37826400   37827400      2       1  150064       1.7997     0.035952
enh92013     4   38000800   38001800      3       2  150064       1.9363     0.026415
enh92016     4   38006600   38007600      6       2  150064       1.7735     0.038076
enh92021     4   38025100   38026100      4       2  150064       1.8838     0.029796
enh92035     4   38114100   38115100      4       2  150064       2.1479     0.015862
enh92079     4   38611800   38612800      6       3  150064       1.7412     0.040826
enh92084     4   38663100   38664100      4       2  150064       1.8361      0.03317
enh92089     4   38684200   38685200      4       2  150064       1.6686     0.047599
enh92093     4   38692200   38693200      8       5  150064       2.0004     0.022731
enh92094     4   38693300   38694300      1       1  150064       2.5819     0.004913
enh92162     4   39616100   39617100      6       3  150064       1.9549       0.0253
enh92167     4   39641600   39642600      1       1  150064       2.5731      0.00504
enh92168     4   39656800   39657800      2       1  150064       1.9328     0.026632
enh92179     4   39935500   39936500      7       4  150064       1.7555     0.039591
enh92190     4   40185000   40186000      3       1  150064       1.7107     0.043572
enh92191     4   40187400   40188400      3       2  150064        1.797     0.036168
enh92217     4   40589000   40590000      1       1  150064       2.6921      0.00355
enh92219     4   40623300   40624300      4       2  150064       1.8001     0.035925
enh92314     4   41382900   41383900      2       1  150064       1.7332     0.041529
enh92364     4   41657400   41658400      4       2  150064       1.7809     0.037468
enh92381     4   42607600   42608600      8       2  150064       2.0051     0.022477
enh92420     4   48332800   48333800      2       1  150064         2.37    0.0088951
enh92424     4   48348400   48349400      2       1  150064       2.7383    0.0030876
enh92429     4   48382500   48383500      1       1  150064       3.0226     0.001253
enh92431     4   48596600   48597600      1       1  150064       2.4191     0.007779
enh92432     4   48605300   48606300      2       1  150064       2.1294     0.016612
enh92434     4   48643400   48644400      2       1  150064       2.0389     0.020731
enh92439     4   48666500   48667500      3       2  150064       2.3788    0.0086836
enh92453     4   48777300   48778300      2       1  150064       2.0317     0.021093
enh92454     4   48778400   48779400      2       1  150064       1.9604     0.024973
enh92455     4   48783200   48784200      1       1  150064        2.482     0.006533
enh92515     4   53798700   53799700      2       1  150064        1.952     0.025467
enh92558     4   54488100   54489100      3       2  150064       1.6812     0.046358
enh92562     4   54510900   54511900      4       1  150064         1.65     0.049473
enh92594     4   55063300   55064300      5       2  150064       2.9432    0.0016241
enh92595     4   55079500   55080500      5       1  150064       2.7423    0.0030505
enh92596     4   55083200   55084200      1       1  150064       2.3698       0.0089
enh92639     4   56265600   56266600      2       1  150064       1.7153     0.043149
enh92642     4   56274900   56275900      1       1  150064       1.6974      0.04481
enh92643     4   56276100   56277100      3       1  150064        1.712     0.043453
enh92648     4   56418600   56419600      4       1  150064         1.84     0.032885
enh92649     4   56419800   56420800      6       2  150064       1.8119     0.035003
enh92652     4   56731900   56732900      4       2  150064       2.0486     0.020248
enh92653     4   56737200   56738200      3       1  150064       2.1497     0.015791
enh92710     4   57960700   57961700      4       2  150064       1.7935     0.036446
enh92714     4   57972500   57973500      1       1  150064        1.734      0.04146
enh92717     4   57985600   57986600      5       3  150064        1.707     0.043907
enh92723     4   58368000   58369000      2       1  150064        1.743     0.040663
enh92724     4   59167000   59168000      1       1  150064       2.3477     0.009446
enh92735     4   68564600   68565600      3       1  150064       2.7744    0.0027653
enh92736     4   68567600   68568600      4       2  150064       3.3077   0.00047037
enh92811     4   73432500   73433500      2       1  150064       2.8718    0.0020405
enh92818     4   73932700   73933700      2       1  150064       1.7046     0.044138
enh92827     4   74119200   74120200      1       1  150064       1.6631      0.04815
enh92857     4   75022300   75023300      1       1  150064       2.1452      0.01597
enh92860     4   75071500   75072500      1       1  150064       1.7774      0.03775
enh92862     4   75371000   75372000      8       1  150064        2.285     0.011157
enh92868     4   75666200   75667200      4       1  150064       2.1309      0.01655
enh92886     4   76435600   76436600      6       2  150064       1.9213     0.027344
enh92907     4   76840900   76841900      1       1  150064       2.0895      0.01833
enh92915     4   77007600   77008600      1       1  150064        1.962      0.02488
enh92924     4   77109900   77110900      2       1  150064       2.8529    0.0021664
enh92937     4   77194600   77195600      9       2  150064       2.4089    0.0079997
enh92938     4   77196600   77197600      6       2  150064       2.8083    0.0024905
enh92939     4   77200300   77201300      5       2  150064       2.2971     0.010806
enh92945     4   77298300   77299300      2       1  150064       1.7072     0.043889
enh92950     4   77456600   77457600      8       1  150064       1.8197     0.034406
enh92954     4   77490700   77491700      2       1  150064       2.2143     0.013403
enh92958     4   77527900   77528900      1       1  150064       2.5925     0.004764
enh92959     4   77532300   77533300      2       1  150064       1.9167     0.027635
enh93030     4   78485400   78486400      1       1  150064       2.6993     0.003474
enh93052     4   79189400   79190400      3       1  150064       1.8131     0.034906
enh93055     4   79294800   79295800      6       2  150064       2.3048      0.01059
enh93066     4   79573300   79574300      1       1  150064       2.5063       0.0061
enh93070     4   79592900   79593900      2       1  150064       1.9845     0.023601
enh93074     4   79670800   79671800      1       1  150064       2.3241      0.01006
enh93090     4   80350400   80351400      2       1  150064       1.6909      0.04543
enh93130     4   81192100   81193100      7       3  150064       1.6873     0.045774
enh93138     4   82057300   82058300      1       1  150064       1.9606      0.02496
enh93148     4   82471400   82472400      2       1  150064       2.5831    0.0048963
enh93159     4   82644600   82645600      4       2  150064       1.8688     0.030828
enh93165     4   83188900   83189900      4       2  150064       2.7137    0.0033268
enh93170     4   83281300   83282300      2       1  150064       2.1198     0.017013
enh93180     4   83627100   83628100      4       2  150064       1.8848      0.02973
enh93188     4   83732900   83733900      1       1  150064         1.89      0.02938
enh93189     4   83754800   83755800      4       1  150064       1.7723     0.038172
enh93197     4   83910800   83911800      3       1  150064       2.2038      0.01377
enh93199     4   83957500   83958500      4       2  150064       2.1042      0.01768
enh93224     4   84469000   84470000      1       1  150064        2.252      0.01216
enh93226     4   84477200   84478200      2       1  150064       2.4474    0.0071937
enh93227     4   84482300   84483300      2       1  150064       2.1692     0.015034
enh93228     4   84494900   84495900      4       1  150064       1.8256     0.033956
enh93230     4   84503000   84504000      3       1  150064       2.7951     0.002594
enh93231     4   84523600   84524600      2       1  150064       2.8397    0.0022576
enh93232     4   84525800   84526800      4       2  150064       2.8868    0.0019461
enh93233     4   84539400   84540400      3       1  150064       2.6331    0.0042304
enh93234     4   84541000   84542000      3       2  150064       3.0176    0.0012741
enh93236     4   84551400   84552400      2       1  150064       1.8953     0.029027
enh93237     4   85594600   85595600      2       1  150064       2.3121     0.010386
enh93240     4   85674600   85675600      1       1  150064       1.9128      0.02789
enh93243     4   85777000   85778000      1       1  150064       1.9527      0.02543
enh93314     4   86861100   86862100      3       1  150064       1.9434     0.025986
enh93315     4   86862800   86863800      3       1  150064       1.8385     0.032996
enh93319     4   86891100   86892100      3       2  150064       2.1843      0.01447
enh93325     4   87139700   87140700      4       2  150064       2.4566    0.0070121
enh93340     4   87813800   87814800      3       1  150064        2.604    0.0046067
enh93355     4   87887700   87888700      4       2  150064       2.0157     0.021916
enh93356     4   87891900   87892900      4       2  150064       3.2405   0.00059662
enh93359     4   87915200   87916200      4       2  150064       2.4191    0.0077793
enh93363     4   87931300   87932300      5       2  150064       2.3837    0.0085696
enh93365     4   87936800   87937800      2       1  150064       1.9127     0.027896
enh93367     4   87939400   87940400      3       1  150064       2.6285    0.0042886
enh93371     4   87949400   87950400      1       1  150064       2.7113     0.003351
enh93375     4   87968000   87969000      4       2  150064       2.4285     0.007581
enh93376     4   87970800   87971800      1       1  150064       2.2153      0.01337
enh93395     4   88024600   88025600      3       1  150064       1.7177     0.042927
enh93404     4   88156200   88157200      1       1  150064       1.7099      0.04364
enh93437     4   88541500   88542500      3       1  150064       1.8347     0.033277
enh93471     4   89140000   89141000      3       2  150064        1.795      0.03633
enh93525     4   89750000   89751000      3       1  150064       1.8513     0.032064
enh93530     4   89872800   89873800      1       1  150064       1.8682      0.03087
enh93556     4   90629900   90630900      3       1  150064       2.7836    0.0026883
enh93557     4   90674000   90675000      4       2  150064       1.6945     0.045087
enh93559     4   90750600   90751600      4       1  150064       1.6997     0.044592
enh93563     4   93023100   93024100      1       1  150064       2.5184     0.005894
enh93565     4   95130400   95131400      1       1  150064       1.8048      0.03555
enh93642     4   96225700   96226700      2       1  150064       2.5885    0.0048202
enh93643     4   96239300   96240300      3       1  150064       2.9661    0.0015082
enh93644     4   96283800   96284800      4       2  150064       2.1007     0.017836
enh93650     4   96460600   96461600      3       2  150064       2.0232     0.021525
enh93670     4   99467100   99468100      6       2  150064       2.0905     0.018286
enh93672     4   99489900   99490900      3       2  150064       1.8183      0.03451
enh93704     4  100244700  100245700      3       2  150064       2.3579    0.0091905
enh93731     4  100808700  100809700      1       1  150064       3.1377    0.0008514
enh93737     4  100919000  100920000      2       1  150064       1.7481     0.040222
enh93738     4  101008200  101009200      2       1  150064       2.1744     0.014836
enh93740     4  101016900  101017900      5       2  150064       1.8819     0.029925
enh93746     4  101210300  101211300      8       3  150064       2.1166     0.017145
enh93753     4  101341500  101342500      4       2  150064       2.0769     0.018905
enh93758     4  101534200  101535200     10       3  150064       2.5495    0.0053931
enh93762     4  101902600  101903600      1       1  150064       2.2511      0.01219
enh93766     4  102024000  102025000      1       1  150064         2.09      0.01831
enh93769     4  102047400  102048400      4       2  150064       2.3317     0.009857
enh93781     4  102112900  102113900      3       1  150064       1.9254     0.027088
enh93790     4  102144800  102145800      2       1  150064       2.1913     0.014214
enh93791     4  102145600  102146600      5       1  150064       2.2946     0.010877
enh93794     4  102159900  102160900      3       1  150064       1.7503     0.040034
enh93812     4  102230200  102231200      2       1  150064       1.7797      0.03756
enh93816     4  102256000  102257000      1       1  150064       1.7044      0.04415
enh93826     4  102570800  102571800      1       1  150064       1.7432      0.04065
enh93828     4  102591200  102592200      3       2  150064       1.8103     0.035121
enh93832     4  102756100  102757100      2       1  150064       1.8821      0.02991
enh93835     4  102914300  102915300      2       1  150064       2.2093     0.013577
enh93843     4  103427100  103428100      2       1  150064       2.0235     0.021513
enh93860     4  103609000  103610000      1       1  150064       2.3747     0.008782
enh93861     4  103653300  103654300      1       1  150064       3.6146    0.0001504
enh93862     4  103655600  103656600      2       1  150064       2.1671     0.015114
enh93863     4  103678500  103679500      2       1  150064       2.3234     0.010078
enh93864     4  103679800  103680800      1       1  150064       2.4385     0.007374
enh93865     4  103710000  103711000      3       1  150064       3.5414   0.00019902
enh93866     4  103731900  103732900      6       2  150064       4.1168   1.9209e-05
enh93868     4  103741900  103742900      4       1  150064       3.6501   0.00013107
enh93869     4  103742400  103743400      2       1  150064        3.524   0.00021252
enh93870     4  103788200  103789200      1       1  150064       3.8858      5.1e-05
enh93872     4  103799400  103800400      3       1  150064       3.6459   0.00013324
enh93873     4  103932800  103933800      3       1  150064        2.687     0.003605
enh93874     4  103939200  103940200      2       1  150064       3.5984   0.00016012
enh93875     4  103941300  103942300      3       2  150064       1.6808     0.046402
enh93883     4  105407800  105408800      2       1  150064       3.0774    0.0010442
enh93884     4  105414100  105415100      1       1  150064       3.5843     0.000169
enh93888     4  105512300  105513300      2       1  150064         1.84     0.032881
enh93889     4  105513300  105514300      5       2  150064        2.308     0.010501
enh93890     4  105514300  105515300      7       3  150064       3.5261   0.00021089
enh93918     4  106687000  106688000      2       1  150064       1.8704     0.030711
enh93966     4  108834000  108835000      1       1  150064       2.1253      0.01678
enh93967     4  108851200  108852200      4       1  150064       2.3261     0.010008
enh93968     4  108853700  108854700      2       1  150064       2.0506     0.020153
enh93984     4  109266800  109267800      6       2  150064       2.3522    0.0093303
enh93990     4  109481600  109482600      6       1  150064       2.1536     0.015637
enh94043     4  111120200  111121200      1       1  150064       1.6484      0.04964
enh94045     4  111285900  111286900      2       1  150064       3.1344    0.0008609
enh94053     4  111461600  111462600      2       1  150064       1.9299     0.026811
enh94095     4  113739800  113740800      4       2  150064       2.3507    0.0093702
enh94104     4  114037600  114038600      2       1  150064       3.3597   0.00039017
enh94106     4  114066200  114067200      3       1  150064       3.6497   0.00013125
enh94107     4  114068700  114069700      5       2  150064       3.5318   0.00020638
enh94123     4  114355100  114356100      3       1  150064       2.1285     0.016647
enh94152     4  114587400  114588400      5       2  150064       1.7596     0.039235
enh94159     4  114613600  114614600      2       1  150064       1.7332     0.041527
enh94161     4  114616500  114617500      2       1  150064       1.9263     0.027035
enh94162     4  114621400  114622400      3       1  150064       2.2875     0.011084
enh94187     4  115202500  115203500      3       1  150064       2.8523    0.0021702
enh94204     4  119677700  119678700      3       2  150064       2.5419    0.0055122
enh94205     4  119684900  119685900      1       1  150064       1.8906      0.02934
enh94222     4  119842600  119843600      1       1  150064       3.0698     0.001071
enh94223     4  119845600  119846600      3       2  150064       1.9192     0.027478
enh94253     4  120037700  120038700      1       1  150064       1.8834      0.02982
enh94258     4  120070100  120071100      2       1  150064       1.8806     0.030016
enh94306     4  120973900  120974900      4       2  150064        1.946     0.025825
enh94333     4  122720900  122721900      4       2  150064       1.8265      0.03389
enh94340     4  123084200  123085200      1       1  150064       1.6831      0.04618
enh94343     4  123509500  123510500      5       2  150064       1.6628     0.048175
enh94369     4  123796800  123797800      1       1  150064       1.7082       0.0438
enh94370     4  123799400  123800400      3       2  150064       2.2079     0.013626
enh94374     4  123820600  123821600      1       1  150064       1.7466      0.04035
enh94375     4  123830600  123831600      4       2  150064       2.0614     0.019634
enh94377     4  123835200  123836200      2       1  150064       2.1967      0.01402
enh94378     4  123845200  123846200      8       4  150064       2.2575     0.011988
enh94406     4  124373800  124374800      2       1  150064       1.6871      0.04579
enh94419     4  124552900  124553900      1       1  150064       1.9374      0.02635
enh94441     4  124777700  124778700      1       1  150064       1.6813      0.04635
enh94470     4  125857300  125858300      5       2  150064       2.1143     0.017244
enh94509     4  128454100  128455100      6       3  150064       1.8529     0.031945
enh94526     4  129147600  129148600      2       1  150064       1.6921     0.045317
enh94528     4  129162300  129163300      3       1  150064       2.0241     0.021479
enh94532     4  129204800  129205800      2       1  150064       2.1384     0.016242
enh94537     4  129226100  129227100      1       1  150064       2.6895     0.003578
enh94539     4  129243700  129244700      3       1  150064       2.3129     0.010363
enh94540     4  129268900  129269900      2       1  150064        2.164     0.015234
enh94548     4  129314500  129315500      7       3  150064        1.724     0.042356
enh94551     4  129373400  129374400      2       1  150064        2.034     0.020977
enh94554     4  129389100  129390100      2       1  150064       1.8834     0.029823
enh94573     4  129678600  129679600      1       1  150064       1.9123      0.02792
enh94576     4  129708700  129709700      4       2  150064       1.7941     0.036399
enh94620     4  138353800  138354800      1       1  150064       2.0233      0.02152
enh94658     4  139327100  139328100      3       2  150064       2.0384     0.020756
enh94659     4  139408500  139409500      6       2  150064       1.6598     0.048475
enh94660     4  139483200  139484200      4       2  150064       2.0211     0.021632
enh94678     4  139940600  139941600      1       1  150064       3.2762    0.0005261
enh94679     4  139946000  139947000      3       2  150064       2.6905     0.003567
enh94682     4  139951300  139952300      2       1  150064        2.766    0.0028376
enh94692     4  140065500  140066500      4       2  150064       2.3645    0.0090284
enh94693     4  140084500  140085500      1       1  150064       2.5525     0.005348
enh94696     4  140092800  140093800      3       1  150064       2.3914    0.0083927
enh94698     4  140099800  140100800      4       2  150064       1.9009     0.028657
enh94699     4  140128700  140129700      2       1  150064       2.0973     0.017983
enh94700     4  140129600  140130600      5       2  150064       3.3709   0.00037468
enh94701     4  140134800  140135800      2       1  150064       1.7963     0.036224
enh94703     4  140167000  140168000      5       2  150064       2.8552    0.0021504
enh94705     4  140188000  140189000      2       1  150064       1.8131     0.034907
enh94728     4  140454000  140455000      1       1  150064       2.2445       0.0124
enh94729     4  140456500  140457500      3       2  150064       1.8982     0.028832
enh94732     4  140470100  140471100      3       1  150064       1.9452     0.025872
enh94733     4  140471100  140472100      2       1  150064       2.7525    0.0029567
enh94734     4  140472700  140473700      2       1  150064       2.0435       0.0205
enh94735     4  140480200  140481200      1       1  150064       1.9643      0.02475
enh94737     4  140513700  140514700      1       1  150064       1.6754      0.04693
enh94748     4  140610000  140611000      1       1  150064       2.1735      0.01487
enh94763     4  140716000  140717000      1       1  150064       2.3295     0.009917
enh94766     4  140735900  140736900      4       1  150064       3.1349   0.00085947
enh94785     4  140888100  140889100      4       1  150064       1.6666     0.047795
enh94787     4  140892000  140893000      4       1  150064        1.675     0.046971
enh94788     4  140894100  140895100      2       1  150064       1.7219     0.042543
enh94798     4  140958100  140959100      3       2  150064       1.8123     0.034971
enh94810     4  141014500  141015500      2       1  150064       2.1537     0.015631
enh94843     4  141444000  141445000      1       1  150064       1.7094      0.04369
enh94876     4  141814700  141815700      2       1  150064       1.9175     0.027587
enh94880     4  141855900  141856900      6       3  150064       2.7511    0.0029702
enh94881     4  141859700  141860700      4       1  150064        2.757    0.0029171
enh94882     4  141865100  141866100      2       1  150064       2.5704    0.0050789
enh94883     4  141868200  141869200      5       2  150064       3.0701    0.0010701
enh94884     4  141876400  141877400      3       1  150064       1.6565     0.048811
enh94889     4  141923600  141924600     10       1  150064       1.6475     0.049723
enh94891     4  141942100  141943100      2       1  150064       1.6736     0.047107
enh94917     4  142336900  142337900      6       3  150064       2.5824    0.0049065
enh94927     4  143076200  143077200      6       2  150064       1.7897     0.036754
enh94947     4  143673100  143674100      5       3  150064       1.7903     0.036706
enh94950     4  143834400  143835400      1       1  150064       2.9236      0.00173
enh94951     4  143845000  143846000      2       1  150064       2.5259    0.0057696
enh94953     4  143882200  143883200      2       1  150064       2.8809    0.0019825
enh94963     4  144202900  144203900      2       1  150064       2.8138     0.002448
enh94975     4  144279300  144280300      1       1  150064       2.9543     0.001567
enh94976     4  144281700  144282700      8       3  150064       2.1037     0.017703
enh94979     4  144290400  144291400      2       1  150064       1.6468     0.049805
enh94980     4  144293300  144294300      5       2  150064       1.8806     0.030014
enh94981     4  144297300  144298300      4       2  150064       1.6931     0.045217
enh94983     4  144304500  144305500      4       2  150064        2.385      0.00854
enh94992     4  144437600  144438600      3       2  150064       2.2625     0.011832
enh95020     4  146413500  146414500      1       1  150064       1.7686      0.03848
enh95023     4  146418500  146419500      1       1  150064       1.7146      0.04321
enh95097     4  147981200  147982200      2       1  150064       2.2347      0.01272
enh95098     4  147999700  148000700      2       1  150064       1.9359     0.026439
enh95100     4  148024800  148025800      6       1  150064       2.7464    0.0030128
enh95101     4  148038600  148039600      3       2  150064       1.7319     0.041644
enh95185     4  148982800  148983800      4       2  150064       2.0855     0.018514
enh95196     4  149137000  149138000      4       2  150064       1.7993     0.035988
enh95204     4  149209300  149210300      2       1  150064       2.4307    0.0075341
enh95206     4  149265600  149266600      2       1  150064       2.0583     0.019781
enh95209     4  149280600  149281600      2       1  150064       3.1307   0.00087195
enh95211     4  149317900  149318900      1       1  150064       4.0893    2.163e-05
enh95222     4  149901600  149902600      3       1  150064       1.6911     0.045413
enh95225     4  150213800  150214800      2       1  150064       1.9325     0.026646
enh95248     4  151138200  151139200      2       1  150064       1.8991     0.028779
enh95249     4  151145600  151146600      1       1  150064        1.985      0.02357
enh95256     4  151204500  151205500      3       2  150064       1.6659      0.04787
enh95267     4  151871700  151872700      2       1  150064         1.79     0.036729
enh95284     4  152144400  152145400      5       2  150064       1.8532     0.031929
enh95287     4  152153000  152154000      3       1  150064       1.6707     0.047392
enh95457     4  154649800  154650800      3       1  150064       2.5012    0.0061888
enh95458     4  154806900  154807900      3       2  150064       2.3562    0.0092316
enh95470     4  154965600  154966600      2       1  150064       1.8685     0.030844
enh95471     4  154970400  154971400      1       1  150064       2.3703     0.008888
enh95481     4  156169800  156170800      4       2  150064       1.7933     0.036466
enh95491     4  156512800  156513800      3       2  150064        1.896      0.02898
enh95493     4  156549900  156550900      8       2  150064       2.1013     0.017808
enh95507     4  156698800  156699800      4       2  150064       3.0001    0.0013494
enh95522     4  157065700  157066700      6       2  150064       2.1016     0.017795
enh95524     4  157176300  157177300      4       2  150064       1.6774     0.046736
enh95526     4  157219100  157220100      4       2  150064       2.0995     0.017885
enh95527     4  157242900  157243900      4       1  150064       1.7867     0.036993
enh95533     4  157515600  157516600      4       2  150064       1.7702     0.038347
enh95535     4  157519100  157520100      2       1  150064       2.9665    0.0015062
enh95536     4  157535900  157536900      5       1  150064       1.7225     0.042488
enh95551     4  157754900  157755900      1       1  150064       2.0196      0.02171
enh95578     4  158725000  158726000      1       1  150064       1.8679      0.03089
enh95614     4  159688300  159689300      2       1  150064       2.1063     0.017588
enh95617     4  159698000  159699000      4       1  150064       1.8273     0.033826
enh95618     4  159703000  159704000      1       1  150064       1.9214      0.02734
enh95619     4  159705200  159706200      4       1  150064       1.9284       0.0269
enh95625     4  159720800  159721800      1       1  150064       1.9963      0.02295
enh95628     4  159726300  159727300      3       1  150064        2.006      0.02243
enh95639     4  159791800  159792800      1       1  150064       2.1862       0.0144
enh95640     4  159805100  159806100      1       1  150064       2.1571       0.0155
enh95643     4  159835600  159836600      5       3  150064       1.8008     0.035865
enh95666     4  160037600  160038600      1       1  150064       1.7265      0.04213
enh95718     4  160318700  160319700      2       1  150064        1.774     0.038028
enh95719     4  160319400  160320400      3       1  150064       1.7938     0.036424
enh95748     4  166143100  166144100      2       1  150064       2.8915    0.0019169
enh95751     4  166215600  166216600      2       1  150064       2.2098     0.013559
enh95762     4  166382300  166383300      2       1  150064       1.8188     0.034471
enh95840     4  169797900  169798900      1       1  150064       2.3266     0.009992
enh95861     4  169989200  169990200      8       3  150064       2.1235     0.016857
enh95862     4  169991200  169992200      3       2  150064       1.9231     0.027235
enh95863     4  170000300  170001300      2       1  150064       1.9724     0.024281
enh95865     4  170020500  170021500      2       1  150064       2.7468    0.0030094
enh95870     4  170054900  170055900      1       1  150064       2.4425     0.007292
[truncated: 1,023,573 more chars]
