# Supplementary material for: Identifying enhancer properties associated with genetic risk for complex traits using regulome-wide association studies
Source: PLoS Comput Biol. 2022 Sep 7;18(9):e1010430. doi: 10.1371/journal.pcbi.1010430 (PMC9484640; doi:10.1371/journal.pcbi.1010430)
Supplement: S3 Table — Sample names are as described in the ROADMAP epigenomics project integrative analysis portal: https://egg2.wustl.edu/roadmap/web_portal/meta.html. (ZIP) [file pcbi.1010430.s010.zip › supplemental_table3/E043blood_sig_enhancers05.gcov.out]

GENE      CHR      START       STOP  NSNPS  NPARAM       N        ZSTAT            P
enh33177    1    1169100    1170100      3       1  150064       1.9334     0.026593
enh33179    1    1186600    1187600      3       2  150064        1.799     0.036009
enh33181    1    1205200    1206200      2       1  150064       1.6686     0.047598
enh33237    1    1706800    1707800      3       2  150064       2.5144    0.0059618
enh33258    1    1837500    1838500      2       1  150064       1.7009     0.044484
enh33260    1    1841200    1842200      3       1  150064       2.0797     0.018775
enh33270    1    2046400    2047400      4       2  150064       2.7169    0.0032953
enh33272    1    2058700    2059700      1       1  150064       3.2129    0.0006569
enh33273    1    2063100    2064100      3       2  150064       3.1698   0.00076283
enh33274    1    2065100    2066100      5       2  150064       3.2658   0.00054572
enh33275    1    2070900    2071900      5       2  150064       3.2169   0.00064792
enh33277    1    2080400    2081400      1       1  150064       3.5192    0.0002164
enh33285    1    2133200    2134200      3       2  150064       2.2004     0.013889
enh33287    1    2137300    2138300      3       1  150064       2.6996    0.0034707
enh33307    1    2234000    2235000      3       2  150064       1.6627     0.048189
enh33315    1    2398700    2399700      8       2  150064       4.9705   3.3395e-07
enh33317    1    2427300    2428300      3       1  150064       1.7051     0.044086
enh33319    1    2437600    2438600      4       1  150064       1.6633     0.048122
enh33327    1    2491900    2492900      1       1  150064        2.422     0.007717
enh33331    1    2519600    2520600      3       1  150064       2.7174    0.0032897
enh33332    1    2524200    2525200      9       2  150064        3.112   0.00092914
enh33333    1    2542200    2543200      1       1  150064       2.6463     0.004069
enh33334    1    2554200    2555200      3       1  150064       2.7955    0.0025906
enh33363    1    3539100    3540100      4       2  150064       1.9135     0.027844
enh33398    1    5449000    5450000      1       1  150064       1.6795      0.04653
enh33423    1    6260300    6261300      1       1  150064       1.7453      0.04047
enh33437    1    6519000    6520000      1       1  150064       2.8837     0.001965
enh33438    1    6523300    6524300      4       1  150064       2.0703     0.019214
enh33439    1    6526300    6527300      5       2  150064        2.697     0.003498
enh33443    1    6552200    6553200      3       1  150064       1.9459     0.025835
enh33444    1    6555300    6556300      3       1  150064       2.1548      0.01559
enh33454    1    6644500    6645500      1       1  150064       3.4842    0.0002468
enh33458    1    6657000    6658000      6       2  150064       1.7669      0.03862
enh33461    1    6676000    6677000      3       1  150064       2.1533     0.015649
enh33462    1    6684200    6685200      2       1  150064       2.1264     0.016733
enh33465    1    6716800    6717800      4       2  150064       2.8901    0.0019255
enh33466    1    6760000    6761000      1       1  150064        3.769    8.194e-05
enh33469    1    6847000    6848000      3       1  150064       1.7795     0.037581
enh33472    1    6851000    6852000      4       2  150064       1.8562     0.031711
enh33518    1    8377200    8378200      1       1  150064       3.5064    0.0002271
enh33520    1    8427100    8428100      1       1  150064       2.9348     0.001669
enh33522    1    8432900    8433900      2       1  150064       3.1979   0.00069205
enh33523    1    8436000    8437000      3       2  150064       4.2536    1.052e-05
enh33524    1    8439500    8440500      2       1  150064       4.8415   6.4436e-07
enh33526    1    8444400    8445400      2       1  150064       4.8974   4.8548e-07
enh33527    1    8446700    8447700      2       1  150064       4.9651   3.4337e-07
enh33528    1    8450000    8451000      4       2  150064       2.4961    0.0062787
enh33532    1    8465600    8466600      1       1  150064       3.9042    4.727e-05
enh33536    1    8488300    8489300      1       1  150064       5.7199     5.33e-09
enh33543    1    8556600    8557600      2       1  150064       2.4612    0.0069245
enh33544    1    8568900    8569900      1       1  150064       3.0852     0.001017
enh33545    1    8569600    8570600      3       1  150064       2.7786    0.0027297
enh33547    1    8576300    8577300      2       1  150064       2.4796     0.006576
enh33548    1    8581000    8582000      2       1  150064       2.4149    0.0078702
enh33551    1    8600000    8601000      2       1  150064       2.4961    0.0062787
enh33552    1    8604800    8605800      1       1  150064       4.4787    3.755e-06
enh33554    1    8620900    8621900      1       1  150064       2.5716     0.005062
enh33555    1    8663000    8664000      3       1  150064       2.8042    0.0025223
enh33557    1    8691800    8692800      1       1  150064        2.875      0.00202
enh33559    1    8721600    8722600      1       1  150064       2.2886      0.01105
enh33561    1    8726100    8727100      1       1  150064       2.8965     0.001887
enh33562    1    8730000    8731000      3       2  150064       2.5074    0.0060804
enh33568    1    8772400    8773400      1       1  150064       1.7195      0.04276
enh33573    1    8931500    8932500      1       1  150064       1.8274      0.03382
enh33575    1    8959500    8960500      4       2  150064       2.2143     0.013406
enh33577    1    8978400    8979400      4       2  150064       1.9894      0.02333
enh33579    1    8988800    8989800      6       2  150064         1.76       0.0392
enh33580    1    8998800    8999800      4       2  150064       2.8836    0.0019657
enh33581    1    9001000    9002000      8       3  150064       2.6574     0.003937
enh33607    1    9326700    9327700      4       2  150064       1.9922     0.023176
enh33640    1    9697000    9698000      5       2  150064        1.649     0.049572
enh33684    1    9960300    9961300      1       1  150064       1.9806      0.02382
enh33703    1   10367800   10368800      3       1  150064       1.7143     0.043237
enh33758    1   11351700   11352700      1       1  150064        2.372     0.008847
enh33775    1   11716500   11717500      6       2  150064       1.6739     0.047073
enh33781    1   11778300   11779300      1       1  150064       1.7455      0.04045
enh33799    1   11980700   11981700      6       3  150064       1.6572      0.04874
enh33800    1   11982000   11983000      4       2  150064       1.9182     0.027542
enh33812    1   12107000   12108000      1       1  150064       3.1955    0.0006979
enh33813    1   12112000   12113000      4       2  150064       1.7134     0.043322
enh33814    1   12129100   12130100      3       2  150064       2.1155     0.017193
enh33817    1   12147200   12148200      3       2  150064       2.2788     0.011338
enh33860    1   12645900   12646900      1       1  150064       1.6494      0.04953
enh33863    1   12661400   12662400      1       1  150064       2.1033      0.01772
enh33881    1   14034600   14035600      4       2  150064       1.9076     0.028222
enh33884    1   14050900   14051900      3       2  150064       2.0983     0.017938
enh33946    1   16152000   16153000      7       2  150064       2.0326     0.021046
enh33959    1   16190800   16191800      3       2  150064       2.0123     0.022093
enh33989    1   16352800   16353800      5       3  150064       2.0835     0.018603
enh34011    1   16564100   16565100      2       1  150064       2.7283    0.0031827
enh34012    1   16570300   16571300      1       1  150064        2.126      0.01675
enh34014    1   16576800   16577800      2       1  150064       1.8732      0.03052
enh34015    1   16592500   16593500      3       1  150064       2.1759      0.01478
enh34016    1   16594300   16595300      2       1  150064       1.6956     0.044977
enh34020    1   16662400   16663400      1       1  150064       2.0898      0.01832
enh34021    1   16669200   16670200      2       1  150064        2.302     0.010668
enh34022    1   16673400   16674400      4       1  150064       1.9569      0.02518
enh34024    1   16679500   16680500      1       1  150064       2.0801      0.01876
enh34026    1   16697200   16698200      2       1  150064       1.6637     0.048085
enh34027    1   16702700   16703700      4       2  150064       2.0447      0.02044
enh34029    1   16710800   16711800      1       1  150064       1.8349      0.03326
enh34030    1   16714400   16715400      2       1  150064       1.7653      0.03876
enh34036    1   16772500   16773500      6       3  150064       1.7879     0.036896
enh34038    1   16778000   16779000      1       1  150064       2.1903      0.01425
enh34039    1   16824000   16825000      3       1  150064       1.8836     0.029809
enh34040    1   16826400   16827400      3       1  150064        2.091     0.018265
enh34060    1   17287700   17288700      3       2  150064       1.8156     0.034716
enh34063    1   17372000   17373000      6       1  150064       2.4293    0.0075639
enh34092    1   19263100   19264100      2       1  150064        1.845     0.032521
enh34116    1   19639700   19640700      5       3  150064       1.6512     0.049344
enh34117    1   19641800   19642800      5       2  150064        1.834     0.033328
enh34146    1   19835300   19836300      5       2  150064       1.8503     0.032138
enh34182    1   20819800   20820800      1       1  150064       1.7361      0.04127
enh34193    1   21059900   21060900      1       1  150064       2.8655     0.002082
enh34195    1   21114500   21115500      2       1  150064       2.4415    0.0073133
enh34197    1   21348400   21349400      1       1  150064       2.1326      0.01648
enh34198    1   21475700   21476700      2       1  150064       2.8011    0.0025466
enh34199    1   21500200   21501200      2       1  150064       2.3653    0.0090067
enh34201    1   21521200   21522200      1       1  150064       1.7381       0.0411
enh34245    1   22085800   22086800      2       1  150064       2.0773     0.018885
enh34246    1   22087800   22088800      4       2  150064       2.1282     0.016662
enh34247    1   22089200   22090200      5       2  150064       1.7174     0.042958
enh34248    1   22091700   22092700      6       2  150064       2.2118     0.013492
enh34249    1   22095100   22096100      1       1  150064       2.0355       0.0209
enh34250    1   22096900   22097900      7       3  150064       2.3658    0.0089957
enh34255    1   22105000   22106000      7       3  150064       2.4592    0.0069615
enh34268    1   22349300   22350300      3       2  150064       2.4102    0.0079729
enh34269    1   22353500   22354500     11       3  150064       2.9863    0.0014117
enh34270    1   22354600   22355600      5       2  150064       2.7966    0.0025818
enh34273    1   22369400   22370400      2       1  150064       2.5031    0.0061555
enh34274    1   22374600   22375600      4       2  150064       3.2881   0.00050426
enh34275    1   22377900   22378900      4       2  150064       2.2292     0.012899
enh34277    1   22385800   22386800      2       1  150064       2.1546     0.015596
enh34278    1   22390000   22391000      3       1  150064       1.7562     0.039531
enh34283    1   22418200   22419200      1       1  150064       1.7696       0.0384
enh34285    1   22429300   22430300      1       1  150064       3.5485    0.0001937
enh34337    1   23888100   23889100      1       1  150064       2.2754      0.01144
enh34343    1   23937300   23938300      2       1  150064       2.0344     0.020957
enh34357    1   24073900   24074900      1       1  150064       2.1532      0.01565
enh34361    1   24106300   24107300      1       1  150064       1.6674      0.04772
enh34395    1   24677700   24678700      2       1  150064       1.6658     0.047881
enh34397    1   24717200   24718200      5       2  150064       1.7514     0.039939
enh34398    1   24719300   24720300      2       1  150064       2.4106    0.0079635
enh34409    1   24806600   24807600      4       2  150064       2.1522      0.01569
enh34410    1   24812300   24813300      3       1  150064       2.0254     0.021413
enh34411    1   24818200   24819200      1       1  150064       2.2907      0.01099
enh34412    1   24826000   24827000      1       1  150064       2.3138      0.01034
enh34414    1   24837300   24838300      3       1  150064       2.2476       0.0123
enh34416    1   24852500   24853500      3       1  150064       2.9073    0.0018231
enh34419    1   24871500   24872500      5       2  150064       3.1187   0.00090822
enh34424    1   24982000   24983000      1       1  150064       2.4333      0.00748
enh34614    1   26865000   26866000      3       2  150064       2.1925     0.014172
enh34627    1   27033600   27034600      2       1  150064       2.6037    0.0046111
enh34628    1   27035200   27036200      3       1  150064       3.4877   0.00024361
enh34629    1   27041200   27042200      2       1  150064       1.8779     0.030197
enh34630    1   27047400   27048400      3       1  150064         2.63    0.0042697
enh34631    1   27052500   27053500      2       1  150064       2.5861    0.0048537
enh34635    1   27068100   27069100      4       2  150064       2.3536    0.0092963
enh34636    1   27073100   27074100      1       1  150064       2.7082     0.003382
enh34637    1   27078400   27079400      1       1  150064       2.7031     0.003435
enh34638    1   27082700   27083700      7       3  150064       2.2223     0.013132
enh34640    1   27097700   27098700      1       1  150064       2.7473     0.003004
enh34646    1   27146500   27147500      1       1  150064       2.1783      0.01469
enh34650    1   27161000   27162000      1       1  150064       1.8565      0.03169
enh34653    1   27213300   27214300      3       1  150064       2.4157    0.0078529
enh34654    1   27214400   27215400      1       1  150064       2.4794      0.00658
enh34658    1   27246900   27247900      2       1  150064       2.7103    0.0033606
enh34659    1   27249800   27250800      1       1  150064        2.512     0.006003
enh34667    1   27432900   27433900      1       1  150064       1.8883      0.02949
enh34671    1   27444600   27445600      4       1  150064       1.8783     0.030168
enh34672    1   27448800   27449800      1       1  150064       2.1775      0.01472
enh34692    1   27658300   27659300      1       1  150064       2.2825      0.01123
enh34693    1   27666100   27667100      6       4  150064       2.0718     0.019143
enh34700    1   27685000   27686000      1       1  150064       1.7819      0.03738
enh34704    1   27695700   27696700      3       2  150064       3.6069   0.00015492
enh34746    1   27923900   27924900      3       1  150064         1.72     0.042716
enh34751    1   27946800   27947800      2       1  150064       2.0452     0.020419
enh34752    1   27947800   27948800      2       1  150064       1.6501     0.049462
enh34753    1   27948900   27949900      4       2  150064       2.0423     0.020559
enh34754    1   27950200   27951200      2       1  150064       1.9898     0.023307
enh34755    1   27953100   27954100      4       1  150064       1.7661     0.038689
enh34758    1   27957500   27958500      7       3  150064       1.8081     0.035298
enh34760    1   27970100   27971100      2       1  150064       1.7707     0.038307
enh34789    1   28261600   28262600      5       1  150064       1.8668     0.030968
enh34790    1   28266700   28267700      1       1  150064       1.7517      0.03991
enh34816    1   28575800   28576800      2       1  150064       1.7769     0.037792
enh34818    1   28587800   28588800      2       1  150064       2.6132    0.0044846
enh34822    1   28697900   28698900      2       1  150064       1.9834     0.023663
enh34823    1   28699800   28700800      2       1  150064       2.2181     0.013274
enh34825    1   28736100   28737100      8       3  150064       2.2663     0.011716
enh34826    1   28743800   28744800      3       1  150064       2.0259     0.021387
enh34828    1   28765200   28766200      1       1  150064       2.3988     0.008225
enh34832    1   28837700   28838700      4       2  150064       3.0434    0.0011697
enh34835    1   28845600   28846600      1       1  150064       2.4689     0.006776
enh34836    1   28877800   28878800      1       1  150064       2.8194     0.002406
enh34840    1   28918000   28919000      1       1  150064       1.8519      0.03202
enh34841    1   28966900   28967900      2       1  150064       2.2745     0.011467
enh34842    1   28970900   28971900      1       1  150064       2.3123      0.01038
enh34843    1   28973500   28974500      2       1  150064       2.0484     0.020261
enh34852    1   29083000   29084000      2       1  150064       3.3866   0.00035378
enh34854    1   29111200   29112200      1       1  150064       2.4417      0.00731
enh34858    1   29210700   29211700      3       2  150064       2.8059    0.0025088
enh34860    1   29216700   29217700      2       1  150064       1.8534     0.031915
enh34861    1   29219700   29220700      6       2  150064       2.2925     0.010939
enh34862    1   29223000   29224000      3       1  150064       2.2409     0.012516
enh34866    1   29248600   29249600      2       1  150064       2.7158    0.0033057
enh34867    1   29250800   29251800      2       1  150064       3.3626   0.00038607
enh34870    1   29263100   29264100      3       2  150064       2.8306     0.002323
enh34873    1   29272400   29273400      2       1  150064       3.3085   0.00046903
enh34877    1   29279000   29280000      3       2  150064       3.2058   0.00067341
enh34879    1   29288600   29289600      1       1  150064       3.5865    0.0001676
enh34883    1   29306800   29307800      4       2  150064       2.2125     0.013465
enh34885    1   29312300   29313300      3       2  150064       2.9616    0.0015305
enh34892    1   29496300   29497300      3       2  150064       1.8796      0.03008
enh34897    1   29555700   29556700      4       2  150064       1.8991     0.028773
enh34898    1   29557600   29558600      3       1  150064       2.1232     0.016867
enh34917    1   31341600   31342600      1       1  150064       1.8475      0.03234
enh34919    1   31449500   31450500      1       1  150064       1.7721      0.03819
enh34937    1   31771000   31772000      1       1  150064       3.4255    0.0003068
enh34938    1   31772600   31773600      3       2  150064       3.7093   0.00010391
enh34939    1   31845100   31846100      3       2  150064       2.0867     0.018456
enh34940    1   31846600   31847600      2       1  150064        1.886     0.029645
enh34941    1   31867600   31868600      2       1  150064       2.8315    0.0023167
enh34993    1   32411300   32412300      1       1  150064       1.6861      0.04589
enh35039    1   32707600   32708600      3       1  150064       1.7063     0.043974
enh35040    1   32711600   32712600      3       1  150064       1.7052     0.044077
enh35060    1   32810900   32811900      1       1  150064        2.932     0.001684
enh35091    1   33267700   33268700      3       2  150064       1.8228      0.03417
enh35111    1   33502600   33503600      2       1  150064       1.8687     0.030829
enh35132    1   33724400   33725400      3       2  150064       2.2615     0.011863
enh35135    1   33760700   33761700      4       2  150064       1.8675     0.030913
enh35140    1   33803900   33804900      2       1  150064       1.8619      0.03131
enh35142    1   33810800   33811800      1       1  150064       1.7861      0.03704
enh35149    1   33936200   33937200      3       1  150064       1.7455     0.040446
enh35152    1   35318400   35319400      4       2  150064       1.9145     0.027778
enh35153    1   35322900   35323900      4       2  150064        1.898     0.028849
enh35167    1   35648300   35649300      3       2  150064       3.6347   0.00013916
enh35197    1   36038200   36039200      1       1  150064       3.8032    7.142e-05
enh35202    1   36101800   36102800      2       1  150064       3.6011   0.00015847
enh35205    1   36181300   36182300      1       1  150064       3.4063    0.0003292
enh35209    1   36269700   36270700      2       1  150064       3.7614    8.448e-05
enh35210    1   36276000   36277000      1       1  150064       1.7772      0.03777
enh35215    1   36398200   36399200      1       1  150064        3.492    0.0002397
enh35217    1   36407000   36408000      1       1  150064       3.3364    0.0004243
enh35219    1   36412800   36413800      3       1  150064       3.2844   0.00051102
enh35220    1   36553200   36554200      1       1  150064       3.1405    0.0008432
enh35222    1   36565100   36566100      6       2  150064       2.3137     0.010343
enh35223    1   36574200   36575200      2       1  150064         1.76     0.039204
enh35224    1   36592000   36593000      4       2  150064       3.5271   0.00021004
enh35225    1   36599900   36600900      3       1  150064       3.6681   0.00012219
enh35226    1   36607600   36608600      2       1  150064       3.3975   0.00034006
enh35228    1   36613000   36614000      3       1  150064       3.8801   5.2202e-05
enh35232    1   36634900   36635900      2       1  150064       3.7511   8.8027e-05
enh35235    1   36653200   36654200      4       2  150064       2.5472    0.0054291
enh35306    1   38271200   38272200      4       1  150064       2.2458     0.012358
enh35313    1   38322600   38323600      1       1  150064       3.1702    0.0007616
enh35315    1   38349000   38350000      2       1  150064       2.6212    0.0043812
enh35316    1   38355900   38356900      4       2  150064       3.1962   0.00069617
enh35317    1   38387200   38388200      3       1  150064       1.8786     0.030151
enh35318    1   38388400   38389400      2       1  150064       1.9326     0.026641
enh35321    1   38395000   38396000      4       2  150064       2.5493    0.0053965
enh35323    1   38411300   38412300      6       3  150064       2.3065     0.010541
enh35325    1   38453300   38454300      1       1  150064        2.104      0.01769
enh35335    1   38939800   38940800      5       2  150064       2.2074     0.013644
enh35354    1   39464100   39465100      3       2  150064       1.6504     0.049432
enh35356    1   39468700   39469700      1       1  150064       2.3639     0.009042
enh35357    1   39490700   39491700      2       1  150064       1.8507     0.032107
enh35358    1   39494200   39495200      3       1  150064       1.9117     0.027959
enh35360    1   39500100   39501100      1       1  150064       1.7732       0.0381
enh35361    1   39505000   39506000      5       1  150064       2.1919     0.014192
enh35365    1   39568600   39569600      2       1  150064       1.8402     0.032873
enh35368    1   39648400   39649400      2       1  150064       1.8156     0.034712
enh35369    1   39651100   39652100      2       1  150064       2.1225     0.016899
enh35375    1   39668900   39669900      2       1  150064       1.7404     0.040897
enh35377    1   39673600   39674600      2       1  150064       2.1629     0.015274
enh35397    1   39859700   39860700      2       1  150064       1.7647     0.038809
enh35398    1   39863000   39864000      4       2  150064       2.4163    0.0078392
enh35405    1   39974700   39975700      5       3  150064       2.0765     0.018926
enh35406    1   39991300   39992300      3       1  150064       2.5327    0.0056586
enh35413    1   40119000   40120000      3       2  150064       2.0009     0.022701
enh35424    1   40341100   40342100      1       1  150064       1.8639      0.03117
enh35475    1   40864100   40865100      3       2  150064        2.095     0.018086
enh35484    1   40973100   40974100      3       2  150064       1.7554     0.039594
enh35487    1   40998100   40999100      3       2  150064       1.9022     0.028572
enh35494    1   41155400   41156400      3       2  150064       3.1215   0.00089971
enh35496    1   41164800   41165800      4       2  150064       3.1218    0.0008987
enh35498    1   41169200   41170200      5       2  150064       2.1253     0.016781
enh35499    1   41173200   41174200      4       2  150064       2.2328      0.01278
enh35500    1   41176400   41177400      1       1  150064       3.0342     0.001206
enh35502    1   41179000   41180000      3       2  150064       2.5635    0.0051813
enh35505    1   41187800   41188800      2       1  150064        2.751    0.0029709
enh35514    1   41274700   41275700      6       2  150064       3.1941   0.00070143
enh35526    1   41447200   41448200      1       1  150064       1.7389      0.04103
enh35527    1   41449400   41450400      5       2  150064       1.9318     0.026692
enh35528    1   41468800   41469800      5       2  150064        2.221     0.013176
enh35532    1   41509600   41510600      3       2  150064       2.1487     0.015829
enh35649    1   43419400   43420400      3       2  150064       2.1424      0.01608
enh35661    1   43739800   43740800      4       2  150064       1.8094     0.035197
enh35662    1   43760700   43761700      1       1  150064       2.8936     0.001904
enh35667    1   43825500   43826500      3       2  150064       3.7678   8.2356e-05
enh35668    1   43830800   43831800      2       1  150064       1.9653     0.024692
enh35671    1   43856600   43857600      2       1  150064       3.2894   0.00050194
enh35672    1   43917700   43918700      2       1  150064       2.3167     0.010261
enh35673    1   43920200   43921200      3       2  150064       4.1734   1.5006e-05
enh35674    1   44015300   44016300      3       1  150064       2.0885     0.018378
enh35676    1   44031600   44032600      3       2  150064       3.2668   0.00054392
enh35677    1   44114200   44115200      5       2  150064       4.0012   3.1507e-05
enh35678    1   44117700   44118700      4       2  150064       3.8625    5.612e-05
enh35682    1   44228800   44229800      1       1  150064       3.2448    0.0005877
enh35683    1   44255300   44256300      1       1  150064       2.9852     0.001417
enh35684    1   44290000   44291000      1       1  150064       3.3334    0.0004289
enh35686    1   44318800   44319800      3       1  150064       3.9946   3.2404e-05
enh35687    1   44343800   44344800      2       1  150064       3.2124   0.00065813
enh35689    1   44414000   44415000      4       2  150064       3.6117   0.00015211
enh35692    1   44439000   44440000      2       1  150064       1.9816     0.023762
enh35693    1   44442800   44443800      5       2  150064       2.5588    0.0052521
enh35694    1   44445900   44446900      4       2  150064       1.9799      0.02386
enh35695    1   44456000   44457000      1       1  150064       2.0898      0.01832
enh35699    1   44677600   44678600      1       1  150064       2.7892     0.002642
enh35700    1   44680100   44681100      2       1  150064       1.8408     0.032822
enh35704    1   44740200   44741200      1       1  150064       2.8078     0.002494
enh35708    1   44821000   44822000      2       1  150064       1.9614     0.024916
enh35724    1   45184800   45185800      1       1  150064       1.8209      0.03431
enh35815    1   47015100   47016100      3       2  150064       1.9002     0.028706
enh35818    1   47063400   47064400      1       1  150064       2.1873      0.01436
enh35836    1   47797900   47798900      2       1  150064       1.9259     0.027059
enh35845    1   49240500   49241500      4       2  150064       1.9819     0.023747
enh35847    1   50916900   50917900      4       2  150064       1.9096     0.028095
enh35852    1   51382600   51383600      2       1  150064       2.0839     0.018585
enh35889    1   51985800   51986800      3       1  150064       1.9132     0.027861
enh35962    1   53661200   53662200      1       1  150064       2.0792       0.0188
enh35964    1   53665000   53666000      2       1  150064       1.7556     0.039581
enh35965    1   53684300   53685300      2       1  150064       2.1388     0.016228
enh35969    1   53760100   53761100      3       2  150064        3.057    0.0011178
enh35970    1   53771700   53772700      4       2  150064       2.1252     0.016783
enh35995    1   54451600   54452600      2       1  150064       2.2225     0.013124
enh36001    1   54667600   54668600      4       2  150064       2.4067    0.0080495
enh36003    1   54695400   54696400      1       1  150064       2.1102      0.01742
enh36021    1   54781000   54782000      2       1  150064       1.6486     0.049616
enh36027    1   54801300   54802300      2       1  150064       1.6758     0.046885
enh36036    1   54827600   54828600      2       1  150064       1.7732     0.038097
enh36073    1   55612200   55613200      1       1  150064       2.1827      0.01453
enh36102    1   59165800   59166800      2       1  150064       2.3789    0.0086815
enh36104    1   59202400   59203400      2       1  150064       1.7999     0.035935
enh36111    1   59323900   59324900      4       2  150064       1.9851     0.023568
enh36133    1   59612600   59613600      3       1  150064       1.7397     0.040958
enh36195    1   65235500   65236500      3       2  150064       1.8311     0.033542
enh36198    1   65341300   65342300      1       1  150064       3.2325    0.0006135
enh36199    1   65344600   65345600      1       1  150064       1.9643      0.02475
enh36201    1   65349700   65350700      4       2  150064       2.4515    0.0071131
enh36202    1   65359800   65360800      1       1  150064         2.29      0.01101
enh36204    1   65383500   65384500      3       2  150064       2.4738    0.0066834
enh36207    1   65391700   65392700      2       1  150064       2.7824     0.002698
enh36208    1   65396700   65397700      4       2  150064       2.0038     0.022545
enh36209    1   65398700   65399700      4       2  150064       2.4436    0.0072702
enh36210    1   65404300   65405300      2       1  150064       1.8888     0.029458
enh36211    1   65411900   65412900      5       2  150064       2.0846     0.018552
enh36213    1   65424200   65425200      3       1  150064       2.3492     0.009407
enh36222    1   65525600   65526600      2       1  150064       2.2948     0.010872
enh36230    1   66082600   66083600      4       2  150064       1.9685     0.024505
enh36231    1   66153300   66154300      5       2  150064       2.7778    0.0027366
enh36232    1   66277700   66278700      1       1  150064       1.6821      0.04627
enh36240    1   66736000   66737000      4       2  150064       2.8558    0.0021463
enh36243    1   66756800   66757800      3       2  150064       1.6698     0.047484
enh36245    1   66765700   66766700      5       1  150064       2.1653     0.015182
enh36251    1   66794600   66795600      3       2  150064        2.047      0.02033
enh36265    1   66910200   66911200      3       2  150064         1.89     0.029382
enh36301    1   67801800   67802800      3       1  150064       1.6764     0.046831
enh36319    1   68189100   68190100      2       1  150064       1.9157     0.027699
enh36370    1   77654400   77655400      2       1  150064       1.7459     0.040411
enh36399    1   78005200   78006200      3       1  150064        2.191     0.014227
enh36405    1   78134800   78135800      4       2  150064        2.229     0.012908
enh36421    1   78353200   78354200      9       4  150064       2.5601    0.0052325
enh36424    1   78425500   78426500      4       2  150064       1.8243     0.034057
enh36429    1   78472600   78473600      1       1  150064       1.7785      0.03766
enh36430    1   78474800   78475800      1       1  150064       2.0598      0.01971
enh36437    1   79114500   79115500      1       1  150064       2.3844     0.008554
enh36446    1   84556700   84557700      1       1  150064       1.8547      0.03182
enh36447    1   84600600   84601600      1       1  150064       1.9241      0.02717
enh36452    1   84622400   84623400      2       1  150064       2.0788     0.018818
enh36454    1   84624800   84625800      1       1  150064       1.7331      0.04154
enh36456    1   84627400   84628400      1       1  150064       1.8787      0.03014
enh36462    1   84639500   84640500      1       1  150064        1.923      0.02724
enh36467    1   84766200   84767200      3       1  150064       1.6966     0.044884
enh36476    1   84966400   84967400      3       2  150064       2.3468    0.0094689
enh36495    1   85319600   85320600      4       1  150064       2.4091    0.0079965
enh36502    1   85438100   85439100      2       1  150064       1.7549      0.03964
enh36503    1   85440400   85441400      3       1  150064       2.1624     0.015293
enh36505    1   85457300   85458300      4       1  150064       2.0748     0.019001
enh36516    1   85737800   85738800      7       4  150064       1.6499      0.04948
enh36624    1   89776700   89777700      2       1  150064       2.6612    0.0038928
enh36625    1   89790700   89791700      4       2  150064       1.9262     0.027043
enh36627    1   89828600   89829600      2       1  150064       1.8371     0.033094
enh36662    1   90132900   90133900      2       1  150064         2.09     0.018307
enh36674    1   90186600   90187600      1       1  150064       1.9352      0.02648
enh36688    1   90307600   90308600      3       2  150064       2.4101    0.0079752
enh36693    1   90321800   90322800      4       2  150064       2.2603       0.0119
enh36702    1   90406200   90407200      1       1  150064       2.0617      0.01962
enh36708    1   91388600   91389600      1       1  150064       2.1654      0.01518
enh36715    1   91417100   91418100      2       1  150064       1.7628      0.03897
enh36717    1   91423400   91424400      2       1  150064       2.7623    0.0028695
enh36719    1   91427900   91428900      4       2  150064       2.1388     0.016224
enh36720    1   91449000   91450000      1       1  150064       1.7466      0.04035
enh36722    1   91459500   91460500      3       1  150064       2.0763     0.018932
enh36724    1   91471200   91472200      2       1  150064       2.0513     0.020121
enh36725    1   91473700   91474700      1       1  150064       2.0974      0.01798
enh36726    1   91475600   91476600      4       1  150064        1.874     0.030468
enh36728    1   91488700   91489700      3       2  150064       3.4263    0.0003059
enh36731    1   91965100   91966100      5       2  150064       2.0894     0.018336
enh36739    1   92020800   92021800      5       1  150064        1.719      0.04281
enh36744    1   92112200   92113200      3       2  150064       1.9386     0.026274
enh36773    1   92667600   92668600      3       1  150064       1.8685     0.030845
enh36776    1   92766000   92767000      4       2  150064       3.0186    0.0012699
enh36780    1   92831900   92832900      3       2  150064       2.2968     0.010815
enh36783    1   92930400   92931400      4       2  150064       2.9861    0.0014128
enh36785    1   92943400   92944400      1       1  150064       2.1412      0.01613
enh36786    1   92946200   92947200      3       1  150064       3.3487   0.00040594
enh36787    1   92953100   92954100      1       1  150064       2.0676      0.01934
enh36788    1   92955600   92956600      2       1  150064       1.6579     0.048666
enh36789    1   92960300   92961300      1       1  150064       3.4695    0.0002607
enh36790    1   92969800   92970800      2       1  150064       3.2028   0.00068054
enh36793    1   93049100   93050100      2       1  150064       1.8577     0.031607
enh36801    1   93319600   93320600      2       1  150064       2.1632     0.015261
enh36806    1   93343300   93344300      1       1  150064       1.6472      0.04976
enh36808    1   93352600   93353600      2       1  150064       1.7949     0.036338
enh36809    1   93368900   93369900      1       1  150064       1.7266      0.04212
enh36810    1   93378000   93379000      2       1  150064       1.7217      0.04256
enh36811    1   93394800   93395800      1       1  150064       1.6959      0.04495
enh36812    1   93399900   93400900      2       1  150064       2.8424    0.0022386
enh36813    1   93401100   93402100      3       1  150064       1.7756       0.0379
enh36814    1   93402200   93403200      4       1  150064       1.7376     0.041144
enh36817    1   93411800   93412800      1       1  150064        2.074      0.01904
enh36819    1   93415400   93416400      1       1  150064       1.8858      0.02966
enh36820    1   93417600   93418600      1       1  150064       2.1765      0.01476
enh36823    1   93421200   93422200      2       1  150064       2.3225     0.010102
enh36824    1   93423700   93424700      1       1  150064       1.7987      0.03603
enh36827    1   93438400   93439400      1       1  150064       1.6825      0.04624
enh36828    1   93440800   93441800      3       2  150064       1.8648     0.031102
enh36832    1   93459000   93460000      1       1  150064       2.0825      0.01865
enh36835    1   93508400   93509400      3       2  150064       2.1797     0.014638
enh36901    1   95349300   95350300      3       2  150064       2.2582     0.011965
enh36907    1   95460000   95461000      2       1  150064       1.8498     0.032171
enh36910    1   95698200   95699200      5       3  150064       1.8727     0.030558
enh36913    1   97189500   97190500      5       2  150064       3.8273   6.4774e-05
enh36914    1   97190300   97191300      2       1  150064       3.6351   0.00013893
enh36916    1   97196000   97197000      4       2  150064        3.075    0.0010527
enh36917    1   97205300   97206300      6       2  150064       2.2434     0.012437
enh36918    1   97206500   97207500      3       1  150064       2.4378    0.0073895
enh36919    1   97209200   97210200      3       1  150064        2.815    0.0024389
enh36921    1   97212200   97213200      2       1  150064       1.8213      0.03428
enh36922    1   97213100   97214100      2       1  150064       2.1013     0.017805
enh36923    1   98096200   98097200      1       1  150064       2.5085     0.006062
enh36925    1   98257200   98258200      4       2  150064       2.6124    0.0044949
enh36926    1   98351500   98352500      2       1  150064       4.9823   3.1417e-07
enh36928    1   98366000   98367000      2       1  150064       2.4364     0.007418
enh36930    1   98369400   98370400      3       1  150064       5.6293   9.0464e-09
enh36931    1   98370900   98371900      4       2  150064       5.4629   2.3425e-08
enh36933    1   98374700   98375700      2       1  150064       5.7233   5.2251e-09
enh36934    1   98376600   98377600      1       1  150064       6.0414    7.639e-10
enh36935    1   98377700   98378700      2       1  150064       5.3665   4.0146e-08
enh36936    1   98382600   98383600      1       1  150064       6.4573    5.331e-11
enh36939    1   98698000   98699000      2       1  150064       3.0845    0.0010196
enh36941    1   98853500   98854500      3       2  150064        1.968     0.024534
enh37021    1  101434400  101435400      2       1  150064       1.6689     0.047566
enh37064    1  101918100  101919100      9       5  150064       2.1945       0.0141
enh37076    1  108337600  108338600     11       4  150064       1.8343     0.033304
enh37077    1  108346700  108347700      9       2  150064       2.5618    0.0052064
enh37081    1  108368600  108369600      2       1  150064        1.695     0.045037
enh37083    1  108374400  108375400      4       1  150064       2.1863     0.014398
enh37092    1  108438000  108439000      5       2  150064       1.9101      0.02806
enh37094    1  108440100  108441100      5       1  150064       2.0409     0.020631
enh37095    1  108442300  108443300      2       1  150064        2.171     0.014964
enh37096    1  108462800  108463800      4       2  150064       1.8569      0.03166
enh37101    1  108492200  108493200      4       2  150064       2.1863     0.014395
enh37113    1  108740300  108741300      7       3  150064       2.7227    0.0032374
enh37189    1  110088400  110089400      3       2  150064       1.7333     0.041525
enh37200    1  110182500  110183500      1       1  150064       1.8088      0.03524
enh37203    1  110199200  110200200      3       2  150064       2.2718     0.011549
enh37217    1  110438000  110439000      6       2  150064       1.9746     0.024159
enh37224    1  110530700  110531700      1       1  150064       2.2206      0.01319
enh37226    1  110545900  110546900      1       1  150064        1.927      0.02699
enh37233    1  110579500  110580500      1       1  150064       2.0983      0.01794
enh37235    1  110745600  110746600      1       1  150064       2.2414       0.0125
enh37244    1  110926100  110927100      4       2  150064         2.06     0.019699
enh37260    1  111322800  111323800      6       2  150064       2.4386    0.0073721
enh37261    1  111323400  111324400      2       1  150064       1.9395     0.026218
enh37262    1  111327000  111328000      7       4  150064       2.7755     0.002756
enh37263    1  111330700  111331700      7       3  150064       3.9998   3.1693e-05
enh37265    1  111401000  111402000      7       1  150064       2.4151     0.007866
enh37266    1  111406400  111407400      7       1  150064       2.3406    0.0096275
enh37267    1  111412900  111413900      4       2  150064       2.0334     0.021004
enh37270    1  111433700  111434700      2       1  150064       1.9163     0.027666
enh37272    1  111440100  111441100      1       1  150064       2.0107      0.02218
enh37318    1  112134200  112135200      3       2  150064       2.8477     0.002202
enh37323    1  112174300  112175300      4       2  150064       1.7547     0.039657
enh37328    1  112199800  112200800      1       1  150064       1.6791      0.04657
enh37331    1  112230000  112231000      5       3  150064       1.6634     0.048117
enh37346    1  113159000  113160000      3       2  150064       2.4232     0.007692
enh37347    1  113173000  113174000      1       1  150064       3.3565    0.0003947
enh37348    1  113181500  113182500      2       1  150064       4.2597   1.0237e-05
enh37352    1  113215300  113216300      4       2  150064       4.0198   2.9123e-05
enh37354    1  113241500  113242500      3       2  150064       3.0879    0.0010079
enh37355    1  113243900  113244900      2       1  150064       2.6048    0.0045965
enh37356    1  113246200  113247200      5       2  150064       2.2074     0.013643
enh37424    1  114883600  114884600      2       1  150064       2.1314     0.016528
enh37433    1  115024700  115025700      1       1  150064       2.4711     0.006735
enh37435    1  115032600  115033600      6       2  150064       2.1326     0.016481
enh37437    1  115041600  115042600      4       1  150064       1.8763     0.030306
enh37443    1  115257400  115258400      2       1  150064       1.7788     0.037633
enh37445    1  115282900  115283900      4       2  150064       3.1113    0.0009314
enh37447    1  115293400  115294400      1       1  150064       3.3551    0.0003967
enh37448    1  115295000  115296000      3       2  150064       2.2466     0.012332
enh37450    1  115320900  115321900      1       1  150064       1.8218      0.03424
enh37452    1  115605200  115606200      3       1  150064       1.9966     0.022936
enh37453    1  115613800  115614800      5       1  150064       1.7395     0.040974
enh37454    1  115627700  115628700      3       2  150064         3.46   0.00027013
enh37456    1  115632700  115633700      5       2  150064       1.8358     0.033193
enh37458    1  115642900  115643900      4       2  150064       3.7716   8.1087e-05
enh37460    1  115655000  115656000      8       4  150064       3.5527   0.00019065
enh37462    1  116185700  116186700      1       1  150064       2.1895      0.01428
enh37482    1  116859200  116860200      2       1  150064       2.2212     0.013169
enh37525    1  117320300  117321300      3       1  150064       3.3991   0.00033806
enh37526    1  117337100  117338100      3       1  150064       2.7356    0.0031134
enh37527    1  117339400  117340400      3       1  150064       2.7976    0.0025741
enh37528    1  117344600  117345600      4       2  150064       2.9764    0.0014584
enh37529    1  117349400  117350400      1       1  150064       3.2432    0.0005909
enh37530    1  117352700  117353700      2       1  150064       3.4129    0.0003214
enh37550    1  117550500  117551500      4       2  150064        2.573    0.0050416
enh37571    1  117934500  117935500      1       1  150064        1.911        0.028
enh37605    1  119840900  119841900      1       1  150064       1.9752      0.02412
enh37743    1  145588000  145589000      3       1  150064       1.9471     0.025762
enh37757    1  146641400  146642400      6       2  150064       2.3072     0.010523
enh37758    1  146645200  146646200      6       1  150064       2.0854     0.018517
enh37759    1  146697600  146698600      5       3  150064       2.3168     0.010258
enh37762    1  146716500  146717500      5       2  150064       2.2623     0.011838
enh37764    1  146721700  146722700      4       1  150064       2.1444        0.016
enh37781    1  147233500  147234500      4       2  150064       1.7592     0.039269
enh37830    1  149897300  149898300      4       2  150064       1.7368     0.041216
enh37839    1  150047700  150048700      1       1  150064       5.5963    1.095e-08
enh37840    1  150064200  150065200      1       1  150064       5.5301      1.6e-08
enh37841    1  150065600  150066600      1       1  150064       5.9354    1.466e-09
enh37844    1  150071600  150072600      1       1  150064       5.8809     2.04e-09
enh37847    1  150090600  150091600      1       1  150064       5.7411    4.702e-09
enh37850    1  150118800  150119800      3       1  150064       5.2081   9.5414e-08
enh37853    1  150129900  150130900      4       2  150064       5.8987   1.8318e-09
enh37854    1  150133800  150134800      2       1  150064       5.2123   9.3234e-08
enh37855    1  150137700  150138700      4       1  150064       5.0425   2.2976e-07
enh37856    1  150158500  150159500      3       2  150064       4.7642   9.4794e-07
enh37857    1  150159300  150160300      1       1  150064       5.4736    2.205e-08
enh37858    1  150185000  150186000      3       2  150064       4.6806   1.4303e-06
enh37860    1  150204800  150205800      2       1  150064       4.2775   9.4514e-06
enh37861    1  150209000  150210000      2       1  150064       1.9992     0.022793
enh37864    1  150241800  150242800      3       1  150064       4.9797   3.1842e-07
enh37866    1  150264800  150265800      5       2  150064       4.0209   2.8991e-05
enh37867    1  150267700  150268700      4       2  150064       2.1389     0.016221
enh37869    1  150334800  150335800      5       2  150064       4.6395   1.7465e-06
enh37870    1  150339800  150340800      2       1  150064       1.7546     0.039661
enh37872    1  150345100  150346100      3       2  150064       5.3554   4.2673e-08
enh37873    1  150349100  150350100      5       3  150064       4.0709   2.3413e-05
enh37874    1  150350400  150351400      2       1  150064       4.4245   4.8326e-06
enh37876    1  150354600  150355600      4       2  150064       1.9151     0.027741
enh37877    1  150356100  150357100      4       2  150064       4.4328   4.6508e-06
enh37878    1  150357000  150358000      4       2  150064       4.4681    3.945e-06
enh37879    1  150358600  150359600      4       2  150064        4.064   2.4116e-05
enh37880    1  150360000  150361000      3       2  150064       4.2902   8.9244e-06
enh37881    1  150361500  150362500      3       2  150064       4.0914   2.1441e-05
enh37882    1  150377900  150378900      3       2  150064       1.8845     0.029749
enh37883    1  150382200  150383200      2       1  150064       3.9829   3.4041e-05
enh37884    1  150397000  150398000      2       1  150064       4.0718   2.3329e-05
enh37885    1  150436600  150437600      3       2  150064       4.9256   4.2054e-07
enh37886    1  150449600  150450600      4       2  150064       4.7494   1.0199e-06
enh37887    1  150460700  150461700      3       1  150064       4.5462   2.7315e-06
enh37889    1  150486800  150487800      2       1  150064       4.1525   1.6446e-05
enh37890    1  150488900  150489900      2       1  150064       4.4767   3.7907e-06
enh37893    1  150553300  150554300      1       1  150064       1.7288      0.04192
enh37911    1  150779500  150780500      1       1  150064       2.3252      0.01003
enh37912    1  150813300  150814300      3       1  150064          1.8     0.035927
enh37913    1  150824800  150825800      2       1  150064       1.8476     0.032332
enh37916    1  150842600  150843600      1       1  150064       2.8772     0.002006
enh37923    1  150948300  150949300      1       1  150064       1.9752      0.02412
enh37926    1  150967900  150968900      3       2  150064       3.7924     7.46e-05
enh37927    1  150972500  150973500      4       2  150064       3.7199    9.967e-05
enh37930    1  150985800  150986800      2       1  150064       3.5318   0.00020636
enh37933    1  151015500  151016500      3       2  150064       2.8649    0.0020855
enh37937    1  151035100  151036100      2       1  150064       1.8598     0.031455
enh37938    1  151041500  151042500      3       2  150064       3.2928   0.00049598
enh37939    1  151045000  151046000      5       3  150064       2.8037    0.0025264
enh37942    1  151117000  151118000      2       1  150064       2.8997    0.0018674
enh37945    1  151134700  151135700      1       1  150064       3.7454    9.006e-05
enh37950    1  151168400  151169400      4       2  150064       1.8421     0.032727
enh37957    1  151228200  151229200      2       1  150064       3.4523   0.00027791
enh37973    1  151373600  151374600      2       1  150064       3.1435   0.00083467
enh37974    1  151375200  151376200      1       1  150064       1.6925      0.04528
enh37975    1  151407100  151408100      1       1  150064       2.8154     0.002436
enh37977    1  151410800  151411800      2       1  150064       2.9299    0.0016954
enh37978    1  151417100  151418100      2       1  150064        2.118     0.017088
enh37980    1  151428200  151429200      2       1  150064       2.7419    0.0030543
enh37982    1  151444800  151445800      1       1  150064       2.5897     0.004803
enh37987    1  151513600  151514600      2       1  150064       2.5056    0.0061127
enh38002    1  151675400  151676400      2       1  150064       1.7804     0.037503
enh38050    1  153317300  153318300      3       2  150064       2.3053     0.010575
enh38064    1  153583600  153584600      2       1  150064       2.4537    0.0070704
enh38071    1  153640900  153641900      1       1  150064       2.2344      0.01273
enh38073    1  153670200  153671200      1       1  150064       2.0054      0.02246
enh38074    1  153702300  153703300      2       1  150064       1.9206     0.027394
enh38082    1  153768500  153769500      5       2  150064        3.378   0.00036509
enh38083    1  153777400  153778400      3       1  150064       3.8478   5.9588e-05
enh38084    1  153805300  153806300      3       2  150064        3.258   0.00056092
enh38085    1  153822000  153823000      1       1  150064       2.1923      0.01418
enh38086    1  153832900  153833900      3       1  150064       2.1733     0.014881
enh38087    1  153839000  153840000      1       1  150064       2.2649      0.01176
enh38088    1  153841000  153842000      2       1  150064       2.8145    0.0024424
enh38089    1  153845200  153846200      5       1  150064       1.7399     0.040938
enh38090    1  153847400  153848400      2       1  150064       2.1214     0.016943
enh38092    1  153850300  153851300      1       1  150064       2.2464      0.01234
enh38095    1  153859800  153860800      5       2  150064       2.6466    0.0040657
enh38097    1  153868100  153869100      2       1  150064       2.0912     0.018253
enh38099    1  153877300  153878300      1       1  150064       2.1651      0.01519
enh38101    1  153886700  153887700      3       1  150064       2.0235     0.021513
enh38103    1  153890700  153891700      1       1  150064       2.1213      0.01695
enh38105    1  153900800  153901800      4       2  150064       2.9509    0.0015842
enh38107    1  153919400  153920400      2       1  150064       2.1054     0.017629
enh38109    1  153926700  153927700      2       1  150064       2.1156     0.017188
enh38110    1  153931300  153932300      5       3  150064       2.2696     0.011615
enh38111    1  153933500  153934500      2       1  150064       2.7014    0.0034523
enh38112    1  153936900  153937900      3       1  150064       2.1985     0.013955
enh38113    1  153937600  153938600      3       1  150064       1.8292     0.033688
enh38114    1  153941300  153942300      3       1  150064       2.4604    0.0069387
enh38120    1  153965800  153966800      6       3  150064       2.7704     0.002799
enh38121    1  154086900  154087900      1       1  150064       1.8501      0.03215
enh38123    1  154128400  154129400      3       2  150064       2.4165    0.0078349
enh38127    1  154148900  154149900      4       2  150064        2.879    0.0019948
enh38130    1  154178800  154179800      1       1  150064        2.341     0.009617
enh38136    1  154236100  154237100      1       1  150064       2.2613      0.01187
enh38137    1  154237500  154238500      3       1  150064       3.6341   0.00013947
enh38138    1  154239000  154240000      4       2  150064       3.5706   0.00017808
enh38139    1  154243200  154244200      1       1  150064       1.8912       0.0293
enh38141    1  154279700  154280700      3       2  150064       2.6657    0.0038414
enh38143    1  154304900  154305900      4       2  150064       2.7136    0.0033278
enh38144    1  154308400  154309400      4       1  150064       1.9962     0.022959
enh38145    1  154310600  154311600      3       1  150064       1.8603     0.031424
enh38147    1  154320800  154321800      4       2  150064       1.8588     0.031528
enh38148    1  154323700  154324700      3       2  150064       1.9547      0.02531
enh38156    1  154395300  154396300      4       2  150064       2.1786      0.01468
enh38157    1  154400900  154401900      1       1  150064       1.8287      0.03372
enh38158    1  154406100  154407100      2       1  150064       2.2077     0.013634
enh38159    1  154410800  154411800      5       3  150064       1.8836     0.029808
enh38161    1  154416700  154417700      5       2  150064       2.4765    0.0066341
enh38163    1  154426300  154427300      2       1  150064       2.1665     0.015135
enh38168    1  154450500  154451500      2       1  150064       2.4608    0.0069308
enh38171    1  154528000  154529000      2       1  150064       2.1382     0.016251
enh38172    1  154571700  154572700      3       2  150064       1.7237     0.042382
enh38179    1  154591600  154592600      3       2  150064       1.7115     0.043494
enh38192    1  154898100  154899100      1       1  150064       2.2952      0.01086
enh38193    1  154911300  154912300      6       1  150064       3.7012   0.00010727
enh38194    1  154913100  154914100      4       2  150064       2.8872    0.0019436
enh38195    1  154918300  154919300      3       2  150064       2.8862    0.0019496
enh38200    1  154940900  154941900      1       1  150064        2.829     0.002335
enh38206    1  154991300  154992300      1       1  150064       2.3559      0.00924
enh38207    1  154995000  154996000      2       1  150064       3.2291   0.00062084
enh38208    1  155016900  155017900      2       1  150064       2.4019    0.0081556
enh38213    1  155042100  155043100      1       1  150064       1.8595      0.03148
enh38214    1  155043800  155044800      2       1  150064       2.7308    0.0031594
enh38221    1  155110600  155111600      2       1  150064       1.7452     0.040475
enh38226    1  155148300  155149300      3       2  150064       1.8078     0.035319
enh38230    1  155184500  155185500      1       1  150064       1.8644      0.03113
enh38236    1  155214800  155215800      1       1  150064       2.2046      0.01374
enh38237    1  155219400  155220400      3       1  150064       2.0681     0.019317
enh38239    1  155223200  155224200      1       1  150064       2.2083      0.01361
enh38241    1  155229600  155230600      3       1  150064       2.0072     0.022363
enh38243    1  155241100  155242100      3       1  150064       2.1903     0.014251
enh38245    1  155248000  155249000      2       1  150064       2.2396     0.012558
enh38246    1  155277100  155278100      2       1  150064       2.5297     0.005708
enh38247    1  155279900  155280900      1       1  150064       2.7019     0.003447
enh38248    1  155280800  155281800      1       1  150064       1.8809      0.02999
enh38252    1  155433400  155434400      1       1  150064        2.346     0.009487
enh38267    1  155500800  155501800      2       1  150064       1.9459     0.025832
enh38271    1  155512900  155513900      2       1  150064       2.3933    0.0083496
enh38273    1  155519300  155520300      2       1  150064       2.3632      0.00906
enh38274    1  155522100  155523100      1       1  150064       2.5282     0.005733
enh38278    1  155536200  155537200      2       1  150064       3.3755    0.0003684
enh38280    1  155605400  155606400      1       1  150064       2.7108     0.003356
enh38294    1  155862900  155863900      1       1  150064       3.1041    0.0009543
enh38295    1  155879100  155880100      2       1  150064       2.5756    0.0050033
enh38298    1  155900000  155901000      1       1  150064       2.1215      0.01694
enh38299    1  155904600  155905600      1       1  150064       2.0349      0.02093
enh38300    1  155907700  155908700      2       1  150064       2.6992    0.0034752
enh38304    1  155929800  155930800      1       1  150064       1.8863      0.02963
enh38308    1  155959200  155960200      2       1  150064       2.2439     0.012418
enh38309    1  155974400  155975400      3       2  150064       3.7577   8.5757e-05
enh38314    1  156060100  156061100      2       1  150064       1.8362     0.033167
enh38315    1  156066500  156067500      1       1  150064       1.6961      0.04493
enh38317    1  156073700  156074700      1       1  150064       1.7129      0.04337
enh38320    1  156088200  156089200      2       1  150064       1.6642     0.048041
enh38327    1  156117400  156118400      2       1  150064       2.0774     0.018884
enh38328    1  156120400  156121400      4       2  150064         2.41     0.007976
enh38332    1  156131500  156132500      3       1  150064       3.3314   0.00043213
enh38386    1  156708900  156709900      3       2  150064        1.714     0.043261
enh38387    1  156711600  156712600      4       2  150064       2.4346    0.0074544
enh38393    1  156770900  156771900      2       1  150064       1.7927     0.036514
enh38429    1  158297900  158298900      4       2  150064       1.6868     0.045821
enh38439    1  158921800  158922800      7       2  150064       1.6736     0.047102
enh38469    1  159879000  159880000      1       1  150064       2.4956     0.006287
enh38471    1  159888700  159889700      2       1  150064       1.9807     0.023814
enh38484    1  160162400  160163400      4       2  150064       1.6516     0.049309
enh38485    1  160162800  160163800      7       2  150064       2.1637     0.015243
enh38486    1  160173700  160174700      1       1  150064       3.0586     0.001112
enh38492    1  160233000  160234000      3       1  150064       2.7284    0.0031825
enh38495    1  160309900  160310900      1       1  150064       2.7614     0.002878
enh38496    1  160314100  160315100      1       1  150064       2.4281     0.007589
enh38497    1  160315900  160316900      1       1  150064       2.4925     0.006342
enh38498    1  160345400  160346400      5       2  150064       2.9387    0.0016479
enh38500    1  160401000  160402000      4       2  150064       2.0087     0.022285
enh38506    1  160422500  160423500      6       3  150064       2.2523     0.012151
enh38507    1  160428700  160429700      1       1  150064       2.2479      0.01229
enh38509    1  160432400  160433400      2       1  150064       3.2941   0.00049363
enh38510    1  160435900  160436900      2       1  150064       3.0109    0.0013024
enh38511    1  160440700  160441700      2       1  150064       3.3307   0.00043317
enh38513    1  160450600  160451600      1       1  150064       3.0858     0.001015
enh38514    1  160453100  160454100      3       1  150064       1.8653     0.031068
enh38515    1  160458700  160459700      2       1  150064       2.4059    0.0080671
enh38591    1  160846500  160847500      3       1  150064       1.8965     0.028947
enh38592    1  160848800  160849800      6       1  150064       1.9055     0.028356
enh38635    1  161179100  161180100      1       1  150064       2.1338      0.01643
enh38640    1  161197500  161198500      1       1  150064       1.9315      0.02671
enh38686    1  162529800  162530800      2       1  150064       1.9254      0.02709
enh38696    1  165598800  165599800      8       2  150064       1.7086     0.043758
enh38699    1  165611000  165612000      4       1  150064        2.027     0.021334
enh38709    1  165721100  165722100      3       2  150064       2.7885    0.0026476
enh38711    1  165734700  165735700      2       1  150064       1.8548     0.031813
enh38712    1  165739300  165740300      2       1  150064       2.3176     0.010235
enh38715    1  165811300  165812300      6       2  150064       2.0958     0.018051
enh38717    1  165820100  165821100      2       1  150064       1.7741      0.03802
enh38718    1  165823000  165824000      1       1  150064       2.4075     0.008032
enh38735    1  166939900  166940900      4       2  150064       2.9893    0.0013981
enh38748    1  167131900  167132900      7       3  150064        1.965     0.024706
enh38749    1  167187900  167188900      1       1  150064       2.7692      0.00281
enh38827    1  168053900  168054900      1       1  150064       2.2271      0.01297
enh38841    1  168356300  168357300      3       2  150064       2.2226     0.013122
enh38848    1  168409000  168410000      2       1  150064       2.0125     0.022083
enh38888    1  169608400  169609400      2       1  150064       1.6666     0.047795
enh38895    1  169645600  169646600      2       1  150064       1.8175     0.034568
enh38904    1  169847800  169848800      4       2  150064       1.8119     0.035003
enh38912    1  170040300  170041300      3       2  150064       2.3451    0.0095099
enh38936    1  171761100  171762100      3       1  150064       2.0821     0.018665
enh38937    1  171762900  171763900      2       1  150064       1.7148     0.043193
enh38949    1  172307100  172308100      3       2  150064       1.8067     0.035402
enh38950    1  172312100  172313100      2       1  150064       1.8722     0.030589
enh38953    1  172326100  172327100      3       2  150064       1.7834     0.037264
enh38954    1  172329100  172330100      1       1  150064       1.8053      0.03551
enh38956    1  172348400  172349400      2       1  150064       2.0178     0.021807
enh38958    1  172359600  172360600      5       2  150064       2.3137     0.010341
enh38969    1  172500000  172501000      3       2  150064       1.6888     0.045631
enh38970    1  172505900  172506900      2       1  150064       1.7016     0.044414
enh39027    1  173389300  173390300      3       1  150064       2.0669     0.019374
enh39028    1  173398000  173399000      4       2  150064       2.3375    0.0097071
enh39029    1  173399600  173400600      3       2  150064       3.0303    0.0012215
enh39032    1  173428800  173429800      3       2  150064       2.2358     0.012683
enh39033    1  173434000  173435000      2       1  150064       1.7653     0.038759
enh39034    1  173442800  173443800      4       2  150064       1.7748     0.037967
enh39035    1  173448800  173449800      2       1  150064       2.3269    0.0099847
enh39040    1  173657100  173658100      1       1  150064       2.1714      0.01495
enh39041    1  173683000  173684000      1       1  150064       3.4023    0.0003341
enh39042    1  173686300  173687300      1       1  150064       3.4989    0.0002336
enh39044    1  173714800  173715800      1       1  150064       3.4282    0.0003038
enh39045    1  173738400  173739400      1       1  150064       3.4987    0.0002338
enh39046    1  173790500  173791500      1       1  150064       3.4953    0.0002368
enh39049    1  173832000  173833000      6       3  150064       1.6501     0.049457
enh39050    1  173841300  173842300      3       2  150064       3.9485   3.9318e-05
enh39052    1  173856800  173857800      2       1  150064       2.6053    0.0045904
enh39053    1  173968300  173969300      1       1  150064       3.4307     0.000301
enh39054    1  173971700  173972700      3       1  150064       3.1443   0.00083239
enh39055    1  173973600  173974600      3       2  150064       2.6392     0.004155
enh39056    1  173974500  173975500      1       1  150064       3.4302    0.0003016
enh39057    1  173978000  173979000      2       1  150064       2.9118    0.0017968
enh39058    1  173980600  173981600      1       1  150064       3.4179    0.0003155
enh39059    1  173983100  173984100      3       2  150064       2.3355    0.0097578
enh39060    1  173984500  173985500      1       1  150064       3.1996    0.0006881
enh39061    1  173985600  173986600      1       1  150064       3.4224    0.0003103
enh39062    1  173986800  173987800      4       2  150064       3.6234   0.00014539
enh39063    1  173987700  173988700      3       2  150064       3.4074   0.00032796
enh39064    1  173988300  173989300      1       1  150064       3.5227    0.0002136
enh39069    1  174130600  174131600      2       1  150064       2.4974    0.0062558
enh39071    1  174135200  174136200      2       1  150064       2.7675    0.0028248
enh39079    1  174767600  174768600      1       1  150064       3.2494    0.0005783
enh39081    1  174771400  174772400      4       2  150064       2.4331    0.0074855
enh39086    1  174885300  174886300      3       2  150064       2.4054    0.0080766
enh39094    1  174938300  174939300      2       1  150064       2.3528    0.0093174
enh39099    1  174959800  174960800      1       1  150064       2.5691     0.005098
enh39104    1  174998400  174999400      2       1  150064       1.9851     0.023567
enh39108    1  175120700  175121700      2       1  150064        2.954    0.0015683
enh39109    1  175124100  175125100      5       2  150064       3.3626    0.0003861
enh39110    1  175139200  175140200      3       1  150064       3.2591   0.00055889
enh39111    1  175143300  175144300      1       1  150064       3.2955    0.0004912
enh39113    1  175156300  175157300      5       2  150064       3.3594   0.00039057
enh39114    1  175162400  175163400      5       1  150064       3.3626   0.00038601
enh39121    1  175265900  175266900      1       1  150064       1.8889      0.02945
enh39122    1  175288200  175289200      3       1  150064       1.6749     0.046977
enh39124    1  176059100  176060100      2       1  150064       1.6449     0.049994
enh39125    1  176107400  176108400      1       1  150064       1.8949      0.02905
enh39127    1  176156300  176157300      3       2  150064       2.1309     0.016549
enh39129    1  176163300  176164300      2       1  150064       2.1658     0.015164
enh39132    1  176172400  176173400      2       1  150064        2.864    0.0020919
enh39134    1  176177500  176178500      1       1  150064       2.2069      0.01366
enh39149    1  179099200  179100200      3       1  150064       1.6662     0.047834
enh39151    1  179112200  179113200      3       2  150064       1.8314     0.033519
enh39153    1  179122200  179123200      5       3  150064       2.0903     0.018296
enh39156    1  179199200  179200200      1       1  150064       1.8435      0.03263
enh39160    1  179333600  179334600      4       2  150064         2.81    0.0024768
enh39164    1  179782800  179783800      1       1  150064        2.367     0.008966
enh39172    1  179844500  179845500      1       1  150064       1.9217      0.02732
enh39180    1  179938200  179939200      3       1  150064       1.7133     0.043328
enh39196    1  180602700  180603700      4       2  150064       2.1448     0.015983
enh39202    1  180862500  180863500      3       1  150064       2.3148     0.010311
enh39203    1  180895400  180896400      5       3  150064       2.2974     0.010799
enh39246    1  181393100  181394100      3       1  150064       2.2017     0.013843
enh39247    1  181905900  181906900      3       2  150064       2.0606     0.019672
enh39262    1  182551700  182552700      1       1  150064       2.2295      0.01289
enh39318    1  184460500  184461500      5       2  150064       2.5477     0.005422
enh39322    1  184716000  184717000      4       1  150064        2.255     0.012065
enh39333    1  184864000  184865000      3       2  150064       2.6854    0.0036221
enh39337    1  184937800  184938800      4       1  150064       2.5454    0.0054571
enh39338    1  184939700  184940700      1       1  150064       2.8973     0.001882
enh39339    1  184944300  184945300      2       1  150064       2.4802     0.006566
enh39347    1  185127300  185128300      1       1  150064       1.9047      0.02841
enh39366    1  185508100  185509100      6       1  150064       1.6836     0.046132
enh39382    1  186251400  186252400      2       1  150064       2.1886     0.014315
enh39390    1  186286100  186287100      1       1  150064       1.7349      0.04138
enh39391    1  186289700  186290700      3       1  150064       1.6621     0.048246
enh39395    1  186347200  186348200      2       1  150064       1.7281     0.041987
enh39409    1  192520300  192521300      1       1  150064       2.2984      0.01077
enh39417    1  192608400  192609400      3       1  150064       1.8552     0.031783
enh39426    1  193032800  193033800      1       1  150064       2.7888     0.002645
enh39427    1  193034800  193035800      3       2  150064       3.2765   0.00052553
enh39430    1  193072000  193073000      1       1  150064       3.0838     0.001022
enh39431    1  193089800  193090800      2       1  150064       3.0646    0.0010898
enh39432    1  193093900  193094900      1       1  150064       3.2099     0.000664
enh39433    1  193095700  193096700      3       2  150064       2.2278     0.012945
enh39438    1  193147600  193148600      4       2  150064       2.9224    0.0017369
enh39439    1  193151700  193152700      3       1  150064       3.0302    0.0012219
enh39441    1  193157900  193158900      4       2  150064       2.9851    0.0014173
enh39443    1  193209600  193210600      3       2  150064       2.5114    0.0060124
enh39444    1  193253100  193254100      3       2  150064       2.6975    0.0034934
enh39445    1  193279700  193280700      1       1  150064       3.0684     0.001076
enh39446    1  193337700  193338700      6       3  150064       2.6601    0.0039056
enh39455    1  193432700  193433700      1       1  150064       2.6207     0.004387
enh39459    1  193462600  193463600      4       2  150064       2.5901    0.0047979
enh39464    1  193537900  193538900      4       1  150064       1.7171      0.04298
enh39466    1  193563600  193564600      3       1  150064       1.8814     0.029957
enh39468    1  193578100  193579100      2       1  150064       2.2344     0.012727
enh39478    1  196622600  196623600      1       1  150064       4.0574    2.481e-05
enh39479    1  197069500  197070500      1       1  150064       2.0135      0.02203
enh39495    1  197652000  197653000      1       1  150064       2.7597     0.002893
enh39498    1  197711000  197712000      2       1  150064       1.9128     0.027889
enh39503    1  197732700  197733700      2       1  150064       2.4774    0.0066165
enh39508    1  197745800  197746800      2       1  150064       2.0544     0.019967
enh39509    1  197747200  197748200      1       1  150064        2.516     0.005934
enh39513    1  198070600  198071600      3       2  150064        2.491    0.0063683
enh39555    1  198564500  198565500      5       2  150064        1.962     0.024882
enh39560    1  198585000  198586000      1       1  150064       1.6688      0.04758
enh39562    1  198606600  198607600      3       2  150064       1.6768     0.046788
enh39566    1  198639300  198640300      6       3  150064       2.9047    0.0018382
enh39575    1  198677600  198678600      2       1  150064       1.7645     0.038822
enh39583    1  198730600  198731600      4       1  150064       3.0679    0.0010777
enh39613    1  200143300  200144300      3       1  150064       2.4196    0.0077679
enh39616    1  200270000  200271000      2       1  150064       1.8872     0.029566
enh39619    1  200306300  200307300      3       2  150064       1.7202     0.042696
enh39620    1  200320100  200321100      1       1  150064       2.8818     0.001977
enh39621    1  200322200  200323200      4       1  150064       2.8404    0.0022526
enh39622    1  200369400  200370400      3       2  150064       2.8092    0.0024833
enh39626    1  200379600  200380600      2       1  150064         2.31     0.010443
enh39627    1  200406200  200407200      1       1  150064       3.4739    0.0002565
enh39628    1  200442000  200443000      2       1  150064       2.9849    0.0014184
enh39629    1  200452600  200453600      4       1  150064       2.1779     0.014706
enh39630    1  200498400  200499400      4       2  150064       1.7705     0.038323
enh39631    1  200500500  200501500      6       3  150064        2.157     0.015505
enh39657    1  200874400  200875400      4       1  150064       3.5285   0.00020897
enh39658    1  200941000  200942000      8       3  150064       1.9368     0.026382
enh39660    1  200986900  200987900      1       1  150064       2.1717      0.01494
enh39661    1  200987900  200988900      3       2  150064       1.7939     0.036411
enh39664    1  201084400  201085400      4       2  150064       1.8537      0.03189
enh39674    1  201451000  201452000      6       2  150064       2.1066     0.017578
enh39682    1  201797200  201798200      3       2  150064       2.6745    0.0037417
enh39685    1  201809000  201810000      1       1  150064        1.668      0.04766
enh39687    1  201864800  201865800      1       1  150064       1.6949      0.04505
enh39694    1  202108600  202109600      1       1  150064       2.1846      0.01446
enh39719    1  202584700  202585700      1       1  150064        1.812      0.03499
enh39778    1  203594100  203595100      1       1  150064       1.7035      0.04424
enh39780    1  203601900  203602900      1       1  150064        1.707      0.04391
enh39836    1  204415500  204416500      2       1  150064       1.9149     0.027755
enh39837    1  204420300  204421300      2       1  150064       2.0769     0.018907
enh39838    1  204426500  204427500      1       1  150064       2.1003      0.01785
enh39840    1  204433000  204434000      1       1  150064       1.7394      0.04098
enh39841    1  204445300  204446300      2       1  150064       2.1175     0.017111
enh39842    1  204449300  204450300      2       1  150064       2.0405     0.020651
enh39843    1  204460400  204461400      1       1  150064       3.1976     0.000693
enh39844    1  204464900  204465900      4       2  150064       2.8373    0.0022752
enh39848    1  204482200  204483200      2       1  150064       3.1888   0.00071438
enh39849    1  204488500  204489500      2       1  150064       3.3959   0.00034197
enh39850    1  204491300  204492300      7       2  150064       3.2303   0.00061832
enh39852    1  204511900  204512900      3       1  150064       3.1748   0.00074968
enh39853    1  204515600  204516600      5       2  150064       3.3665   0.00038069
enh39855    1  204533200  204534200      2       1  150064       2.8121    0.0024607
enh39856    1  204547000  204548000      1       1  150064       3.4754     0.000255
enh39857    1  204548900  204549900      4       1  150064       3.5749   0.00017516
enh39859    1  204553300  204554300      2       1  150064        2.446    0.0072218
enh39866    1  205030300  205031300      4       2  150064       3.9784   3.4688e-05
enh39867    1  205084600  205085600      2       1  150064       4.1766   1.4798e-05
enh39869    1  205110300  205111300      5       2  150064       3.7788   7.8797e-05
enh39870    1  205110800  205111800      5       2  150064       3.9274   4.2929e-05
enh39871    1  205140100  205141100      3       2  150064       4.0385   2.6902e-05
enh39872    1  205152900  205153900      6       2  150064       4.5969   2.1439e-06
enh39874    1  205168600  205169600      4       2  150064       3.8386   6.1877e-05
enh39875    1  205173200  205174200      2       1  150064       4.3115   8.1069e-06
enh39877    1  205181300  205182300      2       1  150064       3.1831   0.00072844
enh39878    1  205199000  205200000      6       3  150064       2.5449    0.0054647
enh39879    1  205204600  205205600      4       2  150064       2.9141    0.0017836
enh39880    1  205206500  205207500      3       2  150064       2.5443    0.0054754
enh39883    1  205243700  205244700      1       1  150064       1.7506      0.04001
enh39885    1  205251500  205252500      3       1  150064       1.9535     0.025381
enh39907    1  205563400  205564400      8       3  150064        2.114     0.017257
enh39908    1  205569200  205570200      2       1  150064         2.54    0.0055422
enh39947    1  206646400  206647400      5       2  150064        3.047    0.0011555
enh39949    1  206652300  206653300      4       2  150064            2     0.022752
enh39950    1  206653400  206654400      3       1  150064       1.9995     0.022775
enh39995    1  207031900  207032900      5       2  150064       2.1216     0.016934
enh39996    1  207032400  207033400      3       2  150064       2.0031     0.022585
enh39997    1  207038100  207039100      3       2  150064       3.4827   0.00024819
enh40010    1  207220300  207221300      2       1  150064       2.7408    0.0030641
enh40012    1  207224900  207225900      3       1  150064       3.1904    0.0007105
enh40014    1  207243500  207244500      2       1  150064       2.9267    0.0017129
enh40039    1  207922500  207923500      3       2  150064        3.773   8.0646e-05
enh40040    1  207928200  207929200      1       1  150064       3.3754    0.0003685
enh40041    1  207971500  207972500      2       1  150064       3.4269   0.00030525
enh40042    1  207978500  207979500      4       1  150064       4.3014   8.4872e-06
enh40044    1  207987800  207988800      3       2  150064       2.0122     0.022101
enh40045    1  207992500  207993500      5       3  150064       3.9551   3.8248e-05
enh40047    1  208009100  208010100      1       1  150064       1.8747      0.03042
enh40048    1  208013300  208014300      2       1  150064       3.8955   4.8994e-05
enh40049    1  208014200  208015200      3       2  150064       3.7764   7.9544e-05
enh40051    1  208018000  208019000      6       2  150064       4.6423   1.7229e-06
enh40052    1  208020600  208021600      5       2  150064       3.3619   0.00038707
enh40053    1  208025000  208026000      2       1  150064       3.2287   0.00062185
enh40054    1  208030800  208031800      5       2  150064       4.1601   1.5908e-05
enh40055    1  208033700  208034700      4       2  150064       3.5683   0.00017964
enh40056    1  208036000  208037000      6       3  150064       3.0785    0.0010404
enh40057    1  208044300  208045300      4       2  150064       2.4614    0.0069188
enh40058    1  208047800  208048800      6       3  150064       2.1419     0.016099
enh40059    1  208049200  208050200      2       1  150064       1.9472     0.025756
enh40060    1  208055300  208056300      4       2  150064       2.3794    0.0086709
enh40061    1  208057400  208058400      5       3  150064       1.7956     0.036276
enh40062    1  208058200  208059200      4       1  150064       2.3278    0.0099622
enh40065    1  208260400  208261400      5       2  150064       1.8178     0.034549
enh40066    1  208305000  208306000      2       1  150064       3.2442   0.00058896
enh40103    1  211402000  211403000      2       1  150064       1.8533      0.03192
enh40104    1  211430800  211431800      3       2  150064       1.7303     0.041786
enh40105    1  211434600  211435600      6       3  150064       3.0256    0.0012408
enh40106    1  211435400  211436400      4       2  150064       2.0044     0.022516
enh40112    1  211498600  211499600      1       1  150064       2.8602     0.002117
enh40114    1  211511700  211512700      1       1  150064       1.9228      0.02725
enh40115    1  211515700  211516700      2       1  150064       2.4591     0.006965
enh40116    1  211521900  211522900      2       1  150064        2.247      0.01232
enh40119    1  211552800  211553800      3       2  150064       1.9597     0.025018
enh40131    1  211780500  211781500      5       3  150064       1.8462     0.032431
enh40139    1  211911900  211912900      1       1  150064        1.815      0.03476
enh40165    1  212417400  212418400      2       1  150064       1.9624     0.024861
enh40168    1  212431800  212432800      1       1  150064       2.0529      0.02004
enh40172    1  212472600  212473600      2       1  150064       1.9167     0.027639
enh40174    1  212479000  212480000      3       2  150064       2.2631     0.011814
enh40179    1  212499200  212500200      3       1  150064       1.7358     0.041303
enh40182    1  212607200  212608200      1       1  150064       2.1962      0.01404
enh40189    1  212769800  212770800      7       4  150064       1.6967     0.044873
enh40223    1  213843400  213844400     10       3  150064       1.8883     0.029495
enh40228    1  214021900  214022900      1       1  150064       2.0693      0.01926
enh40231    1  214049400  214050400      4       2  150064       1.7873     0.036945
enh40239    1  214475400  214476400      4       2  150064       2.3357    0.0097526
enh40242    1  214601300  214602300      7       3  150064        1.918     0.027558
enh40246    1  214722300  214723300      3       1  150064       1.6514     0.049329
enh40256    1  217801200  217802200      3       2  150064       1.7332     0.041531
enh40277    1  220266200  220267200      2       1  150064        2.041     0.020624
enh40279    1  220286400  220287400     10       5  150064       2.0318     0.021089
enh40281    1  220391800  220392800      4       2  150064       2.8033    0.0025288
enh40291    1  220446200  220447200      3       2  150064       1.7546     0.039665
enh40292    1  220905600  220906600      2       1  150064       1.7099     0.043638
enh40302    1  221888800  221889800      1       1  150064       2.0218       0.0216
enh40312    1  221916800  221917800      5       2  150064       3.1988   0.00068992
enh40318    1  221973800  221974800      4       2  150064       1.7769     0.037792
enh40329    1  222577500  222578500      5       2  150064       2.1601     0.015381
enh40330    1  222578200  222579200      4       1  150064       1.7225     0.042485
enh40331    1  222592800  222593800      1       1  150064       1.8654      0.03106
enh40333    1  222627900  222628900      3       1  150064       2.8637    0.0020939
enh40337    1  222763900  222764900      2       1  150064       1.9374     0.026347
enh40338    1  222792800  222793800      3       1  150064       1.7014     0.044431
enh40339    1  222820000  222821000      3       1  150064       2.0206     0.021659
enh40340    1  222826200  222827200      2       1  150064       1.9344     0.026532
enh40341    1  222828000  222829000      2       1  150064       2.3402    0.0096374
enh40350    1  222945500  222946500      3       1  150064       2.5563    0.0052903
enh40379    1  223826700  223827700      3       2  150064       2.1182     0.017078
enh40381    1  223892400  223893400      3       2  150064       3.1024   0.00095976
enh40382    1  223898600  223899600      7       2  150064       3.8684   5.4769e-05
enh40383    1  223906000  223907000     10       3  150064       3.1769   0.00074424
enh40384    1  223909800  223910800      4       1  150064       2.5047    0.0061275
enh40386    1  223915100  223916100      3       1  150064       2.7735    0.0027725
enh40388    1  223920600  223921600      1       1  150064       2.7258     0.003207
enh40389    1  223923600  223924600      2       1  150064       3.3102   0.00046619
enh40390    1  223935500  223936500      1       1  150064       1.9807      0.02381
enh40391    1  223936700  223937700      3       1  150064       2.5361    0.0056044
enh40392    1  223959300  223960300      4       2  150064       3.7196   9.9754e-05
enh40393    1  223962800  223963800      2       1  150064       3.5699   0.00017853
enh40394    1  224000700  224001700      2       1  150064       3.2094   0.00066507
enh40396    1  224010200  224011200      2       1  150064       3.6485   0.00013189
enh40397    1  224012300  224013300      1       1  150064       3.5115    0.0002228
enh40399    1  224016900  224017900      2       1  150064       2.7647    0.0028489
enh40400    1  224018800  224019800      7       3  150064       3.2545   0.00056798
enh40401    1  224021200  224022200      6       2  150064       2.6392    0.0041545
enh40402    1  224025200  224026200      2       1  150064       2.0076     0.022345
enh40403    1  224027600  224028600      2       1  150064       2.4756     0.006651
enh40404    1  224029200  224030200      2       1  150064       3.1084   0.00094055
enh40430    1  224547500  224548500      3       1  150064       2.7917     0.002622
enh40432    1  224562300  224563300      4       2  150064       2.0879     0.018403
enh40436    1  224589800  224590800      2       1  150064       2.4166    0.0078336
enh40438    1  224615800  224616800      3       1  150064       2.3017     0.010676
enh40439    1  224624200  224625200      2       1  150064       2.4151    0.0078663
enh40440    1  224644300  224645300      4       2  150064       1.9456     0.025854
enh40441    1  224653100  224654100      3       1  150064       2.3639    0.0090409
enh40446    1  224810600  224811600      4       2  150064       1.7083      0.04379
enh40449    1  224922400  224923400      3       2  150064        2.023     0.021536
enh40452    1  225628800  225629800      1       1  150064       1.9171      0.02761
enh40476    1  226052100  226053100      3       1  150064       2.3265    0.0099947
enh40479    1  226064000  226065000      3       1  150064       2.8898    0.0019273
enh40480    1  226064600  226065600      6       2  150064       2.5546    0.0053157
enh40501    1  226188400  226189400      2       1  150064       1.7091     0.043712
enh40505    1  226269800  226270800      2       1  150064       2.3561    0.0092342
enh40511    1  226311600  226312600      2       1  150064       2.9394    0.0016442
enh40521    1  226592400  226593400      6       2  150064       1.8514     0.032054
enh40522    1  226596000  226597000      5       2  150064       1.6976     0.044794
enh40527    1  226644300  226645300      2       1  150064        1.995      0.02302
enh40529    1  226673700  226674700      1       1  150064       2.5454     0.005457
enh40532    1  226820800  226821800      3       2  150064       1.9506      0.02555
enh40534    1  226835300  226836300      5       2  150064       1.6807     0.046413
enh40548    1  226895100  226896100      2       1  150064       2.8475    0.0022033
enh40551    1  226908600  226909600      4       2  150064       1.7302       0.0418
enh40552    1  226928500  226929500      4       2  150064       2.5752    0.0050089
enh40553    1  226935700  226936700      1       1  150064       2.4835     0.006505
enh40554    1  226941000  226942000      2       1  150064       2.3069     0.010531
enh40555    1  226942600  226943600      3       2  150064       2.7891    0.0026424
enh40556    1  226951800  226952800      1       1  150064       2.1459      0.01594
enh40561    1  227015100  227016100      3       1  150064       2.1328     0.016472
enh40562    1  227059200  227060200      2       1  150064       1.9534     0.025384
enh40563    1  227069100  227070100      3       1  150064       2.1711     0.014964
enh40633    1  228870000  228871000      2       1  150064       1.8273     0.033824
enh40634    1  228873600  228874600      9       4  150064       1.9712      0.02435
enh40650    1  229162500  229163500      4       2  150064       1.8643     0.031138
enh40708    1  230220500  230221500      2       1  150064       1.8316     0.033502
enh40709    1  230239900  230240900      3       1  150064       3.9094   4.6264e-05
enh40710    1  230245100  230246100      5       2  150064        3.781   7.8086e-05
enh40711    1  230247500  230248500      3       2  150064       4.1016   2.0518e-05
enh40721    1  230305400  230306400      3       2  150064       1.7605     0.039163
enh40723    1  230310200  230311200      9       2  150064        1.843     0.032667
enh40724    1  230321800  230322800      5       2  150064       1.7516     0.039924
enh40727    1  230406000  230407000      2       1  150064       2.0144     0.021985
enh40777    1  231558600  231559600      2       1  150064       2.0492     0.020222
enh40803    1  232593100  232594100      7       4  150064       1.9256     0.027074
enh40829    1  233426300  233427300      3       1  150064       1.6804     0.046444
enh40833    1  234306200  234307200      1       1  150064       1.9483      0.02569
enh40854    1  234610900  234611900     12       3  150064       2.2985     0.010767
enh40857    1  234623200  234624200      2       1  150064       1.9415     0.026101
enh40858    1  234626500  234627500      9       5  150064       2.6977    0.0034906
enh40859    1  234634700  234635700      4       2  150064       2.3377    0.0097027
enh40881    1  235017300  235018300      6       2  150064       2.3523    0.0093283
enh40952    1  235805900  235806900      7       2  150064       1.9266     0.027012
enh41006    1  236665600  236666600      1       1  150064       1.7372      0.04118
enh41027    1  239711500  239712500      4       2  150064       2.6604    0.0039025
enh41048    1  241790300  241791300      6       3  150064        2.565    0.0051584
enh41051    1  241800100  241801100      5       2  150064       1.7727     0.038137
enh41059    1  243264000  243265000      1       1  150064       2.3843     0.008556
enh41060    1  243407500  243408500      1       1  150064       3.8631    5.598e-05
enh41061    1  243409800  243410800      1       1  150064       3.5241    0.0002125
enh41062    1  243411200  243412200      4       2  150064       3.7988   7.2691e-05
enh41063    1  243414500  243415500      2       1  150064        3.639   0.00013685
enh41064    1  243420600  243421600      2       1  150064       4.0095   3.0424e-05
enh41066    1  243428000  243429000      1       1  150064       4.9067    4.631e-07
enh41068    1  243450100  243451100      1       1  150064       4.8728    5.502e-07
enh41071    1  243578900  243579900      1       1  150064       3.9443    4.001e-05
enh41075    1  243645000  243646000      2       1  150064       4.1066   2.0075e-05
enh41076    1  243646500  243647500      3       1  150064       3.6675   0.00012246
enh41079    1  243760300  243761300      1       1  150064       1.9669       0.0246
enh41081    1  243876700  243877700      1       1  150064       2.1802      0.01462
enh41082    1  243890000  243891000      1       1  150064       2.4401     0.007341
enh41084    1  243914600  243915600      2       1  150064        3.559   0.00018614
enh41086    1  243953500  243954500      3       2  150064       4.1939   1.3711e-05
enh41088    1  243966400  243967400      2       1  150064       3.3144   0.00045925
enh41091    1  243990000  243991000      3       1  150064       4.3839   5.8276e-06
enh41092    1  243990500  243991500      3       1  150064       4.3839   5.8276e-06
enh41093    1  243994300  243995300      2       1  150064       4.3574   6.5813e-06
enh41097    1  244008700  244009700      1       1  150064         3.42    0.0003131
enh41098    1  244010400  244011400      1       1  150064        4.007    3.075e-05
enh41099    1  244014800  244015800      1       1  150064       3.3251     0.000442
enh41105    1  244237000  244238000      3       2  150064       1.9286     0.026888
enh41110    1  244402500  244403500      1       1  150064       2.0913      0.01825
enh41119    1  244602700  244603700      4       2  150064       2.1017     0.017792
enh41123    1  244623200  244624200      1       1  150064       1.7102      0.04361
enh41145    1  245541000  245542000      4       2  150064       2.0151     0.021945
enh41155    1  246660500  246661500      2       1  150064        2.001     0.022697
enh41157    1  246671000  246672000     15       6  150064       2.1127     0.017313
enh41158    1  246690500  246691500      8       4  150064       1.8793     0.030102
enh41172    1  246773300  246774300      2       1  150064       1.8312     0.033535
enh41178    1  246861600  246862600      6       3  150064        1.869     0.030814
enh41179    1  246862400  246863400      5       3  150064       1.6525     0.049218
enh41232    1  249134700  249135700      1       1  150064       2.4173     0.007817
enh41239    1  249199200  249200200      1       1  150064       1.7708       0.0383
enh46566    2     969800     970800      6       2  150064       1.9771     0.024014
enh46567    2     980600     981600      2       1  150064       1.7334     0.041513
enh46591    2    2686100    2687100      2       1  150064       1.6794     0.046537
enh46596    2    3220800    3221800      3       1  150064       2.0537     0.020003
enh46597    2    3226700    3227700      4       1  150064       2.5833    0.0048931
enh46598    2    3243700    3244700      3       1  150064       1.9656     0.024675
enh46600    2    3306900    3307900      2       1  150064       2.9139    0.0017848
enh46628    2    7050500    7051500      5       2  150064       3.1018   0.00096177
enh46629    2    7064600    7065600      2       1  150064       1.6485     0.049629
enh46652    2    7571500    7572500      1       1  150064       1.9847      0.02359
enh46654    2    7582900    7583900      2       1  150064       3.5145    0.0002203
enh46655    2    7591400    7592400      2       1  150064       2.5784    0.0049632
enh46656    2    7607600    7608600      1       1  150064       3.1312    0.0008704
enh46657    2    7609100    7610100      5       1  150064        2.949    0.0015941
enh46658    2    7638800    7639800      4       2  150064       2.0583     0.019781
enh46659    2    7656300    7657300      2       1  150064       2.6777    0.0037061
enh46666    2    7832500    7833500      1       1  150064       1.9468      0.02578
enh46667    2    7833600    7834600      4       2  150064        1.858     0.031585
enh46668    2    7867900    7868900      1       1  150064       1.7272      0.04207
enh46692    2    8549000    8550000      8       5  150064        1.647     0.049783
enh46704    2    8665500    8666500      2       1  150064       1.6534     0.049129
enh46717    2    8784500    8785500      4       2  150064        1.822     0.034225
enh46718    2    8797300    8798300      3       2  150064       2.2184     0.013264
enh46730    2    9400900    9401900      3       2  150064       2.3721    0.0088434
enh46779    2   10106400   10107400      1       1  150064       1.9689      0.02448
enh46859    2   11004500   11005500      6       3  150064       1.7829     0.037303
enh46878    2   11596000   11597000      3       1  150064       1.6591     0.048552
enh46880    2   11604200   11605200      4       2  150064       1.9436     0.025973
enh46887    2   11891600   11892600      1       1  150064       2.1268      0.01672
enh46892    2   11916300   11917300      2       1  150064       1.7045      0.04414
enh46893    2   11924500   11925500      2       1  150064       2.6214     0.004379
enh46900    2   12085000   12086000      6       2  150064        2.308     0.010499
enh46920    2   12427000   12428000      5       2  150064       1.6543     0.049033
enh46923    2   12450100   12451100      3       2  150064       1.6636     0.048098
enh46929    2   12559600   12560600      1       1  150064        2.065      0.01946
enh46946    2   12654800   12655800      4       2  150064       2.4517    0.0071088
enh46949    2   12687600   12688600      4       2  150064       1.8833      0.02983
enh46950    2   12695200   12696200      2       1  150064       1.8598     0.031459
enh46954    2   12765100   12766100      2       1  150064       2.7038    0.0034275
enh46955    2   12773700   12774700      3       2  150064       2.5141     0.005966
enh46956    2   12777000   12778000      3       1  150064        3.304   0.00047661
enh46978    2   15317600   15318600      3       2  150064        2.172      0.01493
enh46979    2   15441200   15442200      3       1  150064       2.0644     0.019492
enh46984    2   15698900   15699900      4       1  150064       1.8447     0.032539
enh46989    2   16106400   16107400      3       2  150064       1.7378     0.041124
enh47005    2   17932700   17933700      3       1  150064       1.9908     0.023252
enh47006    2   17936500   17937500      1       1  150064       2.1711      0.01496
enh47007    2   17938300   17939300      1       1  150064       2.0909      0.01827
enh47014    2   19673300   19674300      3       2  150064       1.8886      0.02947
enh47017    2   20069500   20070500      3       1  150064       1.7988     0.036026
enh47024    2   20517100   20518100      1       1  150064        1.685      0.04599
enh47034    2   20775500   20776500      4       2  150064       2.6957    0.0035118
enh47035    2   20776800   20777800      7       2  150064       2.2153     0.013371
enh47037    2   20841900   20842900      2       1  150064       2.2271      0.01297
enh47059    2   23984200   23985200      5       3  150064       2.0232     0.021528
enh47061    2   24114500   24115500      6       3  150064       1.9138     0.027824
enh47063    2   24124800   24125800      1       1  150064       2.0809      0.01872
enh47065    2   24139000   24140000      1       1  150064       2.1244      0.01682
enh47067    2   24143000   24144000      5       2  150064       2.3917     0.008386
enh47068    2   24144200   24145200      4       2  150064       1.6741     0.047051
enh47070    2   24151300   24152300      2       1  150064       1.9116     0.027966
enh47098    2   24728700   24729700      3       2  150064       2.1438     0.016025
enh47105    2   24767200   24768200      4       2  150064       1.7904     0.036698
enh47106    2   24791000   24792000      2       1  150064       1.6719     0.047272
enh47110    2   24809200   24810200      1       1  150064       2.3914     0.008392
enh47111    2   24835900   24836900      2       1  150064       1.8495     0.032195
enh47128    2   25351500   25352500      6       3  150064        4.357    6.593e-06
enh47130    2   25384400   25385400      3       1  150064       4.1609   1.5851e-05
enh47132    2   25424800   25425800      2       1  150064       3.2021   0.00068214
enh47134    2   25432500   25433500      4       2  150064       3.6157   0.00014977
enh47135    2   25437700   25438700      2       1  150064       3.3209   0.00044866
enh47136    2   25439300   25440300      2       1  150064       3.4026   0.00033375
enh47141    2   25485000   25486000      3       1  150064       3.0757    0.0010499
enh47147    2   25509600   25510600      2       1  150064       2.1409      0.01614
enh47148    2   25514000   25515000      3       2  150064       1.8063     0.035438
enh47150    2   25529100   25530100      3       1  150064       3.6665   0.00012296
enh47164    2   25598700   25599700      2       1  150064        4.143   1.7136e-05
enh47172    2   25887100   25888100      2       1  150064       1.8753     0.030376
enh47176    2   25934700   25935700      2       1  150064       2.1571     0.015498
enh47178    2   25989800   25990800      2       1  150064       2.3221     0.010113
enh47180    2   26014300   26015300      2       1  150064       1.8616      0.03133
enh47181    2   26019800   26020800      2       1  150064       1.6888     0.045634
enh47187    2   26054200   26055200      3       2  150064        1.725     0.042263
enh47191    2   26075500   26076500      4       2  150064       2.4398    0.0073475
enh47192    2   26083900   26084900      1       1  150064       1.8203      0.03436
enh47199    2   26214300   26215300      3       1  150064        3.715   0.00010161
enh47200    2   26255100   26256100      2       1  150064        2.286     0.011128
enh47201    2   26260700   26261700      4       2  150064       2.8396    0.0022588
enh47203    2   26267400   26268400      2       1  150064       3.1104   0.00093416
enh47207    2   26277400   26278400      2       1  150064       1.9301     0.026799
enh47212    2   26304000   26305000      3       2  150064       2.3001     0.010722
enh47213    2   26309000   26310000      5       2  150064       1.9481       0.0257
enh47215    2   26320700   26321700      2       1  150064       2.9095      0.00181
enh47226    2   26523400   26524400      3       2  150064       1.6587     0.048589
enh47233    2   26700000   26701000      6       3  150064       2.3582    0.0091824
enh47240    2   26963500   26964500      3       1  150064        3.665   0.00012365
enh47241    2   26985800   26986800      2       1  150064       3.1708   0.00076023
enh47242    2   26989600   26990600      4       2  150064       3.0451     0.001163
enh47243    2   26991900   26992900      2       1  150064       3.1258   0.00088647
enh47245    2   26995200   26996200      1       1  150064       3.3202    0.0004497
enh47249    2   27030500   27031500      2       1  150064       3.2377   0.00060239
enh47250    2   27033000   27034000      2       1  150064       3.5217   0.00021442
enh47254    2   27254100   27255100      1       1  150064       3.0193     0.001267
enh47256    2   27271800   27272800      2       1  150064       3.4335   0.00029787
enh47258    2   27291600   27292600      1       1  150064       3.7026    0.0001067
enh47259    2   27296900   27297900      2       1  150064        2.323     0.010089
enh47262    2   27307500   27308500      2       1  150064       2.5213    0.0058457
enh47263    2   27310000   27311000      2       1  150064       2.2794     0.011321
enh47265    2   27345200   27346200      2       1  150064       2.6162    0.0044459
enh47270    2   27432400   27433400      7       3  150064       2.4129     0.007913
enh47273    2   27441400   27442400      6       3  150064       2.6812    0.0036678
enh47276    2   27525400   27526400      1       1  150064       2.1382      0.01625
enh47278    2   27543900   27544900      2       1  150064       1.9898     0.023304
enh47280    2   27573400   27574400      1       1  150064        1.917      0.02762
enh47281    2   27574800   27575800      1       1  150064       2.7773     0.002741
enh47285    2   27595400   27596400      3       1  150064       2.8339    0.0022989
enh47286    2   27596300   27597300      1       1  150064       3.0791     0.001038
enh47288    2   27604100   27605100      1       1  150064       3.0578     0.001115
enh47289    2   27614200   27615200      1       1  150064       3.3904    0.0003489
enh47290    2   27620100   27621100      2       1  150064       4.2295   1.1708e-05
enh47292    2   27626800   27627800      4       2  150064       3.0539    0.0011293
enh47294    2   27632800   27633800      2       1  150064       2.0799     0.018769
enh47296    2   27654500   27655500      1       1  150064       3.2276    0.0006242
enh47297    2   27658800   27659800      1       1  150064       3.1604    0.0007877
enh47298    2   27664800   27665800      1       1  150064       3.1687    0.0007655
enh47299    2   27711200   27712200      4       2  150064       3.6298   0.00014183
enh47302    2   27814300   27815300      7       3  150064       3.0288    0.0012278
enh47304    2   27821600   27822600      1       1  150064       2.1959      0.01405
enh47305    2   27850400   27851400      2       1  150064       1.8163      0.03466
enh47309    2   27888200   27889200      2       1  150064        1.985     0.023573
enh47311    2   27906000   27907000      2       1  150064       1.7749     0.037961
enh47314    2   27938300   27939300      2       1  150064       3.5124   0.00022205
enh47316    2   27958800   27959800      2       1  150064       3.4552   0.00027493
enh47317    2   27988000   27989000      1       1  150064       4.1169     1.92e-05
enh47318    2   27988800   27989800      3       2  150064       4.4211   4.9099e-06
enh47320    2   28000300   28001300      2       1  150064       3.7777   7.9155e-05
enh47321    2   28079700   28080700      2       1  150064       3.3505   0.00040332
enh47322    2   28115600   28116600      3       1  150064       1.7546     0.039666
enh47325    2   28137400   28138400      2       1  150064       1.9275     0.026958
enh47326    2   28138400   28139400      2       1  150064       2.4002    0.0081929
enh47327    2   28142900   28143900      1       1  150064       3.6355    0.0001387
enh47330    2   28188400   28189400      3       2  150064       3.2273   0.00062488
enh47331    2   28202700   28203700      2       1  150064         4.51   3.2416e-06
enh47350    2   28601400   28602400      4       2  150064       2.2538     0.012105
enh47351    2   28611800   28612800      2       1  150064       3.1887   0.00071447
enh47353    2   28627500   28628500      1       1  150064       2.7405     0.003067
enh47354    2   28629000   28630000      5       2  150064       2.6397    0.0041488
enh47356    2   28632200   28633200      3       2  150064       1.9241     0.027169
enh47357    2   28634400   28635400      1       1  150064       2.5082     0.006067
enh47358    2   28645400   28646400      2       1  150064       1.8966     0.028941
enh47359    2   28647600   28648600      4       2  150064       3.4242    0.0003083
enh47360    2   28653100   28654100      1       1  150064       2.2089      0.01359
enh47361    2   28657000   28658000      2       1  150064       2.5168    0.0059216
enh47362    2   28668700   28669700      2       1  150064       1.7911     0.036638
enh47387    2   28989500   28990500      6       2  150064       2.9584    0.0015464
enh47389    2   29032300   29033300      3       1  150064       3.1758   0.00074719
enh47391    2   29089500   29090500      1       1  150064        2.516     0.005934
enh47392    2   29093800   29094800      4       2  150064       1.9209      0.02737
enh47401    2   29257400   29258400      5       2  150064       1.7446      0.04053
enh47414    2   30445700   30446700      3       1  150064        1.705     0.044093
enh47415    2   30449900   30450900      1       1  150064       2.0427      0.02054
enh47440    2   30588900   30589900      1       1  150064       1.8188      0.03447
enh47472    2   31547400   31548400      2       1  150064       1.6604     0.048421
enh47483    2   32183000   32184000      2       1  150064       1.9374     0.026349
enh47491    2   32236600   32237600      3       2  150064       2.2825     0.011229
enh47528    2   33546800   33547800      2       1  150064       1.8257     0.033946
enh47549    2   36687900   36688900      2       1  150064       1.8887     0.029466
enh47553    2   36822400   36823400      6       2  150064       1.9998     0.022759
enh47555    2   37026100   37027100      2       1  150064        1.936     0.026436
enh47557    2   37116700   37117700      2       1  150064       2.0112     0.022153
enh47558    2   37153500   37154500      3       2  150064       2.0538     0.019999
enh47559    2   37178200   37179200      5       3  150064       1.6727      0.04719
enh47563    2   37189800   37190800      7       2  150064       1.8881     0.029503
enh47565    2   37194600   37195600      1       1  150064       2.9809     0.001437
enh47566    2   37232100   37233100      3       2  150064       1.9022     0.028573
enh47567    2   37237900   37238900      5       2  150064       2.4336    0.0074752
enh47569    2   37299200   37300200      1       1  150064         2.22      0.01321
enh47574    2   37384600   37385600      3       1  150064       1.7418      0.04077
enh47575    2   37422500   37423500      1       1  150064       3.5202    0.0002156
enh47576    2   37425400   37426400      3       2  150064       3.0176    0.0012741
enh47579    2   37453400   37454400      6       3  150064       3.1935   0.00070269
enh47581    2   37460000   37461000      5       2  150064        3.157   0.00079709
enh47582    2   37470600   37471600      1       1  150064       3.2918    0.0004978
enh47583    2   37532600   37533600      3       2  150064       1.8277     0.033798
enh47584    2   37537700   37538700      3       2  150064       2.4842    0.0064929
enh47585    2   37539500   37540500      5       2  150064       4.1194   1.8995e-05
enh47586    2   37543000   37544000      7       2  150064       3.4551   0.00027501
enh47587    2   37545000   37546000      2       1  150064       3.1965   0.00069552
enh47588    2   37548500   37549500      3       1  150064       3.5822   0.00017033
enh47589    2   37570800   37571800      5       3  150064       2.4303    0.0075439
enh47590    2   37576800   37577800      2       1  150064       2.7638    0.0028562
enh47592    2   37603500   37604500      6       4  150064        1.682     0.046287
enh47593    2   37616100   37617100      1       1  150064       1.6582      0.04864
enh47595    2   37641400   37642400      4       2  150064       2.1762      0.01477
enh47618    2   37883100   37884100      1       1  150064       2.3419     0.009592
enh47643    2   38605000   38606000      5       3  150064       1.8909     0.029318
enh47671    2   38926200   38927200      2       1  150064       1.7783     0.037677
enh47673    2   38942700   38943700      4       2  150064       3.0991   0.00097046
enh47676    2   38967600   38968600      1       1  150064       2.2486      0.01227
enh47679    2   38980500   38981500      3       1  150064       1.8303     0.033603
enh47680    2   38981800   38982800      4       2  150064       2.3701    0.0088909
enh47681    2   39033100   39034100      1       1  150064       2.8935     0.001905
enh47691    2   39320300   39321300      3       1  150064       1.6751     0.046955
enh47706    2   39363200   39364200      1       1  150064       2.0915      0.01824
enh47708    2   39430000   39431000      1       1  150064       2.4234     0.007687
enh47709    2   39442700   39443700      2       1  150064        2.362    0.0090875
enh47710    2   39445200   39446200      8       3  150064       2.5999    0.0046622
enh47711    2   39454800   39455800      3       2  150064       1.8022     0.035754
enh47721    2   39635600   39636600      6       2  150064       1.7581     0.039364
enh47722    2   39652200   39653200      1       1  150064       2.7394     0.003078
enh47727    2   39999300   40000300      6       3  150064       2.5035    0.0061493
enh47735    2   42068600   42069600      5       1  150064       2.4789    0.0065887
enh47824    2   43380700   43381700      4       1  150064       1.6777     0.046705
enh47826    2   43389400   43390400      6       2  150064       1.7241     0.042346
enh47854    2   43789100   43790100      4       2  150064       1.6827     0.046216
enh47855    2   43793100   43794100      3       1  150064       1.6593     0.048524
enh47881    2   44422300   44423300      2       1  150064       1.8623     0.031283
enh47885    2   44432700   44433700      3       2  150064       2.1891     0.014294
enh47888    2   44470700   44471700      1       1  150064       2.2331      0.01277
enh47909    2   45881000   45882000      3       1  150064       1.6803     0.046453
enh47941    2   46704500   46705500      5       3  150064       1.8053     0.035511
enh47978    2   47212300   47213300      1       1  150064       1.7302       0.0418
enh47999    2   47748700   47749700      3       2  150064       1.8383     0.033008
enh48000    2   47994800   47995800      2       1  150064       2.2832     0.011209
enh48002    2   48012100   48013100      6       3  150064       2.3277    0.0099645
enh48005    2   48072700   48073700      4       2  150064        2.467    0.0068133
enh48006    2   48073600   48074600      3       2  150064       2.2793     0.011326
enh48008    2   48078200   48079200      5       3  150064       2.7133    0.0033305
enh48011    2   48095700   48096700      2       1  150064       2.5494    0.0053952
enh48013    2   48106800   48107800      3       2  150064       1.6743     0.047037
enh48014    2   48111700   48112700      2       1  150064       2.1082     0.017507
enh48015    2   48120100   48121100      2       1  150064       1.8438     0.032605
enh48017    2   48128400   48129400      1       1  150064       2.6035     0.004614
enh48019    2   48144500   48145500      2       1  150064       2.6178    0.0044254
enh48023    2   48340700   48341700      1       1  150064       2.0415       0.0206
enh48025    2   48371900   48372900      1       1  150064       1.9537      0.02537
enh48027    2   48462800   48463800      3       2  150064       1.6542     0.049045
enh48030    2   48539200   48540200      3       1  150064       2.7455    0.0030207
enh48031    2   48546800   48547800      4       2  150064       2.0054     0.022463
enh48032    2   48551200   48552200      2       1  150064       2.8114     0.002466
enh48033    2   48557600   48558600      8       3  150064       2.9688    0.0014951
enh48035    2   48568000   48569000      4       2  150064       2.3079     0.010502
enh48037    2   48573000   48574000      4       2  150064       4.5346   2.8856e-06
enh48039    2   48581700   48582700      2       1  150064       1.8453     0.032498
enh48041    2   48588800   48589800      2       1  150064        2.646    0.0040726
enh48042    2   48622700   48623700      4       2  150064       2.1457     0.015947
enh48043    2   48642400   48643400      6       4  150064       2.5081    0.0060695
enh48045    2   48646900   48647900      5       3  150064       1.6782      0.04665
enh48046    2   48647700   48648700      3       2  150064       2.8124    0.0024586
enh48047    2   48671000   48672000      6       2  150064        1.709     0.043722
enh48048    2   48674400   48675400      3       2  150064        2.315     0.010305
enh48050    2   48688500   48689500      5       2  150064       1.7908     0.036665
enh48051    2   48736100   48737100      2       1  150064       2.8269      0.00235
enh48055    2   50719000   50720000      1       1  150064       3.0002     0.001349
enh48056    2   53966400   53967400      1       1  150064       2.3887     0.008455
enh48057    2   53978300   53979300      2       1  150064       2.6112    0.0045118
enh48058    2   54010900   54011900      1       1  150064        3.377    0.0003664
enh48059    2   54016000   54017000      1       1  150064       2.1432      0.01605
enh48060    2   54017200   54018200      2       1  150064       2.5482    0.0054133
enh48063    2   54172200   54173200      2       1  150064       1.7235     0.042399
enh48064    2   54176500   54177500      4       2  150064       2.1102     0.017419
enh48067    2   54184000   54185000      1       1  150064       2.7414     0.003059
enh48068    2   54185700   54186700      4       2  150064       3.0322    0.0012138
enh48069    2   54187500   54188500      4       2  150064       2.1225     0.016899
enh48070    2   54188300   54189300      2       1  150064       2.4166    0.0078321
enh48075    2   54218600   54219600      5       2  150064       2.7513    0.0029678
enh48076    2   54220500   54221500      3       2  150064       2.3125     0.010374
enh48077    2   54222700   54223700      1       1  150064       2.0814       0.0187
enh48079    2   54241000   54242000      5       2  150064       2.0607     0.019664
enh48081    2   54280500   54281500      2       1  150064       2.1753     0.014802
enh48082    2   54300700   54301700      6       3  150064       1.7968      0.03618
enh48083    2   54319900   54320900      4       1  150064       2.1843     0.014469
enh48084    2   54330600   54331600      4       2  150064       2.5832    0.0048945
enh48085    2   54341300   54342300      5       2  150064        2.161     0.015346
enh48087    2   54648700   54649700      3       1  150064       2.7942    0.0026017
enh48089    2   54749500   54750500      4       2  150064       2.0293     0.021213
enh48090    2   54756700   54757700      5       3  150064       2.1516     0.015715
enh48095    2   54807600   54808600     11       2  150064       2.2459     0.012354
enh48096    2   54810600   54811600      1       1  150064       1.7041      0.04418
enh48098    2   54820200   54821200      2       1  150064       2.1912     0.014219
enh48099    2   54822400   54823400      7       3  150064       2.1019      0.01778
enh48102    2   54829200   54830200      3       1  150064       2.1001      0.01786
enh48105    2   54837400   54838400      2       1  150064       1.8893     0.029423
enh48106    2   54838600   54839600     11       5  150064        1.975     0.024136
enh48107    2   54845500   54846500      4       2  150064       2.6634    0.0038682
enh48108    2   54851400   54852400      1       1  150064       2.3642     0.009035
enh48114    2   54907400   54908400      8       4  150064       2.6705    0.0037871
enh48115    2   55093600   55094600      6       3  150064       2.4583     0.006979
enh48119    2   55172400   55173400      5       2  150064       3.4998    0.0002328
enh48120    2   55192100   55193100      1       1  150064       1.7114       0.0435
enh48125    2   55217000   55218000      2       1  150064         2.18     0.014628
enh48136    2   55272800   55273800      2       1  150064         2.21     0.013552
enh48154    2   55635700   55636700      4       2  150064       2.1742     0.014847
enh48174    2   57947700   57948700      2       1  150064       3.8989   4.8315e-05
enh48175    2   57986600   57987600      2       1  150064       5.8555    2.378e-09
enh48176    2   57987100   57988100      3       2  150064       5.7603   4.1982e-09
enh48177    2   58135300   58136300      3       2  150064       5.3793   3.7379e-08
enh48178    2   58250100   58251100      3       1  150064       3.1527   0.00080881
enh48180    2   58271800   58272800      3       1  150064       3.2036   0.00067864
enh48181    2   58275300   58276300      2       1  150064       3.6076   0.00015451
enh48183    2   58466300   58467300      3       2  150064        3.836   6.2534e-05
enh48184    2   60113800   60114800      4       2  150064       1.7552      0.03961
enh48186    2   60332000   60333000      3       2  150064        1.672     0.047265
enh48190    2   60710200   60711200      3       2  150064       2.9125    0.0017926
enh48192    2   60738800   60739800      2       1  150064       2.3596    0.0091477
enh48193    2   60742300   60743300      4       2  150064       2.1759     0.014781
enh48194    2   60743500   60744500      3       2  150064       2.6014    0.0046428
enh48195    2   60755000   60756000      3       2  150064       2.0133      0.02204
enh48198    2   60901300   60902300      4       2  150064       3.1649   0.00077568
enh48230    2   61372800   61373800      2       1  150064       1.6976     0.044788
enh48235    2   61465100   61466100      1       1  150064       2.6671     0.003825
enh48237    2   61583500   61584500      3       2  150064       2.0802     0.018755
enh48239    2   61592100   61593100      3       2  150064       1.6989     0.044671
enh48246    2   61657900   61658900      1       1  150064       3.1069    0.0009454
enh48251    2   61676000   61677000      3       2  150064       2.8444    0.0022248
enh48254    2   61692300   61693300      2       1  150064       2.6958    0.0035108
enh48277    2   62432300   62433300      1       1  150064       2.6856      0.00362
enh48278    2   62444500   62445500      2       1  150064        1.837     0.033105
enh48283    2   62530300   62531300      6       3  150064       1.7584     0.039343
enh48284    2   62534200   62535200      3       1  150064       1.8191      0.03445
enh48285    2   62537000   62538000      1       1  150064       1.8365      0.03314
enh48288    2   62638700   62639700      2       1  150064       1.9074     0.028233
enh48289    2   62701600   62702600      3       2  150064       1.8237     0.034096
enh48290    2   62702700   62703700      3       2  150064       2.7505    0.0029754
enh48318    2   64291000   64292000      2       1  150064       1.9995     0.022775
enh48452    2   67623400   67624400      1       1  150064       1.8751      0.03039
enh48465    2   68415200   68416200      1       1  150064       2.8012     0.002546
enh48466    2   68416300   68417300      3       2  150064       2.2009     0.013872
enh48468    2   68423000   68424000      7       3  150064       2.1992     0.013933
enh48469    2   68427400   68428400      2       1  150064       2.7095    0.0033691
enh48471    2   68431900   68432900      1       1  150064        2.837     0.002277
enh48472    2   68434400   68435400      2       1  150064       1.9074     0.028232
enh48473    2   68436200   68437200      3       1  150064       2.8255    0.0023603
enh48476    2   68453800   68454800      2       1  150064       2.9208    0.0017455
enh48480    2   68472500   68473500      2       1  150064       1.6662     0.047834
enh48481    2   68481900   68482900      5       3  150064       2.0079     0.022329
enh48497    2   68679700   68680700      4       2  150064       2.3063     0.010547
enh48522    2   69029200   69030200      9       4  150064       1.6569     0.048766
enh48523    2   69030600   69031600      6       3  150064       2.2123     0.013473
enh48537    2   69534400   69535400      1       1  150064       2.2815      0.01126
enh48538    2   69536500   69537500      1       1  150064       1.9178      0.02757
enh48589    2   69969800   69970800      3       1  150064        2.275     0.011453
enh48591    2   69971300   69972300      3       1  150064        1.813     0.034918
enh48594    2   69997000   69998000      1       1  150064       1.7877      0.03691
enh48596    2   70031200   70032200      2       1  150064       2.2369     0.012646
enh48597    2   70055100   70056100      5       3  150064       2.4367    0.0074115
enh48598    2   70059800   70060800      4       2  150064       1.8116     0.035027
enh48600    2   70120000   70121000      3       1  150064       1.6926     0.045261
enh48602    2   70124700   70125700      1       1  150064       1.9816      0.02376
enh48603    2   70127500   70128500      2       1  150064       2.7291    0.0031757
enh48605    2   70138800   70139800      2       1  150064       1.6613     0.048325
enh48606    2   70140000   70141000      1       1  150064       1.7366      0.04123
enh48607    2   70144800   70145800      2       1  150064        1.804     0.035616
enh48608    2   70150100   70151100      2       1  150064       1.6862      0.04588
enh48615    2   70202700   70203700      1       1  150064       1.7773      0.03776
enh48616    2   70229300   70230300      1       1  150064       1.7059      0.04401
enh48646    2   70439400   70440400      3       2  150064       1.9916     0.023209
enh48649    2   70487300   70488300      2       1  150064       1.6595     0.048504
enh48654    2   70516500   70517500      1       1  150064       1.7066      0.04395
enh48666    2   70883400   70884400      6       3  150064        2.599    0.0046749
enh48681    2   71250600   71251600      7       2  150064       1.7123     0.043419
enh48694    2   71579800   71580800      1       1  150064       3.1556    0.0008008
enh48695    2   71644800   71645800      2       1  150064       2.6902    0.0035708
enh48696    2   71675600   71676600      5       3  150064       3.3945   0.00034375
enh48697    2   71679700   71680700      3       2  150064       2.5555     0.005301
enh48705    2   73295800   73296800      1       1  150064       3.5033    0.0002298
enh48708    2   73329900   73330900      4       2  150064       2.8765    0.0020107
enh48709    2   73334300   73335300      2       1  150064       3.4372   0.00029392
enh48710    2   73336800   73337800      3       1  150064       3.0143    0.0012878
enh48712    2   73439500   73440500      2       1  150064       3.9133   4.5522e-05
enh48720    2   73611600   73612600      2       1  150064       3.7349   9.3901e-05
enh48727    2   74058200   74059200      3       2  150064       2.4619    0.0069097
enh48728    2   74059500   74060500      1       1  150064       2.7245      0.00322
enh48739    2   74196400   74197400      2       1  150064       2.1182     0.017078
enh48749    2   74243900   74244900      1       1  150064        2.156      0.01554
enh48751    2   74252400   74253400      3       2  150064       2.5212    0.0058484
enh48753    2   74256700   74257700      2       1  150064       2.1161     0.017167
enh48755    2   74261300   74262300      2       1  150064       1.8676     0.030906
enh48756    2   74263000   74264000      3       1  150064       2.2928      0.01093
enh48757    2   74267300   74268300      1       1  150064       3.1088    0.0009394
enh48758    2   74272100   74273100      2       1  150064       2.4259    0.0076357
enh48759    2   74279600   74280600      5       2  150064       1.9519     0.025474
enh48761    2   74298600   74299600      3       1  150064       2.7658     0.002839
enh48763    2   74306700   74307700      1       1  150064       2.8324      0.00231
enh48769    2   74412800   74413800      3       2  150064       1.8957     0.029001
enh48771    2   74428600   74429600      3       2  150064       2.0551     0.019935
enh48857    2   84984200   84985200      1       1  150064       1.6735      0.04711
enh48864    2   85048000   85049000      1       1  150064       1.7142      0.04325
enh48871    2   85072400   85073400      5       3  150064       1.6639     0.048063
enh48921    2   85518100   85519100      3       1  150064       1.8199     0.034384
enh48937    2   85637800   85638800      3       1  150064       3.2094   0.00066513
enh48938    2   85639600   85640600      3       2  150064       1.7379     0.041116
enh48940    2   85646600   85647600      3       2  150064       2.2518     0.012167
enh48963    2   85839400   85840400      1       1  150064       1.8344       0.0333
enh48965    2   85845400   85846400      1       1  150064       2.0933      0.01816
enh48970    2   85907500   85908500      2       1  150064       2.2377     0.012621
enh48971    2   85920500   85921500      3       1  150064       1.6976     0.044788
enh48972    2   85921200   85922200      6       2  150064       1.8578     0.031599
enh48975    2   85941500   85942500      2       1  150064       1.9572     0.025163
enh48984    2   86082200   86083200      4       2  150064       2.4448    0.0072458
enh48985    2   86088600   86089600      4       2  150064       1.9851     0.023567
enh49001    2   86295300   86296300      3       2  150064       2.0507     0.020147
enh49044    2   86973400   86974400      2       1  150064       3.8222   6.6125e-05
enh49045    2   86974700   86975700      2       1  150064       2.5472    0.0054289
enh49046    2   87010400   87011400      1       1  150064       2.1132      0.01729
enh49047    2   87011500   87012500      2       1  150064       1.9962     0.022957
enh49048    2   87012800   87013800      1       1  150064       2.3294     0.009919
enh49053    2   87053700   87054700      5       1  150064       2.4276    0.0075997
enh49103    2   88916000   88917000      1       1  150064        1.669      0.04756
enh49106    2   88922800   88923800      1       1  150064       1.8843      0.02976
enh49148    2   96334200   96335200      1       1  150064       2.1301      0.01658
enh49157    2   96816600   96817600      2       1  150064       3.0804    0.0010335
enh49158    2   96821900   96822900      1       1  150064       1.9965      0.02294
enh49159    2   96824800   96825800      2       1  150064       1.6976      0.04479
enh49161    2   96830600   96831600      1       1  150064        1.833       0.0334
enh49174    2   96924400   96925400      3       2  150064       2.9815    0.0014343
enh49175    2   96925200   96926200      2       1  150064       3.7198   9.9672e-05
enh49176    2   96927800   96928800      1       1  150064        3.299    0.0004851
enh49177    2   96933700   96934700      1       1  150064       3.5662    0.0001811
enh49180    2   96983800   96984800      1       1  150064       3.3702    0.0003755
enh49181    2   96987900   96988900      1       1  150064       2.8722     0.002038
enh49200    2   97198400   97199400      3       2  150064       1.9101      0.02806
enh49202    2   97206300   97207300      3       2  150064       2.0361     0.020869
enh49206    2   97219100   97220100      2       1  150064       2.1345     0.016403
enh49209    2   97259800   97260800      1       1  150064       1.6771      0.04676
enh49216    2   97406100   97407100      1       1  150064       1.9779      0.02397
enh49217    2   97408200   97409200      2       1  150064       2.0371     0.020821
enh49218    2   97424800   97425800      3       1  150064        2.197     0.014011
enh49219    2   97430400   97431400      1       1  150064        2.061      0.01965
enh49221    2   97438700   97439700      1       1  150064       2.4574     0.006998
enh49224    2   97478400   97479400      1       1  150064        1.928      0.02693
enh49227    2   97488400   97489400      1       1  150064       2.1452      0.01597
enh49228    2   97504700   97505700      1       1  150064       2.0077      0.02234
enh49229    2   97521500   97522500      1       1  150064       2.0007      0.02271
enh49232    2   97536600   97537600      2       1  150064       1.9317     0.026699
enh49233    2   97539400   97540400      1       1  150064       3.1536    0.0008064
enh49237    2   97561300   97562300      6       2  150064       2.3819    0.0086126
enh49239    2   97577200   97578200      5       1  150064       3.6705   0.00012104
enh49245    2   97606300   97607300      2       1  150064       3.1987   0.00069024
enh49251    2   97632000   97633000      2       1  150064        3.433   0.00029851
enh49257    2   97761000   97762000      5       1  150064       2.6068      0.00457
enh49258    2   98260800   98261800      2       1  150064       2.3703    0.0088868
enh49260    2   98276800   98277800      2       1  150064       2.0111      0.02216
enh49262    2   98289800   98290800      2       1  150064       1.8963     0.028959
enh49264    2   98327100   98328100      3       1  150064       1.6724     0.047225
enh49266    2   98341200   98342200      2       1  150064       2.3297    0.0099118
enh49267    2   98348300   98349300      1       1  150064       2.2639      0.01179
enh49269    2   98362400   98363400      4       2  150064       2.8033    0.0025288
enh49280    2   98562000   98563000      1       1  150064       1.7704      0.03833
enh49282    2   98567500   98568500      3       2  150064       2.3493    0.0094037
enh49283    2   98568700   98569700      2       1  150064       2.0413     0.020609
enh49288    2   98579200   98580200      4       1  150064       1.8022     0.035761
enh49290    2   98586300   98587300      4       2  150064       2.3228     0.010095
enh49291    2   98596200   98597200      4       2  150064       2.0347     0.020938
enh49294    2   98612900   98613900      3       1  150064       2.9854     0.001416
enh49299    2   99029000   99030000      1       1  150064        1.811      0.03507
enh49300    2   99064000   99065000      1       1  150064       1.8569      0.03166
enh49301    2   99066800   99067800      1       1  150064       1.8293      0.03368
enh49303    2   99075000   99076000      2       1  150064       1.7638     0.038884
enh49304    2   99075400   99076400      1       1  150064       1.7947      0.03635
enh49305    2   99078500   99079500      1       1  150064         1.86      0.03144
enh49314    2   99111000   99112000      1       1  150064       1.8802      0.03004
enh49323    2   99205100   99206100      1       1  150064       1.8569      0.03166
enh49326    2   99227200   99228200      1       1  150064       1.8062      0.03544
enh49329    2   99237300   99238300      2       1  150064        1.716     0.043077
enh49369    2   99449600   99450600      4       1  150064       1.8383     0.033011
enh49405    2  100175400  100176400      1       1  150064       2.2458      0.01236
enh49406    2  100443800  100444800      3       1  150064       2.2485     0.012274
enh49437    2  101541300  101542300      6       2  150064        1.864     0.031159
enh49447    2  101867800  101868800      4       2  150064        1.782     0.037378
enh49455    2  101918500  101919500      1       1  150064       2.3392     0.009663
enh49463    2  101966600  101967600      1       1  150064       1.6514      0.04933
enh49524    2  102697600  102698600      2       1  150064       1.8209     0.034314
enh49528    2  102788700  102789700      3       2  150064       1.7765     0.037828
enh49529    2  102801400  102802400      6       2  150064       2.1637     0.015243
enh49530    2  102803200  102804200      3       2  150064       1.9609     0.024943
enh49531    2  102804200  102805200      4       2  150064       1.8226     0.034185
enh49560    2  103350800  103351800      3       1  150064       2.6778    0.0037058
enh49561    2  103354100  103355100      2       1  150064       1.7864     0.037021
enh49563    2  104995600  104996600      1       1  150064       2.8963     0.001888
enh49578    2  105942500  105943500      2       1  150064       1.9004     0.028693
enh49582    2  105977300  105978300      5       3  150064        1.705     0.044093
enh49588    2  106084700  106085700      2       1  150064       1.6794     0.046533
enh49596    2  106352100  106353100      2       1  150064       1.8769     0.030266
enh49663    2  106760400  106761400      2       1  150064       2.0375     0.020801
enh49690    2  109200000  109201000      3       2  150064       2.3212     0.010138
enh49691    2  109200400  109201400      6       3  150064       1.6519      0.04928
enh49700    2  109230600  109231600      3       2  150064       1.6929     0.045236
enh49732    2  109645100  109646100      1       1  150064       2.0359      0.02088
enh49756    2  110271100  110272100      2       1  150064       4.2551   1.0449e-05
enh49757    2  110366200  110367200      4       2  150064       2.8395    0.0022591
enh49758    2  110395000  110396000      7       3  150064       2.8755     0.002017
enh49768    2  111584500  111585500      2       1  150064       2.1063     0.017591
enh49773    2  111631100  111632100      1       1  150064       1.8392      0.03294
enh49783    2  111919900  111920900      1       1  150064       1.6997      0.04459
enh49791    2  112249000  112250000      3       1  150064       1.8719     0.030608
enh49793    2  112252800  112253800      1       1  150064        2.238      0.01261
enh49813    2  112931300  112932300      1       1  150064       1.6661      0.04785
enh49815    2  112942200  112943200      1       1  150064       1.6686       0.0476
enh49819    2  113009000  113010000      1       1  150064       2.5044     0.006133
enh49825    2  113188900  113189900      3       2  150064        2.175     0.014815
enh49832    2  113343600  113344600      2       1  150064       2.0925     0.018195
enh49880    2  113943200  113944200      2       1  150064        2.212     0.013483
enh49889    2  114081500  114082500      4       2  150064        1.824     0.034076
enh49906    2  114634500  114635500      4       2  150064       2.8604    0.0021153
enh49911    2  114657700  114658700      4       1  150064       2.1168     0.017138
enh49914    2  114663800  114664800      2       1  150064       2.9132    0.0017889
enh49929    2  118844600  118845600      4       2  150064       2.2752     0.011448
enh49935    2  118926400  118927400      3       1  150064       1.9362     0.026422
enh49940    2  119066400  119067400      1       1  150064       2.1578      0.01547
enh49941    2  119068500  119069500      3       2  150064       2.7741    0.0027677
enh50003    2  120984200  120985200      3       1  150064        1.749     0.040145
enh50023    2  122290200  122291200      2       1  150064        2.287     0.011099
enh50047    2  122511700  122512700      1       1  150064       1.8269      0.03386
enh50056    2  127427900  127428900      1       1  150064       1.8963      0.02896
enh50064    2  127533500  127534500      4       2  150064       1.9853     0.023556
enh50073    2  127841100  127842100      5       3  150064       2.4838    0.0064992
enh50074    2  127844200  127845200      3       1  150064       2.5877    0.0048316
enh50075    2  127850700  127851700      1       1  150064       3.4108    0.0003239
enh50076    2  127942400  127943400      2       1  150064       1.8874     0.029551
enh50095    2  128222300  128223300      2       1  150064       1.7947     0.036347
enh50123    2  128612300  128613300      4       2  150064       1.6489     0.049579
enh50130    2  128782800  128783800      1       1  150064         1.67      0.04746
enh50158    2  131132900  131133900      1       1  150064       2.2931      0.01092
enh50161    2  131149300  131150300      1       1  150064       2.1072      0.01755
enh50171    2  131798600  131799600      2       1  150064       3.2262   0.00062719
enh50174    2  131841700  131842700      2       1  150064       2.5897    0.0048028
enh50176    2  131848200  131849200      3       2  150064       3.0545    0.0011272
enh50179    2  131860700  131861700      3       2  150064        2.808    0.0024925
enh50183    2  131872600  131873600      1       1  150064       3.2685    0.0005406
enh50185    2  131913800  131914800      2       1  150064        3.269   0.00053969
enh50201    2  134861900  134862900      1       1  150064       2.7339     0.003129
enh50202    2  134875400  134876400      3       2  150064       2.3115     0.010404
enh50203    2  134883600  134884600      2       1  150064       2.1814     0.014578
enh50206    2  134893300  134894300      1       1  150064       2.5116     0.006009
enh50208    2  134900200  134901200      2       1  150064       3.3207   0.00044901
enh50222    2  134945400  134946400      7       3  150064       1.6896     0.045554
enh50277    2  135674000  135675000      1       1  150064       3.0217     0.001257
enh50278    2  135680600  135681600      1       1  150064       2.2259      0.01301
enh50279    2  135688400  135689400      2       1  150064       2.2927     0.010934
enh50280    2  135706900  135707900      1       1  150064        1.674      0.04707
enh50331    2  136929300  136930300      4       2  150064       2.3631    0.0090609
enh50334    2  136969500  136970500      3       2  150064       1.8839     0.029787
enh50371    2  143921200  143922200      1       1  150064       1.9663      0.02463
enh50372    2  143922500  143923500      1       1  150064       1.9937      0.02309
enh50374    2  143925000  143926000      1       1  150064       2.3334     0.009814
enh50405    2  144090300  144091300      1       1  150064       1.7867      0.03699
enh50406    2  144102000  144103000      2       1  150064       1.9167     0.027636
enh50409    2  144154200  144155200      3       2  150064       1.7015     0.044428
enh50440    2  144994900  144995900      1       1  150064       2.0335        0.021
enh50449    2  145087600  145088600      4       2  150064       1.7884     0.036859
enh50450    2  145090400  145091400      1       1  150064       3.2093    0.0006652
enh50451    2  145139700  145140700      1       1  150064       4.5198    3.095e-06
enh50453    2  145173000  145174000      3       1  150064       3.1608   0.00078681
enh50454    2  145183700  145184700      3       2  150064       4.3427   7.0385e-06
enh50456    2  145198300  145199300      6       3  150064       2.3436    0.0095487
enh50461    2  145213900  145214900      3       1  150064       4.0622   2.4309e-05
enh50495    2  148617000  148618000      2       1  150064       2.2004     0.013891
enh50497    2  148620200  148621200      2       1  150064       1.6453     0.049952
enh50503    2  148741200  148742200      3       1  150064       1.7677     0.038559
enh50505    2  148747300  148748300      2       1  150064        1.652     0.049272
enh50508    2  148775900  148776900      3       1  150064       1.9825     0.023711
enh50518    2  149291200  149292200      2       1  150064       2.8176    0.0024192
enh50521    2  149309400  149310400      3       1  150064       2.0932     0.018165
enh50523    2  149325100  149326100      8       4  150064       2.9033    0.0018464
enh50544    2  149521700  149522700      2       1  150064       2.2395     0.012561
enh50546    2  149631900  149632900      1       1  150064       2.3019      0.01067
enh50548    2  149684700  149685700      3       2  150064       2.2262     0.012999
enh50551    2  150393000  150394000      3       1  150064       2.0073     0.022357
enh50552    2  150436300  150437300      1       1  150064       2.1749      0.01482
enh50556    2  150453900  150454900      3       2  150064       2.2572     0.011997
enh50570    2  152278900  152279900      2       1  150064       2.0002     0.022737
enh50571    2  152280500  152281500      4       2  150064       1.8321     0.033467
enh50574    2  152471000  152472000      1       1  150064       2.3234      0.01008
enh50591    2  153022800  153023800      2       1  150064       2.3388    0.0096724
enh50592    2  153024400  153025400      3       2  150064       2.4514    0.0071142
enh50593    2  153025300  153026300      2       1  150064       2.4332     0.007482
enh50595    2  153029800  153030800      3       2  150064       3.2124   0.00065821
enh50597    2  153325300  153326300      1       1  150064        2.779     0.002726
enh50598    2  153468200  153469200      3       1  150064       2.1584     0.015449
enh50599    2  153549600  153550600      3       1  150064       2.0183     0.021779
enh50601    2  153555500  153556500      3       2  150064       2.5443    0.0054744
enh50602    2  153562200  153563200      3       2  150064       2.7456    0.0030204
enh50605    2  153577200  153578200      2       1  150064       3.6058   0.00015559
enh50606    2  153582400  153583400      5       2  150064       3.7338   9.4293e-05
enh50607    2  153586400  153587400      4       2  150064       2.7664    0.0028339
enh50610    2  157200300  157201300      1       1  150064       2.1432      0.01605
enh50612    2  157254900  157255900      2       1  150064       1.9594     0.025035
enh50673    2  159315500  159316500      3       2  150064       2.8552    0.0021507
enh50674    2  159321000  159322000      2       1  150064       2.4319    0.0075102
enh50675    2  159333300  159334300      1       1  150064       3.0841     0.001021
enh50676    2  159363400  159364400      2       1  150064       3.1839   0.00072655
enh50677    2  159402700  159403700      5       3  150064       3.2124   0.00065824
enh50697    2  160373000  160374000      1       1  150064       2.9792     0.001445
enh50700    2  160576100  160577100      8       4  150064       2.9103    0.0018053
enh50701    2  160583500  160584500      5       2  150064       2.5796    0.0049456
enh50702    2  160597400  160598400      3       1  150064       2.7309    0.0031578
enh50706    2  160651700  160652700      1       1  150064       2.7293     0.003173
enh50725    2  161157300  161158300      2       1  150064       1.9433     0.025991
enh50763    2  161318400  161319400      4       2  150064       1.9247      0.02713
enh50764    2  161320200  161321200      2       1  150064       2.3861    0.0085146
enh50772    2  161337400  161338400      4       2  150064       2.2268      0.01298
enh50782    2  161508500  161509500      2       1  150064       1.7171     0.042984
enh50784    2  161560500  161561500      4       2  150064       1.6628     0.048171
enh50797    2  162015300  162016300      3       2  150064       3.6754   0.00011873
enh50814    2  162802900  162803900      9       3  150064        2.905    0.0018362
enh50815    2  162810800  162811800      2       1  150064       4.2023    1.321e-05
enh50816    2  162831800  162832800      2       1  150064       2.4165    0.0078348
enh50817    2  162835600  162836600      1       1  150064       4.8645    5.737e-07
enh50819    2  162851400  162852400      1       1  150064       3.3511    0.0004025
enh50822    2  162866400  162867400      2       1  150064       2.0285     0.021253
enh50823    2  162871500  162872500      2       1  150064       3.3759   0.00036783
enh50824    2  162873000  162874000      3       2  150064       3.2817    0.0005159
enh50825    2  162873600  162874600      1       1  150064       3.3378    0.0004222
enh50827    2  162880200  162881200      2       1  150064       3.2315   0.00061562
enh50833    2  162917300  162918300      5       3  150064       2.1194     0.017029
enh50834    2  162918900  162919900      2       1  150064       1.7131     0.043345
enh50852    2  166734000  166735000      4       2  150064       1.6601     0.048445
enh50853    2  166754000  166755000      2       1  150064       1.9638     0.024775
enh50855    2  166807300  166808300      3       2  150064       2.0156     0.021921
enh50856    2  166811300  166812300      4       2  150064       2.9072    0.0018232
enh50886    2  169289500  169290500      3       1  150064         1.85      0.03216
enh50890    2  169315200  169316200      3       2  150064       2.2001     0.013901
enh50903    2  169377600  169378600      2       1  150064       1.8727     0.030553
enh50904    2  169386000  169387000      2       1  150064       1.8604     0.031415
enh50905    2  169386800  169387800      5       3  150064       1.9246     0.027143
enh50906    2  169388000  169389000      1       1  150064       1.8059      0.03547
enh50907    2  169399400  169400400      3       2  150064       2.4828     0.006517
enh50913    2  169438000  169439000      2       1  150064       2.5969    0.0047033
enh50916    2  169481900  169482900      5       2  150064       3.3073   0.00047098
enh50936    2  170452700  170453700      3       1  150064        1.659     0.048562
enh50966    2  171796100  171797100      2       1  150064       1.7012     0.044449
enh50977    2  171936100  171937100      3       1  150064       2.0305     0.021152
enh50978    2  171937200  171938200      4       1  150064        1.844     0.032591
enh50981    2  171944300  171945300      3       1  150064       2.1465     0.015916
enh50983    2  171951900  171952900      3       2  150064       1.8157     0.034707
enh50985    2  171960800  171961800      2       1  150064        1.931      0.02674
enh50986    2  171965500  171966500      2       1  150064       1.9548     0.025302
enh50988    2  171967500  171968500      1       1  150064       2.3939     0.008335
enh50990    2  171975500  171976500      3       1  150064       1.7744     0.037997
enh50991    2  171977300  171978300      4       2  150064       2.6005    0.0046543
enh51000    2  171999500  172000500      4       2  150064       1.9551     0.025284
enh51007    2  172105500  172106500      3       2  150064       2.0718     0.019141
enh51025    2  172651000  172652000      1       1  150064       3.1278    0.0008806
enh51033    2  172784800  172785800      6       3  150064       4.3454   6.9521e-06
enh51036    2  172819500  172820500      2       1  150064       3.1654   0.00077428
enh51037    2  172821900  172822900      1       1  150064       2.3525     0.009325
enh51039    2  172865300  172866300      5       2  150064       3.2481   0.00058082
enh51051    2  173138500  173139500      4       2  150064       2.4307    0.0075348
enh51052    2  173150100  173151100      7       2  150064       1.7886      0.03684
enh51087    2  173991200  173992200      3       1  150064       1.6904     0.045479
enh51088    2  173999100  174000100      4       2  150064       1.8704     0.030713
enh51089    2  174001000  174002000      2       1  150064       3.1152   0.00091915
enh51090    2  174083100  174084100      3       2  150064       2.1942     0.014112
enh51100    2  174763100  174764100      4       2  150064       1.8616     0.031328
enh51103    2  174810500  174811500      4       2  150064       2.1411     0.016134
enh51106    2  174888100  174889100      4       1  150064       2.3088     0.010478
enh51111    2  175111100  175112100      2       1  150064       2.6259    0.0043211
enh51124    2  175429800  175430800      1       1  150064       1.7249      0.04227
enh51130    2  175450600  175451600      2       1  150064        1.709     0.043724
enh51133    2  175467800  175468800      2       1  150064       2.3623      0.00908
enh51134    2  175470000  175471000      3       2  150064       2.5167    0.0059228
enh51135    2  175471600  175472600      3       2  150064       2.1201     0.016998
enh51136    2  175474200  175475200      1       1  150064       2.4213     0.007733
enh51159    2  175901300  175902300      8       3  150064       1.9319     0.026685
enh51176    2  177147600  177148600      1       1  150064       1.9747      0.02415
enh51178    2  177156000  177157000      2       1  150064       1.8023     0.035745
enh51226    2  178978600  178979600      4       2  150064       1.9436     0.025972
enh51234    2  179395200  179396200      8       4  150064       1.8323     0.033457
enh51236    2  179694200  179695200      2       1  150064       2.0022     0.022631
enh51256    2  180855600  180856600      3       2  150064       2.9876    0.0014057
enh51259    2  180864900  180865900      2       1  150064       2.6308    0.0042587
enh51261    2  180868200  180869200      9       4  150064       2.3082     0.010493
enh51316    2  182655300  182656300      4       2  150064       1.7244     0.042318
enh51329    2  183990700  183991700     10       4  150064       1.8414     0.032778
enh51338    2  188418900  188419900      2       1  150064       1.9497     0.025604
enh51357    2  190433500  190434500      2       1  150064       2.1181     0.017084
enh51384    2  191225700  191226700      4       1  150064       2.1581     0.015459
enh51385    2  191271200  191272200      5       2  150064       2.4158    0.0078514
enh51387    2  191279500  191280500      2       1  150064        1.876     0.030327
enh51388    2  191281500  191282500      3       2  150064       1.8238     0.034087
enh51389    2  191284900  191285900      4       2  150064       2.9454    0.0016127
enh51393    2  191302800  191303800      3       1  150064       2.5503    0.0053818
enh51394    2  191303300  191304300      5       2  150064       2.5679    0.0051159
enh51397    2  191309400  191310400      3       2  150064       2.2746     0.011465
enh51400    2  191312500  191313500      4       2  150064       2.0719     0.019139
enh51401    2  191315900  191316900      1       1  150064       2.2173       0.0133
enh51403    2  191328900  191329900      3       2  150064       2.6303    0.0042649
enh51412    2  191400700  191401700      3       2  150064       1.7662     0.038684
enh51415    2  191439900  191440900      2       1  150064       2.1948     0.014088
enh51418    2  191492700  191493700      2       1  150064       2.4091    0.0079953
enh51436    2  191741700  191742700      3       1  150064       1.8173     0.034586
enh51437    2  191755800  191756800      1       1  150064       1.6797      0.04651
enh51443    2  191829400  191830400      2       1  150064       2.0948     0.018096
enh51450    2  191866400  191867400      5       3  150064       1.9385     0.026281
enh51455    2  191883900  191884900      2       1  150064       2.0985     0.017931
enh51458    2  191896700  191897700      2       1  150064       2.1415     0.016118
enh51460    2  191906000  191907000      1       1  150064       2.1558      0.01555
enh51461    2  191918600  191919600      1       1  150064       1.7824      0.03734
enh51466    2  191957500  191958500      1       1  150064        1.714      0.04326
enh51468    2  191967800  191968800      1       1  150064       2.8146     0.002442
enh51518    2  196395600  196396600      2       1  150064        3.614   0.00015078
enh51519    2  196399600  196400600      2       1  150064       1.9021     0.028581
enh51520    2  196402900  196403900      1       1  150064       2.3019      0.01067
enh51521    2  196408500  196409500      2       1  150064       3.3192   0.00045145
enh51523    2  196422600  196423600      1       1  150064        3.813    6.865e-05
enh51525    2  196434200  196435200      1       1  150064       2.4217     0.007723
enh51527    2  196441400  196442400      1       1  150064       3.1701    0.0007619
enh51539    2  196541900  196542900      3       2  150064       2.0852     0.018527
enh51541    2  196561400  196562400      2       1  150064       1.6725     0.047209
enh51542    2  196561800  196562800      2       1  150064       2.2761     0.011419
enh51543    2  196707200  196708200      2       1  150064       2.1338     0.016428
enh51544    2  196932000  196933000      4       2  150064       1.7793     0.037596
enh51547    2  196953400  196954400      3       1  150064       1.8977     0.028865
enh51549    2  196977700  196978700      3       2  150064       2.2846     0.011167
enh51550    2  196996500  196997500      5       2  150064       2.0586     0.019764
enh51552    2  197011700  197012700      4       2  150064       1.7136     0.043297
enh51553    2  197016600  197017600      4       1  150064       1.7848      0.03715
enh51556    2  197020400  197021400      7       2  150064       1.8342      0.03331
enh51557    2  197040200  197041200      2       1  150064       2.1481     0.015852
enh51558    2  197044100  197045100      2       1  150064       2.2175     0.013296
enh51560    2  197054400  197055400      1       1  150064        1.724      0.04235
enh51561    2  197059400  197060400      2       1  150064       2.6716     0.003775
enh51570    2  197108200  197109200      3       1  150064       2.0536     0.020006
enh51577    2  197141300  197142300      2       1  150064       2.7742    0.0027669
enh51578    2  197142900  197143900      9       2  150064       2.6898    0.0035744
enh51579    2  197153100  197154100      6       2  150064       3.4206   0.00031241
enh51580    2  197156400  197157400      3       1  150064       3.1197   0.00090516
enh51584    2  197648000  197649000      2       1  150064       1.6848     0.046012
enh51585    2  197660600  197661600      1       1  150064       2.0345      0.02095
enh51586    2  197662400  197663400      1       1  150064       2.2505      0.01221
enh51590    2  197792600  197793600      2       1  150064       1.7068     0.043934
enh51593    2  197853700  197854700      1       1  150064       2.8042     0.002522
enh51595    2  197876300  197877300      6       2  150064       3.2318   0.00061506
enh51596    2  197882600  197883600      4       2  150064       2.4085    0.0080088
enh51597    2  197897200  197898200      5       2  150064       2.6839    0.0036385
enh51599    2  197905700  197906700      2       1  150064       2.5367    0.0055946
enh51602    2  197926900  197927900      5       2  150064       2.3348    0.0097772
enh51603    2  197937200  197938200      4       2  150064       2.3221     0.010113
enh51606    2  197986700  197987700      1       1  150064       1.7565       0.0395
enh51608    2  197994900  197995900      1       1  150064       2.5018     0.006178
enh51610    2  198000200  198001200      2       1  150064       3.2537   0.00056961
enh51611    2  198003100  198004100      3       2  150064       2.7351    0.0031183
enh51613    2  198006700  198007700      1       1  150064            3      0.00135
enh51615    2  198019100  198020100      5       3  150064       2.7574    0.0029132
enh51618    2  198035400  198036400      3       1  150064       2.2461     0.012349
enh51630    2  198115700  198116700      2       1  150064       2.4275     0.007601
enh51631    2  198117800  198118800      1       1  150064       2.6057     0.004584
enh51632    2  198122200  198123200      5       2  150064       1.7452     0.040475
enh51633    2  198124200  198125200      4       2  150064       2.2357     0.012684
enh51640    2  198147300  198148300      3       2  150064       5.1048   1.6561e-07
enh51642    2  198154300  198155300      2       1  150064       5.3195   5.2021e-08
enh51643    2  198163600  198164600      3       1  150064       4.9224   4.2751e-07
enh51650    2  198223400  198224400      1       1  150064       4.2718    9.697e-06
enh51652    2  198243000  198244000      1       1  150064       4.7819    8.681e-07
enh51655    2  198286300  198287300      2       1  150064       5.5472   1.4518e-08
enh51658    2  198320100  198321100      1       1  150064       2.8147     0.002441
enh51664    2  198382300  198383300      1       1  150064       5.6548      7.8e-09
enh51666    2  198394900  198395900      3       1  150064       5.5296   1.6047e-08
enh51668    2  198399300  198400300      2       1  150064       4.9014   4.7569e-07
enh51671    2  198479100  198480100      1       1  150064         5.97    1.186e-09
enh51672    2  198568700  198569700      1       1  150064       4.1225    1.874e-05
enh51673    2  198573300  198574300      2       1  150064        4.101   2.0565e-05
enh51675    2  198650000  198651000      3       2  150064       3.0609    0.0011032
enh51676    2  198667700  198668700      2       1  150064       4.1812   1.4498e-05
enh51677    2  198672900  198673900      3       1  150064       4.7274    1.137e-06
enh51681    2  198704100  198705100      1       1  150064       5.1701     1.17e-07
enh51682    2  198706800  198707800      3       2  150064       3.1602   0.00078825
enh51684    2  198717800  198718800      2       1  150064       4.6953   1.3309e-06
enh51685    2  198720900  198721900      3       1  150064       4.7695   9.2347e-07
enh51686    2  198726800  198727800      3       2  150064         4.17   1.5231e-05
enh51687    2  198728200  198729200      1       1  150064        5.191    1.046e-07
enh51689    2  198743300  198744300      1       1  150064       5.1723    1.156e-07
enh51691    2  198754900  198755900      2       1  150064       4.8379   6.5606e-07
enh51693    2  198761700  198762700      1       1  150064       5.2585    7.261e-08
enh51694    2  198762300  198763300      2       1  150064       4.6561   1.6112e-06
enh51695    2  198768700  198769700      2       1  150064       4.9151    4.436e-07
enh51697    2  198780000  198781000      2       1  150064       3.5144   0.00022033
enh51700    2  198795300  198796300      2       1  150064       5.1361   1.4027e-07
enh51701    2  198798400  198799400      2       1  150064        5.085   1.8384e-07
enh51703    2  198808700  198809700      4       1  150064       4.6965   1.3233e-06
enh51704    2  198809700  198810700      4       2  150064       4.2454   1.0909e-05
enh51706    2  198813800  198814800      1       1  150064       5.2839    6.324e-08
enh51707    2  198814600  198815600      2       1  150064       4.2573   1.0345e-05
enh51708    2  198818100  198819100      2       1  150064       4.5688   2.4524e-06
enh51710    2  198858200  198859200      4       2  150064       3.9207   4.4154e-05
enh51713    2  198880600  198881600      1       1  150064       4.4448    4.399e-06
enh51714    2  198893000  198894000      3       1  150064       2.9258    0.0017178
enh51715    2  198896400  198897400      3       1  150064       2.4865    0.0064498
enh51716    2  198906900  198907900      3       2  150064       5.1652   1.2008e-07
enh51717    2  198910900  198911900      3       1  150064       5.0383    2.348e-07
enh51723    2  200774700  200775700      2       1  150064       5.8473   2.4979e-09
enh51724    2  200778800  200779800      3       1  150064       2.9751    0.0014646
enh51725    2  200817500  200818500      3       1  150064       5.1379   1.3891e-07
enh51728    2  201172700  201173700      6       2  150064       6.1456   3.9822e-10
enh51729    2  201173200  201174200      2       1  150064       3.8492   5.9244e-05
enh51730    2  201237200  201238200      2       1  150064       2.5634    0.0051829
enh51732    2  201243300  201244300      2       1  150064       4.5313   2.9317e-06
enh51733    2  201244300  201245300      2       1  150064       3.7456   8.9975e-05
enh51735    2  201247400  201248400      5       2  150064       4.4118   5.1248e-06
enh51736    2  201291100  201292100      3       2  150064       2.5677    0.0051181
enh51737    2  201320100  201321100      1       1  150064       3.8819    5.182e-05
enh51739    2  201331600  201332600      3       1  150064       2.2803     0.011295
enh51746    2  201449600  201450600      1       1  150064       1.9686       0.0245
enh51747    2  201450800  201451800      3       2  150064       2.1709     0.014968
enh51765    2  201886600  201887600      1       1  150064       2.4643     0.006865
enh51783    2  202060000  202061000      2       1  150064       1.9074     0.028234
enh51795    2  202115400  202116400     10       4  150064       2.6783    0.0037003
enh51796    2  202119900  202120900      1       1  150064       3.2319    0.0006148
enh51799    2  202134900  202135900      5       2  150064       2.2328     0.012782
enh51824    2  202571700  202572700      5       2  150064       2.2454     0.012371
enh51830    2  202829200  202830200      6       3  150064       2.2654     0.011743
enh51847    2  203453100  203454100      2       1  150064       1.7147     0.043196
enh51849    2  203492200  203493200      1       1  150064       1.8493      0.03221
enh51859    2  203522200  203523200      2       1  150064       2.0224     0.021568
enh51864    2  203535200  203536200      1       1  150064       1.7663      0.03867
enh51873    2  203582400  203583400      2       1  150064       2.0271     0.021326
enh51874    2  203587400  203588400      1       1  150064       2.7709     0.002795
enh51875    2  203600800  203601800      1       1  150064       1.7657      0.03872
enh51877    2  203626600  203627600      4       1  150064       2.1809     0.014597
enh51878    2  203629700  203630700      3       1  150064       1.9412     0.026119
enh51886    2  204019800  204020800      2       1  150064       2.6467    0.0040643
enh51889    2  204105500  204106500      2       1  150064       2.5793    0.0049506
enh51890    2  204110100  204111100      1       1  150064       1.7169        0.043
enh51892    2  204348900  204349900      2       1  150064       2.4373    0.0073984
enh51899    2  204521200  204522200      6       2  150064       1.6772     0.046752
enh51903    2  204554600  204555600      1       1  150064       1.9738       0.0242
enh51950    2  204884400  204885400      4       2  150064       1.7464     0.040372
enh52007    2  207401600  207402600      1       1  150064       1.8454      0.03249
enh52018    2  207911300  207912300      3       2  150064       1.8611     0.031363
enh52034    2  208089700  208090700      3       2  150064       2.3381    0.0096897
enh52044    2  208217300  208218300      4       2  150064       2.1586      0.01544
enh52046    2  208339300  208340300      5       2  150064       3.0452    0.0011627
enh52048    2  208345900  208346900      3       1  150064       2.3708    0.0088748
enh52054    2  208409800  208410800      1       1  150064       4.1028    2.041e-05
enh52055    2  208413400  208414400      1       1  150064       4.0574    2.481e-05
enh52056    2  208417600  208418600      6       2  150064       3.8213   6.6374e-05
enh52058    2  208465000  208466000      3       1  150064       3.8771   5.2854e-05
enh52059    2  208467200  208468200      3       2  150064       2.7626    0.0028669
enh52060    2  208469500  208470500      2       1  150064       3.7711   8.1266e-05
enh52097    2  213592200  213593200      1       1  150064       1.7642      0.03885
enh52098    2  213641600  213642600      4       1  150064       1.8196     0.034408
enh52101    2  213844000  213845000      2       1  150064       1.8471     0.032364
enh52104    2  213868100  213869100      3       2  150064       1.9383     0.026296
enh52142    2  215547600  215548600      2       1  150064       2.1708     0.014972
enh52177    2  217041700  217042700      3       2  150064         2.13     0.016586
enh52184    2  217086900  217087900      2       1  150064          1.7     0.044565
enh52191    2  217277900  217278900      3       1  150064       2.8614    0.0021086
enh52195    2  217419000  217420000      4       2  150064       1.8559     0.031731
enh52211    2  218619900  218620900      5       2  150064       1.8231     0.034142
enh52215    2  218655100  218656100      2       1  150064       2.4467    0.0072085
enh52291    2  220024000  220025000      2       1  150064       2.6937    0.0035333
enh52292    2  220025700  220026700      2       1  150064       2.6891    0.0035818
enh52293    2  220036200  220037200      2       1  150064       3.3783   0.00036462
enh52294    2  220039000  220040000      2       1  150064       3.3583   0.00039211
enh52295    2  220046000  220047000      3       1  150064       4.2539   1.0505e-05
enh52301    2  220091900  220092900      2       1  150064       1.9286     0.026889
enh52321    2  220340700  220341700      1       1  150064       2.6716     0.003774
enh52337    2  222392100  222393100      2       1  150064        2.968    0.0014987
enh52338    2  222395300  222396300      4       2  150064        2.334    0.0097972
enh52351    2  223728300  223729300      3       1  150064       1.8497     0.032177
enh52386    2  225266900  225267900      5       2  150064       2.3298    0.0099079
enh52388    2  225354700  225355700      3       1  150064       2.8184    0.0024129
enh52390    2  225381700  225382700      1       1  150064       2.3599     0.009139
enh52391    2  225384900  225385900      2       1  150064       3.4713     0.000259
enh52396    2  225403300  225404300      4       2  150064       3.6805   0.00011638
enh52397    2  225405200  225406200      3       2  150064       2.5153    0.0059468
enh52398    2  225408800  225409800      1       1  150064       2.3762     0.008746
enh52399    2  225410800  225411800      2       1  150064       2.7169    0.0032953
enh52403    2  225426500  225427500      7       3  150064       3.0759    0.0010494
enh52405    2  225442000  225443000      3       2  150064       4.1834   1.4362e-05
enh52406    2  225445600  225446600      1       1  150064       2.4706     0.006744
enh52408    2  225466700  225467700      3       1  150064       2.0072     0.022362
enh52414    2  225758500  225759500      3       2  150064       2.6874     0.003601
enh52415    2  225759900  225760900      4       2  150064       1.9543     0.025332
enh52416    2  225769100  225770100      2       1  150064       1.6763     0.046844
enh52426    2  225827400  225828400      2       1  150064       1.7652     0.038761
enh52445    2  225888200  225889200      3       2  150064       2.8854    0.0019543
enh52446    2  225889800  225890800      3       2  150064       2.2588     0.011947
enh52452    2  225928900  225929900      6       3  150064       1.9494     0.025624
enh52463    2  227698200  227699200      3       1  150064       2.0206     0.021659
enh52464    2  227705000  227706000      4       1  150064       1.7139     0.043274
enh52467    2  227726900  227727900      2       1  150064       1.8164     0.034652
enh52470    2  227772600  227773600      3       1  150064       2.0618     0.019612
enh52471    2  227780800  227781800      2       1  150064       2.1147     0.017227
enh52475    2  227841900  227842900      1       1  150064       1.8402      0.03287
enh52479    2  228262000  228263000      6       2  150064       2.7527    0.0029553
enh52481    2  228275700  228276700      2       1  150064       2.5314    0.0056807
enh52490    2  228356200  228357200      2       1  150064       2.0007      0.02271
enh52495    2  228383200  228384200      8       4  150064       2.3467    0.0094713
enh52497    2  228639400  228640400      8       3  150064       1.9767     0.024035
enh52498    2  228647200  228648200      7       3  150064       3.1985   0.00069061
enh52499    2  228648300  228649300      5       1  150064       2.7338    0.0031302
enh52520    2  230732500  230733500      1       1  150064        1.876      0.03033
enh52523    2  230747300  230748300      1       1  150064       2.6409     0.004134
enh52538    2  231067900  231068900      7       1  150064       2.2464     0.012339
enh52539    2  231073900  231074900      3       1  150064       2.4627    0.0068951
enh52544    2  231091700  231092700      2       1  150064       1.8475     0.032338
enh52546    2  231096700  231097700      2       1  150064       2.7794    0.0027232
enh52553    2  231189800  231190800      5       1  150064       2.1525     0.015677
enh52554    2  231197400  231198400      3       1  150064       1.6694     0.047523
enh52637    2  231845700  231846700      4       2  150064       1.8302     0.033609
enh52658    2  232330200  232331200      2       1  150064       2.7802    0.0027166
enh52678    2  232527400  232528400      1       1  150064       2.3914     0.008391
enh52682    2  232539100  232540100      3       1  150064       2.3143     0.010326
enh52683    2  232542000  232543000      5       3  150064       1.8461     0.032437
enh52699    2  232988100  232989100      4       2  150064       2.3755     0.008763
enh52701    2  233002800  233003800      2       1  150064       2.5488    0.0054051
enh52703    2  233101600  233102600      1       1  150064       2.2107      0.01353
enh52714    2  233213500  233214500      5       2  150064       1.7303     0.041791
enh52725    2  233579300  233580300      2       1  150064       5.1594   1.2389e-07
enh52726    2  233585800  233586800      3       2  150064       5.7821   3.6876e-09
enh52727    2  233622200  233623200      1       1  150064       3.0501     0.001144
enh52728    2  233636700  233637700      1       1  150064       6.1794    3.218e-10
enh52729    2  233646000  233647000      4       2  150064       4.2163    1.242e-05
enh52730    2  233646500  233647500      4       2  150064       4.2163    1.242e-05
enh52732    2  233703800  233704800      2       1  150064       6.0443   7.5018e-10
enh52733    2  233913700  233914700      2       1  150064       2.5633    0.0051834
enh52734    2  233918500  233919500      1       1  150064       2.5708     0.005073
enh52735    2  233923400  233924400      3       1  150064       2.3692    0.0089144
enh52800    2  234473600  234474600      1       1  150064       2.1638      0.01524
enh52847    2  235353900  235354900      7       3  150064       1.8518     0.032027
enh52849    2  235357900  235358900      4       1  150064       1.7895     0.036768
enh52856    2  235388600  235389600      6       3  150064       1.9381     0.026303
enh52871    2  236860300  236861300      2       1  150064       1.7569     0.039468
enh52907    2  238572000  238573000      2       1  150064       2.0972      0.01799
enh52921    2  238648700  238649700      5       1  150064       1.8289     0.033708
enh52922    2  238651900  238652900      8       2  150064       1.8747     0.030416
enh52951    2  239017200  239018200      4       1  150064       1.6738      0.04709
enh52954    2  239107000  239108000      5       2  150064       1.8796     0.030084
enh53053    2  240884900  240885900      7       3  150064       1.7081     0.043805
enh53062    2  241329400  241330400      2       1  150064       2.4127    0.0079175
enh53063    2  241331700  241332700      6       2  150064       2.1182     0.017078
enh53064    2  241342200  241343200      7       1  150064        2.541    0.0055276
enh53096    2  242028000  242029000      3       2  150064       2.0268     0.021343
enh53098    2  242037600  242038600      1       1  150064       1.7538      0.03973
enh53109    2  242209500  242210500      1       1  150064       2.0942      0.01812
enh53113    2  242224100  242225100      2       1  150064       2.0659     0.019417
enh53114    2  242228800  242229800      2       1  150064       2.6604    0.0039027
enh53121    2  242259300  242260300      1       1  150064        1.911        0.028
enh53123    2  242275400  242276400      3       1  150064       1.9435     0.025977
enh53124    2  242279300  242280300      2       1  150064       1.9294     0.026838
enh53128    2  242445200  242446200      2       1  150064       1.8714     0.030647
enh53135    2  242574000  242575000      3       2  150064       1.8432     0.032647
enh53143    2  242669900  242670900      2       1  150064       1.6689     0.047569
enh53154    2  242785700  242786700      1       1  150064       1.8505      0.03212
enh53156    2  242798300  242799300      3       1  150064       2.0102     0.022207
enh53166    2  242843700  242844700      7       2  150064       1.9278     0.026939
enh53172    2  242907200  242908200      2       1  150064       1.7049     0.044102
enh53192    3    3221400    3222400      4       2  150064       1.7359     0.041293
enh53232    3    4907400    4908400      2       1  150064       2.0226     0.021559
enh53237    3    4948200    4949200      3       1  150064       1.6583     0.048631
enh53253    3    5068500    5069500      6       2  150064       2.1935     0.014137
enh53267    3    5209400    5210400      2       1  150064        1.761     0.039116
enh53273    3    5259200    5260200      5       1  150064       2.0245     0.021459
enh53283    3    8398300    8399300      2       1  150064       1.9324     0.026656
enh53298    3    9220500    9221500      1       1  150064       1.6988      0.04468
enh53299    3    9222400    9223400      3       2  150064        2.042     0.020577
enh53305    3    9403400    9404400      2       1  150064       2.4557    0.0070301
enh53306    3    9405900    9406900      5       2  150064       1.7901     0.036716
enh53307    3    9414800    9415800      2       1  150064       2.3867    0.0084996
enh53312    3    9462700    9463700      4       2  150064        2.434    0.0074661
enh53313    3    9493500    9494500      3       2  150064       2.1722     0.014919
enh53321    3    9777800    9778800      3       1  150064       1.6684     0.047614
enh53399    3   10434100   10435100      6       2  150064       1.9589      0.02506
enh53402    3   10592800   10593800      2       1  150064       2.4493    0.0071562
enh53428    3   11664300   11665300      4       2  150064       2.0189     0.021748
enh53430    3   11673700   11674700      5       1  150064       2.6393    0.0041543
enh53432    3   11685400   11686400      1       1  150064       4.0817    2.235e-05
enh53437    3   11826200   11827200      2       1  150064         1.94     0.026187
enh53438    3   11885800   11886800      5       1  150064       2.4592    0.0069617
enh53447    3   12436500   12437500      1       1  150064       3.5333    0.0002052
enh53448    3   12503700   12504700      3       1  150064       2.0879     0.018405
enh53449    3   12512400   12513400      3       2  150064       2.5137    0.0059735
enh53450    3   12521000   12522000      3       1  150064       2.2586     0.011955
enh53451    3   12524200   12525200      3       1  150064       1.9132     0.027863
enh53453    3   12601600   12602600      3       1  150064       2.5205    0.0058599
enh53457    3   12663200   12664200      4       2  150064       1.7834     0.037262
enh53458    3   12665700   12666700      3       2  150064       2.2475     0.012306
enh53461    3   12679400   12680400      1       1  150064       2.3523     0.009328
enh53464    3   12689500   12690500      2       1  150064       2.2124      0.01347
enh53466    3   12694400   12695400      2       1  150064       1.7605     0.039158
enh53467    3   12699700   12700700      2       1  150064       2.2026     0.013811
enh53468    3   12760800   12761800      1       1  150064       1.7088      0.04374
enh53469    3   12761400   12762400      5       1  150064       2.2083      0.01361
enh53487    3   13027000   13028000      6       2  150064       2.1618     0.015315
enh53495    3   13087500   13088500      6       3  150064       2.6935    0.0035351
enh53496    3   13110000   13111000     15       5  150064       1.8503     0.032135
enh53499    3   13128800   13129800      7       4  150064       2.1933     0.014143
enh53502    3   13191000   13192000      1       1  150064       2.3537     0.009295
enh53507    3   13378200   13379200      3       1  150064       2.0201     0.021688
enh53508    3   13387900   13388900      2       1  150064       2.1091     0.017467
enh53511    3   13427900   13428900      6       2  150064       2.4449    0.0072446
enh53512    3   13432900   13433900      2       1  150064       2.0531     0.020033
enh53522    3   13494000   13495000      3       2  150064        2.009     0.022266
enh53557    3   14418700   14419700     11       2  150064       2.4227    0.0077038
enh53559    3   14442100   14443100      5       3  150064       1.6509     0.049375
enh53575    3   14550100   14551100      5       3  150064       1.7129     0.043363
enh53576    3   14691500   14692500      1       1  150064       1.7781      0.03769
enh53578    3   14845400   14846400      2       1  150064       1.8175     0.034573
enh53582    3   14962300   14963300      2       1  150064       2.6052    0.0045911
enh53598    3   15138300   15139300      2       1  150064       1.7907     0.036672
enh53616    3   15346300   15347300      5       2  150064       1.7294      0.04187
enh53659    3   15788700   15789700      2       1  150064       2.5166     0.005925
enh53674    3   16296200   16297200      2       1  150064       1.9426     0.026031
enh53677    3   16326300   16327300      4       2  150064       1.8029     0.035704
enh53682    3   16352000   16353000      6       1  150064       2.0137     0.022022
enh53694    3   16420800   16421800      8       3  150064       1.6944      0.04509
enh53697    3   16440800   16441800      5       2  150064       2.0809      0.01872
enh53719    3   16838000   16839000      9       2  150064        2.904     0.001842
enh53720    3   16842600   16843600      3       1  150064       2.6329    0.0042324
enh53721    3   16852200   16853200      6       3  150064       3.2394   0.00059899
enh53722    3   16865300   16866300      3       1  150064       3.3366   0.00042409
enh53728    3   16891300   16892300      7       3  150064       2.2331     0.012772
enh53737    3   16947800   16948800      2       1  150064       2.0693     0.019258
enh53740    3   16955000   16956000      4       2  150064       2.8011    0.0025466
enh53741    3   16957900   16958900      6       3  150064       4.1108   1.9714e-05
enh53742    3   16960800   16961800      3       2  150064       2.9651    0.0015131
enh53745    3   16964300   16965300      2       1  150064       3.2495   0.00057798
enh53746    3   16967100   16968100      1       1  150064       3.7882    7.587e-05
enh53747    3   16969900   16970900      4       2  150064       1.7256     0.042208
enh53748    3   16974100   16975100      4       2  150064       1.9551     0.025286
enh53749    3   16977100   16978100      2       1  150064       2.3913     0.008394
enh53754    3   16990400   16991400      3       2  150064       1.8132     0.034899
enh53758    3   17016400   17017400      4       2  150064       1.8021     0.035763
enh53762    3   17027000   17028000      1       1  150064       1.9738       0.0242
enh53765    3   17035300   17036300      2       1  150064       1.7312     0.041706
enh53770    3   17063800   17064800      1       1  150064       2.3645     0.009026
enh53771    3   17065900   17066900      2       1  150064       1.8217      0.03425
enh53775    3   17080300   17081300      2       1  150064       2.3698    0.0088991
enh53778    3   17115100   17116100      2       1  150064       2.1764     0.014761
enh53782    3   17193900   17194900      2       1  150064       3.0444    0.0011658
enh53784    3   17275500   17276500      3       1  150064       4.2376   1.1297e-05
enh53786    3   17363900   17364900      1       1  150064       3.4059    0.0003297
enh53787    3   17443100   17444100      4       1  150064       3.0978   0.00097479
enh53789    3   17706200   17707200      2       1  150064       4.1961   1.3575e-05
enh53790    3   17734500   17735500      3       1  150064       4.4484   4.3257e-06
enh53791    3   17774500   17775500      3       2  150064       3.2869   0.00050644
enh53792    3   17780700   17781700      3       1  150064       4.7586    9.748e-07
enh53793    3   17784800   17785800      4       1  150064         2.91     0.001807
enh53794    3   17788700   17789700      3       1  150064       4.4783    3.762e-06
enh53795    3   17790300   17791300      1       1  150064       3.0272     0.001234
enh53796    3   17791200   17792200      2       1  150064       3.8504    5.896e-05
enh53797    3   17815900   17816900      3       1  150064        4.608   2.0328e-06
enh53798    3   17847600   17848600     12       2  150064       2.1496     0.015792
enh53800    3   18256800   18257800      2       1  150064       2.7986    0.0025662
enh53804    3   18403300   18404300      6       3  150064       1.6628     0.048178
enh53813    3   18441400   18442400      4       2  150064       2.7834    0.0026898
enh53846    3   18910900   18911900      1       1  150064       3.3343    0.0004276
enh53852    3   20001400   20002400      5       3  150064       2.2982     0.010774
enh53855    3   20007500   20008500      3       2  150064       2.6937    0.0035332
enh53884    3   23443900   23444900      2       1  150064       1.8741     0.030459
enh53917    3   25806100   25807100      2       1  150064        1.994     0.023077
enh53918    3   25821600   25822600      4       1  150064       1.8339     0.033333
enh53921    3   25833400   25834400      1       1  150064        2.117      0.01713
enh53948    3   27811800   27812800      6       2  150064        2.048     0.020281
enh53953    3   27941600   27942600      3       2  150064       2.1848     0.014452
enh53971    3   29194900   29195900      2       1  150064       1.8816     0.029945
enh53974    3   30304400   30305400      2       1  150064       2.2289     0.012911
enh53976    3   30361000   30362000      3       2  150064       2.4201    0.0077592
enh53977    3   30373000   30374000      2       1  150064       1.6481     0.049664
enh53978    3   30374200   30375200      2       1  150064       2.2932     0.010918
enh53982    3   30391400   30392400      5       2  150064       2.0295     0.021205
enh53984    3   30397000   30398000      3       2  150064        1.796     0.036249
enh53991    3   30519400   30520400      4       2  150064       1.7237     0.042379
enh54011    3   30720600   30721600      5       2  150064        2.227     0.012973
enh54028    3   31402600   31403600      4       1  150064       2.0865     0.018467
enh54032    3   31485000   31486000      8       2  150064       2.0676     0.019341
enh54033    3   31489900   31490900      2       1  150064        1.684     0.046087
enh54041    3   31583600   31584600      2       1  150064       2.3791    0.0086763
enh54045    3   31597300   31598300      2       1  150064       2.8474    0.0022038
enh54052    3   31634300   31635300      3       1  150064       1.8543      0.03185
enh54054    3   31649400   31650400      3       2  150064       2.1738      0.01486
enh54055    3   31652700   31653700      1       1  150064       1.7781      0.03769
enh54056    3   31657000   31658000      2       1  150064       3.1614    0.0007852
enh54058    3   31676900   31677900      2       1  150064       1.6942     0.045115
enh54065    3   32132600   32133600      6       2  150064       2.0718      0.01914
enh54071    3   32160500   32161500      3       1  150064       1.7174     0.042951
enh54078    3   32326500   32327500      6       2  150064       1.6665     0.047804
enh54080    3   32337000   32338000      1       1  150064       2.0691      0.01927
enh54083    3   32345300   32346300      3       1  150064       2.1335     0.016442
enh54123    3   32744700   32745700      5       3  150064       1.6734     0.047124
enh54138    3   33016000   33017000      3       2  150064       1.8471     0.032367
enh54159    3   33413900   33414900      1       1  150064       3.0412     0.001178
enh54160    3   33426800   33427800      3       2  150064       2.6673    0.0038233
enh54161    3   33472000   33473000      2       1  150064       2.6366    0.0041872
enh54163    3   33483200   33484200      6       3  150064       2.7076    0.0033882
enh54164    3   33488200   33489200      8       3  150064       2.3511    0.0093602
enh54172    3   33843700   33844700      5       1  150064       1.7311     0.041718
enh54181    3   36884300   36885300      2       1  150064       5.1878   1.0642e-07
enh54182    3   36905500   36906500      1       1  150064       2.9618     0.001529
enh54183    3   36909900   36910900      2       1  150064       3.0448    0.0011641
enh54184    3   36916200   36917200      1       1  150064       3.2064     0.000672
enh54185    3   36919400   36920400      4       2  150064        5.249   7.6482e-08
enh54186    3   36932600   36933600      4       2  150064       2.5009    0.0061945
enh54187    3   36934000   36935000      3       1  150064       2.9408    0.0016367
enh54188    3   36936900   36937900      3       1  150064        2.879    0.0019949
enh54191    3   36945700   36946700      1       1  150064       5.8352    2.686e-09
enh54192    3   36948200   36949200      1       1  150064       2.9594     0.001541
enh54195    3   36959100   36960100      4       2  150064       5.3805   3.7134e-08
enh54196    3   36965300   36966300      2       1  150064       2.1535      0.01564
enh54198    3   36986600   36987600      4       2  150064       3.3887   0.00035117
enh54199    3   36999500   37000500      2       1  150064       2.0392     0.020716
enh54200    3   37010900   37011900      2       1  150064       2.8671     0.002071
enh54203    3   37036000   37037000      2       1  150064       1.8574      0.03163
enh54204    3   37095500   37096500      3       2  150064       2.6262    0.0043168
enh54207    3   37196200   37197200      2       1  150064        2.251     0.012192
enh54208    3   37204200   37205200      3       1  150064       3.0441    0.0011669
enh54209    3   37212300   37213300      1       1  150064       2.9258     0.001718
enh54211    3   37219600   37220600      1       1  150064        2.948     0.001599
enh54212    3   37220700   37221700      5       3  150064       2.2979     0.010784
enh54213    3   37254500   37255500      2       1  150064       2.1823     0.014545
enh54214    3   37258300   37259300      5       2  150064       2.4625    0.0068994
enh54224    3   37328800   37329800      4       2  150064       1.8577     0.031607
enh54227    3   37828800   37829800      3       1  150064       2.5128     0.005988
enh54230    3   37948200   37949200      5       2  150064       1.9275     0.026959
enh54231    3   37997900   37998900      2       1  150064       2.0516     0.020107
enh54233    3   38037900   38038900      2       1  150064        1.715     0.043174
enh54241    3   38079000   38080000      2       1  150064       2.2068     0.013665
enh54245    3   38190600   38191600      1       1  150064       1.7923      0.03654
enh54259    3   38468200   38469200      3       2  150064       2.8695    0.0020558
enh54260    3   38479500   38480500      1       1  150064       3.4312    0.0003005
enh54261    3   38493900   38494900      3       1  150064       3.1473   0.00082402
enh54262    3   38497700   38498700      6       1  150064       3.0547    0.0011263
enh54263    3   38513600   38514600      2       1  150064       3.2491    0.0005789
enh54264    3   38536800   38537800      4       2  150064       2.8552    0.0021503
enh54308    3   39369600   39370600      7       3  150064       1.9851     0.023567
enh54372    3   42189300   42190300      1       1  150064       2.5325     0.005663
enh54374    3   42202500   42203500      1       1  150064       1.7506      0.04001
enh54375    3   42205200   42206200      3       2  150064        1.876      0.03033
enh54376    3   42214000   42215000      3       1  150064       2.0205     0.021668
enh54377    3   42233200   42234200      6       2  150064       1.9943     0.023061
enh54378    3   42256600   42257600      4       2  150064       1.9369     0.026381
enh54408    3   42693100   42694100      2       1  150064       2.1973     0.013999
enh54466    3   43798100   43799100      7       3  150064       2.4351    0.0074443
enh54467    3   43810000   43811000      5       3  150064       1.7592     0.039271
enh54468    3   43811700   43812700      1       1  150064       1.6469      0.04979
enh54473    3   44240000   44241000      4       2  150064       2.1694     0.015025
enh54474    3   44249300   44250300      2       1  150064       3.1165    0.0009151
enh54488    3   44597500   44598500      1       1  150064       3.0287     0.001228
enh54494    3   44770000   44771000      2       1  150064       2.4199    0.0077622
enh54521    3   45153800   45154800      2       1  150064       2.5526    0.0053462
enh54589    3   46130400   46131400      5       2  150064       1.8815     0.029954
enh54597    3   46196000   46197000      1       1  150064       1.7337      0.04149
enh54711    3   47814800   47815800      1       1  150064       1.7146      0.04321
enh54721    3   47939400   47940400      2       1  150064       2.2134     0.013434
enh54728    3   48099600   48100600      1       1  150064        1.666      0.04786
enh54730    3   48105400   48106400      1       1  150064        1.977      0.02402
enh54733    3   48130900   48131900      1       1  150064       1.7805       0.0375
enh54734    3   48153400   48154400      1       1  150064       1.8158       0.0347
enh54736    3   48211300   48212300      2       1  150064        1.689     0.045613
enh54738    3   48274000   48275000      2       1  150064       2.8184    0.0024135
enh54739    3   48281500   48282500      3       1  150064       2.1688     0.015048
enh54742    3   48308800   48309800      2       1  150064       2.2225     0.013124
enh54743    3   48311200   48312200      1       1  150064       2.3542     0.009282
enh54747    3   48362000   48363000      4       1  150064       2.0024     0.022619
enh54748    3   48469100   48470100      1       1  150064       1.8731      0.03053
enh54774    3   48661300   48662300      1       1  150064        2.289      0.01104
enh54775    3   48670800   48671800      2       1  150064       2.3217     0.010125
enh54784    3   48735100   48736100      4       2  150064       2.0676     0.019339
enh54785    3   48737600   48738600      2       1  150064       2.2084     0.013607
enh54786    3   48739400   48740400      3       2  150064       1.6535     0.049117
enh54788    3   48744800   48745800      1       1  150064       2.0135      0.02203
enh54790    3   48750100   48751100      1       1  150064       2.0126      0.02208
enh54791    3   48754800   48755800      1       1  150064       2.1125      0.01732
enh54806    3   48969000   48970000      1       1  150064       1.7662      0.03868
enh54811    3   49030200   49031200      1       1  150064       1.9595      0.02503
enh54821    3   49067300   49068300      1       1  150064       1.6834      0.04615
enh54828    3   49156100   49157100      2       1  150064       2.1108     0.017397
enh54838    3   49374800   49375800      1       1  150064       1.7766      0.03782
enh54845    3   49421700   49422700      1       1  150064       2.3101      0.01044
enh54846    3   49426000   49427000      1       1  150064        1.854      0.03187
enh54855    3   49465300   49466300      2       1  150064       2.3632    0.0090586
enh54856    3   49467200   49468200      1       1  150064        2.313      0.01036
enh54872    3   49740700   49741700      1       1  150064       1.8435      0.03263
enh54881    3   49819600   49820600      4       2  150064       2.0121     0.022104
enh54883    3   49821300   49822300      4       2  150064       1.8472     0.032356
enh54886    3   49842300   49843300      1       1  150064        1.884      0.02978
enh54888    3   49848900   49849900      1       1  150064       2.3804     0.008648
enh54889    3   49852100   49853100      3       2  150064       2.5408    0.0055304
enh54890    3   49892600   49893600      2       1  150064       2.2205     0.013191
enh54891    3   49894200   49895200      2       1  150064       2.0486     0.020249
enh54892    3   49910100   49911100      2       1  150064       1.8315      0.03351
enh54896    3   49965100   49966100      3       2  150064       1.7315      0.04168
enh54898    3   49976600   49977600      2       1  150064       1.7141     0.043251
enh54899    3   49979600   49980600      3       2  150064       2.2091     0.013584
enh54900    3   49984900   49985900      1       1  150064       2.0425      0.02055
enh54903    3   49997000   49998000      2       1  150064       2.9313    0.0016877
enh54904    3   50078200   50079200      2       1  150064       2.4036    0.0081174
enh54905    3   50112300   50113300      4       2  150064       3.0641    0.0010915
enh54907    3   50125200   50126200      4       2  150064       2.2616     0.011861
enh54908    3   50128800   50129800      2       1  150064       2.5338    0.0056422
enh54920    3   50288000   50289000      2       1  150064       2.1402     0.016169
enh54921    3   50291600   50292600      5       2  150064       3.1792   0.00073854
enh54944    3   50409600   50410600      3       2  150064       3.0316    0.0012165
enh54950    3   50518900   50519900      4       2  150064       2.7236    0.0032291
enh54969    3   51008900   51009900      2       1  150064       2.0342     0.020965
enh54976    3   51425600   51426600      2       1  150064       2.0594     0.019727
enh54978    3   51437100   51438100      3       1  150064       2.0431     0.020523
enh54982    3   51531900   51532900      2       1  150064       1.8601     0.031432
enh54984    3   51535500   51536500      1       1  150064       2.2004      0.01389
enh54993    3   51721300   51722300      2       1  150064       2.1394       0.0162
enh55000    3   51768400   51769400      5       2  150064       2.2642     0.011782
enh55028    3   52216100   52217100      1       1  150064       3.5508     0.000192
enh55029    3   52230400   52231400      2       1  150064       3.5017   0.00023113
enh55030    3   52234200   52235200      1       1  150064       3.8338    6.309e-05
enh55031    3   52236400   52237400      1       1  150064        3.771    8.131e-05
enh55033    3   52260800   52261800      2       1  150064       4.3157   7.9562e-06
enh55035    3   52268500   52269500      5       2  150064       4.5627   2.5246e-06
enh55037    3   52277200   52278200      2       1  150064       4.1743   1.4945e-05
enh55045    3   52324800   52325800      3       2  150064       4.2851   9.1323e-06
enh55046    3   52332200   52333200      2       1  150064       3.1422   0.00083841
enh55047    3   52341200   52342200      1       1  150064        4.945    3.807e-07
enh55049    3   52347600   52348600      2       1  150064       2.8812     0.001981
enh55052    3   52406800   52407800      4       2  150064       3.6841   0.00011474
enh55055    3   52466800   52467800      4       2  150064       3.9566   3.8006e-05
enh55056    3   52478400   52479400      2       1  150064       2.5522    0.0053525
enh55059    3   52491100   52492100      3       2  150064       3.2098   0.00066409
enh55062    3   52565600   52566600      2       1  150064       4.3104   8.1465e-06
enh55064    3   52572100   52573100      3       1  150064       3.9099   4.6163e-05
enh55065    3   52573200   52574200      3       2  150064       3.7811    7.806e-05
enh55069    3   52717600   52718600      2       1  150064       4.4416   4.4639e-06
enh55070    3   52722200   52723200      2       1  150064       4.9234   4.2524e-07
enh55071    3   52731300   52732300      2       1  150064       4.4632   4.0373e-06
enh55073    3   52737700   52738700      1       1  150064       4.5918    2.197e-06
enh55074    3   52741800   52742800      3       1  150064       5.1293   1.4544e-07
enh55075    3   52755000   52756000      3       1  150064       3.5828   0.00016997
enh55076    3   52796800   52797800      1       1  150064       5.0263      2.5e-07
enh55079    3   52871900   52872900      1       1  150064       5.3399     4.65e-08
enh55080    3   52909000   52910000      1       1  150064       5.0388    2.342e-07
enh55081    3   52924300   52925300      1       1  150064       1.7474      0.04028
enh55082    3   52928400   52929400      2       1  150064       2.3767     0.008734
enh55083    3   52959400   52960400      2       1  150064        4.259   1.0268e-05
enh55084    3   52968500   52969500      2       1  150064       5.4771   2.1615e-08
enh55085    3   53016300   53017300      4       2  150064       5.1778   1.1223e-07
enh55087    3   53024100   53025100      2       1  150064       3.3831   0.00035843
enh55092    3   53060300   53061300      3       2  150064       5.2966   5.9004e-08
enh55093    3   53063700   53064700      4       2  150064       2.9668    0.0015048
enh55094    3   53065500   53066500      1       1  150064       2.9818     0.001433
enh55095    3   53069600   53070600      3       2  150064       2.1356     0.016357
enh55096    3   53073400   53074400      2       1  150064       2.9588    0.0015441
enh55097    3   53076200   53077200      2       1  150064       4.8934   4.9565e-07
enh55098    3   53080900   53081900      2       1  150064       2.4076    0.0080296
enh55099    3   53105400   53106400      2       1  150064       2.1692     0.015032
enh55113    3   53277400   53278400     10       3  150064       2.3294    0.0099177
enh55114    3   53282300   53283300      3       1  150064       1.9897     0.023311
enh55115    3   53285000   53286000      3       2  150064       3.1891    0.0007136
enh55117    3   53290000   53291000      4       2  150064       2.6459    0.0040737
enh55120    3   53358100   53359100      1       1  150064       1.6987      0.04469
enh55121    3   53361800   53362800      6       2  150064       3.6342   0.00013943
enh55122    3   53362500   53363500      2       1  150064       3.4599   0.00027018
enh55129    3   53913900   53914900      1       1  150064       2.2603       0.0119
enh55133    3   56593300   56594300      8       3  150064       2.2981     0.010778
enh55139    3   56709700   56710700      3       1  150064       2.0776     0.018872
enh55140    3   56712100   56713100      3       1  150064       2.1749      0.01482
enh55144    3   56751600   56752600      3       1  150064       1.9995     0.022779
enh55145    3   56760100   56761100      8       2  150064       1.8173     0.034587
enh55146    3   56768100   56769100      6       2  150064       1.6969     0.044855
enh55148    3   56777700   56778700      1       1  150064       1.9896      0.02332
enh55166    3   56873700   56874700      3       1  150064       2.7889    0.0026446
enh55167    3   56889700   56890700      2       1  150064         1.66     0.048452
enh55170    3   56899100   56900100      2       1  150064       2.2749     0.011455
enh55201    3   57572600   57573600      3       2  150064       1.7503     0.040037
enh55221    3   57790400   57791400      2       1  150064       1.6791     0.046565
enh55241    3   58034800   58035800      3       2  150064       1.6946     0.045076
enh55252    3   58161000   58162000      3       1  150064       2.6507    0.0040165
enh55254    3   58164000   58165000      5       2  150064       1.7836     0.037246
enh55259    3   58294700   58295700      3       2  150064       2.0731     0.019083
enh55261    3   58306200   58307200      5       1  150064       1.6971      0.04484
enh55266    3   58337300   58338300      2       1  150064       1.8801     0.030046
enh55270    3   58417500   58418500      2       1  150064       2.2582     0.011967
enh55271    3   58419800   58420800      7       3  150064       2.2351     0.012706
enh55294    3   59411100   59412100      6       2  150064       1.9188     0.027506
enh55299    3   59438700   59439700      9       3  150064        1.679     0.046579
enh55303    3   59545000   59546000      4       2  150064       2.3523    0.0093282
enh55307    3   59738400   59739400      4       2  150064       2.4779    0.0066072
enh55309    3   59741800   59742800      8       2  150064       1.6921     0.045315
enh55311    3   59744600   59745600     10       4  150064         2.32     0.010171
enh55312    3   59746200   59747200      5       2  150064       2.3478    0.0094429
enh55313    3   59747600   59748600      6       2  150064       1.8702     0.030728
enh55316    3   59776400   59777400      3       2  150064       1.9436     0.025971
enh55326    3   59909200   59910200      3       2  150064       1.6542     0.049039
enh55346    3   60026600   60027600      3       2  150064       2.2568     0.012009
enh55349    3   60034100   60035100     11       5  150064       2.0451     0.020424
enh55351    3   60044900   60045900      4       2  150064       3.0675    0.0010791
enh55352    3   60046700   60047700      4       2  150064       3.0618    0.0011002
enh55353    3   60050300   60051300     12       2  150064       1.8235     0.034116
enh55355    3   60055700   60056700     11       3  150064       1.9571     0.025167
enh55356    3   60057700   60058700      8       4  150064       2.3151     0.010303
enh55359    3   60076200   60077200      6       4  150064       1.9464     0.025802
enh55360    3   60080100   60081100      4       2  150064       1.7638     0.038883
enh55372    3   63841000   63842000      3       1  150064       3.8713   5.4135e-05
enh55373    3   63843300   63844300      1       1  150064       2.4446      0.00725
enh55374    3   63844600   63845600      2       1  150064       2.7238    0.0032273
enh55376    3   63850800   63851800      4       2  150064       2.2454      0.01237
enh55378    3   63853800   63854800      1       1  150064       3.7895    7.549e-05
enh55379    3   63856100   63857100      2       1  150064       4.0051   3.0991e-05
enh55382    3   63862900   63863900      1       1  150064       3.0701      0.00107
enh55384    3   63880900   63881900      2       1  150064       3.4688   0.00026138
enh55386    3   63895700   63896700      4       2  150064       2.3692    0.0089141
enh55387    3   63913000   63914000      2       1  150064       3.1341   0.00086204
enh55395    3   63947200   63948200      2       1  150064       4.5379   2.8405e-06
enh55396    3   63950700   63951700      2       1  150064       2.0097     0.022229
enh55398    3   63961500   63962500      2       1  150064       2.3863    0.0085094
enh55399    3   63967500   63968500      3       2  150064       2.2201     0.013207
enh55404    3   63997000   63998000      4       2  150064       3.2143   0.00065381
enh55405    3   64006400   64007400      4       2  150064       1.9426     0.026032
enh55407    3   64016000   64017000      4       2  150064       1.7161      0.04307
enh55420    3   66427900   66428900      3       1  150064       1.8044     0.035581
enh55448    3   67047400   67048400      2       1  150064       1.8736     0.030492
enh55454    3   67133500   67134500      3       1  150064       1.8876     0.029543
enh55460    3   67633800   67634800      4       2  150064       2.9974    0.0013613
enh55461    3   67644000   67645000      3       1  150064       2.5176    0.0059074
enh55463    3   67650200   67651200      2       1  150064       1.8098     0.035164
enh55464    3   67654800   67655800      5       1  150064       2.6253    0.0043288
enh55470    3   67685400   67686400      4       1  150064       1.8647     0.031114
enh55471    3   67688100   67689100      2       1  150064       1.7652     0.038767
enh55473    3   67691500   67692500      3       1  150064       1.8964     0.028954
enh55474    3   67693800   67694800      3       1  150064        1.906     0.028326
enh55475    3   67695300   67696300      1       1  150064       2.0202      0.02168
enh55476    3   67697200   67698200      1       1  150064       2.1168      0.01714
enh55477    3   67700500   67701500      3       2  150064       3.1657   0.00077359
enh55479    3   67712900   67713900      3       1  150064       1.8401     0.032877
enh55482    3   67733800   67734800      2       1  150064       2.0356     0.020896
enh55484    3   67736200   67737200      2       1  150064       1.8153     0.034737
enh55488    3   67908800   67909800      2       1  150064       1.8362     0.033161
enh55491    3   67997100   67998100      5       2  150064       2.2263     0.012997
enh55499    3   69059400   69060400      3       2  150064       1.7862     0.037036
enh55518    3   69246900   69247900      4       1  150064       1.6578     0.048676
enh55525    3   69299000   69300000      2       1  150064        3.491   0.00024064
enh55528    3   69355000   69356000      2       1  150064       2.7099    0.0033647
enh55529    3   69375100   69376100      2       1  150064       2.6991    0.0034768
enh55532    3   69400800   69401800      8       3  150064         2.08     0.018764
enh55533    3   69418300   69419300      5       1  150064        2.982     0.001432
enh55534    3   69841800   69842800      4       1  150064       2.9031    0.0018472
enh55535    3   70889300   70890300      5       1  150064        1.675     0.046965
enh55556    3   71102600   71103600      1       1  150064       1.8667      0.03097
enh55558    3   71122400   71123400      2       1  150064       1.6546     0.049006
enh55559    3   71129000   71130000      3       1  150064       2.1907     0.014236
enh55566    3   71150700   71151700      3       1  150064       2.7376    0.0030947
enh55568    3   71159600   71160600      2       1  150064       2.2628     0.011823
enh55569    3   71163200   71164200      2       1  150064       2.8482    0.0021984
enh55570    3   71164800   71165800      3       2  150064       2.1223     0.016908
enh55571    3   71170500   71171500      4       2  150064       2.7896    0.0026389
enh55572    3   71184700   71185700      3       1  150064       1.7124     0.043407
enh55575    3   71205100   71206100      2       1  150064       1.6692     0.047543
enh55576    3   71207400   71208400      2       1  150064       2.3917    0.0083859
enh55578    3   71210500   71211500      2       1  150064       1.7423     0.040724
enh55586    3   71253200   71254200      4       2  150064       2.7802     0.002716
enh55587    3   71254300   71255300      1       1  150064       5.1579    1.249e-07
enh55589    3   71263200   71264200      3       2  150064       3.0047    0.0013292
enh55590    3   71264600   71265600      1       1  150064       1.8302      0.03361
enh55592    3   71274400   71275400      3       2  150064       3.6639   0.00012418
enh55598    3   71294800   71295800      1       1  150064       2.5053     0.006117
enh55599    3   71297400   71298400      4       2  150064        3.897   4.8698e-05
enh55600    3   71300900   71301900      1       1  150064       1.9632      0.02481
enh55602    3   71308300   71309300      1       1  150064       3.4259    0.0003064
enh55603    3   71310500   71311500      5       2  150064       3.3031   0.00047808
enh55604    3   71313000   71314000      1       1  150064       4.5387     2.83e-06
enh55605    3   71315900   71316900      2       1  150064       3.2572    0.0005626
enh55606    3   71320900   71321900      5       2  150064       2.2109     0.013523
enh55607    3   71325300   71326300      4       2  150064       3.8897   5.0183e-05
enh55608    3   71326200   71327200      5       3  150064       4.7699   9.2141e-07
enh55609    3   71326700   71327700      4       2  150064       4.4607   4.0839e-06
enh55611    3   71330500   71331500     10       3  150064       1.7317     0.041662
enh55612    3   71331600   71332600      5       2  150064       3.3341   0.00042795
enh55613    3   71333000   71334000      3       2  150064       3.3969   0.00034073
enh55614    3   71334000   71335000      1       1  150064       3.9496    3.914e-05
enh55616    3   71339200   71340200      9       3  150064       4.6552   1.6182e-06
enh55617    3   71342800   71343800      6       3  150064       2.0818     0.018682
enh55618    3   71344600   71345600      2       1  150064       2.3273    0.0099743
enh55619    3   71345700   71346700      4       2  150064        3.158   0.00079431
enh55622    3   71359700   71360700      3       1  150064       3.1417   0.00083982
enh55623    3   71366100   71367100      3       1  150064       3.1282   0.00087952
enh55624    3   71381800   71382800      3       1  150064       2.9908    0.0013911
enh55625    3   71385600   71386600      5       1  150064       2.7408    0.0030649
enh55626    3   71388000   71389000      1       1  150064       3.8679    5.489e-05
enh55627    3   71394900   71395900      5       2  150064       3.6372   0.00013782
enh55628    3   71397100   71398100      2       1  150064       4.5228    3.051e-06
enh55629    3   71399600   71400600      6       2  150064        3.082    0.0010282
enh55632    3   71413200   71414200      2       1  150064       1.8311     0.033542
enh55648    3   71466300   71467300      2       1  150064       2.7778    0.0027361
enh55650    3   71469500   71470500      1       1  150064       2.3373     0.009712
enh55651    3   71473900   71474900      5       2  150064       2.0277     0.021293
enh55654    3   71480600   71481600      2       1  150064       2.3839     0.008566
enh55658    3   71494500   71495500      5       3  150064        2.985    0.0014178
enh55659    3   71498300   71499300      2       1  150064       3.8552   5.7813e-05
enh55661    3   71516400   71517400      2       1  150064       2.9705    0.0014867
enh55662    3   71519300   71520300      1       1  150064       1.8693      0.03079
enh55663    3   71521600   71522600      3       2  150064       3.2125   0.00065789
enh55664    3   71523500   71524500      2       1  150064        1.939     0.026248
enh55666    3   71527700   71528700      2       1  150064       3.0197    0.0012651
enh55667    3   71532000   71533000      6       3  150064        4.699   1.3074e-06
enh55669    3   71543900   71544900      2       1  150064       4.3418   7.0648e-06
enh55670    3   71546900   71547900      2       1  150064       4.1833   1.4364e-05
enh55671    3   71549300   71550300      1       1  150064       4.8591    5.895e-07
enh55672    3   71551100   71552100      3       2  150064       4.2767   9.4847e-06
enh55673    3   71552900   71553900      1       1  150064       4.9105    4.543e-07
enh55675    3   71564600   71565600      1       1  150064        4.929    4.133e-07
enh55676    3   71578100   71579100      2       1  150064       4.4115   5.1324e-06
enh55678    3   71595000   71596000      2       1  150064       2.7593    0.0028959
enh55679    3   71603700   71604700      1       1  150064       3.0188     0.001269
enh55682    3   71635400   71636400      2       1  150064       2.5988    0.0046776
enh55690    3   71770600   71771600      3       2  150064       2.5376    0.0055813
enh55691    3   71775600   71776600      1       1  150064       1.7146      0.04321
enh55692    3   71778200   71779200      4       1  150064       2.4847    0.0064834
enh55714    3   72424500   72425500      1       1  150064       1.9315      0.02671
enh55729    3   72486600   72487600      1       1  150064       1.8821      0.02991
enh55734    3   72531200   72532200      4       1  150064       1.9651     0.024701
enh55737    3   72572100   72573100      3       1  150064       2.2693     0.011625
enh55739    3   72599200   72600200      2       1  150064       2.3116       0.0104
enh55748    3   72810400   72811400      1       1  150064       1.6918      0.04534
enh55751    3   72894300   72895300      1       1  150064       1.8205      0.03434
enh55758    3   73044800   73045800      2       1  150064       2.0258     0.021392
enh55759    3   73050500   73051500      6       1  150064       2.0366     0.020845
enh55760    3   73052600   73053600      9       2  150064       2.0324     0.021054
enh55761    3   73059400   73060400      5       2  150064       1.6695     0.047513
enh55762    3   73068500   73069500      1       1  150064       2.0109      0.02217
enh55763    3   73079900   73080900      1       1  150064       1.9126       0.0279
enh55764    3   73091800   73092800      2       1  150064       1.8891     0.029442
enh55766    3   73104800   73105800      1       1  150064       1.6871      0.04579
enh55768    3   73134900   73135900      1       1  150064       2.1323      0.01649
enh55801    3   89156000   89157000      3       2  150064       1.9893     0.023333
enh55809    3   93799000   93800000      2       1  150064       2.0702     0.019216
enh55813    3   97484200   97485200      1       1  150064       2.5832     0.004895
enh55818    3   97632700   97633700      2       1  150064       1.8948      0.02906
enh55891    3  101143800  101144800      1       1  150064       2.0636      0.01953
enh55908    3  101248300  101249300      2       1  150064       1.7206     0.042664
enh55971    3  102251400  102252400      1       1  150064       1.7462      0.04039
enh55972    3  105088800  105089800      1       1  150064       2.4325     0.007497
enh55987    3  105495800  105496800      3       1  150064       2.4741    0.0066784
enh55989    3  105499600  105500600      3       1  150064       2.7504    0.0029764
enh55991    3  105502200  105503200      2       1  150064       2.3491    0.0094087
enh55993    3  105504600  105505600      1       1  150064       2.5053     0.006118
enh55996    3  105509300  105510300      2       1  150064       1.9028     0.028535
enh55997    3  105511200  105512200      2       1  150064        1.791     0.036649
enh55998    3  105514600  105515600      2       1  150064       1.6574     0.048723
enh56000    3  105524900  105525900      3       1  150064       2.5405    0.0055352
enh56001    3  105527900  105528900      3       2  150064       2.0647     0.019475
enh56002    3  105530400  105531400      3       2  150064       2.2878     0.011075
enh56003    3  105532200  105533200      2       1  150064         2.05     0.020183
enh56010    3  105559000  105560000      3       1  150064       2.1734     0.014875
enh56011    3  105562500  105563500      2       1  150064       1.7758     0.037887
enh56013    3  105567800  105568800      5       2  150064       1.6878     0.045724
enh56014    3  105572500  105573500      3       1  150064       2.1685      0.01506
enh56015    3  105576300  105577300      2       1  150064       1.8703      0.03072
enh56021    3  105601600  105602600      4       2  150064       2.1232     0.016868
enh56022    3  105609500  105610500      2       1  150064       1.9478     0.025718
enh56039    3  105949500  105950500      9       1  150064        1.886     0.029648
enh56053    3  107245200  107246200      1       1  150064       2.1432      0.01605
enh56055    3  107259600  107260600      3       1  150064       1.8681     0.030873
enh56056    3  107275000  107276000      1       1  150064       2.0454      0.02041
enh56058    3  107296500  107297500      4       1  150064       2.0645     0.019487
enh56059    3  107312800  107313800      3       1  150064        2.294     0.010895
enh56063    3  107322800  107323800      2       1  150064       1.6703     0.047434
enh56066    3  107369400  107370400      3       2  150064       1.6742     0.047048
enh56067    3  107370100  107371100      1       1  150064       1.6673      0.04773
enh56068    3  107379800  107380800      2       1  150064         2.44    0.0073433
enh56070    3  107402700  107403700      1       1  150064       2.6608     0.003898
enh56083    3  107772100  107773100      2       1  150064       1.7919     0.036572
enh56087    3  107780300  107781300      4       2  150064       2.2681     0.011662
enh56089    3  107784400  107785400      3       2  150064       1.6572     0.048736
enh56091    3  107799200  107800200      3       2  150064       1.7037     0.044216
enh56093    3  107811600  107812600      2       1  150064       2.0063     0.022414
enh56102    3  107934900  107935900      6       3  150064       2.4985    0.0062366
enh56103    3  107937800  107938800      5       1  150064       2.6892    0.0035816
enh56126    3  109450700  109451700      3       1  150064       1.7087     0.043755
enh56179    3  111686100  111687100      2       1  150064        1.699     0.044659
enh56198    3  111854300  111855300      1       1  150064       1.8513      0.03206
enh56215    3  112196500  112197500      2       1  150064        1.792     0.036563
enh56220    3  112219300  112220300      5       2  150064       2.0538     0.019996
enh56246    3  112669200  112670200      4       2  150064       2.4014    0.0081654
enh56250    3  112696200  112697200      2       1  150064       1.8716     0.030634
enh56284    3  113467400  113468400      2       1  150064       2.1893     0.014287
enh56290    3  113631300  113632300      6       3  150064       1.8725     0.030566
enh56315    3  114173900  114174900      1       1  150064       3.2368    0.0006044
enh56363    3  119186600  119187600      4       2  150064       1.6637     0.048088
enh56370    3  119278200  119279200      7       2  150064       1.7751     0.037944
enh56416    3  120068900  120069900      1       1  150064       1.7053      0.04407
enh56422    3  120313800  120314800      4       2  150064       2.3116     0.010399
enh56424    3  120319100  120320100      4       1  150064       1.9362      0.02642
enh56436    3  121151100  121152100      2       1  150064       1.9809     0.023799
enh56439    3  121369000  121370000      1       1  150064       1.8644      0.03113
enh56450    3  121714000  121715000      3       1  150064        2.163     0.015272
enh56491    3  122486400  122487400      5       2  150064       1.9829     0.023687
enh56494    3  122508600  122509600      2       1  150064       2.1499     0.015783
enh56498    3  122608700  122609700      2       1  150064       2.9809    0.0014368
enh56503    3  122787200  122788200      2       1  150064       2.6726    0.0037634
enh56512    3  123301300  123302300      2       1  150064       2.8251    0.0023635
enh56550    3  124838300  124839300      5       2  150064       2.5925    0.0047644
enh56551    3  124844300  124845300      7       3  150064       2.2885     0.011054
enh56552    3  124847300  124848300      4       2  150064       2.6189    0.0044107
enh56554    3  124854900  124855900      2       1  150064       1.9399     0.026198
enh56558    3  124873500  124874500      3       2  150064       2.2224     0.013127
enh56562    3  125017600  125018600      1       1  150064       2.7501     0.002979
enh56565    3  125027200  125028200      2       1  150064       1.9503     0.025569
enh56570    3  125049700  125050700      1       1  150064       2.7366     0.003104
enh56573    3  125058700  125059700      6       2  150064       2.2555     0.012051
enh56574    3  125069600  125070600      3       2  150064        1.914     0.027813
enh56575    3  125074100  125075100      3       2  150064       1.9109     0.028006
enh56576    3  125077700  125078700      1       1  150064       2.6884      0.00359
enh56585    3  125232400  125233400      1       1  150064       1.8725      0.03057
enh56587    3  125236900  125237900      6       3  150064       1.7114     0.043499
enh56591    3  125309600  125310600      2       1  150064       2.4667     0.006818
enh56592    3  125315000  125316000      5       3  150064       1.9109     0.028007
enh56595    3  125708100  125709100      3       1  150064       1.6931     0.045215
enh56597    3  125744900  125745900      2       1  150064       1.7924     0.036531
enh56598    3  125753600  125754600      1       1  150064       1.8548      0.03181
enh56616    3  126627400  126628400      3       2  150064        1.751     0.039973
enh56628    3  127306000  127307000      1       1  150064       1.9075      0.02823
enh56634    3  127389800  127390800      1       1  150064        1.789      0.03681
enh56638    3  127397600  127398600      4       2  150064       1.6953     0.045006
enh56646    3  127729900  127730900      4       2  150064       3.0073    0.0013178
enh56654    3  127870900  127871900      1       1  150064       3.5232    0.0002132
enh56655    3  127873800  127874800      1       1  150064       1.6719      0.04727
enh56657    3  127894800  127895800      2       1  150064       3.3146   0.00045882
enh56659    3  127897900  127898900      3       2  150064       3.9156   4.5091e-05
enh56660    3  127901000  127902000      3       2  150064       3.6388   0.00013693
enh56668    3  128036400  128037400      1       1  150064       3.3368    0.0004237
enh56673    3  128291300  128292300      4       2  150064        1.795     0.036329
enh56713    3  128565200  128566200      3       2  150064        1.823      0.03415
enh56719    3  128688900  128689900      1       1  150064       3.2968     0.000489
enh56720    3  128711700  128712700      2       1  150064       2.5048    0.0061269
enh56726    3  128740600  128741600      2       1  150064       1.7781     0.037696
enh56737    3  128805500  128806500      1       1  150064       2.0976      0.01797
enh56753    3  128943800  128944800      1       1  150064       1.9143      0.02779
enh56759    3  128970000  128971000      3       1  150064       2.9405    0.0016385
enh56760    3  128995900  128996900      2       1  150064       3.1611   0.00078597
enh56761    3  128999900  129000900      1       1  150064       3.5042     0.000229
enh56762    3  129002100  129003100      2       1  150064       2.8918    0.0019149
enh56763    3  129023600  129024600      1       1  150064       3.6939    0.0001104
enh56764    3  129031200  129032200      1       1  150064       3.4849    0.0002462
enh56775    3  129208800  129209800      3       1  150064       1.7024     0.044341
enh56780    3  129311100  129312100      5       2  150064        1.936     0.026432
enh56812    3  130746000  130747000      3       2  150064       1.8342     0.033309
enh56838    3  133159800  133160800      1       1  150064       2.3398     0.009648
enh56860    3  133537300  133538300      2       1  150064       2.6357    0.0041987
enh56861    3  133601000  133602000      2       1  150064       3.0157     0.001282
enh56863    3  133661100  133662100      4       2  150064       2.1518     0.015708
enh56893    3  135968200  135969200      2       1  150064       3.6371   0.00013789
enh56895    3  136000400  136001400      2       1  150064       4.8233   7.0616e-07
enh56897    3  136314700  136315700      2       1  150064       1.9771     0.024016
enh56903    3  136395400  136396400      4       2  150064       1.9347     0.026511
enh56904    3  136408100  136409100      1       1  150064       2.4124     0.007925
enh56909    3  136435100  136436100      3       2  150064       4.7931   8.2119e-07
enh56910    3  136436000  136437000      2       1  150064        2.745    0.0030257
enh56913    3  136455300  136456300      3       1  150064        2.456    0.0070252
enh56914    3  136460800  136461800      2       1  150064       2.6653    0.0038455
enh56915    3  136464500  136465500      2       1  150064         2.49     0.006388
enh56916    3  136465700  136466700      5       2  150064       3.7947   7.3912e-05
enh56917    3  136467500  136468500      3       2  150064       2.7043    0.0034223
enh56918    3  136472500  136473500      3       2  150064       3.2031   0.00067987
enh56919    3  136505400  136506400      2       1  150064        3.281   0.00051724
enh56920    3  136539000  136540000      3       1  150064       2.9199    0.0017506
enh56921    3  136557800  136558800      3       1  150064       3.4112   0.00032336
enh56922    3  136578300  136579300      2       1  150064       2.9288    0.0017013
enh56923    3  136582700  136583700      7       2  150064       2.8739    0.0020272
enh56924    3  136585700  136586700      3       1  150064        3.727   9.6892e-05
enh56925    3  136589300  136590300      2       1  150064       3.2489   0.00057917
enh56926    3  136592100  136593100      3       1  150064       2.8814    0.0019798
enh56927    3  136595200  136596200      2       1  150064       2.5465    0.0054397
enh56928    3  136601200  136602200      3       1  150064       2.8713    0.0020436
enh56929    3  136605600  136606600      4       1  150064          3.1   0.00096775
enh56930    3  136607500  136608500      3       1  150064       2.7649    0.0028466
enh56931    3  136611700  136612700      3       2  150064       3.7389   9.2399e-05
enh56932    3  136617400  136618400      2       1  150064       2.4929    0.0063349
enh56933    3  136621000  136622000      8       2  150064        3.072    0.0010632
enh56935    3  136631000  136632000      2       1  150064       2.4168     0.007828
enh56937    3  136632500  136633500      2       1  150064       2.6582    0.0039278
enh56938    3  136635400  136636400      1       1  150064       2.6739     0.003749
enh56939    3  136639000  136640000      3       2  150064       2.8552    0.0021504
enh56941    3  136642900  136643900      2       1  150064       1.8349      0.03326
enh56942    3  136644000  136645000      2       1  150064        2.872    0.0020397
enh56943    3  136647300  136648300      5       2  150064       2.9285    0.0017032
enh56944    3  136648900  136649900      2       1  150064       2.9002    0.0018647
enh56945    3  136650900  136651900      4       2  150064       2.9057    0.0018319
enh56947    3  136660600  136661600      1       1  150064       3.0913    0.0009965
enh56949    3  136713200  136714200      2       1  150064       3.2724   0.00053313
enh56955    3  137904600  137905600      2       1  150064       1.9238     0.027192
enh56961    3  137940800  137941800      1       1  150064       2.0349      0.02093
enh56976    3  138499000  138500000      2       1  150064       1.8971     0.028909
enh56977    3  138500400  138501400      1       1  150064       1.9222      0.02729
enh56978    3  138509800  138510800      1       1  150064       1.8289      0.03371
enh56980    3  138521400  138522400      1       1  150064        1.937      0.02637
enh56981    3  138522200  138523200      2       1  150064       1.9634     0.024798
enh56982    3  138532900  138533900      1       1  150064       1.8163      0.03466
enh56984    3  138536600  138537600      1       1  150064       1.8135      0.03488
enh56988    3  138554400  138555400      1       1  150064       1.9341      0.02655
enh56989    3  138609500  138610500      4       1  150064       1.7595     0.039248
enh57001    3  139397000  139398000      4       2  150064       1.6763     0.046837
enh57002    3  140582100  140583100      3       2  150064       1.7084      0.04378
enh57009    3  140795100  140796100      2       1  150064       2.6936     0.003534
enh57043    3  141134800  141135800      6       2  150064       2.2176     0.013291
enh57044    3  141138500  141139500      6       3  150064       2.3723    0.0088393
enh57106    3  142842700  142843700      1       1  150064        1.767      0.03861
enh57121    3  143017600  143018600      1       1  150064       1.8767      0.03028
enh57130    3  143469600  143470600      2       1  150064       1.7099     0.043645
enh57211    3  150339100  150340100      2       1  150064        2.825    0.0023641
enh57220    3  150456900  150457900      2       1  150064       1.7683     0.038506
enh57271    3  151999800  152000800      1       1  150064       2.6431     0.004108
enh57289    3  152062900  152063900      2       1  150064       1.6743     0.047032
enh57291    3  152092100  152093100      2       1  150064       1.8112     0.035054
enh57304    3  152147000  152148000      3       2  150064       2.4936    0.0063222
enh57315    3  152188500  152189500      1       1  150064       2.9498      0.00159
enh57317    3  152190200  152191200      3       2  150064       1.7883     0.036867
enh57318    3  152217400  152218400      2       1  150064       3.0754    0.0010511
enh57319    3  152313200  152314200      2       1  150064       2.0169     0.021853
enh57320    3  152314200  152315200      2       1  150064        1.938     0.026311
enh57323    3  152855900  152856900      1       1  150064       1.6826      0.04623
enh57343    3  153155200  153156200      2       1  150064       2.2525     0.012147
enh57348    3  153345700  153346700      5       2  150064       2.0212     0.021629
enh57354    3  154024200  154025200      3       2  150064       1.8114     0.035043
enh57408    3  156808200  156809200      1       1  150064       1.7382      0.04109
enh57409    3  156810700  156811700      2       1  150064       1.9585     0.025087
enh57467    3  160519200  160520200      3       1  150064       2.0256     0.021403
enh57471    3  160943200  160944200      5       2  150064        2.864    0.0020914
enh57474    3  161067200  161068200      4       1  150064       2.0241     0.021481
enh57476    3  161112000  161113000      1       1  150064       2.0585      0.01977
enh57487    3  167454300  167455300      1       1  150064       2.9064     0.001828
enh57488    3  167467800  167468800      2       1  150064       3.3527   0.00040014
enh57490    3  167811100  167812100      2       1  150064       2.5665    0.0051368
enh57492    3  169476700  169477700      1       1  150064       2.5392     0.005555
enh57493    3  169480900  169481900      1       1  150064       2.2445       0.0124
enh57494    3  169482000  169483000      2       1  150064       1.9199     0.027436
enh57495    3  169492900  169493900      1       1  150064       2.6313     0.004253
enh57504    3  169688100  169689100      1       1  150064        2.156      0.01554
enh57505    3  169716400  169717400      3       1  150064       1.9151     0.027738
enh57506    3  169720400  169721400      2       1  150064       2.3225     0.010104
enh57512    3  169762800  169763800      1       1  150064       2.0343      0.02096
enh57518    3  169869000  169870000      1       1  150064       2.5128     0.005989
enh57519    3  169870600  169871600      2       1  150064       2.3464    0.0094774
enh57524    3  169891200  169892200      2       1  150064       1.9217     0.027323
enh57545    3  170883400  170884400      2       1  150064       1.7317     0.041666
enh57557    3  170986400  170987400      2       1  150064       1.7136     0.043302
enh57559    3  170991600  170992600      4       2  150064       1.8686      0.03084
enh57572    3  171050000  171051000      4       2  150064        2.845    0.0022207
enh57604    3  171138600  171139600      3       1  150064       1.7945     0.036364
enh57663    3  172231500  172232500      5       2  150064        2.203     0.013797
enh57677    3  172311600  172312600      5       2  150064       2.3041     0.010608
enh57678    3  172313700  172314700      6       2  150064       2.8667    0.0020741
enh57685    3  172426600  172427600      1       1  150064       2.6366     0.004187
enh57690    3  176590000  176591000      2       1  150064       1.8537     0.031893
enh57691    3  176590400  176591400      2       1  150064       1.8537     0.031893
enh57692    3  176759100  176760100      1       1  150064        2.666     0.003838
enh57693    3  176768600  176769600      2       1  150064       2.4725    0.0067091
enh57696    3  176779600  176780600      1       1  150064        2.688     0.003594
enh57698    3  176785200  176786200      5       3  150064       1.9587     0.025076
enh57700    3  176787600  176788600      4       2  150064       2.2248     0.013046
enh57701    3  176788400  176789400      7       3  150064       2.2842      0.01118
enh57702    3  176789600  176790600      2       1  150064       3.0325    0.0012128
enh57703    3  176798800  176799800      4       2  150064       3.0562     0.001121
enh57704    3  176803800  176804800      3       2  150064       3.2682   0.00054123
enh57705    3  176805000  176806000      3       1  150064       2.9145     0.001781
enh57706    3  176806600  176807600      4       2  150064        1.838     0.033032
enh57708    3  176817100  176818100      4       2  150064       1.8037     0.035641
enh57709    3  176818800  176819800      4       2  150064       2.7105    0.0033589
enh57716    3  176842300  176843300      3       2  150064       1.6761     0.046855
enh57717    3  176845800  176846800      5       2  150064       2.1246     0.016809
enh57718    3  176850800  176851800      5       3  150064       1.7707     0.038302
enh57722    3  176867000  176868000      4       2  150064       1.8897     0.029397
enh57742    3  177035200  177036200      4       2  150064       2.3067     0.010537
enh57766    3  177317300  177318300      1       1  150064       2.6197       0.0044
enh57771    3  177359400  177360400      5       2  150064       3.9735   3.5405e-05
enh57772    3  177362400  177363400      3       2  150064       2.7237    0.0032282
enh57773    3  177364900  177365900      2       1  150064       3.1881   0.00071604
enh57837    3  180627000  180628000      3       2  150064       4.9908   3.0063e-07
enh57838    3  180628800  180629800      2       1  150064       5.4446   2.5956e-08
enh57839    3  180633400  180634400      1       1  150064       6.2898    1.589e-10
enh57840    3  180637200  180638200      5       2  150064       5.1959   1.0189e-07
enh57841    3  180641700  180642700      2       1  150064       5.1144   1.5736e-07
enh57845    3  180699400  180700400      2       1  150064       5.1563   1.2593e-07
enh57847    3  180708300  180709300      1       1  150064       5.9882    1.061e-09
enh57848    3  182515400  182516400      1       1  150064        1.855       0.0318
enh57856    3  182541900  182542900      1       1  150064       2.0193      0.02173
enh57857    3  182630200  182631200      1       1  150064       2.1602      0.01538
enh57863    3  182695600  182696600      1       1  150064       1.8448      0.03253
enh57864    3  182699000  182700000      1       1  150064       1.6873      0.04577
enh57879    3  183060200  183061200      2       1  150064       2.1283     0.016658
enh57915    3  183379600  183380600      5       1  150064       1.7784     0.037667
enh57920    3  183497700  183498700      3       2  150064       2.7989     0.002564
enh57928    3  183599800  183600800      2       1  150064       2.0495     0.020209
enh57967    3  184532600  184533600      3       1  150064       1.6878     0.045722
enh57973    3  185217000  185218000      1       1  150064       1.9695      0.02445
enh57983    3  185446200  185447200      2       1  150064       2.3156     0.010289
enh58020    3  186507400  186508400      4       2  150064       2.4488    0.0071667
enh58110    3  187865700  187866700      4       2  150064       2.0225     0.021561
enh58111    3  187870200  187871200      2       1  150064       1.7929     0.036493
enh58113    3  187875400  187876400      5       3  150064       1.8275     0.033815
enh58114    3  187881800  187882800      2       1  150064       1.6832      0.04617
enh58115    3  187888200  187889200      5       3  150064       2.0747     0.019008
enh58130    3  188079500  188080500     10       3  150064       2.0514     0.020113
enh58133    3  188117700  188118700      3       1  150064       1.9363     0.026416
enh58135    3  188134800  188135800      2       1  150064       1.9766     0.024041
enh58137    3  188150600  188151600      2       1  150064       1.7346     0.041407
enh58159    3  188889500  188890500      3       1  150064       2.4348    0.0074504
enh58190    3  191007800  191008800      3       1  150064        2.009     0.022267
enh58218    3  193801800  193802800      1       1  150064       2.2764      0.01141
enh58276    3  194981700  194982700      1       1  150064       2.3337     0.009805
enh58279    3  195106000  195107000      2       1  150064       1.9039     0.028459
enh58362    3  195922800  195923800      5       3  150064       2.0725      0.01911
enh58365    3  195945100  195946100      3       2  150064       2.8112    0.0024677
enh58367    3  195978100  195979100      3       1  150064       3.1173   0.00091268
enh58368    3  195980000  195981000      4       2  150064       3.0738    0.0010569
enh58370    3  196001900  196002900      3       1  150064       1.8968     0.028926
enh58371    3  196005300  196006300      5       3  150064       2.5131    0.0059845
enh58372    3  196006600  196007600      2       1  150064       1.6797      0.04651
enh58375    3  196015300  196016300      6       2  150064        2.365    0.0090155
enh58377    3  196045500  196046500      6       2  150064       2.7976    0.0025743
enh58379    3  196136400  196137400      2       1  150064       3.0442    0.0011666
enh58381    3  196141000  196142000      1       1  150064       3.0899     0.001001
enh58382    3  196142400  196143400      4       2  150064       2.9565    0.0015558
enh58383    3  196143100  196144100      4       2  150064        2.341     0.009616
enh58385    3  196146000  196147000      3       2  150064       2.7846      0.00268
enh58386    3  196149200  196150200      2       1  150064       2.3914    0.0083912
enh58387    3  196156500  196157500      3       2  150064       1.8914     0.029284
enh58388    3  196160000  196161000      2       1  150064       3.1878   0.00071689
enh58391    3  196217000  196218000      2       1  150064       2.1133     0.017285
enh58392    3  196225600  196226600      1       1  150064       1.7678      0.03855
enh58425    3  196465600  196466600      4       2  150064       1.7618     0.039056
enh58426    3  196470500  196471500      3       2  150064       1.7564      0.03951
enh58427    3  196475200  196476200      6       2  150064       1.7229     0.042456
enh58428    3  196480500  196481500      4       2  150064       1.9085     0.028163
enh58429    3  196484900  196485900     11       4  150064       2.3885    0.0084587
enh58430    3  196487000  196488000      2       1  150064       1.9355     0.026465
enh58431    3  196496000  196497000      8       5  150064       1.9156     0.027707
enh58432    3  196499600  196500600      4       2  150064       1.7966     0.036198
enh58441    3  196670800  196671800      1       1  150064       2.0387      0.02074
enh58448    3  196927200  196928200      1       1  150064       2.1357      0.01635
enh58450    3  196930600  196931600      2       1  150064       1.6528     0.049188
enh58451    3  196941500  196942500      3       2  150064       1.8543     0.031846
enh58453    3  196954600  196955600      5       2  150064       2.6437    0.0041008
enh58454    3  196965800  196966800      1       1  150064       2.9039     0.001843
enh58455    3  196980100  196981100      5       3  150064        1.759     0.039289
enh58456    3  196984000  196985000      1       1  150064       2.9008     0.001861
enh58461    3  196998800  196999800      2       1  150064       2.0976     0.017968
enh58463    3  197002000  197003000      3       2  150064       2.2028     0.013803
enh58464    3  197016300  197017300      5       2  150064       2.3296    0.0099139
enh58465    3  197019800  197020800      7       1  150064       2.5308    0.0056895
enh58466    3  197021700  197022700      3       2  150064       2.7061    0.0034044
enh58474    3  197247400  197248400      4       2  150064       1.9261     0.027044
enh58499    3  197573500  197574500      1       1  150064       1.8297      0.03365
enh58524    4     658600     659600      2       1  150064       1.9035     0.028489
enh58527    4     675300     676300      3       2  150064       2.4102    0.0079721
enh58528    4     677200     678200      2       1  150064       1.8302     0.033612
enh58530    4     683200     684200      4       2  150064       1.8117     0.035013
enh58532    4     698200     699200      6       3  150064       2.0344     0.020955
enh58533    4     702000     703000      4       2  150064       3.1694   0.00076368
enh58534    4     719800     720800      3       1  150064       1.9845     0.023598
enh58535    4     736000     737000      4       2  150064       3.2835   0.00051257
enh58567    4    1160200    1161200      4       2  150064       1.7705     0.038321
enh58578    4    1212100    1213100      3       1  150064       3.4333   0.00029816
enh58592    4    1328200    1329200      5       2  150064       2.5022    0.0061708
enh58593    4    1330600    1331600      7       2  150064       1.7697     0.038389
enh58594    4    1338700    1339700      3       1  150064       2.1053     0.017632
enh58595    4    1342300    1343300      4       2  150064       1.9268     0.027005
enh58596    4    1345300    1346300      6       3  150064       2.1873      0.01436
enh58598    4    1546600    1547600      2       1  150064       2.6824    0.0036544
enh58625    4    1863100    1864100      1       1  150064       1.8425       0.0327
enh58649    4    2274200    2275200      3       1  150064       1.8903     0.029362
enh58678    4    2544000    2545000      1       1  150064       1.6818       0.0463
enh58684    4    2569100    2570100      2       1  150064        1.652     0.049268
enh58737    4    2961600    2962600      5       2  150064       2.3951    0.0083069
enh58756    4    3244400    3245400      1       1  150064       1.8225      0.03419
enh58763    4    3343600    3344600      2       1  150064       2.3758    0.0087544
enh58766    4    3359800    3360800      1       1  150064        1.664      0.04806
enh58786    4    4419900    4420900      1       1  150064       2.4349     0.007447
enh58793    4    4541100    4542100      4       2  150064       2.4288    0.0075743
enh58800    4    4945000    4946000     12       4  150064       1.8935     0.029148
enh58805    4    6154500    6155500      6       2  150064       1.8314     0.033522
enh58819    4    6627200    6628200      5       1  150064       1.8828     0.029861
enh58856    4    6875300    6876300      2       1  150064       2.0092     0.022259
enh58872    4    6943000    6944000      4       2  150064       2.2836     0.011199
enh58875    4    6953200    6954200      2       1  150064       1.8657     0.031045
enh58876    4    6955400    6956400      7       2  150064       1.8253     0.033977
enh58893    4    7170600    7171600      7       4  150064       1.9708     0.024375
enh58900    4    7751200    7752200     10       4  150064         2.03     0.021177
enh58945    4    8416100    8417100      2       1  150064       1.7726     0.038145
enh58946    4    8421200    8422200      7       3  150064       1.9039     0.028462
enh58947    4    8428400    8429400      3       2  150064       2.0252     0.021422
enh58948    4    8430400    8431400      3       1  150064         1.77     0.038365
enh58950    4    8438000    8439000      2       1  150064       2.2102     0.013545
enh58952    4    8440000    8441000      4       2  150064       2.0085     0.022294
enh58969    4   10092000   10093000      4       2  150064       1.8112     0.035059
enh58979    4   10456700   10457700      1       1  150064       2.5717      0.00506
enh58980    4   10459200   10460200      1       1  150064       2.9006     0.001862
enh58994    4   11006400   11007400      4       2  150064       2.6785    0.0036981
enh59007    4   13630200   13631200      2       1  150064       1.8914     0.029283
enh59040    4   15679400   15680400      1       1  150064       1.6784      0.04663
enh59059    4   16207900   16208900      6       3  150064       2.3254     0.010026
enh59063    4   16218200   16219200      5       3  150064       2.4832    0.0065105
enh59072    4   17386400   17387400      3       2  150064       1.9308     0.026754
enh59077    4   17577400   17578400      5       1  150064       2.0572     0.019832
enh59078    4   17580700   17581700      3       1  150064        2.128      0.01667
enh59079    4   17581700   17582700      2       1  150064       2.1565     0.015523
enh59080    4   17614500   17615500      4       1  150064       2.2529     0.012131
enh59081    4   17619000   17620000      2       1  150064        2.287     0.011097
enh59082    4   17620600   17621600      2       1  150064       2.3442    0.0095339
enh59083    4   17638100   17639100      5       3  150064       2.3357     0.009754
enh59084    4   17652300   17653300      8       2  150064       2.4635      0.00688
enh59087    4   17818600   17819600      2       1  150064       1.7774     0.037751
enh59090    4   18020700   18021700      3       1  150064       2.2682     0.011659
enh59091    4   18024400   18025400      2       1  150064       2.0637     0.019521
enh59096    4   20702900   20703900      3       1  150064       1.6879     0.045719
enh59110    4   23336600   23337600      1       1  150064       1.7479      0.04024
enh59137    4   25856700   25857700      1       1  150064       1.6586       0.0486
enh59146    4   26083000   26084000      1       1  150064       1.6818       0.0463
enh59149    4   26133100   26134100      4       2  150064       2.7538    0.0029458
enh59158    4   26319700   26320700      2       1  150064       2.0537     0.020002
enh59167    4   26348700   26349700      4       2  150064       1.8537     0.031889
enh59168    4   26357000   26358000      2       1  150064       2.2508       0.0122
enh59178    4   26586400   26587400      1       1  150064       3.4971    0.0002352
enh59182    4   26813600   26814600      2       1  150064       2.4518    0.0071075
enh59188    4   26870400   26871400      1       1  150064       2.7227     0.003238
enh59204    4   26903200   26904200      2       1  150064       2.0252     0.021424
enh59211    4   26916900   26917900      2       1  150064       1.8039     0.035626
enh59260    4   36349700   36350700      5       3  150064       2.0454     0.020408
enh59276    4   37817500   37818500      1       1  150064       2.5094     0.006046
enh59278    4   37826400   37827400      2       1  150064       1.7997     0.035952
enh59300    4   38006200   38007200      5       1  150064       2.1912      0.01422
enh59345    4   38607100   38608100      4       2  150064       1.8197     0.034404
enh59352    4   38654800   38655800      4       2  150064        1.832     0.033477
enh59353    4   38657000   38658000      2       1  150064       1.7266      0.04212
enh59359    4   38709100   38710100      4       2  150064       1.9696     0.024445
enh59360    4   38725600   38726600      3       2  150064       1.6803      0.04645
enh59382    4   39044500   39045500      2       1  150064       1.7223     0.042507
enh59400    4   39637000   39638000      2       1  150064       2.5878    0.0048293
enh59401    4   39637600   39638600      1       1  150064       2.7934     0.002608
enh59402    4   39641500   39642500      1       1  150064       2.5731      0.00504
enh59408    4   39721300   39722300      3       2  150064       1.6525     0.049219
enh59422    4   39966500   39967500      4       2  150064       1.8349     0.033259
enh59436    4   40187200   40188200      3       2  150064        1.797     0.036168
enh59519    4   48081800   48082800      2       1  150064       1.8936     0.029138
enh59520    4   48105100   48106100      2       1  150064       1.8736     0.030493
enh59522    4   48111100   48112100      2       1  150064       1.6486     0.049611
enh59531    4   48341600   48342600      2       1  150064       1.8113     0.035048
enh59533    4   48355300   48356300      4       2  150064       2.8966    0.0018862
enh59536    4   48362700   48363700      3       2  150064       1.9401     0.026185
enh59537    4   48367800   48368800      6       2  150064       2.0782     0.018844
enh59540    4   48371600   48372600      3       2  150064       2.1322     0.016494
enh59541    4   48382400   48383400      1       1  150064       3.0226     0.001253
enh59545    4   48590300   48591300      3       1  150064       2.3563     0.009229
enh59549    4   48644800   48645800      2       1  150064       2.3586    0.0091724
enh59551    4   48648200   48649200      4       2  150064       2.2611     0.011877
enh59552    4   48652000   48653000      3       2  150064       2.5362    0.0056025
enh59561    4   48686000   48687000      1       1  150064       2.2741      0.01148
enh59565    4   48696500   48697500      1       1  150064       3.3251     0.000442
enh59568    4   48724600   48725600      1       1  150064       2.2173       0.0133
enh59570    4   48731600   48732600      2       1  150064       2.1029     0.017737
enh59572    4   48741800   48742800      3       1  150064       2.3188     0.010203
enh59573    4   48748800   48749800      1       1  150064       2.4588      0.00697
enh59576    4   48758400   48759400      2       1  150064       1.6802     0.046463
enh59577    4   48764500   48765500      1       1  150064       2.0644      0.01949
enh59581    4   48771400   48772400      2       1  150064       1.7624     0.038999
enh59583    4   48783400   48784400      1       1  150064        2.482     0.006533
enh59626    4   55010700   55011700      1       1  150064       2.4714      0.00673
enh59632    4   55776000   55777000      3       1  150064       1.7302       0.0418
enh59640    4   56265500   56266500      2       1  150064       1.7153     0.043149
enh59642    4   56275000   56276000      1       1  150064       1.6974      0.04481
enh59644    4   56313300   56314300      3       2  150064       1.7534     0.039768
enh59645    4   56404100   56405100      2       1  150064       1.8836     0.029807
enh59649    4   56717900   56718900      3       2  150064       1.7581     0.039365
enh59652    4   56753600   56754600      1       1  150064       2.5158     0.005938
enh59672    4   57335900   57336900      3       2  150064       1.8242     0.034062
enh59673    4   57372400   57373400      7       3  150064       1.8124     0.034959
enh59684    4   57670500   57671500      1       1  150064       2.4485     0.007172
enh59695    4   65024100   65025100      2       1  150064       3.4403   0.00029054
enh59707    4   68550800   68551800      6       2  150064       2.4935    0.0063254
enh59708    4   68562400   68563400      4       2  150064       2.6917    0.0035544
enh59709    4   68563500   68564500      3       1  150064       3.0826     0.001026
enh59710    4   68564600   68565600      3       1  150064       2.7744    0.0027653
enh59711    4   68568200   68569200      4       1  150064       2.9985    0.0013564
enh59712    4   68569600   68570600      2       1  150064       2.6955    0.0035144
enh59782    4   73937400   73938400      1       1  150064       2.1659      0.01516
enh59796    4   74101600   74102600      1       1  150064       1.7185      0.04285
enh59801    4   74114200   74115200      1       1  150064       2.4581     0.006984
enh59806    4   74486000   74487000      2       1  150064       2.1555     0.015562
enh59846    4   77127500   77128500      4       2  150064       2.2392     0.012571
enh59847    4   77128800   77129800      1       1  150064       2.0838      0.01859
enh59850    4   77135800   77136800      2       1  150064       1.7965     0.036211
enh59883    4   78219200   78220200     10       1  150064       2.2217     0.013153
enh59943    4   81045700   81046700      1       1  150064       1.6914      0.04538
enh59944    4   81048600   81049600      1       1  150064       1.7285      0.04195
enh59947    4   81075200   81076200      2       1  150064       1.8764     0.030298
enh59948    4   81091300   81092300      7       3  150064       1.9856     0.023541
enh59952    4   81122100   81123100      3       2  150064       2.5572    0.0052758
enh59953    4   81124500   81125500      6       2  150064       2.5269    0.0057538
enh59991    4   83188900   83189900      4       2  150064       2.7137    0.0033268
enh59992    4   83192800   83193800      5       3  150064       2.2037     0.013771
enh60035    4   84074100   84075100      3       1  150064       1.9275     0.026959
enh60036    4   84075900   84076900      4       2  150064       1.9718     0.024319
enh60065    4   84581500   84582500      4       2  150064       1.6582     0.048639
enh60080    4   87888000   87889000      5       2  150064       2.6408    0.0041351
enh60081    4   87892500   87893500      1       1  150064       3.5507    0.0001921
enh60083    4   87895400   87896400      1       1  150064       2.7898     0.002637
enh60084    4   87898100   87899100      5       3  150064       2.1826     0.014531
enh60092    4   87939700   87940700      2       1  150064       2.1549     0.015586
enh60096    4   87952300   87953300      2       1  150064       1.9813     0.023781
enh60097    4   87954500   87955500      2       1  150064       2.0702     0.019215
enh60098    4   87955800   87956800      2       1  150064       1.7688      0.03846
enh60101    4   87959500   87960500      4       2  150064        2.444    0.0072626
enh60103    4   87963900   87964900      1       1  150064       2.6265     0.004313
enh60106    4   87974700   87975700      1       1  150064       2.2748      0.01146
enh60107    4   87975900   87976900      7       3  150064       2.3092     0.010467
enh60108    4   87979100   87980100      4       1  150064       1.9778     0.023976
enh60118    4   88024500   88025500      3       1  150064       1.7177     0.042927
enh60140    4   89140000   89141000      3       2  150064        1.795      0.03633
enh60142    4   89152500   89153500      4       2  150064       1.8259     0.033934
enh60153    4   89376300   89377300      1       1  150064        1.896      0.02898
enh60158    4   89447300   89448300      1       1  150064       1.8682      0.03087
enh60185    4   89852600   89853600      2       1  150064       2.0264     0.021363
enh60186    4   89854400   89855400      5       2  150064       2.0709     0.019185
enh60210    4   90239000   90240000      4       2  150064       2.5009    0.0061944
enh60218    4   90750700   90751700      5       1  150064       1.7575     0.039418
enh60220    4   90819100   90820100      9       2  150064       1.8321     0.033465
enh60223    4   95130400   95131400      1       1  150064       1.8048      0.03555
enh60224    4   95257800   95258800      5       1  150064       1.7894     0.036778
enh60225    4   95259700   95260700      2       1  150064       1.9469     0.025773
enh60239    4   96113900   96114900      3       2  150064       1.9356     0.026458
enh60242    4   96214300   96215300      1       1  150064       2.2517      0.01217
enh60260    4   99403900   99404900      1       1  150064        2.184      0.01448
enh60266    4   99465500   99466500      4       2  150064       2.3669     0.008968
enh60267    4   99492200   99493200      1       1  150064       1.8405      0.03285
enh60284    4   99585400   99586400      1       1  150064       1.9779      0.02397
enh60322    4  100741900  100742900      4       2  150064       2.4745    0.0066703
enh60323    4  100745600  100746600      5       2  150064       1.8566     0.031683
enh60324    4  100748600  100749600      6       3  150064       2.6919    0.0035527
enh60325    4  100767000  100768000      4       2  150064       2.0602     0.019689
enh60328    4  100810300  100811300      4       2  150064       2.5982    0.0046857
enh60330    4  100815900  100816900      6       2  150064       1.7416     0.040791
enh60341    4  101014600  101015600      2       1  150064        2.258     0.011974
enh60343    4  101017200  101018200      6       2  150064       2.4486    0.0071698
enh60353    4  101940400  101941400      1       1  150064       2.8544     0.002156
enh60360    4  102108700  102109700      3       2  150064       1.8139     0.034845
enh60362    4  102124800  102125800      1       1  150064       2.1003      0.01785
enh60374    4  102220600  102221600      1       1  150064       2.6162     0.004446
enh60381    4  102256200  102257200      1       1  150064       1.7044      0.04415
enh60393    4  103368500  103369500      4       2  150064       1.8661     0.031015
enh60431    4  103655600  103656600      2       1  150064       2.1671     0.015114
enh60433    4  103682800  103683800      2       1  150064       2.6844    0.0036333
enh60434    4  103709900  103710900      2       1  150064       3.5338    0.0002048
enh60435    4  103725700  103726700      2       1  150064       3.2376   0.00060273
enh60436    4  103729400  103730400      2       1  150064       3.2676   0.00054233
enh60437    4  103732600  103733600      4       2  150064       3.5712    0.0001777
enh60438    4  103734700  103735700      1       1  150064       3.7539    8.704e-05
enh60439    4  103785400  103786400      5       1  150064       3.7567   8.6099e-05
enh60440    4  103787500  103788500      1       1  150064       3.8858      5.1e-05
enh60442    4  103939100  103940100      2       1  150064       3.5984   0.00016012
enh60443    4  103941500  103942500      3       1  150064       2.5793    0.0049495
enh60447    4  104058000  104059000      1       1  150064       2.3586     0.009171
enh60481    4  108853700  108854700      2       1  150064       2.0506     0.020153
enh60490    4  108977400  108978400      3       2  150064       2.0899     0.018312
enh60508    4  109074700  109075700      2       1  150064       2.5297    0.0057078
enh60512    4  109235400  109236400      1       1  150064       2.3464     0.009477
enh60515    4  109267100  109268100      4       2  150064       1.9632     0.024814
enh60534    4  109544700  109545700      1       1  150064       2.0204      0.02167
enh60577    4  110536900  110537900      3       1  150064        1.904     0.028457
enh60582    4  110552300  110553300      1       1  150064       1.9644      0.02474
enh60583    4  110564400  110565400      1       1  150064       1.7598      0.03922
enh60584    4  110569800  110570800      5       1  150064       1.7466     0.040357
enh60586    4  110576600  110577600      4       2  150064       2.2768       0.0114
enh60587    4  110579200  110580200      5       2  150064       2.1202     0.016997
enh60590    4  110590200  110591200      3       1  150064       1.6558     0.048886
enh60599    4  110890800  110891800      2       1  150064        3.004    0.0013321
enh60659    4  114613600  114614600      2       1  150064       1.7332     0.041527
enh60662    4  114647100  114648100      1       1  150064       1.7033      0.04426
enh60674    4  114676200  114677200      4       2  150064       1.6902     0.045491
enh60747    4  122720300  122721300      1       1  150064       2.3058      0.01056
enh60756    4  122898600  122899600      1       1  150064       2.4591     0.006964
enh60757    4  123038400  123039400      1       1  150064       1.8861      0.02964
enh60758    4  123052500  123053500      3       2  150064       1.8386     0.032989
enh60768    4  123285900  123286900      1       1  150064       2.1727       0.0149
enh60771    4  123377900  123378900      1       1  150064       2.0054      0.02246
enh60772    4  123380000  123381000      1       1  150064       2.0196      0.02171
enh60778    4  123500400  123501400      6       3  150064       2.0937     0.018145
enh60786    4  123652500  123653500      1       1  150064       1.7892      0.03679
enh60790    4  123845400  123846400     10       4  150064       2.0634     0.019539
enh60791    4  123846100  123847100      5       3  150064       2.3037     0.010621
enh60802    4  124527800  124528800      5       2  150064       2.0066     0.022398
enh60819    4  129210300  129211300      1       1  150064       1.9004      0.02869
enh60821    4  129435000  129436000      1       1  150064       2.4895     0.006397
enh60848    4  139937800  139938800      3       1  150064       3.2198   0.00064145
enh60849    4  139939300  139940300      5       3  150064       2.0889      0.01836
enh60855    4  140065500  140066500      4       2  150064       2.3645    0.0090284
enh60857    4  140093000  140094000      3       2  150064       1.9157     0.027702
enh60859    4  140099800  140100800      4       2  150064       1.9009     0.028657
enh60891    4  140730200  140731200      2       1  150064        2.621    0.0043833
enh60899    4  140974600  140975600      4       2  150064       1.7175      0.04294
enh60906    4  141017900  141018900      2       1  150064       1.9869     0.023466
enh60908    4  141024500  141025500      3       1  150064       1.6972     0.044829
enh60923    4  141641300  141642300      3       2  150064       2.9901    0.0013944
enh60935    4  143143400  143144400      1       1  150064       2.0554      0.01992
enh60941    4  143191400  143192400      3       1  150064       1.9992     0.022792
enh60942    4  143194600  143195600      4       1  150064       2.0302     0.021169
enh60944    4  143212400  143213400      6       3  150064       1.7591     0.039278
enh60945    4  143215900  143216900      2       1  150064       1.8274     0.033822
enh60978    4  143304400  143305400      5       2  150064       1.6601     0.048452
enh60981    4  143312600  143313600      3       1  150064       1.6703     0.047426
enh61005    4  143614400  143615400      2       1  150064       2.0376     0.020796
enh61008    4  143627000  143628000      2       1  150064       2.5264    0.0057611
enh61017    4  144326300  144327300      4       2  150064       2.4579     0.006988
enh61019    4  144439500  144440500      2       1  150064       3.2906   0.00049988
enh61020    4  144479300  144480300      5       2  150064       2.8259    0.0023571
enh61094    4  148976300  148977300      4       1  150064       2.0703     0.019211
enh61095    4  148982300  148983300      4       1  150064       1.7519     0.039898
enh61099    4  149137200  149138200      4       2  150064       1.7993     0.035988
enh61107    4  149296100  149297100      2       1  150064       1.7828     0.037312
enh61108    4  149298000  149299000      1       1  150064       3.2148    0.0006527
enh61124    4  151871700  151872700      2       1  150064         1.79     0.036729
enh61134    4  151924600  151925600      2       1  150064       1.6601     0.048448
enh61138    4  151950900  151951900      2       1  150064        1.858     0.031584
enh61165    4  153037500  153038500      4       2  150064       1.8011     0.035844
enh61166    4  153047500  153048500      5       2  150064        2.124     0.016834
enh61282    4  154536000  154537000      3       1  150064        1.837     0.033103
enh61288    4  154676200  154677200      3       1  150064       3.2249   0.00063016
enh61289    4  154678100  154679100      1       1  150064        1.818      0.03453
enh61291    4  154729800  154730800      7       3  150064       2.0377      0.02079
enh61307    4  159688700  159689700      1       1  150064       1.8692       0.0308
enh61308    4  159691400  159692400      1       1  150064       1.9175      0.02759
enh61311    4  159699500  159700500      3       1  150064        1.769     0.038449
enh61312    4  159704400  159705400      2       1  150064       2.2641     0.011784
enh61320    4  159823100  159824100      2       1  150064       1.8648     0.031107
enh61321    4  159851100  159852100      2       1  150064       2.2537     0.012106
enh61360    4  165898800  165899800      2       1  150064       1.8408     0.032823
enh61363    4  166125200  166126200      1       1  150064       2.8207     0.002396
enh61368    4  166143000  166144000      1       1  150064       3.2177    0.0006461
enh61370    4  166169100  166170100      6       3  150064       2.2874     0.011085
enh61372    4  166180400  166181400      8       3  150064       2.3382    0.0096895
enh61375    4  166215100  166216100      3       2  150064       1.7398     0.040944
enh61386    4  169240500  169241500      2       1  150064       1.7671     0.038602
enh61400    4  170000400  170001400      2       1  150064       1.9724     0.024281
enh61401    4  170001000  170002000      4       2  150064       2.1287     0.016639
enh61403    4  170332300  170333300      4       2  150064       4.1393   1.7421e-05
enh61408    4  170544100  170545100      4       2  150064       2.5965    0.0047083
enh61409    4  170546000  170547000      2       1  150064       4.6515   1.6478e-06
enh61411    4  170579700  170580700      1       1  150064       5.0246    2.523e-07
enh61413    4  170585500  170586500      1       1  150064       4.3017    8.475e-06
enh61418    4  174041900  174042900      3       2  150064       1.6765     0.046823
enh61424    4  174106900  174107900      2       1  150064       1.7183     0.042869
enh61450    4  176867500  176868500      2       1  150064       4.2666   9.9257e-06
enh61467    4  178237900  178238900      2       1  150064       2.2601     0.011908
enh61477    4  178361200  178362200      4       2  150064       1.8573     0.031637
enh61515    4  185185000  185186000      6       2  150064       2.8168    0.0024251
enh61521    4  185235000  185236000      1       1  150064       1.9182      0.02754
enh61522    4  185240000  185241000      4       2  150064       1.9096     0.028095
enh61531    4  185331200  185332200      5       3  150064       2.9785    0.0014483
enh61532    4  185333000  185334000      4       2  150064       2.2662      0.01172
enh61536    4  185342900  185343900      4       2  150064       2.8231    0.0023783
enh61560    4  185504800  185505800      4       2  150064       1.9503     0.025572
enh61564    4  185565900  185566900      2       1  150064       1.8073     0.035355
enh61566    4  185572200  185573200      3       1  150064       1.7089     0.043735
enh61569    4  185655700  185656700      3       2  150064       2.0029     0.022595
enh61571    4  185667400  185668400      3       1  150064       1.7387     0.041039
enh61577    4  185734000  185735000      2       1  150064       1.6688     0.047576
enh61600    4  186177400  186178400      4       1  150064       1.7218     0.042551
enh61602    4  186184300  186185300      4       1  150064       1.7598     0.039223
enh61603    4  186187000  186188000      3       1  150064       1.8555      0.03176
enh61604    4  186201400  186202400      1       1  150064       2.1615      0.01533
enh61614    4  186988700  186989700      3       2  150064       2.5305    0.0056955
enh61676    5    1099300    1100300      7       3  150064       1.8683     0.030859
enh61677    5    1102300    1103300      6       2  150064       2.0103     0.022198
enh61678    5    1106100    1107100      2       1  150064       2.5355    0.0056151
enh61708    5    1519700    1520700      2       1  150064       1.7761      0.03786
enh61722    5    5420600    5421600      7       2  150064       2.9492     0.001593
enh61723    5    5424800    5425800      1       1  150064       2.8418     0.002243
enh61724    5    5429900    5430900      2       1  150064       4.0821   2.2313e-05
enh61725    5    5480900    5481900      3       2  150064       3.9667   3.6437e-05
enh61726    5    5492300    5493300      1       1  150064       3.6504    0.0001309
enh61727    5    5493800    5494800      2       1  150064       2.2234     0.013093
enh61728    5    5494700    5495700      4       2  150064       2.5949    0.0047313
enh61736    5    6630600    6631600      2       1  150064       2.2091     0.013584
enh61737    5    6634600    6635600      4       2  150064       1.6834     0.046145
enh61739    5    6719400    6720400      2       1  150064       2.8878    0.0019396
enh61740    5    6723500    6724500      8       4  150064       2.0032     0.022579
enh61742    5    6730000    6731000      5       3  150064       2.5088    0.0060575
enh61743    5    6733300    6734300      8       3  150064       2.7558    0.0029275
enh61744    5    6736700    6737700      5       2  150064       3.0069    0.0013198
enh61745    5    6766000    6767000      3       1  150064       1.8638     0.031175
enh61752    5    7815900    7816900      1       1  150064       2.3398     0.009647
enh61797    5   10631300   10632300      4       1  150064       1.7436     0.040612
enh61798    5   10634100   10635100      5       2  150064       1.7042     0.044174
enh61851    5   14702700   14703700      1       1  150064       1.8943      0.02909
enh61852    5   14706100   14707100      2       1  150064       1.9555     0.025264
enh61858    5   14727300   14728300      6       3  150064       1.7728     0.038128
enh61887    5   16523400   16524400      1       1  150064       2.1244      0.01682
enh61889    5   16540400   16541400      2       1  150064       2.4877    0.0064293
enh61927    5   32019800   32020800      5       3  150064       1.7374     0.041161
enh61971    5   32583500   32584500      3       2  150064       1.8004       0.0359
enh61993    5   35478600   35479600      2       1  150064       1.6872     0.045786
enh61997    5   35657800   35658800      2       1  150064       1.6698     0.047483
enh62029    5   36149600   36150600      1       1  150064       1.8239      0.03408
enh62058    5   36950300   36951300      2       1  150064       1.7405     0.040888
enh62072    5   37737600   37738600      1       1  150064       1.6496      0.04951
enh62081    5   39032600   39033600      3       1  150064       1.8067     0.035404
enh62084    5   39044800   39045800      3       2  150064       1.9589     0.025062
enh62118    5   39231400   39232400      3       2  150064       1.9878     0.023418
enh62127    5   39282800   39283800      4       1  150064       1.9919     0.023189
enh62155    5   40591400   40592400      1       1  150064       2.1479      0.01586
enh62247    5   43626800   43627800      3       1  150064       2.1787     0.014678
enh62249    5   44807800   44808800      3       1  150064        3.754   8.7012e-05
enh62251    5   44822600   44823600      5       1  150064       4.1187   1.9048e-05
enh62252    5   44875500   44876500      1       1  150064       4.0956    2.105e-05
enh62253    5   49623800   49624800      7       2  150064       3.7131   0.00010238
enh62254    5   49659500   49660500      2       1  150064       3.8465   5.9914e-05
enh62255    5   49694000   49695000      3       2  150064       4.6166   1.9501e-06
enh62256    5   49702400   49703400      1       1  150064       2.9702     0.001488
enh62257    5   49705000   49706000      2       1  150064       3.5112   0.00022301
enh62259    5   49711800   49712800      1       1  150064       3.6949      0.00011
enh62260    5   49716000   49717000      2       1  150064       3.8362   6.2486e-05
enh62261    5   49717800   49718800      2       1  150064       4.2114   1.2692e-05
enh62265    5   49725600   49726600      5       2  150064       4.5165   3.1437e-06
enh62266    5   49729800   49730800      3       1  150064       3.4547   0.00027543
enh62268    5   49738100   49739100      3       1  150064       4.0244   2.8561e-05
enh62269    5   49741700   49742700      3       2  150064        3.187   0.00071891
enh62270    5   49745400   49746400      3       2  150064       2.8872    0.0019432
enh62271    5   49754100   49755100      1       1  150064       3.7509    8.809e-05
enh62272    5   49785100   49786100      8       2  150064       4.5137   3.1846e-06
enh62273    5   49797200   49798200      4       2  150064       3.3538   0.00039854
enh62274    5   49849100   49850100      3       2  150064       1.9941     0.023072
enh62275    5   49850400   49851400      3       2  150064       1.9706     0.024382
enh62283    5   49949400   49950400      4       2  150064       2.6279    0.0042953
enh62288    5   49975100   49976100      2       1  150064       3.0057    0.0013248
enh62290    5   49980500   49981500      2       1  150064        2.295     0.010866
enh62297    5   50012300   50013300      1       1  150064       3.2906    0.0004999
enh62304    5   50025800   50026800      2       1  150064       1.6716     0.047304
enh62307    5   50031900   50032900      2       1  150064       1.6462     0.049861
enh62309    5   50037800   50038800      3       1  150064       2.3978    0.0082463
enh62335    5   52335800   52336800      4       2  150064       1.8088     0.035238
enh62342    5   52855400   52856400      1       1  150064       1.7387      0.04104
enh62343    5   52857800   52858800      1       1  150064        1.659      0.04856
enh62345    5   52864500   52865500      2       1  150064       1.8806     0.030016
enh62349    5   53597300   53598300      2       1  150064       2.6232    0.0043557
enh62353    5   53607600   53608600      2       1  150064        1.647     0.049777
enh62364    5   53933700   53934700      6       3  150064       2.1165     0.017151
enh62365    5   53940200   53941200      5       1  150064       1.6629     0.048165
enh62374    5   54140500   54141500      6       2  150064       2.5919    0.0047731
enh62375    5   54162700   54163700      1       1  150064         1.97      0.02442
enh62376    5   54191100   54192100      1       1  150064       1.8826      0.02988
enh62383    5   54301200   54302200      4       2  150064       2.0709     0.019184
enh62400    5   54608600   54609600      1       1  150064       1.8258      0.03394
enh62423    5   55199000   55200000      1       1  150064       3.2814    0.0005164
enh62424    5   55201800   55202800      4       2  150064       2.8947    0.0018979
enh62427    5   55219400   55220400      6       4  150064       2.4734    0.0066915
enh62470    5   55459900   55460900      3       1  150064       1.6582     0.048637
enh62471    5   55463400   55464400      6       2  150064       1.6819     0.046295
enh62549    5   56619600   56620600      1       1  150064       1.8289      0.03371
enh62563    5   58298000   58299000     10       3  150064       2.4339    0.0074683
enh62564    5   58298600   58299600      8       2  150064       2.6966    0.0035022
enh62565    5   58300200   58301200      7       3  150064       2.2765     0.011409
enh62566    5   58302900   58303900      6       2  150064       1.7493     0.040123
enh62567    5   58316800   58317800      3       1  150064       2.6925    0.0035462
enh62568    5   58321200   58322200      1       1  150064        2.691     0.003562
enh62569    5   58326300   58327300      1       1  150064        2.689     0.003583
enh62570    5   58328200   58329200      2       1  150064       1.8218     0.034245
enh62589    5   59105500   59106500      3       1  150064       2.3249     0.010038
enh62591    5   59973100   59974100      4       2  150064       2.6219    0.0043717
enh62596    5   60256000   60257000      4       1  150064         2.85     0.002186
enh62597    5   60455200   60456200      1       1  150064       4.1883    1.405e-05
enh62599    5   60565000   60566000      1       1  150064       3.7125    0.0001026
enh62601    5   60573200   60574200      3       2  150064       3.1217   0.00089914
enh62602    5   60614300   60615300      3       2  150064       5.7393   4.7535e-09
enh62603    5   60615400   60616400      3       2  150064       6.1932   2.9478e-10
enh62604    5   60625000   60626000      2       1  150064       4.2215   1.2132e-05
enh62612    5   60705200   60706200      3       2  150064       2.8612    0.0021103
enh62613    5   60711700   60712700      1       1  150064       5.0953    1.741e-07
enh62616    5   60760000   60761000      1       1  150064       4.6098    2.015e-06
enh62618    5   60830100   60831100      1       1  150064       1.7599      0.03921
enh62620    5   61520200   61521200      1       1  150064       2.6615      0.00389
enh62622    5   61553100   61554100      5       3  150064       2.8558    0.0021461
enh62623    5   61556300   61557300      5       2  150064       2.7748    0.0027615
enh62626    5   61582600   61583600      3       1  150064       3.1015   0.00096257
enh62627    5   61583800   61584800      2       1  150064       3.1118   0.00092963
enh62628    5   61587400   61588400      3       2  150064       2.4932    0.0063298
enh62629    5   61593800   61594800      2       1  150064       2.8752     0.002019
enh62630    5   61600200   61601200      3       2  150064       1.9203     0.027412
enh62631    5   61610000   61611000      1       1  150064       1.7921      0.03656
enh62632    5   61619200   61620200      5       2  150064       1.7372     0.041178
enh62635    5   61629700   61630700      4       2  150064       2.2763     0.011414
enh62639    5   61636200   61637200      1       1  150064       1.8106       0.0351
enh62642    5   61643500   61644500      3       2  150064       2.8954    0.0018932
enh62645    5   61691200   61692200      4       1  150064       1.8289     0.033711
enh62646    5   61710000   61711000      1       1  150064        1.827      0.03385
enh62652    5   61901200   61902200      1       1  150064       2.0579       0.0198
enh62660    5   64322600   64323600      1       1  150064       2.7858      0.00267
enh62661    5   64330100   64331100      4       1  150064       2.6771    0.0037133
enh62666    5   64779200   64780200      4       2  150064       1.9537     0.025369
enh62667    5   64856100   64857100      3       2  150064       2.5622    0.0052008
enh62670    5   64914700   64915700      3       2  150064       1.7247     0.042289
enh62671    5   64917300   64918300      7       3  150064       1.7514     0.039938
enh62747    5   67509600   67510600      3       2  150064       1.9903      0.02328
enh62748    5   67515300   67516300      3       2  150064       1.7742     0.038012
enh62772    5   67680400   67681400      2       1  150064       2.4683    0.0067884
enh62775    5   67702700   67703700      2       1  150064       1.7568     0.039477
enh62776    5   67710900   67711900      2       1  150064        2.807    0.0025005
enh62777    5   67721000   67722000      5       2  150064       2.7397    0.0030752
enh62779    5   67730900   67731900      3       2  150064       2.9911    0.0013901
enh62811    5   70753000   70754000      2       1  150064       1.6903     0.045488
enh62821    5   71602400   71603400      1       1  150064        2.217      0.01331
enh62824    5   71613800   71614800      3       2  150064       1.9122     0.027927
enh62871    5   74324200   74325200      4       1  150064       2.1812     0.014585
enh62872    5   74327000   74328000      3       1  150064       1.8666      0.03098
enh62875    5   74340200   74341200      1       1  150064       1.7481      0.04022
enh62888    5   74631400   74632400      4       2  150064       1.8005     0.035893
enh62896    5   74809000   74810000      3       2  150064       1.8371     0.033098
enh62901    5   74854500   74855500      2       1  150064       2.6773    0.0037111
enh62905    5   74965300   74966300      2       1  150064        2.081     0.018715
enh62906    5   74973300   74974300      4       1  150064       3.1484   0.00082071
enh62919    5   75623900   75624900      2       1  150064       1.7906     0.036677
enh62989    5   77015400   77016400      1       1  150064       2.2165      0.01333
enh62993    5   77101900   77102900      4       2  150064       2.8055     0.002512
enh62996    5   77564000   77565000      3       1  150064       3.4448   0.00028571
enh62997    5   77579300   77580300      4       2  150064       3.6058   0.00015561
enh62998    5   77581900   77582900      8       3  150064       3.9171   4.4815e-05
enh62999    5   77583600   77584600     11       2  150064       4.3078   8.2438e-06
enh63000    5   77585000   77586000      5       2  150064        2.692    0.0035516
enh63001    5   77587500   77588500      4       2  150064       3.1666   0.00077111
enh63002    5   77653800   77654800      2       1  150064       1.9386     0.026273
enh63003    5   77665200   77666200      3       2  150064       2.6046    0.0045993
enh63004    5   77665800   77666800      2       1  150064       3.2353    0.0006075
enh63005    5   77683000   77684000      5       2  150064       3.0565    0.0011197
enh63006    5   77700100   77701100      2       1  150064       2.0629     0.019561
enh63007    5   77779000   77780000      3       1  150064       2.2771     0.011391
enh63017    5   78549100   78550100      1       1  150064       1.6646        0.048
enh63047    5   79437600   79438600      6       1  150064       1.6647     0.047984
enh63055    5   79461900   79462900      3       2  150064       1.9816     0.023765
enh63069    5   79506800   79507800      2       1  150064       2.1979     0.013978
enh63072    5   79516500   79517500      2       1  150064       1.7761     0.037859
enh63073    5   79518400   79519400      8       3  150064       1.8155     0.034727
enh63151    5   81073800   81074800      4       2  150064       2.2007     0.013878
enh63152    5   81075600   81076600      2       1  150064       1.8606     0.031401
enh63156    5   81134000   81135000      1       1  150064       2.8126     0.002457
enh63159    5   81148900   81149900      1       1  150064       1.6663      0.04783
enh63164    5   81520900   81521900      1       1  150064       2.6016      0.00464
enh63165    5   81571800   81572800      7       3  150064        2.907    0.0018247
enh63166    5   81574800   81575800      5       2  150064       1.9943     0.023058
enh63184    5   86375500   86376500      7       2  150064       1.6842     0.046076
enh63210    5   86626300   86627300      3       2  150064       1.9375     0.026343
enh63222    5   87499800   87500800      1       1  150064        2.592     0.004771
enh63223    5   87546200   87547200      1       1  150064       2.7381      0.00309
enh63224    5   87561100   87562100      2       1  150064       1.9422     0.026056
enh63225    5   87562500   87563500      1       1  150064       3.0352     0.001202
enh63226    5   87566400   87567400      2       1  150064       3.1952   0.00069863
enh63229    5   88029600   88030600      2       1  150064       2.8733    0.0020313
enh63230    5   88120200   88121200      3       1  150064       1.7435     0.040621
enh63231    5   88123000   88124000      1       1  150064       3.5875    0.0001669
enh63238    5   89768100   89769100      1       1  150064       1.8942       0.0291
enh63241    5   90169000   90170000      3       1  150064       1.8746     0.030424
enh63242    5   90235900   90236900      7       3  150064       4.3175   7.8916e-06
enh63243    5   90458100   90459100      4       2  150064       2.3577    0.0091942
enh63244    5   90562000   90563000      2       1  150064       1.7203     0.042687
enh63245    5   90564800   90565800      5       3  150064       1.8067     0.035406
enh63252    5   90672000   90673000      1       1  150064       2.6307      0.00426
enh63257    5   90790000   90791000      2       1  150064       1.7041     0.044182
enh63267    5   93912100   93913100      5       2  150064       1.8307     0.033576
enh63268    5   93952200   93953200      2       1  150064       2.6652    0.0038477
enh63269    5   93955600   93956600      4       2  150064       2.2888     0.011045
enh63283    5   94979700   94980700      1       1  150064       1.9653      0.02469
enh63300    5   95160900   95161900      7       2  150064       1.9314     0.026715
enh63311    5   95263500   95264500      4       2  150064        2.232     0.012807
enh63315    5   95298900   95299900      3       1  150064       1.9021     0.028579
enh63323    5   95984800   95985800      4       2  150064       2.2119     0.013486
enh63326    5   96000200   96001200      4       2  150064        1.679      0.04658
enh63327    5   96001500   96002500      2       1  150064        2.213     0.013449
enh63328    5   96003400   96004400      5       3  150064       2.0453      0.02041
enh63353    5   96219500   96220500      1       1  150064       2.2141      0.01341
enh63354    5   96220600   96221600      6       2  150064       1.9633     0.024808
enh63355    5   96222000   96223000      2       1  150064       2.0201     0.021689
enh63356    5   96226100   96227100      9       2  150064       1.7687     0.038473
enh63357    5   96229200   96230200      7       2  150064       2.4125    0.0079208
enh63358    5   96231400   96232400      7       2  150064       2.3766    0.0087359
enh63359    5   96233000   96234000      2       1  150064       2.4102     0.007971
enh63360    5   96236700   96237700      4       1  150064       2.3154     0.010294
enh63361    5   96241500   96242500      6       1  150064       2.4231    0.0076939
enh63362    5   96245100   96246100      8       1  150064       2.3604    0.0091287
enh63363    5   96258100   96259100      4       2  150064       2.2622     0.011843
enh63366    5   96276000   96277000      4       1  150064       2.5433    0.0054911
enh63367    5   96281000   96282000      6       2  150064       2.3192     0.010192
enh63368    5   96285300   96286300      2       1  150064       2.7291    0.0031749
enh63369    5   96288500   96289500      2       1  150064       2.2949     0.010869
enh63371    5   96295200   96296200      1       1  150064       2.6332     0.004229
enh63372    5   96303200   96304200      1       1  150064       2.3999     0.008199
enh63374    5   96313800   96314800      4       2  150064       1.8967     0.028931
enh63375    5   96319200   96320200      3       1  150064       2.6783    0.0036993
enh63376    5   96329500   96330500      3       2  150064       2.0327     0.021043
enh63377    5   96340100   96341100      1       1  150064       2.4941     0.006314
enh63378    5   96344900   96345900      1       1  150064       2.6721     0.003769
enh63379    5   96357600   96358600      1       1  150064       2.8599     0.002119
enh63387    5   96883400   96884400      4       2  150064       1.8758     0.030339
enh63394    5   98245500   98246500      3       1  150064       2.6022    0.0046319
enh63395    5   98252600   98253600      2       1  150064       2.6748    0.0037389
enh63397    5   98267300   98268300      2       1  150064       1.7789     0.037626
enh63398    5   98273300   98274300      2       1  150064       1.7953       0.0363
enh63400    5   98361900   98362900      2       1  150064       2.2907     0.010989
enh63401    5   98363500   98364500      4       2  150064       1.6736     0.047107
enh63402    5   98366900   98367900      1       1  150064       2.0116      0.02213
enh63404    5   98371900   98372900      3       1  150064       2.3882     0.008466
enh63406    5   98381400   98382400      1       1  150064       1.9861      0.02351
enh63437    5  100382500  100383500      5       3  150064       1.9695     0.024446
enh63438    5  101630100  101631100      4       2  150064        4.228    1.179e-05
enh63439    5  101632500  101633500      4       2  150064       2.9367    0.0016588
enh63448    5  102113400  102114400      4       2  150064       1.7526     0.039839
enh63472    5  106724200  106725200      3       1  150064       2.3874    0.0084844
enh63486    5  108095500  108096500      3       2  150064       1.7898     0.036746
enh63488    5  108682900  108683900      3       2  150064       2.9834    0.0014253
enh63490    5  108721100  108722100      3       2  150064       3.1191   0.00090711
enh63491    5  108723900  108724900      4       2  150064       2.0635     0.019533
enh63492    5  108729000  108730000      1       1  150064       2.3576     0.009196
enh63493    5  108732700  108733700      7       3  150064       2.8162    0.0024297
enh63494    5  108738000  108739000      3       2  150064       2.9484     0.001597
enh63495    5  108747000  108748000      7       3  150064       2.7297    0.0031699
enh63496    5  108992300  108993300      5       2  150064       4.2386   1.1248e-05
enh63497    5  109023800  109024800      5       3  150064       4.5425   2.7791e-06
enh63498    5  109032400  109033400      4       2  150064       3.7371   9.3062e-05
enh63499    5  109036400  109037400      7       4  150064       3.7812   7.8047e-05
enh63503    5  109060600  109061600      5       3  150064       1.7337     0.041483
enh63504    5  109075600  109076600      3       2  150064       4.0393   2.6811e-05
enh63505    5  109083100  109084100      4       2  150064       4.6724   1.4887e-06
enh63509    5  109094900  109095900      6       3  150064       4.6175   1.9423e-06
enh63513    5  109198700  109199700      2       1  150064       3.4924   0.00023934
enh63515    5  109211700  109212700      2       1  150064       1.6952     0.045017
enh63607    5  112223200  112224200      3       1  150064        1.712     0.043444
enh63616    5  112310900  112311900      2       1  150064       2.6321    0.0042434
enh63640    5  114590200  114591200      4       2  150064       1.9659     0.024656
enh63659    5  115418200  115419200      1       1  150064       2.1294      0.01661
enh63661    5  115470800  115471800      9       3  150064       2.1843      0.01447
enh63662    5  115473000  115474000      7       4  150064       1.8543     0.031849
enh63698    5  118680300  118681300      2       1  150064       1.8581     0.031579
enh63699    5  118685100  118686100      5       3  150064       1.7292     0.041885
enh63711    5  118789000  118790000      3       1  150064       1.8087     0.035251
enh63748    5  125757800  125758800      2       1  150064       1.9487     0.025668
enh63769    5  126098200  126099200      5       3  150064       2.3878    0.0084743
enh63775    5  126131600  126132600      3       1  150064       2.2704      0.01159
enh63786    5  126204000  126205000      5       3  150064       2.9094    0.0018108
enh63788    5  126307100  126308100      2       1  150064       3.5356   0.00020346
enh63789    5  126308400  126309400      3       1  150064       2.1627     0.015283
enh63790    5  126317500  126318500      3       1  150064       2.2795     0.011318
enh63791    5  126323500  126324500      6       2  150064       2.1607     0.015358
enh63792    5  126347400  126348400      2       1  150064       3.2611   0.00055493
enh63794    5  126363800  126364800      4       2  150064        2.748    0.0029982
enh63804    5  127120600  127121600      2       1  150064       2.8574    0.0021355
enh63809    5  127415700  127416700      1       1  150064       2.5846     0.004874
enh63856    5  130674600  130675600      2       1  150064       1.6946     0.045071
enh63883    5  130805900  130806900      1       1  150064       1.8782      0.03018
enh63885    5  130815500  130816500      3       1  150064       1.8604     0.031418
enh63887    5  130823900  130824900      2       1  150064       1.9187     0.027513
enh63895    5  130875400  130876400      1       1  150064       1.7456      0.04044
enh63899    5  130898000  130899000      1       1  150064       1.6961      0.04493
enh63901    5  130903800  130904800      1       1  150064       1.7737      0.03806
enh63903    5  130920000  130921000      2       1  150064       1.7333     0.041525
enh63907    5  130932000  130933000      1       1  150064       1.8213      0.03428
enh63908    5  130939500  130940500      1       1  150064       1.8048      0.03555
enh63909    5  130940500  130941500      1       1  150064       1.7508      0.03999
enh63910    5  130941800  130942800      2       1  150064       1.6838     0.046111
enh63967    5  131770800  131771800      3       1  150064       2.0343     0.020959
enh63971    5  131783400  131784400      5       2  150064       1.8752     0.030382
enh63975    5  131797100  131798100      2       1  150064       1.8349     0.033258
enh63976    5  131800900  131801900      7       4  150064       2.2034     0.013783
enh63979    5  131808100  131809100      4       2  150064       2.3089     0.010474
enh63987    5  131864500  131865500      1       1  150064       2.0612      0.01964
enh64015    5  132391500  132392500      2       1  150064        1.667     0.047753
enh64017    5  132395800  132396800      1       1  150064       1.7126      0.04339
enh64027    5  132633800  132634800      1       1  150064       2.0294      0.02121
enh64097    5  133968600  133969600      2       1  150064       1.9464     0.025804
enh64132    5  135372300  135373300      1       1  150064       2.2179      0.01328
enh64141    5  137068200  137069200      1       1  150064       3.1885    0.0007151
enh64142    5  137072900  137073900      1       1  150064       3.2348    0.0006086
enh64143    5  137078400  137079400      1       1  150064       3.2042    0.0006772
enh64147    5  137194100  137195100      3       2  150064        2.066     0.019414
enh64151    5  137331900  137332900      5       2  150064       2.6996    0.0034712
enh64152    5  137359800  137360800      6       4  150064       1.9606     0.024963
enh64154    5  137365800  137366800      1       1  150064       1.7893      0.03678
enh64155    5  137369400  137370400      1       1  150064       1.7626      0.03898
enh64161    5  137431200  137432200      3       1  150064       1.8681     0.030874
enh64168    5  137672200  137673200      5       3  150064       4.9712   3.3275e-07
enh64169    5  137675600  137676600      3       1  150064       3.2208   0.00063924
enh64171    5  137696200  137697200      1       1  150064       2.5148     0.005955
enh64172    5  137698400  137699400      2       1  150064       2.5168    0.0059216
enh64173    5  137704700  137705700      4       2  150064       2.8783    0.0019992
enh64175    5  137775100  137776100      3       2  150064       4.4343   4.6181e-06
enh64176    5  137785300  137786300      1       1  150064       3.4458    0.0002847
enh64178    5  137798400  137799400      6       2  150064       3.7326    9.477e-05
enh64182    5  137865200  137866200      2       1  150064       3.0888    0.0010048
enh64184    5  137872000  137873000      2       1  150064       4.4589   4.1191e-06
enh64186    5  137882300  137883300      2       1  150064       4.6279   1.8473e-06
enh64187    5  137884800  137885800      1       1  150064       3.9542    3.839e-05
enh64189    5  137899500  137900500      1       1  150064       5.2497    7.617e-08
enh64190    5  137901800  137902800      2       1  150064       4.5947   2.1664e-06
enh64191    5  137905700  137906700      2       1  150064       3.3035   0.00047735
enh64193    5  137908600  137909600      1       1  150064       3.1639    0.0007783
enh64206    5  138404200  138405200      3       2  150064       1.8012     0.035839
enh64237    5  138773200  138774200      2       1  150064       2.5443    0.0054742
enh64244    5  138850700  138851700      1       1  150064       1.9752      0.02412
enh64248    5  138872100  138873100      2       1  150064       1.9077     0.028216
enh64250    5  138890700  138891700      5       2  150064       1.9951     0.023016
enh64265    5  138986100  138987100      2       1  150064       2.0527     0.020051
enh64273    5  139041000  139042000      3       2  150064       1.8762     0.030313
enh64274    5  139044300  139045300      2       1  150064       2.4158    0.0078496
enh64275    5  139050700  139051700      1       1  150064       2.9118     0.001797
enh64276    5  139051800  139052800      1       1  150064       3.7447     9.03e-05
enh64277    5  139054900  139055900      1       1  150064       3.5172    0.0002181
enh64279    5  139066500  139067500      2       1  150064       3.6259   0.00014401
enh64280    5  139069100  139070100      1       1  150064       2.7664     0.002834
enh64285    5  139226700  139227700      1       1  150064       2.1675       0.0151
enh64292    5  139523400  139524400      3       2  150064       1.7786     0.037649
enh64293    5  139536000  139537000      2       1  150064       3.5479   0.00019415
enh64294    5  139536400  139537400      2       1  150064       3.3347    0.0004269
enh64295    5  139536800  139537800      4       2  150064       3.2475   0.00058217
enh64303    5  139664200  139665200      6       3  150064       1.7188     0.042822
enh64304    5  139672400  139673400      1       1  150064       3.4603    0.0002698
enh64308    5  139680700  139681700      1       1  150064       3.6524    0.0001299
enh64312    5  139730800  139731800      3       2  150064         3.11   0.00093533
enh64316    5  139778900  139779900      2       1  150064       3.1233   0.00089404
enh64318    5  139792200  139793200      1       1  150064       3.5923    0.0001639
enh64322    5  139809900  139810900      1       1  150064       3.2537    0.0005696
enh64323    5  139812500  139813500      1       1  150064       2.7565     0.002921
enh64325    5  139925900  139926900      3       2  150064       2.7348    0.0031207
enh64327    5  139933200  139934200      1       1  150064       3.5038    0.0002293
enh64333    5  140017800  140018800      3       2  150064       2.3221     0.010115
enh64335    5  140024900  140025900      4       2  150064       3.1794    0.0007378
enh64336    5  140028600  140029600      4       2  150064       4.0896   2.1611e-05
enh64337    5  140042800  140043800      2       1  150064       3.6706     0.000121
enh64338    5  140046400  140047400      4       1  150064       2.9811    0.0014362
enh64339    5  140051900  140052900      1       1  150064       4.0009    3.155e-05
enh64340    5  140068500  140069500      1       1  150064       4.2764    9.497e-06
enh64341    5  140072300  140073300      4       2  150064       3.9266   4.3086e-05
enh64342    5  140078800  140079800      1       1  150064         4.26    1.022e-05
enh64343    5  140081000  140082000      3       1  150064       3.9874   3.3404e-05
enh64344    5  140089100  140090100      2       1  150064       2.6155    0.0044554
enh64345    5  140091000  140092000      1       1  150064       4.2633    1.007e-05
enh64347    5  140464200  140465200      5       2  150064       1.7326     0.041582
enh64373    5  141062900  141063900      1       1  150064       2.2371      0.01264
enh64376    5  141178200  141179200      3       1  150064       1.9225     0.027274
enh64377    5  141215400  141216400      4       1  150064       2.4037    0.0081154
enh64397    5  141443000  141444000      1       1  150064       2.0168      0.02186
enh64398    5  141453000  141454000      3       2  150064       2.0791     0.018802
enh64412    5  141566400  141567400      2       1  150064       3.0828    0.0010253
enh64420    5  141702100  141703100      1       1  150064       2.7084      0.00338
enh64424    5  141763400  141764400      4       2  150064       2.0732     0.019078
enh64431    5  141821000  141822000      4       1  150064       1.7112     0.043523
enh64443    5  142158200  142159200      2       1  150064        2.664    0.0038605
enh64497    5  142706800  142707800      4       2  150064       2.0346     0.020947
enh64517    5  142984900  142985900      1       1  150064       1.8066      0.03541
enh64579    5  148674700  148675700      2       1  150064       1.6723     0.047234
enh64586    5  148750600  148751600      2       1  150064       1.8278     0.033789
enh64589    5  148809800  148810800      3       2  150064       2.1632     0.015263
enh64605    5  149025900  149026900      4       2  150064       1.9818     0.023752
enh64607    5  149112300  149113300      5       3  150064       2.1764     0.014761
enh64608    5  149155900  149156900      2       1  150064         1.75     0.040058
enh64721    5  151160500  151161500      2       1  150064       1.6847     0.046019
enh64734    5  151907000  151908000      6       2  150064       4.0734   2.3163e-05
enh64735    5  152732100  152733100      4       2  150064       3.4031   0.00033316
enh64736    5  153339600  153340600      7       3  150064       2.2345     0.012726
enh64738    5  153419600  153420600      2       1  150064       2.9489    0.0015945
enh64739    5  153421500  153422500      1       1  150064       3.2758    0.0005269
enh64742    5  153438300  153439300      4       2  150064       3.5421   0.00019846
enh64743    5  153451500  153452500      2       1  150064       3.2966   0.00048932
enh64744    5  153454900  153455900      8       2  150064        3.783   7.7478e-05
enh64745    5  153559500  153560500      4       2  150064       2.0912     0.018256
enh64748    5  153573600  153574600      2       1  150064       2.1697     0.015015
enh64750    5  153581200  153582200      3       2  150064       2.2382     0.012603
enh64751    5  153582700  153583700      9       3  150064       3.7636   8.3746e-05
enh64752    5  153593500  153594500      3       2  150064       2.5945    0.0047359
enh64753    5  153594900  153595900      5       2  150064       3.0678    0.0010781
enh64755    5  153600600  153601600      3       2  150064       2.7156    0.0033075
enh64756    5  153607600  153608600      4       2  150064       3.2962   0.00048993
enh64757    5  153621800  153622800      3       1  150064       2.1903     0.014252
enh64758    5  153652000  153653000      7       2  150064       4.6462   1.6907e-06
enh64759    5  153688600  153689600      4       2  150064       2.0416     0.020594
enh64763    5  153784800  153785800      5       2  150064       2.7745    0.0027647
enh64774    5  154148200  154149200      5       3  150064       1.8773     0.030241
enh64782    5  154193200  154194200      1       1  150064       2.0556      0.01991
enh64785    5  154213600  154214600      2       1  150064       1.7723     0.038174
enh64823    5  156570800  156571800      2       1  150064       1.6565     0.048815
enh64825    5  156583000  156584000      2       1  150064       2.1171     0.017127
enh64829    5  156602700  156603700      1       1  150064       1.8283      0.03375
enh64830    5  156605500  156606500      3       1  150064       1.9742      0.02418
enh64864    5  156797500  156798500      2       1  150064       1.7414     0.040808
enh64922    5  158302500  158303500      1       1  150064        2.026      0.02138
enh64926    5  158546700  158547700     10       2  150064       3.6267   0.00014356
enh64942    5  158637200  158638200      2       1  150064       3.2814   0.00051655
enh64943    5  158668200  158669200      4       2  150064       3.5486   0.00019364
enh64944    5  158688300  158689300      2       1  150064       4.2854     9.12e-06
enh64946    5  158700700  158701700      1       1  150064       2.5228     0.005822
enh64947    5  158704100  158705100      1       1  150064       2.5583     0.005259
enh64989    5  162884200  162885200      3       2  150064       3.1791   0.00073858
enh64994    5  162938700  162939700      2       1  150064       2.2772     0.011386
enh64995    5  162943800  162944800      6       2  150064       1.7741     0.038027
enh65006    5  167914500  167915500      1       1  150064       2.1444        0.016
enh65040    5  169843400  169844400      2       1  150064       2.0233     0.021523
enh65045    5  170813100  170814100      1       1  150064        2.005      0.02248
enh65048    5  170824600  170825600      1       1  150064       1.7912      0.03663
enh65049    5  170845200  170846200      3       1  150064       1.7977     0.036113
enh65054    5  171332900  171333900      1       1  150064       1.8739      0.03047
enh65153    5  172409100  172410100      1       1  150064       2.9807     0.001438
enh65160    5  172452300  172453300      1       1  150064         2.42      0.00776
enh65163    5  172456700  172457700      5       3  150064       2.0466     0.020349
enh65168    5  172481700  172482700      2       1  150064       2.1482     0.015851
enh65170    5  172487300  172488300      3       2  150064       1.8377     0.033052
enh65171    5  172490600  172491600      5       2  150064        1.928     0.026926
enh65172    5  172493000  172494000      3       2  150064       1.7346     0.041403
enh65175    5  172499400  172500400      5       2  150064       1.6587     0.048585
enh65176    5  172502200  172503200      1       1  150064       2.6632      0.00387
enh65178    5  172505500  172506500      1       1  150064        1.847      0.03237
enh65179    5  172506400  172507400      2       1  150064       2.1015     0.017797
enh65180    5  172525900  172526900      3       1  150064       3.2958   0.00049075
enh65181    5  172527400  172528400      2       1  150064       2.3924     0.008369
enh65182    5  172529000  172530000      3       2  150064       2.0526     0.020057
enh65183    5  172570500  172571500      2       1  150064       1.9677      0.02455
enh65194    5  173321900  173322900      1       1  150064       1.7755      0.03791
enh65211    5  174934100  174935100     13       3  150064       2.2409     0.012517
enh65212    5  174942800  174943800      3       1  150064       2.2155     0.013361
enh65213    5  174947700  174948700      2       1  150064        2.358    0.0091879
enh65214    5  174951500  174952500      2       1  150064       2.1312     0.016536
enh65216    5  174961400  174962400      1       1  150064       2.0183      0.02178
enh65233    5  175116500  175117500      1       1  150064       1.6907      0.04545
enh65235    5  175122900  175123900      2       1  150064       1.9736     0.024214
enh65254    5  175843800  175844800      4       2  150064       2.1044     0.017671
enh65266    5  175956700  175957700     13       5  150064       1.9138     0.027822
enh65273    5  176072800  176073800      2       1  150064       1.6802      0.04646
enh65338    5  176841500  176842500      2       1  150064       1.6921     0.045314
enh65356    5  176934300  176935300      2       1  150064       2.8206    0.0023966
enh65357    5  176937300  176938300      1       1  150064       3.0958    0.0009813
enh65359    5  176947000  176948000      2       1  150064       2.2878     0.011076
enh65360    5  176972900  176973900      1       1  150064       3.0418     0.001176
enh65361    5  176975400  176976400      1       1  150064       2.9243     0.001726
enh65362    5  176976800  176977800      2       1  150064       2.4727     0.006704
enh65363    5  176978900  176979900      1       1  150064         3.15    0.0008164
enh65364    5  176981900  176982900      3       1  150064       3.0297    0.0012238
enh65365    5  176983800  176984800      1       1  150064       3.0843      0.00102
enh65381    5  177543500  177544500      1       1  150064       1.7205      0.04267
enh65382    5  177545700  177546700      3       2  150064       1.9373     0.026357
enh65386    5  177576300  177577300      3       2  150064       2.2597      0.01192
enh65393    5  177642200  177643200      4       2  150064       2.5141    0.0059661
enh65423    5  179038400  179039400      4       2  150064       2.0552     0.019931
enh65425    5  179042900  179043900      5       2  150064       1.7255     0.042214
enh65434    5  179173800  179174800      2       1  150064        2.379    0.0086801
enh65436    5  179180900  179181900      1       1  150064       1.6728      0.04718
enh65437    5  179184400  179185400      4       2  150064        2.148     0.015855
enh65439    5  179189200  179190200      1       1  150064       1.8839      0.02979
enh65445    5  179235000  179236000      2       1  150064       1.8454     0.032487
enh65453    5  179279600  179280600      2       1  150064       2.2807     0.011284
enh65569    6     660500     661500      3       1  150064        1.913     0.027875
enh65570    6     662600     663600      1       1  150064       1.7033      0.04426
enh65594    6    1610800    1611800      1       1  150064       1.9189       0.0275
enh65595    6    1611400    1612400      1       1  150064       1.9189       0.0275
enh65648    6    2958300    2959300      7       3  150064        1.789     0.036803
enh65651    6    2972200    2973200      7       2  150064       1.9215     0.027336
enh65670    6    3156100    3157100      1       1  150064        2.049      0.02023
enh65678    6    3279500    3280500      4       2  150064       2.2873     0.011089
enh65693    6    3869100    3870100      3       1  150064         1.84     0.032883
enh65705    6    4029900    4030900      4       2  150064       1.7925     0.036523
enh65706    6    4036500    4037500      2       1  150064       1.6941     0.045124
enh65723    6    4804000    4805000      3       2  150064       2.2084     0.013607
enh65724    6    4806100    4807100      4       2  150064       1.7337     0.041489
enh65726    6    4814200    4815200      2       1  150064       2.1161     0.017168
enh65729    6    4846600    4847600      3       1  150064       2.8669    0.0020729
enh65731    6    4876700    4877700      1       1  150064       1.8422      0.03272
enh65734    6    4905200    4906200      2       1  150064       2.6485    0.0040427
enh65737    6    4914300    4915300      4       2  150064       2.6581    0.0039287
enh65738    6    4915800    4916800      3       1  150064       2.6541    0.0039763
enh65739    6    4917000    4918000      9       3  150064       2.4769    0.0066265
enh65753    6    5294200    5295200      7       4  150064       1.7709     0.038292
enh65813    6    7042100    7043100      1       1  150064       1.6586       0.0486
enh65814    6    7053100    7054100      2       1  150064       1.9897     0.023315
enh65821    6    7111300    7112300      1       1  150064       1.6656       0.0479
enh65852    6    7282100    7283100      7       3  150064       2.1078     0.017526
enh65903    6   11236500   11237500      5       3  150064       2.2387     0.012588
enh65906    6   11292100   11293100      1       1  150064       1.7943      0.03638
enh65922    6   11383100   11384100      4       2  150064       1.7442      0.04056
enh65924    6   11412800   11413800      5       2  150064       1.6593     0.048529
enh65927    6   11496000   11497000      5       2  150064        3.995   3.2351e-05
enh65929    6   11542900   11543900      2       1  150064       2.7545    0.0029393
enh65930    6   11546400   11547400      5       2  150064       3.9921   3.2742e-05
enh65944    6   11975700   11976700     10       2  150064       2.4479    0.0071846
enh65945    6   11976500   11977500     12       3  150064       3.1847   0.00072457
enh65947    6   12013800   12014800      4       2  150064       1.9707      0.02438
enh65949    6   12016800   12017800      7       4  150064        1.913     0.027875
enh65951    6   12021100   12022100      7       3  150064       2.0278     0.021293
enh65955    6   12033700   12034700      2       1  150064       2.0669     0.019373
enh65956    6   12036900   12037900      6       2  150064       2.1347     0.016394
enh65981    6   12118800   12119800      2       1  150064        1.672     0.047258
enh65989    6   13229300   13230300      1       1  150064       1.9693      0.02446
enh65991    6   13272200   13273200      1       1  150064       2.4184     0.007794
enh65993    6   13274800   13275800      2       1  150064       2.3405    0.0096302
enh65995    6   13326800   13327800      2       1  150064       1.7815     0.037414
enh66009    6   13455300   13456300      2       1  150064        2.279     0.011334
enh66017    6   13611500   13612500      2       1  150064       1.7088     0.043746
enh66022    6   13641000   13642000      1       1  150064       1.7872      0.03695
enh66023    6   13642400   13643400      2       1  150064       2.3234     0.010079
enh66024    6   13649300   13650300      2       1  150064       2.2648     0.011763
enh66028    6   13665600   13666600      1       1  150064       1.8629      0.03124
enh66030    6   13673200   13674200      1       1  150064       1.8451      0.03251
enh66032    6   13683800   13684800      1       1  150064       1.6911      0.04541
enh66035    6   13693600   13694600      2       1  150064       2.0218       0.0216
enh66039    6   13707600   13708600      2       1  150064       2.7686    0.0028147
enh66040    6   13713300   13714300      2       1  150064       1.9736     0.024211
enh66042    6   13747600   13748600      5       2  150064       3.3266   0.00043955
enh66043    6   13762400   13763400      2       1  150064        1.824     0.034077
enh66127    6   15352200   15353200      3       1  150064        1.858     0.031587
enh66173    6   15652600   15653600      5       2  150064        1.688     0.045703
enh66174    6   15653600   15654600      3       1  150064       1.8193     0.034431
enh66179    6   15879800   15880800      7       3  150064       2.3943     0.008326
enh66180    6   15901200   15902200      5       2  150064       1.6876     0.045741
enh66184    6   16138600   16139600      1       1  150064       1.7536      0.03975
enh66194    6   16409500   16410500      3       1  150064       1.8456     0.032472
enh66205    6   16493700   16494700      1       1  150064       1.8472      0.03236
enh66206    6   16495500   16496500      2       1  150064       2.2676     0.011678
enh66210    6   16533600   16534600      2       1  150064       1.7283     0.041969
enh66220    6   16670400   16671400      3       1  150064       2.0596      0.01972
enh66231    6   16724200   16725200      4       1  150064        2.918    0.0017617
enh66232    6   16728800   16729800      5       2  150064       2.9374     0.001655
enh66233    6   16731800   16732800      4       2  150064       2.3044       0.0106
enh66239    6   16752700   16753700      5       2  150064       2.5743    0.0050217
enh66241    6   16755400   16756400      2       1  150064       2.3996    0.0082068
enh66242    6   16757200   16758200      4       2  150064       2.5841    0.0048815
enh66269    6   18121600   18122600      2       1  150064        1.788      0.03689
enh66273    6   18171600   18172600      1       1  150064       1.7597      0.03923
enh66281    6   18269200   18270200      1       1  150064       1.8255      0.03396
enh66289    6   20062000   20063000      4       2  150064       1.8012     0.035838
enh66293    6   20174000   20175000      5       2  150064       1.7181     0.042892
enh66301    6   20292200   20293200      1       1  150064       2.1714      0.01495
enh66316    6   20454200   20455200      1       1  150064       2.0749        0.019
enh66317    6   20528400   20529400      6       3  150064       1.9696     0.024441
enh66319    6   20535800   20536800      6       2  150064       2.7249    0.0032157
enh66323    6   20661600   20662600      7       3  150064       1.6848     0.046018
enh66324    6   20680600   20681600      1       1  150064       1.9629      0.02483
enh66327    6   20833500   20834500      4       2  150064       1.8935     0.029148
enh66339    6   24357100   24358100      2       1  150064       1.8378     0.033046
enh66341    6   24360500   24361500      4       2  150064       2.9419    0.0016308
enh66343    6   24493500   24494500      4       2  150064       2.4551    0.0070424
enh66344    6   24495900   24496900      4       2  150064       1.6969      0.04486
enh66345    6   24527800   24528800      3       2  150064       2.7381    0.0030894
enh66347    6   24655400   24656400      2       1  150064       2.0588     0.019755
enh66348    6   24659000   24660000      5       3  150064       3.8516   5.8677e-05
enh66349    6   24659600   24660600      3       2  150064       3.1554   0.00080141
enh66352    6   24664100   24665100      2       1  150064       2.8127    0.0024565
enh66354    6   24699600   24700600      3       2  150064        2.953    0.0015737
enh66357    6   24714900   24715900      3       2  150064       2.5539    0.0053257
enh66361    6   24779500   24780500      1       1  150064       1.6974      0.04481
enh66363    6   24829100   24830100      4       2  150064       1.6613     0.048329
enh66371    6   24870800   24871800      5       2  150064       2.2158     0.013354
enh66373    6   24887200   24888200      4       2  150064       3.1864   0.00072038
enh66375    6   24894400   24895400      3       1  150064       2.3763     0.008743
enh66377    6   24901900   24902900      3       2  150064       3.5337   0.00020486
enh66378    6   24904500   24905500      4       2  150064        3.914   4.5397e-05
enh66392    6   24998300   24999300      5       3  150064       2.4589    0.0069687
enh66394    6   25007500   25008500      1       1  150064       2.1088      0.01748
enh66395    6   25014800   25015800      4       2  150064       1.9661     0.024645
enh66398    6   25028900   25029900      1       1  150064       2.2325      0.01279
enh66400    6   25033500   25034500      4       2  150064       2.2539       0.0121
enh66401    6   25037400   25038400      1       1  150064       2.1047      0.01766
enh66402    6   25043400   25044400      1       1  150064       2.1323      0.01649
enh66405    6   25058500   25059500      1       1  150064       1.9173       0.0276
enh66406    6   25086100   25087100      4       2  150064       2.0619     0.019611
enh66409    6   25118600   25119600      6       3  150064       3.2588   0.00055935
enh66411    6   25130300   25131300      2       1  150064        2.148     0.015856
enh66412    6   25132500   25133500      5       2  150064       2.3919    0.0083796
enh66414    6   25166000   25167000      5       3  150064       3.8385   6.1899e-05
enh66415    6   25223400   25224400      2       1  150064       2.0004      0.02273
enh66416    6   25223800   25224800      4       2  150064       3.3013   0.00048121
enh66417    6   25277800   25278800      2       1  150064        2.307     0.010528
enh66419    6   25296100   25297100      1       1  150064       3.0823     0.001027
enh66425    6   25370800   25371800      6       2  150064       4.5012   3.3781e-06
enh66433    6   25865900   25866900      7       4  150064       7.0244   1.0746e-12
enh66434    6   25872800   25873800      5       3  150064       6.9677   1.6106e-12
enh66435    6   25874600   25875600      3       2  150064       6.8291   4.2717e-12
enh66436    6   25946600   25947600      3       2  150064       6.0176   8.8497e-10
enh66437    6   25959900   25960900      2       1  150064       2.9437    0.0016217
enh66438    6   25965400   25966400      3       2  150064       3.6218    0.0001463
enh66442    6   25993600   25994600      2       1  150064       6.2143   2.5779e-10
enh66443    6   26016500   26017500      3       2  150064       1.6967     0.044876
enh66446    6   26022500   26023500      4       2  150064       5.5222   1.6743e-08
enh66447    6   26025300   26026300      1       1  150064       7.9707    7.886e-16
enh66448    6   26028000   26029000      2       1  150064       3.6342   0.00013942
enh66449    6   26045900   26046900      6       3  150064       5.6262   9.2102e-09
enh66450    6   26053400   26054400      3       2  150064       6.2917   1.5705e-10
enh66451    6   26057300   26058300      1       1  150064       8.0137    5.564e-16
enh66454    6   26088900   26089900      1       1  150064        3.072     0.001063
enh66456    6   26104800   26105800      4       2  150064       6.3414   1.1387e-10
enh66457    6   26121800   26122800      6       2  150064       5.0796   1.8914e-07
enh66458    6   26129300   26130300      4       2  150064        1.845     0.032518
enh66460    6   26133100   26134100      1       1  150064       6.0598    6.815e-10
enh66461    6   26134800   26135800      4       1  150064       3.3028   0.00047855
enh66463    6   26160900   26161900      3       1  150064       4.2725   9.6633e-06
enh66465    6   26169000   26170000      2       1  150064       1.8155     0.034726
enh66467    6   26175400   26176400      5       3  150064       7.2567   1.9835e-13
enh66471    6   26189600   26190600      2       1  150064       2.0554     0.019921
enh66473    6   26207100   26208100      9       3  150064       2.0525     0.020061
enh66477    6   26225700   26226700      3       2  150064       3.5422   0.00019839
enh66484    6   26274700   26275700      3       2  150064       3.6425   0.00013498
enh66485    6   26283000   26284000      1       1  150064       4.3395    7.139e-06
enh66487    6   26305700   26306700      4       2  150064       2.9446    0.0016168
enh66491    6   26336300   26337300      7       2  150064       6.2812   1.6799e-10
enh66492    6   26341300   26342300      4       2  150064       1.6504     0.049427
enh66493    6   26342200   26343200      4       2  150064       7.0328   1.0124e-12
enh66494    6   26358300   26359300      3       1  150064       7.1195   5.4176e-13
enh66495    6   26361900   26362900      8       2  150064       7.3199    1.241e-13
enh66496    6   26368200   26369200      2       1  150064        6.802   5.1582e-12
enh66497    6   26372900   26373900      6       1  150064       6.9548   1.7657e-12
enh66498    6   26380900   26381900     13       4  150064       2.1815     0.014573
enh66500    6   26384500   26385500      5       3  150064       6.2525   2.0199e-10
enh66503    6   26407300   26408300      2       1  150064       6.8534   3.6064e-12
enh66504    6   26409400   26410400      5       3  150064        6.627    1.713e-11
enh66505    6   26420400   26421400      8       2  150064       3.7742   8.0262e-05
enh66508    6   26444100   26445100      6       2  150064       7.2472   2.1279e-13
enh66511    6   26462000   26463000      7       4  150064       6.6879   1.1318e-11
enh66512    6   26472100   26473100      6       4  150064       6.7439   7.7106e-12
enh66513    6   26476700   26477700      3       1  150064       7.1303    5.009e-13
enh66514    6   26519800   26520800      3       1  150064       3.3217   0.00044733
enh66516    6   26532200   26533200      2       1  150064       2.8194     0.002406
enh66517    6   26533800   26534800      3       1  150064       2.9258    0.0017177
enh66518    6   26534600   26535600      6       2  150064       2.9223    0.0017373
enh66521    6   26549700   26550700      3       2  150064       6.9316   2.0799e-12
enh66522    6   26552300   26553300      1       1  150064       3.6131    0.0001513
enh66523    6   26571500   26572500      7       2  150064       3.4781   0.00025252
enh66524    6   26572700   26573700      5       1  150064       4.6633   1.5556e-06
enh66525    6   26576400   26577400      6       2  150064       3.2755   0.00052737
enh66526    6   26598900   26599900      4       2  150064       6.5197   3.5221e-11
enh66527    6   26607800   26608800      4       2  150064       3.5722     0.000177
enh66528    6   26657500   26658500      1       1  150064       1.7641      0.03886
enh66529    6   27088600   27089600      5       2  150064       3.1081   0.00094137
enh66531    6   27102600   27103600      1       1  150064       6.1328    4.318e-10
enh66535    6   27115200   27116200      2       1  150064       4.9539   3.6368e-07
enh66538    6   27124400   27125400      1       1  150064       8.9005     2.78e-19
enh66540    6   27155000   27156000      8       2  150064       1.7751     0.037938
enh66542    6   27341400   27342400      4       2  150064       5.1752   1.1385e-07
enh66543    6   27343400   27344400      4       2  150064       2.3957    0.0082949
enh66544    6   27355300   27356300      5       2  150064       4.8663   5.6857e-07
enh66545    6   27357200   27358200      8       3  150064       8.2675   6.8397e-17
enh66546    6   27437800   27438800      4       1  150064       3.5362   0.00020299
enh66547    6   27444700   27445700      1       1  150064       3.8096     6.96e-05
enh66548    6   27447800   27448800      1       1  150064       3.7828    7.755e-05
enh66549    6   27471700   27472700      4       2  150064       2.7837    0.0026872
enh66550    6   27485400   27486400      2       1  150064       3.1533   0.00080725
enh66551    6   27654400   27655400      5       3  150064        3.205   0.00067524
enh66552    6   27656400   27657400      4       2  150064       4.1412   1.7275e-05
enh66553    6   27660600   27661600      2       1  150064       1.6567     0.048793
enh66554    6   27705300   27706300      3       2  150064       3.7543   8.6901e-05
enh66555    6   27719400   27720400      4       2  150064       5.3473   4.4639e-08
enh66556    6   27722000   27723000      2       1  150064       5.3927   3.4708e-08
enh66557    6   27724100   27725100      1       1  150064       2.7308     0.003159
enh66559    6   27729000   27730000      3       2  150064       6.9597   1.7053e-12
enh66560    6   27739800   27740800      5       2  150064       5.4194   2.9901e-08
enh66561    6   27760500   27761500      1       1  150064       2.1576      0.01548
enh66563    6   27779200   27780200      2       1  150064       5.6899   6.3575e-09
enh66564    6   27781100   27782100      3       1  150064       7.2383   2.2719e-13
enh66565    6   27783200   27784200      3       1  150064       7.7187   5.8751e-15
enh66566    6   27796900   27797900      1       1  150064       8.8453    4.565e-19
enh66567    6   27799500   27800500      1       1  150064       10.608    1.374e-26
enh66568    6   27801700   27802700      2       1  150064        2.299     0.010751
enh66569    6   27802200   27803200      1       1  150064       3.0124     0.001296
enh66571    6   27835400   27836400      3       1  150064       7.0777   7.3272e-13
enh66574    6   27859300   27860300      3       1  150064       5.9631   1.2373e-09
enh66575    6   27863200   27864200      2       1  150064       2.2789     0.011336
enh66576    6   28046900   28047900      3       2  150064       2.2322     0.012801
enh66577    6   28090900   28091900      2       1  150064       7.5073   3.0171e-14
enh66578    6   28095000   28096000      4       2  150064       5.9023   1.7924e-09
enh66579    6   28100100   28101100      1       1  150064       6.0889    5.685e-10
enh66580    6   28106600   28107600      6       2  150064       6.2602   1.9228e-10
enh66581    6   28108300   28109300      4       1  150064       5.2275   8.5897e-08
enh66582    6   28110800   28111800      3       2  150064       5.8429    2.565e-09
enh66583    6   28128500   28129500      2       1  150064       7.5909   1.5886e-14
enh66584    6   28129700   28130700     11       4  150064       7.7395   4.9906e-15
enh66585    6   28193600   28194600      2       1  150064       5.6816   6.6702e-09
enh66586    6   28194600   28195600      2       1  150064       4.2708   9.7404e-06
enh66587    6   28217300   28218300      3       2  150064       6.1686   3.4456e-10
enh66588    6   28220400   28221400      2       1  150064       6.4919   4.2376e-11
enh66589    6   28226200   28227200      5       2  150064       3.5726    0.0001767
enh66590    6   28226700   28227700      6       3  150064       3.8095   6.9631e-05
enh66591    6   28233500   28234500      2       1  150064       2.2228     0.013114
enh66593    6   28271100   28272100      3       2  150064       7.8807    1.628e-15
enh66594    6   28304600   28305600      4       1  150064       5.5346   1.5598e-08
enh66596    6   28319000   28320000      2       1  150064       6.5656   2.5912e-11
enh66597    6   28322800   28323800      4       2  150064       7.3519   9.7707e-14
enh66598    6   28324000   28325000      3       2  150064       8.0768   3.3256e-16
enh66599    6   28351200   28352200      1       1  150064          7.1    6.236e-13
enh66600    6   28364400   28365400      2       1  150064       5.6638   7.4034e-09
enh66601    6   28367800   28368800      2       1  150064       7.5913   1.5839e-14
enh66604    6   28416800   28417800      5       2  150064       6.4804   4.5726e-11
enh66608    6   28804600   28805600      1       1  150064        11.38    2.635e-30
enh66610    6   28830300   28831300      2       1  150064       7.7051   6.5394e-15
enh66613    6   28851000   28852000      8       3  150064         5.55   1.4286e-08
enh66614    6   28853100   28854100      6       3  150064       6.9297   2.1093e-12
enh66615    6   28862400   28863400      6       3  150064       7.4463   4.7988e-14
enh66616    6   28865600   28866600      4       2  150064       7.8382   2.2854e-15
enh66618    6   28892400   28893400      2       1  150064       4.0359   2.7191e-05
enh66619    6   28904500   28905500      3       2  150064       5.6393   8.5382e-09
enh66621    6   28910000   28911000      2       1  150064        1.975     0.024136
enh66622    6   28921800   28922800      3       1  150064       3.9999   3.1683e-05
enh66624    6   28947800   28948800      2       1  150064       7.8022   3.0407e-15
enh66626    6   28955400   28956400      2       1  150064       3.7527    8.748e-05
enh66628    6   28973400   28974400      2       1  150064        7.583   1.6889e-14
enh66630    6   29483600   29484600      7       2  150064       7.8673   1.8126e-15
enh66635    6   29609200   29610200      4       2  150064       6.4241   6.6336e-11
enh66636    6   29616300   29617300      1       1  150064       3.2036    0.0006787
enh66935    6   33160900   33161900      5       2  150064       3.7063   0.00010516
enh66939    6   33176900   33177900      2       1  150064       2.7497    0.0029824
enh66944    6   33246900   33247900      1       1  150064       1.8142      0.03482
enh66945    6   33255100   33256100      3       1  150064       4.1791   1.4635e-05
enh66946    6   33258400   33259400      1       1  150064       4.0471    2.593e-05
enh66948    6   33268600   33269600      1       1  150064       2.0321      0.02107
enh66950    6   33275600   33276600      2       1  150064        4.155   1.6262e-05
enh66951    6   33278100   33279100      1       1  150064       2.4336     0.007474
enh66952    6   33283600   33284600      1       1  150064       4.7028    1.283e-06
enh66953    6   33291800   33292800      2       1  150064       4.5774   2.3535e-06
enh66954    6   33310100   33311100      2       1  150064       4.1257   1.8478e-05
enh66955    6   33313200   33314200      2       1  150064       3.1786   0.00073988
enh66957    6   33357800   33358800      2       1  150064       3.5014    0.0002314
enh66958    6   33360600   33361600      2       1  150064       3.4707   0.00025952
enh66959    6   33361500   33362500      2       1  150064       3.7962   7.3471e-05
enh66960    6   33372700   33373700      3       2  150064       4.7548   9.9338e-07
enh66961    6   33376500   33377500      3       2  150064       3.8402    6.147e-05
enh66962    6   33381600   33382600      3       2  150064       5.4607   2.3707e-08
enh66963    6   33388400   33389400      5       3  150064       5.0316   2.4319e-07
enh66964    6   33391800   33392800      1       1  150064        3.638    0.0001374
enh66965    6   33394100   33395100      1       1  150064          5.1    1.698e-07
enh66966    6   33400300   33401300      4       2  150064       5.8471   2.5017e-09
enh66967    6   33401400   33402400      2       1  150064       1.7745     0.037993
enh66974    6   33515400   33516400      6       2  150064       3.7804   7.8291e-05
enh66975    6   33537400   33538400      5       2  150064       5.3288   4.9441e-08
enh66976    6   33539900   33540900      2       1  150064       4.2654    9.977e-06
enh66977    6   33542300   33543300      4       2  150064        3.349   0.00040546
enh66979    6   33548000   33549000      3       2  150064       2.8272    0.0023479
enh66980    6   33552400   33553400      2       1  150064       1.7575     0.039419
enh66982    6   33558600   33559600      4       2  150064       3.2292   0.00062064
enh66983    6   33561200   33562200      6       3  150064       3.6324    0.0001404
enh66984    6   33566900   33567900      7       4  150064       3.5956    0.0001618
enh66987    6   33591500   33592500      2       1  150064       2.8957    0.0018913
enh66988    6   33593600   33594600      6       4  150064       2.7711    0.0027937
enh66990    6   33597800   33598800      5       2  150064       2.6934     0.003536
enh66991    6   33599800   33600800      3       1  150064       2.9817    0.0014333
enh66994    6   33605600   33606600      8       4  150064       4.1572   1.6106e-05
enh66996    6   33650700   33651700      5       2  150064       4.1625   1.5737e-05
enh66997    6   33658900   33659900      6       1  150064       3.0516    0.0011381
enh66998    6   33660600   33661600      7       2  150064       3.7206   9.9369e-05
enh66999    6   33666500   33667500      2       1  150064       3.0282    0.0012301
enh67000    6   33677500   33678500      6       3  150064       2.4444    0.0072552
enh67001    6   33679600   33680600      7       2  150064       2.8356    0.0022866
enh67002    6   33691500   33692500      3       2  150064       2.7032    0.0034336
enh67005    6   33739000   33740000      1       1  150064       5.4037    3.264e-08
enh67006    6   33752200   33753200      4       2  150064       3.0549    0.0011257
enh67008    6   33775200   33776200      4       1  150064       4.3227   7.7063e-06
enh67010    6   33824400   33825400      1       1  150064       4.1097    1.981e-05
enh67012    6   33832100   33833100      9       2  150064       1.8084     0.035274
enh67013    6   33842500   33843500      5       3  150064       2.2442      0.01241
enh67014    6   33854500   33855500      3       2  150064       2.7031    0.0034352
enh67021    6   34012700   34013700      7       2  150064       2.0603     0.019684
enh67034    6   34214800   34215800      2       1  150064       2.6264    0.0043152
enh67045    6   34337400   34338400      2       1  150064       1.9495     0.025616
enh67049    6   34356200   34357200      1       1  150064       2.3809     0.008635
enh67050    6   34357800   34358800      1       1  150064       2.1859      0.01441
enh67054    6   34452800   34453800      2       1  150064       1.6546        0.049
enh67057    6   34559400   34560400      4       2  150064       2.7202    0.0032617
enh67070    6   34643200   34644200      3       2  150064       1.8689     0.030818
enh67177    6   35885700   35886700      2       1  150064       1.6486      0.04961
enh67202    6   36172400   36173400      2       1  150064       2.0439      0.02048
enh67203    6   36254900   36255900      2       1  150064       2.1229     0.016882
enh67254    6   36733500   36734500      4       2  150064       1.9655     0.024676
enh67256    6   36738500   36739500      3       2  150064       1.8285     0.033736
enh67302    6   37170100   37171100      3       2  150064       1.7581     0.039363
enh67312    6   37257200   37258200      2       1  150064        1.929     0.026867
enh67336    6   37521000   37522000      2       1  150064       1.7592      0.03927
enh67346    6   37758800   37759800      1       1  150064       2.0272      0.02132
enh67348    6   37790100   37791100      4       2  150064       2.4035    0.0081186
enh67349    6   37794300   37795300      3       1  150064       2.3151     0.010304
enh67350    6   37797700   37798700      3       2  150064        1.982     0.023737
enh67351    6   37802400   37803400      2       1  150064        1.899      0.02878
enh67353    6   37810200   37811200      3       2  150064       3.1626    0.0007818
enh67355    6   37813000   37814000      4       2  150064       3.4731   0.00025729
enh67360    6   37833900   37834900      2       1  150064       1.9808     0.023806
enh67362    6   37844000   37845000      1       1  150064       2.9476     0.001601
enh67363    6   37845700   37846700      2       1  150064       2.4726    0.0067064
enh67365    6   37859600   37860600      4       1  150064       1.7501     0.040052
enh67369    6   37875500   37876500      1       1  150064        1.784      0.03721
enh67373    6   37890400   37891400      1       1  150064       1.9361      0.02643
enh67379    6   37922300   37923300      5       3  150064       2.1418     0.016104
enh67383    6   37947900   37948900      1       1  150064       2.6455     0.004078
enh67403    6   38670800   38671800      2       1  150064       2.1185     0.017065
enh67425    6   40355900   40356900      2       1  150064       1.6782     0.046653
enh67427    6   40551000   40552000      1       1  150064       1.6817      0.04631
enh67475    6   41690100   41691100      2       1  150064       1.6616     0.048301
enh67476    6   41691500   41692500      3       2  150064       1.9522     0.025454
enh67480    6   41756200   41757200      1       1  150064       1.7191       0.0428
enh67482    6   41863900   41864900      3       1  150064       2.0017     0.022659
enh67544    6   42385100   42386100      2       1  150064       1.7414      0.04081
enh67548    6   42391500   42392500      1       1  150064       2.2511      0.01219
enh67565    6   42552300   42553300      1       1  150064       2.5942     0.004741
enh67566    6   42553500   42554500      2       1  150064       2.5436    0.0054864
enh67572    6   42660600   42661600      4       2  150064       2.1024     0.017761
enh67573    6   42693300   42694300      1       1  150064        1.991      0.02324
enh67574    6   42695000   42696000      2       1  150064       1.8389     0.032965
enh67584    6   42745500   42746500      1       1  150064       2.0753      0.01898
enh67613    6   43028500   43029500      1       1  150064       1.9538      0.02536
enh67618    6   43137400   43138400      1       1  150064        2.825     0.002364
enh67619    6   43143300   43144300      1       1  150064       3.1302    0.0008734
enh67621    6   43152700   43153700      4       2  150064       3.5207   0.00021524
enh67622    6   43189600   43190600      4       2  150064       3.1628   0.00078143
enh67623    6   43193600   43194600      3       1  150064       3.0501     0.001144
enh67626    6   43237400   43238400      2       1  150064       2.6257    0.0043238
enh67627    6   43275400   43276400      2       1  150064       2.0229     0.021543
enh67629    6   43299000   43300000      4       2  150064       1.6878     0.045729
enh67630    6   43301900   43302900      1       1  150064       2.9475     0.001602
enh67631    6   43333700   43334700      2       1  150064       3.8943   4.9251e-05
enh67632    6   43337900   43338900      1       1  150064       4.7039    1.276e-06
enh67633    6   43345700   43346700      4       2  150064       3.0373    0.0011935
enh67634    6   43349700   43350700      3       2  150064       1.8763     0.030305
enh67635    6   43351200   43352200      3       2  150064       4.3997   5.4201e-06
enh67636    6   43352400   43353400      3       1  150064       3.9154   4.5121e-05
enh67638    6   43357900   43358900      4       2  150064       3.3843   0.00035677
enh67639    6   43359400   43360400      2       1  150064       3.8892   5.0279e-05
enh67641    6   43394200   43395200      6       4  150064       3.5148   0.00022005
enh67645    6   43444000   43445000      3       1  150064       3.3788   0.00036408
enh67646    6   43446400   43447400      1       1  150064       2.0111      0.02216
enh67647    6   43462500   43463500      3       1  150064       3.4462   0.00028429
enh67648    6   43474100   43475100      3       2  150064       2.6343    0.0042157
enh67649    6   43478400   43479400      2       1  150064       3.5429   0.00019785
enh67650    6   43481000   43482000      2       1  150064       3.5941   0.00016277
enh67651    6   43482100   43483100      3       1  150064        3.689   0.00011257
enh67652    6   43486400   43487400      1       1  150064       1.9733      0.02423
enh67653    6   43540800   43541800      1       1  150064       2.7917     0.002622
enh67655    6   43546000   43547000      1       1  150064       3.5158    0.0002192
enh67656    6   43552000   43553000      1       1  150064       1.8278      0.03379
enh67657    6   43593900   43594900      1       1  150064       2.7006     0.003461
enh67668    6   43701500   43702500      3       1  150064       1.7538     0.039729
enh67669    6   43736700   43737700      1       1  150064       2.8277     0.002344
enh67671    6   43742600   43743600      2       1  150064       2.1965     0.014029
enh67680    6   44084500   44085500      4       2  150064       2.6464    0.0040681
enh67681    6   44088300   44089300      4       2  150064       2.4642     0.006865
enh67684    6   44097200   44098200      1       1  150064       3.8527    5.842e-05
enh67685    6   44100900   44101900      5       2  150064       3.6863   0.00011377
enh67708    6   44622900   44623900      5       3  150064       2.3675    0.0089533
enh67714    6   44823900   44824900      2       1  150064       1.8099     0.035158
enh67715    6   44891300   44892300      3       1  150064       2.1676     0.015095
enh67716    6   44895200   44896200      2       1  150064       1.9108     0.028015
enh67722    6   44954800   44955800      5       3  150064       2.0429     0.020533
enh67723    6   44969400   44970400      1       1  150064       2.6696     0.003797
enh67735    6   45277100   45278100      4       2  150064       2.5351    0.0056215
enh67737    6   45280200   45281200      2       1  150064          2.1     0.017866
enh67739    6   45291700   45292700      4       2  150064       1.6543     0.049037
enh67787    6   46816500   46817500      2       1  150064       1.9144     0.027782
enh67836    6   52230100   52231100      2       1  150064         2.36    0.0091368
enh67854    6   52435800   52436800      7       4  150064       2.4508    0.0071265
enh67858    6   52527800   52528800      2       1  150064       1.6902     0.045499
enh67881    6   53109500   53110500      6       1  150064       2.6969    0.0034992
enh67882    6   53147500   53148500      4       1  150064       2.6381    0.0041682
enh67884    6   53158400   53159400      3       1  150064       2.7028    0.0034382
enh67893    6   53191600   53192600      2       1  150064       2.0628     0.019565
enh67895    6   53202100   53203100      3       1  150064       1.7535     0.039758
enh67896    6   53205600   53206600      7       2  150064       1.6552     0.048941
enh67897    6   53210400   53211400      3       1  150064       1.8831     0.029844
enh67899    6   53226000   53227000      5       2  150064       2.5792    0.0049515
enh67903    6   53396700   53397700      9       2  150064       1.6924     0.045286
enh67917    6   56404200   56405200      4       1  150064       1.9895     0.023322
enh67918    6   56405300   56406300      2       1  150064       2.6956    0.0035127
enh67919    6   56458900   56459900      5       3  150064       2.5445    0.0054712
enh67920    6   56705300   56706300      1       1  150064       3.7972    7.318e-05
enh67922    6   56753400   56754400      1       1  150064       3.7973    7.313e-05
enh67923    6   56769100   56770100      4       2  150064       2.0082     0.022314
enh67940    6   62284400   62285400     11       4  150064       2.1267     0.016724
enh67941    6   64239200   64240200      1       1  150064       3.2412    0.0005951
enh67944    6   64286000   64287000      1       1  150064       2.8925     0.001911
enh67945    6   64308400   64309400      1       1  150064        3.014     0.001289
enh67946    6   64344100   64345100      2       1  150064       2.2023     0.013823
enh67948    6   64356900   64357900      5       3  150064       2.9616    0.0015303
enh67949    6   64359100   64360100      4       2  150064        3.195   0.00069915
enh67957    6   64390400   64391400      1       1  150064       3.6556    0.0001283
enh67958    6   64391500   64392500      2       1  150064       2.9198    0.0017515
enh67961    6   69450400   69451400      3       2  150064       2.6573    0.0039379
enh67964    6   70391300   70392300      7       2  150064       1.8279     0.033781
enh67965    6   70468100   70469100      2       1  150064        1.989     0.023348
enh67970    6   70492000   70493000      1       1  150064       1.8513      0.03206
enh67972    6   70496900   70497900      8       2  150064       1.6636     0.048093
enh67973    6   70501700   70502700      2       1  150064       1.7811     0.037451
enh67974    6   70503600   70504600      2       1  150064        1.735     0.041372
enh67985    6   71385300   71386300      2       1  150064       1.9287     0.026881
enh67987    6   71394800   71395800      4       2  150064       2.1332     0.016454
enh67994    6   71433600   71434600      6       3  150064       2.0093     0.022254
enh68052    6   76644200   76645200      4       2  150064       1.8031     0.035687
enh68072    6   80487800   80488800      2       1  150064       1.6971     0.044843
enh68079    6   80693800   80694800      2       1  150064       1.7647     0.038808
enh68083    6   80817400   80818400      6       3  150064        2.175     0.014814
enh68088    6   82937200   82938200      2       1  150064       1.8242      0.03406
enh68094    6   83718000   83719000      1       1  150064       2.3578     0.009191
enh68097    6   83779400   83780400      3       1  150064       1.9271     0.026987
enh68098    6   83780300   83781300      2       1  150064       1.6715      0.04731
enh68100    6   83900600   83901600      1       1  150064        2.494     0.006316
enh68101    6   83904000   83905000      1       1  150064       1.8371       0.0331
enh68102    6   84255900   84256900      3       2  150064       3.4432   0.00028748
enh68117    6   86297200   86298200      4       2  150064       2.4186    0.0077905
enh68119    6   86304500   86305500      3       1  150064       3.3952   0.00034293
enh68120    6   86335400   86336400      3       1  150064       3.5337   0.00020493
enh68121    6   86341900   86342900      1       1  150064       3.6278    0.0001429
enh68122    6   86347600   86348600      3       2  150064       2.2073     0.013647
enh68126    6   86574700   86575700      1       1  150064       3.4416    0.0002891
enh68127    6   86575700   86576700      4       2  150064       1.8684      0.03085
enh68129    6   87860600   87861600      2       1  150064       2.8301    0.0023268
enh68130    6   87876800   87877800      2       1  150064       2.3504    0.0093773
enh68131    6   87887600   87888600      3       2  150064       3.0337    0.0012079
enh68132    6   87890900   87891900      4       2  150064       2.5164    0.0059283
enh68133    6   87893900   87894900      4       2  150064       1.6866     0.045844
enh68134    6   87897000   87898000      3       2  150064       2.4731    0.0066975
enh68135    6   87899000   87900000      3       1  150064       2.0743     0.019026
enh68139    6   87912900   87913900      5       2  150064       2.8198    0.0024027
enh68142    6   87921800   87922800      4       2  150064        2.954    0.0015683
enh68147    6   88181400   88182400      1       1  150064       3.2746     0.000529
enh68148    6   88183700   88184700      2       1  150064       2.5836     0.004889
enh68149    6   88224100   88225100      3       1  150064       1.7458     0.040425
enh68150    6   88283500   88284500      1       1  150064       2.0323      0.02106
enh68151    6   88294100   88295100      6       2  150064       2.2595     0.011926
enh68154    6   88354100   88355100      5       2  150064       2.2345     0.012725
enh68156    6   88366500   88367500      5       2  150064       2.3236     0.010074
enh68160    6   88401500   88402500      4       2  150064       1.9224      0.02728
enh68163    6   88412500   88413500      6       3  150064       1.9278     0.026938
enh68177    6   88634800   88635800      2       1  150064       2.1419     0.016102
enh68226    6   90639900   90640900      2       1  150064       2.3327     0.009831
enh68230    6   90663100   90664100      3       2  150064        3.136   0.00085637
enh68231    6   90668800   90669800      3       2  150064       1.7056     0.044046
enh68237    6   90691400   90692400      1       1  150064       2.1077      0.01753
enh68264    6   90816800   90817800      1       1  150064       1.9403      0.02617
enh68272    6   90856600   90857600      3       1  150064       3.1035   0.00095609
enh68278    6   90880300   90881300      3       2  150064       2.1473     0.015886
enh68280    6   90886400   90887400      1       1  150064       3.2971    0.0004885
enh68285    6   90903300   90904300      2       1  150064       2.8106    0.0024721
enh68287    6   90908900   90909900      1       1  150064       3.3598      0.00039
enh68290    6   90916000   90917000      4       2  150064       3.0997   0.00096864
enh68291    6   90921700   90922700      3       2  150064       2.4189    0.0077847
enh68292    6   90926300   90927300      1       1  150064       3.0253     0.001242
enh68293    6   90931200   90932200      2       1  150064       3.4915   0.00024016
enh68295    6   90955000   90956000      1       1  150064       3.3697    0.0003762
enh68297    6   90965800   90966800      5       3  150064       3.2786   0.00052159
enh68298    6   90980800   90981800      3       1  150064       3.1072   0.00094419
enh68301    6   91007300   91008300      1       1  150064       3.1422    0.0008384
enh68324    6   91271700   91272700      1       1  150064       1.6874      0.04576
enh68326    6   91290600   91291600      2       1  150064       1.6825     0.046233
enh68337    6   97332900   97333900      5       3  150064       1.8279     0.033784
enh68338    6   97343500   97344500      3       2  150064       2.1074     0.017542
enh68353    6   99842200   99843200      4       2  150064        1.866     0.031024
enh68369    6  101329800  101330800      1       1  150064        1.691      0.04542
enh68372    6  104973000  104974000      1       1  150064       1.8557      0.03175
enh68381    6  105846600  105847600      5       2  150064       2.0282     0.021271
enh68403    6  106437800  106438800      6       2  150064       2.3652    0.0090092
enh68442    6  106957100  106958100      7       3  150064       2.0732     0.019077
enh68461    6  107434500  107435500      2       1  150064       1.6683     0.047624
enh68478    6  108048800  108049800      3       1  150064       1.8232     0.034134
enh68484    6  108096000  108097000      2       1  150064       3.5396   0.00020038
enh68486    6  108102600  108103600      2       1  150064       3.1091   0.00093841
enh68488    6  108118500  108119500      1       1  150064       3.7192    9.992e-05
enh68493    6  108131000  108132000      6       2  150064       3.7521   8.7684e-05
enh68494    6  108132500  108133500      1       1  150064       2.8216     0.002389
enh68495    6  108138600  108139600      6       2  150064       3.6145   0.00015049
enh68499    6  108164400  108165400      4       2  150064       2.9583    0.0015465
enh68500    6  108168400  108169400      3       1  150064       2.3022     0.010663
enh68501    6  108187600  108188600      5       2  150064       1.9581     0.025109
enh68505    6  108269100  108270100      1       1  150064       2.6924     0.003547
enh68506    6  108272600  108273600      5       1  150064       2.4389    0.0073664
enh68507    6  108276000  108277000      2       1  150064       2.6695    0.0037985
enh68508    6  108279600  108280600      1       1  150064       2.2072      0.01365
enh68513    6  108578000  108579000      2       1  150064       2.5526    0.0053459
enh68518    6  108862900  108863900      2       1  150064       2.5027    0.0061627
enh68520    6  108877800  108878800      3       2  150064        3.138   0.00085052
enh68521    6  108884900  108885900      1       1  150064       2.3901     0.008422
enh68522    6  108887600  108888600      2       1  150064       2.9159    0.0017733
enh68523    6  108889300  108890300      3       1  150064       2.1379     0.016261
enh68525    6  108901400  108902400      2       1  150064       2.6841    0.0036364
enh68527    6  108908300  108909300      1       1  150064        3.616    0.0001496
enh68532    6  108919100  108920100      3       1  150064        2.478    0.0066067
enh68537    6  108943700  108944700      1       1  150064       4.6819    1.421e-06
enh68538    6  108947900  108948900      1       1  150064       3.3817    0.0003602
enh68539    6  108948600  108949600      2       1  150064       2.4547    0.0070505
enh68540    6  108950900  108951900      2       1  150064       3.9387   4.0963e-05
enh68544    6  108971800  108972800      1       1  150064       2.9933      0.00138
enh68546    6  108974400  108975400      3       1  150064       3.2369   0.00060424
enh68547    6  108994000  108995000      3       1  150064       4.6683   1.5188e-06
enh68548    6  108996200  108997200      5       2  150064       5.0421    2.302e-07
enh68549    6  109035600  109036600      7       3  150064       2.4762    0.0066403
enh68551    6  109103500  109104500      1       1  150064       2.3058      0.01056
enh68572    6  109287900  109288900      2       1  150064       2.4536    0.0070723
enh68588    6  109385000  109386000      1       1  150064       2.7412     0.003061
enh68590    6  109392600  109393600      2       1  150064       2.3728    0.0088267
enh68636    6  111009100  111010100      3       2  150064       1.9384     0.026285
enh68637    6  111126200  111127200      1       1  150064       2.6958     0.003511
enh68639    6  111137500  111138500      3       2  150064       2.5932    0.0047541
enh68642    6  111193800  111194800      3       1  150064         2.03     0.021178
enh68648    6  111304500  111305500      7       2  150064       2.3387    0.0096768
enh68651    6  111417100  111418100      4       2  150064       2.5815    0.0049189
enh68652    6  111431200  111432200      1       1  150064       4.0186    2.927e-05
enh68653    6  111433600  111434600      2       1  150064       3.9984    3.188e-05
enh68654    6  111435900  111436900      2       1  150064       3.5346   0.00020418
enh68658    6  111477400  111478400      2       1  150064       3.2857   0.00050869
enh68659    6  111481000  111482000      1       1  150064       3.9977    3.198e-05
enh68660    6  111492400  111493400      2       1  150064       3.5263   0.00021073
enh68663    6  111579400  111580400      5       3  150064       3.0165    0.0012785
enh68664    6  111582000  111583000      2       1  150064       3.4411   0.00028972
enh68666    6  111588700  111589700      1       1  150064        2.914     0.001784
enh68667    6  111589500  111590500      4       2  150064       2.6787    0.0036959
enh68669    6  111615300  111616300      6       3  150064       2.3234      0.01008
enh68674    6  111747800  111748800      2       1  150064       2.1886     0.014313
enh68675    6  111748800  111749800      3       2  150064       1.9585     0.025088
enh68679    6  111783600  111784600      3       2  150064        3.402   0.00033442
enh68680    6  111793700  111794700      5       2  150064       3.3367   0.00042387
enh68687    6  111853800  111854800      2       1  150064       3.5397   0.00020028
enh68688    6  111857700  111858700      2       1  150064        3.667   0.00012272
enh68692    6  111895800  111896800      6       2  150064       4.8115   7.4913e-07
enh68694    6  111908800  111909800      6       3  150064       3.8796   5.2306e-05
enh68695    6  111910200  111911200      4       2  150064       4.2875   9.0338e-06
enh68696    6  111922000  111923000      3       2  150064       3.2819   0.00051557
enh68697    6  111923600  111924600      3       2  150064       3.0454    0.0011618
enh68723    6  112110700  112111700      2       1  150064       1.7788     0.037633
enh68725    6  112121200  112122200      2       1  150064       1.6477     0.049704
enh68735    6  112151000  112152000      5       2  150064       2.0081     0.022318
enh68795    6  116936400  116937400      3       1  150064       2.5053     0.006118
enh68801    6  117000600  117001600      2       1  150064       2.0314     0.021109
enh68802    6  117004000  117005000      2       1  150064       1.9709     0.024365
enh68803    6  117004800  117005800      1       1  150064       2.2486      0.01227
enh68804    6  117006700  117007700      3       1  150064       1.8036     0.035649
enh68809    6  117870600  117871600      2       1  150064       2.6924    0.0035471
enh68811    6  117914200  117915200      3       2  150064        1.654     0.049068
enh68812    6  117919200  117920200      3       2  150064        2.794    0.0026033
enh68817    6  117976000  117977000      4       2  150064        1.658     0.048659
enh68818    6  118001700  118002700      7       3  150064       2.1611     0.015343
enh68820    6  118006200  118007200      2       1  150064       2.2503     0.012214
enh68822    6  118011200  118012200      5       2  150064       3.2668   0.00054388
enh68827    6  118857400  118858400      2       1  150064        1.692      0.04532
enh68828    6  118858400  118859400      1       1  150064       1.9738       0.0242
enh68833    6  118881800  118882800      2       1  150064       1.6943     0.045101
enh68867    6  119043200  119044200      1       1  150064       1.9577      0.02513
enh68875    6  119116700  119117700      5       3  150064       1.7813     0.037433
enh68876    6  119118200  119119200      3       1  150064       1.6541     0.049057
enh68880    6  119131800  119132800      2       1  150064       3.0056    0.0013254
enh68881    6  119133900  119134900      2       1  150064       1.8417      0.03276
enh68883    6  119136900  119137900      3       2  150064       2.1184     0.017072
enh68887    6  119185900  119186900      3       2  150064       1.6865     0.045853
enh68888    6  119201500  119202500      2       1  150064       2.5049     0.006124
enh68889    6  119203200  119204200      2       1  150064       2.6215    0.0043778
enh68890    6  119204500  119205500      1       1  150064       3.2364    0.0006053
enh68892    6  119208600  119209600      3       1  150064       2.8177    0.0024188
enh68893    6  119210400  119211400      3       2  150064       2.6662    0.0038359
enh68897    6  119254400  119255400      8       2  150064       2.4275    0.0076016
enh68898    6  119256800  119257800      9       2  150064       2.4812    0.0065465
enh68899    6  119373600  119374600      2       1  150064       2.0561     0.019888
enh68910    6  119589100  119590100      4       2  150064       2.1016     0.017794
enh68919    6  119672200  119673200      3       2  150064       1.8809      0.02999
enh68924    6  121654200  121655200      1       1  150064       1.7888      0.03682
enh68940    6  123072000  123073000      5       2  150064        2.579     0.004955
enh68953    6  126114900  126115900      2       1  150064        1.678     0.046671
enh68965    6  126142600  126143600      1       1  150064       1.8066      0.03541
enh68997    6  128053200  128054200      3       2  150064       2.0301     0.021172
enh69043    6  128318800  128319800      1       1  150064       3.5632    0.0001832
enh69064    6  129998600  129999600      3       2  150064       2.0361     0.020869
enh69099    6  130580600  130581600      4       2  150064       1.8061     0.035448
enh69100    6  130582200  130583200      6       2  150064       3.7527   8.7483e-05
enh69101    6  130603000  130604000      5       1  150064       3.4377    0.0002933
enh69102    6  130685600  130686600      5       2  150064       3.5573   0.00018735
enh69111    6  130846000  130847000      2       1  150064       2.1521     0.015695
enh69123    6  131169800  131170800      2       1  150064       2.2508     0.012199
enh69124    6  131234000  131235000      5       2  150064       1.6681     0.047643
enh69167    6  132813500  132814500      4       2  150064       1.8635     0.031194
enh69169    6  132820200  132821200      1       1  150064       2.0421      0.02057
enh69212    6  134609300  134610300      3       2  150064       1.6668     0.047782
enh69290    6  135945300  135946300      1       1  150064        1.833       0.0334
enh69312    6  136686700  136687700      1       1  150064       1.7393      0.04099
enh69319    6  136929100  136930100      1       1  150064       1.9039      0.02846
enh69321    6  136965100  136966100      2       1  150064       1.9124     0.027913
enh69373    6  137735300  137736300      2       1  150064       1.7138     0.043282
enh69380    6  137960200  137961200     13       4  150064       1.6995     0.044613
enh69409    6  138249500  138250500      2       1  150064       2.0178     0.021807
enh69411    6  138265800  138266800      5       2  150064       1.8222     0.034212
enh69449    6  139353700  139354700      6       3  150064       1.9517     0.025485
enh69451    6  139434500  139435500      1       1  150064       2.4883     0.006418
enh69452    6  139445600  139446600      5       1  150064       2.1378     0.016267
enh69453    6  139449000  139450000      4       1  150064       2.0387     0.020738
enh69454    6  139453200  139454200      2       1  150064       2.2435     0.012431
enh69456    6  139462400  139463400      5       1  150064        1.875     0.030395
enh69457    6  139462800  139463800      4       1  150064       1.7432     0.040646
enh69458    6  139464500  139465500      3       1  150064       1.9227     0.027259
enh69460    6  139477000  139478000      2       1  150064       3.3361   0.00042476
enh69463    6  139495100  139496100      1       1  150064       2.2141      0.01341
enh69465    6  139504600  139505600      1       1  150064       1.8353      0.03323
enh69467    6  139531700  139532700      8       2  150064       2.7649     0.002847
enh69499    6  142396300  142397300      1       1  150064       1.7839      0.03722
enh69511    6  142553300  142554300      5       2  150064       1.9601     0.024991
enh69512    6  142652000  142653000      1       1  150064       1.7321      0.04163
enh69528    6  143050200  143051200      3       2  150064       2.3046     0.010594
enh69550    6  143142200  143143200      2       1  150064        2.203     0.013797
enh69551    6  143145000  143146000      2       1  150064       1.9996      0.02277
enh69558    6  143179300  143180300      1       1  150064       3.0382      0.00119
enh69562    6  143191400  143192400      2       1  150064       2.1246      0.01681
enh69565    6  143206400  143207400      5       3  150064       1.9768     0.024031
enh69585    6  143718500  143719500      1       1  150064       2.6759     0.003726
enh69620    6  144297400  144298400      1       1  150064       1.9752      0.02412
enh69685    6  144882200  144883200      2       1  150064       1.7523     0.039863
enh69697    6  144995900  144996900      6       2  150064       1.7822     0.037362
enh69705    6  146137100  146138100      1       1  150064       2.9092     0.001812
enh69716    6  147178800  147179800      1       1  150064       1.8305      0.03359
enh69745    6  149079900  149080900      3       1  150064       2.1538     0.015628
enh69747    6  149087200  149088200      5       2  150064       2.0901     0.018306
enh69748    6  149091900  149092900      4       2  150064       1.8592     0.031502
enh69775    6  149462600  149463600      2       1  150064       2.3722    0.0088404
enh69838    6  149966600  149967600      1       1  150064       1.6602      0.04844
enh69839    6  149967300  149968300      1       1  150064       1.8082      0.03529
enh69842    6  150021100  150022100      2       1  150064       1.6861     0.045884
enh69843    6  150022800  150023800      2       1  150064       1.7002     0.044547
enh69844    6  150025100  150026100      2       1  150064       3.0431    0.0011709
enh69847    6  150035600  150036600      1       1  150064        1.652      0.04927
enh69849    6  150049600  150050600      1       1  150064       1.7135      0.04331
enh69850    6  150065500  150066500      3       1  150064       1.8131      0.03491
enh69853    6  150072200  150073200      4       1  150064       1.7922      0.03655
enh69858    6  150183400  150184400      4       1  150064       1.8854     0.029687
enh69859    6  150185800  150186800      4       2  150064       1.9908     0.023251
enh69860    6  150216500  150217500      4       1  150064       1.8451     0.032509
enh69867    6  150380900  150381900      4       2  150064       1.8876     0.029539
enh69868    6  150388800  150389800      4       1  150064       1.8679     0.030888
enh69869    6  150390400  150391400      1       1  150064       1.9178      0.02757
enh69872    6  150478400  150479400      2       1  150064       2.0532     0.020024
enh69879    6  150943400  150944400      3       1  150064       2.5882    0.0048245
enh69880    6  150944200  150945200      5       2  150064       2.7525    0.0029574
enh69881    6  150952600  150953600      4       2  150064       2.3163      0.01027
enh69888    6  151308200  151309200      4       2  150064        3.161   0.00078617
enh69909    6  151803800  151804800      1       1  150064        2.323      0.01009
enh69926    6  152554400  152555400      3       2  150064       2.2833     0.011207
enh69975    6  155064400  155065400      1       1  150064       1.8124      0.03496
enh69982    6  155094100  155095100      2       1  150064       1.9307     0.026762
enh69985    6  155121000  155122000      1       1  150064        2.028      0.02128
enh70001    6  155545000  155546000      7       3  150064       2.1238     0.016844
enh70003    6  155630900  155631900      1       1  150064       1.8024      0.03574
enh70019    6  156488900  156489900      3       1  150064       1.6906     0.045457
enh70030    6  157041600  157042600      2       1  150064       1.6887     0.045634
enh70034    6  157123900  157124900      3       2  150064       2.9133    0.0017884
enh70041    6  157161800  157162800      2       1  150064       1.8212     0.034289
enh70043    6  157181600  157182600      4       2  150064       1.8139     0.034844
enh70045    6  157191000  157192000      2       1  150064       1.8596     0.031475
enh70047    6  157195300  157196300      2       1  150064       2.2412     0.012508
enh70048    6  157197200  157198200      2       1  150064       2.2789     0.011336
enh70050    6  157203500  157204500      4       2  150064        3.189   0.00071373
enh70055    6  157226700  157227700      4       2  150064        2.047     0.020328
enh70056    6  157230700  157231700      1       1  150064       2.3546     0.009271
enh70062    6  157245900  157246900      1       1  150064       2.6029     0.004622
enh70063    6  157246600  157247600      1       1  150064       2.6029     0.004622
enh70065    6  157252500  157253500      4       2  150064       1.6578     0.048676
enh70067    6  157258800  157259800      1       1  150064       2.3323     0.009843
enh70075    6  157283900  157284900      6       2  150064       2.9355    0.0016649
enh70077    6  157289300  157290300      2       1  150064       2.2685     0.011648
enh70082    6  157308300  157309300      4       2  150064       2.2821      0.01124
enh70086    6  157320400  157321400      6       2  150064       2.0586     0.019765
enh70088    6  157329200  157330200      2       1  150064        1.729     0.041903
enh70089    6  157330500  157331500      3       1  150064       1.9831     0.023678
enh70090    6  157336400  157337400      2       1  150064       2.6593    0.0039146
enh70091    6  157337200  157338200      6       2  150064       2.2965     0.010823
enh70092    6  157338200  157339200      2       1  150064       2.2768     0.011398
enh70093    6  157339700  157340700      1       1  150064       2.4497     0.007149
enh70097    6  157345900  157346900      2       1  150064       1.6555     0.048909
enh70099    6  157355500  157356500      1       1  150064       1.8123      0.03497
enh70100    6  157356800  157357800      1       1  150064       2.2784      0.01135
enh70102    6  157374800  157375800      2       1  150064       2.1162     0.017166
enh70103    6  157377100  157378100      4       2  150064       1.7098     0.043649
enh70104    6  157379400  157380400      3       1  150064       2.1882     0.014329
enh70105    6  157380400  157381400      3       2  150064       1.8527     0.031963
enh70140    6  157930900  157931900      2       1  150064       2.0086     0.022292
enh70142    6  157957100  157958100      2       1  150064       1.8301     0.033617
enh70143    6  157960200  157961200     12       2  150064       2.0242     0.021474
enh70144    6  157970800  157971800      4       2  150064        2.216     0.013345
enh70150    6  158088000  158089000      4       2  150064       2.2401     0.012542
enh70151    6  158090900  158091900      1       1  150064       2.8855     0.001954
enh70195    6  158414100  158415100      4       2  150064       1.8611     0.031368
enh70206    6  158467500  158468500      7       4  150064       2.2256     0.013022
enh70263    6  159194100  159195100      2       1  150064       1.7102     0.043615
enh70298    6  159514400  159515400     10       3  150064       1.9155     0.027717
enh70300    6  159519800  159520800      2       1  150064       1.9307     0.026759
enh70316    6  160180800  160181800      4       2  150064       1.8939     0.029122
enh70317    6  160184000  160185000      4       2  150064       2.0029     0.022595
enh70321    6  160213600  160214600      8       2  150064       2.1802     0.014621
enh70322    6  160214700  160215700      3       1  150064       2.0527     0.020051
enh70323    6  160218200  160219200      3       1  150064       2.0369      0.02083
enh70324    6  160218600  160219600      4       1  150064        2.099      0.01791
enh70329    6  160283000  160284000      7       2  150064       1.7847     0.037158
enh70373    6  161647600  161648600      2       1  150064       1.7583     0.039352
enh70381    6  163826000  163827000      1       1  150064       2.2924      0.01094
enh70383    6  163839800  163840800      1       1  150064       3.6248    0.0001446
enh70384    6  163844000  163845000      4       2  150064       3.6544   0.00012889
enh70386    6  163849500  163850500      1       1  150064       2.1102      0.01742
enh70387    6  163854600  163855600      2       1  150064        3.312   0.00046323
enh70388    6  163858900  163859900      2       1  150064       2.9711    0.0014835
enh70389    6  163862400  163863400      2       1  150064       3.0858    0.0010151
enh70391    6  163882600  163883600      2       1  150064       2.5057    0.0061113
enh70392    6  163910400  163911400      4       2  150064       2.3907    0.0084074
enh70393    6  163916800  163917800      1       1  150064       3.2734    0.0005313
enh70402    6  166634100  166635100      4       1  150064        1.887     0.029582
enh70425    6  167000300  167001300      5       1  150064       2.2711     0.011572
enh70429    6  167172100  167173100      3       2  150064        2.281     0.011275
enh70446    6  167450000  167451000      4       2  150064       1.6958     0.044962
enh70462    6  167554500  167555500      9       2  150064       1.7269     0.042094
enh70480    6  169968200  169969200      3       2  150064       1.7829     0.037301
enh70507    6  170646000  170647000      2       1  150064       2.0639     0.019513
enh70557    7     813800     814800      4       2  150064       1.8561      0.03172
enh70561    7     857700     858700      4       2  150064       2.1887      0.01431
enh70563    7     860800     861800      5       2  150064       1.9302     0.026788
enh70572    7     919200     920200      2       1  150064       1.7247     0.042293
enh70613    7    1329000    1330000      7       3  150064       2.0993     0.017897
enh70638    7    1858400    1859400     12       3  150064       4.6505    1.656e-06
enh70639    7    1864400    1865400      8       3  150064       2.8624     0.002102
enh70640    7    1894600    1895600      2       1  150064       4.8169   7.2908e-07
enh70641    7    1914800    1915800      6       2  150064       3.8612   5.6426e-05
enh70642    7    1922400    1923400      4       1  150064       2.0557     0.019903
enh70645    7    1959500    1960500      6       2  150064       2.0246     0.021453
enh70646    7    1960900    1961900      5       2  150064       2.7792    0.0027243
enh70648    7    1967800    1968800      6       3  150064       3.3179   0.00045344
enh70649    7    1975900    1976900      9       2  150064       5.8609   2.3016e-09
enh70650    7    1982300    1983300      3       2  150064        5.451   2.5037e-08
enh70652    7    2001100    2002100      2       1  150064            2     0.022748
enh70655    7    2018500    2019500      6       3  150064       3.5029   0.00023008
enh70656    7    2026500    2027500      7       2  150064        6.607   1.9606e-11
enh70658    7    2060100    2061100      2       1  150064       2.7151    0.0033128
enh70659    7    2070700    2071700      6       2  150064       1.9019      0.02859
enh70660    7    2076200    2077200      5       2  150064       2.1321     0.016498
enh70661    7    2079200    2080200      2       1  150064       2.3663    0.0089827
enh70662    7    2089300    2090300      6       3  150064       1.9868     0.023474
enh70663    7    2104200    2105200      2       1  150064       1.9003     0.028694
enh70664    7    2111600    2112600     12       5  150064       5.3416   4.6058e-08
enh70665    7    2123700    2124700      7       3  150064       2.5656    0.0051495
enh70666    7    2138100    2139100      7       2  150064       3.9897   3.3082e-05
enh70667    7    2142700    2143700      9       2  150064       2.0131     0.022053
enh70668    7    2144000    2145000      3       1  150064       3.7223   9.8723e-05
enh70669    7    2150700    2151700      6       2  150064       5.3594   4.1745e-08
enh70671    7    2154900    2155900      5       2  150064        4.301   8.5007e-06
enh70672    7    2159500    2160500      6       2  150064       5.9446   1.3859e-09
enh70673    7    2177100    2178100      4       2  150064       3.3569   0.00039411
enh70674    7    2178200    2179200      3       1  150064       3.3198   0.00045039
enh70679    7    2282600    2283600      1       1  150064       2.0239      0.02149
enh70682    7    2288400    2289400      7       3  150064       1.9886     0.023374
enh70683    7    2291900    2292900      4       2  150064       3.5431   0.00019775
enh70684    7    2300600    2301600      4       2  150064       3.2656   0.00054607
enh70685    7    2301400    2302400      7       4  150064        3.345   0.00041146
enh70688    7    2354300    2355300      3       1  150064       1.7546     0.039665
enh70689    7    2387200    2388200      3       1  150064       2.5154    0.0059442
enh70690    7    2398400    2399400      5       2  150064       2.9658    0.0015095
enh70693    7    2448200    2449200      5       2  150064       1.6612     0.048333
enh70694    7    2451600    2452600      1       1  150064       2.6285     0.004288
enh70711    7    2589100    2590100      3       1  150064       2.0045     0.022509
enh70716    7    2648200    2649200      5       2  150064       1.9641     0.024759
enh70721    7    2685100    2686100      1       1  150064       1.7618      0.03905
enh70723    7    2710300    2711300      5       1  150064       1.7339     0.041469
enh70736    7    2877100    2878100      5       2  150064       1.7457     0.040431
enh70738    7    2880800    2881800      4       2  150064       2.2971     0.010806
enh70742    7    2902000    2903000      4       2  150064       1.9178     0.027571
enh70746    7    2913200    2914200     17       2  150064        2.246     0.012351
enh70750    7    2934200    2935200      2       1  150064       1.7841     0.037201
enh70752    7    2988000    2989000      1       1  150064       2.4228       0.0077
enh70753    7    2990500    2991500      2       1  150064       2.1619     0.015312
enh70772    7    3106300    3107300      6       3  150064       1.7828     0.037312
enh70774    7    3132900    3133900      7       3  150064       2.5267     0.005757
enh70778    7    3146200    3147200      5       2  150064       2.5461    0.0054465
enh70791    7    4125300    4126300      4       1  150064       3.8553   5.7803e-05
enh70792    7    4136500    4137500      7       1  150064        3.365   0.00038276
enh70812    7    4759400    4760400      3       2  150064       1.7712     0.038266
enh70827    7    4817100    4818100      4       1  150064       1.8751     0.030389
enh70828    7    4831100    4832100      6       2  150064       1.6466     0.049825
enh70836    7    5111700    5112700      6       3  150064        2.791     0.002627
enh70838    7    5124700    5125700      8       4  150064       1.8192      0.03444
enh70848    7    5335500    5336500      4       2  150064       2.0302     0.021168
enh70864    7    5535900    5536900      1       1  150064       2.4581     0.006983
enh70865    7    5551600    5552600      5       2  150064       2.8946    0.0018979
enh70866    7    5554000    5555000      4       2  150064       2.8377    0.0022717
enh70868    7    5573300    5574300      5       2  150064       2.6108    0.0045162
enh70876    7    5636200    5637200      9       4  150064       1.8365     0.033142
enh70881    7    5682400    5683400      2       1  150064        1.789     0.036804
enh70882    7    5701300    5702300      7       2  150064       1.7377     0.041134
enh70883    7    5710100    5711100      4       2  150064        2.252     0.012162
enh70886    7    5725100    5726100      5       3  150064       2.2994     0.010741
enh70891    7    5806200    5807200      4       2  150064        1.936     0.026433
enh70899    7    5873400    5874400      5       3  150064       1.6986     0.044696
enh70905    7    6050400    6051400      8       4  150064       2.6757    0.0037282
enh70907    7    6066400    6067400      8       3  150064       1.6991     0.044649
enh70910    7    6142500    6143500      4       2  150064        2.339    0.0096687
enh70918    7    6268100    6269100      1       1  150064        3.008     0.001315
enh70952    7    6617500    6618500      4       1  150064       2.9641    0.0015178
enh70953    7    6628400    6629400      1       1  150064       2.7337     0.003131
enh70955    7    6641600    6642600      5       2  150064       2.6379    0.0041716
enh70956    7    6656000    6657000      7       4  150064       2.1706     0.014982
enh70958    7    6662600    6663600      2       1  150064       1.6997     0.044595
enh70959    7    6664100    6665100      4       2  150064       2.0367     0.020842
enh70960    7    6674600    6675600      3       1  150064       1.7326     0.041581
enh70962    7    6698400    6699400      1       1  150064       2.2811      0.01127
enh70963    7    6741500    6742500      1       1  150064       2.4118     0.007938
enh70965    7    6744000    6745000      2       1  150064        2.446    0.0072227
enh70966    7    6747000    6748000      5       2  150064       1.9437     0.025966
enh70967    7    6770800    6771800      4       2  150064       1.9199     0.027433
enh70989    7    7286600    7287600      1       1  150064       2.0884      0.01838
enh71023    7    7973300    7974300      6       3  150064       1.6605      0.04841
enh71026    7    8004400    8005400      3       2  150064       1.6667     0.047784
enh71055    7    8187200    8188200      7       3  150064       1.7819     0.037382
enh71076    7   11037100   11038100      1       1  150064       2.1762      0.01477
enh71087    7   12295500   12296500      1       1  150064       1.7423      0.04073
enh71100    7   13889300   13890300      3       1  150064       1.8137     0.034858
enh71109    7   16682600   16683600      3       1  150064       1.6958     0.044965
enh71167    7   17980800   17981800      1       1  150064       1.6529      0.04918
enh71169    7   17991800   17992800      4       1  150064        1.727     0.042084
enh71170    7   18331500   18332500      4       1  150064       1.6705     0.047414
enh71182    7   21395900   21396900      4       2  150064       2.9891    0.0013989
enh71185    7   21422900   21423900      4       2  150064       1.8695     0.030778
enh71187    7   21465400   21466400      4       2  150064       2.4926    0.0063409
enh71189    7   21475800   21476800      4       2  150064       3.4926    0.0002392
enh71190    7   21477900   21478900      2       1  150064        3.371   0.00037442
enh71191    7   21480200   21481200      4       2  150064        2.217     0.013311
enh71192    7   21482700   21483700      3       2  150064       1.9984     0.022835
enh71193    7   21486800   21487800      2       1  150064        2.638    0.0041697
enh71194    7   21488300   21489300      1       1  150064       3.3554    0.0003962
enh71195    7   21490200   21491200      4       2  150064       2.6343    0.0042154
enh71196    7   21502000   21503000      2       1  150064       2.9959    0.0013682
enh71198    7   21520000   21521000      4       2  150064       4.1304   1.8107e-05
enh71245    7   23220100   23221100      5       2  150064       1.6604     0.048417
enh71254    7   23386200   23387200      1       1  150064       2.0133      0.02204
enh71258    7   23444500   23445500      2       1  150064         1.77     0.038366
enh71259    7   23529000   23530000      3       2  150064        2.857    0.0021387
enh71261    7   23564200   23565200      5       3  150064       2.8895     0.001929
enh71262    7   23567100   23568100      3       2  150064       3.2609   0.00055526
enh71266    7   23586100   23587100      3       2  150064       2.9882     0.001403
enh71267    7   23610100   23611100      3       1  150064       2.0365     0.020852
enh71269    7   23638500   23639500      1       1  150064       2.1008      0.01783
enh71270    7   23718800   23719800      6       2  150064       2.4243    0.0076698
enh71272    7   23934100   23935100      9       4  150064       2.8897    0.0019282
enh71279    7   24600100   24601100      4       2  150064       1.8837       0.0298
enh71280    7   24611100   24612100      1       1  150064       1.8444      0.03256
enh71281    7   24615200   24616200      2       1  150064       1.8126     0.034945
enh71284    7   24717500   24718500      3       2  150064       4.1231    1.869e-05
enh71286    7   24767600   24768600      3       2  150064        2.454    0.0070632
enh71288    7   24833500   24834500      4       2  150064       2.8013    0.0025451
enh71290    7   24861700   24862700      1       1  150064        2.468     0.006793
enh71325    7   25109100   25110100      2       1  150064       3.0519     0.001137
enh71335    7   25535300   25536300      3       2  150064       1.7119     0.043454
enh71336    7   25536400   25537400      5       1  150064       1.9368     0.026386
enh71361    7   26219900   26220900      2       1  150064       1.6744     0.047027
enh71389    7   27778100   27779100      2       1  150064       1.7606     0.039156
enh71390    7   27782200   27783200      6       3  150064       2.9073    0.0018229
enh71396    7   27823700   27824700      5       3  150064       2.4545    0.0070538
enh71414    7   28159500   28160500      5       2  150064       1.8008     0.035866
enh71422    7   28214300   28215300      3       2  150064       2.9641    0.0015179
enh71427    7   28368500   28369500      2       1  150064       1.8034     0.035659
enh71433    7   29130300   29131300      7       4  150064       2.0871     0.018438
enh71438    7   29376900   29377900      3       2  150064       2.2149     0.013383
enh71443    7   30062500   30063500      4       2  150064       1.7968     0.036181
enh71444    7   30063300   30064300      1       1  150064       1.6769      0.04678
enh71468    7   30349200   30350200      3       2  150064       1.7495     0.040104
enh71470    7   30354600   30355600      1       1  150064       2.5769     0.004984
enh71489    7   30512800   30513800      2       1  150064       1.7739     0.038039
enh71492    7   30519000   30520000      2       1  150064       1.7752     0.037936
enh71500    7   30736900   30737900      2       1  150064        1.758     0.039377
enh71511    7   31062700   31063700      1       1  150064       2.3127      0.01037
enh71513    7   32530700   32531700      7       3  150064       1.8719     0.030611
enh71516    7   32542900   32543900      6       4  150064       1.9014     0.028628
enh71521    7   32553300   32554300      5       2  150064       1.9625     0.024852
enh71531    7   32943600   32944600      1       1  150064       2.5425     0.005503
enh71562    7   35031000   35032000      4       2  150064       1.8465     0.032406
enh71563    7   35074300   35075300      4       2  150064       2.4816    0.0065399
enh71564    7   35077700   35078700      2       1  150064       3.0473    0.0011547
enh71570    7   35683800   35684800      2       1  150064       2.2594      0.01193
enh71572    7   35687200   35688200      3       2  150064       2.6479    0.0040502
enh71574    7   35694400   35695400      2       1  150064       2.0064     0.022409
enh71575    7   35696400   35697400      3       1  150064       2.1495     0.015797
enh71576    7   35697400   35698400      3       2  150064       2.3341    0.0097957
enh71577    7   35698600   35699600      1       1  150064       1.7876      0.03692
enh71579    7   35715600   35716600      3       2  150064       1.7682     0.038511
enh71581    7   35718000   35719000      2       1  150064       1.6526     0.049211
enh71583    7   35722200   35723200      6       3  150064       2.3591    0.0091601
enh71584    7   35722800   35723800      3       2  150064       2.1309     0.016548
enh71587    7   35735700   35736700      3       1  150064       2.1873     0.014359
enh71598    7   35866500   35867500      2       1  150064       2.2896     0.011022
enh71602    7   35892400   35893400      1       1  150064       2.4101     0.007975
enh71604    7   35896000   35897000      5       2  150064       2.0198     0.021702
enh71681    7   37376000   37377000      3       1  150064       2.3209     0.010145
enh71711    7   37478900   37479900      3       1  150064       1.7551     0.039624
enh71770    7   38947100   38948100      6       2  150064       2.0965     0.018018
enh71774    7   39606900   39607900      3       2  150064       1.9421     0.026062
enh71896    7   44241700   44242700      3       2  150064       2.4256    0.0076407
enh71905    7   44454900   44455900      3       2  150064        1.876     0.030328
enh71907    7   44469400   44470400      2       1  150064       2.6754    0.0037322
enh71908    7   44470400   44471400      3       1  150064       2.6216    0.0043765
enh71909    7   44472200   44473200      2       1  150064       3.0087    0.0013117
enh71910    7   44475500   44476500      5       1  150064       2.9025    0.0018508
enh71912    7   44480900   44481900      5       1  150064       3.0589    0.0011107
enh71913    7   44488200   44489200      1       1  150064       3.0838     0.001022
enh71914    7   44494200   44495200      1       1  150064       3.0501     0.001144
enh71915    7   44495800   44496800      3       2  150064       2.8811    0.0019816
enh71916    7   44497000   44498000      2       1  150064       2.8859    0.0019517
enh71918    7   44501900   44502900      3       1  150064       1.7763     0.037844
enh71920    7   44509500   44510500      3       1  150064       2.8827    0.0019712
enh71921    7   44512500   44513500      2       1  150064       2.8189    0.0024093
enh71922    7   44516600   44517600      1       1  150064       3.0397     0.001184
enh71924    7   44525900   44526900      2       1  150064       2.7306    0.0031611
enh71926    7   44611400   44612400      4       2  150064       2.9336    0.0016753
enh71927    7   44614500   44615500      3       1  150064       3.2967   0.00048911
enh71928    7   44619100   44620100      3       2  150064       3.4047   0.00033116
enh71929    7   44622400   44623400      4       2  150064       3.5446   0.00019662
enh71930    7   44627500   44628500      2       1  150064       3.8524   5.8479e-05
enh71931    7   44644600   44645600      2       1  150064       3.3861   0.00035448
enh71932    7   44648300   44649300      2       1  150064       1.8533     0.031918
enh71933    7   44653400   44654400      3       1  150064       3.6854   0.00011416
enh71934    7   44655300   44656300      3       2  150064       3.0709    0.0010669
enh71935    7   44656800   44657800      2       1  150064       3.6329    0.0001401
enh71937    7   44662700   44663700      3       2  150064       3.9761   3.5032e-05
enh71941    7   44673000   44674000      2       1  150064        3.871   5.4191e-05
enh71951    7   44839000   44840000      3       2  150064       2.3394    0.0096574
enh71953    7   44881800   44882800      3       2  150064       2.4046    0.0080957
enh71958    7   44930700   44931700      2       1  150064       1.9986     0.022828
enh71970    7   45046700   45047700      5       3  150064       1.6492     0.049554
enh71995    7   45243800   45244800      6       4  150064       2.1657     0.015169
enh72010    7   48010200   48011200      3       2  150064       2.1657     0.015168
enh72018    7   48132800   48133800      1       1  150064       1.6848      0.04601
enh72059    7   50462900   50463900      6       3  150064       2.1366     0.016317
enh72060    7   50465800   50466800      5       1  150064       2.0946     0.018103
enh72061    7   50469600   50470600      5       2  150064       1.7942      0.03639
enh72062    7   50473200   50474200      8       2  150064       2.3276    0.0099658
enh72065    7   50484600   50485600      4       2  150064       1.8611     0.031364
enh72077    7   50806500   50807500      7       2  150064       3.1666   0.00077114
enh72079    7   50821300   50822300      1       1  150064       2.6399     0.004146
enh72080    7   50829100   50830100      2       1  150064       2.4065    0.0080542
enh72081    7   50848200   50849200      5       2  150064       2.2941     0.010891
enh72088    7   54841000   54842000      3       1  150064       1.8585      0.03155
enh72108    7   55556000   55557000      6       3  150064       1.6505     0.049423
enh72121    7   55608000   55609000      5       3  150064       2.0156     0.021921
enh72125    7   55629100   55630100      4       2  150064       1.7392     0.041001
enh72128    7   55650200   55651200      3       2  150064        2.625    0.0043321
enh72138    7   56117200   56118200      6       3  150064       1.6717     0.047293
enh72139    7   56120900   56121900      2       1  150064       2.0602     0.019691
enh72141    7   56133700   56134700      3       2  150064       1.6839     0.046104
enh72142    7   56141600   56142600      2       1  150064       2.0884     0.018381
enh72153    7   63775800   63776800      7       3  150064       1.8286     0.033731
enh72161    7   64134000   64135000      1       1  150064       2.1163      0.01716
enh72164    7   64148800   64149800      4       1  150064       1.7021     0.044365
enh72258    7   68663900   68664900      6       2  150064       2.0379     0.020779
enh72273    7   70113200   70114200      5       3  150064       1.8432     0.032651
enh72278    7   70161800   70162800      2       1  150064        2.701    0.0034564
enh72280    7   70201500   70202500      4       1  150064       1.8488     0.032244
enh72281    7   70227900   70228900      3       1  150064       1.9537      0.02537
enh72335    7   73496800   73497800      2       1  150064       2.3124     0.010378
enh72336    7   73499200   73500200      4       2  150064       1.9774     0.023996
enh72370    7   74030500   74031500      2       1  150064       2.6887    0.0035865
enh72373    7   74057600   74058600      1       1  150064        1.769      0.03845
enh72374    7   74063100   74064100      2       1  150064        3.278    0.0005227
enh72376    7   74069300   74070300      1       1  150064       2.0974      0.01798
enh72377    7   74076400   74077400      2       1  150064       2.4322     0.007504
enh72382    7   74086100   74087100      2       1  150064       1.7492     0.040132
enh72383    7   74089200   74090200      1       1  150064       2.0433      0.02051
enh72385    7   74100200   74101200      1       1  150064       1.8519      0.03202
enh72398    7   75245800   75246800      7       3  150064       1.8592       0.0315
enh72409    7   75509900   75510900      2       1  150064        1.776     0.037864
enh72442    7   75946100   75947100      2       1  150064       1.8898     0.029393
enh72464    7   76226200   76227200      2       1  150064       1.7312     0.041704
enh72471    7   76751800   76752800      6       2  150064       3.0333    0.0012094
enh72551    7   79734400   79735400      3       1  150064       3.8443    6.044e-05
enh72552    7   79735800   79736800      2       1  150064        2.876    0.0020138
enh72560    7   82307200   82308200      2       1  150064       1.7336     0.041493
enh72561    7   83720400   83721400      7       2  150064       2.9022     0.001853
enh72570    7   86785800   86786800      3       1  150064       4.6289   1.8384e-06
enh72571    7   86789200   86790200      6       3  150064       4.2554   1.0433e-05
enh72573    7   86812200   86813200      3       1  150064       4.6274   1.8516e-06
enh72574    7   86819400   86820400      2       1  150064       4.4133   5.0893e-06
enh72575    7   86823200   86824200      2       1  150064       4.2435   1.1002e-05
enh72576    7   86830400   86831400      1       1  150064       2.2949      0.01087
enh72577    7   86838200   86839200      3       1  150064       4.7526    1.004e-06
enh72581    7   86972600   86973600      4       1  150064       2.0658     0.019423
enh72582    7   86975700   86976700      2       1  150064       2.1773      0.01473
enh72584    7   87215400   87216400      2       1  150064       2.3346    0.0097834
enh72585    7   87219500   87220500      1       1  150064       4.0478    2.585e-05
enh72587    7   87255300   87256300     10       5  150064       2.4341    0.0074641
enh72592    7   87564600   87565600      4       2  150064       1.7777     0.037724
enh72596    7   88986400   88987400      1       1  150064       2.6223     0.004367
enh72638    7   92262200   92263200      1       1  150064       1.7295      0.04186
enh72673    7   92862600   92863600      2       1  150064       2.2162     0.013338
enh72689    7   95932800   95933800      1       1  150064       1.8894      0.02942
enh72713    7   97680200   97681200      4       2  150064       1.8428     0.032678
enh72714    7   97735100   97736100      3       2  150064       1.8237     0.034098
enh72715    7   97739000   97740000      4       2  150064       2.3867    0.0084993
enh72721    7   97797500   97798500      5       2  150064       1.7747      0.03797
enh72726    7   97840900   97841900      6       3  150064       1.7479     0.040238
enh72728    7   97847500   97848500      4       2  150064       1.6623     0.048224
enh72888    7  100184600  100185600      1       1  150064       1.6664      0.04782
enh72897    7  100270000  100271000      2       1  150064       2.1479     0.015863
enh72898    7  100274900  100275900      2       1  150064       1.7156     0.043118
enh72899    7  100277900  100278900      8       5  150064        3.478   0.00025262
enh72900    7  100286500  100287500      2       1  150064       2.8733     0.002031
enh72901    7  100288300  100289300      2       1  150064       3.3187   0.00045227
enh72902    7  100292600  100293600      2       1  150064       4.2917   8.8655e-06
enh72904    7  100304600  100305600      1       1  150064       1.6812      0.04636
enh72916    7  100482400  100483400      3       2  150064       2.3086     0.010482
enh72917    7  100483800  100484800      3       2  150064       1.6685     0.047608
enh72924    7  100780900  100781900      6       3  150064       2.4278    0.0075953
enh72929    7  100858800  100859800      1       1  150064       3.1635    0.0007794
enh72941    7  101054400  101055400      4       2  150064       2.1717     0.014939
enh72963    7  101500800  101501800      3       2  150064       2.0462     0.020368
enh72970    7  101633600  101634600      2       1  150064       1.6638     0.048079
enh72972    7  101687700  101688700      3       2  150064        3.384   0.00035719
enh72982    7  101950500  101951500      4       2  150064       1.8966     0.028941
enh72987    7  102052900  102053900      3       2  150064       1.6762     0.046848
enh72994    7  102082700  102083700      1       1  150064       2.1487      0.01583
[truncated: 556,666 more chars]
