# Supplementary material for: Identifying enhancer properties associated with genetic risk for complex traits using regulome-wide association studies
Source: PLoS Comput Biol. 2022 Sep 7;18(9):e1010430. doi: 10.1371/journal.pcbi.1010430 (PMC9484640; doi:10.1371/journal.pcbi.1010430)
Supplement: S3 Table — Sample names are as described in the ROADMAP epigenomics project integrative analysis portal: https://egg2.wustl.edu/roadmap/web_portal/meta.html. (ZIP) [file pcbi.1010430.s010.zip › supplemental_table3/E013esc-derived_sig_enhancers05.gcov.out]

GENE       CHR      START       STOP  NSNPS  NPARAM       N        ZSTAT            P
enh49590     1     966500     967500      1       1  150064       1.6666       0.0478
enh49600     1    1169000    1170000      4       1  150064       2.0052      0.02247
enh49603     1    1185900    1186900      4       2  150064       1.9041     0.028447
enh49616     1    1251200    1252200      1       1  150064       2.2501      0.01222
enh49617     1    1253400    1254400      2       1  150064       1.8249     0.034007
enh49649     1    1473600    1474600      1       1  150064       1.6972      0.04483
enh49689     1    1841200    1842200      3       1  150064       2.0797     0.018775
enh49701     1    2058600    2059600      1       1  150064       3.2129    0.0006569
enh49702     1    2063200    2064200      1       1  150064       2.0727       0.0191
enh49704     1    2071100    2072100      5       2  150064       3.2169   0.00064792
enh49710     1    2126800    2127800      2       1  150064       2.5265    0.0057606
enh49714     1    2137200    2138200      2       1  150064       2.3226       0.0101
enh49728     1    2211300    2212300      3       1  150064       2.1734     0.014875
enh49744     1    2336100    2337100      2       1  150064       1.8092      0.03521
enh49749     1    2384100    2385100      5       2  150064       2.7358    0.0031111
enh49750     1    2391200    2392200      5       2  150064       4.0566     2.49e-05
enh49762     1    2486200    2487200      1       1  150064       2.5752     0.005009
enh49763     1    2486800    2487800      3       1  150064       1.9222     0.027287
enh49767     1    2515800    2516800      1       1  150064       3.2766    0.0005254
enh49769     1    2541900    2542900      1       1  150064       2.6463     0.004069
enh49771     1    2564200    2565200      2       1  150064       2.7467    0.0030103
enh49790     1    3121100    3122100      1       1  150064       3.1663     0.000772
enh49791     1    3128000    3129000      4       2  150064       3.2532   0.00057056
enh49792     1    3132600    3133600      2       1  150064       2.6361    0.0041934
enh49875     1    4197800    4198800      7       2  150064       2.9708    0.0014854
enh49876     1    4210200    4211200      4       2  150064       2.7769    0.0027437
enh49883     1    4507600    4508600      9       4  150064       3.0025    0.0013388
enh49905     1    5203300    5204300      2       1  150064       2.0418     0.020587
enh49909     1    5356500    5357500      6       2  150064       2.1453     0.015962
enh49912     1    5515500    5516500      5       1  150064       1.7163     0.043054
enh49913     1    5553300    5554300      4       2  150064       1.6899      0.04552
enh49914     1    5586000    5587000      2       1  150064       2.1046     0.017665
enh49919     1    5719800    5720800      2       1  150064       1.9831      0.02368
enh49924     1    5811400    5812400      2       1  150064       1.9271     0.026982
enh49956     1    6260400    6261400      1       1  150064       1.7453      0.04047
enh49957     1    6264400    6265400      3       2  150064         2.25     0.012223
enh49958     1    6265000    6266000      1       1  150064       2.2842      0.01118
enh49982     1    6446900    6447900      2       1  150064       1.7695     0.038403
enh49988     1    6552100    6553100      3       1  150064       1.9459     0.025835
enh49989     1    6555000    6556000      3       1  150064       2.1548      0.01559
enh49991     1    6562000    6563000      2       1  150064       3.1144   0.00092158
enh49992     1    6566600    6567600      2       1  150064       2.1841     0.014478
enh49994     1    6575600    6576600      1       1  150064       2.1343      0.01641
enh50005     1    6676100    6677100      3       1  150064       3.1552    0.0008019
enh50007     1    6686200    6687200      1       1  150064       3.9894    3.312e-05
enh50008     1    6716800    6717800      4       2  150064       2.8901    0.0019255
enh50009     1    6732200    6733200      4       2  150064       4.1863   1.4177e-05
enh50011     1    6754000    6755000      1       1  150064       2.9451     0.001614
enh50012     1    6759700    6760700      2       1  150064       3.5669   0.00018061
enh50020     1    6847700    6848700      4       2  150064       1.8525     0.031976
enh50041     1    7020100    7021100      1       1  150064       1.9101      0.02806
enh50045     1    7044700    7045700      4       2  150064       2.5706     0.005076
enh50058     1    7315500    7316500      5       1  150064       1.9007     0.028674
enh50078     1    7542800    7543800      4       2  150064       1.9408     0.026143
enh50081     1    7561200    7562200      6       2  150064       1.7432     0.040651
enh50099     1    7830000    7831000      1       1  150064       1.8858      0.02966
enh50131     1    8196700    8197700      3       2  150064         1.91     0.028065
enh50157     1    8362000    8363000      2       1  150064       3.7709    8.133e-05
enh50158     1    8373900    8374900      3       2  150064        4.624   1.8821e-06
enh50160     1    8403200    8404200      3       2  150064       2.8493    0.0021907
enh50162     1    8412200    8413200      3       2  150064       4.9919   2.9898e-07
enh50164     1    8430000    8431000      3       1  150064       2.7711    0.0027935
enh50165     1    8432000    8433000      3       2  150064        4.388   5.7203e-06
enh50167     1    8436100    8437100      4       2  150064       4.3432   7.0227e-06
enh50170     1    8444500    8445500      2       1  150064       4.8974   4.8548e-07
enh50171     1    8446300    8447300      1       1  150064       3.6974    0.0001089
enh50172     1    8450900    8451900      3       2  150064       2.9505    0.0015861
enh50174     1    8456700    8457700      1       1  150064       1.6541      0.04905
enh50175     1    8458100    8459100      1       1  150064       2.3545     0.009273
enh50176     1    8467200    8468200      2       1  150064       4.7964   8.0779e-07
enh50179     1    8485600    8486600      3       1  150064       5.0495   2.2148e-07
enh50181     1    8498300    8499300      1       1  150064        5.656    7.747e-09
enh50182     1    8501100    8502100      1       1  150064       4.7089    1.245e-06
enh50184     1    8507800    8508800      1       1  150064       2.0523      0.02007
enh50185     1    8509800    8510800      2       1  150064       3.3195   0.00045086
enh50186     1    8515300    8516300      2       1  150064        2.273     0.011512
enh50187     1    8516100    8517100      2       1  150064       3.2735   0.00053114
enh50191     1    8524300    8525300      4       2  150064       2.1952     0.014075
enh50192     1    8529600    8530600      1       1  150064       3.4018    0.0003347
enh50194     1    8537100    8538100      1       1  150064       3.4961    0.0002361
enh50197     1    8543000    8544000      2       1  150064       2.1847     0.014455
enh50199     1    8556600    8557600      2       1  150064       2.4612    0.0069245
enh50200     1    8569900    8570900      2       1  150064        2.394    0.0083322
enh50202     1    8576300    8577300      2       1  150064       2.4796     0.006576
enh50205     1    8580300    8581300      3       2  150064       2.3313    0.0098686
enh50209     1    8600400    8601400      3       2  150064       3.6892    0.0001125
enh50211     1    8611800    8612800      2       1  150064       2.5226     0.005825
enh50212     1    8614800    8615800      2       1  150064       3.0698    0.0010711
enh50215     1    8621000    8622000      1       1  150064       2.5716     0.005062
enh50216     1    8622500    8623500      2       1  150064       3.4997   0.00023291
enh50220     1    8638400    8639400      2       1  150064       2.6621    0.0038823
enh50221     1    8640400    8641400      2       1  150064       2.1247     0.016807
enh50222     1    8642800    8643800      2       1  150064       2.3297    0.0099121
enh50223     1    8647300    8648300      5       3  150064       2.7127    0.0033374
enh50224     1    8651000    8652000      2       1  150064       2.9515    0.0015814
enh50225     1    8655900    8656900      3       2  150064       2.9481    0.0015987
enh50226     1    8657200    8658200      1       1  150064       3.1292    0.0008763
enh50227     1    8659300    8660300      1       1  150064       3.0959    0.0009812
enh50228     1    8662800    8663800      2       1  150064       2.2696     0.011615
enh50231     1    8684900    8685900      3       1  150064       2.1541     0.015615
enh50232     1    8686200    8687200      1       1  150064       2.9013     0.001858
enh50235     1    8691100    8692100      1       1  150064        2.875      0.00202
enh50237     1    8701100    8702100      2       1  150064       3.7904    7.521e-05
enh50238     1    8704000    8705000      1       1  150064       2.8288     0.002336
enh50239     1    8707100    8708100      2       1  150064       2.9936    0.0013784
enh50240     1    8711800    8712800      1       1  150064       2.6695     0.003798
enh50241     1    8719300    8720300      1       1  150064       2.4949       0.0063
enh50243     1    8722200    8723200      1       1  150064       2.2886      0.01105
enh50244     1    8725300    8726300      2       1  150064        2.471    0.0067368
enh50245     1    8729000    8730000      1       1  150064       1.9571      0.02517
enh50247     1    8731800    8732800      2       1  150064        2.832    0.0023129
enh50248     1    8733400    8734400      1       1  150064       2.1292      0.01662
enh50251     1    8737400    8738400      1       1  150064       2.9436     0.001622
enh50253     1    8741000    8742000      2       1  150064         2.38    0.0086572
enh50255     1    8744500    8745500      2       1  150064       2.1884     0.014321
enh50259     1    8758800    8759800      1       1  150064       1.7527      0.03983
enh50261     1    8766200    8767200      2       1  150064       1.6715     0.047311
enh50263     1    8770100    8771100      3       1  150064       3.2707    0.0005364
enh50264     1    8773100    8774100      1       1  150064       2.6506     0.004018
enh50267     1    8787600    8788600      2       1  150064       3.5067   0.00022689
enh50269     1    8800000    8801000      1       1  150064       1.7758      0.03788
enh50274     1    8843700    8844700      2       1  150064       2.4847    0.0064836
enh50276     1    8850500    8851500      1       1  150064       1.9179      0.02756
enh50286     1    8917000    8918000      5       2  150064       2.1486     0.015833
enh50294     1    8950000    8951000      3       1  150064       2.8461    0.0022127
enh50295     1    8963400    8964400      4       2  150064       1.9326     0.026642
enh50298     1    8970800    8971800      4       2  150064       2.1078     0.017526
enh50337     1    9330600    9331600      6       2  150064       2.3113     0.010408
enh50341     1    9351400    9352400      3       2  150064       2.4918    0.0063544
enh50355     1    9409500    9410500      1       1  150064       1.7885      0.03685
enh50359     1    9422400    9423400      6       3  150064        2.065     0.019463
enh50384     1    9651300    9652300      1       1  150064       1.8634       0.0312
enh50414     1    9919600    9920600      1       1  150064       2.2695      0.01162
enh50464     1   10346600   10347600      3       1  150064       1.6461     0.049876
enh50468     1   10367600   10368600      3       1  150064       1.7143     0.043237
enh50471     1   10407500   10408500      4       1  150064       1.8267     0.033876
enh50472     1   10412300   10413300      3       2  150064       1.6526      0.04921
enh50525     1   10774500   10775500      1       1  150064       1.9622      0.02487
enh50540     1   10960400   10961400      2       1  150064       2.3164     0.010269
enh50557     1   11118000   11119000      2       1  150064       1.7327     0.041571
enh50572     1   11335600   11336600      1       1  150064       2.0523      0.02007
enh50580     1   11376300   11377300      3       1  150064       2.2901     0.011008
enh50595     1   11546500   11547500      3       1  150064       2.2561     0.012032
enh50608     1   11767300   11768300      3       2  150064       1.6636     0.048096
enh50620     1   11868400   11869400      6       2  150064       1.7804     0.037507
enh50626     1   11942900   11943900      2       1  150064       2.4724    0.0067108
enh50634     1   11990200   11991200      2       1  150064       1.7587     0.039313
enh50637     1   11997000   11998000      3       1  150064        2.566    0.0051442
enh50638     1   11998500   11999500      2       1  150064       1.9438      0.02596
enh50639     1   12000300   12001300      4       1  150064       2.0448     0.020437
enh50640     1   12004000   12005000      4       2  150064       1.6737     0.047095
enh50648     1   12107000   12108000      1       1  150064       3.1955    0.0006979
enh50652     1   12135000   12136000      6       2  150064       2.3073      0.01052
enh50712     1   12645800   12646800      1       1  150064       1.6494      0.04953
enh50721     1   12771800   12772800      1       1  150064       1.8166      0.03464
enh50753     1   14462500   14463500      6       2  150064       1.7455     0.040446
enh50767     1   14813000   14814000      4       2  150064       2.0007     0.022715
enh50803     1   15094000   15095000      1       1  150064       1.7877      0.03691
enh50807     1   15202100   15203100      3       2  150064       1.9802     0.023842
enh50814     1   15253200   15254200      4       1  150064       1.7052      0.04408
enh50859     1   15567200   15568200      6       1  150064       2.0148     0.021963
enh50871     1   15691100   15692100      2       1  150064       1.6764     0.046832
enh50964     1   16443900   16444900      2       1  150064        1.935     0.026494
enh50986     1   16537400   16538400      5       3  150064       2.7588    0.0029006
enh50987     1   16538600   16539600      2       1  150064       1.6726     0.047208
enh50988     1   16542200   16543200      6       2  150064       2.2668     0.011702
enh50991     1   16563900   16564900      2       1  150064       2.7283    0.0031827
enh50992     1   16570400   16571400      1       1  150064        2.126      0.01675
enh50995     1   16593400   16594400      5       1  150064       2.1906      0.01424
enh50999     1   16674700   16675700      1       1  150064       1.9579      0.02512
enh51003     1   16698400   16699400      2       1  150064       1.7669     0.038622
enh51006     1   16703100   16704100      4       1  150064       1.9451     0.025883
enh51009     1   16722900   16723900      4       1  150064       2.0449      0.02043
enh51012     1   16817300   16818300      5       2  150064       1.9721     0.024297
enh51016     1   16839700   16840700      1       1  150064       2.1937      0.01413
enh51024     1   17003000   17004000      2       1  150064       1.8029     0.035703
enh51045     1   17307800   17308800      3       2  150064       2.4274    0.0076031
enh51046     1   17310200   17311200      4       2  150064       4.2187   1.2287e-05
enh51052     1   17371800   17372800      6       1  150064       2.4293    0.0075639
enh51053     1   17378400   17379400      2       1  150064       2.7791    0.0027255
enh51054     1   17386200   17387200      2       1  150064       3.0875    0.0010093
enh51056     1   17389900   17390900      8       3  150064       2.0338     0.020984
enh51141     1   18460800   18461800      4       2  150064       2.6382    0.0041679
enh51144     1   18556800   18557800      5       2  150064       1.6692     0.047538
enh51184     1   19217700   19218700      3       1  150064       1.9578     0.025127
enh51227     1   19640200   19641200      4       2  150064       2.1806     0.014606
enh51228     1   19641700   19642700      6       2  150064        1.812     0.034996
enh51270     1   19831400   19832400      5       3  150064        1.871     0.030674
enh51271     1   19835400   19836400      6       2  150064       1.6627     0.048186
enh51277     1   19966700   19967700      1       1  150064       2.3371     0.009718
enh51279     1   19973700   19974700      7       4  150064       1.6458     0.049899
enh51343     1   20819800   20820800      1       1  150064       1.7361      0.04127
enh51359     1   21054400   21055400      1       1  150064        2.192      0.01419
enh51360     1   21065700   21066700      4       1  150064       2.6795    0.0036867
enh51362     1   21108100   21109100      2       1  150064       2.9231    0.0017326
enh51364     1   21114800   21115800      1       1  150064       2.5834     0.004892
enh51366     1   21119900   21120900      4       2  150064       1.9878     0.023415
enh51368     1   21232800   21233800      2       1  150064       2.4483    0.0071758
enh51370     1   21276400   21277400      5       2  150064       2.4372    0.0074011
enh51373     1   21320200   21321200      2       1  150064       3.0364     0.001197
enh51375     1   21339300   21340300      2       1  150064       2.0674     0.019346
enh51379     1   21348700   21349700      2       1  150064       2.0738     0.019051
enh51380     1   21369200   21370200      5       3  150064       2.6484    0.0040443
enh51383     1   21395700   21396700      2       1  150064       1.9849      0.02358
enh51384     1   21399300   21400300      2       1  150064       2.0127     0.022071
enh51385     1   21403000   21404000      3       1  150064       2.1445     0.015997
enh51386     1   21416600   21417600      2       1  150064       2.7388    0.0030831
enh51390     1   21452700   21453700      4       2  150064       2.0022     0.022634
enh51391     1   21465800   21466800      1       1  150064       2.4763     0.006638
enh51392     1   21475000   21476000      3       2  150064       1.9115     0.027969
enh51394     1   21480600   21481600      2       1  150064       2.5632     0.005185
enh51395     1   21498000   21499000      3       2  150064       2.6452    0.0040821
enh51396     1   21499900   21500900      1       1  150064       2.4774     0.006618
enh51397     1   21521100   21522100      1       1  150064       1.7381       0.0411
enh51402     1   21568600   21569600      2       1  150064       2.0172     0.021839
enh51474     1   22029700   22030700      2       1  150064       1.8437     0.032617
enh51475     1   22032500   22033500      4       2  150064       2.2858     0.011134
enh51476     1   22052300   22053300      3       2  150064       2.0828     0.018634
enh51477     1   22091000   22092000      1       1  150064       2.0375       0.0208
enh51517     1   22353000   22354000      9       2  150064       2.9093    0.0018115
enh51518     1   22356700   22357700      7       2  150064       2.7491    0.0029883
enh51524     1   22382000   22383000      2       1  150064       2.7113    0.0033512
enh51528     1   22398800   22399800      1       1  150064       3.3647    0.0003831
enh51533     1   22429400   22430400      1       1  150064       3.5485    0.0001937
enh51538     1   22448300   22449300      5       3  150064       2.9265    0.0017142
enh51544     1   22576800   22577800      8       3  150064       1.6875     0.045753
enh51603     1   23141200   23142200      8       2  150064       1.9754     0.024113
enh51691     1   23939000   23940000      2       1  150064       1.9468     0.025782
enh51702     1   24106300   24107300      1       1  150064       1.6674      0.04772
enh51725     1   24372700   24373700      3       1  150064       2.5782    0.0049652
enh51748     1   24719000   24720000      1       1  150064        1.765      0.03878
enh51752     1   24744400   24745400      2       1  150064       2.1965     0.014027
enh51754     1   24769600   24770600      3       1  150064       2.3741    0.0087962
enh51758     1   24833500   24834500      1       1  150064       2.5335     0.005646
enh51761     1   24867400   24868400      7       3  150064       2.6823    0.0036556
enh51767     1   24967400   24968400      2       1  150064       2.5702    0.0050815
enh51822     1   25348200   25349200      3       2  150064       1.8001     0.035924
enh51973     1   26700100   26701100      2       1  150064        1.667      0.04776
enh51974     1   26701400   26702400      5       2  150064       1.7922     0.036551
enh51976     1   26712100   26713100      2       1  150064       2.0498      0.02019
enh51983     1   26746900   26747900      2       1  150064       2.0729     0.019093
enh51995     1   26865000   26866000      3       2  150064       2.1925     0.014172
enh52000     1   26881600   26882600      2       1  150064       1.8363     0.033157
enh52001     1   26900800   26901800      6       3  150064       2.2813     0.011264
enh52007     1   27017300   27018300      2       1  150064       2.1623     0.015297
enh52010     1   27041400   27042400      2       1  150064       1.8757     0.030351
enh52011     1   27047500   27048500      3       1  150064         2.63    0.0042697
enh52014     1   27069800   27070800      2       1  150064       2.0605     0.019674
enh52017     1   27094900   27095900      1       1  150064       2.7557     0.002928
enh52026     1   27154200   27155200      2       1  150064       2.1232     0.016866
enh52028     1   27175200   27176200      1       1  150064       2.4217     0.007724
enh52033     1   27214800   27215800      1       1  150064       2.4794      0.00658
enh52035     1   27247000   27248000      2       1  150064       2.7103    0.0033606
enh52051     1   27397100   27398100      4       1  150064        1.756     0.039544
enh52058     1   27448900   27449900      2       1  150064        2.571    0.0050697
enh52059     1   27450800   27451800      1       1  150064       3.3091    0.0004679
enh52076     1   27668500   27669500      2       1  150064       2.6571    0.0039408
enh52082     1   27693700   27694700      1       1  150064       1.8301      0.03362
enh52131     1   27900100   27901100      2       1  150064       1.9362     0.026424
enh52140     1   27932900   27933900      2       1  150064       1.9507     0.025546
enh52143     1   27955300   27956300      2       1  150064        1.664     0.048061
enh52184     1   28431400   28432400      3       2  150064        2.405    0.0080863
enh52185     1   28438600   28439600      3       2  150064       1.8314     0.033523
enh52192     1   28500000   28501000      2       1  150064       3.6693   0.00012161
enh52195     1   28523000   28524000      6       4  150064       1.7939     0.036417
enh52196     1   28557000   28558000      4       2  150064       1.8181     0.034526
enh52199     1   28575800   28576800      2       1  150064       1.7769     0.037792
enh52206     1   28622600   28623600      3       2  150064       2.1398     0.016187
enh52209     1   28656200   28657200      2       1  150064       1.9853     0.023554
enh52211     1   28697600   28698600      1       1  150064       2.0562      0.01988
enh52213     1   28718100   28719100      3       1  150064       2.1312     0.016538
enh52214     1   28725800   28726800      1       1  150064       2.2751      0.01145
enh52216     1   28739000   28740000      4       1  150064       2.2293     0.012896
enh52217     1   28743600   28744600      3       1  150064       2.0259     0.021387
enh52220     1   28782100   28783100      2       1  150064       1.8159     0.034693
enh52221     1   28837900   28838900      4       2  150064       2.4913    0.0063641
enh52222     1   28839800   28840800      2       1  150064       1.9974      0.02289
enh52225     1   28848000   28849000      1       1  150064       2.8219     0.002387
enh52227     1   28853100   28854100      4       1  150064       2.7444    0.0030313
enh52229     1   28905200   28906200      2       1  150064       2.7673    0.0028261
enh52230     1   28916500   28917500      3       1  150064       2.7318    0.0031493
enh52235     1   28967500   28968500      3       1  150064       2.2733     0.011504
enh52236     1   28970400   28971400      1       1  150064       2.3123      0.01038
enh52237     1   28973600   28974600      2       1  150064       2.0484     0.020261
enh52238     1   28975200   28976200      5       3  150064       1.8895     0.029416
enh52239     1   28990200   28991200      5       2  150064       3.6148   0.00015029
enh52258     1   29210800   29211800      3       2  150064       2.8059    0.0025088
enh52262     1   29242400   29243400      2       1  150064       2.7571    0.0029156
enh52265     1   29282100   29283100      1       1  150064       2.0212      0.02163
enh52271     1   29439400   29440400      3       1  150064       2.2939     0.010898
enh52272     1   29446300   29447300      3       1  150064       3.2265   0.00062646
enh52273     1   29451800   29452800      5       2  150064       2.8649    0.0020855
enh52278     1   29490200   29491200      1       1  150064       2.7472     0.003005
enh52283     1   29512600   29513600      2       1  150064       2.4132    0.0079063
enh52285     1   29528100   29529100      2       1  150064       2.3593    0.0091552
enh52287     1   29549200   29550200      4       2  150064       2.5173    0.0059122
enh52307     1   30112600   30113600      5       3  150064       1.8202     0.034367
enh52325     1   30406900   30407900      4       2  150064        2.214     0.013414
enh52326     1   30417000   30418000      3       2  150064       4.1317   1.8003e-05
enh52327     1   30418500   30419500      4       2  150064       3.4587   0.00027143
enh52328     1   30434000   30435000      6       4  150064       4.8677   5.6445e-07
enh52331     1   30478700   30479700      2       1  150064       3.8019   7.1798e-05
enh52332     1   30485100   30486100      3       2  150064       3.0953   0.00098315
enh52345     1   30851300   30852300      6       2  150064       2.4502    0.0071393
enh52346     1   30879100   30880100      4       2  150064       2.6899    0.0035732
enh52347     1   30885200   30886200      5       2  150064       1.8311     0.033543
enh52356     1   31142700   31143700      4       2  150064       1.9636     0.024786
enh52357     1   31148000   31149000      3       1  150064       1.8253     0.033976
enh52360     1   31180300   31181300     12       2  150064       1.6714     0.047325
enh52389     1   31352100   31353100      1       1  150064        2.524     0.005801
enh52407     1   31448800   31449800      2       1  150064       1.7234     0.042407
enh52427     1   31594800   31595800      1       1  150064       2.3352     0.009767
enh52434     1   31672600   31673600      8       1  150064       2.0076     0.022343
enh52435     1   31688100   31689100     11       2  150064       3.1441   0.00083309
enh52437     1   31700600   31701600      2       1  150064       3.4268   0.00030534
enh52438     1   31706800   31707800      5       2  150064       1.8927     0.029201
enh52441     1   31771300   31772300      1       1  150064       3.6304    0.0001415
enh52442     1   31772600   31773600      3       2  150064       3.7093   0.00010391
enh52443     1   31778700   31779700      1       1  150064       2.1675       0.0151
enh52444     1   31844100   31845100      1       1  150064        3.082     0.001028
enh52445     1   31847000   31848000      2       1  150064       2.7671    0.0028278
enh52447     1   31866800   31867800      4       1  150064       2.8658    0.0020799
enh52448     1   31867300   31868300      2       1  150064       2.8315    0.0023167
enh52449     1   31869900   31870900      2       1  150064       3.7043   0.00010597
enh52450     1   31870800   31871800      4       2  150064       3.3139   0.00045995
enh52451     1   31888300   31889300      2       1  150064        2.709    0.0033745
enh52453     1   31894600   31895600      3       1  150064       1.7846     0.037167
enh52454     1   31907000   31908000      1       1  150064       1.9219      0.02731
enh52542     1   32592700   32593700      3       2  150064       1.6917     0.045349
enh52547     1   32616500   32617500      1       1  150064       2.0177      0.02181
enh52562     1   32707600   32708600      3       1  150064       1.7063     0.043974
enh52563     1   32712900   32713900      1       1  150064       1.6948      0.04506
enh52613     1   33232600   33233600      2       1  150064       2.3703    0.0088876
enh52625     1   33337900   33338900      2       1  150064        1.997     0.022915
enh52670     1   33733700   33734700      1       1  150064       1.7148      0.04319
enh52676     1   33760800   33761800      3       1  150064       1.8874     0.029554
enh52677     1   33765800   33766800      3       2  150064       2.3437    0.0095463
enh52710     1   33924500   33925500      6       2  150064        2.195     0.014081
enh52712     1   33936200   33937200      3       1  150064       1.7455     0.040446
enh52717     1   34177400   34178400      3       1  150064       2.1769     0.014744
enh52739     1   34653400   34654400      5       3  150064       1.9194     0.027469
enh52761     1   35318400   35319400      4       2  150064       1.9145     0.027778
enh52762     1   35323000   35324000      4       2  150064        1.898     0.028849
enh52777     1   35675800   35676800      3       1  150064       3.5077   0.00022599
enh52809     1   36156200   36157200      3       1  150064       2.7357    0.0031125
enh52814     1   36275400   36276400      4       2  150064       4.3204    7.789e-06
enh52816     1   36316600   36317600      3       2  150064       3.0233    0.0012503
enh52822     1   36398300   36399300      1       1  150064        3.492    0.0002397
enh52823     1   36401000   36402000      1       1  150064       3.4205    0.0003125
enh52826     1   36553400   36554400      1       1  150064       3.1405    0.0008432
enh52827     1   36555600   36556600      3       2  150064        3.192   0.00070642
enh52828     1   36562500   36563500      2       1  150064       3.0303    0.0012214
enh52829     1   36565100   36566100      6       2  150064       2.3137     0.010343
enh52830     1   36574300   36575300      2       1  150064         1.76     0.039204
enh52831     1   36580900   36581900      2       1  150064       1.8026     0.035725
enh52832     1   36584300   36585300      2       1  150064       1.8279     0.033785
enh52833     1   36593600   36594600      1       1  150064       3.8529    5.836e-05
enh52834     1   36600600   36601600      2       1  150064       3.3181   0.00045322
enh52835     1   36613300   36614300      3       1  150064       3.8801   5.2202e-05
enh52838     1   36627900   36628900      2       1  150064       3.9956   3.2268e-05
enh52839     1   36631900   36632900      1       1  150064       4.5166    3.142e-06
enh52840     1   36637500   36638500      1       1  150064       4.5633    2.518e-06
enh52842     1   36642200   36643200      4       1  150064       2.8124    0.0024588
enh52845     1   36652800   36653800      4       2  150064       2.5498    0.0053889
enh52846     1   36653600   36654600      3       2  150064       1.9736     0.024214
enh52888     1   37112500   37113500      4       1  150064       1.9049     0.028399
enh52939     1   38275200   38276200      1       1  150064        3.469    0.0002612
enh52941     1   38323400   38324400      1       1  150064       3.1702    0.0007616
enh52943     1   38327600   38328600      1       1  150064        2.751     0.002971
enh52944     1   38331000   38332000      3       2  150064       2.6496    0.0040289
enh52947     1   38395700   38396700      3       1  150064       2.8765    0.0020106
enh52988     1   38736000   38737000      2       1  150064       2.3927    0.0083627
enh52989     1   38738700   38739700      7       2  150064       2.0244     0.021464
enh52991     1   38749800   38750800      5       2  150064       1.8846     0.029745
enh52992     1   38751800   38752800      5       2  150064       2.5551    0.0053083
enh52993     1   38757300   38758300      4       2  150064       2.2237     0.013085
enh52995     1   38890000   38891000      6       2  150064       1.8779     0.030198
enh52996     1   38898200   38899200      1       1  150064       2.2876      0.01108
enh52997     1   38910000   38911000      5       2  150064       2.9026    0.0018503
enh53000     1   38921300   38922300      1       1  150064       1.6568      0.04878
enh53002     1   38949300   38950300      2       1  150064       2.6513    0.0040095
enh53015     1   39194000   39195000      3       1  150064        2.399    0.0082196
enh53017     1   39206500   39207500      2       1  150064       1.7498     0.040076
enh53027     1   39406800   39407800      2       1  150064       1.6718     0.047283
enh53035     1   39482200   39483200      5       2  150064       2.0093     0.022251
enh53036     1   39493000   39494000      5       2  150064       1.7435     0.040624
enh53037     1   39512900   39513900      4       2  150064       2.0411     0.020618
enh53038     1   39517500   39518500      4       2  150064       2.3449    0.0095158
enh53039     1   39541800   39542800      2       1  150064       2.9168    0.0017683
enh53045     1   39575100   39576100      3       2  150064       1.7509     0.039984
enh53046     1   39577100   39578100      4       2  150064       2.0126     0.022076
enh53063     1   39620800   39621800      4       2  150064         1.83     0.033622
enh53070     1   39636700   39637700      3       1  150064       1.7642     0.038851
enh53074     1   39645000   39646000      1       1  150064       1.8615      0.03134
enh53075     1   39648400   39649400      2       1  150064       1.8156     0.034712
enh53076     1   39649100   39650100      3       2  150064       1.7095      0.04368
enh53078     1   39650600   39651600      1       1  150064       1.7696       0.0384
enh53079     1   39652000   39653000      2       1  150064       1.9017     0.028608
enh53088     1   39668900   39669900      2       1  150064       1.7404     0.040897
enh53094     1   39696400   39697400      1       1  150064       1.7105      0.04359
enh53111     1   39859000   39860000      2       1  150064       1.7647     0.038809
enh53112     1   39862000   39863000      1       1  150064       2.2334      0.01276
enh53123     1   39974500   39975500      4       2  150064       2.3427    0.0095713
enh53125     1   40090900   40091900      1       1  150064       2.1072      0.01755
enh53131     1   40308200   40309200      2       1  150064       1.8236     0.034103
enh53135     1   40352500   40353500      3       2  150064       2.1945     0.014101
enh53169     1   40775100   40776100      5       3  150064       2.1168      0.01714
enh53186     1   40997800   40998800      1       1  150064       1.8274      0.03382
enh53196     1   41169000   41170000      7       3  150064       1.8022     0.035758
enh53197     1   41170100   41171100      2       1  150064        2.747     0.003007
enh53200     1   41187800   41188800      2       1  150064        2.751    0.0029709
enh53205     1   41238600   41239600      4       2  150064       1.7305     0.041774
enh53212     1   41270600   41271600      6       2  150064       1.8032     0.035678
enh53218     1   41306000   41307000      4       2  150064       1.7058     0.044021
enh53230     1   41433200   41434200      8       3  150064       2.6821    0.0036576
enh53233     1   41468800   41469800      5       2  150064        2.221     0.013176
enh53235     1   41486600   41487600      3       2  150064        1.859     0.031511
enh53239     1   41522000   41523000      5       2  150064       2.0268     0.021341
enh53241     1   41574900   41575900      2       1  150064        2.326     0.010009
enh53242     1   41588600   41589600      3       1  150064       2.0114     0.022144
enh53243     1   41617600   41618600      2       1  150064         2.58    0.0049407
enh53248     1   41701600   41702600      2       1  150064       1.8849     0.029721
enh53260     1   41836800   41837800      2       1  150064       2.6367    0.0041863
enh53261     1   41853600   41854600      4       2  150064       2.0453     0.020412
enh53266     1   41878200   41879200      7       2  150064       1.8742     0.030451
enh53269     1   41892600   41893600      8       3  150064       2.1631     0.015268
enh53271     1   41901300   41902300      5       3  150064       1.8623     0.031282
enh53276     1   41949400   41950400      3       2  150064       1.9512     0.025518
enh53277     1   41953500   41954500      3       2  150064       2.6766    0.0037191
enh53279     1   41960300   41961300      4       2  150064       3.2234    0.0006334
enh53280     1   41962400   41963400      4       2  150064       2.6271    0.0043063
enh53282     1   41969300   41970300      6       3  150064       2.8001    0.0025547
enh53317     1   42317200   42318200      2       1  150064       1.8417     0.032759
enh53389     1   43419500   43420500      3       2  150064       2.1424      0.01608
enh53390     1   43427600   43428600      4       2  150064       2.0961     0.018037
enh53391     1   43432500   43433500      7       3  150064       2.1356     0.016354
enh53419     1   43739800   43740800      4       2  150064       1.8094     0.035197
enh53420     1   43745800   43746800      5       2  150064       1.9059      0.02833
enh53423     1   43760700   43761700      1       1  150064       2.8936     0.001904
enh53425     1   43769100   43770100      2       1  150064       2.6374    0.0041776
enh53432     1   43830800   43831800      2       1  150064       1.9653     0.024692
enh53434     1   43843700   43844700      4       2  150064        3.878   5.2667e-05
enh53437     1   43856400   43857400      4       2  150064       4.1648   1.5578e-05
enh53438     1   43901700   43902700      1       1  150064       3.6156    0.0001498
enh53441     1   43920100   43921100      3       2  150064       4.1734   1.5006e-05
enh53442     1   43938200   43939200      1       1  150064       3.0047     0.001329
enh53443     1   43941300   43942300      3       1  150064       3.6843   0.00011465
enh53444     1   43959000   43960000      3       2  150064        1.681     0.046377
enh53449     1   43999000   44000000      3       2  150064       2.5678    0.0051167
enh53450     1   44001700   44002700      1       1  150064        1.985      0.02357
enh53451     1   44006000   44007000      1       1  150064       2.9099     0.001808
enh53453     1   44010100   44011100      4       2  150064       2.6258    0.0043228
enh53454     1   44013600   44014600      4       2  150064       2.7468    0.0030086
enh53456     1   44017900   44018900      1       1  150064       3.1374    0.0008524
enh53457     1   44019800   44020800      1       1  150064       2.9126     0.001792
enh53458     1   44023100   44024100      1       1  150064       3.0287     0.001228
enh53459     1   44024400   44025400      2       1  150064       2.6016    0.0046399
enh53460     1   44029200   44030200      1       1  150064       5.2188    9.004e-08
enh53461     1   44031700   44032700      2       1  150064       2.2048     0.013733
enh53462     1   44035200   44036200      3       1  150064       3.2869    0.0005064
enh53463     1   44038100   44039100      2       1  150064       2.3046     0.010596
enh53464     1   44040100   44041100      3       2  150064       4.7615   9.6058e-07
enh53465     1   44043200   44044200      2       1  150064        3.046    0.0011597
enh53466     1   44047300   44048300      5       2  150064       2.8226    0.0023819
enh53467     1   44113600   44114600      2       1  150064       3.2617   0.00055365
enh53468     1   44114000   44115000      4       2  150064       4.5272    2.988e-06
enh53469     1   44117600   44118600      3       2  150064       4.0608   2.4453e-05
enh53471     1   44124400   44125400      4       2  150064       2.5322    0.0056669
enh53472     1   44125300   44126300      1       1  150064        4.674    1.477e-06
enh53474     1   44137000   44138000      2       1  150064       2.7227    0.0032376
enh53475     1   44153700   44154700      1       1  150064       3.5304    0.0002075
enh53476     1   44170600   44171600      2       1  150064       2.8891     0.001932
enh53479     1   44195400   44196400      2       1  150064       2.5985    0.0046822
enh53480     1   44197600   44198600      2       1  150064        4.844   6.3641e-07
enh53481     1   44226200   44227200      2       1  150064       2.8904    0.0019235
enh53482     1   44228800   44229800      1       1  150064       3.2448    0.0005877
enh53484     1   44230900   44231900      3       1  150064       3.0996   0.00096889
enh53485     1   44232600   44233600      2       1  150064       2.3266    0.0099939
enh53486     1   44235900   44236900      2       1  150064       2.3257     0.010018
enh53488     1   44248900   44249900      3       2  150064       3.7981   7.2899e-05
enh53489     1   44252000   44253000      3       2  150064       1.9596     0.025019
enh53497     1   44318600   44319600      2       1  150064        3.435   0.00029627
enh53499     1   44333600   44334600      2       1  150064       2.8449    0.0022214
enh53500     1   44346900   44347900      4       2  150064       3.7759   7.9701e-05
enh53501     1   44350400   44351400      3       2  150064       3.2264   0.00062671
enh53502     1   44353200   44354200      3       2  150064       3.7838   7.7225e-05
enh53504     1   44378700   44379700      5       2  150064       2.1326     0.016479
enh53505     1   44387100   44388100      3       2  150064       1.9916     0.023209
enh53506     1   44395200   44396200      6       2  150064       2.3778    0.0087089
enh53507     1   44400000   44401000      2       1  150064       2.2372     0.012635
enh53509     1   44411000   44412000      2       1  150064       2.5119    0.0060045
enh53510     1   44413900   44414900      5       2  150064       3.6271    0.0001433
enh53513     1   44439200   44440200      3       2  150064       3.1146   0.00092101
enh53514     1   44442700   44443700      5       2  150064       2.5588    0.0052521
enh53515     1   44452300   44453300      1       1  150064       2.2904        0.011
enh53516     1   44456000   44457000      1       1  150064       2.0898      0.01832
enh53517     1   44458000   44459000      1       1  150064       2.9213     0.001743
enh53521     1   44480800   44481800      1       1  150064       1.7054      0.04406
enh53532     1   44555000   44556000      5       2  150064       1.7225     0.042493
enh53535     1   44679800   44680800      1       1  150064       2.3252      0.01003
enh53538     1   44710600   44711600      2       1  150064       1.6477     0.049711
enh53604     1   45305000   45306000      3       2  150064       1.7558     0.039565
enh53622     1   45785300   45786300      1       1  150064       2.4753     0.006657
enh53628     1   45802000   45803000      2       1  150064       1.6825     0.046236
enh53665     1   46333200   46334200      2       1  150064       1.6633     0.048129
enh53714     1   46985100   46986100      3       1  150064       2.1317     0.016517
enh53716     1   46987200   46988200      4       1  150064       1.6758      0.04689
enh53717     1   47015200   47016200      3       2  150064       1.9002     0.028706
enh53718     1   47023800   47024800      1       1  150064       2.0179       0.0218
enh53745     1   47657600   47658600      1       1  150064       1.7423      0.04073
enh53789     1   48307900   48308900      5       3  150064       1.7399     0.040941
enh53790     1   48337200   48338200      5       3  150064       2.6703    0.0037895
enh53792     1   48347300   48348300      2       1  150064       1.9375      0.02634
enh53832     1   49240600   49241600      5       3  150064       1.6972     0.044829
enh53837     1   49343800   49344800      1       1  150064       1.6698      0.04748
enh53839     1   49356800   49357800      3       1  150064       1.7452     0.040476
enh53841     1   49396900   49397900      5       3  150064        2.105     0.017646
enh53844     1   50575900   50576900      1       1  150064       2.0337      0.02099
enh53845     1   50604800   50605800      1       1  150064       1.9783      0.02395
enh53887     1   51985700   51986700      4       2  150064       1.6839     0.046102
enh54010     1   53661100   53662100      1       1  150064       2.0792       0.0188
enh54013     1   53702100   53703100      4       2  150064       2.5829    0.0048987
enh54015     1   53712000   53713000      1       1  150064       3.3865    0.0003539
enh54017     1   53746500   53747500      2       1  150064       2.3718    0.0088497
enh54023     1   53774800   53775800      5       2  150064       2.0906     0.018283
enh54030     1   53836500   53837500      3       2  150064       1.8746     0.030421
enh54031     1   53841400   53842400      4       2  150064       2.9327    0.0016799
enh54032     1   53858900   53859900      3       1  150064       2.3284    0.0099444
enh54038     1   53907200   53908200      2       1  150064       2.0216      0.02161
enh54083     1   54447100   54448100      3       1  150064       2.3027     0.010649
enh54084     1   54448300   54449300      2       1  150064       2.3025     0.010653
enh54097     1   54685200   54686200      3       2  150064       2.1506     0.015755
enh54098     1   54688300   54689300      4       2  150064        2.968    0.0014986
enh54127     1   54781000   54782000      2       1  150064       1.6486     0.049616
enh54140     1   54838200   54839200      2       1  150064       2.0517     0.020098
enh54141     1   54840600   54841600      4       2  150064       1.7428     0.040682
enh54144     1   54849800   54850800      2       1  150064       1.8796     0.030079
enh54183     1   55326700   55327700      7       2  150064       2.0501     0.020179
enh54231     1   56038100   56039100      5       3  150064       1.8783     0.030168
enh54232     1   56046500   56047500      3       1  150064        1.938     0.026313
enh54234     1   56055200   56056200      4       2  150064       1.7337     0.041487
enh54240     1   56161100   56162100      8       2  150064       1.9231     0.027235
enh54354     1   58062000   58063000      3       1  150064        2.362    0.0090882
enh54378     1   58563600   58564600      4       2  150064       1.8758     0.030344
enh54388     1   58811000   58812000      6       3  150064       1.8497     0.032176
enh54395     1   58875100   58876100      5       2  150064       1.6609     0.048363
enh54412     1   59175200   59176200      3       2  150064       1.8317       0.0335
enh54461     1   59617200   59618200      1       1  150064       1.7215      0.04258
enh54463     1   59622000   59623000      8       1  150064       1.6942     0.045117
enh54467     1   59645600   59646600      5       2  150064       2.0582     0.019786
enh54470     1   59689700   59690700      3       2  150064       1.8021     0.035766
enh54524     1   60218000   60219000      3       2  150064       2.4523     0.007098
enh54530     1   60451900   60452900      2       1  150064       1.7064     0.043968
enh54539     1   60927200   60928200      4       2  150064       2.5433    0.0054905
enh54540     1   61039100   61040100      1       1  150064       3.0103     0.001305
enh54541     1   61087000   61088000      3       1  150064       3.5103   0.00022377
enh54548     1   61333300   61334300      1       1  150064       2.0224      0.02157
enh54549     1   61335900   61336900      3       2  150064       1.8063     0.035439
enh54552     1   61356000   61357000      5       2  150064       2.0167     0.021865
enh54555     1   61377300   61378300      4       2  150064        1.968     0.024537
enh54561     1   61401900   61402900      2       1  150064       1.7825     0.037332
enh54570     1   61455700   61456700      2       1  150064       2.5657    0.0051491
enh54605     1   61853800   61854800      3       2  150064       1.6613      0.04833
enh54606     1   61857800   61858800      5       2  150064       2.0269     0.021336
enh54612     1   61917600   61918600      2       1  150064       1.9357     0.026452
enh54632     1   62506300   62507300      5       1  150064       1.8997     0.028739
enh54650     1   62849700   62850700      1       1  150064       2.0361      0.02087
enh54653     1   62866500   62867500      3       1  150064       2.1564     0.015527
enh54679     1   63466400   63467400      5       3  150064       2.3093     0.010464
enh54680     1   63474000   63475000      3       2  150064       2.3099     0.010448
enh54681     1   63476600   63477600      4       1  150064       3.3938   0.00034466
enh54783     1   64504400   64505400      1       1  150064       2.6022     0.004631
enh54829     1   64954000   64955000      2       1  150064       2.0889     0.018356
enh54830     1   64961200   64962200      2       1  150064       2.0564      0.01987
enh54846     1   65032500   65033500      5       2  150064       1.8913     0.029291
enh54862     1   65294600   65295600      2       1  150064       2.7477    0.0030003
enh54875     1   65382700   65383700      5       2  150064       3.3802   0.00036213
enh54876     1   65383600   65384600      3       2  150064       2.4738    0.0066834
enh54878     1   65392400   65393400      4       2  150064       2.6794    0.0036881
enh54879     1   65393500   65394500      1       1  150064       2.9146     0.001781
enh54880     1   65398000   65399000      3       1  150064       2.3488    0.0094178
enh54881     1   65400300   65401300      3       2  150064       3.3548   0.00039706
enh54882     1   65401000   65402000      2       1  150064       2.5757    0.0050017
enh54883     1   65412600   65413600      2       1  150064       2.8544    0.0021562
enh54885     1   65416600   65417600      3       1  150064       2.8992    0.0018706
enh54886     1   65421700   65422700      2       1  150064       2.4354    0.0074375
enh54893     1   65529700   65530700      3       2  150064       1.7161     0.043068
enh54896     1   65579800   65580800      3       1  150064        2.237     0.012642
enh54898     1   65632900   65633900      1       1  150064       2.3522     0.009332
enh54900     1   65641600   65642600      3       2  150064       2.0039     0.022542
enh54920     1   65932800   65933800      8       3  150064       1.8564     0.031702
enh54934     1   66152800   66153800      5       2  150064       1.6468       0.0498
enh54935     1   66153700   66154700      6       3  150064       2.3753    0.0087679
enh54938     1   66277600   66278600      1       1  150064       1.6821      0.04627
enh54942     1   66425600   66426600      5       2  150064       2.1822     0.014548
enh54943     1   66428400   66429400      6       2  150064       1.8593     0.031494
enh54944     1   66444600   66445600      2       1  150064        2.281     0.011275
enh54956     1   66731500   66732500      2       1  150064       2.3938    0.0083366
enh54957     1   66736000   66737000      4       2  150064       2.8558    0.0021463
enh54958     1   66737800   66738800      4       1  150064       2.2384     0.012597
enh54983     1   66889700   66890700      3       1  150064       2.6342    0.0042171
enh54984     1   66901800   66902800      2       1  150064       2.4514    0.0071153
enh54985     1   66910900   66911900      2       1  150064       2.2364     0.012664
enh55036     1   67864900   67865900      3       1  150064       2.1493     0.015804
enh55049     1   68002600   68003600      1       1  150064       2.5288     0.005722
enh55060     1   68078300   68079300      2       1  150064       1.6808     0.046401
enh55061     1   68083500   68084500      4       2  150064        2.658    0.0039299
enh55066     1   68155000   68156000      5       2  150064       2.4228    0.0077013
enh55067     1   68165900   68166900      4       2  150064       1.9657     0.024668
enh55071     1   68174800   68175800      2       1  150064       1.8513     0.032063
enh55076     1   68188900   68189900      1       1  150064       1.9403      0.02617
enh55094     1   68257800   68258800      4       2  150064       3.7431   9.0892e-05
enh55095     1   68260000   68261000      4       2  150064       3.6372    0.0001378
enh55096     1   68268000   68269000      6       3  150064        1.801      0.03585
enh55097     1   68269600   68270600      2       1  150064       2.3567      0.00922
enh55098     1   68284400   68285400      1       1  150064       1.8032      0.03568
enh55099     1   68295600   68296600      4       2  150064       3.5136     0.000221
enh55100     1   68305000   68306000      2       1  150064       2.2469     0.012322
enh55102     1   68321200   68322200      3       2  150064       2.5403    0.0055384
enh55108     1   68358100   68359100      8       2  150064       2.5112    0.0060159
enh55109     1   68363000   68364000      6       2  150064       2.9791    0.0014456
enh55110     1   68372900   68373900      2       1  150064       2.7823    0.0026984
enh55116     1   68444600   68445600      1       1  150064       1.6489      0.04958
enh55156     1   68930300   68931300      3       2  150064       2.2886      0.01105
enh55166     1   69426200   69427200      1       1  150064       1.7113      0.04351
enh55180     1   69891300   69892300      2       1  150064       1.6505     0.049423
enh55184     1   70448600   70449600      3       1  150064       2.2939     0.010899
enh55219     1   72132400   72133400      2       1  150064       3.4153   0.00031857
enh55221     1   72221600   72222600      3       1  150064       3.5593   0.00018595
enh55225     1   72385400   72386400      1       1  150064       1.7049      0.04411
enh55229     1   72837000   72838000      3       1  150064       1.7706     0.038316
enh55235     1   73243000   73244000      3       1  150064       2.9826    0.0014292
enh55237     1   73303200   73304200      1       1  150064       5.4489    2.534e-08
enh55238     1   73312800   73313800      1       1  150064       5.1167    1.555e-07
enh55244     1   73531500   73532500      4       1  150064       2.2785     0.011348
enh55245     1   73627500   73628500      3       1  150064       4.7416   1.0601e-06
enh55247     1   73776200   73777200      4       1  150064       5.4109   3.1353e-08
enh55248     1   74058400   74059400      6       2  150064        3.354   0.00039831
enh55249     1   74059300   74060300      2       1  150064       2.2666     0.011706
enh55250     1   74070000   74071000      2       1  150064       2.1933     0.014145
enh55260     1   74805900   74806900      3       2  150064       1.7343     0.041429
enh55266     1   74891400   74892400      2       1  150064       2.3226     0.010099
enh55282     1   75540400   75541400      2       1  150064       1.7597     0.039228
enh55296     1   76207700   76208700      3       2  150064       1.8829     0.029856
enh55302     1   76478000   76479000      3       2  150064       1.7498     0.040073
enh55324     1   76620200   76621200      2       1  150064       1.6795     0.046531
enh55350     1   76976700   76977700      2       1  150064       2.1659     0.015161
enh55366     1   77464400   77465400      5       2  150064        2.126     0.016754
enh55371     1   77484200   77485200      5       1  150064       2.2122     0.013477
enh55388     1   77939100   77940100      5       2  150064       2.0154     0.021929
enh55393     1   78011300   78012300      2       1  150064       2.2619     0.011851
enh55411     1   78446700   78447700      1       1  150064        2.645     0.004084
enh55417     1   78524200   78525200      1       1  150064       1.9996      0.02277
enh55420     1   78561300   78562300      2       1  150064       1.7587     0.039313
enh55422     1   78620600   78621600      4       2  150064       1.9912     0.023232
enh55424     1   78690200   78691200      1       1  150064       1.9684      0.02451
enh55434     1   79180700   79181700      4       2  150064       2.0579     0.019799
enh55436     1   79188100   79189100     10       3  150064       3.0191    0.0012675
enh55459     1   79876000   79877000      3       1  150064       2.7774      0.00274
enh55460     1   80053900   80054900      6       2  150064       2.1281     0.016665
enh55463     1   80129400   80130400      3       1  150064       2.2924     0.010942
enh55471     1   80531400   80532400      4       1  150064       2.8279    0.0023427
enh55482     1   81358200   81359200      4       2  150064        1.976     0.024078
enh55500     1   81772100   81773100      3       1  150064       2.2239     0.013078
enh55501     1   81773400   81774400      7       2  150064       2.2903     0.011002
enh55507     1   81814600   81815600      1       1  150064       2.5993     0.004671
enh55522     1   81943600   81944600      6       4  150064        1.674     0.047063
enh55539     1   82125600   82126600      5       2  150064        1.654     0.049062
enh55542     1   82135900   82136900      3       2  150064       2.0532     0.020027
enh55543     1   82144000   82145000      2       1  150064       1.7819     0.037385
enh55544     1   82146700   82147700      4       2  150064       1.8182     0.034516
enh55546     1   82164900   82165900      4       2  150064       2.3166     0.010264
enh55547     1   82168700   82169700      4       2  150064       3.0071    0.0013188
enh55548     1   82172200   82173200      7       4  150064       2.6449    0.0040857
enh55585     1   82853400   82854400      3       2  150064       1.8484     0.032272
enh55615     1   84155000   84156000      2       1  150064       2.4521    0.0071005
enh55622     1   84213500   84214500      7       3  150064       2.1154       0.0172
enh55623     1   84216600   84217600      6       2  150064       1.9279     0.026932
enh55624     1   84226500   84227500      6       2  150064       1.7859     0.037056
enh55625     1   84229600   84230600      4       1  150064       2.5068    0.0060908
enh55626     1   84235200   84236200      3       1  150064       2.9141    0.0017835
enh55627     1   84243700   84244700      4       2  150064       2.2538     0.012105
enh55629     1   84267700   84268700      3       2  150064       3.6801   0.00011655
enh55630     1   84284400   84285400      3       2  150064       3.3847   0.00035624
enh55634     1   84541800   84542800      1       1  150064       1.8123      0.03497
enh55639     1   84628600   84629600      2       1  150064       1.9878     0.023417
enh55641     1   84639600   84640600      1       1  150064        1.923      0.02724
enh55686     1   85316900   85317900      5       2  150064        1.781     0.037452
enh55687     1   85319600   85320600      4       1  150064       2.4091    0.0079965
enh55691     1   85425500   85426500      4       2  150064       2.1886     0.014312
enh55692     1   85528400   85529400      5       2  150064       1.7374     0.041158
enh55731     1   85872400   85873400      1       1  150064       2.0853      0.01852
enh55733     1   85892800   85893800      2       1  150064       2.0435     0.020503
enh55735     1   85905900   85906900      3       1  150064       1.7187     0.042831
enh55737     1   85918200   85919200      7       4  150064       1.8163     0.034662
enh55738     1   85918800   85919800      4       2  150064       1.7584     0.039343
enh55771     1   86533600   86534600      2       1  150064       1.6626     0.048198
enh55773     1   86603000   86604000      4       2  150064       1.7676     0.038566
enh55828     1   87811500   87812500      3       1  150064       1.7206     0.042657
enh55830     1   87817300   87818300      4       1  150064       1.9307     0.026758
enh55837     1   87929500   87930500      4       2  150064       2.0591     0.019742
enh55839     1   87978500   87979500      4       2  150064       1.9687     0.024494
enh55840     1   88065000   88066000      2       1  150064       2.9528    0.0015745
enh55843     1   88148100   88149100      5       2  150064       1.9287     0.026887
enh55862     1   88641200   88642200      3       1  150064       1.9437     0.025963
enh55864     1   88870200   88871200      1       1  150064       2.0958      0.01805
enh55896     1   89777000   89778000      2       1  150064       2.6612    0.0038928
enh55921     1   90157900   90158900      2       1  150064       1.6794     0.046541
enh55923     1   90174200   90175200      1       1  150064       2.0233      0.02152
enh55924     1   90184800   90185800      1       1  150064       1.6991      0.04465
enh55927     1   90204600   90205600      1       1  150064       1.7364      0.04125
enh55928     1   90222700   90223700      3       2  150064       1.8802     0.030044
enh55930     1   90267400   90268400      5       1  150064       1.9248     0.027126
enh55931     1   90274000   90275000      1       1  150064       2.1419       0.0161
enh55937     1   90307600   90308600      3       2  150064       2.4101    0.0079752
enh55986     1   91227200   91228200      4       1  150064        1.964     0.024765
enh55992     1   91389300   91390300      3       1  150064       2.3581    0.0091846
enh55995     1   91439600   91440600      1       1  150064       2.1706      0.01498
enh55996     1   91459800   91460800      3       1  150064       2.0763     0.018932
enh55998     1   91483200   91484200      1       1  150064       2.3451      0.00951
enh55999     1   91488200   91489200      3       1  150064       2.4412    0.0073191
enh56012     1   91965000   91966000      5       2  150064       2.0894     0.018336
enh56017     1   92021100   92022100      6       2  150064       1.7445     0.040537
enh56034     1   92102800   92103800      3       2  150064       3.1803   0.00073554
enh56036     1   92112200   92113200      3       2  150064       1.9386     0.026274
enh56056     1   92243000   92244000      5       2  150064       2.3494     0.009401
enh56057     1   92246800   92247800      5       2  150064       1.9426     0.026034
enh56058     1   92248500   92249500      4       1  150064       1.7863     0.037027
enh56079     1   92765800   92766800      4       2  150064       2.8423    0.0022392
enh56080     1   92766200   92767200      3       2  150064       1.8755     0.030364
enh56081     1   92794400   92795400      4       2  150064       3.1718   0.00075759
enh56089     1   93175100   93176100      1       1  150064        1.834      0.03333
enh56090     1   93176600   93177600      4       2  150064       1.6832     0.046167
enh56092     1   93218500   93219500      2       1  150064       1.8372      0.03309
enh56102     1   93348200   93349200      2       1  150064        1.731     0.041726
enh56104     1   93395000   93396000      1       1  150064       1.6959      0.04495
enh56105     1   93399600   93400600      3       1  150064       2.5166    0.0059253
enh56107     1   93416000   93417000      3       1  150064       1.8399     0.032888
enh56111     1   93437900   93438900      1       1  150064       1.6825      0.04624
enh56192     1   94233300   94234300      1       1  150064       1.8102      0.03513
enh56220     1   94528300   94529300      3       2  150064       1.9738     0.024204
enh56255     1   94993100   94994100      1       1  150064       2.1873      0.01436
enh56302     1   95349400   95350400      4       2  150064       1.9903     0.023278
enh56319     1   95448400   95449400      3       2  150064        1.731     0.041722
enh56320     1   95454900   95455900      1       1  150064       1.9067      0.02828
enh56329     1   95500200   95501200      1       1  150064        2.611     0.004514
enh56330     1   95507900   95508900      3       1  150064       1.6504     0.049428
enh56333     1   95551800   95552800      4       2  150064       2.7278    0.0031878
enh56335     1   95663000   95664000      1       1  150064       2.2038      0.01377
enh56339     1   95697800   95698800      3       2  150064       2.5955    0.0047225
enh56341     1   95773600   95774600      4       2  150064       2.6666    0.0038313
enh56345     1   95902200   95903200      3       1  150064       4.2645   1.0016e-05
enh56346     1   95903400   95904400      2       1  150064       3.5028   0.00023018
enh56361     1   96699800   96700800      4       2  150064       3.4521   0.00027816
enh56363     1   96772200   96773200      5       2  150064       3.0973   0.00097654
enh56364     1   96827800   96828800      1       1  150064       2.5649      0.00516
enh56366     1   96835800   96836800      5       1  150064       2.7802    0.0027162
enh56367     1   96841800   96842800      4       2  150064        2.492    0.0063505
enh56368     1   96881600   96882600      3       2  150064       2.7545    0.0029395
enh56369     1   96947700   96948700      3       2  150064       2.0392     0.020717
enh56370     1   96953100   96954100      2       1  150064       2.3162     0.010272
enh56371     1   96975300   96976300      4       2  150064       2.4041    0.0081072
enh56379     1   97063100   97064100      2       1  150064        2.896    0.0018897
enh56382     1   97186000   97187000      2       1  150064       1.7221     0.042524
enh56383     1   97189400   97190400      4       1  150064       3.7569   8.6005e-05
enh56384     1   97206500   97207500      3       1  150064       2.4378    0.0073895
enh56385     1   97212200   97213200      2       1  150064       1.8213      0.03428
enh56394     1   97609800   97610800      1       1  150064       3.3871    0.0003532
enh56395     1   97658000   97659000      1       1  150064       3.7842    7.709e-05
enh56397     1   97717000   97718000      6       2  150064       2.3111     0.010415
enh56398     1   97737000   97738000      5       2  150064       3.2496   0.00057793
enh56399     1   97743200   97744200      5       2  150064       1.8214     0.034274
enh56402     1   97849900   97850900      4       2  150064       4.4565   4.1663e-06
enh56404     1   97907300   97908300      3       2  150064       1.9034     0.028494
enh56408     1   98096000   98097000      1       1  150064       2.5085     0.006062
enh56409     1   98100100   98101100      3       1  150064       2.3302     0.009898
enh56411     1   98369300   98370300      2       1  150064       5.3934   3.4576e-08
enh56413     1   98383000   98384000      2       1  150064       5.6442   8.2998e-09
enh56416     1   98408800   98409800      3       2  150064        5.561   1.3409e-08
enh56417     1   98464600   98465600      4       2  150064       6.5946   2.1318e-11
enh56419     1   98496200   98497200      1       1  150064       8.3189    4.441e-17
enh56420     1   98499500   98500500      3       2  150064       6.0125   9.1348e-10
enh56422     1   98667000   98668000      3       2  150064        3.117   0.00091348
enh56423     1   98670700   98671700      3       1  150064       3.6776   0.00011772
enh56425     1   98676800   98677800      1       1  150064       3.6691    0.0001217
enh56435     1   98854200   98855200      4       2  150064       2.2336     0.012754
enh56436     1   98869400   98870400      1       1  150064       3.1958    0.0006971
enh56437     1   98870900   98871900      4       1  150064       3.0149    0.0012854
enh56438     1   98893000   98894000      5       2  150064         2.31     0.010443
enh56439     1   98917400   98918400      3       1  150064       2.8029    0.0025322
enh56441     1   98932900   98933900      1       1  150064       1.7209      0.04263
enh56446     1   99139500   99140500      5       2  150064       2.5398    0.0055463
enh56461     1   99744700   99745700      4       2  150064       1.7442     0.040563
enh56481     1  100146400  100147400      5       2  150064       2.0007     0.022712
enh56534     1  101260500  101261500      4       1  150064       1.6467     0.049805
enh56535     1  101265200  101266200      2       1  150064       1.9522     0.025456
enh56536     1  101298300  101299300      1       1  150064       2.9861     0.001413
enh56539     1  101327500  101328500      4       2  150064       2.9186    0.0017579
enh56580     1  101905500  101906500      5       3  150064       2.0001     0.022743
enh56582     1  101946400  101947400      4       2  150064       1.6535     0.049113
enh56583     1  101949700  101950700      4       2  150064       2.0551     0.019933
enh56591     1  102370700  102371700      2       1  150064       1.7135     0.043312
enh56592     1  102372600  102373600      2       1  150064       1.7384     0.041066
enh56593     1  102385600  102386600      2       1  150064       2.8928    0.0019093
enh56596     1  102571500  102572500      1       1  150064       1.7803      0.03751
enh56599     1  103241400  103242400      2       1  150064       2.3777    0.0087116
enh56600     1  103298800  103299800      5       3  150064       2.4637    0.0068757
enh56602     1  103316600  103317600      7       3  150064       2.3691    0.0089161
enh56604     1  103349400  103350400      3       1  150064       3.4453   0.00028516
enh56605     1  103357400  103358400      4       2  150064       2.6328    0.0042344
enh56635     1  107466800  107467800      1       1  150064       2.0703      0.01921
enh56645     1  107796400  107797400      3       2  150064       2.0322     0.021069
enh56649     1  107886400  107887400      2       1  150064       1.7444     0.040541
enh56666     1  108347300  108348300      9       3  150064       2.6919    0.0035519
enh56673     1  108441800  108442800      5       1  150064       2.0115     0.022135
enh56677     1  108508200  108509200      5       3  150064       2.2686     0.011647
enh56694     1  108740100  108741100      6       2  150064       2.6406    0.0041376
enh56770     1  110078100  110079100      2       1  150064         1.88     0.030057
enh56771     1  110088600  110089600      3       2  150064       1.7333     0.041525
enh56787     1  110178500  110179500      3       2  150064       1.7713     0.038254
enh56818     1  110438500  110439500      6       2  150064       1.8306     0.033578
enh56834     1  110545400  110546400      1       1  150064        1.927      0.02699
enh56839     1  110576000  110577000      1       1  150064       2.1318      0.01651
enh56842     1  110599600  110600600      1       1  150064       2.2328      0.01278
enh56859     1  110851500  110852500      2       1  150064       1.7988     0.036026
enh56860     1  110854900  110855900      6       3  150064       2.3396    0.0096531
enh56862     1  110887200  110888200      2       1  150064       1.9302      0.02679
enh56876     1  111019600  111020600      1       1  150064       2.4479     0.007185
enh56882     1  111107500  111108500      3       2  150064       1.7426     0.040698
enh56915     1  111994800  111995800      2       1  150064       1.8799     0.030059
enh56926     1  112134500  112135500      3       2  150064       2.8477     0.002202
enh56928     1  112147700  112148700      4       2  150064       2.5009     0.006194
enh56930     1  112164200  112165200      6       3  150064       2.1895     0.014281
enh56951     1  112397200  112398200      4       2  150064       1.9268     0.027005
enh56952     1  112399100  112400100      1       1  150064       1.9062      0.02831
enh56955     1  112424100  112425100      1       1  150064       1.6481      0.04967
enh56959     1  112446600  112447600      1       1  150064       2.0661      0.01941
enh56960     1  112451100  112452100      6       3  150064       2.4183    0.0077976
enh56961     1  112453300  112454300      5       3  150064        1.766     0.038694
enh56962     1  112462700  112463700      4       1  150064       2.3463    0.0094814
enh56963     1  112479600  112480600      5       2  150064       2.2903     0.011001
enh56964     1  112490800  112491800      5       2  150064       1.6947     0.045069
enh56965     1  112506500  112507500      4       2  150064       2.1583     0.015451
enh56966     1  112606700  112607700      7       2  150064       2.0935     0.018152
enh56967     1  112635200  112636200      1       1  150064       1.8622      0.03129
enh56971     1  112850500  112851500      1       1  150064       2.0476       0.0203
enh56978     1  112936000  112937000      2       1  150064       1.8302     0.033611
enh56979     1  112941400  112942400      1       1  150064        2.381     0.008632
enh56980     1  112942500  112943500      3       1  150064       2.0587     0.019764
enh56981     1  112944400  112945400      2       1  150064       2.2625     0.011834
enh56982     1  112947500  112948500      3       1  150064       2.1289     0.016631
enh56984     1  112981400  112982400      3       2  150064       2.1976     0.013988
enh56985     1  112987000  112988000      2       1  150064       2.3833    0.0085792
enh56988     1  113007400  113008400      1       1  150064       2.0222      0.02158
enh56990     1  113056200  113057200      2       1  150064       4.2695   9.7956e-06
enh56997     1  113117900  113118900      2       1  150064       3.0798    0.0010357
enh56998     1  113159400  113160400      3       2  150064       3.7995   7.2484e-05
enh57001     1  113179500  113180500      1       1  150064       3.2955    0.0004912
enh57003     1  113215600  113216600      5       2  150064       4.1504   1.6592e-05
enh57004     1  113218600  113219600      2       1  150064       2.7755    0.0027562
enh57005     1  113230700  113231700      4       2  150064       2.9565    0.0015556
enh57006     1  113240900  113241900      2       1  150064       3.6358   0.00013855
enh57048     1  113569400  113570400      2       1  150064       1.9782     0.023953
enh57059     1  113683200  113684200      1       1  150064       1.6575      0.04871
enh57062     1  113742200  113743200      1       1  150064       2.0602      0.01969
enh57065     1  113776800  113777800      1       1  150064       1.9854      0.02355
enh57125     1  114688400  114689400      5       3  150064       2.2018     0.013839
enh57128     1  114853300  114854300      3       1  150064       2.3074     0.010518
enh57129     1  114862400  114863400      3       1  150064       1.7109     0.043546
enh57135     1  115008800  115009800      2       1  150064       2.0465     0.020354
enh57143     1  115261400  115262400      1       1  150064       3.1647    0.0007761
enh57144     1  115294900  115295900      3       2  150064       2.2466     0.012332
enh57150     1  115605000  115606000      2       1  150064       2.1718     0.014936
enh57151     1  115611100  115612100      4       2  150064         2.61    0.0045276
enh57154     1  115625300  115626300      8       3  150064       1.8125     0.034953
enh57155     1  115627500  115628500      3       2  150064         3.46   0.00027013
enh57158     1  115655200  115656200      7       4  150064       3.7919   7.4742e-05
enh57159     1  115671600  115672600      3       1  150064       1.7767     0.037813
enh57160     1  115677000  115678000      3       1  150064       3.7871     7.62e-05
enh57163     1  115711000  115712000      2       1  150064       1.9822     0.023726
enh57165     1  115721700  115722700     11       4  150064         3.05    0.0011443
enh57167     1  115732100  115733100      8       4  150064       2.4829    0.0065168
enh57168     1  115736700  115737700      9       3  150064       3.3157   0.00045711
enh57170     1  115762800  115763800      7       3  150064       2.7666    0.0028325
enh57173     1  115781700  115782700      4       2  150064       1.7257       0.0422
enh57174     1  115794200  115795200      3       1  150064        2.657    0.0039421
enh57179     1  115856100  115857100      3       1  150064       1.9811     0.023788
enh57181     1  115868300  115869300      7       3  150064       2.4563    0.0070189
enh57183     1  115874200  115875200      3       2  150064       2.1117     0.017355
enh57184     1  115970500  115971500      3       2  150064       1.8231     0.034144
enh57195     1  116172800  116173800      2       1  150064       2.1278     0.016678
enh57206     1  116248500  116249500      4       1  150064        1.896     0.028979
enh57218     1  116451000  116452000      7       3  150064        1.667     0.047757
enh57279     1  117189400  117190400      1       1  150064       1.7897      0.03675
enh57287     1  117305600  117306600      3       2  150064       2.1517     0.015709
enh57288     1  117320400  117321400      3       1  150064       3.3991   0.00033806
enh57290     1  117362600  117363600      1       1  150064       3.1865      0.00072
enh57291     1  117368400  117369400      1       1  150064       3.0317     0.001216
enh57331     1  117684900  117685900      1       1  150064       1.8712      0.03066
enh57332     1  117685900  117686900      3       1  150064       1.8635     0.031196
enh57333     1  117689200  117690200      6       1  150064       1.8393     0.032934
enh57334     1  117704800  117705800      1       1  150064       1.8586      0.03154
enh57336     1  117714300  117715300      4       2  150064       2.8175    0.0024202
enh57337     1  117717200  117718200      3       1  150064       2.2797     0.011312
enh57377     1  118616400  118617400      3       2  150064       1.9325     0.026649
enh57594     1  145588100  145589100      3       1  150064       1.9471     0.025762
enh57597     1  145630300  145631300      2       1  150064       1.6689      0.04757
enh57605     1  145727200  145728200      1       1  150064        1.699      0.04466
enh57610     1  146637900  146638900      2       1  150064       2.0992     0.017899
enh57611     1  146639600  146640600      4       2  150064       2.4289    0.0075732
enh57612     1  146694900  146695900      6       2  150064       2.7392     0.003079
enh57613     1  146697400  146698400      6       3  150064       2.6682    0.0038132
enh57616     1  146716400  146717400      5       2  150064       2.2623     0.011838
enh57617     1  146718700  146719700      5       3  150064       1.7537     0.039744
enh57621     1  146849100  146850100      4       2  150064       2.3445    0.0095274
enh57622     1  146974400  146975400      2       1  150064       1.8602      0.03143
enh57624     1  146977100  146978100      3       1  150064       3.0802    0.0010345
enh57625     1  146981500  146982500      2       1  150064       2.4945    0.0063075
enh57646     1  147224300  147225300      2       1  150064       2.1891     0.014293
enh57650     1  147252800  147253800      1       1  150064       2.1717      0.01494
enh57685     1  149897400  149898400      4       2  150064       1.7368     0.041216
enh57687     1  149903300  149904300      1       1  150064       1.6977      0.04478
enh57699     1  149984600  149985600      4       1  150064       1.8379     0.033036
enh57701     1  150037300  150038300      1       1  150064       5.5334     1.57e-08
enh57705     1  150124400  150125400      4       2  150064       4.5844    2.276e-06
enh57706     1  150126200  150127200      1       1  150064       2.7587     0.002902
enh57707     1  150130400  150131400      3       2  150064        4.487   3.6125e-06
enh57708     1  150132400  150133400      3       1  150064       5.1513   1.2932e-07
enh57710     1  150137500  150138500      3       1  150064       5.1269   1.4729e-07
enh57712     1  150154100  150155100      1       1  150064       5.5829    1.183e-08
enh57713     1  150158400  150159400      3       2  150064       4.7642   9.4794e-07
enh57714     1  150159400  150160400      1       1  150064       5.4736    2.205e-08
enh57715     1  150165300  150166300      3       1  150064       1.9888     0.023361
enh57716     1  150185200  150186200      4       2  150064       4.4565   4.1649e-06
enh57718     1  150209000  150210000      2       1  150064       1.9992     0.022793
enh57722     1  150245700  150246700      1       1  150064        5.069        2e-07
enh57725     1  150267400  150268400      2       1  150064       1.9883     0.023391
enh57726     1  150274300  150275300      4       2  150064       4.4825   3.6882e-06
enh57727     1  150334700  150335700      4       2  150064       4.6906   1.3623e-06
enh57730     1  150361600  150362600      3       2  150064       4.0914   2.1441e-05
enh57731     1  150377900  150378900      3       2  150064       1.8845     0.029749
enh57732     1  150378600  150379600      7       2  150064       2.9725     0.001477
enh57734     1  150381200  150382200      2       1  150064       3.9694   3.6027e-05
enh57735     1  150382900  150383900      3       1  150064       4.4268   4.7811e-06
enh57738     1  150486700  150487700      2       1  150064       4.1525   1.6446e-05
enh57739     1  150488700  150489700      1       1  150064       2.0011      0.02269
enh57742     1  150506400  150507400      4       2  150064       5.5037   1.8598e-08
enh57743     1  150509300  150510300      3       2  150064       5.2733   6.6993e-08
enh57749     1  150546000  150547000      6       3  150064       1.7778     0.037718
enh57764     1  150685000  150686000      4       1  150064       2.5449     0.005466
enh57766     1  150779200  150780200      2       1  150064       1.7807     0.037479
enh57772     1  150948400  150949400      1       1  150064       1.9752      0.02412
enh57789     1  151041500  151042500      3       2  150064       3.2928   0.00049598
enh57794     1  151115600  151116600      7       2  150064       2.8513    0.0021769
enh57802     1  151228200  151229200      2       1  150064       3.4523   0.00027791
enh57815     1  151370800  151371800      5       2  150064       2.6861    0.0036141
enh57816     1  151373800  151374800      2       1  150064       3.1435   0.00083467
enh57819     1  151428900  151429900      4       2  150064       2.1558     0.015551
enh57821     1  151445000  151446000      1       1  150064       2.5897     0.004803
enh57854     1  151675400  151676400      2       1  150064       1.7804     0.037503
enh57942     1  153702600  153703600      2       1  150064       1.9206     0.027394
enh57953     1  153756200  153757200      1       1  150064       2.9848     0.001419
enh57957     1  153777600  153778600      3       1  150064       3.8478   5.9588e-05
enh57958     1  153816000  153817000      4       2  150064       2.3847    0.0085454
enh57959     1  153845600  153846600      4       2  150064       2.2599     0.011915
enh57960     1  153852700  153853700      2       1  150064       3.3154   0.00045762
enh57962     1  153859200  153860200      2       1  150064       2.9006    0.0018623
enh57965     1  153900900  153901900      4       2  150064       2.9509    0.0015842
enh57966     1  153916800  153917800      3       2  150064        2.213     0.013448
enh57967     1  153919100  153920100      1       1  150064       2.1821      0.01455
enh57969     1  153931500  153932500      5       3  150064       2.2696     0.011615
enh57971     1  153941200  153942200      3       1  150064       2.4604    0.0069387
enh57977     1  153966200  153967200      5       3  150064       3.4392   0.00029167
enh57978     1  153973800  153974800      1       1  150064       2.0022      0.02263
enh57979     1  154076800  154077800      1       1  150064       2.0135      0.02203
enh57983     1  154148900  154149900      4       2  150064        2.879    0.0019948
enh57986     1  154158700  154159700      2       1  150064       2.1452     0.015968
enh57989     1  154178700  154179700      2       1  150064       2.3192     0.010192
enh57992     1  154236100  154237100      1       1  150064       2.2613      0.01187
enh58000     1  154357800  154358800      1       1  150064       1.6588      0.04858
enh58003     1  154395500  154396500      4       2  150064       2.1786      0.01468
enh58005     1  154404500  154405500      3       2  150064       1.8075     0.035343
enh58006     1  154414100  154415100      2       1  150064       2.7097    0.0033674
enh58007     1  154418000  154419000      4       1  150064       2.4225    0.0077068
enh58016     1  154528000  154529000      2       1  150064       2.1382     0.016251
enh58020     1  154571600  154572600      3       2  150064       1.7237     0.042382
enh58035     1  154746900  154747900      1       1  150064       1.9831      0.02368
enh58040     1  154780800  154781800      1       1  150064       1.6922       0.0453
enh58041     1  154782000  154783000      3       2  150064       2.5862     0.004852
enh58043     1  154794800  154795800      9       3  150064       3.6867   0.00011357
enh58048     1  154828100  154829100      4       2  150064       2.0114     0.022141
enh58049     1  154832300  154833300      5       2  150064       2.9623    0.0015266
enh58050     1  154835700  154836700      3       2  150064       1.9796     0.023874
enh58051     1  154842800  154843800      1       1  150064       3.8504    5.896e-05
enh58053     1  154910300  154911300      3       1  150064       3.6817   0.00011585
enh58054     1  154913400  154914400      4       2  150064       2.8872    0.0019436
enh58056     1  154925400  154926400      1       1  150064       2.1154       0.0172
enh58066     1  154988800  154989800      2       1  150064       1.7026     0.044321
enh58067     1  154991100  154992100      1       1  150064       2.3559      0.00924
enh58069     1  155017100  155018100      2       1  150064       2.4019    0.0081556
enh58072     1  155033500  155034500      2       1  150064       2.2043     0.013751
enh58074     1  155042000  155043000      1       1  150064       1.8595      0.03148
enh58082     1  155111200  155112200      2       1  150064       1.7452     0.040475
enh58086     1  155148200  155149200      3       2  150064       1.8078     0.035319
enh58090     1  155175700  155176700      1       1  150064       1.7265      0.04213
enh58100     1  155215000  155216000      1       1  150064       2.2046      0.01374
enh58102     1  155222600  155223600      3       1  150064       2.0189     0.021748
enh58104     1  155230000  155231000      1       1  150064       2.0678      0.01933
enh58107     1  155248500  155249500      1       1  150064       2.4281      0.00759
enh58108     1  155274900  155275900      4       1  150064       2.4896    0.0063944
enh58109     1  155275700  155276700      1       1  150064       2.4305      0.00754
enh58111     1  155281500  155282500      1       1  150064       1.8809      0.02999
enh58112     1  155289200  155290200      1       1  150064       2.5137     0.005974
enh58116     1  155433600  155434600      1       1  150064        2.346     0.009487
enh58127     1  155605500  155606500      1       1  150064       2.7108     0.003356
enh58129     1  155618100  155619100      2       1  150064       1.8937     0.029134
enh58139     1  155862000  155863000      1       1  150064       3.1041    0.0009543
enh58141     1  155879000  155880000      1       1  150064       1.9714      0.02434
enh58144     1  155907800  155908800      2       1  150064       2.6992    0.0034752
enh58147     1  155930400  155931400      2       1  150064       2.8968    0.0018848
enh58153     1  155958600  155959600      1       1  150064       2.1154       0.0172
enh58157     1  155974600  155975600      2       1  150064       2.5033    0.0061523
enh58159     1  155978500  155979500      3       2  150064       3.0553    0.0011243
enh58165     1  156033100  156034100      1       1  150064       1.7568      0.03948
enh58167     1  156042100  156043100      2       1  150064       2.8046    0.0025187
enh58170     1  156059700  156060700      3       1  150064       1.9285     0.026897
enh58172     1  156066900  156067900      1       1  150064       1.6961      0.04493
enh58174     1  156070500  156071500      1       1  150064       1.9914      0.02322
enh58176     1  156082000  156083000      1       1  150064       1.6693      0.04753
enh58177     1  156088500  156089500      2       1  150064       1.6726     0.047208
enh58181     1  156100200  156101200      5       1  150064       1.6464     0.049836
enh58188     1  156131800  156132800      2       1  150064       2.9325     0.001681
enh58247     1  156725000  156726000      4       2  150064       1.9132     0.027864
enh58254     1  156770900  156771900      2       1  150064       1.7927     0.036514
enh58296     1  157209000  157210000      2       1  150064       2.0596      0.01972
enh58320     1  157961800  157962800      2       1  150064       1.7104     0.043598
enh58341     1  158067500  158068500      2       1  150064       1.8332     0.033386
enh58349     1  158576800  158577800      4       2  150064       2.0771     0.018898
enh58362     1  159095400  159096400      1       1  150064       2.0097      0.02223
enh58371     1  159188600  159189600      2       1  150064       2.1167     0.017143
enh58375     1  159289000  159290000      4       1  150064       2.1406     0.016153
enh58378     1  159532400  159533400      3       2  150064       2.8532    0.0021643
enh58379     1  159564300  159565300      2       1  150064       2.9841    0.0014223
enh58401     1  159888500  159889500      1       1  150064       1.8152      0.03475
enh58408     1  159966100  159967100      2       1  150064       2.0745     0.019017
enh58409     1  159988500  159989500      6       1  150064       1.9949     0.023028
enh58417     1  160069000  160070000      1       1  150064       2.4918     0.006355
enh58419     1  160079100  160080100      5       3  150064       2.0905     0.018287
enh58420     1  160083000  160084000      2       1  150064       2.1182     0.017081
enh58431     1  160162100  160163100      4       2  150064       1.6516     0.049309
enh58432     1  160163100  160164100      4       2  150064       2.5539    0.0053259
enh58433     1  160173800  160174800      1       1  150064       3.0586     0.001112
enh58434     1  160180600  160181600      2       1  150064       2.1281     0.016663
enh58435     1  160186900  160187900      1       1  150064       2.1502      0.01577
enh58436     1  160189600  160190600      1       1  150064       3.0075     0.001317
enh58438     1  160227000  160228000      1       1  150064       2.5181       0.0059
enh58442     1  160255800  160256800      2       1  150064       2.3162     0.010273
enh58443     1  160314000  160315000      1       1  150064       2.4281     0.007589
enh58447     1  160344100  160345100      2       1  150064       2.0206     0.021659
enh58454     1  160428700  160429700      1       1  150064       2.2479      0.01229
enh58478     1  160883400  160884400      4       2  150064       1.6925     0.045275
enh58482     1  160926400  160927400      4       2  150064       1.6771     0.046764
enh58521     1  161194800  161195800      1       1  150064        1.863      0.03123
enh58525     1  161255100  161256100      4       2  150064       2.3645    0.0090274
enh58535     1  161352000  161353000      4       2  150064       1.6675     0.047707
enh58591     1  162175900  162176900      6       3  150064       1.9621     0.024875
enh58593     1  162184000  162185000      6       2  150064       1.6906     0.045461
enh58601     1  162211000  162212000      2       1  150064       1.7069     0.043922
enh58604     1  162239400  162240400      1       1  150064       1.9052      0.02838
enh58627     1  162529800  162530800      2       1  150064       1.9254      0.02709
enh58628     1  162534300  162535300      1       1  150064       2.6076     0.004559
enh58645     1  162679300  162680300      3       2  150064        1.952     0.025469
enh58666     1  162954300  162955300      1       1  150064       2.7382     0.003089
enh58667     1  162957300  162958300      2       1  150064       2.0317      0.02109
enh58669     1  162967100  162968100      2       1  150064       1.6523     0.049241
enh58680     1  163101600  163102600      3       2  150064       1.9299     0.026813
enh58681     1  163125000  163126000      3       1  150064       3.3011   0.00048148
enh58682     1  163133300  163134300      3       2  150064       3.2014   0.00068387
enh58684     1  163141400  163142400      5       2  150064       2.3108     0.010423
enh58688     1  163201100  163202100      5       2  150064       1.7656     0.038734
enh58690     1  163267400  163268400      6       3  150064       2.4181    0.0078004
enh58691     1  163277400  163278400      5       2  150064       1.8958      0.02899
enh58692     1  163289800  163290800      2       1  150064       1.8664     0.030993
enh58700     1  163412400  163413400      1       1  150064       1.7499      0.04007
enh58707     1  163643200  163644200      1       1  150064        2.801     0.002547
enh58708     1  163706300  163707300      2       1  150064       2.5917    0.0047745
enh58709     1  163716300  163717300      8       3  150064       3.4162   0.00031755
enh58710     1  163739300  163740300      4       2  150064       2.3748    0.0087795
enh58711     1  163744200  163745200      3       1  150064       4.0656   2.3957e-05
enh58712     1  163805300  163806300      5       1  150064       2.0991     0.017906
enh58774     1  164746300  164747300      2       1  150064       1.9634     0.024801
enh58776     1  164751000  164752000      1       1  150064       2.0456       0.0204
enh58780     1  164763400  164764400      2       1  150064       1.8374     0.033078
enh58793     1  164951500  164952500      6       3  150064       1.8999     0.028721
enh58808     1  165282700  165283700      3       2  150064       1.7186     0.042843
enh58815     1  165393700  165394700      4       2  150064       2.1616     0.015325
enh58816     1  165403400  165404400      3       2  150064       1.7088     0.043748
enh58828     1  165597800  165598800      8       2  150064       2.0484     0.020263
enh58829     1  165598600  165599600      8       2  150064       1.8212     0.034289
enh58831     1  165604100  165605100      2       1  150064       1.7128     0.043377
enh58837     1  165721200  165722200      4       2  150064       2.4999    0.0062122
enh58839     1  165739000  165740000      2       1  150064       2.3176     0.010235
enh58847     1  165808100  165809100      3       1  150064       1.7181     0.042892
enh58848     1  165810700  165811700      3       1  150064       1.8372     0.033089
enh58850     1  165818200  165819200      1       1  150064       2.3829     0.008588
enh58851     1  165820100  165821100      2       1  150064       1.7741      0.03802
enh58852     1  165821800  165822800      2       1  150064       2.2491     0.012252
enh58853     1  165825500  165826500      2       1  150064       2.7244    0.0032209
enh58884     1  166813600  166814600      2       1  150064       2.0991     0.017905
enh58885     1  166828100  166829100      4       2  150064       2.0627     0.019571
enh58887     1  166843500  166844500      2       1  150064       3.4847   0.00024635
enh58888     1  166857400  166858400      2       1  150064       3.4542   0.00027598
enh58907     1  167117300  167118300      3       2  150064       1.9656     0.024672
enh58909     1  167127000  167128000      6       2  150064       2.0268     0.021339
enh58914     1  167140600  167141600      3       2  150064       2.1956     0.014061
enh58916     1  167165400  167166400      1       1  150064       2.7312     0.003155
enh58919     1  167188000  167189000      1       1  150064       2.7692      0.00281
enh58934     1  167270400  167271400      1       1  150064       1.9178      0.02757
enh59041     1  168289300  168290300      4       2  150064       1.8115     0.035028
enh59046     1  168356100  168357100      3       2  150064       2.2226     0.013122
enh59053     1  168408600  168409600      2       1  150064       1.8315     0.033513
enh59089     1  169088000  169089000      8       3  150064       2.6315    0.0042499
enh59090     1  169089100  169090100      1       1  150064       2.5028     0.006161
enh59091     1  169090200  169091200      4       2  150064       1.7754     0.037915
enh59114     1  169691700  169692700      3       2  150064       2.0532     0.020027
enh59116     1  169714300  169715300      1       1  150064       2.2949      0.01087
enh59121     1  169860200  169861200      4       2  150064       1.8634     0.031205
enh59127     1  169954000  169955000      2       1  150064       2.1749      0.01482
enh59129     1  169972000  169973000      1       1  150064       1.8839      0.02979
enh59220     1  171751800  171752800      3       1  150064       2.1709     0.014968
enh59221     1  171757600  171758600      4       2  150064       2.0175     0.021824
enh59222     1  171762900  171763900      2       1  150064       1.7148     0.043193
enh59227     1  171868100  171869100      4       2  150064       1.6615     0.048307
enh59228     1  171879000  171880000      2       1  150064       2.0567     0.019859
enh59240     1  172208400  172209400      3       1  150064       1.8908     0.029325
enh59247     1  172292100  172293100      2       1  150064       2.3255     0.010023
enh59248     1  172311300  172312300      1       1  150064       2.2439      0.01242
enh59252     1  172325700  172326700      3       2  150064       1.7834     0.037264
enh59253     1  172329300  172330300      1       1  150064       1.8053      0.03551
enh59255     1  172351200  172352200      2       1  150064       2.7009     0.003458
enh59256     1  172359700  172360700      6       2  150064       2.3786    0.0086901
enh59257     1  172362800  172363800      5       2  150064       1.6454      0.04994
enh59258     1  172367800  172368800      1       1  150064       2.4781     0.006604
enh59272     1  172499900  172500900      3       2  150064       1.6888     0.045631
enh59310     1  172874000  172875000      2       1  150064       1.9186     0.027519
enh59311     1  172878500  172879500      3       2  150064       2.2874     0.011087
enh59313     1  172897400  172898400      1       1  150064       2.6068      0.00457
enh59347     1  173388900  173389900      5       2  150064       2.6576    0.0039345
enh59349     1  173408200  173409200      6       2  150064       2.1642     0.015224
enh59351     1  173422900  173423900      2       1  150064       2.2138     0.013423
enh59352     1  173442800  173443800      4       2  150064       1.7748     0.037967
enh59358     1  173497400  173498400      4       2  150064       1.6652     0.047932
enh59362     1  173657000  173658000      3       2  150064       2.7811    0.0027091
enh59363     1  173683000  173684000      1       1  150064       3.4023    0.0003341
enh59365     1  173760400  173761400      1       1  150064       3.5466    0.0001951
enh59367     1  173794600  173795600      1       1  150064       3.4042    0.0003318
enh59369     1  173822100  173823100      1       1  150064        3.358    0.0003926
enh59371     1  173831600  173832600      7       3  150064         2.88    0.0019886
enh59372     1  173869400  173870400      4       2  150064       3.3325    0.0004304
enh59374     1  173903400  173904400      2       1  150064        2.865    0.0020853
enh59375     1  173967100  173968100      3       1  150064       3.5217   0.00021441
enh59376     1  173970000  173971000      2       1  150064       3.2422   0.00059298
enh59377     1  173974600  173975600      1       1  150064       3.4302    0.0003016
enh59378     1  173986200  173987200      3       1  150064       3.3591   0.00039099
enh59379     1  173987900  173988900      1       1  150064       3.4233    0.0003093
enh59381     1  174041400  174042400      1       1  150064       3.5292    0.0002084
enh59384     1  174127200  174128200      1       1  150064       2.8206     0.002397
enh59385     1  174129600  174130600      2       1  150064       3.0947   0.00098495
enh59386     1  174130400  174131400      3       1  150064       2.9874    0.0014067
enh59390     1  174595300  174596300      3       2  150064       3.2358   0.00060645
enh59391     1  174621300  174622300      5       2  150064       1.8313     0.033526
enh59392     1  174622000  174623000      5       3  150064       2.1614     0.015334
enh59394     1  174767800  174768800      1       1  150064       3.2494    0.0005783
enh59396     1  174781700  174782700      3       1  150064       1.7149     0.043184
enh59398     1  174840700  174841700      1       1  150064       2.2115       0.0135
enh59399     1  174844200  174845200      4       2  150064       2.0411     0.020621
enh59409     1  174945300  174946300      1       1  150064       2.8844     0.001961
enh59414     1  174998300  174999300      2       1  150064       1.9851     0.023567
enh59417     1  175040900  175041900      3       2  150064       1.7792     0.037602
enh59423     1  175126900  175127900      6       2  150064       3.0109    0.0013026
enh59424     1  175138500  175139500      3       1  150064       3.3641   0.00038396
enh59425     1  175152200  175153200      3       2  150064       2.9979    0.0013592
enh59426     1  175158800  175159800      3       1  150064        3.323   0.00044526
enh59430     1  175219500  175220500      5       1  150064       1.7732     0.038096
enh59433     1  175301400  175302400      3       1  150064       2.0339      0.02098
enh59441     1  175499000  175500000      3       2  150064       2.1487      0.01583
enh59447     1  175671000  175672000      7       2  150064       1.9453     0.025869
enh59451     1  175736800  175737800      2       1  150064        2.573    0.0050414
enh59452     1  175752300  175753300      1       1  150064         3.53    0.0002078
enh59453     1  175753600  175754600      8       3  150064       3.4614    0.0002687
enh59455     1  175800800  175801800      2       1  150064       3.3527    0.0004002
enh59469     1  176157000  176158000      1       1  150064        2.225      0.01304
enh59477     1  176625500  176626500      3       2  150064       1.8445     0.032556
enh59480     1  176771000  176772000      1       1  150064       2.0255      0.02141
enh59487     1  176965100  176966100      1       1  150064       2.6149     0.004463
enh59488     1  176976700  176977700      3       1  150064       3.0323    0.0012136
enh59494     1  177251400  177252400      3       1  150064       4.0481   2.5815e-05
enh59495     1  177271300  177272300      4       2  150064       4.9563    3.592e-07
enh59497     1  177319900  177320900      2       1  150064       1.8755     0.030364
enh59498     1  177322300  177323300      2       1  150064       3.5667   0.00018078
enh59499     1  177383000  177384000      3       1  150064       2.3388    0.0096722
enh59503     1  177624500  177625500      3       1  150064       1.8693     0.030793
enh59504     1  177637700  177638700      3       2  150064       2.8236    0.0023742
enh59505     1  177710200  177711200      4       2  150064       1.9318     0.026693
enh59506     1  177724400  177725400      7       4  150064       1.9207     0.027388
enh59508     1  177753700  177754700      3       2  150064       2.4862    0.0064556
enh59511     1  177841900  177842900      3       2  150064       2.0415       0.0206
enh59516     1  177914800  177915800      5       3  150064       2.0523     0.020071
enh59524     1  178025600  178026600      3       2  150064       1.7944     0.036373
enh59539     1  178142000  178143000      3       2  150064       2.1867     0.014381
enh59543     1  178218900  178219900      1       1  150064       2.0809      0.01872
enh59561     1  178341400  178342400      1       1  150064       3.3527    0.0004002
enh59563     1  178357200  178358200      1       1  150064       1.8337      0.03335
enh59566     1  178395600  178396600      2       1  150064       1.8075     0.035345
enh59586     1  178620200  178621200      2       1  150064       1.7408     0.040858
enh59601     1  178942300  178943300      1       1  150064       2.9835     0.001425
enh59617     1  179095500  179096500      2       1  150064       1.6824      0.04625
enh59621     1  179115400  179116400      1       1  150064       2.0951      0.01808
enh59625     1  179138400  179139400      3       2  150064       1.8159     0.034695
enh59626     1  179139000  179140000      2       1  150064       2.1194     0.017028
enh59630     1  179159700  179160700      2       1  150064       1.8908     0.029325
enh59631     1  179174200  179175200      2       1  150064       1.7559     0.039553
enh59635     1  179199400  179200400      1       1  150064       1.8435      0.03263
enh59636     1  179200900  179201900      7       2  150064       2.4017     0.008159
enh59639     1  179270200  179271200      3       1  150064       1.7514     0.039937
enh59650     1  179844200  179845200      1       1  150064       1.9217      0.02732
enh59653     1  179938200  179939200      3       1  150064       1.7133     0.043328
enh59675     1  180474600  180475600      5       2  150064       1.6794     0.046538
enh59680     1  180517500  180518500      4       2  150064       1.6716     0.047302
enh59696     1  180810800  180811800      2       1  150064       1.9967     0.022931
enh59701     1  180867800  180868800      3       1  150064       2.8672    0.0020704
enh59742     1  181175300  181176300      4       2  150064       1.9542      0.02534
enh59750     1  181399200  181400200      8       2  150064       1.8593     0.031491
enh59751     1  181438300  181439300      3       1  150064       2.9702     0.001488
enh59752     1  181446100  181447100      5       3  150064         2.06       0.0197
enh59755     1  181489800  181490800      3       2  150064       2.0965     0.018018
enh59779     1  182118300  182119300      2       1  150064       2.1035     0.017711
enh59787     1  182226400  182227400      3       1  150064       1.8808     0.030002
enh59797     1  182306800  182307800      1       1  150064       2.1135      0.01728
enh59798     1  182309600  182310600      5       2  150064       1.7522     0.039871
enh59800     1  182326600  182327600      3       2  150064        1.724     0.042358
enh59817     1  182631100  182632100      1       1  150064       1.7513      0.03995
enh59819     1  182639000  182640000      2       1  150064       2.2515     0.012176
enh59820     1  182643200  182644200      4       2  150064       2.7889    0.0026443
enh59822     1  182668400  182669400      5       3  150064       2.8256    0.0023594
enh59824     1  182708600  182709600      2       1  150064       2.0266      0.02135
enh59826     1  182751000  182752000      1       1  150064       3.4569    0.0002732
enh59887     1  183289700  183290700      5       2  150064       2.2454     0.012372
enh59888     1  183292500  183293500      1       1  150064       2.7287     0.003179
enh59891     1  183322500  183323500      1       1  150064       2.3222      0.01011
enh59892     1  183338800  183339800      1       1  150064       2.3647     0.009023
enh59893     1  183372300  183373300      2       1  150064       1.8943      0.02909
enh59894     1  183373400  183374400      3       1  150064       2.3074     0.010516
enh59905     1  183537500  183538500      4       2  150064       2.3604    0.0091275
enh59943     1  183895400  183896400      2       1  150064       2.3203     0.010163
enh59963     1  184022100  184023100      2       1  150064       2.1799     0.014632
enh59967     1  184037700  184038700      2       1  150064       1.7625      0.03899
enh59970     1  184120300  184121300      1       1  150064       2.2839      0.01119
enh59972     1  184125600  184126600      2       1  150064        1.891     0.029312
enh59976     1  184133400  184134400      2       1  150064       1.7684     0.038496
enh59977     1  184159900  184160900      3       2  150064       1.9501     0.025585
enh59978     1  184168600  184169600      4       2  150064       1.9522     0.025458
enh59980     1  184187100  184188100      1       1  150064       3.4707    0.0002596
enh59982     1  184223900  184224900      2       1  150064       3.1332   0.00086442
enh59983     1  184229000  184230000      6       2  150064       3.1889   0.00071413
enh59999     1  184449800  184450800      5       3  150064       2.4434    0.0072758
enh60001     1  184459900  184460900      2       1  150064       2.6156    0.0044536
enh60002     1  184463100  184464100      2       1  150064        1.661     0.048356
enh60005     1  184476400  184477400      1       1  150064       2.4618     0.006913
enh60009     1  184504400  184505400      2       1  150064       2.7738      0.00277
enh60010     1  184524500  184525500      3       2  150064       2.2174     0.013297
enh60011     1  184536100  184537100      3       2  150064       2.0908     0.018275
enh60012     1  184543600  184544600      4       2  150064        1.876      0.03033
enh60023     1  184629400  184630400      2       1  150064       1.9978      0.02287
enh60024     1  184630700  184631700      1       1  150064       2.0644      0.01949
enh60027     1  184638000  184639000      1       1  150064       1.7861      0.03704
enh60030     1  184714900  184715900      4       2  150064       2.0694     0.019256
enh60041     1  184869100  184870100      3       2  150064       1.7968     0.036183
enh60042     1  184923000  184924000      2       1  150064        2.332    0.0098514
enh60043     1  184939500  184940500      3       1  150064       2.7928    0.0026128
enh60053     1  185127400  185128400      1       1  150064       1.9047      0.02841
enh60092     1  185687600  185688600      1       1  150064       1.8166      0.03464
enh60115     1  186124100  186125100      3       2  150064       1.9593     0.025038
enh60125     1  186317400  186318400      1       1  150064       1.7632      0.03893
enh60172     1  188355100  188356100      3       2  150064       2.1366     0.016315
enh60180     1  189743800  189744800      1       1  150064       1.9058      0.02834
enh60184     1  189969700  189970700      4       2  150064       2.0771     0.018898
enh60187     1  190448300  190449300      1       1  150064       2.3185      0.01021
enh60220     1  192601100  192602100      2       1  150064       1.9361     0.026429
enh60222     1  192608500  192609500      2       1  150064       1.6739     0.047071
enh60223     1  192609000  192610000      4       1  150064       2.1838      0.01449
enh60225     1  192670200  192671200      1       1  150064       2.0749        0.019
enh60227     1  192735000  192736000      1       1  150064       1.7087      0.04375
enh60234     1  192795600  192796600      4       2  150064       2.5129     0.005988
enh60236     1  192856300  192857300      4       2  150064       2.2139     0.013417
enh60237     1  192873500  192874500      4       2  150064       2.1658     0.015163
enh60244     1  193074800  193075800      5       2  150064       2.2378     0.012616
enh60246     1  193083800  193084800      4       2  150064       2.4374    0.0073957
enh60247     1  193089800  193090800      2       1  150064       3.0646    0.0010898
enh60248     1  193093500  193094500      1       1  150064       3.2099     0.000664
enh60251     1  193159300  193160300      1       1  150064       3.2848    0.0005103
enh60253     1  193185600  193186600      3       1  150064       1.9205     0.027398
enh60256     1  193226300  193227300      4       2  150064       2.0373     0.020809
enh60259     1  193252000  193253000      2       1  150064       2.5974    0.0046969
enh60260     1  193291100  193292100      4       1  150064       3.0162    0.0012798
enh60271     1  193538100  193539100      3       1  150064       1.7659     0.038705
enh60273     1  193558400  193559400      4       1  150064       1.7019     0.044389
enh60275     1  193578400  193579400      2       1  150064        2.272     0.011544
enh60283     1  194504100  194505100      2       1  150064       1.9781     0.023957
enh60284     1  195129600  195130600      4       1  150064       1.9973     0.022894
enh60297     1  196150100  196151100      6       2  150064       2.9482    0.0015981
enh60301     1  196313500  196314500      3       2  150064       2.1098     0.017439
enh60303     1  196369800  196370800      1       1  150064       2.2115       0.0135
enh60326     1  197652800  197653800      1       1  150064       2.5949     0.004731
enh60327     1  197702000  197703000      3       1  150064       2.1119     0.017347
enh60328     1  197732600  197733600      2       1  150064       2.4774    0.0066165
enh60330     1  197750700  197751700      1       1  150064       2.6317     0.004248
enh60331     1  197767900  197768900      8       3  150064       2.1571     0.015501
enh60386     1  198574600  198575600      4       2  150064        1.812     0.034995
enh60388     1  198637200  198638200      2       1  150064       1.8331     0.033396
enh60390     1  198650800  198651800      3       2  150064       2.0517     0.020101
enh60391     1  198670200  198671200      3       2  150064       1.9521     0.025462
enh60393     1  198757400  198758400      1       1  150064       1.7767      0.03781
enh60418     1  199260600  199261600      3       1  150064       2.9122    0.0017947
enh60419     1  199266900  199267900      1       1  150064       2.8918     0.001915
enh60423     1  199417800  199418800      1       1  150064       1.8669      0.03096
enh60424     1  199459900  199460900      5       2  150064       2.6812    0.0036676
enh60425     1  199480800  199481800      5       2  150064       2.4822    0.0065285
enh60449     1  200201400  200202400      4       1  150064       2.6067     0.004571
enh60454     1  200259000  200260000      4       1  150064       2.5251    0.0057839
enh60459     1  200299400  200300400      1       1  150064       2.9639     0.001519
enh60460     1  200305800  200306800      3       1  150064       2.5561     0.005292
enh60463     1  200321900  200322900      3       1  150064       2.7268    0.0031978
enh60464     1  200328700  200329700      7       1  150064       2.8861      0.00195
enh60469     1  200348600  200349600      4       1  150064       2.7903    0.0026332
enh60471     1  200361100  200362100      4       1  150064       2.9582     0.001547
enh60472     1  200379800  200380800      2       1  150064         2.31     0.010443
enh60474     1  200398200  200399200      3       2  150064       2.2123     0.013472
enh60477     1  200452300  200453300      2       1  150064       1.9615     0.024913
enh60478     1  200480800  200481800      5       3  150064        3.601   0.00015849
enh60479     1  200493800  200494800      4       2  150064       1.9864     0.023494
enh60480     1  200497800  200498800      2       1  150064       1.9518     0.025483
enh60495     1  200743000  200744000      1       1  150064       2.2886      0.01105
enh60497     1  200747700  200748700      2       1  150064       1.8162     0.034672
enh60500     1  200771500  200772500      1       1  150064       2.3823     0.008602
enh60504     1  200863500  200864500      2       1  150064       1.8733     0.030516
enh60505     1  200865400  200866400      3       1  150064       2.3394    0.0096568
enh60507     1  200886000  200887000      3       1  150064       3.5701   0.00017843
enh60509     1  200928500  200929500      7       4  150064       3.9057   4.6973e-05
enh60510     1  200941000  200942000      8       3  150064       1.9368     0.026382
enh60511     1  200975100  200976100      2       1  150064       3.5033   0.00022976
enh60513     1  200984000  200985000      2       1  150064       3.6222   0.00014604
enh60515     1  200989200  200990200      4       2  150064       3.7517   8.7833e-05
enh60517     1  201020000  201021000      5       1  150064       3.7734   8.0524e-05
enh60519     1  201031400  201032400      2       1  150064       1.7039     0.044198
enh60521     1  201053300  201054300      3       2  150064       1.8395     0.032922
enh60547     1  201277100  201278100      3       1  150064       2.1811     0.014587
enh60553     1  201353000  201354000      5       2  150064       2.3105      0.01043
enh60562     1  201434400  201435400      4       2  150064         1.72     0.042714
enh60565     1  201451100  201452100      7       2  150064       2.0246     0.021452
enh60584     1  201526500  201527500      4       1  150064       2.1279     0.016674
enh60586     1  201532400  201533400      1       1  150064       1.7729      0.03812
enh60626     1  201685300  201686300      3       2  150064       1.9464     0.025806
enh60645     1  201743200  201744200      3       1  150064       1.9685     0.024507
enh60651     1  201800100  201801100      7       3  150064       1.6652     0.047941
enh60653     1  201810800  201811800      3       1  150064       2.8101    0.0024762
enh60654     1  201814600  201815600      2       1  150064       1.7378      0.04112
enh60658     1  201856600  201857600      2       1  150064       2.2893     0.011031
enh60661     1  201865200  201866200      1       1  150064       1.6949      0.04505
enh60662     1  201872900  201873900      2       1  150064       1.9511      0.02552
enh60663     1  201881100  201882100      2       1  150064       2.1605     0.015365
enh60685     1  202054300  202055300      1       1  150064       1.9841      0.02362
enh60693     1  202111200  202112200      5       2  150064       2.1389      0.01622
enh60732     1  202587400  202588400      1       1  150064       1.7735      0.03807
enh60759     1  203016000  203017000      2       1  150064       1.9891     0.023343
enh60760     1  203017800  203018800      1       1  150064       1.8383      0.03301
enh60765     1  203051600  203052600      2       1  150064       1.7998     0.035948
enh60767     1  203058900  203059900      1       1  150064        1.863      0.03123
enh60769     1  203098500  203099500      2       1  150064       2.3209     0.010145
enh60770     1  203102700  203103700      5       2  150064       1.9442     0.025936
enh60772     1  203109600  203110600      4       2  150064       1.6788     0.046592
enh60842     1  203593300  203594300      3       1  150064       1.6829     0.046193
enh60881     1  204006200  204007200      3       1  150064       2.6733    0.0037558
enh60882     1  204010100  204011100      3       2  150064       2.0032     0.022576
enh60883     1  204026200  204027200      4       2  150064        3.103   0.00095787
enh60885     1  204041100  204042100      3       2  150064       3.7423   9.1186e-05
enh60886     1  204045600  204046600      2       1  150064       2.5349    0.0056243
enh60888     1  204051800  204052800      1       1  150064       2.9675     0.001501
enh60890     1  204057500  204058500      3       2  150064       2.9892    0.0013987
enh60892     1  204062900  204063900      4       2  150064       1.7051     0.044087
enh60893     1  204065700  204066700      3       2  150064        1.942     0.026067
enh60895     1  204069600  204070600      5       2  150064       3.2139    0.0006548
enh60898     1  204076500  204077500      2       1  150064       2.4232    0.0076912
enh60907     1  204221400  204222400      2       1  150064        2.368     0.008942
enh60912     1  204249300  204250300      5       3  150064       2.3009     0.010697
enh60915     1  204254400  204255400      9       2  150064       2.6249    0.0043339
enh60941     1  204407200  204408200      1       1  150064       2.0255      0.02141
enh60942     1  204415500  204416500      2       1  150064       1.9149     0.027755
enh60944     1  204424400  204425400      2       1  150064       2.0631      0.01955
enh60949     1  204452700  204453700      3       2  150064       2.8009    0.0025478
enh60951     1  204460400  204461400      1       1  150064       3.1976     0.000693
enh60953     1  204484400  204485400      3       1  150064       3.0715    0.0010648
enh60958     1  204543700  204544700      3       2  150064       1.9152     0.027734
enh60960     1  204553800  204554800      2       1  150064       2.2901     0.011007
enh60961     1  204561000  204562000      4       2  150064       2.4815     0.006541
enh60964     1  204592900  204593900      1       1  150064       3.3053    0.0004743
enh60965     1  204599300  204600300      6       2  150064       2.0742     0.019029
enh60966     1  204606600  204607600      7       3  150064       2.4211    0.0077358
enh60994     1  204910300  204911300      5       2  150064       1.7406     0.040878
enh60997     1  204940900  204941900      1       1  150064        2.746     0.003016
enh60999     1  204966400  204967400      5       3  150064         3.26   0.00055709
enh61000     1  204972200  204973200      5       2  150064       3.3134   0.00046082
enh61001     1  204982300  204983300      3       2  150064        2.935    0.0016675
enh61003     1  205030500  205031500      4       2  150064       3.9784   3.4688e-05
enh61004     1  205088800  205089800      4       1  150064       2.0429      0.02053
enh61006     1  205110600  205111600      4       2  150064       3.4959   0.00023627
enh61007     1  205113600  205114600      1       1  150064       2.8371     0.002276
enh61010     1  205144300  205145300      2       1  150064       4.1479   1.6775e-05
enh61011     1  205148800  205149800      4       1  150064       3.7945   7.3984e-05
enh61012     1  205151900  205152900      2       1  150064       4.0899   2.1575e-05
enh61013     1  205153200  205154200      5       2  150064       4.7307   1.1188e-06
enh61014     1  205155200  205156200      2       1  150064       3.6958   0.00010959
enh61015     1  205156700  205157700      2       1  150064       3.8869   5.0768e-05
enh61016     1  205157600  205158600      5       2  150064       4.4175    4.992e-06
enh61017     1  205158400  205159400      1       1  150064       3.7135    0.0001022
enh61018     1  205160900  205161900      3       1  150064       3.1872   0.00071833
enh61019     1  205162700  205163700      1       1  150064       4.4059    5.267e-06
enh61020     1  205164500  205165500      5       2  150064       4.3654   6.3436e-06
enh61021     1  205168100  205169100      3       1  150064       4.0127   3.0014e-05
enh61022     1  205173200  205174200      2       1  150064       4.3115   8.1069e-06
enh61024     1  205181100  205182100      2       1  150064       3.1831   0.00072844
enh61026     1  205198800  205199800      5       2  150064       2.9599    0.0015387
enh61027     1  205206500  205207500      3       2  150064       2.5443    0.0054754
enh61029     1  205224700  205225700      4       2  150064       2.7309    0.0031577
enh61030     1  205227500  205228500      2       1  150064       2.1628      0.01528
enh61034     1  205242200  205243200      2       1  150064       1.7414     0.040805
enh61036     1  205248800  205249800      4       2  150064       1.9374     0.026346
enh61047     1  205322100  205323100     11       3  150064       1.7359     0.041295
enh61060     1  205461600  205462600      4       2  150064       2.3781    0.0087014
enh61062     1  205469500  205470500      4       2  150064       1.9385     0.026283
enh61067     1  205492200  205493200      3       2  150064       1.7294      0.04187
enh61071     1  205568000  205569000      8       3  150064       2.3945    0.0083206
enh61072     1  205570900  205571900      5       2  150064       2.1435     0.016037
enh61078     1  205629600  205630600      1       1  150064       1.7395      0.04097
enh61082     1  205650100  205651100      2       1  150064       2.2197     0.013221
enh61084     1  205662500  205663500      4       2  150064       2.0385     0.020748
enh61096     1  205761700  205762700      7       3  150064        2.119     0.017044
enh61130     1  206588900  206589900      2       1  150064       1.6656     0.047892
enh61138     1  206646200  206647200      5       2  150064       2.3415    0.0096023
enh61194     1  207218700  207219700      1       1  150064       3.3826     0.000359
enh61195     1  207220700  207221700      4       2  150064       1.7642      0.03885
enh61197     1  207224900  207225900      3       1  150064       3.1904    0.0007105
enh61204     1  207473800  207474800      3       1  150064       1.6674      0.04772
enh61216     1  207921600  207922600      1       1  150064       2.8594     0.002122
enh61217     1  207923800  207924800      2       1  150064       3.7753   7.9905e-05
enh61218     1  207928000  207929000      1       1  150064       3.3754    0.0003685
enh61219     1  207980000  207981000      2       1  150064        3.844   6.0526e-05
enh61220     1  207983400  207984400      5       3  150064       2.7015    0.0034518
enh61222     1  207991900  207992900      1       1  150064       4.9996    2.872e-07
enh61224     1  207996900  207997900      1       1  150064       1.9252       0.0271
enh61225     1  207998000  207999000      4       2  150064       2.7092    0.0033718
enh61226     1  208000200  208001200      3       2  150064       4.0616   2.4372e-05
enh61228     1  208014900  208015900      3       2  150064       3.7542    8.695e-05
enh61229     1  208021200  208022200      3       2  150064       3.0595    0.0011085
enh61230     1  208026200  208027200      6       3  150064       2.7576     0.002911
enh61231     1  208039400  208040400      7       4  150064        3.108   0.00094166
enh61232     1  208048600  208049600      2       1  150064       2.5735    0.0050343
enh61233     1  208058500  208059500      3       1  150064       2.3672    0.0089614
enh61245     1  208217900  208218900      1       1  150064       1.6682      0.04764
enh61248     1  208228000  208229000      2       1  150064       1.7769     0.037793
enh61255     1  208261300  208262300      4       1  150064       2.6303     0.004265
enh61256     1  208263400  208264400      3       1  150064       2.8185    0.0024121
enh61257     1  208277500  208278500      5       2  150064        2.184     0.014479
enh61258     1  208285000  208286000      3       1  150064       1.8172     0.034596
enh61259     1  208293400  208294400      4       1  150064       2.0968     0.018006
enh61260     1  208300800  208301800     10       2  150064       3.0871    0.0010106
enh61261     1  208303100  208304100      4       1  150064       2.7972    0.0025772
enh61263     1  208305500  208306500      3       2  150064       2.7775     0.002739
enh61287     1  208380200  208381200      1       1  150064       2.4996     0.006217
enh61288     1  208382200  208383200      3       1  150064       2.6008    0.0046503
enh61290     1  208385900  208386900      3       1  150064       2.2668       0.0117
enh61294     1  208393400  208394400      2       1  150064       2.9953    0.0013711
enh61300     1  208406000  208407000      5       2  150064        2.299     0.010753
enh61301     1  208407600  208408600      3       1  150064         1.77     0.038364
enh61311     1  208528500  208529500      4       2  150064       1.7641     0.038858
enh61319     1  208628900  208629900      2       1  150064       1.8463     0.032421
enh61377     1  209571700  209572700      1       1  150064       2.1746      0.01483
enh61378     1  209574600  209575600      3       1  150064       2.1541     0.015616
enh61396     1  209760800  209761800      3       2  150064       1.6506     0.049407
enh61432     1  210099600  210100600      5       3  150064        1.779     0.037617
enh61437     1  210409500  210410500      1       1  150064       2.4304     0.007541
enh61485     1  211210000  211211000      2       1  150064       1.9052     0.028377
enh61492     1  211421000  211422000      3       2  150064       2.3593    0.0091543
enh61494     1  211434600  211435600      6       3  150064       3.0256    0.0012408
enh61501     1  211516800  211517800      4       2  150064        2.242     0.012481
enh61509     1  211663000  211664000      9       4  150064        1.705     0.044096
enh61510     1  211665400  211666400      1       1  150064        1.891      0.02931
enh61514     1  211698100  211699100      6       3  150064       1.6694     0.047523
enh61530     1  211844800  211845800      1       1  150064       1.7645      0.03882
enh61570     1  212420300  212421300      2       1  150064       1.9187     0.027512
enh61571     1  212429000  212430000      6       2  150064       2.3535    0.0092989
enh61579     1  212483100  212484100      1       1  150064       2.2238      0.01308
enh61584     1  212604600  212605600      6       3  150064       1.8601     0.031435
enh61585     1  212606800  212607800      1       1  150064       2.1962      0.01404
enh61612     1  212829200  212830200      1       1  150064       2.0886      0.01837
enh61669     1  214175500  214176500      4       2  150064       3.2379   0.00060201
enh61687     1  214421900  214422900      2       1  150064        1.672     0.047259
enh61688     1  214432600  214433600      1       1  150064       3.8431    6.075e-05
enh61695     1  214469300  214470300      3       2  150064        2.316     0.010278
enh61697     1  214479400  214480400      4       2  150064        2.802    0.0025395
enh61702     1  214510600  214511600      4       2  150064       2.3236     0.010075
enh61703     1  214522600  214523600      1       1  150064       2.5352     0.005619
enh61707     1  214545000  214546000      3       2  150064       1.8027     0.035717
enh61715     1  214591200  214592200      3       2  150064       1.6687     0.047589
enh61721     1  214616900  214617900      2       1  150064         1.72     0.042713
enh61725     1  214633100  214634100      6       1  150064       1.6492     0.049549
enh61726     1  214633800  214634800      9       1  150064        1.779     0.037622
enh61728     1  214640000  214641000      4       1  150064       1.7721     0.038188
enh61739     1  214671200  214672200      4       1  150064       1.8782     0.030174
enh61741     1  214678200  214679200      7       3  150064       2.4687    0.0067796
enh61746     1  214693800  214694800      2       1  150064       1.9989     0.022807
enh61754     1  214731100  214732100      2       1  150064       2.1024     0.017761
enh61755     1  214740200  214741200      1       1  150064        1.869      0.03081
enh61756     1  214743100  214744100      2       1  150064        1.956     0.025232
enh61759     1  214786200  214787200      6       3  150064       1.8005     0.035894
enh61795     1  216018000  216019000      2       1  150064       1.9192     0.027477
enh61814     1  216636300  216637300      1       1  150064       2.8493     0.002191
enh61827     1  216883000  216884000      2       1  150064       1.6874      0.04576
enh61897     1  218632200  218633200      3       2  150064       2.6463    0.0040688
enh61898     1  218633700  218634700      1       1  150064       2.3116       0.0104
enh61903     1  218668300  218669300      1       1  150064       1.7697      0.03839
enh61926     1  219047800  219048800      5       3  150064       1.8503     0.032138
enh61999     1  220217600  220218600      2       1  150064       2.0112     0.022151
enh62002     1  220263400  220264400      5       3  150064       1.7708     0.038297
enh62003     1  220266500  220267500      2       1  150064        2.041     0.020624
enh62007     1  220392400  220393400      3       2  150064       2.7045    0.0034205
enh62012     1  220446900  220447900      2       1  150064       1.6588     0.048577
enh62033     1  220923800  220924800      1       1  150064       2.1008      0.01783
enh62065     1  221509700  221510700      2       1  150064       1.6949      0.04505
enh62068     1  221554900  221555900      2       1  150064       1.7499     0.040068
enh62087     1  221917000  221918000      4       2  150064        3.037    0.0011949
enh62134     1  222763800  222764800      2       1  150064       1.9374     0.026347
enh62136     1  222792800  222793800      3       1  150064       1.7014     0.044431
enh62137     1  222816200  222817200      1       1  150064       2.1669      0.01512
enh62138     1  222818300  222819300      1       1  150064       2.1321       0.0165
enh62158     1  223114600  223115600      1       1  150064       2.3917     0.008385
enh62194     1  223438000  223439000      3       1  150064       1.7885     0.036848
enh62208     1  223840300  223841300      6       2  150064       2.2187     0.013252
enh62210     1  223891900  223892900      4       2  150064       2.6177     0.004426
enh62211     1  223895900  223896900      2       1  150064       1.6743     0.047036
enh62212     1  223898500  223899500      5       2  150064       3.4557   0.00027439
enh62213     1  223907700  223908700      3       1  150064       2.4578    0.0069904
enh62215     1  223915500  223916500      3       1  150064       2.7735    0.0027725
enh62216     1  223917400  223918400      3       2  150064       2.3796    0.0086658
enh62218     1  223921100  223922100      2       1  150064       2.6168    0.0044382
enh62219     1  223924800  223925800      2       1  150064       2.3138     0.010341
enh62222     1  223929200  223930200      2       1  150064       1.6798     0.046502
enh62223     1  223929800  223930800      7       2  150064       1.7493     0.040121
enh62225     1  223934600  223935600      1       1  150064       2.1959      0.01405
enh62226     1  223936600  223937600      3       1  150064       2.5361    0.0056044
enh62227     1  223948200  223949200      5       2  150064       2.6689    0.0038054
enh62228     1  223952800  223953800      3       1  150064       2.5186    0.0058919
enh62229     1  223957800  223958800      2       1  150064       3.8742   5.3491e-05
enh62230     1  223959300  223960300      4       2  150064       3.7196   9.9754e-05
enh62231     1  223960400  223961400      6       2  150064       2.1735     0.014873
enh62233     1  223963300  223964300      2       1  150064       2.9646    0.0015153
enh62234     1  223964400  223965400      5       2  150064       2.9739    0.0014704
enh62238     1  224007800  224008800      1       1  150064        2.297      0.01081
enh62239     1  224010400  224011400      5       2  150064       3.6324   0.00014041
enh62241     1  224014600  224015600      1       1  150064       3.5115    0.0002228
enh62242     1  224019600  224020600      3       2  150064       3.8655   5.5423e-05
enh62244     1  224028000  224029000      2       1  150064       1.8336     0.033354
enh62245     1  224028800  224029800      2       1  150064       3.7203   9.9492e-05
enh62246     1  224030200  224031200      1       1  150064       3.5734    0.0001762
enh62247     1  224047600  224048600      2       1  150064       2.5448    0.0054666
enh62273     1  224546700  224547700      4       2  150064        2.912    0.0017959
enh62274     1  224564300  224565300      3       1  150064       2.3911    0.0083999
enh62277     1  224615000  224616000      1       1  150064       2.2869       0.0111
enh62278     1  224617400  224618400      2       1  150064       1.9301       0.0268
enh62280     1  224644300  224645300      4       2  150064       1.9456     0.025854
enh62281     1  224646200  224647200      1       1  150064       2.6379     0.004171
enh62283     1  224684900  224685900      1       1  150064       2.0878      0.01841
enh62285     1  224689500  224690500      3       2  150064       2.1965     0.014029
enh62296     1  224794800  224795800      3       2  150064       1.7776     0.037732
enh62300     1  224813300  224814300      6       2  150064       1.7758     0.037883
enh62303     1  224822500  224823500      3       2  150064       2.8896    0.0019287
enh62305     1  224826700  224827700      2       1  150064       2.4575    0.0069946
enh62306     1  224828100  224829100      4       2  150064       2.2325     0.012791
enh62309     1  224872200  224873200      5       1  150064       2.2696     0.011615
enh62311     1  224891400  224892400      3       1  150064         1.98      0.02385
enh62313     1  224910400  224911400      7       4  150064       2.0531      0.02003
enh62390     1  225933800  225934800      2       1  150064       2.0218     0.021599
enh62391     1  225934900  225935900      4       2  150064       1.8791     0.030115
enh62392     1  225938600  225939600      4       2  150064       1.7637     0.038893
enh62401     1  226012100  226013100      9       3  150064       2.1853     0.014433
enh62404     1  226037400  226038400      4       2  150064       1.7418     0.040769
enh62406     1  226053700  226054700      4       2  150064       2.0137     0.022021
enh62408     1  226065100  226066100      4       1  150064       2.1929     0.014158
enh62409     1  226066900  226067900      3       1  150064       2.2423      0.01247
enh62436     1  226311700  226312700      2       1  150064       2.9394    0.0016442
enh62438     1  226322900  226323900      2       1  150064       2.2549     0.012069
enh62444     1  226403100  226404100      2       1  150064       2.1089     0.017478
enh62445     1  226407800  226408800      3       1  150064       2.4499    0.0071443
enh62447     1  226459900  226460900      1       1  150064       2.2138      0.01342
enh62449     1  226494200  226495200      1       1  150064       1.7762      0.03785
enh62451     1  226498200  226499200      2       1  150064       2.6384    0.0041644
enh62455     1  226540900  226541900      1       1  150064        1.734      0.04146
enh62459     1  226596000  226597000      5       2  150064       1.6976     0.044794
enh62469     1  226755900  226756900      6       2  150064       2.0713     0.019166
enh62475     1  226825200  226826200      1       1  150064       2.5273     0.005747
enh62476     1  226828000  226829000      3       2  150064       2.9688    0.0014947
enh62477     1  226831900  226832900      4       2  150064       1.8042     0.035604
enh62485     1  226871600  226872600      3       2  150064       1.9243     0.027156
enh62486     1  226872700  226873700      2       1  150064       2.0213     0.021622
enh62494     1  226900700  226901700      1       1  150064       1.9876      0.02343
enh62498     1  226914900  226915900      2       1  150064       2.3349    0.0097731
enh62500     1  226920200  226921200      3       2  150064       2.8733    0.0020312
enh62502     1  226941100  226942100      1       1  150064       2.4914     0.006362
enh62503     1  226951400  226952400      1       1  150064       2.1459      0.01594
enh62505     1  226971400  226972400      2       1  150064       1.8073     0.035354
enh62509     1  227014800  227015800      5       2  150064       2.1254     0.016775
enh62511     1  227053200  227054200      3       2  150064       1.9931     0.023127
enh62514     1  227070100  227071100      3       1  150064       2.2435     0.012432
enh62515     1  227079500  227080500      7       2  150064       2.3018     0.010672
enh62525     1  227246000  227247000      3       2  150064       1.8274     0.033816
enh62530     1  227422800  227423800      6       2  150064        1.796      0.03625
enh62537     1  227531700  227532700      5       2  150064       1.8518     0.032026
enh62538     1  227544400  227545400      6       2  150064       2.4737    0.0066859
enh62630     1  229056800  229057800      5       3  150064       1.6806     0.046416
enh62631     1  229066000  229067000      3       2  150064        1.754     0.039717
enh62638     1  229104500  229105500      4       2  150064       1.9721     0.024302
enh62710     1  230193600  230194600      2       1  150064       2.7996    0.0025583
enh62714     1  230209600  230210600      5       2  150064       1.6575     0.048706
enh62717     1  230222100  230223100      1       1  150064       2.1121      0.01734
enh62719     1  230226100  230227100      4       2  150064       2.1176     0.017102
enh62721     1  230238000  230239000      5       2  150064       3.8353   6.2695e-05
enh62722     1  230241700  230242700      5       3  150064        2.823     0.002379
enh62723     1  230247200  230248200      3       2  150064       4.1071   2.0034e-05
enh62724     1  230250100  230251100      3       1  150064       3.5765   0.00017411
enh62725     1  230255900  230256900      3       2  150064       2.5537    0.0053289
enh62727     1  230265700  230266700      2       1  150064       1.8541     0.031859
enh62728     1  230272200  230273200     11       5  150064       3.1965   0.00069557
enh62729     1  230275100  230276100      7       3  150064        3.821   6.6448e-05
enh62730     1  230276500  230277500      5       3  150064       2.5174    0.0059112
enh62739     1  230311500  230312500      5       3  150064       2.1821     0.014552
enh62741     1  230321900  230322900      5       2  150064       1.7516     0.039924
enh62744     1  230344400  230345400      3       1  150064       1.7023     0.044352
enh62755     1  230443000  230444000      2       1  150064       2.2896     0.011023
enh62909     1  232502800  232503800      2       1  150064       1.9408     0.026144
enh62913     1  232564500  232565500      1       1  150064       2.6404     0.004141
enh62915     1  232571500  232572500      6       4  150064       1.7061     0.043999
enh62916     1  232573600  232574600      3       1  150064       2.5378    0.0055771
enh62917     1  232582800  232583800      3       1  150064       2.8058    0.0025096
enh62919     1  232589900  232590900      3       1  150064       2.8087    0.0024873
enh62921     1  232595000  232596000     10       1  150064       2.8499    0.0021866
enh62922     1  232597500  232598500      8       3  150064       2.8558    0.0021464
enh62923     1  232608500  232609500      2       1  150064       1.9085     0.028161
enh62924     1  232612600  232613600      1       1  150064       1.8193      0.03443
enh62925     1  232621800  232622800      5       2  150064        2.703    0.0034361
enh62926     1  232634200  232635200      4       2  150064       3.1062   0.00094752
enh62927     1  232635400  232636400      6       2  150064       3.1667   0.00077091
enh63048     1  234361800  234362800      2       1  150064       1.7871     0.036961
enh63060     1  234610700  234611700     10       2  150064       2.0555     0.019916
enh63061     1  234611600  234612600      7       3  150064       2.2207     0.013185
enh63066     1  234626400  234627400      8       4  150064       2.4821    0.0065312
enh63068     1  234631000  234632000      7       2  150064       1.9841     0.023621
enh63069     1  234634300  234635300      7       3  150064       2.6283    0.0042902
enh63071     1  234640900  234641900      4       2  150064       1.8159     0.034691
enh63073     1  234648100  234649100      5       2  150064       1.6483     0.049641
enh63074     1  234650600  234651600      3       1  150064        2.636    0.0041945
enh63075     1  234653000  234654000      9       2  150064       2.8448     0.002222
enh63076     1  234656300  234657300      5       2  150064       1.8577     0.031606
enh63085     1  234697900  234698900      2       1  150064       1.9754     0.024111
enh63113     1  234895600  234896600      3       2  150064       1.7982     0.036074
enh63200     1  235804800  235805800      1       1  150064       2.3335      0.00981
enh63201     1  235806300  235807300      4       2  150064         2.35     0.009386
enh63248     1  236665400  236666400      1       1  150064       2.2483      0.01228
enh63291     1  238340800  238341800      3       1  150064       2.0903     0.018295
enh63295     1  238542900  238543900      4       2  150064       1.9343      0.02654
enh63309     1  239224800  239225800      1       1  150064       1.7285      0.04195
enh63310     1  239270100  239271100      3       2  150064       4.3497   6.8147e-06
enh63311     1  239288600  239289600      3       1  150064       2.0332     0.021014
enh63312     1  239405800  239406800      1       1  150064       1.9456      0.02585
enh63328     1  240193500  240194500      4       2  150064       1.7608     0.039135
enh63336     1  240315600  240316600      4       2  150064       1.7757     0.037895
enh63337     1  240356500  240357500      4       2  150064       3.3749   0.00036917
enh63338     1  240363100  240364100      3       1  150064       1.6688      0.04758
enh63339     1  240398600  240399600      2       1  150064        2.794    0.0026033
enh63348     1  240549300  240550300      4       2  150064       1.9316     0.026701
enh63363     1  241175200  241176200      1       1  150064       2.2368      0.01265
enh63369     1  241365500  241366500      5       3  150064       1.7921     0.036558
enh63376     1  241767000  241768000      3       2  150064       1.9668     0.024601
enh63382     1  241790900  241791900      5       2  150064       2.6692    0.0038018
enh63425     1  243277200  243278200      2       1  150064       2.1798     0.014634
enh63427     1  243368400  243369400      1       1  150064       3.2555    0.0005659
enh63428     1  243376200  243377200      2       1  150064       3.9066   4.6799e-05
enh63430     1  243410000  243411000      2       1  150064       2.6922    0.0035494
enh63431     1  243411200  243412200      4       2  150064       3.7988   7.2691e-05
enh63432     1  243413000  243414000      1       1  150064       3.4688    0.0002614
enh63433     1  243427200  243428200      2       1  150064       3.9425   4.0322e-05
enh63435     1  243431000  243432000      1       1  150064       4.8918    4.997e-07
enh63436     1  243433000  243434000      2       1  150064       4.4701   3.9099e-06
enh63437     1  243449000  243450000      1       1  150064       4.8785    5.346e-07
enh63440     1  243469700  243470700      3       2  150064       3.2768   0.00052498
enh63443     1  243486600  243487600      2       1  150064       1.7109     0.043553
enh63446     1  243558000  243559000      2       1  150064       1.9029     0.028525
enh63449     1  243578900  243579900      1       1  150064       3.9443    4.001e-05
enh63451     1  243597600  243598600      1       1  150064       4.4859     3.63e-06
enh63452     1  243603300  243604300      2       1  150064       2.6914    0.0035571
enh63455     1  243644800  243645800      2       1  150064       4.1066   2.0075e-05
enh63456     1  243646500  243647500      3       1  150064       3.6675   0.00012246
enh63457     1  243653000  243654000      1       1  150064        3.928    4.283e-05
enh63460     1  243664000  243665000      4       2  150064       5.2183   9.0264e-08
enh63462     1  243677000  243678000      1       1  150064       3.9017    4.776e-05
enh63464     1  243712400  243713400      2       1  150064         4.03   2.7884e-05
enh63465     1  243722800  243723800      2       1  150064       4.2275   1.1816e-05
enh63466     1  243743400  243744400      2       1  150064       4.2251    1.194e-05
enh63467     1  243760100  243761100      1       1  150064       1.9669       0.0246
enh63468     1  243806000  243807000      2       1  150064       4.4845    3.654e-06
enh63473     1  243886600  243887600      2       1  150064       2.5088    0.0060569
enh63476     1  243894600  243895600      2       1  150064       3.8836   5.1468e-05
enh63480     1  243909800  243910800      1       1  150064       4.8363    6.613e-07
enh63481     1  243914600  243915600      2       1  150064        3.559   0.00018614
enh63483     1  243955200  243956200      2       1  150064       4.2876   9.0309e-06
enh63484     1  243962100  243963100      1       1  150064        2.476     0.006644
enh63485     1  243966800  243967800      1       1  150064       4.7773    8.883e-07
enh63490     1  244014700  244015700      1       1  150064       3.3251     0.000442
enh63493     1  244093700  244094700      2       1  150064       2.5559     0.005296
enh63494     1  244094600  244095600      1       1  150064       2.6135     0.004481
enh63497     1  244131600  244132600      1       1  150064       2.2527      0.01214
enh63507     1  244250800  244251800      4       2  150064       2.0724     0.019114
enh63508     1  244255800  244256800      5       2  150064       1.7725     0.038157
enh63521     1  244377500  244378500      7       3  150064       2.5555    0.0053017
enh63523     1  244385200  244386200      6       3  150064       1.7485     0.040187
enh63525     1  244397200  244398200      5       2  150064       2.1008     0.017831
enh63526     1  244402300  244403300      2       1  150064        2.016     0.021901
enh63545     1  244552300  244553300      2       1  150064       3.4996   0.00023301
enh63548     1  244602600  244603600      4       2  150064       2.1017     0.017792
enh63549     1  244608000  244609000      1       1  150064       2.2307      0.01285
enh63560     1  244828500  244829500      6       2  150064        1.716     0.043077
enh63561     1  244836200  244837200      4       2  150064       1.7491     0.040141
enh63619     1  245541600  245542600      8       4  150064       2.0423     0.020562
enh63623     1  245558600  245559600      8       2  150064         1.66     0.048458
enh63624     1  245565000  245566000      4       2  150064       1.7391     0.041009
enh63642     1  245761900  245762900      9       2  150064       2.4489    0.0071648
enh63672     1  246150000  246151000      4       2  150064       2.4657     0.006838
enh63673     1  246160600  246161600     10       3  150064       1.8984     0.028824
enh63677     1  246198300  246199300     10       3  150064        1.964     0.024767
enh63690     1  246374000  246375000      7       2  150064       1.7136     0.043299
enh63691     1  246378000  246379000     13       2  150064       2.2121     0.013481
enh63692     1  246382400  246383400     10       3  150064        2.497     0.006262
enh63693     1  246430900  246431900      6       2  150064       2.0484     0.020261
enh63710     1  246771800  246772800      2       1  150064       2.2501      0.01222
enh63711     1  246773900  246774900      3       2  150064       1.8071     0.035373
enh63712     1  246780600  246781600      1       1  150064       2.0088      0.02228
enh63717     1  246859900  246860900      3       1  150064       1.7629     0.038958
enh63718     1  246868300  246869300      2       1  150064        2.202     0.013831
enh63719     1  246932000  246933000      1       1  150064       1.7346      0.04141
enh63772     1  249153600  249154600      1       1  150064       1.7791      0.03761
enh72554     2     232800     233800      1       1  150064       1.8119        0.035
enh72585     2     826600     827600      5       2  150064       2.0316     0.021097
enh72588     2     883300     884300      3       2  150064       2.3273    0.0099741
enh72589     2     899500     900500      7       3  150064       1.9381     0.026303
enh72590     2     920100     921100      5       2  150064       1.9155     0.027718
enh72593     2     974700     975700      9       2  150064       2.0979     0.017959
enh72594     2     985300     986300      1       1  150064       2.3834     0.008577
enh72595     2    1006000    1007000      3       2  150064       1.7095     0.043681
enh72640     2    1759300    1760300      3       1  150064       2.3556    0.0092475
enh72641     2    1770500    1771500      4       1  150064       2.0851      0.01853
enh72675     2    2685300    2686300      4       2  150064       2.3318    0.0098564
enh72689     2    3099100    3100100      1       1  150064       2.2107      0.01353
enh72696     2    3260700    3261700      5       2  150064       1.6683     0.047625
enh72699     2    3292400    3293400      3       1  150064       2.4773    0.0066195
enh72702     2    3307300    3308300      4       1  150064       2.7783    0.0027318
enh72766     2    5375800    5376800      2       1  150064       2.8545     0.002155
enh72767     2    5389900    5390900      4       1  150064       3.5082    0.0002256
enh72786     2    5825400    5826400      3       2  150064       2.8321    0.0023121
enh72788     2    5842800    5843800      1       1  150064       4.1061    2.012e-05
enh72789     2    5865100    5866100      6       2  150064       1.9843     0.023611
enh72790     2    5866900    5867900      6       2  150064       1.8706     0.030702
enh72820     2    6321600    6322600      2       1  150064       1.7199     0.042729
enh72824     2    6465300    6466300      4       2  150064        1.665     0.047954
enh72825     2    6477200    6478200      1       1  150064       2.2849      0.01116
enh72826     2    6512000    6513000      5       3  150064        1.765     0.038778
enh72849     2    7055300    7056300      2       1  150064       3.4444    0.0002862
enh72850     2    7059600    7060600      3       1  150064       1.8028     0.035709
enh72851     2    7061900    7062900      2       1  150064       2.3092     0.010466
enh72852     2    7067000    7068000      2       1  150064       1.7144     0.043232
enh72853     2    7071100    7072100      5       2  150064       1.9998     0.022762
enh72885     2    7517900    7518900      1       1  150064       2.0749        0.019
enh72888     2    7591800    7592800      3       1  150064       3.3375   0.00042262
enh72947     2    8585200    8586200      6       2  150064       3.0836    0.0010224
enh72955     2    8679800    8680800      2       1  150064       2.4627    0.0068955
enh72968     2    8778200    8779200      3       2  150064       2.3115     0.010403
enh72972     2    8797000    8798000      5       2  150064        2.271     0.011575
enh72979     2    8961400    8962400      1       1  150064       2.3737     0.008805
enh73016     2    9314700    9315700      3       1  150064       2.0327     0.021043
enh73024     2    9358500    9359500      1       1  150064       1.7092      0.04371
enh73032     2    9388700    9389700      1       1  150064       1.8078      0.03532
enh73033     2    9391500    9392500      7       2  150064        3.044    0.0011674
enh73034     2    9392100    9393100      2       1  150064        3.021    0.0012595
enh73038     2    9400500    9401500      2       1  150064       2.4285    0.0075798
enh73039     2    9403500    9404500      5       3  150064       2.0582     0.019783
enh73040     2    9404400    9405400      1       1  150064        3.188    0.0007163
enh73041     2    9408900    9409900      6       2  150064        2.638    0.0041703
enh73054     2    9472000    9473000      2       1  150064       2.5718    0.0050588
enh73101     2    9795700    9796700      8       2  150064       1.9066     0.028288
enh73102     2    9798500    9799500      2       1  150064       1.8901     0.029372
enh73145     2   10130400   10131400      4       1  150064       1.6644     0.048016
enh73206     2   10548300   10549300      8       3  150064       1.6618     0.048274
enh73234     2   10954000   10955000      7       3  150064       2.4756    0.0066508
enh73244     2   11087400   11088400      3       2  150064       2.0687     0.019288
enh73286     2   11533600   11534600      2       1  150064       2.2141     0.013412
enh73287     2   11535100   11536100      5       2  150064        1.661     0.048357
enh73292     2   11602500   11603500      6       1  150064       1.8077      0.03533
enh73323     2   11890400   11891400      3       2  150064       1.7271     0.042078
enh73327     2   11918700   11919700      2       1  150064        1.751      0.03997
enh73328     2   11924400   11925400      2       1  150064       2.6214     0.004379
enh73337     2   12036500   12037500      6       2  150064       1.9604     0.024973
enh73349     2   12236300   12237300      3       1  150064       1.6993     0.044627
enh73352     2   12246900   12247900      3       1  150064       1.7176     0.042939
enh73353     2   12249300   12250300      5       2  150064       1.6559     0.048875
enh73356     2   12295300   12296300      2       1  150064       2.0491     0.020224
enh73360     2   12332700   12333700      3       2  150064       2.1241     0.016831
enh73362     2   12368000   12369000      3       1  150064       2.9012    0.0018589
enh73365     2   12427200   12428200      6       2  150064       1.7987     0.036032
enh73367     2   12443600   12444600      2       1  150064       1.8588     0.031527
enh73378     2   12591100   12592100      1       1  150064        1.702      0.04438
enh73384     2   12654300   12655300      3       1  150064       2.3348    0.0097762
enh73387     2   12695200   12696200      2       1  150064       1.8598     0.031459
enh73392     2   12764900   12765900      2       1  150064       2.7038    0.0034275
enh73393     2   12776800   12777800      1       1  150064       3.2707    0.0005364
enh73400     2   12881100   12882100      4       2  150064       1.7151     0.043167
enh73437     2   15072600   15073600      3       1  150064        1.834     0.033324
enh73452     2   15310500   15311500      6       2  150064       2.5621    0.0052025
enh73453     2   15364100   15365100      1       1  150064       3.3165    0.0004558
enh73458     2   15497600   15498600      2       1  150064       1.7604     0.039174
enh73460     2   15529600   15530600      4       1  150064       1.8065     0.035421
enh73462     2   15575200   15576200      1       1  150064         1.85      0.03216
enh73463     2   15578200   15579200      2       1  150064       2.0762     0.018936
enh73466     2   15699000   15700000      4       1  150064       1.8447     0.032539
enh73468     2   15710000   15711000      1       1  150064       1.8396      0.03291
enh73491     2   15940800   15941800      4       2  150064       2.4131    0.0079098
enh73501     2   16078300   16079300      3       1  150064       2.3687    0.0089256
enh73504     2   16105400   16106400      2       1  150064       1.6605      0.04841
enh73538     2   16416500   16417500      6       3  150064       1.7003     0.044536
enh73539     2   16421200   16422200      1       1  150064       1.7178      0.04292
enh73609     2   17839300   17840300      3       1  150064       2.5431    0.0054944
enh73613     2   17936900   17937900      1       1  150064       2.1711      0.01496
enh73614     2   17937700   17938700      1       1  150064       2.0909      0.01827
enh73615     2   17938400   17939400      1       1  150064       2.0909      0.01827
enh73616     2   17981100   17982100      7       1  150064       2.4643    0.0068646
enh73618     2   17996800   17997800      4       2  150064       2.2768       0.0114
enh73620     2   18008200   18009200      7       2  150064       3.8007   7.2136e-05
enh73621     2   18030000   18031000      4       1  150064        2.846    0.0022139
enh73622     2   18074000   18075000      6       3  150064       3.7365   9.3316e-05
enh73631     2   18317800   18318800      4       2  150064       2.6113    0.0045098
enh73674     2   19319900   19320900      4       2  150064       2.4512    0.0071197
enh73675     2   19323600   19324600      3       1  150064       1.8783      0.03017
enh73679     2   19426400   19427400      2       1  150064       1.8583     0.031562
enh73683     2   19661100   19662100      3       1  150064       2.7207    0.0032568
enh73714     2   20262100   20263100      5       2  150064       2.2205     0.013193
enh73730     2   20363900   20364900      3       2  150064       2.4502    0.0071382
enh73731     2   20366100   20367100      2       1  150064       1.6935     0.045183
enh73732     2   20369300   20370300      6       3  150064       1.8979     0.028855
enh73761     2   20673900   20674900      6       3  150064       1.6585     0.048607
enh73782     2   20767500   20768500      7       3  150064        2.338    0.0096942
enh73783     2   20773600   20774600      3       1  150064       2.7904    0.0026325
enh73784     2   20778500   20779500      3       1  150064       2.1385     0.016237
enh73786     2   20789300   20790300      3       1  150064       1.6701     0.047445
enh73791     2   20815700   20816700     10       2  150064       1.8781     0.030185
enh73826     2   21512100   21513100      3       1  150064       1.9073     0.028243
enh73845     2   22301300   22302300      1       1  150064       2.3885     0.008459
enh73846     2   22416800   22417800      3       1  150064       1.6598     0.048475
enh73848     2   22599800   22600800      2       1  150064        2.362    0.0090878
enh73849     2   22605200   22606200      2       1  150064        3.157   0.00079707
enh73850     2   22623000   22624000      2       1  150064       5.0248   2.5195e-07
enh73851     2   22685000   22686000      1       1  150064       4.7121    1.226e-06
enh73853     2   22708300   22709300      3       1  150064       4.1142   1.9424e-05
enh73854     2   22709800   22710800      2       1  150064       3.9451    3.989e-05
enh73865     2   23235600   23236600      6       3  150064       2.0101     0.022212
enh73893     2   23703600   23704600      4       2  150064       1.8388     0.032972
enh73900     2   23725800   23726800      4       2  150064       4.1701   1.5225e-05
enh73902     2   23739400   23740400      6       3  150064       1.8149     0.034771
enh73904     2   23742800   23743800      2       1  150064       2.6736    0.0037517
enh73936     2   23921100   23922100      5       2  150064       2.0344     0.020958
enh73937     2   23926200   23927200      5       2  150064       1.8381     0.033022
enh73940     2   23980200   23981200      1       1  150064       2.0403      0.02066
enh73943     2   24065900   24066900      2       1  150064       2.5154    0.0059445
enh73945     2   24127700   24128700      1       1  150064        2.071      0.01918
enh73946     2   24139300   24140300      3       2  150064       2.2082     0.013614
enh73948     2   24151000   24152000      2       1  150064       1.9116     0.027966
enh73949     2   24161500   24162500      1       1  150064       2.2362      0.01267
enh73951     2   24167300   24168300      4       2  150064       2.5825    0.0049048
enh73953     2   24233600   24234600      1       1  150064       2.7338      0.00313
enh73965     2   24405000   24406000      1       1  150064       2.0511      0.02013
enh73975     2   24658100   24659100      3       2  150064       3.2274   0.00062465
enh73982     2   24782100   24783100      2       1  150064       1.7998     0.035949
enh73985     2   24835800   24836800      2       1  150064       1.8495     0.032195
enh74024     2   25321000   25322000      2       1  150064       1.9089     0.028136
enh74026     2   25328200   25329200      3       1  150064        3.846   6.0031e-05
enh74028     2   25350300   25351300      1       1  150064       3.8986    4.837e-05
enh74029     2   25351500   25352500      6       3  150064        4.357    6.593e-06
enh74033     2   25413000   25414000      1       1  150064       3.5063    0.0002272
enh74036     2   25420300   25421300      2       1  150064       2.6263    0.0043163
enh74038     2   25432800   25433800      4       2  150064       3.6585   0.00012683
enh74039     2   25452400   25453400      4       2  150064       3.9435   4.0149e-05
enh74043     2   25486200   25487200      3       2  150064       3.6998   0.00010789
enh74044     2   25487600   25488600      4       2  150064       2.2687     0.011644
enh74056     2   25535200   25536200      4       2  150064       2.3255     0.010024
enh74057     2   25545600   25546600      2       1  150064       1.7595     0.039251
enh74058     2   25551400   25552400      2       1  150064       2.5484    0.0054113
enh74067     2   25598800   25599800      3       2  150064       3.8737   5.3599e-05
enh74070     2   25705100   25706100      1       1  150064        1.844      0.03259
enh74080     2   25887200   25888200      2       1  150064       1.8753     0.030376
enh74090     2   26075000   26076000      5       2  150064       1.9901     0.023289
enh74099     2   26187500   26188500      3       1  150064       1.9861     0.023509
enh74102     2   26203000   26204000      1       1  150064       2.0723      0.01912
enh74103     2   26205700   26206700      2       1  150064       1.6586     0.048595
enh74104     2   26220200   26221200      7       3  150064       2.8477    0.0022021
enh74106     2   26231500   26232500      3       1  150064       1.8041     0.035612
enh74111     2   26267000   26268000      3       1  150064       2.7329    0.0031394
enh74119     2   26308900   26309900      4       2  150064       2.0709     0.019183
enh74121     2   26320800   26321800      2       1  150064       2.9095      0.00181
enh74123     2   26398200   26399200      5       2  150064       2.2219     0.013146
enh74124     2   26400900   26401900      2       1  150064       2.4287     0.007577
enh74125     2   26402500   26403500      3       1  150064        1.709     0.043728
enh74140     2   26580200   26581200      3       2  150064        1.769     0.038448
enh74151     2   26699900   26700900      5       3  150064       2.7109    0.0033545
enh74158     2   26828800   26829800      2       1  150064       1.6939     0.045143
enh74167     2   26927200   26928200      2       1  150064       1.7498     0.040079
enh74168     2   26929500   26930500      1       1  150064       2.0956      0.01806
enh74173     2   26963500   26964500      3       1  150064        3.665   0.00012365
enh74176     2   26979500   26980500      1       1  150064       3.3366    0.0004241
enh74177     2   26985900   26986900      2       1  150064       3.1708   0.00076023
enh74179     2   26989600   26990600      4       2  150064       3.0451     0.001163
enh74180     2   26991800   26992800      2       1  150064       3.1258   0.00088647
enh74181     2   26994400   26995400      3       1  150064        3.144   0.00083325
enh74185     2   27030400   27031400      3       1  150064       3.4726   0.00025773
enh74186     2   27032600   27033600      4       2  150064        2.824    0.0023711
enh74187     2   27034400   27035400      3       1  150064       3.2875   0.00050543
enh74192     2   27169700   27170700      2       1  150064       3.2823   0.00051484
enh74193     2   27197600   27198600      1       1  150064       3.3102    0.0004662
enh74195     2   27211100   27212100      1       1  150064       3.2155     0.000651
enh74196     2   27229700   27230700      2       1  150064         2.87    0.0020526
enh74199     2   27254100   27255100      1       1  150064       3.0193     0.001267
enh74201     2   27271700   27272700      1       1  150064       2.9272      0.00171
enh74203     2   27291600   27292600      1       1  150064       3.7026    0.0001067
enh74204     2   27296800   27297800      2       1  150064        2.323     0.010089
enh74205     2   27300200   27301200      1       1  150064       2.6139     0.004476
enh74208     2   27307700   27308700      2       1  150064       2.5213    0.0058457
enh74210     2   27355200   27356200      2       1  150064       2.4193    0.0077762
enh74211     2   27403900   27404900      3       2  150064       3.4904   0.00024114
enh74213     2   27432100   27433100      5       3  150064       2.1164     0.017157
enh74216     2   27441300   27442300      7       3  150064       2.4104    0.0079678
enh74217     2   27472700   27473700      1       1  150064       2.5646     0.005165
enh74220     2   27543400   27544400      2       1  150064       1.9898     0.023304
enh74222     2   27557500   27558500      1       1  150064       2.2842      0.01118
enh74226     2   27594800   27595800      2       1  150064       2.3713    0.0088636
enh74228     2   27604100   27605100      1       1  150064       3.0578     0.001115
enh74231     2   27632800   27633800      2       1  150064       2.0799     0.018769
enh74234     2   27664400   27665400      1       1  150064       3.1687    0.0007655
enh74235     2   27711200   27712200      4       2  150064       3.6298   0.00014183
enh74236     2   27789200   27790200      1       1  150064       3.0656     0.001086
enh74238     2   27807400   27808400      4       2  150064       2.3097     0.010454
enh74239     2   27829400   27830400      3       2  150064       2.4612    0.0069235
enh74242     2   27852600   27853600      4       2  150064       1.6601     0.048445
enh74243     2   27860900   27861900      2       1  150064        1.682      0.04628
enh74244     2   27877800   27878800      1       1  150064       3.9509    3.893e-05
enh74247     2   27888400   27889400      2       1  150064        1.985     0.023573
enh74251     2   27937000   27938000      1       1  150064       2.8369     0.002278
enh74253     2   27942500   27943500      3       2  150064       2.1704     0.014989
enh74257     2   27958600   27959600      2       1  150064       3.4552   0.00027493
enh74259     2   27974700   27975700      2       1  150064       4.2084   1.2859e-05
enh74262     2   27988400   27989400      2       1  150064       4.7245   1.1536e-06
enh74263     2   27993400   27994400      1       1  150064       3.8587      5.7e-05
enh74266     2   28020600   28021600      3       1  150064       4.2568   1.0368e-05
enh74268     2   28055000   28056000      3       2  150064       3.2106   0.00066238
enh74269     2   28078300   28079300      1       1  150064       4.0674    2.377e-05
enh74271     2   28114200   28115200      1       1  150064       1.9473      0.02575
enh74272     2   28139100   28140100      1       1  150064       2.2514      0.01218
enh74275     2   28189100   28190100      3       2  150064       2.8324    0.0023101
enh74278     2   28218900   28219900      4       2  150064       2.3274    0.0099728
enh74280     2   28303100   28304100      5       3  150064       2.3963    0.0082801
enh74282     2   28325100   28326100      1       1  150064       2.2133      0.01344
enh74318     2   28601000   28602000      2       1  150064       1.6477     0.049712
enh74320     2   28609700   28610700      4       2  150064       1.9901      0.02329
enh74322     2   28623400   28624400      2       1  150064        1.993     0.023133
enh74323     2   28629700   28630700      4       2  150064       1.9916      0.02321
enh74324     2   28632200   28633200      3       2  150064       1.9241     0.027169
enh74325     2   28636200   28637200      2       1  150064       1.9748     0.024147
enh74326     2   28646600   28647600      5       2  150064       2.9138    0.0017851
enh74328     2   28750700   28751700      4       2  150064       2.0234     0.021514
enh74366     2   29032400   29033400      3       1  150064       3.1758   0.00074719
enh74384     2   29275800   29276800      6       2  150064       2.6776    0.0037075
enh74385     2   29278200   29279200      2       1  150064       2.1535     0.015639
enh74390     2   29330900   29331900      2       1  150064       1.6615     0.048302
enh74395     2   29388100   29389100      3       1  150064       1.8139     0.034846
enh74411     2   29643600   29644600      3       1  150064       3.8457   6.0109e-05
enh74414     2   29673700   29674700      2       1  150064       2.5739    0.0050286
enh74415     2   29677900   29678900      5       2  150064       2.1214     0.016945
enh74417     2   29698200   29699200      6       2  150064       1.6599     0.048468
enh74444     2   30368200   30369200      2       1  150064       1.8372     0.033087
enh74449     2   30446400   30447400      3       1  150064        1.922     0.027304
enh74450     2   30447400   30448400      5       2  150064       2.1539     0.015623
enh74466     2   30573600   30574600      2       1  150064       1.7935     0.036448
enh74469     2   30588900   30589900      1       1  150064       1.8188      0.03447
enh74490     2   30827100   30828100      1       1  150064       1.9636      0.02479
enh74538     2   32236600   32237600      3       2  150064       2.2825     0.011229
enh74612     2   33546200   33547200      2       1  150064       2.0047     0.022498
enh74637     2   33905800   33906800      1       1  150064       1.9595      0.02503
enh74648     2   34672300   34673300      4       2  150064       1.8303     0.033599
enh74649     2   34959300   34960300      5       1  150064        1.789     0.036808
enh74651     2   35517800   35518800      1       1  150064       2.3412     0.009612
enh74652     2   35523000   35524000      2       1  150064       2.0403     0.020659
enh74653     2   35563500   35564500      2       1  150064       3.1877   0.00071707
enh74657     2   36020100   36021100      4       2  150064       1.8594     0.031484
enh74677     2   36600700   36601700      2       1  150064       1.8621     0.031293
enh74682     2   36608900   36609900      5       2  150064       2.7362    0.0031078
enh74687     2   36620000   36621000      2       1  150064       1.6534     0.049128
enh74691     2   36631700   36632700      7       4  150064       1.9696     0.024445
enh74693     2   36636400   36637400      1       1  150064       1.8342      0.03331
enh74696     2   36641800   36642800      2       1  150064        2.037     0.020825
enh74698     2   36647700   36648700      3       2  150064       1.9748     0.024148
enh74699     2   36650000   36651000      6       3  150064       2.0851     0.018532
enh74700     2   36655300   36656300      3       1  150064       2.5873    0.0048367
enh74706     2   36675700   36676700      1       1  150064       2.2365      0.01266
enh74712     2   36710300   36711300      4       2  150064       1.9059     0.028329
enh74713     2   36713500   36714500      1       1  150064       1.8812      0.02997
enh74715     2   36717600   36718600      3       1  150064       1.7557     0.039571
enh74730     2   36791500   36792500      4       2  150064       2.0243      0.02147
enh74734     2   36822300   36823300      7       2  150064       1.8864      0.02962
enh74743     2   36928300   36929300     11       2  150064       2.0312     0.021116
enh74753     2   37012000   37013000      1       1  150064        1.806      0.03546
enh74754     2   37024400   37025400      6       2  150064       1.9918     0.023195
enh74755     2   37048400   37049400     10       2  150064       2.9124    0.0017931
enh74757     2   37116800   37117800      3       1  150064       1.7748     0.037965
enh74760     2   37178700   37179700      4       2  150064       2.2615     0.011863
enh74762     2   37188700   37189700      3       1  150064        3.363   0.00038546
enh74763     2   37189800   37190800      7       2  150064       1.8881     0.029503
enh74766     2   37247600   37248600      1       1  150064       3.0485      0.00115
enh74770     2   37382300   37383300      8       2  150064        1.672     0.047258
enh74771     2   37384400   37385400      3       1  150064       1.8706     0.030697
enh74772     2   37408600   37409600     18       4  150064       2.4797    0.0065738
enh74774     2   37425100   37426100      5       3  150064       2.8351    0.0022909
enh74779     2   37453900   37454900      6       3  150064       2.6737    0.0037513
enh74781     2   37510000   37511000      3       2  150064       2.3853     0.008532
enh74782     2   37528500   37529500      6       2  150064       3.2026   0.00068087
enh74783     2   37538600   37539600      2       1  150064       3.4388   0.00029217
enh74785     2   37570100   37571100      5       2  150064       3.8456   6.0128e-05
enh74786     2   37576100   37577100      6       2  150064       3.8151   6.8053e-05
enh74787     2   37603800   37604800      8       4  150064       1.8991     0.028778
enh74790     2   37641700   37642700      4       2  150064       2.1762      0.01477
enh74796     2   37733500   37734500      4       1  150064       1.8585     0.031551
enh74817     2   37883100   37884100      1       1  150064       2.3419     0.009592
enh74845     2   38209100   38210100      2       1  150064        1.731     0.041726
enh74880     2   38670600   38671600      2       1  150064        2.219     0.013244
enh74900     2   38935700   38936700      3       2  150064       1.7953     0.036306
enh74904     2   38992400   38993400      3       2  150064        1.769     0.038445
enh74920     2   39299800   39300800      3       2  150064       1.7475     0.040276
enh74929     2   39454800   39455800      3       2  150064       1.8022     0.035754
enh74931     2   39468400   39469400      2       1  150064       2.1655     0.015175
enh74964     2   39713300   39714300      2       1  150064       1.9783     0.023947
enh74978     2   39768000   39769000      3       2  150064       2.6328    0.0042341
enh74980     2   39795400   39796400      2       1  150064       2.4136    0.0078969
enh74983     2   39820700   39821700      2       1  150064       2.5822    0.0049083
enh74987     2   39851900   39852900      5       3  150064       2.2302     0.012868
enh74991     2   39922500   39923500      1       1  150064       2.2235      0.01309
enh74994     2   39955400   39956400      2       1  150064       2.1194     0.017027
enh74996     2   39970300   39971300      6       3  150064       2.0941     0.018126
enh74997     2   39999400   40000400      4       2  150064       2.0368     0.020835
enh74998     2   40006400   40007400      2       1  150064       2.0011      0.02269
enh75000     2   40009900   40010900      1       1  150064       1.6763      0.04684
enh75007     2   40175000   40176000      2       1  150064       2.6604     0.003902
enh75009     2   40260100   40261100      2       1  150064       2.8164     0.002428
enh75014     2   40354200   40355200      3       1  150064       1.9426      0.02603
enh75019     2   40467000   40468000      5       2  150064       2.5466    0.0054393
enh75025     2   40571200   40572200      5       2  150064       2.0799     0.018769
enh75027     2   40579500   40580500      3       2  150064       2.3671     0.008964
enh75032     2   40661700   40662700      6       2  150064       2.2159     0.013348
enh75034     2   40715100   40716100      4       2  150064       1.9466     0.025791
enh75035     2   40771100   40772100      3       2  150064       2.0917     0.018231
enh75042     2   41553800   41554800      2       1  150064       2.0261     0.021377
enh75043     2   41602700   41603700      4       2  150064       2.3408    0.0096211
enh75051     2   42006800   42007800      2       1  150064       1.8853     0.029693
enh75052     2   42067200   42068200      2       1  150064        2.308       0.0105
enh75153     2   42952400   42953400      8       2  150064       1.8589      0.03152
enh75155     2   43013100   43014100      4       2  150064       2.0223     0.021571
enh75164     2   43072100   43073100      4       2  150064       1.9494     0.025626
enh75167     2   43106900   43107900      3       1  150064       1.6831     0.046179
enh75177     2   43161300   43162300      3       1  150064       2.2701     0.011601
enh75179     2   43173500   43174500      3       2  150064       1.8782     0.030178
enh75218     2   43385400   43386400      3       1  150064       1.8329     0.033408
enh75307     2   44410100   44411100      6       1  150064       1.7792     0.037602
enh75309     2   44471000   44472000      1       1  150064       2.2331      0.01277
enh75335     2   44901600   44902600      3       2  150064       2.0053     0.022467
enh75368     2   45618000   45619000      1       1  150064        1.948      0.02571
enh75376     2   45775600   45776600      2       1  150064        2.473    0.0066991
enh75377     2   45781300   45782300      4       1  150064       1.9771     0.024014
enh75387     2   45881400   45882400      2       1  150064       1.8739     0.030473
enh75389     2   45895800   45896800      2       1  150064       2.0769     0.018907
enh75390     2   45901700   45902700      5       3  150064       1.7354     0.041334
enh75401     2   45981100   45982100      7       2  150064       1.9738     0.024203
enh75402     2   45982700   45983700      4       2  150064       1.9104     0.028038
enh75403     2   45986300   45987300      2       1  150064       2.3983    0.0082368
enh75413     2   46045200   46046200      7       3  150064       1.9205     0.027395
enh75417     2   46063300   46064300      6       3  150064       1.9868      0.02347
enh75420     2   46076400   46077400      6       3  150064       1.7618     0.039054
enh75434     2   46149300   46150300      4       1  150064        1.812     0.034993
enh75443     2   46219300   46220300      5       3  150064       2.2403     0.012536
enh75451     2   46290100   46291100      4       2  150064         3.29    0.0005009
enh75464     2   46369300   46370300      4       2  150064        2.003     0.022586
enh75496     2   46729200   46730200      9       4  150064       1.9275     0.026959
enh75507     2   46845300   46846300      2       1  150064       1.6933     0.045203
enh75526     2   47007500   47008500      1       1  150064       1.8987       0.0288
enh75535     2   47102600   47103600      2       1  150064       1.8473     0.032349
enh75550     2   47212100   47213100      1       1  150064       1.7302       0.0418
enh75572     2   47321300   47322300      9       2  150064       1.9616     0.024903
enh75573     2   47323000   47324000      5       2  150064       2.2712     0.011568
enh75585     2   47426000   47427000      4       2  150064       2.5149    0.0059534
enh75587     2   47435700   47436700      3       1  150064       2.2505     0.012207
enh75589     2   47444800   47445800      5       2  150064       2.3375    0.0097073
enh75590     2   47447700   47448700      3       1  150064       2.2461      0.01235
enh75597     2   47492100   47493100      7       4  150064       1.7038     0.044211
enh75645     2   47978900   47979900      3       2  150064       1.6925     0.045279
enh75646     2   47982500   47983500      1       1  150064       1.8897       0.0294
enh75647     2   48003300   48004300      3       2  150064       1.8855     0.029683
enh75648     2   48013000   48014000      3       1  150064       2.0429     0.020533
enh75649     2   48072000   48073000      1       1  150064       2.2486      0.01227
enh75650     2   48095900   48096900      1       1  150064       2.6681     0.003814
enh75652     2   48120800   48121800      3       1  150064       2.5496    0.0053923
enh75653     2   48122000   48123000      2       1  150064       2.3482    0.0094325
enh75656     2   48126500   48127500      6       3  150064       1.7252     0.042249
enh75658     2   48128800   48129800      1       1  150064       2.9361     0.001662
enh75667     2   48398300   48399300      1       1  150064        2.484     0.006496
enh75672     2   48475900   48476900      1       1  150064       2.1128      0.01731
enh75673     2   48534000   48535000      3       2  150064       1.8526     0.031967
enh75674     2   48550400   48551400      4       2  150064       2.9982    0.0013577
enh75675     2   48551700   48552700      1       1  150064       2.8635     0.002095
enh75676     2   48552800   48553800      5       2  150064       2.6788    0.0036946
enh75677     2   48555900   48556900      3       2  150064       1.7871     0.036963
enh75678     2   48557400   48558400      5       2  150064       3.0344    0.0012052
enh75679     2   48568400   48569400      5       2  150064       3.3176   0.00045403
enh75681     2   48571600   48572600      5       2  150064       2.2334     0.012762
enh75682     2   48573000   48574000      4       2  150064       4.5346   2.8856e-06
enh75683     2   48579400   48580400      3       2  150064       1.6704     0.047424
enh75684     2   48580400   48581400      3       2  150064       1.7898     0.036746
enh75685     2   48583800   48584800      6       3  150064       2.2021     0.013828
enh75686     2   48624900   48625900      3       2  150064       1.7071     0.043902
enh75688     2   48641600   48642600      3       1  150064       3.3836   0.00035765
enh75689     2   48642800   48643800      5       3  150064       2.3119     0.010392
enh75690     2   48646900   48647900      5       3  150064       1.6782      0.04665
enh75692     2   48671300   48672300      4       2  150064        2.113       0.0173
enh75698     2   48723600   48724600      4       1  150064        2.084      0.01858
enh75699     2   48729000   48730000      2       1  150064       3.5185   0.00021701
enh75701     2   48736200   48737200      2       1  150064       2.8269      0.00235
enh75704     2   48755100   48756100      4       2  150064       1.8753     0.030375
enh75708     2   48768600   48769600      1       1  150064       2.4423     0.007297
enh75710     2   48787300   48788300      6       2  150064       1.8341     0.033317
enh75711     2   48794200   48795200      5       3  150064       2.5187    0.0058902
enh75720     2   48940400   48941400      3       2  150064       1.8199     0.034389
enh75721     2   48942500   48943500      5       3  150064       2.6064     0.004575
enh75723     2   48946500   48947500      1       1  150064       2.2862      0.01112
enh75762     2   50067500   50068500      1       1  150064       3.0332      0.00121
enh75774     2   50518400   50519400      2       1  150064       1.6781     0.046662
enh75776     2   50542500   50543500      4       2  150064       2.0415       0.0206
enh75777     2   50562400   50563400      4       2  150064       2.8764    0.0020115
enh75778     2   50571100   50572100      2       1  150064       3.8708   5.4235e-05
enh75780     2   50719000   50720000      1       1  150064       3.0002     0.001349
enh75781     2   50741500   50742500      7       2  150064       2.2842      0.01118
enh75782     2   50752400   50753400      4       1  150064       2.8096    0.0024804
enh75798     2   51239700   51240700      1       1  150064       2.1981      0.01397
enh75818     2   52538700   52539700      6       2  150064       1.6808     0.046396
enh75837     2   53192000   53193000      2       1  150064       1.8312     0.033537
enh75858     2   53803000   53804000      2       1  150064       1.7243     0.042324
enh75859     2   53856500   53857500      4       1  150064       2.1476     0.015871
enh75860     2   53868500   53869500      1       1  150064       3.4242    0.0003083
enh75863     2   54010700   54011700      2       1  150064        3.487   0.00024424
enh75864     2   54015400   54016400      4       1  150064       2.2744     0.011472
enh75865     2   54053700   54054700      3       2  150064       2.6099    0.0045285
enh75867     2   54184000   54185000      1       1  150064       2.7414     0.003059
enh75868     2   54188100   54189100      2       1  150064       2.4166    0.0078321
enh75871     2   54194100   54195100      4       2  150064       2.1943     0.014107
enh75873     2   54201900   54202900      3       2  150064       2.0226     0.021557
enh75874     2   54242800   54243800      1       1  150064       2.2655      0.01174
enh75877     2   54274200   54275200      4       2  150064       2.9882    0.0014033
enh75878     2   54292300   54293300      3       1  150064       1.9107     0.028019
enh75879     2   54301000   54302000      7       4  150064        1.846     0.032448
enh75881     2   54314900   54315900      2       1  150064       1.8354     0.033224
enh75883     2   54330700   54331700      4       2  150064       2.5832    0.0048945
enh75884     2   54335000   54336000      7       3  150064       3.1516   0.00081177
enh75885     2   54341400   54342400      5       2  150064        2.161     0.015346
enh75907     2   54647700   54648700      2       1  150064       2.1387     0.016228
enh75909     2   54659100   54660100      6       2  150064       2.7306    0.0031611
enh75915     2   54699200   54700200      3       1  150064       2.4015     0.008165
enh75919     2   54711000   54712000      5       2  150064       1.9319     0.026683
enh75923     2   54727700   54728700      7       3  150064       1.7472     0.040298
enh75929     2   54750300   54751300      3       2  150064       2.1909     0.014229
enh75930     2   54751000   54752000      4       2  150064       2.0948     0.018095
enh75938     2   54789600   54790600      1       1  150064       1.9019      0.02859
enh75940     2   54796000   54797000      5       2  150064       1.7598     0.039218
enh75941     2   54801900   54802900      7       3  150064       2.2457     0.012361
enh75942     2   54805200   54806200     10       1  150064       1.6721     0.047248
enh75943     2   54809000   54810000      2       1  150064       1.8656     0.031047
enh75944     2   54811700   54812700      3       1  150064       2.3829    0.0085877
enh75947     2   54823200   54824200      6       3  150064       1.9981     0.022853
enh75948     2   54826700   54827700      2       1  150064       1.7435     0.040623
enh75949     2   54830600   54831600      6       3  150064       3.0577    0.0011151
enh75950     2   54836900   54837900      3       2  150064        1.991     0.023239
enh75951     2   54840500   54841500      5       2  150064       2.0938     0.018138
enh75954     2   54885200   54886200      4       2  150064       2.9491    0.0015937
enh75957     2   54896400   54897400      1       1  150064       1.6458       0.0499
enh75959     2   54907400   54908400      8       4  150064       2.6705    0.0037871
enh75961     2   54984500   54985500      1       1  150064        3.129    0.0008771
enh75963     2   55067800   55068800      6       2  150064       3.5577   0.00018707
enh75967     2   55184200   55185200      5       3  150064       2.3312    0.0098702
enh75976     2   55231000   55232000      6       3  150064        2.299     0.010753
enh75984     2   55267200   55268200      3       2  150064       2.0004     0.022729
enh75987     2   55279400   55280400      4       2  150064       1.8963     0.028959
enh75995     2   55346700   55347700      8       4  150064       1.8709     0.030682
enh76004     2   55395000   55396000      6       2  150064       1.7607     0.039146
enh76016     2   55635800   55636800      6       2  150064       1.8328     0.033417
enh76018     2   55643400   55644400      5       2  150064       1.7164     0.043048
enh76024     2   55969900   55970900      9       4  150064        1.666     0.047857
enh76025     2   56006500   56007500      4       2  150064       2.5195    0.0058755
enh76026     2   56031300   56032300      2       1  150064       3.6158   0.00014971
enh76031     2   56096600   56097600      2       1  150064       1.8086     0.035259
enh76032     2   56098300   56099300      1       1  150064       1.9554      0.02527
enh76037     2   56128500   56129500      4       2  150064       2.6212    0.0043808
enh76041     2   56219400   56220400      2       1  150064       2.3018     0.010673
enh76049     2   56476000   56477000      4       1  150064       2.2805     0.011288
enh76061     2   57922800   57923800      4       2  150064       2.6884      0.00359
enh76062     2   57925800   57926800      3       1  150064       2.1947     0.014094
enh76064     2   57938100   57939100      3       1  150064       2.0727     0.019102
enh76065     2   57948200   57949200      1       1  150064       4.7256    1.147e-06
enh76066     2   57986400   57987400      1       1  150064       4.5121     3.21e-06
enh76067     2   57987200   57988200      4       2  150064        6.132   4.3395e-10
enh76068     2   58022400   58023400      3       1  150064       4.4558   4.1791e-06
enh76071     2   58170400   58171400      3       1  150064        5.534   1.5651e-08
enh76073     2   58269200   58270200      1       1  150064       2.7708     0.002796
enh76074     2   58272100   58273100      3       1  150064       3.1905   0.00071004
enh76078     2   58334800   58335800      4       2  150064       4.5604    2.553e-06
enh76079     2   58339500   58340500      1       1  150064       3.5187    0.0002168
enh76083     2   58465000   58466000      3       1  150064       4.2932   8.8053e-06
enh76084     2   58468400   58469400      2       1  150064       2.0918     0.018226
enh76086     2   58653900   58654900      1       1  150064       2.5038     0.006144
enh76087     2   58656500   58657500      5       3  150064       3.0291    0.0012265
enh76088     2   58659100   58660100      3       2  150064       2.2453     0.012376
enh76090     2   58674600   58675600      3       2  150064       2.7116    0.0033483
enh76091     2   58721100   58722100      4       2  150064       2.1249     0.016797
enh76094     2   58724000   58725000      4       2  150064       2.6756    0.0037297
enh76096     2   58749000   58750000      1       1  150064       2.3964     0.008279
enh76107     2   59023600   59024600      1       1  150064       2.1375      0.01628
enh76113     2   59147000   59148000      2       1  150064       2.5799    0.0049417
enh76114     2   59150900   59151900      3       1  150064       1.7313       0.0417
enh76141     2   60200400   60201400      1       1  150064       1.8364      0.03315
enh76142     2   60201400   60202400      2       1  150064       2.0273     0.021317
enh76146     2   60291600   60292600      2       1  150064       3.1996   0.00068807
enh76151     2   60440700   60441700      3       2  150064        2.635    0.0042066
enh76152     2   60512600   60513600      4       1  150064       2.2367     0.012652
enh76153     2   60522000   60523000      6       2  150064       1.9735     0.024219
enh76156     2   60580200   60581200      4       2  150064       2.4433    0.0072764
enh76158     2   60610200   60611200      4       2  150064       2.1352     0.016371
enh76159     2   60619200   60620200      1       1  150064       1.9841      0.02362
enh76160     2   60627800   60628800      3       2  150064       2.5655    0.0051507
enh76161     2   60632900   60633900      4       2  150064        1.859      0.03151
enh76163     2   60637400   60638400      1       1  150064       1.6527       0.0492
enh76178     2   60707800   60708800      5       2  150064       1.9617     0.024897
enh76180     2   60710500   60711500      4       2  150064       3.0833    0.0010235
enh76181     2   60712400   60713400      1       1  150064       4.8862     5.14e-07
enh76185     2   60735100   60736100      2       1  150064       1.6603     0.048424
enh76186     2   60738000   60739000      7       3  150064       3.3286   0.00043643
enh76187     2   60742200   60743200      4       2  150064       2.1759     0.014781
enh76188     2   60743900   60744900      4       2  150064       2.0437     0.020493
enh76189     2   60746800   60747800      3       1  150064       2.3493    0.0094038
enh76219     2   61663200   61664200      3       2  150064        2.757     0.002917
enh76226     2   61699400   61700400      1       1  150064        1.971      0.02436
enh76233     2   61812300   61813300      1       1  150064       1.7928       0.0365
enh76274     2   62429100   62430100      3       2  150064        2.351    0.0093616
enh76275     2   62432200   62433200      1       1  150064       2.6856      0.00362
enh76279     2   62493200   62494200      4       1  150064       2.2497     0.012233
enh76284     2   62532700   62533700      2       1  150064       1.9495     0.025616
enh76285     2   62536400   62537400      1       1  150064       2.1125      0.01732
enh76290     2   62570100   62571100      3       1  150064       1.8445     0.032554
enh76291     2   62581500   62582500      1       1  150064       2.8559     0.002146
enh76300     2   62712900   62713900      2       1  150064       2.3474     0.009452
enh76301     2   62724300   62725300      7       4  150064       2.1385      0.01624
enh76302     2   62728700   62729700      5       2  150064       2.6717     0.003774
enh76303     2   62731800   62732800      2       1  150064       1.7793     0.037599
enh76305     2   62755900   62756900      1       1  150064       1.7895      0.03677
enh76307     2   62805400   62806400      7       3  150064       1.6492      0.04955
enh76309     2   62816600   62817600      4       2  150064       3.0652    0.0010876
enh76313     2   62890500   62891500      2       1  150064       2.5016    0.0061823
enh76316     2   62934900   62935900      1       1  150064       3.1879    0.0007165
enh76322     2   63043400   63044400      5       3  150064       1.6907     0.045448
enh76374     2   64291000   64292000      2       1  150064       1.9995     0.022775
enh76442     2   64833800   64834800      1       1  150064       2.7279     0.003187
enh76554     2   65634500   65635500      3       1  150064       1.6661     0.047848
enh76569     2   65764700   65765700      6       2  150064        2.757    0.0029165
enh76570     2   65766400   65767400      6       2  150064       2.3253     0.010028
enh76571     2   65772600   65773600      1       1  150064       3.1367    0.0008544
enh76634     2   66770500   66771500      3       2  150064       2.8564    0.0021427
enh76637     2   66782000   66783000      2       1  150064       2.3121     0.010385
enh76667     2   67189600   67190600      1       1  150064       1.6593      0.04853
enh76676     2   67550400   67551400      2       1  150064       1.9552     0.025281
enh76678     2   67616200   67617200      4       2  150064       2.2801     0.011301
enh76679     2   67621300   67622300      3       1  150064       2.2998      0.01073
enh76680     2   67623600   67624600      1       1  150064       1.8751      0.03039
enh76685     2   67788300   67789300      1       1  150064        1.647      0.04978
enh76715     2   68348200   68349200      3       2  150064       1.7147     0.043196
enh76719     2   68386400   68387400      3       2  150064       3.0763     0.001048
enh76723     2   68433600   68434600      3       2  150064       2.7654    0.0028423
enh76729     2   68458200   68459200      2       1  150064       1.7499     0.040071
enh76730     2   68460200   68461200      1       1  150064       1.9213      0.02735
enh76733     2   68474700   68475700      4       1  150064       2.4528    0.0070881
enh76735     2   68482800   68483800      1       1  150064       2.8455     0.002217
enh76760     2   68992800   68993800      1       1  150064       1.6585      0.04861
enh76814     2   69423300   69424300      2       1  150064       2.1456     0.015953
enh76826     2   69525400   69526400      7       2  150064       2.2894     0.011029
enh76827     2   69534600   69535600      1       1  150064       2.2815      0.01126
enh76828     2   69536500   69537500      1       1  150064       1.9178      0.02757
enh76832     2   69662400   69663400      1       1  150064       2.0166      0.02187
enh76876     2   69997000   69998000      1       1  150064       1.7877      0.03691
enh76882     2   70008300   70009300      1       1  150064        1.646      0.04988
enh76884     2   70017700   70018700      3       1  150064       1.7801     0.037527
enh76888     2   70055100   70056100      5       3  150064       2.4367    0.0074115
enh76890     2   70120000   70121000      3       1  150064       1.6926     0.045261
enh76893     2   70145300   70146300      5       1  150064       1.7903     0.036703
enh76901     2   70190800   70191800      2       1  150064       2.0369     0.020829
enh76904     2   70226400   70227400      1       1  150064       1.6616       0.0483
enh76907     2   70261900   70262900      2       1  150064       1.6648     0.047979
enh76932     2   70486200   70487200      1       1  150064       1.7425      0.04071
enh76935     2   70584600   70585600      2       1  150064       2.0984     0.017934
enh76957     2   71006800   71007800      5       2  150064       1.6905     0.045461
enh76982     2   71554800   71555800      3       2  150064       2.3225     0.010102
enh76985     2   71566700   71567700      5       3  150064       3.0834    0.0010233
enh76987     2   71644800   71645800      2       1  150064       2.6902    0.0035708
enh76988     2   71650600   71651600      1       1  150064       2.9655     0.001511
enh76990     2   71685300   71686300      3       1  150064       2.3418    0.0095958
enh77014     2   71947800   71948800      2       1  150064       1.9648     0.024718
enh77029     2   72335900   72336900      3       1  150064       3.0626    0.0010973
enh77031     2   72357400   72358400      2       1  150064       3.4974   0.00023489
enh77033     2   72400600   72401600      1       1  150064       1.6707      0.04739
enh77035     2   72432000   72433000      2       1  150064       2.4924    0.0063437
enh77037     2   72463300   72464300      3       1  150064        1.783     0.037295
enh77047     2   72803200   72804200      1       1  150064       1.7126      0.04339
enh77056     2   72977300   72978300      1       1  150064       2.2568      0.01201
enh77057     2   72978700   72979700      1       1  150064       2.2304      0.01286
enh77059     2   72992500   72993500      1       1  150064       2.5217     0.005839
enh77071     2   73167600   73168600      3       1  150064       4.1935   1.3735e-05
enh77076     2   73207300   73208300      1       1  150064       4.2077     1.29e-05
enh77077     2   73211100   73212100      1       1  150064       4.2793    9.375e-06
enh77078     2   73216600   73217600      1       1  150064        4.059    2.464e-05
enh77079     2   73222200   73223200      2       1  150064       3.4559   0.00027426
enh77080     2   73227100   73228100      2       1  150064        3.489   0.00024239
enh77081     2   73248000   73249000      4       2  150064        3.782   7.7791e-05
enh77084     2   73270900   73271900      4       2  150064       3.9549   3.8288e-05
enh77087     2   73289800   73290800      4       1  150064       2.2631     0.011816
enh77090     2   73295300   73296300      2       1  150064       3.0522     0.001136
enh77092     2   73308000   73309000      2       1  150064       2.1077     0.017528
enh77096     2   73319000   73320000      3       1  150064       3.0385    0.0011887
enh77097     2   73329300   73330300      6       2  150064       3.5872   0.00016714
enh77098     2   73334100   73335100      2       1  150064       3.4372   0.00029392
enh77099     2   73336800   73337800      3       1  150064       3.0143    0.0012878
enh77100     2   73360700   73361700      6       2  150064       3.0128    0.0012944
enh77101     2   73439600   73440600      2       1  150064       3.9133   4.5522e-05
enh77104     2   73482800   73483800      5       3  150064       3.3549   0.00039693
enh77106     2   73645500   73646500      2       1  150064        2.894    0.0019017
enh77107     2   73815000   73816000      2       1  150064       3.7373   9.3018e-05
enh77109     2   73973300   73974300      1       1  150064       1.6516      0.04931
enh77111     2   74058100   74059100      3       2  150064       2.4619    0.0069097
enh77114     2   74086600   74087600      6       3  150064       2.2285     0.012925
enh77124     2   74226700   74227700      1       1  150064       2.0135      0.02203
enh77128     2   74252900   74253900      5       1  150064       3.0081    0.0013146
enh77130     2   74258100   74259100      3       1  150064       2.0401     0.020671
enh77131     2   74259700   74260700      2       1  150064       2.6726    0.0037635
enh77133     2   74267600   74268600      2       1  150064       2.8441    0.0022268
enh77134     2   74269900   74270900      1       1  150064       2.4452     0.007238
enh77135     2   74272200   74273200      2       1  150064       2.4259    0.0076357
enh77136     2   74304200   74305200      1       1  150064        2.801     0.002547
enh77137     2   74333800   74334800      2       1  150064        1.669     0.047562
enh77140     2   74408500   74409500      1       1  150064       2.1993      0.01393
enh77143     2   74428600   74429600      3       2  150064       2.0551     0.019935
enh77177     2   74810500   74811500      1       1  150064        1.784      0.03721
enh77180     2   74967100   74968100      1       1  150064        2.028      0.02128
enh77181     2   74968500   74969500      6       1  150064       1.9023     0.028563
enh77202     2   75114500   75115500      6       2  150064       2.0817     0.018687
enh77203     2   75120500   75121500      2       1  150064       2.6601    0.0039054
enh77221     2   75601500   75602500      4       1  150064        2.253      0.01213
enh77225     2   75658500   75659500     19       7  150064       1.8726     0.030561
enh77226     2   75680600   75681600      9       3  150064       1.7538     0.039729
enh77258     2   76213500   76214500      2       1  150064       1.9078     0.028207
enh77259     2   76235500   76236500      3       1  150064       2.1766     0.014755
enh77262     2   76495700   76496700      2       1  150064       3.4479   0.00028248
enh77268     2   77055300   77056300      3       1  150064       1.7027      0.04431
enh77270     2   77094500   77095500      1       1  150064       1.8696      0.03077
enh77279     2   77438000   77439000      2       1  150064       1.6474     0.049734
enh77287     2   77706800   77707800      4       2  150064       2.3567    0.0092185
enh77288     2   77710800   77711800      7       2  150064       2.0249      0.02144
enh77289     2   77739600   77740600      3       2  150064       3.0483    0.0011507
enh77290     2   77746700   77747700      3       2  150064       2.4611    0.0069265
enh77298     2   78495700   78496700      1       1  150064        2.009      0.02227
enh77299     2   78531500   78532500      2       1  150064       1.6724     0.047226
enh77300     2   78533800   78534800      4       1  150064       2.1373     0.016287
enh77309     2   79011000   79012000      2       1  150064       1.9056     0.028353
enh77314     2   79437700   79438700      3       1  150064       2.8532    0.0021641
enh77319     2   79620500   79621500      1       1  150064       1.9993      0.02279
enh77328     2   79929500   79930500      2       1  150064       2.9159    0.0017734
enh77329     2   79944000   79945000      2       1  150064       1.9691     0.024473
enh77333     2   80059200   80060200      2       1  150064       1.8252     0.033989
enh77338     2   80147600   80148600      2       1  150064       1.6836     0.046125
enh77342     2   80234900   80235900      2       1  150064       1.6793     0.046548
enh77374     2   83510900   83511900      1       1  150064       1.9662      0.02464
enh77375     2   83757800   83758800      4       2  150064       1.7278     0.042008
enh77379     2   84198600   84199600      5       2  150064        2.179     0.014666
enh77389     2   84714200   84715200      4       2  150064       2.2462     0.012346
enh77478     2   85621300   85622300      3       2  150064       2.1436     0.016034
enh77479     2   85623600   85624600      3       1  150064       2.2708     0.011579
enh77481     2   85635900   85636900      4       2  150064       2.4865    0.0064495
enh77482     2   85637500   85638500      3       1  150064       3.2094   0.00066513
enh77484     2   85644600   85645600      5       2  150064       3.2498   0.00057749
enh77485     2   85646800   85647800      5       3  150064       1.9963     0.022953
enh77487     2   85656200   85657200      3       2  150064       1.8575     0.031617
enh77516     2   85844600   85845600      1       1  150064       2.0794      0.01879
enh77523     2   85914100   85915100      3       2  150064       2.1934      0.01414
enh77568     2   86295700   86296700      6       2  150064       1.8888     0.029457
enh77597     2   86858500   86859500      2       1  150064       1.9239     0.027186
enh77599     2   86974800   86975800      2       1  150064       2.5472    0.0054289
enh77647     2   88903300   88904300      1       1  150064       1.9455      0.02586
enh77650     2   88928100   88929100      2       1  150064       2.2154     0.013366
enh77700     2   96335800   96336800      1       1  150064       1.7518       0.0399
enh77712     2   96813200   96814200      2       1  150064       1.8367     0.033126
enh77713     2   96814500   96815500      2       1  150064       1.8478     0.032316
enh77715     2   96823200   96824200      1       1  150064        2.975     0.001465
enh77718     2   96864900   96865900      1       1  150064       3.9562    3.808e-05
enh77719     2   96868400   96869400      1       1  150064       3.8922    4.966e-05
enh77720     2   96871900   96872900      2       1  150064       2.6324    0.0042391
enh77721     2   96875600   96876600      1       1  150064       3.9123    4.571e-05
enh77725     2   96924300   96925300      3       2  150064       2.9815    0.0014343
enh77734     2   97089100   97090100      3       2  150064       2.5224    0.0058286
enh77741     2   97205300   97206300      1       1  150064       1.9382       0.0263
enh77751     2   97345400   97346400      3       1  150064       3.3577    0.0003929
enh77752     2   97351000   97352000      2       1  150064       2.5752    0.0050088
enh77754     2   97425400   97426400      2       1  150064       1.9136     0.027833
enh77760     2   97453800   97454800      2       1  150064       2.3678     0.008946
enh77761     2   97458200   97459200      2       1  150064       2.9304    0.0016928
enh77765     2   97497800   97498800      1       1  150064       2.0026      0.02261
enh77767     2   97521800   97522800      1       1  150064       2.0007      0.02271
enh77770     2   97536600   97537600      2       1  150064       1.9317     0.026699
enh77771     2   97540900   97541900      1       1  150064       3.2988    0.0004855
enh77772     2   97547400   97548400      2       1  150064       3.6192   0.00014774
enh77773     2   97551800   97552800      3       1  150064       4.0482   2.5804e-05
enh77776     2   97561100   97562100      5       2  150064       2.9332    0.0016776
enh77777     2   97569100   97570100      4       2  150064       3.6646   0.00012388
enh77778     2   97571700   97572700      6       1  150064       3.6787   0.00011723
enh77779     2   97573300   97574300      4       1  150064         3.47   0.00026018
enh77780     2   97577800   97578800      3       1  150064       3.4455   0.00028496
enh77782     2   97593700   97594700      2       1  150064       4.0478   2.5853e-05
enh77783     2   97598900   97599900      3       1  150064         2.01     0.022216
enh77786     2   97622700   97623700      5       2  150064       1.7894     0.036779
enh77792     2   97761100   97762100      5       1  150064       2.6068      0.00457
enh77793     2   98260800   98261800      2       1  150064       2.3703    0.0088868
enh77794     2   98276600   98277600      1       1  150064       2.7464     0.003013
enh77797     2   98328400   98329400      6       2  150064       1.7906     0.036676
enh77798     2   98331900   98332900      4       2  150064        2.517    0.0059174
enh77815     2   98586000   98587000      3       1  150064       2.7269     0.003197
enh77816     2   98599300   98600300      4       2  150064       2.3889    0.0084491
enh77818     2   98608800   98609800      2       1  150064       2.9515     0.001581
enh77819     2   98612900   98613900      3       1  150064       2.9854     0.001416
enh77825     2   98750400   98751400      2       1  150064       2.2184     0.013264
enh77826     2   98758400   98759400      3       2  150064       2.7701    0.0028022
enh77841     2   99065000   99066000      2       1  150064       1.6915     0.045375
enh77842     2   99066400   99067400      1       1  150064       1.8293      0.03368
enh77843     2   99068200   99069200      1       1  150064        1.848       0.0323
enh77846     2   99075000   99076000      2       1  150064       1.7638     0.038884
enh77851     2   99084700   99085700      4       1  150064       1.7108     0.043559
enh77856     2   99100300   99101300      1       1  150064       1.8484      0.03227
enh77860     2   99121200   99122200      1       1  150064       1.8763      0.03031
enh77862     2   99124500   99125500      2       1  150064       1.8219     0.034239
enh77864     2   99132400   99133400      4       1  150064       1.7534     0.039765
enh77865     2   99135000   99136000      2       1  150064       1.7947     0.036353
enh77867     2   99178400   99179400      1       1  150064       1.8114      0.03504
enh77868     2   99222700   99223700      3       1  150064       1.6702     0.047443
enh77875     2   99422100   99423100      3       1  150064       1.7118      0.04347
enh77876     2   99449400   99450400      5       2  150064       1.7134      0.04332
enh77908     2  100238200  100239200      4       2  150064       2.1649     0.015199
enh77909     2  100252400  100253400      2       1  150064       3.1745   0.00075046
enh77910     2  100264400  100265400      2       1  150064       1.9657     0.024669
enh77911     2  100268400  100269400      5       1  150064       3.3259   0.00044066
enh77912     2  100273000  100274000      5       3  150064       2.0778     0.018862
enh77913     2  100277100  100278100      1       1  150064       2.0517       0.0201
enh77918     2  100314600  100315600      4       2  150064       2.1083     0.017502
enh77919     2  100316900  100317900      4       2  150064       1.8381     0.033027
enh77920     2  100321100  100322100      1       1  150064        1.937      0.02637
enh77924     2  100364300  100365300      3       1  150064       1.8631     0.031224
enh77930     2  100453100  100454100      1       1  150064       2.3055      0.01057
enh77932     2  100497000  100498000      2       1  150064       2.5033    0.0061527
enh77936     2  100577100  100578100      1       1  150064        1.887      0.02958
enh77963     2  101349800  101350800      7       2  150064       2.4091    0.0079954
enh77967     2  101383400  101384400      1       1  150064       2.0703      0.01921
enh77968     2  101396600  101397600      3       2  150064        2.002     0.022641
enh77969     2  101398200  101399200      1       1  150064       1.9045      0.02842
enh77981     2  101541000  101542000      4       1  150064       1.9327     0.026634
enh78006     2  101916800  101917800      5       2  150064       2.3846    0.0085493
enh78008     2  101943900  101944900      1       1  150064       1.7071       0.0439
enh78009     2  101945900  101946900      1       1  150064       1.7149      0.04318
enh78013     2  101987200  101988200      3       1  150064       1.7412     0.040827
enh78017     2  102050700  102051700      7       2  150064        1.735     0.041371
enh78088     2  102716700  102717700      3       1  150064       2.2144     0.013402
enh78090     2  102722400  102723400      6       3  150064       4.0331   2.7522e-05
enh78091     2  102724700  102725700      6       3  150064       3.6765   0.00011825
enh78092     2  102731400  102732400      6       3  150064       2.0973     0.017986
enh78093     2  102738200  102739200      3       1  150064       2.1821     0.014551
enh78094     2  102743800  102744800      2       1  150064        1.908     0.028196
enh78095     2  102746700  102747700      2       1  150064       3.0076    0.0013167
enh78100     2  102782000  102783000      5       3  150064       2.3837      0.00857
enh78117     2  103333600  103334600      3       2  150064       2.1945     0.014099
enh78118     2  103342400  103343400      3       2  150064       2.2553     0.012058
enh78119     2  103351200  103352200      3       1  150064       2.6778    0.0037058
enh78125     2  103460400  103461400      3       1  150064       2.0772      0.01889
enh78135     2  103909800  103910800      1       1  150064       2.3178      0.01023
enh78153     2  104995600  104996600      1       1  150064       2.8963     0.001888
enh78154     2  105004500  105005500      3       1  150064       2.9157    0.0017746
enh78159     2  105048800  105049800      2       1  150064       2.6251    0.0043318
enh78160     2  105050300  105051300      4       2  150064        1.908     0.028196
enh78161     2  105051000  105052000      1       1  150064       1.7408      0.04086
enh78184     2  105564200  105565200      2       1  150064        1.648      0.04968
enh78197     2  105810600  105811600      7       2  150064       1.9884     0.023381
enh78200     2  105856400  105857400      3       2  150064         2.16     0.015386
enh78232     2  106359700  106360700      2       1  150064       2.2947     0.010874
enh78236     2  106371100  106372100      5       2  150064       1.8886     0.029472
enh78237     2  106376100  106377100      8       2  150064       2.5811    0.0049249
enh78239     2  106378800  106379800      6       3  150064       1.6498     0.049489
enh78240     2  106380300  106381300      6       2  150064       1.7111     0.043532
enh78264     2  106478600  106479600      3       2  150064       1.8843     0.029759
enh78313     2  107417200  107418200      1       1  150064       2.9372     0.001656
enh78314     2  107455800  107456800      4       1  150064       2.6135    0.0044815
enh78315     2  107464500  107465500      3       2  150064       2.6169    0.0044368
enh78318     2  107471200  107472200      5       2  150064       2.1497     0.015789
enh78325     2  107599000  107600000      4       2  150064       1.9383     0.026295
enh78354     2  109019600  109020600      4       1  150064       2.3583    0.0091788
enh78359     2  109108400  109109400      1       1  150064       2.0596      0.01972
enh78372     2  109200400  109201400      6       3  150064       1.6519      0.04928
enh78375     2  109208300  109209300      7       3  150064       2.2184     0.013264
enh78379     2  109228300  109229300      2       1  150064       1.8527     0.031962
enh78384     2  109239600  109240600      7       3  150064       1.7272     0.042062
enh78455     2  110271700  110272700      2       1  150064       3.3942   0.00034421
enh78457     2  110303800  110304800      2       1  150064        1.914     0.027808
enh78458     2  110312700  110313700      1       1  150064       3.8699    5.445e-05
enh78459     2  110315600  110316600      2       1  150064       3.8335   6.3177e-05
enh78460     2  110317700  110318700      3       2  150064        2.698    0.0034879
enh78462     2  110352000  110353000      3       2  150064        3.831   6.3821e-05
enh78463     2  110355000  110356000      2       1  150064       3.5535   0.00019009
enh78467     2  110364100  110365100      2       1  150064       3.9318   4.2148e-05
enh78468     2  110365900  110366900      2       1  150064       4.0009   3.1548e-05
enh78469     2  110367900  110368900      2       1  150064       2.5291    0.0057185
enh78470     2  110374600  110375600      2       1  150064       2.7704    0.0027992
enh78482     2  110882400  110883400      1       1  150064       1.9631      0.02482
enh78483     2  110884200  110885200      2       1  150064       2.2133     0.013439
enh78484     2  110906900  110907900      2       1  150064        2.578    0.0049685
enh78485     2  110913500  110914500      1       1  150064       1.9038      0.02847
enh78535     2  112249200  112250200      2       1  150064       1.6981     0.044749
enh78536     2  112253600  112254600      2       1  150064       1.8224     0.034198
enh78551     2  112661700  112662700      3       2  150064       1.7198     0.042737
enh78555     2  112677200  112678200      3       2  150064       2.0374     0.020804
enh78560     2  112741100  112742100      4       2  150064       1.8887     0.029464
enh78561     2  112743600  112744600      7       2  150064       1.8642     0.031149
enh78562     2  112776900  112777900      4       2  150064       2.0047     0.022497
enh78564     2  112789300  112790300      4       2  150064       2.2383     0.012601
enh78568     2  112816500  112817500      2       1  150064       2.3757    0.0087583
enh78581     2  113039800  113040800      1       1  150064       1.6929      0.04524
enh78604     2  113431800  113432800      1       1  150064       2.4515     0.007114
enh78644     2  114086000  114087000      3       2  150064       2.2756     0.011434
enh78646     2  114112900  114113900      3       2  150064       1.7845      0.03717
enh78660     2  114629700  114630700      4       2  150064       2.2106     0.013531
enh78661     2  114635000  114636000      4       2  150064       2.5767     0.004988
enh78663     2  114650600  114651600      5       2  150064        1.947     0.025765
enh78665     2  114654500  114655500      3       1  150064       1.9159     0.027686
enh78691     2  116159000  116160000      1       1  150064       3.1131    0.0009257
enh78692     2  116170700  116171700      3       1  150064       1.7077     0.043846
enh78693     2  116184500  116185500      1       1  150064       2.0208      0.02165
enh78696     2  116300200  116301200      3       2  150064       2.1047     0.017661
enh78727     2  118418700  118419700      4       2  150064       1.9623     0.024862
enh78745     2  118926600  118927600      3       1  150064       1.9362     0.026422
enh78752     2  119012800  119013800      3       1  150064       2.1909     0.014228
enh78754     2  119068300  119069300      3       2  150064       3.8082   6.9992e-05
enh78756     2  119077300  119078300      2       1  150064       2.8706    0.0020486
enh78757     2  119129900  119130900      2       1  150064       2.6939    0.0035314
enh78758     2  119145100  119146100      3       1  150064       2.0439     0.020484
enh78760     2  119207600  119208600      2       1  150064       1.8863     0.029625
enh78765     2  119341700  119342700      1       1  150064       1.8247      0.03402
enh78770     2  119495800  119496800      1       1  150064       1.8814      0.02996
enh78780     2  119977400  119978400      6       2  150064       1.8815     0.029955
enh78828     2  120774400  120775400      3       1  150064       1.6981     0.044745
enh78836     2  120984500  120985500      2       1  150064       1.6772     0.046754
enh78842     2  121015100  121016100      3       1  150064       1.7039     0.044196
enh78848     2  121056000  121057000      1       1  150064       1.9562      0.02522
enh78849     2  121125100  121126100      8       2  150064       2.2699     0.011607
enh78863     2  121377300  121378300      4       2  150064       1.6629      0.04817
enh78865     2  121404700  121405700      1       1  150064        1.757      0.03946
enh78880     2  121506300  121507300      3       1  150064       1.8139     0.034843
enh78890     2  121549800  121550800      2       1  150064       1.7684     0.038499
enh78903     2  121597900  121598900      4       2  150064       1.7224     0.042498
enh78952     2  122230000  122231000      2       1  150064       1.6493     0.049548
enh78954     2  122232200  122233200      3       2  150064       1.6922     0.045304
enh78966     2  122277700  122278700      3       2  150064       1.7412     0.040824
enh78970     2  122289700  122290700      5       2  150064       1.8457     0.032467
enh79002     2  122495000  122496000      2       1  150064       2.3082     0.010494
enh79005     2  122511600  122512600      1       1  150064       1.8269      0.03386
enh79007     2  122529700  122530700      5       2  150064       1.9931     0.023127
enh79008     2  122547900  122548900      2       1  150064       1.9287     0.026882
enh79011     2  122568900  122569900      3       2  150064       2.1401     0.016174
enh79016     2  122626200  122627200     10       2  150064       2.6479    0.0040494
enh79017     2  122631200  122632200      3       1  150064       2.0376     0.020795
enh79026     2  122767300  122768300      3       2  150064       2.4748    0.0066656
enh79027     2  122777200  122778200      2       1  150064       1.9756       0.0241
enh79041     2  123239600  123240600      5       1  150064       2.0643     0.019494
enh79060     2  124638800  124639800      6       3  150064       1.9226     0.027263
enh79063     2  124838600  124839600      3       1  150064       1.7983     0.036062
enh79065     2  124944200  124945200      4       2  150064       2.6293    0.0042781
enh79066     2  125011600  125012600      3       2  150064       2.4424    0.0072953
enh79071     2  125290800  125291800      3       2  150064       2.0266     0.021351
enh79083     2  126391900  126392900      7       3  150064       1.9272     0.026976
enh79084     2  126398100  126399100      9       2  150064       2.2109     0.013522
enh79085     2  126400500  126401500      4       1  150064       1.8575     0.031619
enh79086     2  126409500  126410500      2       1  150064       2.6854    0.0036224
enh79119     2  127584500  127585500      2       1  150064       1.9724     0.024284
enh79120     2  127589000  127590000      3       2  150064       2.3034     0.010628
enh79122     2  127700000  127701000      2       1  150064       1.6478     0.049695
enh79139     2  127843300  127844300      6       3  150064       2.0974     0.017978
enh79140     2  127845900  127846900      5       3  150064       2.3037      0.01062
enh79142     2  127851600  127852600      3       1  150064       3.1673   0.00076944
enh79143     2  127855300  127856300      4       2  150064        2.229     0.012906
enh79145     2  127860100  127861100      3       1  150064        2.621    0.0043841
enh79146     2  127860800  127861800      4       2  150064       2.1415     0.016117
enh79148     2  127885700  127886700      5       1  150064       2.0111     0.022158
enh79187     2  128221300  128222300      2       1  150064       1.8596     0.031474
enh79198     2  128300300  128301300      2       1  150064       1.6564      0.04882
enh79224     2  128612900  128613900      2       1  150064       1.9235     0.027207
enh79230     2  128783100  128784100      1       1  150064         1.67      0.04746
enh79261     2  129153400  129154400      9       1  150064       1.9032      0.02851
enh79262     2  129165000  129166000      7       3  150064       2.4937    0.0063209
enh79337     2  131132100  131133100      1       1  150064       2.2907      0.01099
enh79346     2  131622800  131623800      4       2  150064       1.7126     0.043394
enh79348     2  131629700  131630700      4       2  150064       1.6677     0.047692
enh79351     2  131654400  131655400      1       1  150064       2.2825      0.01123
enh79354     2  131724600  131725600      1       1  150064       2.2402      0.01254
enh79356     2  131798500  131799500      1       1  150064        3.423    0.0003097
enh79357     2  131813500  131814500      1       1  150064       3.2902    0.0005006
enh79358     2  131822100  131823100      2       1  150064       3.1467   0.00082561
enh79359     2  131834400  131835400      1       1  150064       3.3548    0.0003971
enh79360     2  131848900  131849900      1       1  150064       2.5573     0.005274
enh79361     2  131851900  131852900      2       1  150064       2.6769    0.0037155
enh79362     2  131861300  131862300      4       2  150064        3.335   0.00042656
enh79363     2  131864600  131865600      2       1  150064        2.684    0.0036368
enh79364     2  131867600  131868600      3       1  150064        3.016    0.0012808
enh79372     2  132398700  132399700      1       1  150064       2.2584      0.01196
enh79378     2  133105500  133106500      1       1  150064       1.6687      0.04759
enh79381     2  133149400  133150400      1       1  150064       1.8515      0.03205
enh79458     2  134570300  134571300      2       1  150064       2.0846     0.018552
enh79467     2  134837900  134838900      1       1  150064       1.8672      0.03094
enh79468     2  134844200  134845200      4       1  150064       2.8525    0.0021692
enh79469     2  134875600  134876600      2       1  150064       2.7512    0.0029685
enh79471     2  134880500  134881500      2       1  150064       2.8151    0.0024384
enh79474     2  134885200  134886200      1       1  150064       3.1698    0.0007627
enh79475     2  134889000  134890000      1       1  150064       2.7632     0.002862
enh79478     2  134895400  134896400      3       1  150064       3.9695   3.6018e-05
enh79479     2  134897000  134898000      1       1  150064       4.2027    1.319e-05
enh79480     2  134900200  134901200      2       1  150064       3.3207   0.00044901
enh79482     2  134904800  134905800      2       1  150064       1.7528     0.039814
enh79483     2  134905400  134906400      1       1  150064       1.8191      0.03445
enh79488     2  134920400  134921400      1       1  150064       2.4341     0.007465
enh79489     2  134921000  134922000      1       1  150064       2.4341     0.007465
enh79541     2  135674200  135675200      1       1  150064       3.0217     0.001257
enh79542     2  135678600  135679600      2       1  150064         2.09      0.01831
enh79586     2  136788400  136789400      4       2  150064       2.3151     0.010304
enh79618     2  137667200  137668200      3       1  150064       2.1144      0.01724
enh79657     2  139191500  139192500      3       2  150064       2.7406    0.0030662
enh79658     2  139205500  139206500      4       1  150064       3.9398   4.0771e-05
enh79670     2  139465200  139466200      5       3  150064       2.3918    0.0083829
enh79674     2  139479600  139480600      2       1  150064       2.0214     0.021619
enh79680     2  139706000  139707000      2       1  150064       1.7994     0.035976
enh79697     2  141106200  141107200      4       2  150064       2.6101    0.0045257
enh79698     2  141113300  141114300      5       2  150064       2.5337    0.0056435
enh79700     2  141192800  141193800      6       2  150064       2.7357    0.0031126
enh79701     2  141194100  141195100      5       1  150064       2.4104    0.0079679
enh79702     2  141197800  141198800      3       1  150064       2.6262    0.0043166
enh79703     2  141198400  141199400      3       1  150064       2.5184    0.0058941
enh79704     2  141231500  141232500      5       1  150064       1.6538     0.049089
enh79705     2  141260300  141261300      4       2  150064        3.241   0.00059564
enh79744     2  143625800  143626800      2       1  150064       1.7656     0.038731
enh79750     2  143722700  143723700      3       2  150064       1.9204     0.027403
enh79779     2  144552700  144553700      2       1  150064       3.0688    0.0010748
enh79780     2  144565600  144566600      1       1  150064       2.4016     0.008162
enh79783     2  144590600  144591600      5       2  150064       2.5402    0.0055397
enh79786     2  144648700  144649700      1       1  150064       2.7848     0.002678
enh79787     2  144650600  144651600      3       2  150064        2.429    0.0075694
enh79788     2  144658100  144659100      4       2  150064       1.9513     0.025511
enh79793     2  144712900  144713900      1       1  150064       2.9506     0.001586
enh79807     2  144995100  144996100      2       1  150064       1.7785     0.037657
enh79814     2  145087600  145088600      4       2  150064       1.7884     0.036859
enh79815     2  145090600  145091600      1       1  150064       3.2093    0.0006652
enh79822     2  145129500  145130500      1       1  150064       3.0087     0.001312
enh79823     2  145130400  145131400      1       1  150064       2.7902     0.002634
enh79825     2  145137300  145138300      2       1  150064       3.5341    0.0002046
enh79827     2  145159100  145160100      1       1  150064       4.6476    1.679e-06
enh79829     2  145161600  145162600      2       1  150064       4.2078   1.2891e-05
enh79831     2  145169700  145170700      1       1  150064       3.4481    0.0002823
enh79832     2  145182300  145183300      2       1  150064       2.3847    0.0085468
enh79833     2  145183600  145184600      2       1  150064       3.8243   6.5569e-05
enh79835     2  145187600  145188600      1       1  150064        3.432    0.0002996
enh79837     2  145191400  145192400      1       1  150064        3.911    4.595e-05
enh79839     2  145198600  145199600      6       3  150064       2.3436    0.0095487
enh79840     2  145201700  145202700      1       1  150064       4.3878    5.724e-06
enh79845     2  145213800  145214800      3       1  150064       4.0622   2.4309e-05
enh79847     2  145219800  145220800      2       1  150064       2.1171     0.017124
enh79858     2  145259500  145260500      1       1  150064       1.9658      0.02466
enh79888     2  145772800  145773800      4       2  150064       2.2765     0.011408
enh79892     2  145793300  145794300      3       2  150064       1.8872     0.029566
enh79897     2  145853400  145854400      2       1  150064       2.5005    0.0062014
enh79898     2  145865900  145866900      1       1  150064       2.9222     0.001738
enh79900     2  145874300  145875300      4       2  150064       2.5693     0.005095
enh79911     2  146401900  146402900      2       1  150064       2.8347    0.0022935
enh79919     2  146580300  146581300      1       1  150064       2.3005      0.01071
enh79920     2  146688300  146689300      1       1  150064       2.1622       0.0153
enh79931     2  147391800  147392800      1       1  150064       1.8679      0.03089
enh79933     2  147611100  147612100      2       1  150064       3.5042   0.00022899
enh79934     2  147625100  147626100      2       1  150064       3.6548   0.00012867
enh79941     2  147751500  147752500      1       1  150064       1.9099      0.02807
enh79945     2  147851500  147852500      3       1  150064       1.9172     0.027605
enh79946     2  147891000  147892000      2       1  150064       1.6471     0.049768
enh79953     2  148109600  148110600      2       1  150064       2.4059     0.008066
enh79969     2  148480500  148481500      5       2  150064       2.0947     0.018097
enh79971     2  148530800  148531800      2       1  150064       2.2388     0.012583
enh79976     2  148616800  148617800      2       1  150064       2.2004     0.013891
enh79979     2  148626600  148627600      3       1  150064       2.3514    0.0093509
enh79982     2  148734600  148735600      1       1  150064        1.891      0.02931
enh79983     2  148747100  148748100      2       1  150064        1.652     0.049272
enh79985     2  148775500  148776500      2       1  150064       2.2751     0.011451
enh79987     2  149030500  149031500      1       1  150064       2.7802     0.002716
enh79988     2  149055100  149056100      3       2  150064       2.2032     0.013791
enh79989     2  149060800  149061800      4       2  150064       2.6924     0.003547
enh79990     2  149062800  149063800      3       1  150064       2.9061    0.0018299
enh79991     2  149096100  149097100      3       2  150064       2.1131     0.017297
enh79992     2  149119200  149120200      5       2  150064       1.6979     0.044765
enh79997     2  149311700  149312700      3       1  150064       2.2463     0.012344
enh79999     2  149343800  149344800      2       1  150064        2.619    0.0044099
enh80003     2  149403800  149404800      3       1  150064       1.7192     0.042789
enh80006     2  149411500  149412500      3       2  150064       4.4006    5.397e-06
enh80015     2  149509300  149510300      6       2  150064       1.6582     0.048641
enh80016     2  149513700  149514700      2       1  150064       2.1811     0.014587
enh80026     2  149685000  149686000      2       1  150064        2.635    0.0042066
enh80031     2  149835700  149836700      1       1  150064       1.7951      0.03632
enh80037     2  149890600  149891600      2       1  150064       2.3623    0.0090802
enh80039     2  149913700  149914700      5       2  150064       1.9193     0.027475
enh80040     2  149915700  149916700      7       2  150064       3.4412   0.00028952
enh80060     2  150185400  150186400      3       2  150064       1.6818       0.0463
enh80062     2  150220300  150221300      2       1  150064       2.2779     0.011366
enh80077     2  150345600  150346600      5       2  150064       1.7871     0.036958
enh80080     2  150436800  150437800      5       3  150064       2.0867     0.018459
enh80089     2  150587400  150588400      4       1  150064       1.9556     0.025257
enh80090     2  150588600  150589600      6       1  150064       1.9217     0.027325
enh80091     2  150590400  150591400      1       1  150064       2.0191      0.02174
enh80098     2  150714600  150715600      4       2  150064        2.396    0.0082872
enh80114     2  150982200  150983200      2       1  150064       1.7862     0.037035
enh80125     2  151152900  151153900      3       1  150064       1.9129     0.027881
enh80126     2  151183900  151184900      4       2  150064       1.9774     0.023996
enh80128     2  151232900  151233900      1       1  150064       1.9201      0.02742
enh80197     2  152265400  152266400      4       2  150064       1.9389     0.026258
enh80198     2  152354500  152355500      1       1  150064        2.957     0.001553
enh80200     2  152402200  152403200      2       1  150064       1.8467     0.032394
enh80227     2  153023300  153024300      2       1  150064       2.3393    0.0096609
enh80229     2  153030100  153031100      2       1  150064       2.0004     0.022726
enh80231     2  153056600  153057600      2       1  150064       3.3625   0.00038614
enh80232     2  153057200  153058200      1       1  150064       3.1018    0.0009618
enh80235     2  153084200  153085200      4       1  150064        2.749    0.0029893
enh80236     2  153100000  153101000      3       2  150064       2.5596    0.0052395
enh80237     2  153194200  153195200      2       1  150064       1.7245     0.042307
enh80243     2  153228700  153229700      6       2  150064        2.457    0.0070057
enh80244     2  153237500  153238500      4       2  150064       1.6489     0.049587
enh80250     2  153250800  153251800      4       2  150064       1.8469     0.032377
enh80251     2  153252900  153253900      4       2  150064       2.0615     0.019628
enh80252     2  153256900  153257900      5       2  150064       2.4543    0.0070575
enh80254     2  153260900  153261900      1       1  150064       1.6925      0.04528
enh80260     2  153276800  153277800      1       1  150064       2.6199     0.004398
enh80262     2  153279700  153280700      1       1  150064       2.3908     0.008405
enh80263     2  153282400  153283400      4       2  150064       2.3737    0.0088057
enh80266     2  153290400  153291400      2       1  150064       2.0212     0.021629
enh80284     2  153377800  153378800      8       2  150064       1.8256     0.033958
enh80285     2  153379000  153380000      7       2  150064       1.7691     0.038441
enh80296     2  153433600  153434600      2       1  150064       1.7292     0.041885
enh80299     2  153450700  153451700      3       1  150064       1.8641     0.031157
enh80302     2  153468100  153469100      4       2  150064       2.1314     0.016528
enh80303     2  153479300  153480300      3       1  150064       4.3007   8.5135e-06
enh80304     2  153503700  153504700      1       1  150064       2.9765     0.001458
enh80306     2  153551000  153552000      2       1  150064        2.609    0.0045403
enh80307     2  153577300  153578300      2       1  150064       3.6058   0.00015559
enh80308     2  153618100  153619100      3       2  150064        3.821   6.6466e-05
enh80309     2  153649000  153650000      4       2  150064       3.3669   0.00038011
enh80327     2  155000000  155001000      4       2  150064       1.6465     0.049832
enh80340     2  155825700  155826700      3       1  150064       3.7354   9.3693e-05
enh80341     2  156000200  156001200      2       1  150064       4.0071   3.0733e-05
enh80342     2  156071200  156072200      1       1  150064       2.3404     0.009631
enh80349     2  156877600  156878600      6       3  150064       1.7078     0.043835
enh80357     2  157196800  157197800      1       1  150064       2.1873      0.01436
enh80379     2  157515000  157516000      4       2  150064       2.0347     0.020941
enh80397     2  158046300  158047300      3       2  150064        1.784     0.037212
enh80449     2  158865800  158866800      2       1  150064       1.9687     0.024493
enh80458     2  159216000  159217000      3       2  150064        2.468    0.0067942
enh80459     2  159251400  159252400     10       4  150064       2.3709    0.0088722
enh80461     2  159270600  159271600      6       3  150064        2.165     0.015193
enh80462     2  159316100  159317100      5       3  150064        2.406    0.0080642
enh80464     2  159326200  159327200      1       1  150064       2.4287     0.007577
enh80466     2  159333500  159334500      1       1  150064       3.0841     0.001021
enh80468     2  159343100  159344100      5       2  150064        2.627    0.0043076
enh80469     2  159344700  159345700      3       2  150064       2.9948    0.0013733
enh80470     2  159346300  159347300      1       1  150064       1.9251      0.02711
enh80472     2  159349700  159350700      6       2  150064       2.8574    0.0021356
enh80476     2  159358900  159359900      5       3  150064       2.8276    0.0023449
enh80478     2  159366600  159367600      3       2  150064       2.1495     0.015796
enh80480     2  159385400  159386400      2       1  150064        2.386    0.0085167
enh80483     2  159493600  159494600      4       2  150064       3.4109   0.00032376
enh80484     2  159515200  159516200      4       2  150064       2.8484    0.0021967
enh80581     2  160373000  160374000      1       1  150064       2.9792     0.001445
enh80583     2  160420400  160421400      2       1  150064        1.982     0.023742
enh80584     2  160447800  160448800      3       2  150064       2.7093    0.0033713
enh80585     2  160456900  160457900      2       1  150064       1.7557      0.03957
enh80586     2  160462300  160463300      5       2  150064       2.5663    0.0051388
enh80587     2  160463400  160464400      2       1  150064       1.9649     0.024715
enh80588     2  160466200  160467200      4       2  150064       2.6527    0.0039921
enh80590     2  160468400  160469400      2       1  150064       2.9327      0.00168
enh80592     2  160494300  160495300      8       3  150064       1.7582     0.039358
enh80593     2  160540600  160541600      3       2  150064       2.6856    0.0036201
enh80595     2  160566900  160567900      5       2  150064       2.1417     0.016107
enh80596     2  160592100  160593100      4       2  150064       2.3453    0.0095052
enh80608     2  161013600  161014600      5       3  150064       1.8354      0.03322
enh80609     2  161036900  161037900      6       3  150064       1.7327     0.041576
enh80612     2  161064000  161065000      3       1  150064        1.684     0.046092
enh80640     2  161201400  161202400      3       2  150064       1.9094     0.028103
enh80655     2  161241000  161242000      2       1  150064       1.6706       0.0474
enh80671     2  161284400  161285400      6       2  150064       2.2613     0.011869
enh80687     2  161373000  161374000      4       2  150064       2.1235     0.016855
enh80698     2  161503200  161504200      3       1  150064       1.8889     0.029451
enh80700     2  161508100  161509100      2       1  150064       1.7171     0.042984
enh80702     2  161520900  161521900      3       2  150064       1.6847      0.04602
enh80705     2  161560500  161561500      4       2  150064       1.6628     0.048171
enh80752     2  162854400  162855400      3       2  150064       3.2545    0.0005679
enh80753     2  162858500  162859500      3       2  150064       3.1137    0.0009239
enh80780     2  163680400  163681400      4       2  150064       1.7012     0.044449
enh80782     2  163933600  163934600      3       1  150064       1.6574     0.048717
enh80795     2  164457600  164458600      2       1  150064       2.3011     0.010694
enh80806     2  164522400  164523400      2       1  150064       1.8257     0.033945
enh80809     2  164547600  164548600      2       1  150064       1.8937     0.029135
enh80811     2  164554500  164555500      1       1  150064       2.0803      0.01875
enh80815     2  164573800  164574800      3       2  150064       1.6894      0.04557
enh80872     2  165970100  165971100      1       1  150064       1.6512      0.04935
enh80914     2  166700500  166701500      4       2  150064       3.8417   6.1095e-05
enh80916     2  166743100  166744100      3       1  150064       1.6546     0.048999
enh80920     2  166810900  166811900      2       1  150064       3.2935   0.00049468
enh80927     2  167170100  167171100      4       1  150064        3.354   0.00039826
enh80931     2  167350900  167351900      4       2  150064       3.2406   0.00059635
enh80943     2  167698000  167699000      1       1  150064         1.65      0.04947
enh80944     2  167748200  167749200      1       1  150064       2.9631     0.001523
enh80945     2  167814000  167815000      2       1  150064       1.7094     0.043688
enh80969     2  168448600  168449600      1       1  150064       3.2417     0.000594
enh80971     2  168508000  168509000      8       1  150064       3.6435   0.00013449
enh80978     2  168649200  168650200      4       1  150064       1.9194     0.027466
enh81018     2  169315000  169316000      3       2  150064       2.2001     0.013901
enh81020     2  169323000  169324000      2       1  150064       1.7044     0.044157
enh81031     2  169375200  169376200      5       2  150064       1.9554     0.025268
enh81032     2  169377600  169378600      2       1  150064       1.8727     0.030553
enh81035     2  169386000  169387000      2       1  150064       1.8604     0.031415
enh81038     2  169407000  169408000      5       2  150064       2.0721     0.019129
enh81046     2  169482300  169483300      5       2  150064       3.2136   0.00065548
enh81047     2  169484600  169485600      4       2  150064       2.4092     0.007994
enh81048     2  169489000  169490000      4       2  150064       2.4168     0.007829
enh81049     2  169491900  169492900      4       2  150064       3.3361   0.00042479
enh81050     2  169495700  169496700      4       2  150064       2.8634    0.0020954
enh81052     2  169509400  169510400      1       1  150064       2.1222      0.01691
enh81054     2  169518500  169519500      4       2  150064       1.7546     0.039662
enh81072     2  169666600  169667600      1       1  150064       2.4238      0.00768
enh81073     2  169668400  169669400      1       1  150064       2.1827      0.01453
enh81085     2  169868300  169869300      2       1  150064       1.7016     0.044414
enh81105     2  170428400  170429400      1       1  150064       2.0183      0.02178
enh81155     2  171098000  171099000      1       1  150064        1.661      0.04836
enh81187     2  171508100  171509100      2       1  150064       1.9028     0.028532
enh81192     2  171579600  171580600      1       1  150064       2.1074      0.01754
enh81197     2  171633700  171634700      4       1  150064        1.867     0.030953
enh81198     2  171668700  171669700      1       1  150064       1.9777      0.02398
enh81218     2  171943500  171944500      1       1  150064       3.1075    0.0009435
enh81219     2  171958900  171959900      5       1  150064       1.6878     0.045724
enh81221     2  171990900  171991900      4       1  150064        1.931     0.026742
enh81222     2  171993400  171994400      5       2  150064       1.7528     0.039816
enh81224     2  172003000  172004000      2       1  150064       1.9482     0.025695
enh81228     2  172037900  172038900      6       2  150064       1.8628     0.031245
enh81237     2  172128000  172129000      3       1  150064       2.4973    0.0062564
enh81262     2  172543200  172544200      4       2  150064       3.5842   0.00016909
enh81264     2  172558200  172559200      5       3  150064        2.381    0.0086319
enh81267     2  172568900  172569900      2       1  150064       3.9603   3.7431e-05
enh81269     2  172619400  172620400      6       2  150064       4.4565    4.165e-06
enh81272     2  172646200  172647200      6       3  150064        3.497   0.00023527
enh81273     2  172650200  172651200      1       1  150064       4.1654    1.554e-05
enh81274     2  172654600  172655600      3       2  150064       3.3947   0.00034357
enh81275     2  172663600  172664600      3       2  150064       1.9055     0.028358
enh81276     2  172734800  172735800      1       1  150064       4.1989    1.341e-05
enh81279     2  172865400  172866400      7       2  150064       3.5524   0.00019089
enh81280     2  172877300  172878300      3       2  150064       3.3925   0.00034624
enh81281     2  172885700  172886700      4       2  150064       3.4879   0.00024346
enh81285     2  172903800  172904800      6       3  150064       3.2906   0.00049988
enh81286     2  172911400  172912400      5       2  150064       2.6087    0.0045449
enh81287     2  172916300  172917300      3       2  150064       2.6666    0.0038317
enh81303     2  173139500  173140500      5       2  150064       1.6854     0.045954
enh81304     2  173148600  173149600      3       1  150064       2.0215     0.021614
enh81306     2  173158600  173159600      5       2  150064       2.2216     0.013155
enh81307     2  173160500  173161500      3       1  150064       1.8977     0.028868
enh81310     2  173176200  173177200      1       1  150064       2.3977     0.008249
enh81317     2  173285200  173286200      1       1  150064       2.1407      0.01615
enh81341     2  173507800  173508800      8       3  150064       1.9746     0.024154
enh81342     2  173511500  173512500      4       2  150064       1.7638     0.038881
enh81343     2  173519900  173520900      4       2  150064       2.2193     0.013233
enh81350     2  173687600  173688600      1       1  150064       2.2274      0.01296
enh81353     2  173724200  173725200      2       1  150064       1.8579     0.031589
enh81354     2  173725200  173726200      4       2  150064       1.8539     0.031875
enh81364     2  173829400  173830400      1       1  150064       1.9822      0.02373
enh81373     2  173942700  173943700      3       2  150064       2.7189    0.0032748
enh81374     2  173943400  173944400      4       2  150064       1.7994     0.035978
enh81377     2  173954400  173955400      2       1  150064       2.8521    0.0021718
enh81381     2  173988900  173989900      3       2  150064         2.95    0.0015887
enh81383     2  173996700  173997700      4       2  150064       2.8268    0.0023508
enh81384     2  173999200  174000200      4       2  150064       1.8704     0.030713
enh81385     2  174000800  174001800      2       1  150064       1.6468       0.0498
enh81389     2  174036400  174037400      4       2  150064       3.3542   0.00039798
enh81391     2  174052500  174053500      4       2  150064       2.7049    0.0034158
enh81393     2  174059500  174060500      1       1  150064       2.2098      0.01356
enh81394     2  174074800  174075800      7       4  150064       2.6491    0.0040349
enh81395     2  174082800  174083800      4       2  150064         1.95     0.025587
enh81396     2  174091600  174092600      4       2  150064       2.1194     0.017029
enh81426     2  174529100  174530100      3       2  150064       3.3579   0.00039267
enh81440     2  174805200  174806200      6       3  150064       1.8803     0.030032
enh81442     2  174813400  174814400      4       2  150064       1.6463     0.049855
enh81443     2  174814600  174815600      5       1  150064       2.0835     0.018605
enh81449     2  174874500  174875500      6       2  150064        2.499    0.0062264
enh81451     2  174885600  174886600      4       2  150064       1.7484       0.0402
enh81452     2  174888000  174889000      4       1  150064       2.3088     0.010478
enh81454     2  174892400  174893400      4       2  150064       1.7098     0.043648
enh81455     2  174895900  174896900      6       2  150064       2.3834    0.0085767
enh81456     2  174896900  174897900      3       2  150064       2.6331    0.0042303
enh81463     2  174918700  174919700      3       1  150064       2.8179    0.0024172
enh81465     2  174927100  174928100      2       1  150064       2.2485     0.012273
enh81466     2  174936400  174937400      4       2  150064       2.5067     0.006094
enh81471     2  174982600  174983600      4       2  150064        2.473    0.0066985
enh81475     2  175018600  175019600      2       1  150064       2.2438     0.012424
enh81476     2  175041500  175042500      1       1  150064       2.2454      0.01237
enh81479     2  175082300  175083300      1       1  150064       3.4068    0.0003286
enh81484     2  175258400  175259400      1       1  150064       1.7408      0.04086
enh81489     2  175396300  175397300      3       2  150064       2.0424     0.020554
enh81490     2  175400100  175401100      1       1  150064        2.639     0.004157
enh81502     2  175467500  175468500      3       1  150064       2.0291     0.021226
enh81503     2  175470700  175471700      2       1  150064       2.4229     0.007698
enh81504     2  175474800  175475800      2       1  150064       2.2738      0.01149
enh81505     2  175479600  175480600      1       1  150064       1.9596      0.02502
enh81518     2  175643100  175644100      2       1  150064       3.0348    0.0012036
enh81533     2  175746700  175747700      1       1  150064        1.688      0.04571
enh81534     2  175752900  175753900      1       1  150064       2.6396      0.00415
enh81539     2  175816600  175817600      1       1  150064       2.1397      0.01619
enh81552     2  175892200  175893200      1       1  150064        1.768      0.03853
enh81553     2  175892600  175893600      4       2  150064       1.6482     0.049657
enh81577     2  176749100  176750100      2       1  150064       3.6599   0.00012614
enh81584     2  177147600  177148600      1       1  150064       1.9747      0.02415
enh81585     2  177156000  177157000      2       1  150064       1.8023     0.035745
enh81603     2  177430100  177431100      4       2  150064         1.68     0.046477
enh81689     2  178853700  178854700      3       1  150064       1.9823     0.023722
enh81690     2  178862300  178863300      6       3  150064       2.1267     0.016722
enh81697     2  179089700  179090700      3       1  150064       1.7311     0.041714
enh81700     2  179120600  179121600      1       1  150064       2.0193      0.02173
enh81738     2  180293200  180294200      3       2  150064       2.6631    0.0038718
enh81740     2  180310800  180311800      4       2  150064       3.2546   0.00056773
enh81741     2  180319400  180320400      7       3  150064       3.9248   4.3397e-05
enh81742     2  180325000  180326000      4       2  150064       4.0775   2.2765e-05
enh81743     2  180334800  180335800      9       3  150064       3.3853   0.00035551
enh81757     2  180880800  180881800      4       1  150064       1.7794     0.037589
enh81759     2  180921200  180922200      8       4  150064       1.8758     0.030338
enh81760     2  180990300  180991300      2       1  150064        3.483   0.00024794
enh81847     2  183370000  183371000      4       2  150064       2.5458    0.0054521
enh81849     2  183387600  183388600      3       1  150064       2.0394     0.020706
enh81850     2  183451500  183452500      3       1  150064       2.8055    0.0025122
enh81851     2  183452400  183453400      3       2  150064       1.7102     0.043612
enh81859     2  183537100  183538100      4       2  150064       1.8016     0.035804
enh81870     2  183732500  183733500      2       1  150064       1.6783     0.046641
enh81874     2  183794500  183795500      4       2  150064       1.7367     0.041224
enh81876     2  183813800  183814800      2       1  150064       1.8571     0.031646
enh81878     2  183874500  183875500      2       1  150064       3.0777     0.001043
enh81887     2  183990600  183991600     10       4  150064       1.8414     0.032778
enh81908     2  185461000  185462000      2       1  150064       3.9945   3.2414e-05
enh81910     2  185771100  185772100      2       1  150064       3.3438   0.00041318
enh81912     2  185809600  185810600      2       1  150064       1.9977     0.022877
enh81913     2  186154500  186155500      3       2  150064        2.053     0.020034
enh81976     2  188384200  188385200      2       1  150064       1.9141     0.027805
enh81983     2  188413900  188414900      1       1  150064         1.98      0.02385
enh81995     2  188915600  188916600      5       2  150064       1.7276     0.042033
enh82000     2  189139000  189140000      1       1  150064       1.9084      0.02817
enh82005     2  189166100  189167100      4       2  150064       2.2012      0.01386
enh82006     2  189168200  189169200      2       1  150064       2.7644    0.0028516
enh82008     2  189170900  189171900      1       1  150064       2.6407     0.004137
enh82013     2  189190200  189191200      3       1  150064       2.5333    0.0056499
enh82016     2  189198400  189199400      2       1  150064       2.6501    0.0040238
enh82017     2  189208600  189209600      4       2  150064       2.6697    0.0037956
enh82023     2  189246500  189247500      2       1  150064       2.9245     0.001725
enh82024     2  189260800  189261800      3       2  150064       2.1617     0.015322
enh82026     2  189280800  189281800      2       1  150064       2.2257     0.013017
enh82030     2  189327600  189328600      2       1  150064       1.8816     0.029946
enh82034     2  189342600  189343600      2       1  150064        2.853    0.0021654
enh82036     2  189362100  189363100      2       1  150064       2.8699     0.002053
enh82043     2  189475000  189476000      3       2  150064       1.6615     0.048311
enh82044     2  189494200  189495200      4       2  150064       1.6971     0.044842
enh82050     2  189648500  189649500      3       1  150064        2.005     0.022483
enh82051     2  189650200  189651200      3       2  150064       2.4841    0.0064939
enh82053     2  189676900  189677900      4       2  150064       1.8923     0.029229
enh82057     2  189748500  189749500      4       2  150064       1.6727      0.04719
enh82120     2  190399200  190400200      1       1  150064        1.646      0.04988
enh82126     2  190433700  190434700      2       1  150064       2.1181     0.017084
enh82134     2  190528000  190529000      6       3  150064       1.7229     0.042457
enh82162     2  191277800  191278800      1       1  150064       1.8367      0.03313
enh82170     2  191400600  191401600      3       2  150064       1.7662     0.038684
enh82176     2  191447100  191448100      2       1  150064       2.2845     0.011171
enh82177     2  191472000  191473000      1       1  150064       2.1667      0.01513
enh82207     2  191755700  191756700      1       1  150064       1.6797      0.04651
enh82209     2  191768800  191769800      2       1  150064       2.3442     0.009534
enh82219     2  191885900  191886900      4       2  150064       2.4662    0.0068282
enh82221     2  191897100  191898100      1       1  150064       2.2945      0.01088
enh82223     2  191906200  191907200      1       1  150064       2.1558      0.01555
enh82224     2  191909500  191910500      1       1  150064       2.2359      0.01268
enh82269     2  192265600  192266600      2       1  150064        2.081     0.018719
enh82270     2  192306100  192307100      1       1  150064       1.9478      0.02572
enh82313     2  194382500  194383500      1       1  150064       5.1445    1.341e-07
enh82314     2  194385600  194386600      3       1  150064       4.9795   3.1879e-07
enh82323     2  196385400  196386400      4       1  150064       3.4052   0.00033053
enh82324     2  196396700  196397700      3       2  150064       2.6733    0.0037558
enh82325     2  196398400  196399400      4       2  150064       1.9997     0.022769
enh82326     2  196401400  196402400      1       1  150064        2.584     0.004883
enh82327     2  196408800  196409800      5       2  150064       3.6552   0.00012851
enh82328     2  196424800  196425800      4       2  150064       1.9604     0.024976
enh82337     2  196511100  196512100      3       2  150064       2.0854     0.018518
enh82341     2  196551900  196552900      1       1  150064       2.1163      0.01716
enh82346     2  196695600  196696600      3       2  150064       1.6793     0.046543
enh82347     2  196923800  196924800      3       1  150064       3.2109    0.0006615
enh82348     2  196942200  196943200      1       1  150064       1.7741      0.03802
enh82349     2  196965800  196966800      3       1  150064       1.9611     0.024932
enh82350     2  196976700  196977700      3       1  150064       1.8839     0.029786
enh82351     2  196978500  196979500      1       1  150064       2.1625      0.01529
enh82352     2  196988000  196989000      1       1  150064       1.8765      0.03029
enh82353     2  197001800  197002800      1       1  150064       1.9742      0.02418
enh82370     2  197139600  197140600      7       4  150064       1.9491     0.025639
enh82371     2  197143200  197144200      8       2  150064       2.7112    0.0033518
enh82372     2  197149200  197150200      1       1  150064       2.4366     0.007413
enh82379     2  197264500  197265500      2       1  150064       1.7996     0.035958
enh82382     2  197344800  197345800      3       2  150064       2.1528     0.015667
enh82383     2  197350700  197351700      3       2  150064        2.001     0.022694
enh82385     2  197409600  197410600      1       1  150064       3.5218    0.0002143
enh82387     2  197416900  197417900      1       1  150064       2.0682      0.01931
enh82388     2  197454500  197455500      2       1  150064       2.5583    0.0052596
enh82389     2  197465900  197466900      1       1  150064       2.9887     0.001401
enh82390     2  197472000  197473000      3       1  150064       2.6602    0.0039046
enh82394     2  197520300  197521300      4       2  150064        1.663     0.048156
enh82400     2  197648000  197649000      2       1  150064       1.6848     0.046012
enh82403     2  197769300  197770300      3       1  150064       2.4699    0.0067575
enh82405     2  197792600  197793600      2       1  150064       1.7068     0.043934
enh82408     2  197831000  197832000      3       1  150064        1.838     0.033033
enh82409     2  197836100  197837100      3       2  150064       1.9183     0.027538
enh82411     2  197853300  197854300      2       1  150064       2.7117    0.0033466
enh82414     2  197874700  197875700      7       3  150064       1.9476     0.025729
enh82419     2  197955400  197956400      2       1  150064       2.7055    0.0034098
enh82420     2  197962000  197963000      2       1  150064       2.4016    0.0081622
enh82423     2  197989600  197990600      3       2  150064       2.0113     0.022146
enh82425     2  198006400  198007400      1       1  150064            3      0.00135
enh82427     2  198016900  198017900      3       1  150064       2.2758     0.011429
enh82429     2  198028600  198029600      2       1  150064       2.3458    0.0094928
enh82441     2  198144600  198145600      3       1  150064       4.1655   1.5535e-05
enh82442     2  198151800  198152800      2       1  150064       4.1386   1.7469e-05
enh82443     2  198157800  198158800      3       1  150064        5.112   1.5937e-07
enh82445     2  198171000  198172000      4       2  150064       4.5313   2.9317e-06
enh82447     2  198243200  198244200      1       1  150064       4.7819    8.681e-07
enh82450     2  198295300  198296300      2       1  150064       1.6989     0.044668
enh82451     2  198308100  198309100      1       1  150064        5.405     3.24e-08
enh82461     2  198478800  198479800      1       1  150064       1.9758      0.02409
enh82462     2  198484600  198485600      1       1  150064       5.9155    1.654e-09
enh82463     2  198492300  198493300      5       1  150064       2.9932    0.0013802
enh82464     2  198512400  198513400      2       1  150064       3.3548   0.00039706
enh82465     2  198535400  198536400      2       1  150064       3.2757   0.00052696
enh82467     2  198541300  198542300      2       1  150064       4.6838    1.408e-06
enh82468     2  198568700  198569700      1       1  150064       4.1225    1.874e-05
enh82469     2  198667600  198668600      2       1  150064       4.1812   1.4498e-05
enh82470     2  198673500  198674500      3       1  150064       4.8378   6.5633e-07
enh82473     2  198737100  198738100      2       1  150064       3.7759   7.9729e-05
enh82475     2  198742900  198743900      1       1  150064       5.1723    1.156e-07
enh82476     2  198753300  198754300      2       1  150064       4.2409   1.1133e-05
enh82478     2  198776000  198777000      2       1  150064       4.7348   1.0964e-06
enh82479     2  198779900  198780900      2       1  150064       3.5144   0.00022033
enh82482     2  198816500  198817500      2       1  150064       4.2706    9.746e-06
enh82496     2  200024800  200025800      3       2  150064        4.356   6.6223e-06
enh82497     2  200050800  200051800      2       1  150064       4.4814   3.7082e-06
enh82498     2  200055900  200056900      4       2  150064       4.7114   1.2304e-06
enh82500     2  200137200  200138200      1       1  150064       1.9937      0.02309
enh82502     2  200234600  200235600      4       2  150064       3.5316   0.00020654
enh82506     2  200276600  200277600      2       1  150064       3.4618   0.00026826
enh82507     2  200288400  200289400      3       1  150064        3.696   0.00010951
enh82510     2  200306300  200307300      1       1  150064       2.2179      0.01328
enh82512     2  200314100  200315100      1       1  150064       4.4852    3.643e-06
enh82513     2  200435700  200436700      2       1  150064       2.0346     0.020947
enh82522     2  200669100  200670100      5       3  150064       2.8315    0.0023163
enh82524     2  200675300  200676300      1       1  150064        4.404    5.314e-06
enh82525     2  200678800  200679800      2       1  150064       3.2866   0.00050696
enh82527     2  200733800  200734800      2       1  150064       5.8782   2.0736e-09
enh82528     2  200778400  200779400      3       2  150064       3.7227   9.8536e-05
enh82529     2  200787200  200788200      5       2  150064       5.7762   3.8197e-09
enh82531     2  200793000  200794000      3       2  150064       1.8669      0.03096
enh82534     2  200846900  200847900      3       2  150064        2.347    0.0094623
enh82535     2  200848300  200849300      3       2  150064       2.7313    0.0031539
enh82536     2  200850200  200851200      4       2  150064       4.2116   1.2676e-05
enh82538     2  200853000  200854000      3       2  150064        1.968     0.024532
enh82540     2  200904400  200905400      2       1  150064       5.5961   1.0958e-08
enh82541     2  200906900  200907900      3       2  150064       2.5205    0.0058592
enh82542     2  200916400  200917400      5       2  150064       4.4963    3.458e-06
enh82543     2  200919600  200920600      2       1  150064        6.014   9.0495e-10
enh82546     2  200945900  200946900      2       1  150064       1.7517     0.039912
enh82547     2  200951500  200952500      2       1  150064       1.8117     0.035016
enh82550     2  200958700  200959700      6       3  150064       2.7273     0.003193
enh82551     2  200966300  200967300      1       1  150064       6.6905    1.112e-11
enh82553     2  200995300  200996300      3       2  150064       2.3616    0.0090976
enh82555     2  201023600  201024600      1       1  150064       6.7233    8.882e-12
enh82559     2  201067100  201068100      3       1  150064       5.0745   1.9426e-07
enh82560     2  201076200  201077200      3       2  150064       2.6753    0.0037335
enh82561     2  201077400  201078400      3       1  150064       6.0039   9.6305e-10
enh82565     2  201139200  201140200      2       1  150064       4.0852   2.2017e-05
enh82567     2  201166900  201167900      4       2  150064       3.7059   0.00010532
enh82569     2  201176200  201177200      3       1  150064       2.4709    0.0067377
enh82571     2  201181500  201182500      3       2  150064       4.2972   8.6498e-06
enh82574     2  201193900  201194900      4       2  150064       2.8612    0.0021102
enh82577     2  201204400  201205400      7       4  150064       2.3425    0.0095773
enh82582     2  201222300  201223300      3       2  150064       4.1852   1.4244e-05
enh82583     2  201224500  201225500      2       1  150064       4.0502   2.5586e-05
enh82584     2  201226700  201227700      4       2  150064       6.6098    1.924e-11
enh82585     2  201228800  201229800      3       1  150064       4.8698   5.5857e-07
enh82586     2  201232000  201233000      5       3  150064       4.3295   7.4723e-06
enh82587     2  201238300  201239300      1       1  150064       5.3387     4.68e-08
enh82588     2  201239400  201240400      7       3  150064       4.5765   2.3643e-06
enh82589     2  201241200  201242200      3       2  150064       3.8096   6.9599e-05
enh82594     2  201270100  201271100      3       1  150064       3.3255   0.00044135
enh82595     2  201272000  201273000      4       2  150064       2.2175     0.013295
enh82597     2  201276200  201277200      3       1  150064        3.257   0.00056302
enh82598     2  201281800  201282800      2       1  150064       3.9001   4.8084e-05
enh82599     2  201289300  201290300      3       2  150064       3.1863   0.00072053
enh82601     2  201306800  201307800      2       1  150064       3.3803   0.00036206
enh82602     2  201318200  201319200      3       1  150064       3.9101   4.6132e-05
enh82603     2  201320300  201321300      3       1  150064       3.6447   0.00013385
enh82604     2  201331400  201332400      2       1  150064       3.1014   0.00096296
enh82605     2  201334400  201335400      4       2  150064        1.808     0.035305
enh82610     2  201392100  201393100      1       1  150064       2.5746     0.005018
enh82611     2  201468500  201469500      8       3  150064       1.7009     0.044477
enh82619     2  201559400  201560400      4       2  150064       2.2416     0.012495
enh82625     2  201621600  201622600      3       1  150064       2.0946     0.018104
enh82655     2  202118900  202119900      9       4  150064       3.3699   0.00037591
enh82657     2  202125200  202126200      2       1  150064       2.4295    0.0075591
enh82706     2  202827200  202828200      5       3  150064       2.0115     0.022137
enh82707     2  202829200  202830200      6       3  150064       2.2654     0.011743
enh82709     2  202834400  202835400      4       1  150064        2.104      0.01769
enh82711     2  202839800  202840800      6       2  150064       2.0864     0.018471
enh82781     2  203453100  203454100      2       1  150064       1.7147     0.043196
enh82788     2  203510800  203511800      1       1  150064       1.7649      0.03879
enh82790     2  203582700  203583700      2       1  150064       2.0271     0.021326
enh82791     2  203670400  203671400      1       1  150064       1.9178      0.02757
enh82796     2  203804900  203805900      4       2  150064       2.0204     0.021671
enh82797     2  203830300  203831300      7       3  150064       2.0758     0.018955
enh82798     2  203884000  203885000      2       1  150064       1.6528      0.04919
enh82801     2  204105100  204106100      3       1  150064        2.659    0.0039186
enh82810     2  204315700  204316700      2       1  150064       2.4105    0.0079651
enh82861     2  205186700  205187700      2       1  150064       1.7725     0.038152
enh82895     2  205918700  205919700      1       1  150064       1.7133      0.04333
enh82909     2  206231500  206232500      2       1  150064       3.0063    0.0013224
enh82913     2  206339300  206340300      2       1  150064       2.2213     0.013167
enh82921     2  206477700  206478700      2       1  150064       1.8637     0.031184
enh82923     2  206500900  206501900      1       1  150064        1.707      0.04391
enh82943     2  206595000  206596000      3       2  150064       1.6625     0.048209
enh82960     2  206713300  206714300      2       1  150064       2.9118    0.0017968
enh82977     2  206970400  206971400      4       2  150064       1.8891     0.029442
enh82987     2  207143100  207144100      4       2  150064       2.0898      0.01832
enh83011     2  207900600  207901600      1       1  150064       1.7684       0.0385
enh83014     2  207906400  207907400      1       1  150064        1.648      0.04968
enh83015     2  207911100  207912100      2       1  150064        1.793      0.03649
enh83037     2  208079500  208080500      3       1  150064       2.1625      0.01529
enh83040     2  208087000  208088000      4       2  150064        2.166     0.015154
enh83041     2  208089900  208090900      3       2  150064       2.3381    0.0096897
enh83042     2  208092400  208093400      6       3  150064       1.9023     0.028568
enh83057     2  208217500  208218500      2       1  150064       1.8105     0.035107
enh83058     2  208227700  208228700      2       1  150064       3.2475    0.0005822
enh83061     2  208259100  208260100      8       4  150064       1.7264     0.042134
enh83063     2  208273100  208274100      5       2  150064       2.5551    0.0053075
enh83065     2  208332100  208333100      4       2  150064       3.7581    8.559e-05
enh83068     2  208339600  208340600      7       2  150064       3.3184   0.00045259
enh83069     2  208343600  208344600      5       1  150064       1.6662     0.047841
enh83070     2  208346300  208347300      6       3  150064        2.175     0.014814
enh83071     2  208347900  208348900      3       1  150064       1.7542     0.039696
enh83073     2  208363200  208364200      4       2  150064       2.3817    0.0086169
enh83074     2  208369300  208370300      2       1  150064       2.6081    0.0045524
enh83077     2  208398100  208399100      1       1  150064       4.0619    2.434e-05
enh83081     2  208421800  208422800      2       1  150064       3.8072   7.0284e-05
enh83082     2  208425800  208426800      2       1  150064       3.1947   0.00069982
enh83083     2  208481500  208482500      3       1  150064       3.7659    8.296e-05
enh83086     2  208497500  208498500      1       1  150064       4.1488    1.671e-05
enh83130     2  209051200  209052200      1       1  150064       1.7712      0.03826
enh83132     2  209078200  209079200      1       1  150064       1.8089      0.03523
enh83160     2  210335600  210336600      2       1  150064       2.0155     0.021926
enh83162     2  210338300  210339300      2       1  150064       1.7885     0.036844
enh83164     2  210363100  210364100      5       2  150064        2.429    0.0075705
enh83165     2  210364000  210365000      2       1  150064       1.8698     0.030753
enh83171     2  210464700  210465700      2       1  150064       2.4996    0.0062159
enh83174     2  210494000  210495000      1       1  150064       2.4534     0.007075
enh83196     2  211367900  211368900      2       1  150064       1.6503     0.049444
enh83213     2  212225400  212226400      6       3  150064       2.3239     0.010064
enh83215     2  212255400  212256400      2       1  150064       1.9995     0.022776
enh83218     2  212273600  212274600      4       2  150064       2.6751    0.0037349
enh83220     2  212319300  212320300      1       1  150064       3.3681    0.0003784
enh83230     2  212528200  212529200      3       2  150064        2.011     0.022165
enh83238     2  213102200  213103200      4       2  150064        1.745     0.040489
enh83239     2  213201900  213202900      2       1  150064       1.7941       0.0364
enh83240     2  213222100  213223100      5       3  150064       3.6404   0.00013611
enh83243     2  213248000  213249000      4       2  150064       2.6338    0.0042218
enh83247     2  213412500  213413500      1       1  150064        2.683     0.003648
enh83248     2  213413900  213414900      1       1  150064       2.7305     0.003162
enh83255     2  213641600  213642600      4       1  150064       1.8196     0.034408
enh83269     2  213839200  213840200      3       2  150064       1.8883     0.029495
enh83270     2  213844300  213845300      2       1  150064       1.8471     0.032364
enh83297     2  214726800  214727800      8       1  150064       1.7286     0.041938
enh83306     2  215275000  215276000      2       1  150064       1.9934     0.023111
enh83307     2  215290800  215291800      3       2  150064         2.45    0.0071431
enh83316     2  215571600  215572600      5       3  150064       1.9962     0.022958
enh83323     2  216001900  216002900      6       4  150064       2.1397     0.016189
enh83369     2  216523700  216524700      1       1  150064       1.8565      0.03169
enh83399     2  216698600  216699600      2       1  150064       1.9195      0.02746
enh83419     2  216896100  216897100      2       1  150064       2.1648       0.0152
enh83429     2  217046200  217047200      2       1  150064        1.784     0.037212
enh83435     2  217086700  217087700      2       1  150064          1.7     0.044565
enh83455     2  217256800  217257800      2       1  150064       3.1645   0.00077676
enh83457     2  217267500  217268500      4       2  150064       2.1712     0.014956
enh83460     2  217278000  217279000      3       1  150064       2.8614    0.0021086
enh83463     2  217342600  217343600      1       1  150064       2.8023     0.002537
enh83466     2  217360200  217361200      4       2  150064       1.8798     0.030068
enh83467     2  217366600  217367600      3       2  150064       2.8024    0.0025361
enh83470     2  217405000  217406000      2       1  150064        1.993     0.023129
enh83474     2  217422600  217423600      5       3  150064       2.4087    0.0080053
enh83476     2  217427400  217428400      3       2  150064       1.6557     0.048887
enh83481     2  217484600  217485600      4       2  150064       1.7402      0.04091
enh83483     2  217502000  217503000      2       1  150064       1.9028     0.028536
enh83484     2  217508100  217509100      1       1  150064        1.787      0.03697
enh83488     2  217522100  217523100      3       1  150064        1.825     0.033998
enh83489     2  217523400  217524400      1       1  150064       1.9774        0.024
enh83490     2  217529300  217530300      3       1  150064        2.344    0.0095387
enh83501     2  217622900  217623900      4       2  150064       2.6012    0.0046453
enh83524     2  217919300  217920300      3       2  150064       1.6572     0.048735
enh83527     2  217939600  217940600     10       4  150064       2.3359    0.0097472
enh83532     2  218026600  218027600      1       1  150064       2.1604      0.01537
enh83592     2  218655000  218656000      2       1  150064       2.4467    0.0072085
enh83618     2  218782900  218783900     13       3  150064       2.7179    0.0032853
enh83631     2  218813600  218814600      1       1  150064       1.7665      0.03866
enh83632     2  218815300  218816300      2       1  150064       1.9827     0.023699
enh83633     2  218818000  218819000      1       1  150064       1.7368      0.04121
enh83710     2  219973800  219974800      1       1  150064       2.3145      0.01032
enh83714     2  220022500  220023500      1       1  150064        2.819     0.002409
enh83715     2  220025600  220026600      2       1  150064       2.6891    0.0035818
enh83717     2  220039800  220040800      2       1  150064       3.3886   0.00035125
enh83720     2  220072500  220073500      1       1  150064       2.2918      0.01096
enh83723     2  220092100  220093100      1       1  150064        2.173      0.01489
enh83727     2  220113200  220114200      3       2  150064       2.1003      0.01785
enh83747     2  220309800  220310800      2       1  150064       3.1918   0.00070691
enh83753     2  220339900  220340900      3       1  150064         2.09     0.018311
enh83754     2  220340600  220341600      1       1  150064       2.6716     0.003774
enh83774     2  220526500  220527500      2       1  150064       1.7379     0.041118
enh83792     2  220776600  220777600      2       1  150064       1.8181     0.034527
enh83794     2  220781100  220782100      4       2  150064       1.7354     0.041332
enh83802     2  220928400  220929400      3       1  150064        2.209     0.013588
enh83806     2  220960500  220961500      6       2  150064       1.9007     0.028671
enh83829     2  221813500  221814500      2       1  150064       2.0733     0.019075
enh83843     2  222308400  222309400      4       1  150064       1.6987     0.044684
enh83845     2  222313400  222314400      4       2  150064       2.1559     0.015546
enh83852     2  222355000  222356000      1       1  150064       1.7724      0.03816
enh83859     2  222393500  222394500      4       2  150064       2.8771     0.002007
enh83868     2  222464800  222465800      2       1  150064       2.0327     0.021041
enh83875     2  222576100  222577100      1       1  150064        1.807      0.03538
enh83878     2  222631800  222632800      1       1  150064       2.2078      0.01363
enh83880     2  222644300  222645300      2       1  150064       2.2123     0.013474
enh83900     2  222967300  222968300      1       1  150064       2.0833      0.01861
enh83916     2  223263000  223264000      2       1  150064       2.1463     0.015926
enh83995     2  224402900  224403900      2       1  150064       1.9621     0.024878
enh84049     2  224890000  224891000      6       3  150064       1.8193     0.034431
enh84060     2  225010700  225011700      1       1  150064       2.2182      0.01327
enh84065     2  225075400  225076400      3       1  150064       2.0679     0.019323
enh84067     2  225081800  225082800      1       1  150064        1.802      0.03577
enh84068     2  225085800  225086800      2       1  150064       1.7259     0.042182
enh84075     2  225266500  225267500      7       2  150064       2.7121    0.0033427
enh84076     2  225269000  225270000      8       2  150064       2.7415    0.0030584
enh84077     2  225271500  225272500      7       2  150064       2.7159    0.0033043
enh84078     2  225281600  225282600     10       3  150064       2.8162    0.0024301
enh84079     2  225297700  225298700     15       4  150064       2.7191    0.0032734
enh84081     2  225349800  225350800      2       1  150064       1.9061     0.028321
enh84084     2  225384600  225385600      3       2  150064       3.6737   0.00011953
enh84087     2  225397200  225398200      3       2  150064       4.2366   1.1347e-05
enh84089     2  225410800  225411800      2       1  150064       2.7169    0.0032953
enh84091     2  225427200  225428200      2       1  150064        2.566    0.0051442
enh84094     2  225446700  225447700      2       1  150064       4.7216   1.1702e-06
enh84096     2  225459400  225460400      2       1  150064       2.2744     0.011471
enh84097     2  225532600  225533600      1       1  150064       2.1367      0.01631
enh84098     2  225542500  225543500      1       1  150064       1.9343      0.02654
enh84106     2  225701900  225702900      3       1  150064       2.1247     0.016804
enh84125     2  225890500  225891500      4       2  150064       1.6587     0.048585
enh84126     2  225937100  225938100      5       1  150064       2.4352    0.0074417
enh84127     2  225955800  225956800      3       1  150064       1.7967     0.036192
enh84129     2  225968100  225969100      7       1  150064       1.7814     0.037421
enh84130     2  225984600  225985600      4       2  150064       1.8381     0.033024
enh84131     2  226029000  226030000      5       2  150064       1.9009     0.028658
enh84132     2  226047000  226048000      8       2  150064       1.7257     0.042198
enh84182     2  227349100  227350100      6       4  150064       2.0659     0.019421
enh84222     2  227699400  227700400      1       1  150064       2.8092     0.002483
enh84223     2  227701800  227702800      2       1  150064        1.826     0.033928
enh84224     2  227702600  227703600      5       1  150064       1.8918     0.029257
enh84225     2  227727000  227728000      4       1  150064       2.3948    0.0083141
enh84226     2  227733400  227734400      5       2  150064        1.886     0.029647
enh84227     2  227739000  227740000      2       1  150064       2.0421     0.020573
enh84228     2  227756700  227757700      2       1  150064       2.5105    0.0060282
enh84234     2  227841800  227842800      1       1  150064       1.8402      0.03287
enh84236     2  227860000  227861000      2       1  150064       1.6823     0.046252
enh84253     2  228329200  228330200      9       5  150064       2.0141     0.021998
enh84260     2  228356200  228357200      2       1  150064       2.0007      0.02271
enh84265     2  228435200  228436200      4       2  150064       1.7166     0.043029
enh84283     2  229311800  229312800      3       2  150064       5.0072   2.7616e-07
enh84295     2  229952200  229953200      6       3  150064       2.8356    0.0022871
enh84313     2  230562400  230563400      5       1  150064        2.627    0.0043072
enh84331     2  230844600  230845600      1       1  150064        2.353     0.009312
enh84332     2  230845400  230846400      2       1  150064       2.2909     0.010983
enh84335     2  231094500  231095500      1       1  150064       2.4535     0.007073
enh84345     2  231532500  231533500      3       2  150064        1.912      0.02794
enh84439     2  232264700  232265700      1       1  150064       2.3044       0.0106
enh84444     2  232325800  232326800      1       1  150064       2.7003     0.003464
enh84471     2  232527300  232528300      1       1  150064       2.3914     0.008391
enh84473     2  232532000  232533000      2       1  150064       2.2746     0.011466
enh84475     2  232538600  232539600      4       2  150064       1.7385     0.041059
enh84476     2  232542200  232543200      5       3  150064       1.7949     0.036334
enh84495     2  232852800  232853800      4       2  150064        1.808     0.035299
enh84502     2  233061000  233062000      3       1  150064       2.7182    0.0032822
enh84505     2  233100400  233101400      3       1  150064       1.8479     0.032308
enh84513     2  233234100  233235100     13       6  150064        2.259     0.011941
enh84517     2  233416500  233417500      1       1  150064       1.6581      0.04865
enh84520     2  233441200  233442200      5       2  150064        1.965     0.024706
enh84521     2  233457300  233458300      1       1  150064       2.1019      0.01778
enh84527     2  233560800  233561800      3       2  150064       4.9199   4.3302e-07
enh84529     2  233641100  233642100      2       1  150064       3.9067   4.6789e-05
enh84530     2  233702700  233703700      1       1  150064       3.5443    0.0001968
enh84531     2  233718200  233719200      3       2  150064       5.9004    1.813e-09
enh84532     2  233721200  233722200      5       3  150064       2.8653     0.002083
enh84533     2  233736000  233737000      5       2  150064       5.3525   4.3385e-08
enh84535     2  233771600  233772600      1       1  150064       3.1983    0.0006912
enh84540     2  233896300  233897300      4       2  150064       2.2958     0.010844
enh84541     2  233915200  233916200      7       1  150064        2.493    0.0063331
enh84631     2  235473700  235474700      4       2  150064       1.6935      0.04518
enh84659     2  235781900  235782900      4       2  150064       1.9651     0.024701
enh84703     2  236089600  236090600      4       2  150064       2.1909     0.014228
enh84717     2  236325400  236326400      1       1  150064       1.6815      0.04633
enh84726     2  236419800  236420800      1       1  150064       2.9263     0.001715
enh84739     2  236471700  236472700      1       1  150064       2.0511      0.02013
enh84747     2  236494400  236495400      4       2  150064       1.9422     0.026057
enh84750     2  236513900  236514900      1       1  150064       1.8251      0.03399
enh84752     2  236516600  236517600      3       2  150064       1.9775     0.023993
enh84757     2  236543300  236544300      2       1  150064       1.8264     0.033891
enh84758     2  236546700  236547700      6       2  150064       1.7048     0.044114
enh84759     2  236549400  236550400      4       1  150064       2.3116       0.0104
enh84762     2  236556100  236557100      3       1  150064       2.3053     0.010575
enh84780     2  236617900  236618900      8       4  150064       2.2327     0.012783
enh84787     2  236663600  236664600      1       1  150064       2.5621     0.005202
enh84798     2  236806400  236807400      3       2  150064       3.4131   0.00032116
enh84799     2  236812400  236813400      4       2  150064       2.2398     0.012552
enh84800     2  236819500  236820500      5       1  150064       2.2265      0.01299
enh84806     2  236897400  236898400      1       1  150064       1.7745      0.03799
enh84825     2  237247100  237248100      3       1  150064       2.4204    0.0077525
enh84826     2  237250200  237251200      4       2  150064       1.9921     0.023179
enh84830     2  237393000  237394000      1       1  150064       1.9956      0.02299
enh84831     2  237394000  237395000      1       1  150064       2.0706       0.0192
enh84839     2  237551000  237552000      4       2  150064       2.2977     0.010791
enh84853     2  237677800  237678800      3       1  150064       2.1965     0.014027
enh84875     2  237897500  237898500      3       1  150064       1.8737     0.030484
enh84877     2  237905700  237906700      3       1  150064       1.7483     0.040208
enh84971     2  238572000  238573000      2       1  150064       2.0972      0.01799
enh84996     2  238652600  238653600      5       1  150064       1.6837     0.046124
enh85030     2  239079300  239080300      7       3  150064       2.1649     0.015197
enh85035     2  239169600  239170600      2       1  150064       1.6853     0.045966
enh85137     2  240229400  240230400      1       1  150064        2.016       0.0219
enh85211     2  241331600  241332600      7       2  150064       2.1881     0.014333
enh85212     2  241342000  241343000      7       1  150064       2.5158    0.0059389
enh85213     2  241351300  241352300      7       3  150064        2.181     0.014591
enh85244     2  241948100  241949100      4       2  150064       1.9416     0.026094
enh85245     2  241949800  241950800      1       1  150064       1.6691      0.04755
enh85255     2  242155000  242156000      4       2  150064       1.8167     0.034632
enh85271     2  242294400  242295400      4       2  150064       2.7322    0.0031453
enh85278     2  242325700  242326700      4       2  150064       2.6583    0.0039269
enh85279     2  242350400  242351400      7       4  150064        2.214     0.013416
enh85294     2  242574000  242575000      3       2  150064       1.8432     0.032647
enh85297     2  242605000  242606000      5       2  150064       1.9092     0.028116
enh85324     2  242842600  242843600      1       1  150064       1.7911      0.03664
enh85328     2  242907200  242908200      2       1  150064       1.7049     0.044102
enh85342     3    1330600    1331600      3       2  150064       1.6867     0.045826
enh85345     3    2552700    2553700      3       2  150064        4.068   2.3711e-05
enh85347     3    2559000    2560000      3       1  150064        5.207   9.5969e-08
enh85348     3    2568600    2569600      6       2  150064       4.5162   3.1487e-06
enh85376     3    3233400    3234400      5       2  150064       1.7883     0.036867
enh85383     3    3434600    3435600      2       1  150064       1.7398     0.040951
enh85410     3    4348100    4349100      2       1  150064       2.5024    0.0061681
enh85411     3    4350500    4351500      1       1  150064        1.671      0.04736
enh85437     3    4697800    4698800      5       2  150064       2.3489    0.0094154
enh85458     3    4894600    4895600      1       1  150064       2.3182      0.01022
enh85485     3    5203500    5204500      1       1  150064       1.6877      0.04573
enh85497     3    5264000    5265000      8       4  150064       2.0631     0.019552
enh85521     3    7348800    7349800      6       1  150064       1.9815     0.023767
enh85623     3    9034300    9035300      5       3  150064       2.7237    0.0032273
enh85641     3    9166800    9167800      2       1  150064       2.2271     0.012969
enh85673     3    9403200    9404200      2       1  150064       2.4557    0.0070301
enh85680     3    9462200    9463200      2       1  150064       2.5539    0.0053266
enh85681     3    9465100    9466100      2       1  150064       1.9569     0.025179
enh85740     3   10240300   10241300      2       1  150064       1.7216     0.042573
enh85755     3   10393900   10394900      4       1  150064       2.7762    0.0027495
enh85759     3   10415400   10416400      3       1  150064       1.9155     0.027715
enh85760     3   10432400   10433400      5       3  150064       2.2257     0.013017
enh85765     3   10572200   10573200      3       2  150064       1.7982     0.036075
enh85766     3   10594900   10595900      7       3  150064        1.868     0.030881
enh85767     3   10598600   10599600      4       2  150064       3.5128   0.00022174
enh85768     3   10641900   10642900      6       3  150064       2.1714     0.014949
enh85771     3   10724000   10725000      3       2  150064        2.036     0.020875
enh85772     3   10805700   10806700      3       2  150064       3.6838    0.0001149
enh85816     3   11489000   11490000      4       2  150064       1.6459     0.049893
enh85838     3   11608300   11609300      3       2  150064       2.7762    0.0027497
enh85853     3   11674400   11675400      1       1  150064       2.7667     0.002831
enh85854     3   11685600   11686600      2       1  150064       3.9925   3.2686e-05
enh85869     3   11886100   11887100      7       1  150064       2.3975    0.0082534
enh85870     3   12066300   12067300      2       1  150064       1.9213     0.027349
enh85873     3   12185300   12186300      3       2  150064       2.8109    0.0024698
enh85874     3   12197100   12198100      5       2  150064       2.1735      0.01487
enh85889     3   12467800   12468800      4       2  150064         2.39    0.0084248
enh85890     3   12471200   12472200      7       3  150064       1.7573     0.039432
enh85892     3   12485900   12486900      2       1  150064       2.7152    0.0033119
enh85895     3   12520800   12521800      4       1  150064       2.2484     0.012275
enh85896     3   12521200   12522200      3       1  150064       2.1194     0.017028
enh85897     3   12524500   12525500      3       1  150064       1.9132     0.027863
enh85900     3   12549500   12550500      4       2  150064       2.2149     0.013384
enh85904     3   12601200   12602200      2       1  150064       2.4155    0.0078571
enh85905     3   12603500   12604500      4       1  150064       2.3425    0.0095783
enh85906     3   12617600   12618600      3       2  150064       2.9165    0.0017697
enh85910     3   12679100   12680100      2       1  150064        2.729    0.0031768
enh85914     3   12697700   12698700      1       1  150064       2.2325      0.01279
enh85915     3   12699200   12700200      2       1  150064        1.959     0.025056
enh85919     3   12715200   12716200      4       1  150064       2.4964     0.006273
enh85922     3   12761000   12762000      2       1  150064       1.7552      0.03961
enh85940     3   12974100   12975100      1       1  150064       1.6512      0.04935
enh85955     3   13028000   13029000      1       1  150064       1.6731      0.04715
enh85957     3   13036600   13037600      5       2  150064       1.7541     0.039707
enh85964     3   13084400   13085400      3       2  150064       1.8043     0.035595
enh85968     3   13121700   13122700      4       2  150064        2.403    0.0081305
enh85970     3   13136700   13137700      4       2  150064        2.111     0.017385
enh85982     3   13304600   13305600      3       2  150064       2.0662     0.019403
enh85985     3   13338300   13339300      5       2  150064       2.0317      0.02109
enh85990     3   13412700   13413700      4       2  150064       1.7366     0.041233
enh85991     3   13420000   13421000      4       2  150064       2.6281    0.0042936
enh85992     3   13421000   13422000      9       3  150064       2.1848     0.014453
enh85995     3   13493600   13494600      4       2  150064       1.8773     0.030239
enh86050     3   14211900   14212900      2       1  150064       2.0244     0.021464
enh86051     3   14217000   14218000      5       2  150064       1.8216     0.034258
enh86083     3   14442800   14443800      1       1  150064       1.7653      0.03876
enh86104     3   14550400   14551400      3       2  150064       2.4096    0.0079855
enh86105     3   14567100   14568100      6       3  150064       1.7142     0.043245
enh86108     3   14581400   14582400      6       4  150064       3.1189   0.00090751
enh86109     3   14592300   14593300      5       2  150064       2.1352     0.016371
enh86118     3   14689700   14690700      3       1  150064       1.6799     0.046488
enh86119     3   14691700   14692700      2       1  150064       1.7422     0.040736
enh86136     3   14962100   14963100      3       2  150064       2.1015     0.017798
enh86169     3   15346200   15347200      4       2  150064       1.8415     0.032772
enh86196     3   15678900   15679900      2       1  150064       1.6901     0.045507
enh86226     3   16017800   16018800      4       1  150064       2.2246     0.013055
enh86229     3   16053400   16054400      9       3  150064       1.7065     0.043957
enh86255     3   16318500   16319500      4       1  150064        2.074     0.019039
enh86259     3   16353000   16354000      2       1  150064       1.9738     0.024202
enh86271     3   16440800   16441800      5       2  150064       2.0809      0.01872
enh86302     3   16728500   16729500      1       1  150064        2.711     0.003354
enh86305     3   16782600   16783600      8       4  150064       2.0201     0.021686
enh86310     3   16851900   16852900      3       1  150064        3.146   0.00082768
enh86311     3   16879200   16880200      2       1  150064       2.6539    0.0039778
enh86313     3   16890700   16891700      4       2  150064       1.7068     0.043928
enh86317     3   16948200   16949200      2       1  150064       2.0693     0.019258
enh86319     3   16957800   16958800      6       3  150064       4.1108   1.9714e-05
enh86320     3   16977200   16978200      3       1  150064       1.7499     0.040067
enh86326     3   17080800   17081800      5       2  150064       2.5952    0.0047272
enh86330     3   17129400   17130400      3       2  150064       1.7814     0.037421
enh86339     3   17236900   17237900      2       1  150064       3.8841   5.1359e-05
enh86340     3   17398200   17399200      3       1  150064       3.7936   7.4249e-05
enh86341     3   17426800   17427800      6       2  150064       4.4295   4.7227e-06
enh86342     3   17443300   17444300      5       1  150064       2.8259    0.0023572
enh86343     3   17461900   17462900      7       3  150064       3.1999   0.00068744
enh86344     3   17472900   17473900      2       1  150064       3.6793   0.00011695
enh86347     3   17576400   17577400      2       1  150064       3.9109   4.5975e-05
enh86348     3   17592700   17593700      1       1  150064       1.7154      0.04314
enh86352     3   17666300   17667300      3       2  150064       3.9044   4.7237e-05
enh86353     3   17667900   17668900      2       1  150064        4.586   2.2591e-06
enh86354     3   17673200   17674200      4       2  150064       3.1895   0.00071251
enh86355     3   17680600   17681600      2       1  150064       4.0461   2.6039e-05
enh86357     3   17778200   17779200      2       1  150064       3.8711   5.4179e-05
enh86358     3   17780600   17781600      3       1  150064       4.7586    9.748e-07
enh86359     3   17784800   17785800      4       1  150064         2.91     0.001807
enh86360     3   17841400   17842400      3       2  150064       1.9939     0.023079
enh86361     3   17862000   17863000      1       1  150064       1.6485      0.04962
enh86362     3   17887400   17888400      3       1  150064       4.4535   4.2248e-06
enh86363     3   17889700   17890700      7       1  150064       1.7587     0.039311
enh86364     3   17950200   17951200      4       1  150064        1.684     0.046095
enh86366     3   17987000   17988000      3       2  150064       2.1101     0.017424
enh86368     3   18049700   18050700      5       2  150064       2.7425    0.0030483
enh86379     3   18277000   18278000      6       3  150064       3.0621     0.001099
enh86382     3   18376400   18377400      1       1  150064       1.8291      0.03369
enh86383     3   18385600   18386600      3       2  150064       2.2744      0.01147
enh86384     3   18387400   18388400      2       1  150064        1.733     0.041546
enh86385     3   18388200   18389200      1       1  150064       2.0858       0.0185
enh86388     3   18421100   18422100      5       2  150064       1.6885     0.045654
enh86394     3   18927700   18928700      1       1  150064       2.4143     0.007883
enh86407     3   19929700   19930700      4       2  150064       1.6829     0.046197
enh86410     3   19939800   19940800      1       1  150064       2.6437       0.0041
enh86415     3   19991200   19992200      6       3  150064       1.6766     0.046809
enh86457     3   21543800   21544800      4       2  150064       1.8112     0.035054
enh86460     3   21695800   21696800      7       3  150064       2.2574     0.011991
enh86461     3   21706600   21707600      3       2  150064       2.0251     0.021429
enh86467     3   21792800   21793800      5       3  150064       1.6692     0.047534
enh86468     3   21835200   21836200      7       3  150064       2.6635    0.0038669
enh86469     3   21867500   21868500      5       3  150064       1.6926     0.045264
enh86472     3   21961000   21962000     20       3  150064       2.1827      0.01453
enh86474     3   21996300   21997300      9       2  150064       2.5769    0.0049843
enh86479     3   22789300   22790300      1       1  150064       1.7276      0.04203
enh86486     3   23137000   23138000      2       1  150064       1.9492     0.025634
enh86495     3   23447900   23448900      1       1  150064       1.9033       0.0285
enh86534     3   23853100   23854100      4       2  150064       3.4433    0.0002873
enh86550     3   23933400   23934400      2       1  150064       1.7499     0.040065
enh86561     3   24040300   24041300      2       1  150064       2.0099     0.022223
enh86562     3   24069800   24070800      6       2  150064       3.1496   0.00081744
enh86563     3   24088800   24089800      3       2  150064       2.9405    0.0016382
enh86567     3   24202000   24203000      6       3  150064       2.3945    0.0083221
enh86568     3   24254100   24255100      7       3  150064       3.1012   0.00096359
enh86584     3   24518700   24519700      2       1  150064       2.6065    0.0045732
enh86585     3   24539800   24540800      3       1  150064        2.389    0.0084479
enh86594     3   25007300   25008300      3       2  150064       2.3034     0.010629
enh86601     3   25133200   25134200      5       3  150064        2.179     0.014665
enh86610     3   25329700   25330700      4       2  150064       2.5252    0.0057824
enh86615     3   25381600   25382600      7       3  150064        3.341   0.00041734
enh86616     3   25383900   25384900      5       2  150064       3.3021   0.00047987
enh86619     3   25396500   25397500      3       2  150064       2.1197     0.017015
enh86620     3   25403200   25404200     16       4  150064       1.8383     0.033006
enh86634     3   25513800   25514800      2       1  150064       2.2844     0.011173
enh86635     3   25520900   25521900      3       2  150064       2.1813      0.01458
enh86636     3   25522000   25523000      3       1  150064       1.9236     0.027202
enh86641     3   25568900   25569900      6       2  150064       2.1372     0.016293
enh86649     3   25634100   25635100      2       1  150064       1.7533     0.039775
enh86658     3   25822700   25823700      2       1  150064       1.8144      0.03481
enh86664     3   25927000   25928000      1       1  150064       1.7445      0.04054
enh86672     3   26391900   26392900      1       1  150064       2.1244      0.01682
enh86675     3   26479300   26480300      3       1  150064       2.0554      0.01992
enh86755     3   28832900   28833900      1       1  150064       2.7854     0.002673
enh86759     3   28958800   28959800      2       1  150064       2.0347     0.020943
enh86764     3   29106000   29107000      6       3  150064       1.7259     0.042187
enh86786     3   29411800   29412800      5       3  150064       2.1411     0.016134
enh86792     3   29451500   29452500      1       1  150064       1.8392      0.03294
enh86795     3   29468900   29469900      3       2  150064        2.733    0.0031383
enh86797     3   29475800   29476800      3       2  150064        3.281   0.00051713
enh86800     3   29482100   29483100      8       4  150064       1.9267     0.027011
enh86802     3   29494700   29495700      4       2  150064       2.8451    0.0022197
enh86807     3   29555400   29556400      7       2  150064       1.8506     0.032115
enh86809     3   29593300   29594300      7       2  150064       2.0638      0.01952
enh86810     3   29596500   29597500      4       1  150064       1.8935     0.029147
enh86819     3   29696200   29697200      6       3  150064       1.8322     0.033463
enh86821     3   29724500   29725500      4       2  150064       1.8435     0.032628
enh86822     3   29728100   29729100      5       2  150064       1.9444     0.025924
enh86823     3   29735300   29736300      2       1  150064       2.2729     0.011515
enh86828     3   29759800   29760800      7       2  150064       2.4885    0.0064146
enh86829     3   29764800   29765800      4       2  150064       2.3724    0.0088361
enh86830     3   29781400   29782400      1       1  150064       2.7627     0.002866
enh86831     3   29786900   29787900      4       2  150064       1.9194     0.027465
enh86832     3   29799500   29800500      2       1  150064       2.8554     0.002149
enh86833     3   29805300   29806300      5       1  150064       2.9172    0.0017661
enh86835     3   29910200   29911200      1       1  150064       2.2386      0.01259
enh86839     3   29964200   29965200      3       1  150064       3.9647   3.6751e-05
enh86841     3   29975400   29976400      4       2  150064       2.3181     0.010223
enh86843     3   30013700   30014700      2       1  150064       2.7151    0.0033126
enh86844     3   30044200   30045200      2       1  150064       3.9364   4.1363e-05
enh86845     3   30045900   30046900      2       1  150064       3.3713   0.00037412
enh86846     3   30048700   30049700      2       1  150064       3.7869   7.6273e-05
enh86847     3   30082800   30083800      1       1  150064       3.6672    0.0001226
enh86849     3   30126600   30127600      9       3  150064       2.6121    0.0044989
enh86851     3   30188200   30189200      2       1  150064       1.8927       0.0292
enh86855     3   30287100   30288100      7       3  150064       2.2597     0.011919
enh86857     3   30304700   30305700      3       1  150064       2.5268    0.0057558
enh86858     3   30323700   30324700      4       2  150064       2.0962      0.01803
enh86861     3   30334500   30335500      4       2  150064       3.2961   0.00049022
enh86862     3   30373800   30374800      3       2  150064        2.272     0.011544
enh86865     3   30390900   30391900      4       2  150064       2.1428     0.016064
enh86867     3   30397000   30398000      3       2  150064        1.796     0.036249
enh86868     3   30411900   30412900      3       2  150064       3.1646   0.00077635
enh86871     3   30514900   30515900      3       2  150064       1.7238     0.042375
enh86901     3   30720500   30721500      4       2  150064       2.3154     0.010296
enh86940     3   31391700   31392700      1       1  150064         1.96        0.025
enh86941     3   31402500   31403500      6       2  150064       1.9614     0.024913
enh86942     3   31405900   31406900      6       2  150064       2.0018     0.022653
enh86943     3   31411300   31412300      2       1  150064       1.7529     0.039807
enh86946     3   31446800   31447800      5       1  150064       2.2608     0.011885
enh86949     3   31480500   31481500      1       1  150064       2.4513     0.007118
enh86956     3   31588900   31589900      2       1  150064       2.6997    0.0034698
enh86961     3   31610200   31611200      1       1  150064       1.6709      0.04737
enh86964     3   31657200   31658200      1       1  150064       3.3608    0.0003886
enh86981     3   31935800   31936800      3       2  150064         2.16     0.015384
enh86990     3   31975200   31976200      5       2  150064       2.1308     0.016554
enh86993     3   31986700   31987700      2       1  150064       2.5406    0.0055332
enh86999     3   32011500   32012500      6       2  150064       3.2447   0.00058781
enh87001     3   32020100   32021100      3       1  150064       2.4148     0.007872
enh87002     3   32044400   32045400      2       1  150064       3.1636   0.00077921
enh87012     3   32344500   32345500      5       2  150064       2.2564     0.012023
enh87038     3   32495600   32496600      4       2  150064       1.6449     0.049996
enh87051     3   32656300   32657300      1       1  150064       1.8469      0.03238
enh87053     3   32744800   32745800      4       2  150064       2.4369    0.0074065
enh87059     3   32835700   32836700      3       2  150064       2.7519    0.0029626
enh87062     3   32854500   32855500      4       2  150064       2.0734      0.01907
enh87063     3   32866400   32867400      3       2  150064        1.672     0.047264
enh87069     3   32878000   32879000      2       1  150064       2.2845     0.011172
enh87073     3   32888400   32889400      5       3  150064       1.8043     0.035592
enh87096     3   33125100   33126100      1       1  150064       2.0718      0.01914
enh87097     3   33139200   33140200      2       1  150064       2.0427     0.020542
enh87100     3   33175100   33176100      3       1  150064       1.6474     0.049738
enh87101     3   33181500   33182500      1       1  150064       1.9719      0.02431
enh87112     3   33401500   33402500      1       1  150064       2.2253      0.01303
enh87113     3   33413700   33414700      1       1  150064       3.0412     0.001178
enh87114     3   33419000   33420000      1       1  150064       2.8652     0.002084
enh87116     3   33443700   33444700      1       1  150064       2.6583     0.003927
enh87117     3   33469300   33470300      4       2  150064       3.2991   0.00048502
enh87118     3   33473200   33474200      4       2  150064       3.2911   0.00049894
enh87120     3   33477900   33478900      4       2  150064        3.137   0.00085329
enh87121     3   33483200   33484200      6       3  150064       2.7076    0.0033882
enh87122     3   33563100   33564100      2       1  150064       1.6735     0.047117
enh87123     3   33599300   33600300      1       1  150064       1.7529      0.03981
enh87124     3   33617600   33618600      2       1  150064       1.7268     0.042099
enh87126     3   33620100   33621100      2       1  150064       1.6786     0.046615
enh87127     3   33623400   33624400      1       1  150064       1.8084      0.03527
enh87152     3   34051500   34052500      6       1  150064       2.7671    0.0028282
enh87153     3   34062800   34063800      4       2  150064       2.7076    0.0033885
enh87165     3   34297800   34298800      3       2  150064       2.0685     0.019297
enh87169     3   34344700   34345700      1       1  150064       2.9824      0.00143
enh87175     3   34773000   34774000      6       3  150064       1.7439     0.040592
enh87179     3   34961900   34962900      2       1  150064       2.3342    0.0097915
enh87183     3   35425300   35426300      2       1  150064        3.684   0.00011478
enh87184     3   35464500   35465500      4       2  150064       3.5067   0.00022685
enh87192     3   35800500   35801500      2       1  150064       1.9911     0.023234
enh87212     3   36566600   36567600      1       1  150064       2.1439      0.01602
enh87219     3   36855400   36856400      5       3  150064       5.3635   4.0804e-08
enh87220     3   36861300   36862300      2       1  150064       2.4534    0.0070749
enh87222     3   36915400   36916400      3       1  150064       3.4947   0.00023733
enh87223     3   36919200   36920200      4       2  150064        5.249   7.6482e-08
enh87224     3   36933000   36934000      1       1  150064       3.0103     0.001305
enh87225     3   36934300   36935300      4       2  150064       3.0456     0.001161
enh87227     3   36947700   36948700      1       1  150064       2.9594     0.001541
enh87229     3   36965700   36966700      2       1  150064       3.5707     0.000178
enh87230     3   36968200   36969200      3       1  150064       3.6494   0.00013142
enh87232     3   36978900   36979900      2       1  150064       2.9465    0.0016072
enh87234     3   36999500   37000500      2       1  150064       2.0392     0.020716
enh87235     3   37010900   37011900      2       1  150064       2.8671     0.002071
enh87237     3   37036000   37037000      2       1  150064       1.8574      0.03163
enh87239     3   37095400   37096400      3       2  150064       2.6262    0.0043168
enh87241     3   37137800   37138800      1       1  150064       2.9884     0.001402
enh87243     3   37173000   37174000      1       1  150064       3.0572     0.001117
enh87244     3   37196000   37197000      2       1  150064        2.251     0.012192
enh87246     3   37205100   37206100      2       1  150064       2.9038    0.0018435
enh87247     3   37211700   37212700      1       1  150064       3.0838     0.001022
enh87248     3   37214500   37215500      2       1  150064       2.0011     0.022689
enh87250     3   37224400   37225400      4       2  150064       2.4973    0.0062576
enh87251     3   37239300   37240300      2       1  150064       2.1644     0.015216
enh87252     3   37262900   37263900      3       1  150064       2.6039    0.0046085
enh87256     3   37331900   37332900      5       2  150064       1.6897     0.045542
enh87263     3   37540100   37541100      3       1  150064       1.9193     0.027476
enh87265     3   37552600   37553600      2       1  150064       2.0508     0.020145
enh87267     3   37572600   37573600      5       2  150064       2.2739     0.011486
enh87268     3   37579000   37580000      4       1  150064       2.6172    0.0044327
enh87276     3   37694000   37695000      6       1  150064       2.1961     0.014044
enh87282     3   37780500   37781500      4       2  150064        2.577    0.0049828
enh87283     3   37783800   37784800      5       2  150064        2.216     0.013345
enh87286     3   37803900   37804900      1       1  150064       1.8124      0.03496
enh87293     3   37866100   37867100      3       2  150064       2.1402     0.016169
enh87294     3   37867300   37868300      3       2  150064       2.0099     0.022218
enh87298     3   37906900   37907900      2       1  150064        2.173     0.014889
enh87299     3   37914100   37915100      3       1  150064       1.7617     0.039061
enh87303     3   37940000   37941000      4       1  150064        1.721     0.042623
enh87305     3   37948700   37949700      4       2  150064       1.8508     0.032096
enh87306     3   37950500   37951500      2       1  150064       3.6389   0.00013692
enh87307     3   37952200   37953200      4       1  150064       3.5504    0.0001923
enh87309     3   37963400   37964400      2       1  150064       3.6835     0.000115
enh87310     3   37964400   37965400      2       1  150064       3.1752   0.00074856
enh87311     3   37966000   37967000      6       2  150064       2.8963    0.0018881
enh87312     3   37975800   37976800      3       2  150064       2.8378     0.002271
enh87314     3   37977500   37978500      2       1  150064       3.6058    0.0001556
enh87316     3   37982900   37983900      1       1  150064       1.6943       0.0451
enh87318     3   37987100   37988100      3       2  150064       2.8174    0.0024209
enh87319     3   37988200   37989200      1       1  150064       3.9365    4.134e-05
enh87321     3   37997800   37998800      2       1  150064       2.0516     0.020107
enh87352     3   38467900   38468900      3       1  150064        3.113   0.00092601
enh87353     3   38493900   38494900      3       1  150064       3.1473   0.00082402
enh87354     3   38497700   38498700      6       1  150064       3.0547    0.0011263
enh87355     3   38499500   38500500      2       1  150064       2.9328    0.0016794
enh87356     3   38501600   38502600      1       1  150064       3.2383    0.0006013
enh87357     3   38514300   38515300      2       1  150064       2.3891    0.0084459
enh87358     3   38531800   38532800      1       1  150064       3.4998    0.0002328
enh87362     3   38565300   38566300      3       2  150064       1.8969     0.028919
enh87363     3   38573300   38574300      3       1  150064       2.9445    0.0016171
enh87365     3   38589600   38590600      1       1  150064       3.2215    0.0006375
enh87369     3   38764300   38765300      3       2  150064       1.7305     0.041771
enh87373     3   39010600   39011600      2       1  150064       1.8766      0.03029
enh87384     3   39149700   39150700      8       4  150064       2.0115     0.022138
enh87425     3   40003700   40004700      3       1  150064       2.4858    0.0064629
enh87434     3   40309600   40310600      2       1  150064       1.6566     0.048797
enh87477     3   41037900   41038900      1       1  150064       1.6922       0.0453
enh87573     3   42190600   42191600      1       1  150064       3.0188     0.001269
enh87576     3   42202600   42203600      1       1  150064       1.7506      0.04001
enh87578     3   42205700   42206700      2       1  150064       1.7237     0.042378
enh87579     3   42206300   42207300      3       1  150064        2.118     0.017088
enh87581     3   42214600   42215600      1       1  150064         2.26      0.01191
enh87583     3   42220300   42221300      5       2  150064       2.7289    0.0031772
enh87584     3   42225200   42226200      4       2  150064       2.0604     0.019678
enh87585     3   42233700   42234700      6       2  150064       1.9939     0.023082
enh87588     3   42257700   42258700      2       1  150064       1.9044     0.028428
enh87655     3   43358500   43359500      2       1  150064       1.7782     0.037685
enh87657     3   43367600   43368600      2       1  150064       2.3507    0.0093685
enh87663     3   43435200   43436200      3       2  150064       2.4605    0.0069373
enh87676     3   43647400   43648400      5       2  150064       1.6479     0.049689
enh87680     3   43680100   43681100      1       1  150064       1.7368      0.04121
enh87681     3   43688800   43689800      2       1  150064       2.1929     0.014158
enh87683     3   43710400   43711400      1       1  150064       1.7568      0.03948
enh87686     3   43737400   43738400      4       2  150064       2.5512    0.0053676
enh87688     3   43764200   43765200      3       1  150064       2.8503    0.0021839
enh87689     3   43769600   43770600      4       2  150064       3.3413   0.00041689
enh87691     3   43777900   43778900      1       1  150064       3.6714    0.0001206
enh87693     3   43795100   43796100      4       2  150064       3.3299   0.00043445
enh87695     3   43800400   43801400      3       2  150064       2.8163    0.0024292
enh87706     3   43965000   43966000      4       2  150064       1.8774     0.030228
enh87709     3   44000900   44001900      1       1  150064       2.4179     0.007806
enh87711     3   44010800   44011800      2       1  150064        1.669      0.04756
enh87714     3   44073400   44074400      6       3  150064       3.8201    6.669e-05
enh87727     3   44225800   44226800      5       3  150064       2.1993     0.013929
enh87728     3   44240000   44241000      4       2  150064       2.1694     0.015025
enh87732     3   44390200   44391200      3       2  150064       2.6663    0.0038351
enh87734     3   44396700   44397700      3       1  150064       2.9899    0.0013954
enh87735     3   44400700   44401700      2       1  150064        2.568    0.0051145
enh87736     3   44478600   44479600      2       1  150064       3.4178   0.00031569
enh87740     3   44512900   44513900      1       1  150064       3.7984    7.281e-05
enh87746     3   44597500   44598500      1       1  150064       3.0287     0.001228
enh87787     3   45126400   45127400      2       1  150064       2.5509    0.0053718
enh87791     3   45154900   45155900      6       3  150064       2.3941    0.0083298
enh87792     3   45165000   45166000      1       1  150064       1.7014      0.04443
enh87794     3   45180700   45181700      6       3  150064       1.7972     0.036152
enh87807     3   45257000   45258000      2       1  150064       1.9851     0.023566
enh87810     3   45316500   45317500      2       1  150064       2.7099    0.0033653
enh88006     3   47642400   47643400      2       1  150064       1.9518      0.02548
enh88007     3   47653300   47654300      1       1  150064       2.0591      0.01974
enh88021     3   47930400   47931400      2       1  150064       1.6513     0.049334
enh88023     3   47937700   47938700      1       1  150064       1.9806      0.02382
enh88024     3   47952500   47953500      1       1  150064       1.9299      0.02681
enh88034     3   48064300   48065300      1       1  150064       1.8167      0.03463
enh88048     3   48166500   48167500      1       1  150064       1.8551      0.03179
enh88049     3   48171700   48172700      2       1  150064       1.9356      0.02646
enh88052     3   48192400   48193400      3       1  150064        1.899     0.028779
enh88057     3   48235800   48236800      1       1  150064       2.3208      0.01015
enh88060     3   48274100   48275100      2       1  150064       2.8184    0.0024135
enh88068     3   48343600   48344600      4       1  150064        1.983     0.023681
enh88069     3   48411100   48412100      2       1  150064       2.1355     0.016358
enh88070     3   48413800   48414800      2       1  150064       1.7051     0.044092
enh88096     3   48661100   48662100      1       1  150064        2.289      0.01104
enh88097     3   48674300   48675300      1       1  150064       2.2591      0.01194
enh88099     3   48693900   48694900      1       1  150064        2.472     0.006718
enh88101     3   48701800   48702800      1       1  150064       2.6404     0.004141
enh88103     3   48723900   48724900      2       1  150064       2.4158    0.0078499
enh88104     3   48729900   48730900      2       1  150064       2.2037     0.013774
enh88105     3   48730600   48731600      2       1  150064       1.7726      0.03815
enh88106     3   48733300   48734300      2       1  150064       1.9281     0.026919
enh88107     3   48745500   48746500      2       1  150064       1.6997     0.044593
enh88110     3   48754800   48755800      1       1  150064       2.1125      0.01732
enh88112     3   48777100   48778100      1       1  150064        1.712      0.04345
enh88118     3   48863700   48864700      1       1  150064        1.765      0.03878
enh88123     3   48934700   48935700      1       1  150064       1.9167      0.02764
enh88131     3   49004000   49005000      1       1  150064       1.8945      0.02908
enh88133     3   49035700   49036700      1       1  150064        1.878      0.03019
enh88140     3   49156200   49157200      2       1  150064       2.1108     0.017397
enh88151     3   49275700   49276700      5       2  150064       1.7737     0.038055
enh88157     3   49378300   49379300      3       1  150064       1.7785     0.037657
enh88161     3   49414900   49415900      2       1  150064       1.9668     0.024604
enh88165     3   49437400   49438400      5       2  150064       2.2242     0.013066
enh88168     3   49458200   49459200      3       1  150064       2.0506     0.020151
enh88170     3   49465300   49466300      2       1  150064       2.3632    0.0090586
enh88171     3   49467200   49468200      1       1  150064        2.313      0.01036
enh88174     3   49496900   49497900      1       1  150064       2.1711      0.01496
enh88183     3   49556500   49557500      2       1  150064       1.8477     0.032325
enh88186     3   49590200   49591200      3       2  150064        2.041     0.020626
enh88199     3   49738100   49739100      3       2  150064       2.3215     0.010131
enh88200     3   49750100   49751100      1       1  150064       1.8367      0.03313
enh88204     3   49783100   49784100      2       1  150064       1.7009     0.044481
enh88205     3   49784600   49785600      2       1  150064       1.7131     0.043347
enh88208     3   49821800   49822800      1       1  150064       2.3219      0.01012
enh88214     3   49892400   49893400      2       1  150064       2.2205     0.013191
enh88215     3   49894200   49895200      2       1  150064       2.0486     0.020249
enh88217     3   49909900   49910900      4       2  150064       3.2529   0.00057118
enh88220     3   49940600   49941600      1       1  150064        2.735     0.003119
enh88223     3   49961700   49962700      2       1  150064       2.2515     0.012177
enh88225     3   49968000   49969000      1       1  150064       3.0538      0.00113
enh88226     3   49976600   49977600      2       1  150064       1.7141     0.043251
enh88227     3   49978600   49979600      2       1  150064        2.531    0.0056873
enh88229     3   49997200   49998200      2       1  150064       2.9361    0.0016618
enh88230     3   50004000   50005000      1       1  150064       3.0519     0.001137
enh88231     3   50010300   50011300      2       1  150064       2.5611    0.0052175
enh88232     3   50014000   50015000      2       1  150064       3.0254    0.0012416
enh88233     3   50028000   50029000      2       1  150064       2.8345    0.0022948
enh88234     3   50040700   50041700      1       1  150064       3.2735    0.0005312
enh88238     3   50128300   50129300      3       1  150064       2.8328    0.0023068
enh88239     3   50158900   50159900      2       1  150064       2.4627    0.0068945
enh88248     3   50199500   50200500      5       3  150064       2.0638     0.019518
enh88250     3   50209600   50210600      2       1  150064        2.092     0.018219
enh88252     3   50248600   50249600      3       2  150064       2.5537    0.0053298
enh88262     3   50286500   50287500      2       1  150064       2.4995    0.0062189
enh88263     3   50288200   50289200      2       1  150064       2.1402     0.016169
enh88285     3   50409200   50410200      3       2  150064       3.0316    0.0012165
enh88294     3   50518400   50519400      3       2  150064       2.2597     0.011919
enh88297     3   50531100   50532100      2       1  150064       2.9325    0.0016815
enh88299     3   50552100   50553100      1       1  150064         2.99     0.001395
enh88330     3   50878400   50879400      2       1  150064       1.8597     0.031463
enh88336     3   51320300   51321300      1       1  150064       2.5272     0.005749
enh88338     3   51376700   51377700      3       1  150064       2.1638     0.015239
enh88344     3   51532000   51533000      2       1  150064       1.8601     0.031432
enh88348     3   51593600   51594600      3       1  150064       2.5281    0.0057334
enh88351     3   51613900   51614900      2       1  150064       2.0904      0.01829
enh88355     3   51655100   51656100      1       1  150064       1.7551      0.03962
enh88365     3   51737200   51738200      2       1  150064       2.7861    0.0026669
enh88368     3   51768500   51769500      5       2  150064       2.2642     0.011782
enh88369     3   51807300   51808300      1       1  150064       2.1589      0.01543
enh88391     3   52029800   52030800      4       2  150064        2.469     0.006775
enh88393     3   52037000   52038000      1       1  150064       2.0196      0.02171
enh88412     3   52123100   52124100      1       1  150064        1.723      0.04244
enh88414     3   52143000   52144000      3       1  150064       2.0685     0.019296
enh88423     3   52233200   52234200      1       1  150064       3.9421    4.039e-05
enh88428     3   52305400   52306400      3       2  150064        4.546   2.7339e-06
enh88431     3   52322600   52323600      3       2  150064       3.8033   7.1389e-05
enh88435     3   52341400   52342400      1       1  150064       2.9234     0.001731
enh88437     3   52347400   52348400      2       1  150064       2.8812     0.001981
enh88438     3   52349200   52350200      3       1  150064       4.8326   6.7365e-07
enh88441     3   52402200   52403200      1       1  150064       2.8922     0.001913
enh88444     3   52467000   52468000      4       2  150064       3.9566   3.8006e-05
enh88446     3   52478200   52479200      3       2  150064       2.1636     0.015247
enh88450     3   52491300   52492300      3       2  150064       3.2098   0.00066409
enh88456     3   52532100   52533100      2       1  150064       2.9165    0.0017697
enh88458     3   52564300   52565300      2       1  150064       4.0701     2.35e-05
enh88459     3   52569000   52570000      3       1  150064       2.5991    0.0046734
enh88460     3   52572100   52573100      3       1  150064       3.9099   4.6163e-05
enh88461     3   52572900   52573900      4       2  150064       4.1864   1.4171e-05
enh88463     3   52683200   52684200      3       1  150064       4.7347    1.097e-06
enh88464     3   52684200   52685200      1       1  150064       2.2304      0.01286
enh88465     3   52703100   52704100      2       1  150064       4.4689   3.9308e-06
enh88468     3   52717600   52718600      2       1  150064       4.4416   4.4639e-06
enh88469     3   52722000   52723000      2       1  150064       4.9234   4.2524e-07
enh88470     3   52737200   52738200      2       1  150064        3.823   6.5922e-05
enh88471     3   52741400   52742400      1       1  150064       3.4679    0.0002623
enh88472     3   52748500   52749500      2       1  150064       4.2773   9.4603e-06
enh88473     3   52803000   52804000      1       1  150064       5.0609    2.086e-07
enh88474     3   52828200   52829200      1       1  150064       5.0643    2.049e-07
enh88475     3   52853400   52854400      4       2  150064       5.1803   1.1074e-07
enh88476     3   52861200   52862200      4       1  150064       5.0249   2.5181e-07
enh88477     3   52867300   52868300      2       1  150064       4.9948   2.9443e-07
enh88481     3   52876700   52877700      1       1  150064       1.9797      0.02387
enh88482     3   52907400   52908400      1       1  150064       5.6131    9.939e-09
enh88483     3   52925200   52926200      1       1  150064       4.9932    2.969e-07
enh88484     3   52926200   52927200      2       1  150064       1.6713     0.047331
enh88489     3   53063200   53064200      5       2  150064       4.2057   1.3011e-05
enh88491     3   53106000   53107000      3       1  150064       1.8597     0.031461
enh88495     3   53137500   53138500      1       1  150064       2.8338       0.0023
enh88497     3   53147400   53148400      4       2  150064       2.4751    0.0066597
enh88505     3   53227700   53228700      3       2  150064       2.0098     0.022228
enh88506     3   53230000   53231000      4       2  150064       3.2444    0.0005884
enh88507     3   53256600   53257600      5       2  150064        1.858     0.031582
enh88508     3   53269300   53270300     10       2  150064       2.3101     0.010442
enh88510     3   53272200   53273200      6       2  150064       3.7743   8.0233e-05
enh88511     3   53273200   53274200      3       1  150064       3.6597   0.00012624
enh88512     3   53277000   53278000      8       2  150064       2.1801     0.014625
enh88513     3   53281700   53282700      5       3  150064       3.0936    0.0009886
enh88516     3   53290000   53291000      4       2  150064       2.6459    0.0040737
enh88517     3   53293000   53294000      5       2  150064       4.0014   3.1484e-05
enh88519     3   53298500   53299500      1       1  150064       3.9283    4.277e-05
enh88521     3   53303100   53304100      2       1  150064       1.7912     0.036629
enh88524     3   53312400   53313400      4       2  150064       2.5601    0.0052318
enh88526     3   53321000   53322000      2       1  150064       2.2325     0.012791
enh88527     3   53357900   53358900      2       1  150064       1.8425     0.032701
enh88529     3   53362500   53363500      2       1  150064       3.4599   0.00027018
enh88531     3   53384500   53385500      2       1  150064       3.3363    0.0004245
enh88532     3   53388600   53389600      2       1  150064       3.5769   0.00017387
enh88533     3   53512400   53513400      2       1  150064       3.2651   0.00054707
enh88534     3   53523800   53524800      1       1  150064         4.13    1.814e-05
enh88535     3   53532500   53533500      1       1  150064       3.5172    0.0002181
enh88536     3   53534800   53535800      3       2  150064       3.0304    0.0012211
enh88559     3   53913800   53914800      1       1  150064       2.2603       0.0119
enh88560     3   53923600   53924600      2       1  150064       1.9728     0.024257
enh88624     3   55193800   55194800      8       3  150064        1.843     0.032661
enh88630     3   55305400   55306400      5       2  150064       1.9651     0.024702
enh88642     3   55449900   55450900      3       1  150064       1.8644     0.031136
enh88688     3   55929700   55930700      4       2  150064       1.8781     0.030183
enh88694     3   56035400   56036400      2       1  150064       2.6624     0.003879
enh88697     3   56135400   56136400      5       1  150064       2.1165     0.017153
enh88698     3   56145000   56146000      4       1  150064       2.4173     0.007818
enh88709     3   56343200   56344200      6       3  150064       2.0585     0.019773
enh88719     3   56644400   56645400      5       2  150064       2.1792     0.014659
enh88720     3   56713300   56714300      2       1  150064       2.0231     0.021531
enh88739     3   56855800   56856800      6       2  150064       1.7903       0.0367
enh88741     3   56863000   56864000      7       3  150064       1.8441     0.032588
enh88742     3   56870300   56871300      4       2  150064       2.9109    0.0018021
enh88743     3   56873800   56874800      4       2  150064       2.6244    0.0043396
enh88745     3   56889800   56890800      2       1  150064         1.66     0.048452
enh88799     3   57263200   57264200      1       1  150064       1.7645      0.03882
enh88806     3   57572400   57573400      3       2  150064       1.7503     0.040037
enh88879     3   58151300   58152300      6       3  150064        2.423    0.0076972
enh88883     3   58174400   58175400      2       1  150064       1.7697     0.038385
enh88892     3   58281700   58282700      8       2  150064       2.1712     0.014959
enh88896     3   58337400   58338400      2       1  150064       1.8801     0.030046
enh88898     3   58360200   58361200      3       1  150064       2.2991     0.010749
enh88899     3   58363400   58364400      1       1  150064       2.2942      0.01089
enh88900     3   58365100   58366100      7       2  150064       2.4399    0.0073465
enh88901     3   58371600   58372600      7       3  150064       1.9833     0.023669
enh88903     3   58380400   58381400      6       2  150064       1.8487     0.032251
enh88904     3   58383900   58384900      5       1  150064       2.5839    0.0048844
enh88905     3   58389900   58390900      6       2  150064       2.3311    0.0098732
enh88906     3   58399900   58400900      2       1  150064       1.8105     0.035106
enh88907     3   58405300   58406300      5       1  150064       2.2201     0.013206
enh88908     3   58417400   58418400      3       1  150064       2.3392    0.0096615
enh88910     3   58422500   58423500      3       2  150064       1.8104     0.035119
enh88911     3   58425900   58426900      5       3  150064       1.9692     0.024466
enh88912     3   58427200   58428200      1       1  150064       2.2353       0.0127
enh88939     3   58608500   58609500      2       1  150064       1.9498     0.025601
enh88965     3   59377600   59378600      3       2  150064       1.7703     0.038338
enh88967     3   59404200   59405200      7       2  150064       2.1115     0.017365
enh88968     3   59411000   59412000      6       2  150064       1.9188     0.027506
enh88973     3   59491600   59492600      5       2  150064       1.8465     0.032412
enh88974     3   59501500   59502500      7       2  150064        1.923     0.027238
enh88975     3   59504200   59505200     10       2  150064       2.8215    0.0023897
enh88977     3   59525100   59526100      4       2  150064       2.3798    0.0086607
enh88993     3   59848100   59849100      3       2  150064       2.0253     0.021417
enh88994     3   59851000   59852000      8       2  150064       1.7826     0.037328
enh88996     3   59954000   59955000      6       3  150064       2.2201     0.013205
enh89000     3   60050400   60051400     12       2  150064       1.8235     0.034116
enh89002     3   60089600   60090600      9       4  150064       1.6476     0.049716
enh89005     3   60161900   60162900      3       2  150064        1.857     0.031658
enh89008     3   60308900   60309900      5       2  150064       2.8584    0.0021288
enh89025     3   60742200   60743200      4       1  150064       1.9485     0.025677
enh89036     3   61177600   61178600      4       2  150064       1.9552     0.025278
enh89040     3   61221900   61222900      2       1  150064       1.7241     0.042347
enh89043     3   61232400   61233400      7       3  150064       2.7454    0.0030217
enh89044     3   61235700   61236700      2       1  150064       2.7964    0.0025835
enh89112     3   61826700   61827700      2       1  150064        1.969     0.024476
enh89113     3   61830700   61831700      4       1  150064       1.8303     0.033603
enh89114     3   61833600   61834600      3       1  150064       2.2755     0.011438
enh89116     3   61843100   61844100      2       1  150064       2.3142     0.010329
enh89118     3   61848400   61849400      1       1  150064       1.8774      0.03023
enh89119     3   61850800   61851800      2       1  150064       1.7268     0.042101
enh89122     3   61861400   61862400      2       1  150064       2.1588     0.015434
enh89132     3   61902500   61903500      1       1  150064       1.8039      0.03562
enh89153     3   62096000   62097000      3       1  150064       2.0284     0.021259
enh89171     3   62400800   62401800      1       1  150064       2.3827     0.008594
enh89185     3   62672400   62673400      6       3  150064       2.3764     0.008742
enh89186     3   62689000   62690000      9       2  150064       2.5523    0.0053504
enh89188     3   62696300   62697300      8       3  150064       2.3213     0.010137
enh89189     3   62698800   62699800      7       3  150064       1.8777     0.030214
enh89190     3   62704400   62705400      7       2  150064       2.1942     0.014111
enh89191     3   62709000   62710000      9       4  150064       1.9383      0.02629
enh89215     3   63194000   63195000      3       2  150064       2.2434     0.012437
enh89216     3   63213200   63214200      5       3  150064       2.9447    0.0016162
enh89235     3   63811800   63812800      2       1  150064        3.447   0.00028343
enh89237     3   63840700   63841700      1       1  150064       3.9631    3.699e-05
enh89239     3   63856100   63857100      2       1  150064       4.0051   3.0991e-05
enh89240     3   63857700   63858700      2       1  150064       2.8442     0.002226
enh89243     3   63880900   63881900      2       1  150064       3.4688   0.00026138
enh89245     3   63896000   63897000      4       2  150064       2.3692    0.0089141
enh89247     3   63913000   63914000      2       1  150064       3.1341   0.00086204
enh89248     3   63919100   63920100      2       1  150064       2.2564     0.012024
enh89250     3   63925500   63926500      3       2  150064       2.5713    0.0050657
enh89251     3   63927400   63928400      1       1  150064       2.9303     0.001693
enh89256     3   63941300   63942300      7       3  150064       3.5462   0.00019538
enh89259     3   63950100   63951100      4       2  150064       2.9428    0.0016261
enh89263     3   63958500   63959500      2       1  150064       2.9836    0.0014242
enh89269     3   63985300   63986300      2       1  150064       4.3529   6.7188e-06
enh89270     3   63997000   63998000      4       2  150064       3.2143   0.00065381
enh89271     3   64007000   64008000      3       2  150064       2.3156     0.010291
enh89273     3   64017500   64018500      2       1  150064          2.2     0.013905
enh89275     3   64032500   64033500      2       1  150064       2.5564    0.0052886
enh89277     3   64039200   64040200      1       1  150064       1.6948      0.04506
enh89280     3   64057400   64058400      3       2  150064       1.8307     0.033573
enh89284     3   64079800   64080800      1       1  150064       1.8178      0.03455
enh89288     3   64107000   64108000      7       3  150064       2.0257     0.021398
enh89292     3   64136100   64137100      7       4  150064       3.6427   0.00013489
enh89293     3   64142800   64143800      2       1  150064       2.1274     0.016694
enh89295     3   64152400   64153400      4       2  150064       3.7086    0.0001042
enh89296     3   64155600   64156600      3       2  150064       3.1361   0.00085598
enh89298     3   64161700   64162700      5       3  150064       2.3617    0.0090953
enh89299     3   64170800   64171800      4       2  150064       2.8996     0.001868
enh89300     3   64172500   64173500      7       2  150064       3.6994   0.00010805
enh89301     3   64176300   64177300      7       3  150064       1.9882     0.023393
enh89307     3   64201000   64202000      3       2  150064        2.623     0.004358
enh89309     3   64205200   64206200      4       2  150064       2.3512    0.0093575
enh89310     3   64207700   64208700      3       2  150064       1.9626     0.024847
enh89315     3   64239600   64240600      2       1  150064       2.4572    0.0070016
enh89317     3   64249100   64250100      3       2  150064       2.6781    0.0037023
enh89334     3   64354100   64355100      3       1  150064       2.1549     0.015583
enh89338     3   64399000   64400000      7       4  150064       3.3679    0.0003787
enh89339     3   64403200   64404200      4       2  150064        2.592    0.0047704
enh89345     3   64452800   64453800      4       1  150064       2.4766    0.0066328
enh89357     3   64572100   64573100      3       2  150064       1.9183     0.027538
enh89361     3   64602400   64603400      2       1  150064       2.1858     0.014415
enh89368     3   64644400   64645400      2       1  150064       1.7253     0.042236
enh89382     3   64751400   64752400      6       3  150064        2.382    0.0086087
enh89384     3   64788000   64789000      3       2  150064       1.8606     0.031397
enh89397     3   64880200   64881200      4       2  150064       1.8466     0.032404
enh89498     3   65864300   65865300      3       1  150064       1.9522     0.025457
enh89499     3   65868600   65869600      9       2  150064       2.0151     0.021949
enh89500     3   65869400   65870400      8       2  150064       1.8087     0.035247
enh89501     3   65874400   65875400      4       2  150064       1.8886     0.029473
enh89524     3   65983400   65984400      4       2  150064       1.6736     0.047109
enh89586     3   66580400   66581400      2       1  150064       1.7194     0.042768
enh89602     3   66743800   66744800      5       2  150064       1.7836     0.037246
enh89604     3   66771100   66772100      3       2  150064       2.1128      0.01731
enh89625     3   67140700   67141700      3       2  150064        2.691     0.003562
enh89630     3   67433600   67434600      2       1  150064       2.0419     0.020582
enh89635     3   67652600   67653600      1       1  150064        2.766     0.002837
enh89636     3   67655400   67656400      7       1  150064       2.6603    0.0039036
enh89637     3   67660700   67661700      9       1  150064       2.7459    0.0030174
enh89638     3   67664500   67665500      5       2  150064       2.4951    0.0062966
enh89639     3   67685500   67686500      4       1  150064       1.8647     0.031114
enh89640     3   67697800   67698800      3       1  150064       2.0442     0.020466
enh89641     3   67700300   67701300      3       2  150064       2.8317     0.002315
enh89642     3   67703100   67704100      4       1  150064       2.1242     0.016827
enh89647     3   67998200   67999200      3       1  150064       1.7786     0.037655
enh89650     3   68473400   68474400      3       1  150064       1.9452     0.025878
enh89682     3   69246500   69247500      6       3  150064        1.863     0.031234
enh89689     3   69291200   69292200      1       1  150064       1.9781      0.02396
enh89696     3   69348900   69349900      1       1  150064       3.4012    0.0003354
enh89697     3   69355600   69356600      5       3  150064       1.9529     0.025413
enh89698     3   69413000   69414000      9       2  150064       2.5659    0.0051455
enh89699     3   69419100   69420100      3       2  150064       2.5128    0.0059892
enh89700     3   69441200   69442200      4       1  150064       1.8901     0.029375
enh89702     3   69469700   69470700      3       2  150064       2.3952    0.0083052
enh89703     3   69482500   69483500      4       1  150064       1.9613     0.024924
enh89714     3   69834700   69835700      1       1  150064       3.2866     0.000507
enh89715     3   69840300   69841300      2       1  150064       3.6867   0.00011358
enh89717     3   69870200   69871200      8       3  150064       3.6851    0.0001143
enh89718     3   69887400   69888400      5       2  150064       2.7303    0.0031637
enh89719     3   69904500   69905500      1       1  150064       3.2983    0.0004863
enh89723     3   70032600   70033600      1       1  150064       2.2392      0.01257
enh89731     3   70229800   70230800      3       2  150064       2.0824     0.018652
enh89735     3   70580800   70581800      2       1  150064       1.8284     0.033748
enh89739     3   70786900   70787900      4       2  150064        2.917    0.0017672
enh89741     3   70861000   70862000      1       1  150064       2.1434      0.01604
enh89742     3   70873200   70874200      1       1  150064       3.0469     0.001156
enh89747     3   70902600   70903600      3       2  150064       2.1184     0.017072
enh89756     3   71012500   71013500      2       1  150064       2.3281    0.0099531
enh89772     3   71099400   71100400      1       1  150064       1.9498       0.0256
enh89774     3   71105300   71106300      1       1  150064       1.9914      0.02322
enh89779     3   71117200   71118200      1       1  150064       1.8504      0.03213
enh89781     3   71123600   71124600      2       1  150064       1.8206     0.034335
enh89782     3   71125700   71126700      2       1  150064        2.893    0.0019082
enh89783     3   71127900   71128900      2       1  150064       1.9833     0.023669
enh89787     3   71166400   71167400      1       1  150064       3.1354    0.0008581
enh89788     3   71168000   71169000      1       1  150064       1.7172      0.04297
enh89789     3   71177000   71178000      1       1  150064       2.9911      0.00139
enh89792     3   71185800   71186800      3       1  150064       1.7062     0.043985
enh89802     3   71256000   71257000      4       2  150064       3.9136   4.5465e-05
enh89805     3   71277000   71278000      2       1  150064       1.8749     0.030405
enh89808     3   71288800   71289800      2       1  150064       3.6057   0.00015566
enh89812     3   71311700   71312700      1       1  150064       2.4199     0.007763
enh89816     3   71355300   71356300      3       2  150064       1.8741     0.030461
enh89818     3   71360000   71361000      3       2  150064       2.1762     0.014769
enh89819     3   71390500   71391500      2       1  150064       2.4791    0.0065852
enh89829     3   71472100   71473100      3       2  150064        2.349    0.0094126
enh89830     3   71477300   71478300      2       1  150064       1.6827     0.046221
enh89832     3   71481100   71482100      4       2  150064       2.2854     0.011144
enh89836     3   71499800   71500800      1       1  150064       2.3986     0.008229
enh89838     3   71504500   71505500      1       1  150064       3.2727    0.0005326
enh89842     3   71545400   71546400      6       2  150064       2.6013    0.0046432
enh89843     3   71547700   71548700      2       1  150064       2.5321    0.0056698
enh89844     3   71552600   71553600      1       1  150064       4.9105    4.543e-07
enh89846     3   71563300   71564300      3       1  150064       4.7037   1.2777e-06
enh89847     3   71564500   71565500      2       1  150064       4.1978   1.3478e-05
enh89848     3   71566200   71567200      1       1  150064        2.639     0.004158
enh89849     3   71568400   71569400      2       1  150064        5.043   2.2911e-07
enh89850     3   71569300   71570300      1       1  150064       4.9277    4.161e-07
enh89851     3   71572400   71573400      2       1  150064       4.5605   2.5512e-06
enh89852     3   71573500   71574500      1       1  150064       4.8473    6.259e-07
enh89853     3   71577800   71578800      1       1  150064       4.7976    8.028e-07
enh89855     3   71581700   71582700      3       2  150064       3.6914   0.00011151
enh89856     3   71585600   71586600      2       1  150064       3.1861   0.00072098
enh89858     3   71592200   71593200      1       1  150064       3.4803    0.0002504
enh89871     3   71778300   71779300      5       2  150064       2.5382     0.005571
enh89907     3   72235000   72236000      5       2  150064       2.0673     0.019352
enh89916     3   72347700   72348700      4       2  150064       2.2237     0.013086
enh89943     3   72531200   72532200      4       1  150064       1.9651     0.024701
enh89948     3   72556200   72557200      5       2  150064       1.8427      0.03269
enh89950     3   72569300   72570300      2       1  150064       1.9664     0.024624
enh89953     3   72616600   72617600      4       2  150064       1.6894     0.045571
enh89955     3   72631200   72632200      3       2  150064       2.9279    0.0017061
enh89987     3   73005900   73006900      2       1  150064       2.0494     0.020213
enh89990     3   73044800   73045800      2       1  150064       2.0258     0.021392
enh89992     3   73051200   73052200      1       1  150064       1.9567      0.02519
enh89993     3   73058300   73059300      3       1  150064       2.1409     0.016142
enh89995     3   73069000   73070000      1       1  150064       2.0716      0.01915
enh89996     3   73071200   73072200      3       1  150064       2.1292     0.016618
enh90000     3   73090300   73091300      3       1  150064       2.0939     0.018135
enh90002     3   73094500   73095500      5       1  150064       2.0167     0.021865
enh90005     3   73104800   73105800      1       1  150064       1.6871      0.04579
enh90006     3   73119800   73120800      2       1  150064       2.3643    0.0090329
enh90009     3   73149900   73150900      1       1  150064       1.9443      0.02593
enh90011     3   73249800   73250800      2       1  150064       2.3396    0.0096513
enh90012     3   73274400   73275400      4       1  150064       2.3076     0.010512
enh90028     3   73545600   73546600      3       2  150064        1.745     0.040489
enh90030     3   73552100   73553100      2       1  150064       1.6967      0.04488
enh90054     3   73736300   73737300      1       1  150064       1.6618      0.04828
enh90094     3   75865600   75866600      1       1  150064        2.068      0.01932
enh90099     3   76487900   76488900      7       2  150064       1.8586      0.03154
enh90105     3   76721800   76722800      6       2  150064       2.4337    0.0074736
enh90112     3   76991800   76992800      5       2  150064       1.8071     0.035373
enh90157     3   78386600   78387600      5       2  150064       3.1064   0.00094675
enh90158     3   78395000   78396000      4       2  150064       2.4073    0.0080348
enh90172     3   78806400   78807400      1       1  150064       2.3167      0.01026
enh90181     3   78887200   78888200      1       1  150064       2.1497      0.01579
enh90227     3   79920600   79921600      2       1  150064       2.9618    0.0015294
enh90232     3   80238500   80239500      1       1  150064       2.1612      0.01534
enh90233     3   80239100   80240100      2       1  150064       1.6755     0.046921
enh90237     3   80792700   80793700      4       2  150064        3.586   0.00016789
enh90238     3   80801900   80802900      3       2  150064       2.0723     0.019117
enh90241     3   81265400   81266400      4       1  150064        1.746     0.040407
enh90254     3   81540400   81541400      2       1  150064       1.6955     0.044991
enh90266     3   81811600   81812600      5       2  150064       1.6726     0.047206
enh90274     3   81940300   81941300      2       1  150064       2.3027     0.010647
enh90275     3   81962800   81963800      4       1  150064       2.2217     0.013151
enh90277     3   82014000   82015000      3       2  150064       1.8103     0.035123
enh90283     3   82311300   82312300      1       1  150064        1.671      0.04736
enh90297     3   84850600   84851600      2       1  150064       3.0808    0.0010321
enh90348     3   87235600   87236600      3       2  150064       1.9694     0.024456
enh90377     3   88762200   88763200      4       1  150064       1.8206     0.034331
enh90415     3   93562400   93563400      3       2  150064       2.3644    0.0090301
enh90417     3   93691000   93692000      1       1  150064        2.225      0.01304
enh90436     3   94755400   94756400      4       2  150064        3.546    0.0001956
enh90438     3   94843200   94844200      6       2  150064       2.3628    0.0090676
enh90442     3   95038300   95039300      3       1  150064       1.8868     0.029592
enh90447     3   95641900   95642900      2       1  150064       1.9685     0.024506
enh90456     3   97381100   97382100      2       1  150064       1.8712     0.030661
enh90459     3   97484300   97485300      1       1  150064       2.5832     0.004895
enh90540     3   99203700   99204700      4       2  150064       2.0676     0.019337
enh90547     3   99261600   99262600      2       1  150064         2.53    0.0057028
enh90557     3   99377800   99378800      4       1  150064       1.9359     0.026441
enh90560     3   99393000   99394000      1       1  150064       2.1444        0.016
enh90561     3   99396600   99397600      3       1  150064       2.0202      0.02168
enh90563     3   99424800   99425800      3       1  150064       2.7562    0.0029238
enh90564     3   99426700   99427700      1       1  150064       2.0594      0.01973
enh90565     3   99432600   99433600      2       1  150064       2.4835    0.0065042
enh90566     3   99434900   99435900      3       1  150064       2.3366     0.009731
enh90567     3   99439800   99440800      3       1  150064       2.6473    0.0040564
enh90568     3   99470700   99471700      4       2  150064       1.9688     0.024488
enh90570     3   99490200   99491200      2       1  150064       1.9851     0.023565
enh90571     3   99495500   99496500      4       2  150064       2.5322    0.0056675
enh90644     3  100144100  100145100      1       1  150064       1.6565      0.04881
enh90777     3  104670800  104671800      5       2  150064       1.6867     0.045833
enh90779     3  104732700  104733700      9       1  150064       2.1106     0.017405
enh90780     3  104864300  104865300      6       3  150064       2.0807     0.018731
enh90781     3  104875600  104876600      6       4  150064       2.5918    0.0047744
enh90783     3  104993500  104994500      3       2  150064       2.2729     0.011516
enh90784     3  105074000  105075000      3       2  150064       1.6666     0.047795
enh90786     3  105081700  105082700      6       3  150064       2.1165     0.017152
enh90793     3  105145700  105146700      2       1  150064       2.1069     0.017564
enh90799     3  105189400  105190400      5       2  150064       2.3404    0.0096324
enh90803     3  105194400  105195400      3       2  150064       1.9363     0.026417
enh90809     3  105234000  105235000      9       3  150064        2.304     0.010611
enh90825     3  105530800  105531800      1       1  150064       2.3545     0.009275
enh90829     3  105542100  105543100      1       1  150064       1.7223      0.04251
enh90836     3  105557200  105558200      2       1  150064       2.1261     0.016746
enh90837     3  105561300  105562300      5       3  150064       2.3494    0.0094029
enh90859     3  105910700  105911700      3       1  150064       2.2001       0.0139
enh90871     3  106335300  106336300      1       1  150064       2.2138      0.01342
enh90913     3  107245300  107246300      1       1  150064       2.1432      0.01605
enh90915     3  107281400  107282400      1       1  150064       1.7343      0.04143
enh90916     3  107297200  107298200      2       1  150064       2.4149    0.0078701
enh90917     3  107312400  107313400      4       2  150064       2.7504    0.0029761
enh90920     3  107322900  107323900      2       1  150064       1.6703     0.047434
enh90921     3  107333400  107334400      1       1  150064       1.7278      0.04201
enh90925     3  107361200  107362200      5       2  150064       2.1183     0.017076
enh90926     3  107380400  107381400      1       1  150064       2.2708      0.01158
enh90928     3  107387100  107388100      1       1  150064       2.0333      0.02101
enh90931     3  107402800  107403800      1       1  150064       2.6608     0.003898
enh90935     3  107519300  107520300      2       1  150064       1.9918     0.023194
enh90956     3  107771600  107772600      1       1  150064       2.9289     0.001701
enh90958     3  107807000  107808000      4       2  150064       2.1767     0.014752
enh90959     3  107818100  107819100      4       2  150064       2.6758    0.0037272
enh90964     3  107845800  107846800      2       1  150064       3.5055   0.00022785
enh90966     3  107894400  107895400     10       2  150064         3.35   0.00040404
enh90967     3  107921200  107922200      5       2  150064       3.4624   0.00026772
enh90968     3  107939000  107940000      4       1  150064       3.0559    0.0011218
enh90969     3  107942200  107943200      2       1  150064       2.5167    0.0059228
enh90975     3  108107200  108108200      3       1  150064        1.748      0.04023
enh91041     3  110533100  110534100      8       4  150064         1.65     0.049474
enh91043     3  110637800  110638800      5       2  150064       1.6559     0.048867
enh91068     3  111040300  111041300      7       2  150064       2.0106     0.022185
enh91119     3  111680400  111681400      3       2  150064       2.1324     0.016487
enh91132     3  111771500  111772500      8       1  150064       2.1648     0.015203
enh91144     3  111845900  111846900      2       1  150064       1.9087     0.028152
enh91238     3  112971000  112972000      1       1  150064       1.8656      0.03105
enh91267     3  113458000  113459000      2       1  150064       2.3717    0.0088526
enh91270     3  113467500  113468500      2       1  150064       2.1893     0.014287
enh91309     3  114173900  114174900      1       1  150064       3.2368    0.0006044
enh91316     3  114271400  114272400      4       2  150064       1.8969     0.028922
enh91317     3  114284800  114285800      1       1  150064       2.8465      0.00221
enh91322     3  114345200  114346200      1       1  150064       1.7002      0.04455
enh91326     3  114378500  114379500      4       2  150064       2.1254     0.016777
enh91369     3  115104700  115105700      5       2  150064       2.4213    0.0077328
enh91371     3  115109000  115110000      6       1  150064       2.4599    0.0069486
enh91372     3  115115900  115116900     12       3  150064       2.5631    0.0051871
enh91377     3  115217200  115218200      1       1  150064       2.2244      0.01306
enh91382     3  115299400  115300400      2       1  150064       1.8338     0.033345
enh91400     3  115508000  115509000      1       1  150064       1.8109      0.03508
enh91437     3  115978600  115979600      1       1  150064       1.7307      0.04175
enh91457     3  116434900  116435900      4       2  150064       2.4641    0.0068685
enh91464     3  116581500  116582500     12       1  150064       1.7178     0.042918
enh91465     3  116588900  116589900      4       1  150064       1.7972     0.036152
enh91471     3  116778100  116779100      5       3  150064       1.6508     0.049388
enh91504     3  117427700  117428700      4       2  150064       2.0689     0.019276
enh91508     3  117508200  117509200      2       1  150064       2.6974    0.0034945
enh91509     3  117512000  117513000      1       1  150064        2.163      0.01527
enh91510     3  117520100  117521100      2       1  150064       3.7025   0.00010673
enh91514     3  117603500  117604500      4       2  150064       2.3962    0.0082829
enh91516     3  117611600  117612600      2       1  150064        3.232   0.00061454
enh91517     3  117617600  117618600      5       3  150064       2.6237    0.0043488
enh91518     3  117629400  117630400      6       2  150064       4.4043   5.3053e-06
enh91519     3  117638600  117639600      5       3  150064         3.39   0.00034943
enh91520     3  117640400  117641400      2       1  150064       4.1361   1.7666e-05
enh91521     3  117806900  117807900      3       1  150064       2.0406     0.020644
enh91524     3  118197400  118198400      5       2  150064       2.9762    0.0014591
enh91568     3  119043100  119044100      1       1  150064       1.8245      0.03404
enh91569     3  119049500  119050500      2       1  150064       2.5343    0.0056329
enh91570     3  119064700  119065700      6       3  150064       1.9084     0.028172
enh91578     3  119186600  119187600      4       2  150064       1.6637     0.048088
enh91634     3  120069100  120070100      1       1  150064       1.7053      0.04407
enh91638     3  120145500  120146500      2       1  150064       2.1252     0.016786
enh91659     3  120287300  120288300      8       3  150064       2.2451     0.012381
enh91660     3  120314000  120315000      6       2  150064        2.292     0.010953
enh91692     3  121709100  121710100      1       1  150064       2.3592     0.009158
enh91693     3  121714000  121715000      3       1  150064        2.163     0.015272
enh91694     3  121716800  121717800      2       1  150064       2.1789     0.014668
enh91701     3  122103400  122104400      2       1  150064       1.8218     0.034241
enh91723     3  122331300  122332300      1       1  150064       1.9876      0.02343
enh91730     3  122510900  122511900      5       3  150064       1.6935     0.045178
enh91732     3  122608900  122609900      2       1  150064       2.9809    0.0014368
enh91733     3  122612500  122613500      5       2  150064       2.9101    0.0018064
enh91738     3  122676800  122677800      3       2  150064       2.3925    0.0083677
enh91750     3  122794500  122795500      3       2  150064       2.3111     0.010415
enh91753     3  122823400  122824400      5       2  150064       3.1136   0.00092399
enh91754     3  122828900  122829900      3       1  150064       3.4216   0.00031125
enh91758     3  122857300  122858300      1       1  150064       1.8921      0.02924
enh91785     3  123324200  123325200      3       2  150064       1.7576     0.039407
enh91805     3  123452500  123453500      3       2  150064       1.8659     0.031027
enh91840     3  123860500  123861500      4       2  150064       2.0274     0.021309
enh91846     3  123967400  123968400      3       2  150064       3.5508   0.00019206
enh91848     3  123979300  123980300      5       2  150064       3.9116   4.5852e-05
enh91849     3  123981700  123982700      3       2  150064       4.4017   5.3713e-06
enh91850     3  123986700  123987700      2       1  150064       3.8658   5.5355e-05
enh91851     3  123991300  123992300      3       2  150064       2.9628    0.0015243
enh91852     3  123995700  123996700      3       2  150064        2.927    0.0017114
enh91855     3  124070300  124071300      4       2  150064       3.4943   0.00023761
enh91857     3  124082800  124083800      3       2  150064       3.3314   0.00043202
enh91858     3  124084200  124085200      4       1  150064       3.3921   0.00034675
enh91859     3  124091600  124092600      5       2  150064       3.2465   0.00058414
enh91862     3  124109100  124110100      4       2  150064       2.8137    0.0024488
enh91864     3  124120200  124121200      4       1  150064       3.1812   0.00073335
enh91868     3  124231700  124232700      4       2  150064       2.1287      0.01664
enh91914     3  124542600  124543600      3       1  150064       1.7619     0.039045
enh91916     3  124545800  124546800      3       1  150064       2.1792     0.014659
enh91923     3  124568500  124569500      2       1  150064       1.7478     0.040248
enh91925     3  124570300  124571300      3       1  150064       1.8537     0.031891
enh91927     3  124592200  124593200      5       2  150064       2.2921     0.010949
enh91930     3  124598300  124599300      3       2  150064       1.8611     0.031364
enh91932     3  124602900  124603900      7       1  150064       2.0553     0.019927
enh91936     3  124701200  124702200      2       1  150064       1.7429     0.040677
enh91937     3  124704300  124705300      4       1  150064       1.6788       0.0466
enh91959     3  124837900  124838900      2       1  150064       2.6613    0.0038921
enh91960     3  124842600  124843600      7       2  150064       1.6522     0.049244
enh91961     3  124847100  124848100      4       2  150064       2.6189    0.0044107
enh91974     3  124910700  124911700      2       1  150064       2.9975    0.0013612
enh91978     3  124955200  124956200      3       2  150064        2.229     0.012907
enh91984     3  125070500  125071500      2       1  150064       1.8656     0.031048
enh91992     3  125121200  125122200      2       1  150064        1.846     0.032448
enh91995     3  125237000  125238000      6       3  150064       1.7114     0.043499
enh91998     3  125309900  125310900      2       1  150064       2.4667     0.006818
enh91999     3  125315300  125316300      6       2  150064       1.8224     0.034197
enh92002     3  125369800  125370800      4       1  150064       1.8113     0.035048
enh92008     3  125732700  125733700      5       2  150064        2.026      0.02138
enh92010     3  125750500  125751500      2       1  150064        1.809     0.035228
enh92061     3  126627400  126628400      3       2  150064        1.751     0.039973
enh92064     3  126645000  126646000      2       1  150064       2.1119     0.017349
enh92083     3  126769000  126770000      3       2  150064       1.6685     0.047612
enh92087     3  126807400  126808400      2       1  150064       1.7665     0.038656
enh92158     3  127724900  127725900      1       1  150064       1.7595      0.03925
enh92159     3  127769400  127770400      3       2  150064       1.7282     0.041973
enh92160     3  127779500  127780500      5       2  150064        2.047     0.020327
enh92163     3  127798800  127799800      2       1  150064       2.8751    0.0020196
enh92165     3  127818100  127819100      3       2  150064        3.033    0.0012107
enh92171     3  127897700  127898700      2       1  150064       4.0262   2.8343e-05
enh92172     3  127914200  127915200      3       1  150064       3.4563   0.00027381
enh92174     3  127926500  127927500      1       1  150064       3.6789    0.0001171
enh92175     3  127936500  127937500      3       1  150064       4.1177   1.9132e-05
enh92176     3  127945100  127946100      3       2  150064       3.2226   0.00063518
enh92177     3  127947800  127948800      3       1  150064       3.8282   6.4549e-05
enh92191     3  128067500  128068500      1       1  150064       2.0585      0.01977
enh92192     3  128073000  128074000      3       2  150064       2.9747    0.0014662
enh92224     3  128505700  128506700      2       1  150064        2.623    0.0043584
enh92247     3  128805800  128806800      1       1  150064       2.0976      0.01797
enh92257     3  128930300  128931300      1       1  150064        2.084      0.01858
enh92259     3  128947600  128948600      2       1  150064       2.1499     0.015783
enh92261     3  128958800  128959800      3       1  150064       2.8831    0.0019688
enh92263     3  128971400  128972400      1       1  150064       3.0267     0.001236
enh92264     3  128995900  128996900      2       1  150064       3.1611   0.00078597
enh92265     3  128998900  128999900      4       1  150064       3.2928   0.00049596
enh92266     3  129007800  129008800      2       1  150064        3.349   0.00040556
enh92267     3  129022600  129023600      2       1  150064       2.7247    0.0032184
enh92268     3  129023600  129024600      1       1  150064       3.6939    0.0001104
enh92270     3  129032000  129033000      3       1  150064       3.1762   0.00074618
enh92295     3  129244800  129245800      3       2  150064        2.526    0.0057685
enh92301     3  129267500  129268500      2       1  150064       1.7853     0.037108
enh92311     3  129319900  129320900      6       2  150064       1.6582     0.048638
enh92312     3  129320400  129321400      4       2  150064       1.7953     0.036304
enh92313     3  129329100  129330100      7       2  150064       1.9599     0.025004
enh92314     3  129334800  129335800      3       2  150064       1.7441     0.040567
enh92322     3  129403400  129404400      3       2  150064       1.9086     0.028155
enh92331     3  129511400  129512400      1       1  150064         1.87      0.03074
enh92363     3  130377100  130378100      1       1  150064         1.75      0.04006
enh92384     3  130746000  130747000      3       2  150064       1.8342     0.033309
enh92395     3  131270800  131271800      6       2  150064       2.7307    0.0031597
enh92398     3  131310000  131311000      4       2  150064       2.5735    0.0050331
enh92445     3  132491300  132492300      2       1  150064       1.7753     0.037924
enh92446     3  132502000  132503000      4       2  150064       2.2388     0.012584
enh92458     3  132910800  132911800     10       2  150064        2.576    0.0049977
enh92459     3  132925300  132926300      4       1  150064        3.129   0.00087716
enh92463     3  133002700  133003700      2       1  150064       2.6075    0.0045601
enh92464     3  133014400  133015400      5       3  150064        3.354    0.0003983
enh92465     3  133020100  133021100      5       3  150064       2.5225    0.0058263
enh92466     3  133046900  133047900      2       1  150064       2.4317    0.0075147
enh92468     3  133071100  133072100      3       2  150064       2.7006    0.0034609
enh92469     3  133081200  133082200      2       1  150064       1.8794     0.030092
enh92470     3  133093700  133094700      4       2  150064       2.0702     0.019219
enh92496     3  133540100  133541100      8       4  150064       2.3334    0.0098146
enh92501     3  133681200  133682200      8       3  150064       2.6187    0.0044133
enh92503     3  133689200  133690200      6       2  150064       2.2583     0.011963
enh92534     3  134048800  134049800      1       1  150064       1.8043      0.03559
enh92571     3  134428500  134429500      3       1  150064        1.922     0.027305
enh92602     3  134978000  134979000      1       1  150064       2.1741      0.01485
enh92603     3  134990500  134991500      1       1  150064       1.8558      0.03174
enh92604     3  135029000  135030000      3       2  150064       2.3911    0.0083981
enh92615     3  135511000  135512000      2       1  150064       3.7187   0.00010012
enh92616     3  135521600  135522600      1       1  150064       4.2585    1.029e-05
enh92617     3  135524900  135525900      1       1  150064       3.3013    0.0004812
enh92620     3  135615100  135616100      2       1  150064       3.1164   0.00091522
enh92621     3  135663600  135664600      1       1  150064       3.9272    4.297e-05
enh92622     3  135682900  135683900      2       1  150064       3.2415   0.00059451
enh92623     3  135686700  135687700      2       1  150064       3.6211   0.00014665
enh92625     3  135692700  135693700      1       1  150064       3.8187    6.709e-05
enh92627     3  135710200  135711200      2       1  150064       2.1566     0.015519
enh92628     3  135713100  135714100      4       1  150064       3.5949   0.00016226
enh92632     3  135789000  135790000      2       1  150064       2.0005     0.022724
enh92638     3  135889900  135890900      1       1  150064       2.2668       0.0117
enh92643     3  135916500  135917500      2       1  150064       2.8409    0.0022496
enh92646     3  135994800  135995800      3       1  150064       4.2451   1.0927e-05
enh92647     3  135995900  135996900      1       1  150064       6.0002    9.851e-10
enh92650     3  136054500  136055500      4       2  150064       2.3513     0.009355
enh92652     3  136069400  136070400      3       2  150064        3.621   0.00014672
enh92653     3  136183100  136184100      5       2  150064       2.3833    0.0085789
enh92654     3  136192200  136193200      3       2  150064       3.1965   0.00069542
enh92657     3  136314500  136315500      2       1  150064       1.9771     0.024016
enh92659     3  136351200  136352200      4       2  150064        1.773     0.038114
enh92663     3  136443800  136444800      2       1  150064       4.9473   3.7617e-07
enh92666     3  136449600  136450600      2       1  150064       2.5073    0.0060829
enh92668     3  136455200  136456200      3       1  150064        2.456    0.0070252
enh92670     3  136467400  136468400      3       2  150064       2.7043    0.0034223
enh92671     3  136472600  136473600      2       1  150064       3.1548   0.00080316
enh92676     3  136521200  136522200      2       1  150064       2.3337    0.0098062
enh92677     3  136539200  136540200      2       1  150064       2.7808    0.0027115
enh92678     3  136549900  136550900      5       2  150064       2.8644    0.0020891
enh92679     3  136554700  136555700      1       1  150064       2.0492      0.02022
enh92680     3  136556800  136557800      2       1  150064       2.4804    0.0065618
enh92681     3  136558400  136559400      3       1  150064       3.8239   6.5685e-05
enh92682     3  136570300  136571300      3       2  150064       2.4201    0.0077573
enh92683     3  136575100  136576100      2       1  150064       2.8816    0.0019781
enh92684     3  136577300  136578300      1       1  150064       3.1285    0.0008784
enh92685     3  136582400  136583400      5       1  150064       2.9045    0.0018392
enh92686     3  136610700  136611700      4       1  150064       2.9794    0.0014443
enh92687     3  136611600  136612600      3       2  150064       3.7389   9.2399e-05
enh92688     3  136613000  136614000      1       1  150064       3.0322     0.001214
enh92690     3  136620100  136621100      1       1  150064       3.0138      0.00129
enh92691     3  136625400  136626400      2       1  150064       2.5703    0.0050805
enh92692     3  136628600  136629600      1       1  150064       2.6579     0.003931
enh92693     3  136633000  136634000      1       1  150064       2.5368     0.005594
enh92694     3  136634600  136635600      3       2  150064       2.5181    0.0059003
enh92696     3  136637400  136638400      1       1  150064       2.8617     0.002107
enh92697     3  136648800  136649800      1       1  150064       3.0287     0.001228
enh92699     3  136661400  136662400      2       1  150064       2.4908    0.0063731
enh92701     3  136679600  136680600      1       1  150064       3.7885    7.579e-05
enh92702     3  136703300  136704300      4       1  150064       3.8156   6.7914e-05
enh92703     3  136713900  136714900      1       1  150064       1.7135      0.04331
enh92705     3  136738800  136739800      4       1  150064       4.0814   2.2387e-05
enh92707     3  136784600  136785600      1       1  150064       2.2963      0.01083
enh92751     3  137931800  137932800      2       1  150064       2.4196    0.0077692
enh92759     3  138078000  138079000      4       1  150064       1.8077     0.035328
enh92772     3  138391500  138392500      1       1  150064       2.1802      0.01462
enh92773     3  138405400  138406400      1       1  150064       2.0525      0.02006
enh92778     3  138537000  138538000      1       1  150064       1.8135      0.03488
enh92784     3  138564400  138565400      2       1  150064       1.7239     0.042367
enh92829     3  139769300  139770300      1       1  150064        2.394     0.008334
enh92852     3  140304500  140305500      2       1  150064        2.413    0.0079113
enh92853     3  140307300  140308300      4       2  150064       2.6495    0.0040308
enh92855     3  140348200  140349200      2       1  150064        3.643   0.00013474
enh92856     3  140355100  140356100      8       2  150064       3.8544   5.8004e-05
enh92903     3  141093900  141094900      5       2  150064       1.9089     0.028135
enh92970     3  142037400  142038400      1       1  150064        1.863      0.03123
enh92985     3  142572000  142573000      1       1  150064       1.7397      0.04096
enh92994     3  142706200  142707200      4       2  150064       2.0839     0.018587
enh92995     3  142722000  142723000      3       2  150064       2.0135     0.022032
enh93007     3  143021200  143022200      5       3  150064       2.5356     0.005613
enh93008     3  143026000  143027000      3       2  150064       1.6952     0.045015
enh93028     3  143513600  143514600      2       1  150064       2.2234     0.013094
enh93052     3  144220600  144221600      2       1  150064       2.7156    0.0033076
enh93101     3  146498500  146499500      6       3  150064       1.8002     0.035916
enh93134     3  147793100  147794100      1       1  150064       1.7152      0.04315
enh93151     3  148474600  148475600      1       1  150064       2.0657      0.01943
enh93155     3  148620100  148621100      7       2  150064       2.0037     0.022549
enh93175     3  148903500  148904500      5       3  150064       2.3819    0.0086111
enh93176     3  148906100  148907100      2       1  150064        1.734     0.041459
enh93177     3  148915400  148916400      5       3  150064       2.0921     0.018217
enh93179     3  148939300  148940300      5       2  150064       2.1003      0.01785
enh93260     3  149379800  149380800      1       1  150064       2.2212      0.01317
enh93287     3  149799800  149800800      4       2  150064        2.506     0.006105
enh93350     3  150239000  150240000      5       3  150064       1.9798     0.023863
enh93358     3  150326600  150327600      3       2  150064       2.2344     0.012727
enh93379     3  150688300  150689300      2       1  150064       2.7165    0.0032989
enh93422     3  151273800  151274800      1       1  150064       2.2402      0.01254
enh93452     3  151800600  151801600      3       1  150064       1.9121     0.027929
enh93469     3  152026100  152027100      1       1  150064       1.9048       0.0284
enh93472     3  152035800  152036800      4       2  150064       2.4528    0.0070876
enh93493     3  152120800  152121800      1       1  150064       2.1297       0.0166
enh93502     3  152235000  152236000      2       1  150064       3.3334   0.00042901
enh93504     3  152313200  152314200      2       1  150064       2.0169     0.021853
enh93505     3  152314200  152315200      2       1  150064        1.938     0.026311
enh93510     3  152367700  152368700      6       2  150064       1.9116     0.027961
enh93513     3  152389500  152390500      7       3  150064       1.9506     0.025555
enh93515     3  152436300  152437300      1       1  150064        2.134      0.01642
enh93516     3  152438000  152439000      1       1  150064       1.8037      0.03564
enh93517     3  152497200  152498200      2       1  150064       1.8089      0.03523
enh93518     3  152515300  152516300      4       1  150064       2.4686    0.0067824
enh93519     3  152544900  152545900      2       1  150064       2.9421    0.0016299
enh93520     3  152551600  152552600      3       1  150064       2.8442    0.0022259
enh93544     3  153068300  153069300      5       2  150064       1.6598      0.04848
enh93545     3  153317100  153318100      2       1  150064       2.0457     0.020394
enh93547     3  153339600  153340600      1       1  150064        1.663      0.04816
enh93553     3  153500500  153501500      1       1  150064        1.776      0.03787
enh93577     3  153965400  153966400      1       1  150064       1.9216      0.02733
enh93579     3  154036500  154037500      3       2  150064       2.0155     0.021926
enh93600     3  155001400  155002400      6       2  150064       2.1209     0.016965
enh93603     3  155081000  155082000      6       3  150064       1.7121     0.043443
enh93615     3  155215600  155216600      1       1  150064       2.3069      0.01053
enh93616     3  155229800  155230800      4       1  150064       2.4743    0.0066749
enh93621     3  155324200  155325200      4       2  150064       2.0369      0.02083
enh93632     3  155422200  155423200      3       2  150064       2.6168    0.0044378
enh93634     3  155455600  155456600      1       1  150064        2.304      0.01061
enh93674     3  156209800  156210800      3       2  150064       1.7954     0.036295
enh93689     3  156360600  156361600      1       1  150064       2.0379      0.02078
enh93704     3  156469900  156470900      2       1  150064       1.9412     0.026119
enh93721     3  156793700  156794700      3       2  150064       2.1932     0.014147
enh93722     3  156795100  156796100      4       1  150064       1.8116     0.035026
enh93728     3  156817100  156818100      4       1  150064       2.1941     0.014114
enh93733     3  156833200  156834200      2       1  150064       2.4107     0.007961
enh93811     3  159074600  159075600      2       1  150064       2.0398     0.020688
enh93813     3  159096000  159097000      4       2  150064       2.0771     0.018897
enh93814     3  159175800  159176800      1       1  150064       2.5977     0.004693
enh93822     3  159386900  159387900      2       1  150064       1.7211      0.04262
enh93823     3  159390400  159391400      6       2  150064       1.8851     0.029707
enh93837     3  159513200  159514200      2       1  150064        2.003     0.022586
enh93847     3  159554000  159555000      2       1  150064       1.6507     0.049398
enh93852     3  159562700  159563700      3       1  150064       2.0309     0.021132
enh93869     3  159620400  159621400      3       2  150064       2.0215     0.021616
enh93901     3  160361800  160362800      5       2  150064       1.9279     0.026932
enh93905     3  160395500  160396500      3       1  150064       1.8198     0.034393
enh93909     3  160498900  160499900      4       2  150064       2.3481    0.0094359
enh93911     3  160512200  160513200      6       3  150064       2.6471     0.004059
enh93912     3  160513900  160514900      6       2  150064       1.8441     0.032582
enh93913     3  160522000  160523000      1       1  150064       1.6584      0.04862
enh93914     3  160525900  160526900      6       2  150064       2.1943     0.014107
enh93916     3  160594100  160595100      1       1  150064         2.06       0.0197
enh93918     3  160603800  160604800      3       2  150064       2.4849    0.0064802
enh93919     3  160629000  160630000      4       2  150064       2.4229    0.0076988
enh93920     3  160637600  160638600      3       1  150064       1.6671     0.047748
enh93922     3  160646900  160647900      3       2  150064       3.0182    0.0012716
enh93929     3  160866600  160867600      1       1  150064        1.834      0.03333
enh93930     3  160867300  160868300      1       1  150064       2.4805     0.006559
enh93931     3  160880400  160881400      1       1  150064       2.2383       0.0126
enh93935     3  160983800  160984800      2       1  150064       3.1393   0.00084671
enh93936     3  161067200  161068200      4       1  150064       2.0241     0.021481
enh93937     3  161133300  161134300      1       1  150064       2.3963      0.00828
enh93938     3  161137800  161138800      1       1  150064       1.6536       0.0491
enh93940     3  161144200  161145200      2       1  150064       2.6915    0.0035563
enh93944     3  161357600  161358600      5       3  150064         3.97   3.5942e-05
enh93945     3  161407800  161408800      1       1  150064       2.4593      0.00696
enh93946     3  161483900  161484900      4       2  150064       4.9507   3.6971e-07
enh93948     3  161577300  161578300      1       1  150064       1.8771      0.03025
enh93951     3  161632600  161633600      3       2  150064       2.0855      0.01851
enh93952     3  161657500  161658500      1       1  150064       3.5127    0.0002218
enh93953     3  161790700  161791700      7       4  150064       3.9767   3.4942e-05
enh93955     3  161942000  161943000      5       2  150064       2.4095    0.0079879
enh93974     3  164059600  164060600      4       2  150064       2.3573    0.0092044
enh93981     3  165907500  165908500      3       1  150064       2.6101    0.0045264
enh93986     3  166703400  166704400      1       1  150064       1.8162      0.03467
enh93996     3  167375200  167376200      1       1  150064        2.879     0.001995
enh94001     3  167453900  167454900      3       1  150064       3.6233   0.00014542
enh94002     3  167627100  167628100      3       1  150064        1.825     0.034003
enh94012     3  167801700  167802700      4       1  150064       2.3552    0.0092568
enh94013     3  167804200  167805200      2       1  150064       2.2317     0.012816
enh94014     3  167809300  167810300      4       1  150064       2.0899     0.018313
enh94015     3  167814400  167815400      2       1  150064       2.0918      0.01823
enh94016     3  167834600  167835600      2       1  150064       1.9143      0.02779
enh94018     3  167930300  167931300      2       1  150064       1.8065      0.03542
enh94025     3  168136100  168137100      1       1  150064       1.6561      0.04885
enh94044     3  168594100  168595100      6       3  150064       1.9252     0.027101
enh94048     3  168657100  168658100      1       1  150064       1.9872      0.02345
enh94051     3  168759300  168760300      3       1  150064       1.8583     0.031562
enh94057     3  168840000  168841000      3       1  150064       1.9038     0.028469
enh94069     3  169040900  169041900      1       1  150064       2.0792       0.0188
enh94094     3  169347400  169348400      4       2  150064       1.8607      0.03139
enh94095     3  169351000  169352000      1       1  150064       1.7068      0.04393
enh94096     3  169417100  169418100      2       1  150064       2.2414     0.012499
enh94100     3  169554000  169555000      5       1  150064       2.4056    0.0080737
enh94104     3  169687300  169688300      2       1  150064       1.6492     0.049557
enh94105     3  169716500  169717500      3       1  150064       1.9151     0.027738
enh94107     3  169870400  169871400      2       1  150064       1.8029     0.035702
enh94108     3  169871200  169872200      3       1  150064       2.1271     0.016706
enh94114     3  169944100  169945100      7       4  150064       1.9895     0.023321
enh94119     3  170039600  170040600      1       1  150064       1.8439       0.0326
enh94156     3  170543400  170544400      3       1  150064       1.8896     0.029403
enh94158     3  170552700  170553700      2       1  150064       2.1544     0.015605
enh94160     3  170588400  170589400      2       1  150064       2.5201    0.0058659
enh94161     3  170715700  170716700      2       1  150064       3.1957    0.0006974
enh94164     3  170723300  170724300      4       1  150064         1.84     0.032883
enh94178     3  170883200  170884200      2       1  150064       1.7317     0.041666
enh94180     3  170893900  170894900      5       2  150064       1.7852     0.037112
enh94190     3  170983900  170984900      2       1  150064       1.7873     0.036944
enh94191     3  170987600  170988600      3       1  150064        1.826     0.033924
enh94193     3  171002000  171003000      5       1  150064       2.0436     0.020497
enh94219     3  171135200  171136200      2       1  150064        1.944     0.025946
enh94228     3  171173700  171174700      2       1  150064        1.803     0.035695
enh94239     3  171429600  171430600      1       1  150064       1.6568      0.04878
enh94240     3  171436600  171437600      3       1  150064        1.778     0.037701
enh94247     3  171499400  171500400      3       1  150064       2.5337    0.0056431
enh94248     3  171508100  171509100      2       1  150064       2.3313    0.0098693
enh94250     3  171519300  171520300      4       2  150064       2.2414     0.012501
enh94386     3  172571800  172572800      1       1  150064       1.6652      0.04794
enh94399     3  173112000  173113000      5       2  150064       1.8128     0.034929
enh94418     3  173514500  173515500      5       2  150064         4.28   9.3449e-06
enh94419     3  173516600  173517600      3       1  150064       4.2057   1.3013e-05
enh94420     3  173534400  173535400      2       1  150064       1.8468      0.03239
enh94421     3  173536600  173537600      2       1  150064       3.6585   0.00012684
enh94425     3  173638000  173639000      1       1  150064       1.7697      0.03839
enh94428     3  173656000  173657000      3       1  150064       1.9751     0.024126
enh94430     3  173710500  173711500      1       1  150064       2.6597      0.00391
enh94432     3  173812000  173813000      4       2  150064       2.0066     0.022398
enh94434     3  173838300  173839300      3       1  150064       1.6798     0.046495
enh94435     3  173866400  173867400      3       2  150064       1.6473     0.049746
enh94438     3  173949500  173950500      4       2  150064       1.7527     0.039826
enh94439     3  173960800  173961800      4       2  150064       1.7147     0.043197
enh94449     3  174160100  174161100      1       1  150064       1.8057      0.03548
enh94450     3  174180300  174181300      1       1  150064       1.8518      0.03203
enh94453     3  174256700  174257700      7       3  150064       3.1817     0.000732
enh94455     3  174673900  174674900      3       2  150064       1.9898     0.023308
enh94463     3  175107100  175108100      4       1  150064       1.8548     0.031811
enh94466     3  175149800  175150800      1       1  150064       3.3597    0.0003901
enh94474     3  175937800  175938800      4       2  150064        1.944      0.02595
enh94483     3  176414500  176415500      2       1  150064       1.9224      0.02728
enh94490     3  176638000  176639000      7       2  150064       2.2051     0.013722
enh94491     3  176649900  176650900      8       2  150064       2.4435    0.0072734
enh94498     3  176758800  176759800      1       1  150064        2.666     0.003838
enh94500     3  176764600  176765600      1       1  150064       3.2209    0.0006389
enh94504     3  176781200  176782200      3       1  150064        2.876    0.0020137
enh94506     3  176791800  176792800      4       2  150064       2.5951    0.0047283
enh94507     3  176806900  176807900      5       2  150064       1.9272     0.026976
enh94510     3  176821900  176822900      4       2  150064       3.0597    0.0011078
enh94513     3  176827400  176828400      3       2  150064       2.9074    0.0018222
enh94522     3  176867700  176868700      6       3  150064       1.7804     0.037502
enh94545     3  177057900  177058900      1       1  150064       2.6273     0.004303
enh94552     3  177148100  177149100      3       1  150064       2.3278    0.0099612
enh94613     3  177818700  177819700      4       2  150064       1.8746     0.030426
enh94616     3  177854500  177855500      1       1  150064        1.887      0.02958
enh94618     3  177869700  177870700      1       1  150064       2.5967     0.004706
enh94619     3  177877100  177878100      4       2  150064       1.9701     0.024416
enh94620     3  177888300  177889300      2       1  150064       2.1739     0.014856
enh94621     3  177899900  177900900      3       2  150064       1.6712      0.04734
enh94624     3  177912800  177913800      1       1  150064       2.4864     0.006453
enh94625     3  177919800  177920800      5       2  150064       2.8924    0.0019118
enh94632     3  178038100  178039100      7       2  150064       2.0287     0.021243
enh94639     3  178242600  178243600      2       1  150064       2.2391     0.012576
enh94646     3  178436600  178437600      1       1  150064       1.8943      0.02909
enh94718     3  179831900  179832900      2       1  150064       2.9643    0.0015168
enh94719     3  179834200  179835200      2       1  150064       2.9676    0.0015006
enh94721     3  180100500  180101500      3       2  150064        1.887     0.029577
enh94729     3  180522200  180523200      4       2  150064       1.8163     0.034665
enh94730     3  180629000  180630000      2       1  150064       5.4446   2.5956e-08
enh94731     3  180632600  180633600      1       1  150064       6.2898    1.589e-10
enh94733     3  180648800  180649800      4       2  150064       5.4646   2.3201e-08
enh94737     3  180768200  180769200      4       1  150064       5.3869   3.5833e-08
enh94742     3  180823900  180824900      1       1  150064       5.7508    4.442e-09
enh94745     3  181034800  181035800      1       1  150064        5.194    1.029e-07
enh94748     3  181101200  181102200      1       1  150064       4.5801    2.324e-06
enh94751     3  181176400  181177400      1       1  150064       4.1959    1.359e-05
enh94752     3  181252000  181253000      1       1  150064       2.0397      0.02069
enh94758     3  181404800  181405800      1       1  150064        2.334     0.009799
enh94759     3  181410000  181411000      2       1  150064       2.1458     0.015945
enh94777     3  181723300  181724300      1       1  150064       1.8962      0.02897
enh94780     3  181835400  181836400      1       1  150064       1.6489      0.04958
enh94788     3  181952600  181953600      3       1  150064       1.8192     0.034441
enh94793     3  182023500  182024500      4       1  150064        1.656     0.048863
enh94795     3  182040600  182041600      3       1  150064       1.7073     0.043887
enh94836     3  182695600  182696600      1       1  150064       1.8448      0.03253
enh94837     3  182698800  182699800      1       1  150064       1.6873      0.04577
enh94845     3  182903100  182904100      1       1  150064       2.4024     0.008144
enh94889     3  183453100  183454100      1       1  150064       1.7609      0.03913
enh94896     3  183543700  183544700      2       1  150064       2.0985     0.017932
enh94983     3  184473900  184474900      5       2  150064       2.5502    0.0053834
enh95034     3  185411200  185412200      2       1  150064       2.2588     0.011948
enh95036     3  185415600  185416600      1       1  150064       2.8935     0.001905
enh95038     3  185421300  185422300      3       2  150064       2.8216    0.0023891
enh95039     3  185426500  185427500      1       1  150064       2.6721     0.003769
enh95040     3  185428700  185429700      1       1  150064       2.8206     0.002397
enh95046     3  185442400  185443400      2       1  150064        2.733    0.0031385
enh95048     3  185447200  185448200      1       1  150064       1.8907      0.02933
enh95090     3  185762800  185763800      3       2  150064       1.7112     0.043524
enh95092     3  185775400  185776400      2       1  150064       2.0255     0.021406
enh95094     3  185801400  185802400      2       1  150064        3.238   0.00060188
enh95096     3  185808300  185809300      2       1  150064       2.1716     0.014942
enh95097     3  185810600  185811600      2       1  150064        2.027     0.021332
[truncated: 1,072,851 more chars]
