# Supplementary material for: Identifying enhancer properties associated with genetic risk for complex traits using regulome-wide association studies
Source: PLoS Comput Biol. 2022 Sep 7;18(9):e1010430. doi: 10.1371/journal.pcbi.1010430 (PMC9484640; doi:10.1371/journal.pcbi.1010430)
Supplement: S3 Table — Sample names are as described in the ROADMAP epigenomics project integrative analysis portal: https://egg2.wustl.edu/roadmap/web_portal/meta.html. (ZIP) [file pcbi.1010430.s010.zip › supplemental_table3/E059skin_sig_enhancers05.gcov.out]

GENE       CHR      START       STOP  NSNPS  NPARAM       N        ZSTAT            P
enh49694     1     966000     967000      1       1  150064       1.6666       0.0478
enh49712     1    1168800    1169800      4       1  150064       2.0071     0.022368
enh49714     1    1178600    1179600      4       1  150064       2.0189     0.021749
enh49715     1    1185900    1186900      4       2  150064       1.9041     0.028447
enh49772     1    1489100    1490100      7       2  150064       1.6941     0.045128
enh49806     1    1706400    1707400      2       1  150064       2.8494    0.0021899
enh49831     1    1841400    1842400      3       1  150064       2.0797     0.018775
enh49843     1    2057800    2058800      2       1  150064       2.6994    0.0034735
enh49844     1    2062900    2063900      3       2  150064       3.1698   0.00076283
enh49845     1    2065500    2066500      3       1  150064       3.2007    0.0006855
enh49846     1    2067500    2068500      2       1  150064       2.0175     0.021824
enh49847     1    2071200    2072200      5       2  150064       3.2169   0.00064792
enh49848     1    2081400    2082400      3       2  150064       2.8899    0.0019269
enh49849     1    2089400    2090400      2       1  150064       3.1738   0.00075222
enh49851     1    2101300    2102300      1       1  150064       3.4508    0.0002795
enh49854     1    2110600    2111600      7       3  150064       2.8597    0.0021204
enh49855     1    2112000    2113000      4       1  150064       2.6538    0.0039795
enh49859     1    2127000    2128000      2       1  150064       2.5265    0.0057606
enh49863     1    2133200    2134200      3       2  150064       2.2004     0.013889
enh49865     1    2139600    2140600      3       2  150064       1.7966       0.0362
enh49873     1    2173300    2174300      2       1  150064       3.3947   0.00034357
enh49882     1    2210800    2211800      1       1  150064       2.1079      0.01752
enh49883     1    2214800    2215800      6       3  150064       1.7659     0.038702
enh49889     1    2233000    2234000      2       1  150064        2.019     0.021745
enh49907     1    2380900    2381900      5       2  150064       4.7124    1.224e-06
enh49908     1    2382900    2383900      4       2  150064       4.4113   5.1387e-06
enh49909     1    2384800    2385800      1       1  150064       5.0873    1.816e-07
enh49910     1    2387000    2388000      5       2  150064       4.5664   2.4813e-06
enh49911     1    2390000    2391000      7       3  150064       4.3885   5.7064e-06
enh49912     1    2391100    2392100      5       2  150064       4.0566     2.49e-05
enh49927     1    2520300    2521300      3       1  150064       2.7174    0.0032897
enh49928     1    2523000    2524000     13       2  150064        3.086    0.0010143
enh49929     1    2524200    2525200      9       2  150064        3.112   0.00092914
enh49930     1    2525500    2526500      2       1  150064       2.7807    0.0027122
enh49931     1    2538600    2539600     11       2  150064       2.9535    0.0015711
enh49932     1    2571500    2572500      2       1  150064       2.8339    0.0022993
enh49950     1    3400100    3401100      4       2  150064       1.9233     0.027219
enh50040     1    6260300    6261300      1       1  150064       1.7453      0.04047
enh50041     1    6264400    6265400      3       2  150064         2.25     0.012223
enh50074     1    6531200    6532200      3       1  150064       2.9768    0.0014565
enh50080     1    6552200    6553200      3       1  150064       1.9459     0.025835
enh50082     1    6555200    6556200      3       1  150064       2.1548      0.01559
enh50084     1    6575500    6576500      1       1  150064       2.1343      0.01641
enh50097     1    6657800    6658800      4       2  150064       1.9395     0.026219
enh50099     1    6669200    6670200      2       1  150064       1.8024     0.035742
enh50101     1    6676000    6677000      3       1  150064       2.1533     0.015649
enh50102     1    6684000    6685000      2       1  150064       2.1264     0.016733
enh50104     1    6689500    6690500      3       2  150064       4.0408    2.663e-05
enh50105     1    6694300    6695300      8       2  150064       2.0884     0.018382
enh50107     1    6713700    6714700      1       1  150064        3.686    0.0001139
enh50110     1    6758800    6759800      3       2  150064       4.0168   2.9492e-05
enh50111     1    6759700    6760700      2       1  150064       3.5669   0.00018061
enh50120     1    6847000    6848000      3       1  150064       1.7795     0.037581
enh50123     1    6851000    6852000      4       2  150064       1.8562     0.031711
enh50154     1    7315400    7316400      5       1  150064       1.9007     0.028674
enh50247     1    8362400    8363400      2       1  150064       3.5833   0.00016966
enh50248     1    8373900    8374900      3       2  150064        4.624   1.8821e-06
enh50249     1    8389200    8390200      6       2  150064       5.0419   2.3042e-07
enh50252     1    8403800    8404800      2       1  150064       3.1255   0.00088761
enh50255     1    8411400    8412400      1       1  150064       2.0981      0.01795
enh50257     1    8419100    8420100      3       2  150064       2.5203    0.0058626
enh50258     1    8423500    8424500      5       2  150064       3.9983   3.1898e-05
enh50259     1    8427200    8428200      1       1  150064       2.9348     0.001669
enh50260     1    8431400    8432400      4       2  150064       5.2959   5.9221e-08
enh50264     1    8444500    8445500      2       1  150064       4.8974   4.8548e-07
enh50266     1    8450900    8451900      3       2  150064       2.9505    0.0015861
enh50267     1    8452600    8453600      1       1  150064       5.5087    1.807e-08
enh50268     1    8454300    8455300      2       1  150064       3.3185   0.00045251
enh50269     1    8456700    8457700      1       1  150064       1.6541      0.04905
enh50270     1    8468500    8469500      2       1  150064       4.9784   3.2059e-07
enh50273     1    8476400    8477400      8       4  150064        4.572   2.4159e-06
enh50275     1    8484800    8485800      2       1  150064       4.3574   6.5811e-06
enh50276     1    8486200    8487200      1       1  150064       5.5214    1.682e-08
enh50277     1    8498600    8499600      1       1  150064        5.656    7.747e-09
enh50278     1    8500900    8501900      2       1  150064       4.5893   2.2235e-06
enh50280     1    8516300    8517300      1       1  150064       2.5713     0.005066
enh50281     1    8519700    8520700      2       1  150064       2.4722    0.0067138
enh50282     1    8523500    8524500      3       2  150064       1.9672     0.024582
enh50283     1    8536000    8537000      2       1  150064       3.8195   6.6868e-05
enh50284     1    8536900    8537900      3       1  150064       3.2444   0.00058856
enh50285     1    8538200    8539200      3       1  150064        2.004     0.022537
enh50287     1    8543000    8544000      2       1  150064       2.1847     0.014455
enh50288     1    8557400    8558400      3       2  150064       2.3926    0.0083642
enh50289     1    8569900    8570900      2       1  150064        2.394    0.0083322
enh50291     1    8580600    8581600      3       2  150064       2.3313    0.0098686
enh50293     1    8586000    8587000      3       1  150064        2.376    0.0087516
enh50296     1    8599900    8600900      2       1  150064       2.4961    0.0062787
enh50298     1    8611300    8612300      3       2  150064        2.269     0.011635
enh50299     1    8612600    8613600      1       1  150064       3.1458    0.0008281
enh50300     1    8615200    8616200      1       1  150064        3.125    0.0008889
enh50301     1    8623300    8624300      3       2  150064       2.3761    0.0087482
enh50303     1    8638900    8639900      1       1  150064       3.1811    0.0007335
enh50304     1    8655600    8656600      2       1  150064       2.6443    0.0040927
enh50305     1    8658300    8659300      6       2  150064       2.9781    0.0014503
enh50306     1    8686600    8687600      1       1  150064       2.9013     0.001858
enh50308     1    8690200    8691200      1       1  150064       3.1268    0.0008837
enh50309     1    8706500    8707500      2       1  150064       2.9936    0.0013784
enh50310     1    8708000    8709000      4       2  150064       2.3768    0.0087315
enh50311     1    8711900    8712900      1       1  150064       2.6695     0.003798
enh50312     1    8719000    8720000      1       1  150064       2.4949       0.0063
enh50316     1    8725900    8726900      2       1  150064        2.806    0.0025081
enh50318     1    8728900    8729900      1       1  150064       1.9571      0.02517
enh50319     1    8730400    8731400      2       1  150064       2.3313     0.009868
enh50321     1    8737600    8738600      1       1  150064       2.9436     0.001622
enh50323     1    8740800    8741800      2       1  150064         2.38    0.0086572
enh50326     1    8758200    8759200      1       1  150064       2.7985     0.002567
enh50330     1    8772100    8773100      1       1  150064       1.7195      0.04276
enh50334     1    8787700    8788700      3       2  150064       3.4642   0.00026589
enh50335     1    8800300    8801300      1       1  150064       1.7758      0.03788
enh50337     1    8871300    8872300      5       3  150064       2.2859     0.011131
enh50344     1    8903900    8904900      1       1  150064       2.1767      0.01475
enh50347     1    8918300    8919300      3       2  150064       1.8549     0.031802
enh50348     1    8920600    8921600      1       1  150064       2.2328      0.01278
enh50349     1    8931600    8932600      1       1  150064       1.8274      0.03382
enh50353     1    8949800    8950800      3       1  150064       2.8461    0.0022127
enh50354     1    8963200    8964200      5       2  150064        2.408    0.0080203
enh50383     1    9202000    9203000      1       1  150064       1.7824      0.03734
enh50409     1    9326700    9327700      4       2  150064       1.9922     0.023176
enh50411     1    9330300    9331300      4       2  150064       1.9758     0.024088
enh50412     1    9331200    9332200     10       2  150064       2.4703    0.0067496
enh50426     1    9408900    9409900      8       4  150064       2.2792     0.011329
enh50429     1    9422100    9423100      7       4  150064       1.7535     0.039756
enh50463     1    9651400    9652400      1       1  150064       1.8634       0.0312
enh50478     1    9779700    9780700      1       1  150064       1.9219      0.02731
enh50510     1    9923400    9924400      3       2  150064        2.006      0.02243
enh50567     1   10317600   10318600      2       1  150064       1.6877     0.045736
enh50621     1   10960900   10961900      3       1  150064       2.1209     0.016963
enh50633     1   11105200   11106200      1       1  150064       1.7897      0.03675
enh50653     1   11335700   11336700      1       1  150064       2.0523      0.02007
enh50657     1   11376700   11377700      2       1  150064       2.1261     0.016749
enh50678     1   11849500   11850500      1       1  150064       2.1348      0.01639
enh50679     1   11854200   11855200      3       1  150064       1.8679     0.030889
enh50690     1   11943400   11944400      4       2  150064       1.7886     0.036842
enh50699     1   11995400   11996400      6       3  150064       1.9493     0.025627
enh50701     1   11997300   11998300      3       1  150064       2.7109    0.0033549
enh50703     1   12000400   12001400      4       1  150064       2.0448     0.020437
enh50720     1   12112400   12113400      5       2  150064       1.7028     0.044306
enh50721     1   12128100   12129100      2       1  150064       2.6411    0.0041314
enh50725     1   12190200   12191200      3       1  150064       1.6689     0.047567
enh50786     1   12659700   12660700      6       3  150064       1.7259     0.042179
enh50799     1   14029000   14030000      3       2  150064       2.6984    0.0034838
enh50804     1   14074400   14075400      2       1  150064       1.6562     0.048838
enh50810     1   14090700   14091700      1       1  150064       1.7987      0.03603
enh50837     1   14812000   14813000      6       3  150064       1.7471      0.04031
enh50861     1   15253300   15254300      4       1  150064       1.7052      0.04408
enh50917     1   15522400   15523400      7       2  150064         1.75     0.040061
enh50927     1   15569600   15570600      5       2  150064       1.7734      0.03808
enh51078     1   16535800   16536800      2       1  150064       2.0455     0.020402
enh51079     1   16536500   16537500      3       2  150064       2.0112     0.022153
enh51080     1   16542000   16543000      5       2  150064       1.9718     0.024318
enh51082     1   16546200   16547200      2       1  150064       2.2251     0.013037
enh51085     1   16564000   16565000      2       1  150064       2.7283    0.0031827
enh51086     1   16569000   16570000      4       2  150064       2.1207     0.016975
enh51087     1   16570200   16571200      1       1  150064        2.126      0.01675
enh51088     1   16574900   16575900      1       1  150064       2.3933     0.008348
enh51089     1   16577000   16578000      2       1  150064       1.8597     0.031464
enh51090     1   16578300   16579300      1       1  150064       2.1909      0.01423
enh51093     1   16592500   16593500      3       1  150064       2.1759      0.01478
enh51094     1   16594300   16595300      2       1  150064       1.6956     0.044977
enh51095     1   16644800   16645800      3       1  150064       2.0685     0.019295
enh51098     1   16665800   16666800      3       1  150064       1.8192     0.034444
enh51100     1   16679200   16680200      1       1  150064       2.0801      0.01876
enh51101     1   16690700   16691700      3       1  150064       1.9097     0.028088
enh51104     1   16698400   16699400      2       1  150064       1.7669     0.038622
enh51106     1   16703200   16704200      3       1  150064       2.0108     0.022174
enh51107     1   16711600   16712600      2       1  150064       1.7801     0.037533
enh51108     1   16713800   16714800      2       1  150064       1.8111     0.035064
enh51113     1   16782900   16783900      2       1  150064       1.9449     0.025895
enh51115     1   16823700   16824700      3       1  150064       1.8836     0.029809
enh51147     1   17287500   17288500      3       2  150064       1.7123     0.043425
enh51151     1   17307900   17308900      3       2  150064       2.4274    0.0076031
enh51152     1   17310200   17311200      4       2  150064       4.2187   1.2287e-05
enh51157     1   17341800   17342800      4       1  150064       2.2388     0.012585
enh51158     1   17349800   17350800      5       3  150064       2.1998     0.013911
enh51159     1   17358900   17359900      2       1  150064       1.7744        0.038
enh51160     1   17371600   17372600      7       1  150064       2.3649    0.0090177
enh51161     1   17372600   17373600      3       1  150064       2.2668     0.011702
enh51162     1   17373900   17374900      7       2  150064        2.435    0.0074458
enh51163     1   17378400   17379400      2       1  150064       2.7791    0.0027255
enh51164     1   17386100   17387100      3       1  150064       3.0325    0.0012126
enh51165     1   17390000   17391000      7       3  150064       2.3775    0.0087148
enh51174     1   17454400   17455400      1       1  150064       1.8736      0.03049
enh51188     1   17552400   17553400      4       2  150064       2.3533    0.0093034
enh51190     1   17561000   17562000      3       2  150064       2.7033    0.0034323
enh51261     1   19217700   19218700      3       1  150064       1.9578     0.025127
enh51276     1   19263300   19264300      2       1  150064        1.845     0.032521
enh51311     1   19636300   19637300      6       3  150064       1.7159     0.043089
enh51312     1   19640300   19641300      4       2  150064       2.1806     0.014606
enh51313     1   19641200   19642200      2       1  150064       2.3052     0.010576
enh51354     1   19831800   19832800      7       3  150064       1.9153     0.027725
enh51355     1   19835200   19836200      4       2  150064        2.021     0.021641
enh51369     1   19958400   19959400      4       2  150064       1.6667      0.04779
enh51372     1   19966600   19967600      1       1  150064       2.3371     0.009718
enh51401     1   20384600   20385600      1       1  150064       1.9876      0.02343
enh51412     1   20732300   20733300      5       1  150064       2.2927     0.010932
enh51444     1   21031100   21032100      4       2  150064       1.6962     0.044922
enh51446     1   21041400   21042400      6       3  150064       2.2183     0.013268
enh51448     1   21059700   21060700      4       2  150064       2.9112    0.0018002
enh51449     1   21065400   21066400      1       1  150064       2.3174      0.01024
enh51452     1   21114700   21115700      1       1  150064       2.5834     0.004892
enh51457     1   21332000   21333000      2       1  150064       2.9263    0.0017152
enh51458     1   21339200   21340200      2       1  150064       2.0674     0.019346
enh51460     1   21351300   21352300      5       3  150064       2.4355    0.0074355
enh51461     1   21361100   21362100      4       1  150064       2.4859    0.0064606
enh51465     1   21399500   21400500      2       1  150064       2.0127     0.022071
enh51467     1   21403200   21404200      4       2  150064       2.5195    0.0058759
enh51471     1   21465800   21466800      1       1  150064       2.4763     0.006638
enh51472     1   21476000   21477000      1       1  150064       3.0309     0.001219
enh51474     1   21484400   21485400      2       1  150064        3.086    0.0010145
enh51475     1   21497400   21498400      3       1  150064       2.9716     0.001481
enh51476     1   21499900   21500900      1       1  150064       2.4774     0.006618
enh51479     1   21521200   21522200      1       1  150064       1.7381       0.0411
enh51534     1   22030900   22031900      3       2  150064       1.7924     0.036534
enh51536     1   22065900   22066900      3       2  150064       2.9566    0.0015552
enh51538     1   22069100   22070100      3       1  150064       2.0069     0.022381
enh51539     1   22075200   22076200      1       1  150064       2.0047       0.0225
enh51541     1   22077300   22078300      4       1  150064       1.8809      0.02999
enh51542     1   22085500   22086500      5       2  150064        1.674     0.047065
enh51543     1   22091600   22092600      5       2  150064       2.2327     0.012784
enh51588     1   22350000   22351000      5       2  150064       2.2927     0.010933
enh51591     1   22369400   22370400      2       1  150064       2.5031    0.0061555
enh51593     1   22374700   22375700      2       1  150064       3.2572   0.00056259
enh51596     1   22382700   22383700      4       2  150064       1.7817       0.0374
enh51600     1   22398600   22399600      1       1  150064       3.3647    0.0003831
enh51601     1   22401500   22402500      3       2  150064       2.1345     0.016401
enh51603     1   22418600   22419600      1       1  150064       1.7696       0.0384
enh51604     1   22432600   22433600      2       1  150064       1.9342     0.026542
enh51608     1   22447900   22448900      3       2  150064       2.5689    0.0051007
enh51648     1   23141400   23142400      9       2  150064       1.9781     0.023959
enh51666     1   23438200   23439200      1       1  150064       2.0492      0.02022
enh51726     1   23888000   23889000      1       1  150064       1.6926      0.04527
enh51737     1   23939200   23940200      3       1  150064        2.028     0.021279
enh51755     1   24106300   24107300      1       1  150064       1.6674      0.04772
enh51782     1   24372600   24373600      3       1  150064       2.5782    0.0049652
enh51804     1   24712500   24713500      5       2  150064       1.9901     0.023292
enh51805     1   24717100   24718100      6       2  150064       1.8168     0.034621
enh51806     1   24719000   24720000      1       1  150064        1.765      0.03878
enh51808     1   24737000   24738000      2       1  150064       2.5949    0.0047307
enh51812     1   24744900   24745900      4       2  150064       2.1968     0.014018
enh51819     1   24807200   24808200      3       2  150064       2.5254    0.0057788
enh51824     1   24867600   24868600      7       3  150064       2.6794    0.0036878
enh51831     1   24967400   24968400      2       1  150064       2.5702    0.0050815
enh51834     1   24999700   25000700      3       2  150064       2.0373     0.020809
enh51835     1   25004700   25005700      1       1  150064        3.688     0.000113
enh51875     1   25155800   25156800      1       1  150064       2.1589      0.01543
enh51898     1   25348300   25349300      3       2  150064       1.8001     0.035924
enh52060     1   26865200   26866200      4       2  150064       1.8326     0.033435
enh52061     1   26868900   26869900      1       1  150064       1.7021      0.04437
enh52064     1   26881900   26882900      1       1  150064       2.1998      0.01391
enh52065     1   26900600   26901600      8       3  150064       2.7432    0.0030419
enh52070     1   27020600   27021600      1       1  150064       2.6632      0.00387
enh52071     1   27025900   27026900      1       1  150064       2.6787     0.003695
enh52072     1   27026500   27027500      2       1  150064       1.9902     0.023285
enh52074     1   27033500   27034500      2       1  150064       2.6037    0.0046111
enh52075     1   27038700   27039700      2       1  150064        2.036     0.020876
enh52076     1   27041800   27042800      1       1  150064       2.7222     0.003242
enh52078     1   27048100   27049100      1       1  150064       2.7248     0.003217
enh52079     1   27051900   27052900      4       1  150064       2.7077    0.0033878
enh52080     1   27057400   27058400      1       1  150064       2.7106     0.003358
enh52081     1   27070500   27071500      3       2  150064        1.957     0.025176
enh52083     1   27094600   27095600      1       1  150064       2.7557     0.002928
enh52093     1   27176100   27177100      2       1  150064       2.4054    0.0080773
enh52094     1   27179500   27180500      1       1  150064       3.8436    6.061e-05
enh52095     1   27181500   27182500      1       1  150064       2.0445      0.02045
enh52101     1   27213400   27214400      2       1  150064       1.9804     0.023831
enh52103     1   27220700   27221700      3       2  150064       1.9341     0.026548
enh52108     1   27247000   27248000      2       1  150064       2.7103    0.0033606
enh52109     1   27249500   27250500      1       1  150064        2.512     0.006003
enh52113     1   27287700   27288700      1       1  150064       2.5044     0.006133
enh52114     1   27293200   27294200      1       1  150064       2.4248     0.007659
enh52131     1   27397400   27398400      1       1  150064       4.1275    1.834e-05
enh52134     1   27425300   27426300      1       1  150064         2.29      0.01101
enh52136     1   27431800   27432800      2       1  150064       2.9802    0.0014402
enh52137     1   27432900   27433900      1       1  150064       1.8883      0.02949
enh52140     1   27444400   27445400      2       1  150064       1.7807     0.037481
enh52143     1   27450600   27451600      1       1  150064       3.3091    0.0004679
enh52144     1   27453300   27454300      2       1  150064       2.7128    0.0033355
enh52149     1   27465300   27466300      1       1  150064       1.8414      0.03278
enh52150     1   27466400   27467400      1       1  150064       1.6802      0.04646
enh52171     1   27658300   27659300      1       1  150064       2.2825      0.01123
enh52181     1   27693800   27694800      1       1  150064       1.8301      0.03362
enh52182     1   27695400   27696400      1       1  150064       2.9448     0.001616
enh52228     1   27900100   27901100      2       1  150064       1.9362     0.026424
enh52239     1   27947700   27948700      2       1  150064       1.6501     0.049462
enh52241     1   27951100   27952100      1       1  150064       1.7491      0.04014
enh52242     1   27955100   27956100      2       1  150064        1.664     0.048061
enh52245     1   27970000   27971000      1       1  150064       1.9646      0.02473
enh52285     1   28431300   28432300      2       1  150064       1.9801     0.023844
enh52286     1   28439000   28440000      4       2  150064       1.7302     0.041799
enh52307     1   28575800   28576800      2       1  150064       1.7769     0.037792
enh52309     1   28588000   28589000      2       1  150064       2.6132    0.0044846
enh52315     1   28623000   28624000      3       2  150064       2.0438     0.020484
enh52322     1   28695200   28696200      2       1  150064       1.9333     0.026598
enh52326     1   28718300   28719300      3       1  150064       1.8638     0.031178
enh52329     1   28736200   28737200      7       2  150064       2.3137     0.010342
enh52330     1   28747800   28748800      4       1  150064       2.2518     0.012168
enh52333     1   28765800   28766800      3       1  150064       2.1488     0.015824
enh52334     1   28774300   28775300      3       1  150064       1.8559     0.031733
enh52336     1   28782200   28783200      1       1  150064       2.4036     0.008118
enh52343     1   28847900   28848900      1       1  150064       2.8219     0.002387
enh52344     1   28853100   28854100      4       1  150064       2.7444    0.0030313
enh52345     1   28878200   28879200      1       1  150064       2.8194     0.002406
enh52348     1   28905300   28906300      2       1  150064       2.7673    0.0028261
enh52349     1   28917000   28918000      3       2  150064        2.641    0.0041329
enh52352     1   28925000   28926000      4       2  150064       1.8943     0.029094
enh52354     1   28967300   28968300      3       1  150064       2.2733     0.011504
enh52355     1   28970600   28971600      1       1  150064       2.3123      0.01038
enh52357     1   28973600   28974600      2       1  150064       2.0484     0.020261
enh52365     1   29070200   29071200      2       1  150064       3.3538   0.00039852
enh52370     1   29111200   29112200      1       1  150064       2.4417      0.00731
enh52371     1   29116700   29117700      1       1  150064       4.0584     2.47e-05
enh52373     1   29186500   29187500      1       1  150064       2.2708      0.01158
enh52376     1   29211500   29212500      5       1  150064       2.1952     0.014076
enh52378     1   29219600   29220600      6       2  150064       2.2925     0.010939
enh52383     1   29446700   29447700      3       2  150064       2.3875    0.0084812
enh52384     1   29452200   29453200      2       1  150064       2.8634    0.0020954
enh52385     1   29459800   29460800      2       1  150064       1.7028     0.044305
enh52386     1   29462700   29463700      6       3  150064       2.1277     0.016683
enh52387     1   29472200   29473200      2       1  150064       2.2445     0.012401
enh52397     1   29555800   29556800      3       1  150064       2.0326     0.021045
enh52401     1   29570700   29571700      3       1  150064       2.8728    0.0020345
enh52402     1   29575600   29576600      4       2  150064       2.1119     0.017348
enh52412     1   30112600   30113600      5       3  150064       1.8202     0.034367
enh52419     1   30457200   30458200      2       1  150064       4.2256   1.1917e-05
enh52420     1   30507300   30508300      4       2  150064       2.5053    0.0061176
enh52427     1   30851300   30852300      6       2  150064       2.4502    0.0071393
enh52429     1   30885100   30886100      5       2  150064       1.8311     0.033543
enh52434     1   31140900   31141900      2       1  150064       1.8753     0.030377
enh52436     1   31144800   31145800      4       1  150064        2.289     0.011039
enh52441     1   31180400   31181400     14       3  150064       1.7291     0.041895
enh52443     1   31194600   31195600      3       2  150064       1.7283     0.041964
enh52447     1   31206100   31207100      3       1  150064       1.9295     0.026835
enh52449     1   31216800   31217800      1       1  150064       1.9473      0.02575
enh52450     1   31221900   31222900      1       1  150064       1.9067      0.02828
enh52472     1   31352000   31353000      1       1  150064        2.524     0.005801
enh52491     1   31449400   31450400      1       1  150064       1.7721      0.03819
enh52495     1   31470300   31471300      1       1  150064       1.8526      0.03197
enh52523     1   31770900   31771900      2       1  150064       3.3482   0.00040666
enh52524     1   31772100   31773100      7       3  150064       4.1775   1.4739e-05
enh52525     1   31775000   31776000      2       1  150064       1.7144     0.043227
enh52526     1   31778700   31779700      1       1  150064       2.1675       0.0151
enh52527     1   31799800   31800800      5       1  150064       2.9078    0.0018197
enh52528     1   31840900   31841900      1       1  150064       2.2533      0.01212
enh52529     1   31844500   31845500      3       2  150064        2.686    0.0036152
enh52530     1   31848100   31849100      2       1  150064       4.0455   2.6103e-05
enh52532     1   31854500   31855500      3       1  150064       4.3807   5.9157e-06
enh52533     1   31866800   31867800      4       1  150064       2.8658    0.0020799
enh52534     1   31867600   31868600      2       1  150064       2.8315    0.0023167
enh52535     1   31869700   31870700      2       1  150064       3.7043   0.00010597
enh52537     1   31879400   31880400      6       2  150064       3.3799   0.00036258
enh52538     1   31882500   31883500      1       1  150064       2.8523      0.00217
enh52539     1   31888700   31889700      2       1  150064        2.709    0.0033745
enh52543     1   31898000   31899000      8       2  150064       3.1312   0.00087045
enh52544     1   31901700   31902700      3       2  150064        3.019    0.0012679
enh52546     1   31907100   31908100      1       1  150064       1.9219      0.02731
enh52553     1   32029600   32030600      1       1  150064       2.3782     0.008699
enh52628     1   32490000   32491000      2       1  150064       2.1063     0.017589
enh52649     1   32616500   32617500      1       1  150064       2.0177      0.02181
enh52656     1   32662600   32663600      1       1  150064       1.7481      0.04022
enh52668     1   32704200   32705200      2       1  150064       1.6513     0.049341
enh52669     1   32707400   32708400      3       1  150064       1.7063     0.043974
enh52670     1   32708300   32709300      1       1  150064       1.9994      0.02278
enh52671     1   32711800   32712800      3       1  150064       1.7052     0.044077
enh52687     1   32810700   32811700      1       1  150064        2.932     0.001684
enh52734     1   33257200   33258200      4       2  150064       2.1256     0.016767
enh52737     1   33280200   33281200      3       1  150064       2.2349     0.012712
enh52791     1   33618600   33619600      2       1  150064       1.9122     0.027923
enh52812     1   33760900   33761900      3       1  150064       1.8874     0.029554
enh52814     1   33766100   33767100      3       2  150064       2.3437    0.0095463
enh52857     1   33936200   33937200      3       1  150064       1.7455     0.040446
enh52859     1   33968100   33969100      1       1  150064       1.8609      0.03138
enh52872     1   35318200   35319200      4       2  150064       1.8872     0.029566
enh52873     1   35322800   35323800      4       2  150064        1.898     0.028849
enh52874     1   35325400   35326400      1       1  150064       2.2918      0.01096
enh52883     1   35586400   35587400      2       1  150064       1.7055      0.04405
enh52884     1   35611500   35612500      2       1  150064       1.8724     0.030576
enh52888     1   35675800   35676800      3       1  150064       3.5077   0.00022599
enh52919     1   36102100   36103100      2       1  150064       3.6011   0.00015847
enh52926     1   36181500   36182500      1       1  150064       3.4063    0.0003292
enh52928     1   36184600   36185600      3       1  150064       3.8464    5.994e-05
enh52931     1   36275200   36276200      3       2  150064       4.1596    1.594e-05
enh52932     1   36310500   36311500      2       1  150064       2.7211    0.0032536
enh52938     1   36398100   36399100      1       1  150064        3.492    0.0002397
enh52939     1   36401600   36402600      3       2  150064       2.5871    0.0048389
enh52940     1   36553100   36554100      1       1  150064       3.1405    0.0008432
enh52941     1   36555400   36556400      3       2  150064        3.192   0.00070642
enh52946     1   36565100   36566100      6       2  150064       2.3137     0.010343
enh52947     1   36571700   36572700      2       1  150064       1.8625     0.031269
enh52949     1   36580900   36581900      2       1  150064       1.8026     0.035725
enh52951     1   36584500   36585500      2       1  150064       1.8279     0.033785
enh52952     1   36593000   36594000      1       1  150064       3.8529    5.836e-05
enh52953     1   36600600   36601600      2       1  150064       3.3181   0.00045322
enh52954     1   36605700   36606700      1       1  150064       3.1162     0.000916
enh52955     1   36606500   36607500      2       1  150064       2.4713    0.0067318
enh52956     1   36607600   36608600      2       1  150064       3.3975   0.00034006
enh52957     1   36613100   36614100      3       1  150064       3.8801   5.2202e-05
enh52961     1   36628000   36629000      2       1  150064       3.9956   3.2268e-05
enh52963     1   36631100   36632100      2       1  150064       3.9408   4.0604e-05
enh52967     1   36641500   36642500      3       1  150064       2.9718    0.0014803
enh52970     1   36652800   36653800      4       2  150064       2.5498    0.0053889
enh52971     1   36653700   36654700      2       1  150064       2.3707     0.008876
enh53028     1   37169100   37170100      1       1  150064        2.832     0.002313
enh53058     1   38040700   38041700      3       2  150064       1.7498     0.040078
enh53064     1   38275300   38276300      1       1  150064        3.469    0.0002612
enh53066     1   38278900   38279900      1       1  150064       3.2541    0.0005687
enh53071     1   38323500   38324500      1       1  150064       3.1702    0.0007616
enh53072     1   38326200   38327200      3       2  150064       1.9187     0.027513
enh53073     1   38331000   38332000      3       2  150064       2.6496    0.0040289
enh53076     1   38395600   38396600      3       1  150064       2.8765    0.0020106
enh53104     1   39193800   39194800      2       1  150064        1.899      0.02878
enh53113     1   39407300   39408300      2       1  150064       1.6718     0.047283
enh53120     1   39490800   39491800      2       1  150064       1.8507     0.032107
enh53121     1   39492800   39493800      5       2  150064       1.7435     0.040624
enh53123     1   39541900   39542900      2       1  150064       2.9168    0.0017683
enh53127     1   39568500   39569500      1       1  150064        1.984      0.02363
enh53148     1   39650900   39651900      2       1  150064       2.1225     0.016899
enh53154     1   39668900   39669900      2       1  150064       1.7404     0.040897
enh53155     1   39671600   39672600      3       2  150064       2.0739     0.019046
enh53181     1   39974900   39975900      5       3  150064       2.0765     0.018926
enh53205     1   40358500   40359500      2       1  150064       2.3012     0.010691
enh53250     1   40876300   40877300      4       2  150064       3.1374   0.00085219
enh53255     1   40997900   40998900      2       1  150064       1.9879     0.023409
enh53260     1   41155700   41156700      3       2  150064       2.3236     0.010073
enh53263     1   41168900   41169900      5       2  150064       1.8471      0.03237
enh53266     1   41204900   41205900      4       2  150064        3.235   0.00060827
enh53267     1   41206000   41207000      2       1  150064       2.3034     0.010628
enh53268     1   41212200   41213200      3       2  150064       2.8505    0.0021824
enh53298     1   41432900   41433900      8       3  150064       1.9368     0.026387
enh53299     1   41447600   41448600      1       1  150064       1.7839      0.03722
enh53300     1   41452300   41453300      2       1  150064       2.6895    0.0035779
enh53301     1   41468800   41469800      5       2  150064        2.221     0.013176
enh53308     1   41574600   41575600      4       2  150064       2.1731     0.014886
enh53309     1   41588700   41589700      2       1  150064       1.6467     0.049808
enh53310     1   41617600   41618600      2       1  150064         2.58    0.0049407
enh53321     1   41836400   41837400      2       1  150064       4.1668   1.5445e-05
enh53322     1   41843000   41844000      4       2  150064       2.6422    0.0041181
enh53324     1   41889100   41890100      3       1  150064       2.1375      0.01628
enh53325     1   41897600   41898600      8       3  150064       1.9074     0.028234
enh53326     1   41898400   41899400      3       1  150064       2.3162     0.010275
enh53334     1   41951000   41952000      3       2  150064       2.7411     0.003062
enh53336     1   41959200   41960200      4       2  150064       2.1957     0.014057
enh53338     1   41971400   41972400      7       3  150064       2.2502     0.012219
enh53339     1   41973000   41974000      4       2  150064       1.9926      0.02315
enh53385     1   42317300   42318300      2       1  150064       1.8417     0.032759
enh53459     1   43415800   43416800      5       2  150064       2.8117    0.0024641
enh53462     1   43427100   43428100      5       2  150064       2.6018    0.0046374
enh53463     1   43432300   43433300      6       3  150064       2.2228     0.013115
enh53472     1   43588700   43589700      4       2  150064       2.1373     0.016289
enh53473     1   43602700   43603700      8       2  150064       1.6869     0.045811
enh53482     1   43739800   43740800      4       2  150064       1.8094     0.035197
enh53483     1   43759700   43760700      3       1  150064       2.9059    0.0018308
enh53487     1   43820100   43821100      3       2  150064       3.7626   8.4068e-05
enh53488     1   43826800   43827800      1       1  150064       2.7397     0.003075
enh53494     1   43856400   43857400      4       2  150064       4.1648   1.5578e-05
enh53495     1   43870700   43871700      3       1  150064       3.3585   0.00039177
enh53496     1   43901100   43902100      2       1  150064       3.4636   0.00026649
enh53497     1   43906300   43907300      3       1  150064       3.4922   0.00023951
enh53501     1   43916600   43917600      2       1  150064       4.5637   2.5129e-06
enh53502     1   43920200   43921200      3       2  150064       4.1734   1.5006e-05
enh53503     1   43938000   43939000      1       1  150064       3.0047     0.001329
enh53504     1   43941200   43942200      3       1  150064       3.6843   0.00011465
enh53505     1   43958100   43959100      2       1  150064       1.7402     0.040916
enh53514     1   43998400   43999400      3       2  150064       2.5678    0.0051167
enh53516     1   44002000   44003000      1       1  150064       2.9111     0.001801
enh53517     1   44006100   44007100      1       1  150064       2.9099     0.001808
enh53519     1   44008400   44009400      2       1  150064       1.8901     0.029374
enh53520     1   44013400   44014400      4       2  150064       3.0403    0.0011815
enh53521     1   44018100   44019100      1       1  150064       3.1374    0.0008524
enh53522     1   44022200   44023200      2       1  150064       2.8224    0.0023829
enh53523     1   44023200   44024200      1       1  150064       3.0287     0.001228
enh53524     1   44024000   44025000      2       1  150064       2.6016    0.0046399
enh53526     1   44030800   44031800      3       1  150064       3.2648   0.00054761
enh53528     1   44032800   44033800      1       1  150064       1.9372      0.02636
enh53529     1   44034900   44035900      4       2  150064       4.0767   2.2835e-05
enh53530     1   44038000   44039000      2       1  150064       2.4668     0.006817
enh53531     1   44043200   44044200      2       1  150064        3.046    0.0011597
enh53532     1   44047400   44048400      5       2  150064       2.8226    0.0023819
enh53533     1   44052800   44053800      2       1  150064       1.9358     0.026443
enh53534     1   44114000   44115000      4       2  150064       4.5272    2.988e-06
enh53537     1   44133800   44134800      2       1  150064       2.6264    0.0043152
enh53538     1   44136800   44137800      2       1  150064       2.7227    0.0032376
enh53539     1   44153600   44154600      2       1  150064       3.3194   0.00045107
enh53540     1   44170500   44171500      2       1  150064       2.8891     0.001932
enh53543     1   44185400   44186400      3       1  150064       4.2919   8.8571e-06
enh53544     1   44195400   44196400      2       1  150064       2.5985    0.0046822
enh53545     1   44228600   44229600      1       1  150064       3.2448    0.0005877
enh53546     1   44231300   44232300      3       1  150064       3.0996   0.00096889
enh53548     1   44240200   44241200      2       1  150064       2.7456    0.0030204
enh53549     1   44241700   44242700      2       1  150064       2.4065    0.0080536
enh53550     1   44248900   44249900      3       2  150064       3.7981   7.2899e-05
enh53551     1   44251600   44252600      2       1  150064       2.3699    0.0088966
enh53552     1   44253600   44254600      5       2  150064       2.7326    0.0031421
enh53557     1   44299900   44300900      2       1  150064       2.7912    0.0026254
enh53559     1   44317000   44318000      3       1  150064       2.0267     0.021348
enh53560     1   44318800   44319800      3       1  150064       3.9946   3.2404e-05
enh53562     1   44325900   44326900      2       1  150064       2.7682    0.0028181
enh53563     1   44327500   44328500      2       1  150064        2.298     0.010782
enh53566     1   44333500   44334500      2       1  150064       2.8449    0.0022214
enh53567     1   44344600   44345600      2       1  150064       3.9801   3.4443e-05
enh53568     1   44346900   44347900      4       2  150064       3.7759   7.9701e-05
enh53569     1   44348700   44349700      3       2  150064       3.4751   0.00025532
enh53571     1   44379000   44380000      4       1  150064         2.82    0.0024013
enh53572     1   44386800   44387800      4       2  150064       2.2676     0.011677
enh53573     1   44395900   44396900      6       3  150064       1.7751     0.037943
enh53575     1   44400200   44401200      2       1  150064       2.2372     0.012635
enh53578     1   44414200   44415200      2       1  150064       2.8877    0.0019403
enh53579     1   44416700   44417700      1       1  150064       3.1562    0.0007992
enh53583     1   44439100   44440100      2       1  150064       1.9816     0.023762
enh53584     1   44442900   44443900      5       2  150064       2.5588    0.0052521
enh53586     1   44452300   44453300      1       1  150064       2.2904        0.011
enh53587     1   44455800   44456800      2       1  150064       2.0308     0.021137
enh53589     1   44460600   44461600      3       1  150064       2.1489     0.015823
enh53594     1   44481200   44482200      1       1  150064       1.7054      0.04406
enh53606     1   44677800   44678800      1       1  150064       2.7892     0.002642
enh53607     1   44680000   44681000      1       1  150064       2.3252      0.01003
enh53609     1   44685800   44686800      2       1  150064       2.0377     0.020791
enh53610     1   44705200   44706200      2       1  150064       2.2454      0.01237
enh53649     1   45184500   45185500      1       1  150064       1.8209      0.03431
enh53682     1   45304900   45305900      3       2  150064       1.7558     0.039565
enh53816     1   47640500   47641500      4       2  150064       1.8457     0.032464
enh53839     1   48337100   48338100      6       3  150064       2.4214    0.0077295
enh53840     1   48347300   48348300      2       1  150064       1.9375      0.02634
enh53843     1   48399800   48400800      5       2  150064       1.7379     0.041113
enh53866     1   49309400   49310400      1       1  150064       3.4543    0.0002759
enh53873     1   49564800   49565800      1       1  150064       2.8294     0.002332
enh53874     1   49628700   49629700      1       1  150064       2.6826     0.003653
enh53876     1   50290000   50291000      3       1  150064       3.0694    0.0010726
enh53921     1   51985700   51986700      4       2  150064       1.6839     0.046102
enh54047     1   53641000   53642000      3       2  150064       1.8103     0.035121
enh54048     1   53642100   53643100      3       2  150064        2.092     0.018219
enh54049     1   53645400   53646400      1       1  150064       2.7949     0.002596
enh54050     1   53648300   53649300      2       1  150064       2.0932     0.018164
enh54052     1   53660900   53661900      1       1  150064        2.074      0.01904
enh54054     1   53684300   53685300      2       1  150064       2.1388     0.016228
enh54056     1   53702000   53703000      2       1  150064       2.4523    0.0070978
enh54059     1   53746800   53747800      1       1  150064       2.1738      0.01486
enh54060     1   53760100   53761100      3       2  150064        3.057    0.0011178
enh54063     1   53774900   53775900      5       2  150064       2.0906     0.018283
enh54117     1   54336200   54337200      1       1  150064        1.657      0.04876
enh54125     1   54447300   54448300      1       1  150064       2.3782     0.008699
enh54126     1   54448400   54449400      3       1  150064       2.2472     0.012314
enh54143     1   54623400   54624400      1       1  150064       2.1553      0.01557
enh54149     1   54667400   54668400      1       1  150064       2.2007      0.01388
enh54150     1   54685200   54686200      3       2  150064       2.1506     0.015755
enh54151     1   54687500   54688500      2       1  150064       2.3019     0.010672
enh54189     1   54844700   54845700      5       2  150064       1.7986     0.036041
enh54190     1   54848700   54849700      7       1  150064       2.1579     0.015466
enh54191     1   54851000   54852000      4       1  150064       1.9154     0.027719
enh54229     1   55322900   55323900      3       2  150064       1.7845     0.037169
enh54231     1   55326500   55327500      9       3  150064       2.0259     0.021389
enh54285     1   56025200   56026200      1       1  150064       1.7179      0.04291
enh54286     1   56038400   56039400      8       3  150064       1.7578     0.039393
enh54287     1   56046700   56047700      5       2  150064       3.3124   0.00046243
enh54289     1   56055300   56056300      4       2  150064       1.7337     0.041487
enh54292     1   56160400   56161400      3       1  150064       2.3365    0.0097331
enh54295     1   56184500   56185500      2       1  150064       1.7767      0.03781
enh54297     1   56192200   56193200      1       1  150064       1.8387      0.03298
enh54343     1   57566200   57567200      7       3  150064       2.1494     0.015803
enh54344     1   57600200   57601200      2       1  150064       2.0936      0.01815
enh54358     1   59117400   59118400      4       1  150064       1.7878     0.036905
enh54361     1   59183800   59184800      1       1  150064       1.8184       0.0345
enh54424     1   59612600   59613600      3       1  150064       1.7397     0.040958
enh54426     1   59622200   59623200      8       2  150064       1.8643     0.031141
enh54428     1   59639300   59640300      1       1  150064       1.7361      0.04127
enh54429     1   59644700   59645700      3       2  150064       1.9821     0.023734
enh54470     1   60204100   60205100      4       2  150064       2.1759     0.014782
enh54471     1   60205200   60206200      4       2  150064       2.1138     0.017266
enh54489     1   60939400   60940400      3       1  150064       3.0893     0.001003
enh54490     1   61039400   61040400      1       1  150064       3.0103     0.001305
enh54491     1   61087100   61088100      4       2  150064       3.3739    0.0003706
enh54492     1   61227200   61228200      1       1  150064       2.9667     0.001505
enh54493     1   61228200   61229200      2       1  150064       2.7559    0.0029265
enh54498     1   61356200   61357200      3       2  150064       2.5781    0.0049674
enh54502     1   61377300   61378300      4       2  150064        1.968     0.024537
enh54505     1   61401900   61402900      2       1  150064       1.7825     0.037332
enh54509     1   61449400   61450400      2       1  150064        1.737     0.041192
enh54511     1   61455400   61456400      2       1  150064       2.5657    0.0051491
enh54535     1   61709500   61710500      3       1  150064       2.0719     0.019136
enh54544     1   61869300   61870300      1       1  150064       2.1912      0.01422
enh54550     1   61942600   61943600      5       3  150064       2.6804    0.0036767
enh54551     1   61961700   61962700      1       1  150064       2.4786     0.006595
enh54554     1   62035200   62036200      1       1  150064       2.2133      0.01344
enh54557     1   62071000   62072000      4       2  150064       1.8539     0.031874
enh54568     1   62491200   62492200      6       3  150064       2.2165     0.013328
enh54586     1   63132200   63133200      1       1  150064       1.9103      0.02805
enh54601     1   63475700   63476700      6       2  150064       3.5305    0.0002074
enh54683     1   64503900   64504900      1       1  150064       2.6022     0.004631
enh54697     1   64579400   64580400      2       1  150064        1.829       0.0337
enh54744     1   65360200   65361200      3       1  150064       1.8943     0.029093
enh54749     1   65376600   65377600      3       1  150064       2.6756    0.0037299
enh54751     1   65379300   65380300      2       1  150064        1.913     0.027875
enh54753     1   65382800   65383800      4       2  150064       3.3401   0.00041881
enh54756     1   65393500   65394500      1       1  150064       2.9146     0.001781
enh54758     1   65398000   65399000      3       1  150064       2.3488    0.0094178
enh54759     1   65398400   65399400      4       1  150064       2.4723    0.0067117
enh54760     1   65399700   65400700      3       2  150064       2.5661    0.0051429
enh54762     1   65404500   65405500      2       1  150064       1.8888     0.029458
enh54763     1   65412600   65413600      2       1  150064       2.8544    0.0021562
enh54765     1   65415800   65416800      2       1  150064       2.2473     0.012311
enh54766     1   65417400   65418400      4       2  150064       2.9826    0.0014292
enh54767     1   65421800   65422800      2       1  150064       2.4354    0.0074375
enh54768     1   65427200   65428200      3       1  150064       2.7477    0.0030003
enh54769     1   65430000   65431000      3       2  150064       1.7017      0.04441
enh54776     1   65514200   65515200      4       2  150064       1.7229     0.042449
enh54779     1   65579700   65580700      3       1  150064        2.237     0.012642
enh54780     1   65606700   65607700      4       2  150064       1.8617     0.031322
enh54781     1   65615100   65616100      2       1  150064       2.3592    0.0091569
enh54783     1   65639800   65640800      5       1  150064       1.8082     0.035289
enh54784     1   65641800   65642800      3       2  150064       2.0039     0.022542
enh54799     1   65932900   65933900      8       3  150064       1.8564     0.031702
enh54803     1   66153100   66154100      4       2  150064       2.8438    0.0022287
enh54804     1   66277500   66278500      2       1  150064       2.2327     0.012785
enh54807     1   66430300   66431300      2       1  150064        2.661    0.0038954
enh54808     1   66444900   66445900      2       1  150064       2.2897     0.011019
enh54816     1   66724200   66725200      6       3  150064       1.6531     0.049156
enh54818     1   66731600   66732600      3       1  150064       2.5618    0.0052059
enh54819     1   66732800   66733800      1       1  150064       2.4753     0.006656
enh54823     1   66757200   66758200      3       1  150064       2.2095     0.013571
enh54825     1   66763300   66764300      2       1  150064       2.0776     0.018871
enh54826     1   66766000   66767000      7       2  150064        2.249     0.012256
enh54827     1   66766800   66767800      2       1  150064       2.0544     0.019968
enh54842     1   66878300   66879300      2       1  150064       1.9418     0.026081
enh54844     1   66903400   66904400      3       1  150064       2.6641    0.0038593
enh54847     1   66931500   66932500      1       1  150064       2.0875      0.01842
enh54921     1   68166100   68167100      4       2  150064       1.9657     0.024668
enh54923     1   68174200   68175200      1       1  150064       2.1873      0.01436
enh54938     1   68219400   68220400      4       2  150064       1.8291     0.033689
enh54953     1   68257600   68258600      4       2  150064       3.7431   9.0892e-05
enh54954     1   68259900   68260900      3       2  150064       3.1779   0.00074181
enh54955     1   68267800   68268800      6       3  150064        1.801      0.03585
enh54956     1   68269700   68270700      1       1  150064       2.2365      0.01266
enh54957     1   68278000   68279000      4       2  150064       2.8641    0.0020911
enh54958     1   68278600   68279600      6       3  150064       2.2455     0.012367
enh54960     1   68281300   68282300      4       2  150064       3.3275   0.00043813
enh54961     1   68282700   68283700      5       3  150064       3.6275   0.00014308
enh54962     1   68284400   68285400      1       1  150064       1.8032      0.03568
enh54963     1   68286600   68287600      2       1  150064       2.0476       0.0203
enh54964     1   68288800   68289800      3       2  150064       2.1793     0.014654
enh54965     1   68290900   68291900      4       1  150064       1.8017       0.0358
enh54966     1   68292300   68293300      3       1  150064       1.9308     0.026756
enh54967     1   68295600   68296600      4       2  150064       3.5136     0.000221
enh54968     1   68299600   68300600      2       1  150064       3.1481   0.00082179
enh54969     1   68301100   68302100      4       2  150064       3.3068   0.00047178
enh54970     1   68303700   68304700      5       2  150064       3.9573   3.7908e-05
enh54971     1   68305200   68306200      2       1  150064       2.2469     0.012322
enh54972     1   68312800   68313800      2       1  150064       1.6452     0.049969
enh54973     1   68316000   68317000      5       2  150064       2.6032    0.0046185
enh54974     1   68327200   68328200      4       2  150064       3.2694   0.00053882
enh55009     1   68795100   68796100      2       1  150064        2.141     0.016138
enh55012     1   68828700   68829700      2       1  150064       2.1314     0.016528
enh55020     1   69886800   69887800      5       3  150064       2.1384      0.01624
enh55028     1   70448800   70449800      4       1  150064       2.3959     0.008289
enh55049     1   70928100   70929100      5       2  150064       2.3406    0.0096272
enh55050     1   70929600   70930600      9       1  150064       1.7744        0.038
enh55055     1   71356700   71357700      5       2  150064       1.8694      0.03078
enh55066     1   72926100   72927100      1       1  150064       1.6762      0.04685
enh55068     1   73101000   73102000      6       2  150064       1.7688     0.038465
enh55069     1   74058900   74059900      3       1  150064       2.6569    0.0039432
enh55111     1   76619400   76620400      2       1  150064       1.6795     0.046531
enh55112     1   76620000   76621000      2       1  150064       1.6795     0.046531
enh55142     1   77938700   77939700      4       2  150064       1.9553     0.025271
enh55145     1   77958800   77959800      2       1  150064        1.847     0.032373
enh55147     1   77976800   77977800      2       1  150064       1.7428     0.040683
enh55175     1   78446500   78447500      1       1  150064        2.645     0.004084
enh55180     1   78475000   78476000      1       1  150064       2.0598      0.01971
enh55182     1   78561700   78562700      2       1  150064       1.7587     0.039313
enh55197     1   79155700   79156700      7       1  150064       1.8071     0.035376
enh55198     1   79170400   79171400      3       1  150064       1.7432      0.04065
enh55199     1   79180700   79181700      4       2  150064       2.0579     0.019799
enh55200     1   79198600   79199600      6       4  150064       1.9606     0.024962
enh55204     1   79435800   79436800      3       2  150064       1.9328      0.02663
enh55217     1   82147100   82148100      5       2  150064       2.5307    0.0056916
enh55219     1   82168500   82169500      3       2  150064       3.0336    0.0012085
enh55220     1   82169500   82170500      4       2  150064       2.8812    0.0019809
enh55221     1   82171800   82172800      4       2  150064       3.8562   5.7571e-05
enh55234     1   84034000   84035000      3       1  150064       2.3083     0.010492
enh55236     1   84157700   84158700      3       2  150064       2.2405     0.012529
enh55242     1   84284700   84285700      4       2  150064       4.0614   2.4386e-05
enh55243     1   84323900   84324900      1       1  150064       1.9892      0.02334
enh55251     1   84542100   84543100      1       1  150064       1.8123      0.03497
enh55258     1   84621700   84622700      2       1  150064       2.1147     0.017226
enh55259     1   84628600   84629600      2       1  150064       1.9878     0.023417
enh55260     1   84639400   84640400      1       1  150064        1.923      0.02724
enh55267     1   84762600   84763600      1       1  150064        2.096      0.01804
enh55307     1   85250400   85251400      3       1  150064       1.7959     0.036255
enh55311     1   85317000   85318000      5       2  150064       2.1049     0.017651
enh55312     1   85320000   85321000      2       1  150064       1.8872     0.029564
enh55317     1   85438700   85439700      6       1  150064       2.2177     0.013286
enh55319     1   85528200   85529200      4       2  150064       2.1272     0.016702
enh55342     1   85783700   85784700      1       1  150064       2.1437      0.01603
enh55343     1   85785400   85786400      5       2  150064       1.9857     0.023532
enh55350     1   85872600   85873600      1       1  150064       2.0853      0.01852
enh55355     1   85914300   85915300      6       3  150064       2.4773    0.0066186
enh55356     1   85916600   85917600      1       1  150064       2.6717     0.003773
enh55357     1   85919400   85920400      3       1  150064       2.4418    0.0073069
enh55358     1   85926000   85927000      5       2  150064       2.5868    0.0048438
enh55370     1   86034800   86035800      4       2  150064        1.734     0.041458
enh55393     1   86534300   86535300      4       1  150064        1.666     0.047859
enh55469     1   88398300   88399300      2       1  150064       2.0783     0.018841
enh55473     1   88649600   88650600      1       1  150064        2.659     0.003919
enh55534     1   90126100   90127100      4       2  150064       2.0398     0.020685
enh55535     1   90132600   90133600      2       1  150064         2.09     0.018307
enh55539     1   90157900   90158900      2       1  150064       1.6794     0.046541
enh55540     1   90184900   90185900      1       1  150064       1.6991      0.04465
enh55541     1   90186800   90187800      1       1  150064       1.9352      0.02648
enh55544     1   90204600   90205600      1       1  150064       1.7364      0.04125
enh55545     1   90223000   90224000      3       2  150064       1.8802     0.030044
enh55548     1   90273500   90274500      1       1  150064       2.1419       0.0161
enh55549     1   90285400   90286400      1       1  150064       1.8208      0.03432
enh55554     1   90307600   90308600      3       2  150064       2.4101    0.0079752
enh55557     1   90312600   90313600      2       1  150064       2.7441    0.0030334
enh55582     1   91227900   91228900      5       1  150064       1.9317     0.026697
enh55583     1   91439400   91440400      1       1  150064       2.8983     0.001876
enh55587     1   91482400   91483400      4       2  150064       2.8199    0.0024016
enh55588     1   91483100   91484100      1       1  150064       2.3451      0.00951
enh55589     1   91485100   91486100      6       2  150064        1.881     0.029987
enh55595     1   91965200   91966200      3       2  150064       2.3068     0.010532
enh55602     1   92021100   92022100      6       2  150064       1.7445     0.040537
enh55633     1   92231800   92232800      1       1  150064       1.8221      0.03422
enh55635     1   92242700   92243700      6       2  150064       2.4977    0.0062505
enh55636     1   92244500   92245500      4       1  150064       2.2105     0.013536
enh55637     1   92248000   92249000      6       1  150064       2.1202     0.016993
enh55639     1   92254700   92255700      3       2  150064       2.6423    0.0041168
enh55667     1   92765500   92766500      4       2  150064       2.8423    0.0022392
enh55668     1   92766200   92767200      3       2  150064       1.8755     0.030364
enh55669     1   92794500   92795500      4       2  150064       3.1718   0.00075759
enh55672     1   93003800   93004800      2       1  150064       3.2544   0.00056808
enh55674     1   93177000   93178000      3       1  150064       1.7548     0.039649
enh55676     1   93218500   93219500      2       1  150064       1.8372      0.03309
enh55678     1   93221800   93222800      2       1  150064       1.7861     0.037044
enh55688     1   93345800   93346800      4       1  150064       1.6624     0.048215
enh55690     1   93366800   93367800      2       1  150064       1.6776     0.046711
enh55692     1   93382800   93383800      1       1  150064       2.8239     0.002372
enh55694     1   93394800   93395800      1       1  150064       1.6959      0.04495
enh55695     1   93399600   93400600      3       1  150064       2.5166    0.0059253
enh55696     1   93401000   93402000      3       1  150064       1.7756       0.0379
enh55700     1   93416300   93417300      2       1  150064        1.846     0.032449
enh55703     1   93438000   93439000      1       1  150064       1.6825      0.04624
enh55797     1   94528200   94529200      3       2  150064       1.9738     0.024204
enh55880     1   95319500   95320500      2       1  150064        1.685     0.045994
enh55882     1   95329700   95330700      3       2  150064       1.7517     0.039914
enh55887     1   95349400   95350400      4       2  150064       1.9903     0.023278
enh55898     1   95401300   95402300      2       1  150064       1.8626     0.031258
enh55908     1   95447700   95448700      1       1  150064       1.8509      0.03209
enh55909     1   95448300   95449300      3       2  150064        1.731     0.041722
enh55911     1   95455000   95456000      1       1  150064       1.9067      0.02828
enh55913     1   95478000   95479000      2       1  150064       2.7442    0.0030334
enh55917     1   95500100   95501100      2       1  150064       2.2198     0.013215
enh55918     1   95507500   95508500      2       1  150064       2.0905     0.018287
enh55920     1   95533100   95534100      2       1  150064       2.3733    0.0088161
enh55923     1   95552300   95553300      3       1  150064       2.2242     0.013066
enh55925     1   95692500   95693500      3       2  150064       1.7099     0.043638
enh55926     1   95697800   95698800      3       2  150064       2.5955    0.0047225
enh55930     1   95773800   95774800      5       2  150064       2.7526    0.0029562
enh55933     1   95905900   95906900      2       1  150064        4.572   2.4151e-06
enh55936     1   96827200   96828200      2       1  150064       1.8938     0.029123
enh55937     1   96828500   96829500      2       1  150064       2.1081     0.017513
enh55938     1   96830500   96831500      5       2  150064       2.5654    0.0051526
enh55939     1   96835600   96836600      2       1  150064       2.4149    0.0078707
enh55941     1   96881700   96882700      4       2  150064       2.8778    0.0020024
enh55942     1   96939200   96940200      4       2  150064       2.5504    0.0053807
enh55943     1   96952600   96953600      2       1  150064       2.3014     0.010685
enh55948     1   97063400   97064400      1       1  150064       2.7308     0.003159
enh55949     1   97186000   97187000      2       1  150064       1.7221     0.042524
enh55953     1   97610700   97611700      1       1  150064       2.1594      0.01541
enh55954     1   97639400   97640400      1       1  150064       3.6086    0.0001539
enh55955     1   97838600   97839600      6       3  150064       4.6305   1.8242e-06
enh55956     1   97878000   97879000      5       2  150064        4.624   1.8816e-06
enh55957     1   97922800   97923800      2       1  150064       2.2529     0.012134
enh55958     1   98096200   98097200      1       1  150064       2.5085     0.006062
enh55959     1   98315000   98316000      2       1  150064       5.5436   1.4812e-08
enh55960     1   98369100   98370100      2       1  150064       5.3934   3.4576e-08
enh55964     1   98403400   98404400      2       1  150064       6.2799   1.6941e-10
enh55965     1   98408600   98409600      2       1  150064        5.433   2.7711e-08
enh55966     1   98513600   98514600      2       1  150064       5.5876   1.1513e-08
enh55967     1   98519600   98520600      2       1  150064       6.4074   7.4018e-11
enh55969     1   98552300   98553300      2       1  150064       6.4431   5.8531e-11
enh55970     1   98567500   98568500      2       1  150064       3.3867   0.00035373
enh55973     1   98853700   98854700      3       2  150064        1.968     0.024534
enh55974     1   98868300   98869300      3       2  150064       2.5549    0.0053113
enh55975     1   98869600   98870600      1       1  150064       3.1958    0.0006971
enh55976     1   98870900   98871900      4       1  150064       3.0149    0.0012854
enh55986     1   99705100   99706100      5       3  150064       1.9892     0.023337
enh55988     1   99830700   99831700      1       1  150064       1.7645      0.03882
enh56033     1  101357400  101358400      2       1  150064       2.4532    0.0070792
enh56043     1  101669300  101670300      4       1  150064       1.6696     0.047503
enh56057     1  103636100  103637100      6       3  150064       1.6797     0.046506
enh56090     1  108282100  108283100      6       3  150064       2.4282    0.0075872
enh56099     1  108508200  108509200      5       3  150064       2.2686     0.011647
enh56100     1  108522000  108523000      4       2  150064       2.9191    0.0017551
enh56111     1  108660500  108661500      6       3  150064       1.9794     0.023886
enh56112     1  108739800  108740800      6       2  150064       2.6615    0.0038891
enh56113     1  108740400  108741400      7       3  150064       2.7227    0.0032374
enh56140     1  109422400  109423400      1       1  150064       1.8722      0.03059
enh56214     1  110078000  110079000      2       1  150064         1.88     0.030057
enh56215     1  110088600  110089600      3       2  150064       1.7333     0.041525
enh56231     1  110178600  110179600      4       2  150064        2.074     0.019042
enh56234     1  110186100  110187100      2       1  150064       2.0658     0.019423
enh56237     1  110199300  110200300      3       2  150064       2.2718     0.011549
enh56256     1  110356800  110357800      1       1  150064       1.8186      0.03449
enh56257     1  110357700  110358700      1       1  150064       1.8634       0.0312
enh56267     1  110438000  110439000      6       2  150064       1.9746     0.024159
enh56269     1  110446700  110447700      1       1  150064       1.7552      0.03961
enh56282     1  110530300  110531300      1       1  150064       2.2206      0.01319
enh56284     1  110538500  110539500      1       1  150064       1.6528      0.04919
enh56290     1  110576200  110577200      1       1  150064       2.1318      0.01651
enh56294     1  110598300  110599300      2       1  150064       2.0208     0.021649
enh56305     1  110745700  110746700      1       1  150064       2.2414       0.0125
enh56319     1  110892900  110893900      2       1  150064       2.1775     0.014723
enh56321     1  110922000  110923000      5       2  150064       1.7266     0.042122
enh56322     1  110925700  110926700      4       2  150064         2.06     0.019699
enh56329     1  111018800  111019800      3       1  150064       2.6443    0.0040933
enh56330     1  111019800  111020800      1       1  150064       2.4479     0.007185
enh56333     1  111108000  111109000      3       1  150064       2.4798    0.0065734
enh56360     1  111994800  111995800      2       1  150064       1.8799     0.030059
enh56377     1  112148300  112149300      1       1  150064       2.7176     0.003288
enh56379     1  112163600  112164600      2       1  150064       1.8068     0.035398
enh56380     1  112164400  112165400      7       4  150064       2.0755     0.018972
enh56381     1  112172800  112173800      1       1  150064       2.4923     0.006346
enh56384     1  112203100  112204100      4       2  150064       1.8296     0.033652
enh56395     1  112283000  112284000      5       2  150064       1.8296     0.033655
enh56401     1  112446700  112447700      3       1  150064       2.1347     0.016393
enh56402     1  112462500  112463500      3       1  150064       2.4432    0.0072786
enh56403     1  112490900  112491900      4       2  150064       1.7928     0.036501
enh56409     1  112934000  112935000      2       1  150064       1.8858     0.029664
enh56410     1  112936600  112937600      4       1  150064       1.8506     0.032113
enh56411     1  112941800  112942800      3       1  150064        2.087     0.018442
enh56412     1  112942600  112943600      3       1  150064       2.0587     0.019764
enh56414     1  112944700  112945700      2       1  150064       2.5772    0.0049809
enh56415     1  112945900  112946900      1       1  150064       2.4292     0.007567
enh56416     1  112974000  112975000      2       1  150064       2.3081     0.010496
enh56417     1  112982000  112983000      1       1  150064       1.9925      0.02316
enh56418     1  112987500  112988500      3       1  150064       2.1786     0.014682
enh56419     1  112999200  113000200      1       1  150064       1.9841      0.02362
enh56421     1  113007300  113008300      1       1  150064       2.0222      0.02158
enh56424     1  113055500  113056500      2       1  150064        4.041   2.6614e-05
enh56429     1  113072000  113073000      4       1  150064       3.2171   0.00064753
enh56430     1  113086700  113087700      4       1  150064       3.1044   0.00095343
enh56432     1  113099700  113100700      2       1  150064       3.0521    0.0011361
enh56438     1  113174600  113175600      1       1  150064       3.2443    0.0005886
enh56443     1  113215700  113216700      4       2  150064       3.9815   3.4237e-05
enh56444     1  113218600  113219600      2       1  150064       2.7755    0.0027562
enh56447     1  113230200  113231200      3       1  150064       2.3508    0.0093666
enh56448     1  113241300  113242300      2       1  150064       3.6366   0.00013811
enh56490     1  113683500  113684500      1       1  150064       1.6575      0.04871
enh56513     1  114525700  114526700      4       2  150064         2.22      0.01321
enh56527     1  114997600  114998600      2       1  150064       1.9568     0.025187
enh56528     1  115000400  115001400      2       1  150064       2.0958     0.018052
enh56534     1  115047500  115048500      5       3  150064       1.8665     0.030983
enh56535     1  115050200  115051200      1       1  150064       2.5298     0.005706
enh56540     1  115259400  115260400      2       1  150064       1.9462     0.025816
enh56541     1  115294700  115295700      2       1  150064       2.6518    0.0040031
enh56542     1  115296400  115297400      7       3  150064       3.0456    0.0011612
enh56545     1  115444200  115445200      4       2  150064       2.7194      0.00327
enh56546     1  115604400  115605400      4       1  150064       2.4657    0.0068373
enh56547     1  115676500  115677500      3       2  150064       3.6199   0.00014736
enh56549     1  115711700  115712700      3       2  150064       1.9306     0.026767
enh56550     1  115721800  115722800     12       4  150064       3.2508   0.00057533
enh56552     1  115731000  115732000      3       2  150064       1.9009     0.028661
enh56562     1  115875200  115876200      1       1  150064       2.3746     0.008783
enh56564     1  115906500  115907500      5       2  150064       2.6172    0.0044323
enh56568     1  115971900  115972900      3       2  150064       2.8146    0.0024421
enh56569     1  115974300  115975300      5       2  150064       1.7641     0.038861
enh56578     1  116186000  116187000      1       1  150064       2.1895      0.01428
enh56579     1  116189100  116190100      2       1  150064       1.9397     0.026207
enh56587     1  116219100  116220100      3       2  150064       1.8328     0.033415
enh56591     1  116248300  116249300      4       1  150064        1.896     0.028979
enh56662     1  117191800  117192800      3       1  150064       1.6751     0.046959
enh56663     1  117195100  117196100      1       1  150064        2.002      0.02264
enh56673     1  117308400  117309400      1       1  150064       2.7649     0.002847
enh56674     1  117312000  117313000      1       1  150064       2.8547     0.002154
enh56675     1  117320100  117321100      2       1  150064       2.8327    0.0023078
enh56703     1  117689900  117690900      5       1  150064       1.6451     0.049976
enh56704     1  117714300  117715300      4       2  150064       2.8175    0.0024202
enh56714     1  118083300  118084300      5       2  150064       1.9427     0.026028
enh56743     1  118678000  118679000      4       2  150064       2.1718     0.014935
enh56749     1  118837600  118838600      1       1  150064        1.886      0.02965
enh56780     1  120183000  120184000      2       1  150064       1.7929     0.036496
enh56786     1  120210000  120211000      2       1  150064         2.04     0.020674
enh56947     1  145588000  145589000      3       1  150064       1.9471     0.025762
enh56950     1  145630500  145631500      2       1  150064       1.6689      0.04757
enh56961     1  145727400  145728400      1       1  150064        1.699      0.04466
enh56963     1  146638600  146639600      3       1  150064       2.0981     0.017948
enh56964     1  146640700  146641700      3       1  150064       1.9528     0.025425
enh56965     1  146645400  146646400      6       2  150064       2.0747     0.019009
enh56966     1  146649200  146650200      4       2  150064       2.0384     0.020756
enh56968     1  146716500  146717500      5       2  150064       2.2623     0.011838
enh56969     1  146718700  146719700      5       3  150064       1.7537     0.039744
enh56970     1  146725700  146726700      1       1  150064       2.1487      0.01583
enh56975     1  146813000  146814000      4       2  150064       2.8254    0.0023611
enh57017     1  149897300  149898300      4       2  150064       1.7368     0.041216
enh57033     1  149965500  149966500      1       1  150064       1.6983      0.04473
enh57038     1  149974100  149975100      2       1  150064       2.1726     0.014904
enh57044     1  149992800  149993800      2       1  150064       1.9875     0.023433
enh57046     1  150037100  150038100      1       1  150064       5.5334     1.57e-08
enh57049     1  150124300  150125300      3       2  150064       4.7654    9.425e-07
enh57052     1  150128900  150129900      1       1  150064       5.5996    1.074e-08
enh57054     1  150133200  150134200      3       1  150064       5.6361   8.6982e-09
enh57056     1  150137800  150138800      5       1  150064       5.0226   2.5492e-07
enh57059     1  150154200  150155200      1       1  150064       5.5829    1.183e-08
enh57060     1  150158800  150159800      2       1  150064       4.5429   2.7748e-06
enh57061     1  150185100  150186100      4       2  150064       4.4565   4.1649e-06
enh57063     1  150209000  150210000      2       1  150064       1.9992     0.022793
enh57065     1  150238200  150239200      1       1  150064       5.2596    7.219e-08
enh57066     1  150241800  150242800      3       1  150064       4.9797   3.1842e-07
enh57068     1  150245200  150246200      2       1  150064       4.3458   6.9391e-06
enh57072     1  150267400  150268400      2       1  150064       1.9883     0.023391
enh57073     1  150274400  150275400      3       1  150064       4.5185   3.1136e-06
enh57074     1  150294900  150295900      5       2  150064       5.3544   4.2929e-08
enh57075     1  150334800  150335800      5       2  150064       4.6395   1.7465e-06
enh57076     1  150339400  150340400      3       2  150064       4.0739   2.3115e-05
enh57080     1  150382500  150383500      3       1  150064       4.4272   4.7728e-06
enh57082     1  150478100  150479100      1       1  150064       1.8377      0.03305
enh57083     1  150479800  150480800      5       2  150064       1.8588      0.03153
enh57084     1  150484300  150485300      3       2  150064       1.9092     0.028118
enh57085     1  150488900  150489900      2       1  150064       4.4767   3.7907e-06
enh57088     1  150506200  150507200      4       2  150064       3.8042   7.1137e-05
enh57090     1  150510400  150511400      5       2  150064       3.3805   0.00036178
enh57096     1  150536700  150537700      2       1  150064        2.174     0.014852
enh57098     1  150538900  150539900      4       2  150064       2.1237     0.016849
enh57100     1  150545900  150546900      6       3  150064       1.7778     0.037718
enh57101     1  150546400  150547400      2       1  150064       1.9164     0.027657
enh57103     1  150578700  150579700      1       1  150064       1.8314      0.03352
enh57108     1  150607800  150608800      2       1  150064       1.6892     0.045586
enh57128     1  150969500  150970500      3       1  150064       4.5686   2.4553e-06
enh57130     1  150974700  150975700      2       1  150064        4.428   4.7557e-06
enh57140     1  151035000  151036000      2       1  150064       1.8598     0.031455
enh57142     1  151038100  151039100      2       1  150064       2.9575    0.0015508
enh57144     1  151041700  151042700      2       1  150064       3.0844    0.0010198
enh57145     1  151044200  151045200      5       3  150064       2.7302    0.0031644
enh57146     1  151114500  151115500      4       2  150064       3.2589   0.00055915
enh57147     1  151116000  151117000      4       2  150064        3.239   0.00059973
enh57148     1  151119700  151120700      3       2  150064       2.7149    0.0033143
enh57149     1  151129000  151130000      2       1  150064       2.0953     0.018071
enh57158     1  151168600  151169600      3       2  150064       2.5066    0.0060947
enh57178     1  151370800  151371800      5       2  150064       2.6861    0.0036141
enh57179     1  151374800  151375800      1       1  150064       1.6925      0.04528
enh57180     1  151378300  151379300      1       1  150064       2.7838     0.002686
enh57181     1  151407100  151408100      1       1  150064       2.8154     0.002436
enh57183     1  151416300  151417300      2       1  150064       2.1019      0.01778
enh57184     1  151428800  151429800      4       2  150064       2.1558     0.015551
enh57186     1  151445000  151446000      1       1  150064       2.5897     0.004803
enh57187     1  151447200  151448200      1       1  150064       1.8391      0.03295
enh57188     1  151448600  151449600      2       1  150064       2.3012     0.010692
enh57216     1  151598900  151599900      2       1  150064       2.3208     0.010148
enh57218     1  151611500  151612500      1       1  150064       2.6561     0.003953
enh57233     1  151877900  151878900      2       1  150064       1.9296      0.02683
enh57235     1  151887100  151888100      1       1  150064       1.6659      0.04787
enh57299     1  153641300  153642300      2       1  150064       1.6588     0.048581
enh57302     1  153670300  153671300      1       1  150064       2.0054      0.02246
enh57310     1  153752100  153753100      2       1  150064       2.0379     0.020778
enh57314     1  153769300  153770300      2       1  150064       3.2724   0.00053311
enh57317     1  153777700  153778700      2       1  150064       3.7987   7.2743e-05
enh57318     1  153845600  153846600      4       2  150064       2.2599     0.011915
enh57319     1  153852600  153853600      2       1  150064       3.3154   0.00045762
enh57321     1  153876600  153877600      1       1  150064       3.5105    0.0002236
enh57322     1  153877200  153878200      1       1  150064       2.1651      0.01519
enh57325     1  153901100  153902100      3       1  150064       2.0779      0.01886
enh57329     1  153919400  153920400      2       1  150064       2.1054     0.017629
enh57332     1  153931600  153932600      5       3  150064       2.2696     0.011615
enh57334     1  153933400  153934400      2       1  150064       2.7014    0.0034523
enh57335     1  153941400  153942400      3       1  150064       2.4604    0.0069387
enh57338     1  153947800  153948800      2       1  150064       2.2278     0.012946
enh57343     1  154076800  154077800      1       1  150064       2.0135      0.02203
enh57344     1  154127000  154128000      4       2  150064       1.9295     0.026836
enh57355     1  154300700  154301700      2       1  150064       1.9743     0.024175
enh57357     1  154306100  154307100      1       1  150064       1.8576      0.03161
enh57359     1  154318400  154319400      1       1  150064        2.704     0.003426
enh57360     1  154324200  154325200      4       2  150064       2.4754    0.0066543
enh57362     1  154358900  154359900      2       1  150064       2.2642     0.011781
enh57369     1  154394400  154395400      7       3  150064       1.8586     0.031544
enh57374     1  154406100  154407100      2       1  150064       2.2077     0.013634
enh57377     1  154414600  154415600      2       1  150064       2.9237    0.0017297
enh57378     1  154417600  154418600      3       1  150064       2.3075     0.010513
enh57388     1  154467600  154468600      2       1  150064       2.0616     0.019625
enh57389     1  154525400  154526400      1       1  150064       2.0325      0.02105
enh57390     1  154528000  154529000      2       1  150064       2.1382     0.016251
enh57394     1  154571500  154572500      3       2  150064       1.7237     0.042382
enh57399     1  154591600  154592600      3       2  150064       1.7115     0.043494
enh57410     1  154792200  154793200      5       3  150064       4.0317   2.7688e-05
enh57412     1  154832900  154833900      2       1  150064       2.5961     0.004714
enh57413     1  154835700  154836700      3       2  150064       1.9796     0.023874
enh57414     1  154850100  154851100      2       1  150064       3.2677   0.00054205
enh57416     1  154910600  154911600      3       1  150064       3.6817   0.00011585
enh57417     1  154913400  154914400      4       2  150064       2.8872    0.0019436
enh57418     1  154917100  154918100      3       2  150064       3.7419   9.1328e-05
enh57421     1  154926400  154927400      1       1  150064       2.0764      0.01893
enh57439     1  154987200  154988200      1       1  150064       3.9339    4.179e-05
enh57440     1  154990900  154991900      1       1  150064       2.3559      0.00924
enh57441     1  154994800  154995800      2       1  150064       3.5902   0.00016524
enh57442     1  154998700  154999700      1       1  150064       3.1848    0.0007242
enh57444     1  155017100  155018100      2       1  150064       2.4019    0.0081556
enh57446     1  155020800  155021800      1       1  150064       3.3362    0.0004246
enh57450     1  155033300  155034300      5       2  150064       2.8978    0.0018787
enh57452     1  155042000  155043000      1       1  150064       1.8595      0.03148
enh57465     1  155175800  155176800      1       1  150064       1.7265      0.04213
enh57474     1  155214900  155215900      1       1  150064       2.2046      0.01374
enh57478     1  155229600  155230600      3       1  150064       2.0072     0.022363
enh57481     1  155241200  155242200      2       1  150064       2.0835     0.018604
enh57483     1  155248500  155249500      1       1  150064       2.4281      0.00759
enh57485     1  155275400  155276400      2       1  150064        2.481    0.0065508
enh57486     1  155277100  155278100      2       1  150064       2.5297     0.005708
enh57487     1  155281000  155282000      1       1  150064       1.8809      0.02999
enh57488     1  155289100  155290100      1       1  150064       2.5137     0.005974
enh57489     1  155426200  155427200      1       1  150064       2.5712     0.005067
enh57490     1  155433600  155434600      1       1  150064        2.346     0.009487
enh57492     1  155477100  155478100      1       1  150064       2.3163      0.01027
enh57502     1  155618000  155619000      1       1  150064       2.5906      0.00479
enh57503     1  155624800  155625800      4       2  150064       2.2522     0.012156
enh57511     1  155675500  155676500      1       1  150064        3.092     0.000994
enh57523     1  155843400  155844400      2       1  150064       1.9611     0.024934
enh57525     1  155859400  155860400      2       1  150064       2.3789    0.0086825
enh57526     1  155862700  155863700      1       1  150064       3.1041    0.0009543
enh57527     1  155877100  155878100      3       1  150064       3.2756   0.00052719
enh57528     1  155879200  155880200      3       1  150064       2.5211    0.0058489
enh57530     1  155884800  155885800      1       1  150064       2.3591      0.00916
enh57533     1  155904600  155905600      1       1  150064       2.0349      0.02093
enh57534     1  155907800  155908800      2       1  150064       2.6992    0.0034752
enh57536     1  155914900  155915900      1       1  150064         1.85      0.03216
enh57538     1  155931300  155932300      1       1  150064       3.1943    0.0007009
enh57539     1  155934600  155935600      1       1  150064       2.1464      0.01592
enh57543     1  155940900  155941900      2       1  150064       2.3704    0.0088844
enh57546     1  155959700  155960700      2       1  150064       2.8238    0.0023733
enh57549     1  155974400  155975400      3       2  150064       3.7577   8.5757e-05
enh57551     1  155978200  155979200      4       2  150064       2.9896    0.0013968
enh57559     1  156039600  156040600      1       1  150064       2.1843      0.01447
enh57564     1  156049000  156050000      2       1  150064       2.7774      0.00274
enh57566     1  156054100  156055100      1       1  150064       1.9939      0.02308
enh57568     1  156059800  156060800      2       1  150064       1.8362     0.033167
enh57570     1  156065300  156066300      1       1  150064       1.7529      0.03981
enh57573     1  156070700  156071700      1       1  150064       1.9914      0.02322
enh57579     1  156100400  156101400      5       1  150064       1.6464     0.049836
enh57581     1  156107700  156108700      2       1  150064       1.7393      0.04099
enh57584     1  156116000  156117000      2       1  150064       2.6298    0.0042723
enh57585     1  156117300  156118300      2       1  150064       2.0774     0.018884
enh57587     1  156129300  156130300      4       2  150064       2.4699     0.006758
enh57588     1  156131200  156132200      3       1  150064       3.3314   0.00043213
enh57650     1  156586600  156587600      1       1  150064       1.7177      0.04293
enh57667     1  156709200  156710200      3       2  150064        1.714     0.043261
enh57668     1  156713000  156714000      1       1  150064       2.4897     0.006393
enh57674     1  156771000  156772000      2       1  150064       1.7927     0.036514
enh57718     1  157961500  157962500      3       1  150064       1.7069     0.043921
enh57736     1  158034900  158035900      1       1  150064       1.7685      0.03849
enh57740     1  158067800  158068800      2       1  150064       1.8332     0.033386
enh57741     1  158068600  158069600      1       1  150064       1.9045      0.02842
enh57788     1  159890900  159891900      2       1  150064        1.986     0.023515
enh57794     1  159993400  159994400      3       1  150064       2.0624     0.019583
enh57803     1  160078500  160079500      4       2  150064       2.1963     0.014034
enh57813     1  160162500  160163500      6       2  150064       1.9478     0.025722
enh57814     1  160173900  160174900      1       1  150064       3.0586     0.001112
enh57816     1  160180300  160181300      1       1  150064       2.8535     0.002162
enh57820     1  160226300  160227300      1       1  150064       2.5212     0.005847
enh57822     1  160229900  160230900      1       1  150064       2.8501     0.002185
enh57823     1  160232600  160233600      2       1  150064       2.3287    0.0099381
enh57828     1  160279000  160280000      1       1  150064       2.2495      0.01224
enh57829     1  160309700  160310700      1       1  150064       2.7614     0.002878
enh57830     1  160314000  160315000      1       1  150064       2.4281     0.007589
enh57831     1  160326900  160327900      3       1  150064       2.4072    0.0080373
enh57833     1  160340900  160341900      3       2  150064       3.1344   0.00086112
enh57835     1  160346000  160347000      6       2  150064       2.4663    0.0068263
enh57837     1  160377200  160378200      4       1  150064        1.883     0.029852
enh57840     1  160428400  160429400      1       1  150064       2.2479      0.01229
enh57904     1  161179200  161180200      1       1  150064       2.1338      0.01643
enh57906     1  161186000  161187000      3       2  150064       2.0847     0.018546
enh57909     1  161194800  161195800      1       1  150064        1.863      0.03123
enh57921     1  161352000  161353000      4       2  150064       1.6675     0.047707
enh57927     1  161463000  161464000     10       3  150064       2.5479    0.0054191
enh57928     1  161469000  161470000      2       1  150064        2.616    0.0044487
enh57974     1  162176600  162177600      4       2  150064        1.833     0.033404
enh57975     1  162183200  162184200      2       1  150064       1.7728     0.038131
enh57985     1  162508600  162509600      1       1  150064       3.0066     0.001321
enh57987     1  162529900  162530900      2       1  150064       1.9254      0.02709
enh58011     1  162663600  162664600      4       2  150064       1.7701     0.038353
enh58016     1  162679400  162680400      3       2  150064       1.9737     0.024207
enh58043     1  163138000  163139000      4       2  150064       3.2035   0.00067896
enh58045     1  163141100  163142100      4       2  150064       2.2854     0.011143
enh58050     1  163289900  163290900      2       1  150064       1.8664     0.030993
enh58053     1  163765500  163766500      2       1  150064       3.9417   4.0455e-05
enh58054     1  163812600  163813600      8       2  150064       2.6068    0.0045701
enh58100     1  164742100  164743100      1       1  150064       1.7675      0.03857
enh58101     1  164743600  164744600      4       2  150064       1.7874     0.036938
enh58106     1  164763400  164764400      2       1  150064       1.8374     0.033078
enh58107     1  164770600  164771600      1       1  150064        2.031      0.02113
enh58118     1  165393900  165394900      5       3  150064       1.7713     0.038257
enh58127     1  165570600  165571600      8       4  150064       1.9019     0.028591
enh58128     1  165598800  165599800      8       2  150064       1.7086     0.043758
enh58134     1  165611100  165612100      4       1  150064        2.027     0.021334
enh58139     1  165739000  165740000      2       1  150064       2.3176     0.010235
enh58145     1  165811100  165812100      4       2  150064       2.0756     0.018967
enh58146     1  165820100  165821100      2       1  150064       1.7741      0.03802
enh58147     1  165821700  165822700      2       1  150064       2.2491     0.012252
enh58148     1  165823000  165824000      1       1  150064       2.4075     0.008032
enh58150     1  165826600  165827600      2       1  150064       2.5516    0.0053621
enh58151     1  165828400  165829400      2       1  150064       2.7052    0.0034133
enh58171     1  166828100  166829100      4       2  150064       2.0627     0.019571
enh58181     1  167131600  167132600      7       3  150064       1.8686     0.030841
enh58183     1  167140500  167141500      4       2  150064       1.7661     0.038686
enh58184     1  167165300  167166300      1       1  150064       2.7312     0.003155
enh58236     1  168054200  168055200      1       1  150064       2.2271      0.01297
enh58237     1  168060000  168061000      1       1  150064       1.9543      0.02533
enh58257     1  168288700  168289700      5       2  150064       1.8149     0.034767
enh58262     1  168408600  168409600      2       1  150064       1.8315     0.033513
enh58289     1  169087200  169088200      6       2  150064       1.7479     0.040239
enh58290     1  169088800  169089800      2       1  150064       2.9606    0.0015354
enh58297     1  169429000  169430000      1       1  150064       1.9559      0.02524
enh58310     1  169860200  169861200      4       2  150064       1.8634     0.031205
enh58325     1  170547600  170548600      1       1  150064        2.528     0.005736
enh58355     1  171403900  171404900      9       2  150064       1.7785      0.03766
enh58358     1  171439600  171440600      4       2  150064       2.9037    0.0018439
enh58371     1  171712400  171713400      3       1  150064       1.8565     0.031693
enh58376     1  171757500  171758500      4       2  150064       2.0175     0.021824
enh58378     1  171767400  171768400      3       2  150064       1.9745     0.024165
enh58384     1  171868200  171869200      3       1  150064       1.9264      0.02703
enh58395     1  172223700  172224700      6       2  150064        1.654     0.049066
enh58400     1  172312200  172313200      2       1  150064       1.8722     0.030589
enh58406     1  172351000  172352000      3       2  150064       2.2112      0.01351
enh58407     1  172352400  172353400      2       1  150064       2.4364    0.0074169
enh58408     1  172359300  172360300      6       2  150064       2.4499    0.0071439
enh58409     1  172362600  172363600      4       2  150064       1.7388     0.041037
enh58410     1  172368100  172369100      3       2  150064       1.9916     0.023205
enh58420     1  172500100  172501100      3       2  150064       1.6888     0.045631
enh58443     1  172878400  172879400      4       2  150064       1.7689     0.038459
enh58444     1  172884200  172885200      1       1  150064       2.2389      0.01258
enh58445     1  172885800  172886800      3       2  150064       2.1389     0.016222
enh58448     1  172901600  172902600      4       2  150064       2.2742     0.011477
enh58480     1  173388900  173389900      5       2  150064       2.6576    0.0039345
enh58481     1  173398000  173399000      4       2  150064       2.3375    0.0097071
enh58483     1  173442800  173443800      4       2  150064       1.7748     0.037967
enh58484     1  173448600  173449600      1       1  150064       2.5037     0.006145
enh58495     1  173821900  173822900      1       1  150064        3.358    0.0003926
enh58497     1  173831300  173832300      7       3  150064       2.3696    0.0089047
enh58499     1  173841000  173842000      2       1  150064        3.363    0.0003855
enh58500     1  173966900  173967900      3       1  150064       3.5217   0.00021441
enh58502     1  173969700  173970700      1       1  150064       3.4298     0.000302
enh58503     1  173971600  173972600      3       1  150064       3.1443   0.00083239
enh58504     1  173974100  173975100      2       1  150064       2.9816    0.0014339
enh58505     1  173976800  173977800      2       1  150064       2.7269    0.0031967
enh58507     1  173986700  173987700      3       1  150064       3.3595   0.00039041
enh58508     1  173988000  173989000      1       1  150064       3.4233    0.0003093
enh58509     1  173988800  173989800      2       1  150064       3.3167   0.00045536
enh58510     1  173992000  173993000      2       1  150064       2.9267    0.0017129
enh58511     1  174020800  174021800      3       1  150064       3.5117   0.00022261
enh58515     1  174127200  174128200      1       1  150064       2.8206     0.002397
enh58516     1  174129600  174130600      2       1  150064       3.0947   0.00098495
enh58517     1  174134400  174135400      2       1  150064       2.1375     0.016277
enh58519     1  174173600  174174600      1       1  150064       2.4562     0.007021
enh58522     1  174628700  174629700      2       1  150064       2.5319    0.0056727
enh58523     1  174682300  174683300      1       1  150064       1.9781      0.02396
enh58525     1  174767800  174768800      1       1  150064       3.2494    0.0005783
enh58529     1  174945500  174946500      1       1  150064       2.8844     0.001961
enh58530     1  174958600  174959600      2       1  150064       1.7845     0.037175
enh58536     1  174998300  174999300      2       1  150064       1.9851     0.023567
enh58541     1  175119200  175120200      2       1  150064       2.9425    0.0016277
enh58543     1  175160000  175161000      4       1  150064       3.4384   0.00029262
enh58544     1  175162300  175163300      6       1  150064       3.3997   0.00033735
enh58551     1  175499000  175500000      3       2  150064       2.1487      0.01583
enh58554     1  175854400  175855400      3       2  150064       2.9905    0.0013926
enh58559     1  176625600  176626600      3       2  150064       1.8445     0.032556
enh58561     1  176789200  176790200      6       2  150064       2.1243     0.016823
enh58568     1  177271300  177272300      4       2  150064       4.9563    3.592e-07
enh58570     1  177278800  177279800      1       1  150064       2.9973     0.001362
enh58571     1  177769500  177770500      4       2  150064       1.8572     0.031642
enh58582     1  177914600  177915600      5       3  150064       3.2393   0.00059919
enh58591     1  178025600  178026600      3       2  150064       1.7944     0.036373
enh58592     1  178029900  178030900      4       2  150064        2.698    0.0034877
enh58605     1  178124500  178125500      1       1  150064        2.104      0.01769
enh58624     1  178306000  178307000      3       2  150064       2.1156      0.01719
enh58630     1  178357600  178358600      1       1  150064       1.8337      0.03335
enh58633     1  178455000  178456000      1       1  150064       2.4263     0.007627
enh58650     1  178676600  178677600      3       2  150064       1.8849     0.029721
enh58684     1  179068800  179069800      3       2  150064       1.8253     0.033979
enh58686     1  179095100  179096100      1       1  150064       1.6771      0.04676
enh58688     1  179098300  179099300      4       1  150064       1.6833     0.046155
enh58691     1  179115400  179116400      1       1  150064       2.0951      0.01808
enh58694     1  179136000  179137000      1       1  150064       2.0118      0.02212
enh58695     1  179138900  179139900      1       1  150064       2.1591      0.01542
enh58699     1  179159800  179160800      2       1  150064       1.8908     0.029325
enh58700     1  179174200  179175200      2       1  150064       1.7559     0.039553
enh58704     1  179200800  179201800      7       2  150064       2.4017     0.008159
enh58706     1  179261800  179262800      1       1  150064       1.7587      0.03931
enh58708     1  179269900  179270900      3       1  150064       1.7514     0.039937
enh58711     1  179275000  179276000      9       3  150064       1.6954     0.045004
enh58715     1  179333800  179334800      5       3  150064       2.8804    0.0019862
enh58723     1  179783000  179784000      2       1  150064       1.8026     0.035728
enh58726     1  179844300  179845300      1       1  150064       1.9217      0.02732
enh58729     1  179890500  179891500      3       1  150064       1.8242     0.034059
enh58730     1  179894900  179895900      2       1  150064       1.8109     0.035077
enh58731     1  179895600  179896600      4       1  150064       1.7415     0.040801
enh58758     1  180477300  180478300      5       2  150064       1.6684     0.047619
enh58763     1  180867700  180868700      4       2  150064       2.7679     0.002821
enh58765     1  180883000  180884000      1       1  150064        2.595      0.00473
enh58766     1  180894900  180895900      8       4  150064       2.3133     0.010354
enh58772     1  180936600  180937600      5       2  150064       1.7548     0.039649
enh58838     1  182226600  182227600      4       1  150064       1.8537     0.031888
enh58846     1  182306800  182307800      1       1  150064       2.1135      0.01728
enh58849     1  182317900  182318900      4       2  150064       2.0197     0.021707
enh58852     1  182362800  182363800      2       1  150064       1.9988     0.022814
enh58864     1  182668300  182669300      4       2  150064       3.3869   0.00035343
enh58866     1  182730900  182731900      3       2  150064       1.7371     0.041183
enh58926     1  183373600  183374600      3       1  150064       2.3074     0.010516
enh58929     1  183449600  183450600      2       1  150064       2.6416    0.0041252
enh58999     1  184087100  184088100      1       1  150064       2.5078     0.006075
enh59002     1  184125400  184126400      2       1  150064       1.7889     0.036814
enh59004     1  184159900  184160900      3       2  150064       1.9501     0.025585
enh59005     1  184168500  184169500      4       2  150064       1.9522     0.025458
enh59006     1  184170600  184171600      2       1  150064       1.7759     0.037873
enh59007     1  184178900  184179900      1       1  150064       3.1608    0.0007868
enh59010     1  184266300  184267300      3       1  150064       1.8519     0.032018
enh59022     1  184458900  184459900      3       2  150064       2.5246    0.0057912
enh59023     1  184460700  184461700      4       2  150064       2.2105     0.013535
enh59024     1  184463000  184464000      2       1  150064        1.661     0.048356
enh59025     1  184466000  184467000      1       1  150064       2.8417     0.002244
enh59026     1  184476400  184477400      1       1  150064       2.4618     0.006913
enh59028     1  184503300  184504300      5       3  150064       2.6296    0.0042748
enh59030     1  184524600  184525600      3       2  150064       2.2174     0.013297
enh59038     1  184584200  184585200      1       1  150064       1.9899       0.0233
enh59046     1  184724600  184725600      2       1  150064       2.1815     0.014575
enh59057     1  184923000  184924000      2       1  150064        2.332    0.0098514
enh59058     1  184928100  184929100      5       3  150064       1.9742      0.02418
enh59066     1  185127400  185128400      1       1  150064       1.9047      0.02841
enh59093     1  185687400  185688400      1       1  150064       1.8166      0.03464
enh59150     1  192608400  192609400      3       1  150064       1.8552     0.031783
enh59156     1  192873300  192874300      3       1  150064       2.6284     0.004289
enh59160     1  193032700  193033700      1       1  150064       2.7888     0.002645
enh59161     1  193035200  193036200      1       1  150064       2.8207     0.002396
enh59162     1  193036900  193037900      4       2  150064       2.4109    0.0079566
enh59164     1  193071900  193072900      2       1  150064       3.3456   0.00041054
enh59165     1  193074600  193075600      6       2  150064       2.6346    0.0042121
enh59167     1  193082300  193083300      4       2  150064       2.6756    0.0037302
enh59169     1  193089800  193090800      2       1  150064       3.0646    0.0010898
enh59170     1  193093000  193094000      3       1  150064       3.1849   0.00072396
enh59174     1  193290800  193291800      7       1  150064       2.9582    0.0015471
enh59181     1  194504100  194505100      2       1  150064       1.9781     0.023957
enh59183     1  196150100  196151100      6       2  150064       2.9482    0.0015981
enh59186     1  196657500  196658500      5       2  150064       2.3395    0.0096554
enh59195     1  197632200  197633200      1       1  150064       2.5566     0.005285
enh59197     1  197741400  197742400      1       1  150064       2.5419     0.005513
enh59200     1  197756000  197757000      5       1  150064       2.4273    0.0076063
enh59201     1  197768000  197769000      6       2  150064       2.0587     0.019762
enh59235     1  198849500  198850500      1       1  150064       1.8131      0.03491
enh59243     1  199266600  199267600      2       1  150064       2.6527    0.0039923
enh59244     1  199417500  199418500      3       2  150064       1.6491     0.049561
enh59256     1  200265100  200266100      9       2  150064       3.2626     0.000552
enh59257     1  200270200  200271200      3       2  150064       2.2916     0.010963
enh59258     1  200299800  200300800      3       1  150064        2.838    0.0022702
enh59259     1  200305800  200306800      3       1  150064       2.5561     0.005292
enh59261     1  200323400  200324400      4       2  150064       3.0494    0.0011466
enh59262     1  200329000  200330000      6       1  150064       3.0309     0.001219
enh59263     1  200335000  200336000      5       1  150064       2.8024    0.0025362
enh59264     1  200341200  200342200      2       1  150064       2.2194     0.013231
enh59265     1  200343000  200344000      1       1  150064       2.7091     0.003373
enh59266     1  200345600  200346600      2       1  150064       1.9188     0.027504
enh59267     1  200349500  200350500      2       1  150064        2.218     0.013276
enh59269     1  200375200  200376200      1       1  150064       2.4823     0.006527
enh59270     1  200379400  200380400      2       1  150064         2.31     0.010443
enh59272     1  200406500  200407500      1       1  150064       3.4739    0.0002565
enh59273     1  200408000  200409000      1       1  150064        2.439     0.007363
enh59274     1  200442700  200443700      2       1  150064       2.6782    0.0037013
enh59275     1  200452300  200453300      2       1  150064       1.9615     0.024913
enh59276     1  200457300  200458300      3       2  150064       2.6382    0.0041671
enh59277     1  200496200  200497200      2       1  150064       1.9936     0.023097
enh59287     1  200742800  200743800      1       1  150064       2.2886      0.01105
enh59291     1  200747600  200748600      2       1  150064       1.8162     0.034672
enh59298     1  200886000  200887000      3       1  150064       3.5701   0.00017843
enh59300     1  200988500  200989500      2       1  150064       3.5022   0.00023074
enh59301     1  200989300  200990300      4       2  150064       3.7517   8.7833e-05
enh59302     1  200997600  200998600      3       2  150064       3.3027   0.00047887
enh59303     1  201011500  201012500      6       3  150064       2.6968    0.0035006
enh59305     1  201106500  201107500      2       1  150064       1.7983     0.036062
enh59322     1  201304200  201305200      2       1  150064       2.0255     0.021406
enh59324     1  201353300  201354300      7       3  150064       3.0307      0.00122
enh59335     1  201451300  201452300      6       2  150064       2.0981     0.017949
enh59342     1  201467000  201468000      2       1  150064       1.8696      0.03077
enh59343     1  201468400  201469400      1       1  150064       1.8734      0.03051
enh59360     1  201532300  201533300      1       1  150064       1.7729      0.03812
enh59405     1  201690100  201691100      6       2  150064       1.9032     0.028506
enh59418     1  201726400  201727400      2       1  150064       2.4865    0.0064499
enh59431     1  201797100  201798100      3       2  150064       2.6745    0.0037417
enh59437     1  201845100  201846100      2       1  150064       1.6456     0.049919
enh59442     1  201859800  201860800      1       1  150064       1.8078      0.03532
enh59445     1  201873200  201874200      2       1  150064        1.955     0.025293
enh59467     1  202054200  202055200      1       1  150064       1.9841      0.02362
enh59475     1  202111100  202112100      5       2  150064       2.1389      0.01622
enh59503     1  202587500  202588500      1       1  150064       1.7735      0.03807
enh59534     1  203016000  203017000      2       1  150064       1.9891     0.023343
enh59598     1  203593900  203594900      1       1  150064       1.7035      0.04424
enh59630     1  204010400  204011400      3       2  150064       2.1398     0.016185
enh59631     1  204026100  204027100      4       2  150064        3.103   0.00095787
enh59633     1  204041100  204042100      3       2  150064       3.7423   9.1186e-05
enh59634     1  204045600  204046600      2       1  150064       2.5349    0.0056243
enh59636     1  204049400  204050400      2       1  150064       2.3558    0.0092406
enh59637     1  204050800  204051800      5       3  150064       1.9449     0.025893
enh59638     1  204052300  204053300      4       2  150064        2.647      0.00406
enh59646     1  204065700  204066700      3       2  150064        1.942     0.026067
enh59648     1  204070800  204071800      2       1  150064       3.4941    0.0002378
enh59665     1  204222900  204223900      1       1  150064       2.5598     0.005237
enh59667     1  204231000  204232000      2       1  150064       2.0185      0.02177
enh59668     1  204232800  204233800      5       1  150064       1.9658     0.024662
enh59688     1  204403100  204404100      4       2  150064       1.8391     0.032948
enh59691     1  204411200  204412200      1       1  150064       2.1158      0.01718
enh59693     1  204415200  204416200      2       1  150064       1.9149     0.027755
enh59694     1  204419600  204420600      3       1  150064       1.7121     0.043436
enh59695     1  204424500  204425500      4       1  150064        1.987      0.02346
enh59696     1  204426300  204427300      1       1  150064       2.2396      0.01256
enh59699     1  204460800  204461800      1       1  150064       3.1617    0.0007842
enh59701     1  204488300  204489300      2       1  150064       3.3959   0.00034197
enh59702     1  204489700  204490700      2       1  150064       2.1818     0.014561
enh59704     1  204535700  204536700      3       1  150064       3.1931   0.00070369
enh59705     1  204537600  204538600      4       2  150064        1.814      0.03484
enh59706     1  204543500  204544500      3       2  150064       3.2053   0.00067472
enh59707     1  204558200  204559200      2       1  150064       3.1674   0.00076899
enh59708     1  204560600  204561600      4       2  150064        3.222    0.0006364
enh59720     1  204940700  204941700      1       1  150064        2.746     0.003016
enh59723     1  204962800  204963800      1       1  150064       2.0056      0.02245
enh59725     1  204972200  204973200      5       2  150064       3.3134   0.00046082
enh59727     1  205030400  205031400      4       2  150064       3.9784   3.4688e-05
enh59728     1  205088900  205089900      4       1  150064       2.0429      0.02053
enh59730     1  205110300  205111300      5       2  150064       3.7788   7.8797e-05
enh59731     1  205110800  205111800      5       2  150064       3.9274   4.2929e-05
enh59732     1  205113600  205114600      1       1  150064       2.8371     0.002276
enh59735     1  205132500  205133500      2       1  150064       3.2853   0.00050936
enh59737     1  205142600  205143600      3       2  150064       3.9957   3.2251e-05
enh59738     1  205144800  205145800      2       1  150064       3.8883   5.0474e-05
enh59739     1  205148400  205149400      2       1  150064       3.7131   0.00010237
enh59740     1  205153000  205154000      5       2  150064       4.7307   1.1188e-06
enh59741     1  205156200  205157200      2       1  150064       3.8869   5.0768e-05
enh59742     1  205158500  205159500      1       1  150064       3.7135    0.0001022
enh59744     1  205161000  205162000      4       2  150064       3.4903   0.00024123
enh59745     1  205162100  205163100      3       2  150064        3.856   5.7638e-05
enh59746     1  205162600  205163600      2       1  150064        3.888   5.0528e-05
enh59747     1  205164600  205165600      4       2  150064       3.9698   3.5967e-05
enh59748     1  205167200  205168200      2       1  150064       3.7477   8.9223e-05
enh59749     1  205168500  205169500      4       2  150064       4.1241   1.8606e-05
enh59751     1  205173400  205174400      3       2  150064       4.4648   4.0074e-06
enh59753     1  205176800  205177800      2       1  150064       3.2761    0.0005262
enh59754     1  205181000  205182000      2       1  150064       2.9775    0.0014529
enh59756     1  205188900  205189900      2       1  150064       2.5714    0.0050637
enh59759     1  205206600  205207600      5       3  150064       3.2408   0.00059605
enh59761     1  205213200  205214200      3       2  150064       2.5288    0.0057223
enh59763     1  205219500  205220500      2       1  150064       2.6889    0.0035849
enh59764     1  205220600  205221600      6       2  150064       2.9008    0.0018611
enh59766     1  205226800  205227800      2       1  150064       2.1628      0.01528
enh59770     1  205243800  205244800      1       1  150064       1.7506      0.04001
enh59771     1  205249000  205250000      3       1  150064       2.2487     0.012264
enh59773     1  205263300  205264300      2       1  150064        1.951     0.025529
enh59785     1  205343900  205344900      3       2  150064       2.0652     0.019451
enh59788     1  205447100  205448100      4       2  150064       1.7633     0.038922
enh59802     1  205568200  205569200      9       3  150064       2.0959     0.018043
enh59814     1  205657600  205658600      1       1  150064       1.7895      0.03677
enh59815     1  205662200  205663200      3       1  150064       2.0239     0.021491
enh59830     1  205774500  205775500      3       1  150064       1.7156     0.043116
enh59847     1  206589300  206590300      2       1  150064       1.6656     0.047892
enh59858     1  206646100  206647100      7       3  150064       2.4993    0.0062222
enh59868     1  206713300  206714300      1       1  150064       1.7644      0.03883
enh59900     1  207038200  207039200      2       1  150064       2.5308    0.0056901
enh59920     1  207220600  207221600      3       2  150064       2.2692     0.011629
enh59922     1  207225000  207226000      2       1  150064       2.7994    0.0025596
enh59925     1  207237500  207238500      1       1  150064       2.4979     0.006247
enh59937     1  207880200  207881200      9       2  150064        3.027    0.0012351
enh59938     1  207927100  207928100      5       2  150064       2.2685     0.011651
enh59940     1  207961800  207962800      2       1  150064       3.2658   0.00054572
enh59941     1  207976700  207977700      4       1  150064       3.1617   0.00078425
enh59942     1  207979600  207980600      1       1  150064       2.5579     0.005265
enh59943     1  207983300  207984300      5       3  150064       2.7015    0.0034518
enh59944     1  207985100  207986100      1       1  150064       1.9463      0.02581
enh59946     1  207990400  207991400      2       1  150064       3.6062   0.00015535
enh59947     1  207998500  207999500      3       2  150064        2.312     0.010388
enh59948     1  208004400  208005400      3       1  150064       2.0185     0.021768
enh59949     1  208009800  208010800      1       1  150064       1.8747      0.03042
enh59950     1  208010600  208011600      4       2  150064       2.7929    0.0026119
enh59951     1  208011500  208012500      2       1  150064       2.2074     0.013642
enh59952     1  208015000  208016000      2       1  150064       1.8245     0.034038
enh59953     1  208018100  208019100      5       2  150064       4.1152   1.9342e-05
enh59954     1  208021700  208022700      4       2  150064       1.7699     0.038369
enh59955     1  208024100  208025100      2       1  150064       2.2614     0.011866
enh59956     1  208026700  208027700      8       3  150064       2.8528    0.0021665
enh59957     1  208031800  208032800      6       3  150064       3.0814    0.0010301
enh59978     1  208263400  208264400      3       1  150064       2.8185    0.0024121
enh59980     1  208278600  208279600      4       1  150064       2.3049     0.010587
enh59983     1  208290400  208291400      2       1  150064        2.617    0.0044354
enh59984     1  208293300  208294300      5       2  150064       2.2735     0.011499
enh59985     1  208305000  208306000      2       1  150064       3.2442   0.00058896
enh60001     1  208381300  208382300      6       2  150064       1.8271     0.033841
enh60006     1  208390800  208391800      7       4  150064       1.7064     0.043968
enh60007     1  208392900  208393900      2       1  150064       2.4943    0.0063098
enh60012     1  208409200  208410200      7       3  150064       2.0582     0.019787
enh60032     1  209571800  209572800      1       1  150064       2.1746      0.01483
enh60035     1  209740700  209741700      3       2  150064       2.2307      0.01285
enh60071     1  210166200  210167200      3       1  150064       1.7656     0.038731
enh60076     1  210423600  210424600      1       1  150064       1.6612      0.04834
enh60114     1  211210000  211211000      2       1  150064       1.9052     0.028377
enh60121     1  211430400  211431400      6       2  150064       1.6817     0.046317
enh60124     1  211509200  211510200      2       1  150064       1.8852     0.029699
enh60139     1  211762500  211763500      4       2  150064       1.7313     0.041698
enh60203     1  212420300  212421300      2       1  150064       1.9187     0.027512
enh60204     1  212429100  212430100      6       2  150064       2.3535    0.0092989
enh60205     1  212433600  212434600      1       1  150064       2.1201        0.017
enh60212     1  212483300  212484300      1       1  150064       2.2238      0.01308
enh60221     1  212604800  212605800      6       3  150064       1.8601     0.031435
enh60248     1  212769200  212770200      5       3  150064       2.1181     0.017082
enh60252     1  212829000  212830000      2       1  150064       2.1639     0.015235
enh60289     1  214280200  214281200      4       2  150064       1.9413      0.02611
enh60295     1  214432700  214433700      1       1  150064       3.8431    6.075e-05
enh60299     1  214482700  214483700      2       1  150064       2.7445    0.0030302
enh60313     1  214603200  214604200      7       3  150064       2.0836       0.0186
enh60329     1  214672000  214673000      3       2  150064       1.8463     0.032427
enh60340     1  214715300  214716300      5       2  150064       1.8872     0.029567
enh60342     1  214721000  214722000      1       1  150064       2.3529     0.009314
enh60344     1  214731300  214732300      4       2  150064       2.2984      0.01077
enh60345     1  214740200  214741200      1       1  150064        1.869      0.03081
enh60348     1  214775100  214776100      2       1  150064       2.0549     0.019944
enh60400     1  217262000  217263000      2       1  150064       2.0115     0.022137
enh60422     1  218575700  218576700      2       1  150064       1.7214     0.042592
enh60470     1  219965100  219966100      2       1  150064       1.6609     0.048365
enh60473     1  220217600  220218600      2       1  150064       2.0112     0.022151
enh60476     1  220268500  220269500      3       2  150064       1.6464     0.049836
enh60481     1  220446000  220447000      3       2  150064       1.7546     0.039665
enh60482     1  220447100  220448100      2       1  150064       1.6588     0.048577
enh60486     1  220624400  220625400      3       2  150064       1.7656     0.038733
enh60535     1  221916800  221917800      5       2  150064       3.1988   0.00068992
enh60576     1  222627600  222628600      2       1  150064       2.7827    0.0026954
enh60577     1  222628500  222629500      3       1  150064       2.8637    0.0020939
enh60584     1  222816200  222817200      1       1  150064       2.1669      0.01512
enh60588     1  222945600  222946600      3       1  150064       2.5563    0.0052903
enh60600     1  223064900  223065900      4       2  150064       1.8144     0.034806
enh60630     1  223840000  223841000      5       1  150064       2.2344      0.01273
enh60631     1  223857900  223858900      2       1  150064       1.6481     0.049662
enh60634     1  223890200  223891200      2       1  150064       2.9555    0.0015611
enh60635     1  223893200  223894200      1       1  150064       3.1898    0.0007119
enh60636     1  223895900  223896900      2       1  150064       1.6743     0.047036
enh60637     1  223898700  223899700      4       2  150064       3.3897    0.0003498
enh60638     1  223904800  223905800      2       1  150064       3.8069   7.0355e-05
enh60639     1  223908600  223909600      6       2  150064       3.0468    0.0011563
enh60640     1  223911800  223912800      3       2  150064       1.7102     0.043617
enh60641     1  223915000  223916000      2       1  150064       2.8231    0.0023782
enh60642     1  223917600  223918600      3       2  150064       2.3796    0.0086658
enh60644     1  223924100  223925100      1       1  150064       4.0595    2.459e-05
enh60646     1  223929100  223930100      2       1  150064       1.6798     0.046502
enh60647     1  223932800  223933800     11       1  150064       1.8652     0.031078
enh60649     1  223938700  223939700      5       1  150064       2.7365    0.0031051
enh60650     1  223943400  223944400      2       1  150064       2.5803    0.0049351
enh60652     1  223953300  223954300      5       3  150064       1.8135     0.034874
enh60653     1  223959100  223960100      4       2  150064       3.7196   9.9754e-05
enh60658     1  224007500  224008500      2       1  150064       3.2512   0.00057456
enh60659     1  224010400  224011400      5       2  150064       3.6324   0.00014041
enh60661     1  224014500  224015500      1       1  150064       3.5115    0.0002228
enh60662     1  224018400  224019400      6       3  150064       2.7035    0.0034309
enh60663     1  224019400  224020400      2       1  150064       3.7844   7.7026e-05
enh60665     1  224021500  224022500      5       2  150064       2.3553    0.0092551
enh60667     1  224028100  224029100      2       1  150064       1.8336     0.033354
enh60669     1  224030300  224031300      1       1  150064       3.5734    0.0001762
enh60671     1  224047500  224048500      2       1  150064       2.5448    0.0054666
enh60702     1  224547200  224548200      3       1  150064       2.7917     0.002622
enh60703     1  224562400  224563400      4       2  150064       2.0879     0.018403
enh60704     1  224564600  224565600      2       1  150064       2.4366    0.0074134
enh60706     1  224615300  224616300      1       1  150064       2.2869       0.0111
enh60707     1  224617200  224618200      2       1  150064       2.3121     0.010386
enh60709     1  224623900  224624900      1       1  150064        2.526     0.005768
enh60710     1  224626400  224627400      2       1  150064       2.3043     0.010602
enh60712     1  224637700  224638700      1       1  150064       2.2089      0.01359
enh60713     1  224641900  224642900      2       1  150064       2.0662     0.019405
enh60714     1  224645700  224646700      1       1  150064       2.6379     0.004171
enh60718     1  224689800  224690800      3       2  150064       3.2519   0.00057309
enh60739     1  224818600  224819600      5       2  150064       2.6982    0.0034854
enh60741     1  224821700  224822700      4       2  150064       1.8935     0.029149
enh60743     1  224827400  224828400      4       1  150064       2.4933    0.0063278
enh60744     1  224832100  224833100      7       3  150064       2.2667     0.011703
enh60745     1  224837900  224838900      3       1  150064       2.1216     0.016936
enh60751     1  224871800  224872800      5       1  150064       2.2505     0.012209
enh60754     1  224910400  224911400      7       4  150064       2.0531      0.02003
enh60808     1  225934900  225935900      4       2  150064       1.8791     0.030115
enh60816     1  226000900  226001900      2       1  150064       1.9678     0.024547
enh60823     1  226053500  226054500      2       1  150064         2.39    0.0084246
enh60827     1  226064400  226065400      3       1  150064       2.8898    0.0019273
enh60840     1  226184800  226185800      2       1  150064       1.8909     0.029316
enh60847     1  226269800  226270800      2       1  150064       2.3561    0.0092342
enh60855     1  226310900  226311900      1       1  150064       2.5982     0.004686
enh60882     1  226811900  226812900      4       2  150064       2.4826    0.0065222
enh60885     1  226827800  226828800      2       1  150064        2.064     0.019511
enh60895     1  226872000  226873000      5       3  150064       2.7479    0.0029993
enh60902     1  226898500  226899500      1       1  150064       2.4902     0.006384
enh60906     1  226910100  226911100      4       2  150064       1.9897     0.023313
enh60908     1  226915500  226916500      2       1  150064       1.8192     0.034437
enh60909     1  226917600  226918600      1       1  150064       2.6623     0.003881
enh60910     1  226918600  226919600      2       1  150064       1.8456     0.032478
enh60912     1  226941300  226942300      1       1  150064       2.4914     0.006362
enh60913     1  226951800  226952800      1       1  150064       2.1459      0.01594
enh60915     1  226969600  226970600      2       1  150064       1.7198     0.042733
enh60916     1  226971300  226972300      2       1  150064       1.8073     0.035354
enh60917     1  226974400  226975400      2       1  150064       2.1349     0.016385
enh60921     1  227015000  227016000      3       1  150064       2.1328     0.016472
enh60922     1  227051500  227052500      3       2  150064       2.6352    0.0042039
enh60923     1  227059800  227060800      2       1  150064       2.0152     0.021944
enh60925     1  227064800  227065800      1       1  150064       2.1353      0.01637
enh60926     1  227070200  227071200      3       1  150064       2.2435     0.012432
enh60928     1  227079500  227080500      7       2  150064       2.3018     0.010672
enh60947     1  227506800  227507800      5       2  150064       1.9373     0.026355
enh60948     1  227531800  227532800      5       2  150064       1.8518     0.032026
enh60950     1  227544500  227545500      6       2  150064       2.4737    0.0066859
enh61026     1  228677500  228678500      1       1  150064       1.6749      0.04698
enh61030     1  228870000  228871000      2       1  150064       1.8273     0.033824
enh61040     1  229036000  229037000      2       1  150064       1.7754     0.037917
enh61047     1  229121800  229122800      6       2  150064       1.7394     0.040981
enh61111     1  230238400  230239400      5       2  150064       3.7274   9.6741e-05
enh61112     1  230241700  230242700      5       3  150064        2.823     0.002379
enh61113     1  230243200  230244200      5       3  150064       3.2921    0.0004972
enh61114     1  230244600  230245600      6       2  150064       3.9115   4.5865e-05
enh61115     1  230246900  230247900      3       2  150064       3.5146   0.00022023
enh61116     1  230250200  230251200      2       1  150064       3.5472   0.00019464
enh61117     1  230256600  230257600      3       2  150064       2.2192     0.013236
enh61120     1  230263300  230264300     10       3  150064       3.2148   0.00065264
enh61121     1  230264200  230265200      3       2  150064       2.7238    0.0032271
enh61122     1  230267200  230268200      4       2  150064       2.7483    0.0029948
enh61123     1  230272300  230273300     11       5  150064       3.7391   9.2329e-05
enh61124     1  230275000  230276000      7       3  150064        3.821   6.6448e-05
enh61125     1  230276300  230277300      5       3  150064       2.5174    0.0059112
enh61132     1  230298000  230299000      1       1  150064       1.8418      0.03275
enh61138     1  230310600  230311600      7       2  150064       2.2139     0.013419
enh61140     1  230321200  230322200      3       2  150064       1.7254     0.042229
enh61141     1  230324400  230325400      3       1  150064        1.723     0.042444
enh61151     1  230405700  230406700      2       1  150064       2.0144     0.021985
enh61152     1  230439000  230440000      3       2  150064       2.5746    0.0050182
enh61161     1  230495500  230496500      7       2  150064       2.1542     0.015613
enh61172     1  230843900  230844900      6       2  150064       1.9855     0.023544
enh61248     1  231558700  231559700      2       1  150064       2.0492     0.020222
enh61256     1  231709300  231710300      1       1  150064       1.7543      0.03969
enh61307     1  232571300  232572300      6       3  150064       2.2176     0.013292
enh61308     1  232573600  232574600      3       1  150064       2.5378    0.0055771
enh61310     1  232605700  232606700      7       2  150064         2.42    0.0077608
enh61311     1  232607800  232608800      6       1  150064       2.4891    0.0064042
enh61361     1  234610900  234611900     12       3  150064       2.2985     0.010767
enh61362     1  234612800  234613800      8       3  150064       1.6699     0.047472
enh61364     1  234622700  234623700      4       2  150064       1.7362     0.041268
enh61365     1  234630100  234631100      3       2  150064       1.7215      0.04258
enh61366     1  234630900  234631900      6       2  150064       1.6752     0.046947
enh61367     1  234634400  234635400      5       2  150064       2.4455    0.0072334
enh61368     1  234636000  234637000      3       2  150064       1.8352     0.033238
enh61369     1  234640700  234641700      2       1  150064       2.2576     0.011985
enh61371     1  234649700  234650700      3       1  150064       2.1519     0.015703
enh61372     1  234650900  234651900      2       1  150064       1.9779     0.023968
enh61373     1  234653100  234654100     10       2  150064       2.7786    0.0027294
enh61381     1  234697900  234698900      2       1  150064       1.9754     0.024111
enh61416     1  234895700  234896700      3       2  150064       1.7982     0.036074
enh61514     1  236000200  236001200      3       2  150064       1.8341     0.033317
enh61584     1  236329900  236330900      1       1  150064       1.6595      0.04851
enh61586     1  236338700  236339700      3       2  150064       2.5544    0.0053181
enh61594     1  236665800  236666800      1       1  150064       1.7372      0.04118
enh61622     1  240275600  240276600      2       1  150064       1.8045     0.035578
enh61624     1  240315500  240316500      5       2  150064       2.5565    0.0052859
enh61625     1  240393800  240394800      1       1  150064       2.7091     0.003373
enh61626     1  240395200  240396200      2       1  150064       3.4227   0.00030996
enh61629     1  240399700  240400700      3       1  150064       3.0309    0.0012192
enh61631     1  240408400  240409400      4       2  150064       1.8595     0.031477
enh61649     1  241767200  241768200      4       2  150064       1.7101     0.043626
enh61651     1  241775100  241776100      2       1  150064       2.1797     0.014641
enh61653     1  241800000  241801000      6       3  150064         1.78     0.037537
enh61679     1  243277300  243278300      2       1  150064       2.1798     0.014634
enh61682     1  243368300  243369300      1       1  150064       3.2555    0.0005659
enh61683     1  243376600  243377600      3       1  150064       2.4689    0.0067765
enh61684     1  243397000  243398000      2       1  150064       2.3827    0.0085923
enh61686     1  243409800  243410800      1       1  150064       3.5241    0.0002125
enh61687     1  243411100  243412100      4       2  150064       3.7988   7.2691e-05
enh61688     1  243412800  243413800      2       1  150064       4.0336   2.7463e-05
enh61689     1  243413800  243414800      4       2  150064       4.2609   1.0181e-05
enh61690     1  243414600  243415600      3       1  150064          3.7   0.00010779
enh61692     1  243415600  243416600      2       1  150064       3.7415   9.1458e-05
enh61693     1  243420500  243421500      2       1  150064       4.0095   3.0424e-05
enh61696     1  243427400  243428400      2       1  150064       3.9425   4.0322e-05
enh61700     1  243450100  243451100      1       1  150064       4.8728    5.502e-07
enh61704     1  243483200  243484200      5       2  150064       3.2476   0.00058194
enh61705     1  243570000  243571000      3       2  150064       2.1091     0.017467
enh61709     1  243645200  243646200      1       1  150064       4.8235    7.053e-07
enh61710     1  243646600  243647600      3       1  150064       3.6675   0.00012246
enh61711     1  243651300  243652300      1       1  150064        3.979     3.46e-05
enh61712     1  243654000  243655000      1       1  150064       4.2856    9.112e-06
enh61715     1  243663900  243664900      4       2  150064       5.2183   9.0264e-08
enh61716     1  243669000  243670000      2       1  150064       4.7365   1.0872e-06
enh61719     1  243714000  243715000      1       1  150064       2.7345     0.003124
enh61720     1  243722800  243723800      2       1  150064       4.2275   1.1816e-05
enh61721     1  243760900  243761900      2       1  150064       2.9503    0.0015874
enh61726     1  243894100  243895100      2       1  150064       3.8836   5.1468e-05
enh61729     1  243908400  243909400      1       1  150064       4.8466     6.28e-07
enh61730     1  243914500  243915500      2       1  150064        3.559   0.00018614
enh61732     1  243955500  243956500      2       1  150064       4.2876   9.0309e-06
enh61733     1  243961700  243962700      1       1  150064       2.1648       0.0152
enh61734     1  243963100  243964100      3       1  150064       4.5654   2.4925e-06
enh61735     1  243966700  243967700      2       1  150064       4.3381   7.1872e-06
enh61736     1  244003200  244004200      1       1  150064       3.3165    0.0004557
enh61738     1  244011100  244012100      2       1  150064       3.4812   0.00024957
enh61739     1  244014500  244015500      2       1  150064       2.6953     0.003516
enh61740     1  244046500  244047500      1       1  150064       2.9643     0.001517
enh61742     1  244081200  244082200      2       1  150064       2.8917    0.0019159
enh61744     1  244090400  244091400      1       1  150064       2.7444     0.003031
enh61745     1  244094000  244095000      1       1  150064       2.6135     0.004481
enh61765     1  244376500  244377500      6       3  150064       2.9532    0.0015725
enh61777     1  244487200  244488200     12       2  150064       1.7105     0.043587
enh61780     1  244510000  244511000      4       2  150064       1.9606     0.024964
enh61786     1  244552200  244553200      2       1  150064       3.4996   0.00023301
enh61787     1  244594700  244595700      3       1  150064        1.733     0.041545
enh61789     1  244602400  244603400      4       2  150064       2.1017     0.017792
enh61791     1  244607900  244608900      1       1  150064       2.2307      0.01285
enh61792     1  244609000  244610000      2       1  150064       2.3236     0.010074
enh61795     1  244623600  244624600      3       2  150064       1.7861     0.037045
enh61800     1  244827400  244828400      3       1  150064       2.1247     0.016805
enh61801     1  244828600  244829600      7       3  150064       2.0573     0.019829
enh61845     1  245761700  245762700     10       2  150064       2.3951    0.0083082
enh61865     1  246149500  246150500      3       2  150064       2.1807     0.014603
enh61866     1  246160700  246161700      9       3  150064       2.1372     0.016291
enh61867     1  246162900  246163900      4       2  150064       2.5818    0.0049139
enh61872     1  246230600  246231600      7       3  150064       1.9767     0.024039
enh61880     1  246377900  246378900      9       2  150064       1.8542     0.031852
enh61881     1  246382300  246383300     11       3  150064       2.5849    0.0048697
enh61889     1  246670600  246671600     11       5  150064       2.4897    0.0063921
enh61890     1  246690500  246691500      8       4  150064       1.8793     0.030102
enh61898     1  246748100  246749100      1       1  150064       2.0615      0.01963
enh61902     1  246760400  246761400      2       1  150064       1.7267     0.042114
enh61904     1  246770500  246771500      2       1  150064       1.8193     0.034432
enh61905     1  246771900  246772900      2       1  150064       2.2501      0.01222
enh61906     1  246773900  246774900      3       2  150064       1.8071     0.035373
enh61907     1  246776000  246777000      4       2  150064       1.7275     0.042042
enh61916     1  246859900  246860900      3       1  150064       1.7629     0.038958
enh61918     1  246862400  246863400      5       3  150064       1.6525     0.049218
enh61919     1  246866600  246867600      5       1  150064       2.6397    0.0041486
enh61924     1  246931800  246932800      4       1  150064       1.7561     0.039533
enh61963     1  249153700  249154700      1       1  150064       1.7791      0.03761
enh61964     1  249156400  249157400      1       1  150064       1.8718      0.03062
enh70065     2     883900     884900     11       2  150064       2.4784    0.0065983
enh70087     2    1654800    1655800      1       1  150064       1.7368      0.04121
enh70109     2    1733500    1734500      6       2  150064        1.825     0.033997
enh70115     2    1759400    1760400      4       2  150064       2.0788     0.018817
enh70137     2    3203000    3204000      3       1  150064       2.1825     0.014537
enh70138     2    3204100    3205100      6       2  150064       1.6769     0.046783
enh70139     2    3246300    3247300      7       2  150064       1.8992     0.028767
enh70142     2    3291800    3292800      5       2  150064        2.042     0.020575
enh70143     2    3292600    3293600      3       2  150064       1.7829     0.037304
enh70144     2    3294200    3295200      3       2  150064       1.7763     0.037841
enh70146     2    3307300    3308300      4       1  150064       2.7783    0.0027318
enh70170     2    3621600    3622600      1       1  150064       2.0286      0.02125
enh70172     2    3641800    3642800      5       3  150064       1.6578     0.048676
enh70173     2    3642500    3643500      3       2  150064         1.74     0.040934
enh70196     2    6321600    6322600      2       1  150064       1.7199     0.042729
enh70198     2    6465200    6466200      4       2  150064        1.665     0.047954
enh70203     2    6646200    6647200      4       1  150064       1.7474     0.040286
enh70213     2    7050700    7051700      4       2  150064        2.882    0.0019759
enh70214     2    7055500    7056500      2       1  150064       3.4444    0.0002862
enh70215     2    7060700    7061700      7       3  150064       1.9392     0.026238
enh70216     2    7062800    7063800      9       2  150064        3.055    0.0011254
enh70250     2    7517900    7518900      1       1  150064       2.0749        0.019
enh70251     2    7559800    7560800      2       1  150064       1.6701     0.047452
enh70252     2    7656900    7657900      2       1  150064       2.1757      0.01479
enh70255     2    7832900    7833900      3       1  150064       2.0516     0.020105
enh70257     2    7887000    7888000      2       1  150064       1.6804     0.046442
enh70273     2    8551700    8552700      6       2  150064       1.9529     0.025413
enh70277     2    8587700    8588700      3       1  150064       2.7301    0.0031659
enh70283     2    8665600    8666600      2       1  150064       1.6534     0.049129
enh70286     2    8684000    8685000      3       2  150064       1.8768     0.030272
enh70298     2    8825800    8826800      3       1  150064       1.8469     0.032377
enh70302     2    8897300    8898300      3       2  150064       2.1319     0.016509
enh70307     2    8989000    8990000      3       2  150064       1.9191     0.027485
enh70308     2    8992000    8993000      2       1  150064        1.737     0.041194
enh70328     2    9245800    9246800      5       2  150064       1.9482     0.025694
enh70341     2    9314800    9315800      4       1  150064       2.0648     0.019473
enh70344     2    9327500    9328500      5       1  150064       1.9464     0.025804
enh70345     2    9331200    9332200      1       1  150064       1.9545      0.02532
enh70351     2    9352500    9353500      5       3  150064       1.9588     0.025067
enh70352     2    9354700    9355700      1       1  150064       1.9041      0.02845
enh70353     2    9355700    9356700      3       1  150064       2.9002    0.0018646
enh70359     2    9369000    9370000      1       1  150064        3.181    0.0007338
enh70361     2    9374200    9375200      2       1  150064       2.6857    0.0036193
enh70367     2    9392100    9393100      2       1  150064        3.021    0.0012595
enh70368     2    9394600    9395600      2       1  150064       1.7869     0.036976
enh70371     2    9400900    9401900      3       2  150064       2.3721    0.0088434
enh70372     2    9403600    9404600      4       2  150064       2.2769     0.011396
enh70374     2    9408800    9409800      6       2  150064        2.638    0.0041703
enh70421     2    9747600    9748600      3       1  150064       1.6503     0.049439
enh70465     2   10088200   10089200      6       1  150064       2.2711      0.01157
enh70473     2   10177100   10178100      2       1  150064          1.9     0.028717
enh70495     2   10343800   10344800      3       1  150064        1.749     0.040146
enh70540     2   10543700   10544700      6       2  150064       1.8623     0.031279
enh70541     2   10547700   10548700      9       2  150064       2.0494     0.020211
enh70575     2   10947900   10948900      8       2  150064       1.9298     0.026816
enh70577     2   10953200   10954200      6       3  150064       2.0708     0.019191
enh70578     2   10954300   10955300      4       2  150064       2.5586    0.0052546
enh70632     2   11533600   11534600      2       1  150064       2.2141     0.013412
enh70633     2   11535400   11536400      5       2  150064       1.8782     0.030179
enh70640     2   11602300   11603300      4       1  150064       1.8165     0.034648
enh70675     2   11918800   11919800      2       1  150064        1.751      0.03997
enh70676     2   11924700   11925700      2       1  150064       2.6214     0.004379
enh70695     2   12259300   12260300      2       1  150064       2.7107    0.0033572
enh70697     2   12272100   12273100      4       2  150064       1.6938     0.045149
enh70705     2   12427000   12428000      5       2  150064       1.6543     0.049033
enh70716     2   12544200   12545200      4       2  150064       1.8297     0.033646
enh70731     2   12696600   12697600      2       1  150064       1.9724     0.024281
enh70766     2   15309800   15310800      5       2  150064       2.4187    0.0077875
enh70767     2   15364200   15365200      1       1  150064       3.3165    0.0004558
enh70770     2   15698900   15699900      4       1  150064       1.8447     0.032539
enh70785     2   16803600   16804600      1       1  150064       2.2738      0.01149
enh70799     2   17921200   17922200      2       1  150064       1.8072     0.035368
enh70800     2   17932900   17933900      1       1  150064       2.0415       0.0206
enh70801     2   17936400   17937400      1       1  150064       2.1711      0.01496
enh70802     2   17937000   17938000      1       1  150064       2.1711      0.01496
enh70803     2   17937600   17938600      1       1  150064       2.0909      0.01827
enh70807     2   17981300   17982300      7       1  150064       2.4234    0.0076879
enh70808     2   17996600   17997600      3       1  150064       2.3427    0.0095728
enh70810     2   18008700   18009700      5       1  150064       3.2893   0.00050217
enh70811     2   18012000   18013000      1       1  150064        1.924      0.02718
enh70812     2   18082300   18083300      1       1  150064       3.5084    0.0002254
enh70821     2   18258400   18259400      8       2  150064        1.903      0.02852
enh70822     2   18284300   18285300      1       1  150064       1.7247      0.04229
enh70823     2   18285600   18286600      8       2  150064       2.5918    0.0047742
enh70859     2   19319900   19320900      4       2  150064       2.4512    0.0071197
enh70860     2   19323400   19324400      3       1  150064       1.8783      0.03017
enh70865     2   19386900   19387900      3       2  150064       2.1594     0.015411
enh70868     2   19426400   19427400      2       1  150064       1.8583     0.031562
enh70873     2   19548100   19549100      2       1  150064        2.264     0.011786
enh70919     2   20262100   20263100      5       2  150064       2.2205     0.013193
enh70926     2   20308300   20309300      3       1  150064       1.8766     0.030288
enh70937     2   20363900   20364900      3       2  150064       2.4502    0.0071382
enh70939     2   20369400   20370400      6       3  150064       1.8979     0.028855
enh70946     2   20406500   20407500      3       2  150064       2.6101    0.0045264
enh70984     2   20673900   20674900      6       3  150064       1.6585     0.048607
enh71004     2   20767900   20768900      9       4  150064        2.495    0.0062986
enh71005     2   20770600   20771600      6       3  150064       1.9965      0.02294
enh71008     2   20789500   20790500      4       2  150064       1.7615      0.03908
enh71009     2   20793100   20794100      7       3  150064       3.3384   0.00042137
enh71010     2   20797400   20798400      3       2  150064       1.8815     0.029954
enh71015     2   20829100   20830100      7       3  150064       2.1607     0.015357
enh71019     2   20842200   20843200      2       1  150064       2.1033     0.017719
enh71039     2   21843000   21844000      3       1  150064       1.7859      0.03706
enh71040     2   22672300   22673300      2       1  150064       3.0763     0.001048
enh71041     2   22673300   22674300      7       2  150064       4.2172   1.2369e-05
enh71042     2   22729300   22730300      2       1  150064       3.7724   8.0829e-05
enh71043     2   22801400   22802400      3       1  150064       1.7785     0.037657
enh71049     2   23509700   23510700      1       1  150064       1.6528      0.04919
enh71051     2   23521200   23522200      4       2  150064       2.2288     0.012912
enh71074     2   23703400   23704400      4       2  150064       1.8388     0.032972
enh71079     2   23726700   23727700      4       1  150064       4.4633   4.0346e-06
enh71080     2   23742200   23743200      2       1  150064       3.0224     0.001254
enh71111     2   23920600   23921600     11       3  150064        1.966     0.024651
enh71115     2   23980200   23981200      1       1  150064       2.0403      0.02066
enh71119     2   24139200   24140200      2       1  150064       1.8339     0.033332
enh71120     2   24151100   24152100      2       1  150064       1.9116     0.027966
enh71122     2   24167000   24168000      5       2  150064       2.4735    0.0066904
enh71124     2   24169500   24170500      3       1  150064       1.9042     0.028442
enh71150     2   24658200   24659200      2       1  150064       2.9724    0.0014772
enh71158     2   24836000   24837000      2       1  150064       1.8495     0.032195
enh71201     2   25321000   25322000      2       1  150064       1.9089     0.028136
enh71203     2   25328200   25329200      3       1  150064        3.846   6.0031e-05
enh71204     2   25346300   25347300      4       1  150064       3.6785   0.00011729
enh71207     2   25384400   25385400      3       1  150064       4.1609   1.5851e-05
enh71208     2   25418700   25419700      2       1  150064       3.1712   0.00075895
enh71209     2   25420000   25421000      1       1  150064       3.3046    0.0004755
enh71210     2   25421100   25422100      4       2  150064       2.3757    0.0087585
enh71211     2   25426800   25427800      3       1  150064       3.6195   0.00014761
enh71212     2   25437800   25438800      2       1  150064       3.3209   0.00044866
enh71213     2   25439300   25440300      2       1  150064       3.4026   0.00033375
enh71214     2   25452000   25453000      2       1  150064       3.1586   0.00079263
enh71215     2   25453600   25454600      2       1  150064       3.9732   3.5455e-05
enh71226     2   25513700   25514700      2       1  150064       2.3426    0.0095756
enh71227     2   25515600   25516600      1       1  150064       2.0822      0.01866
enh71228     2   25518000   25519000      4       2  150064        1.848     0.032301
enh71230     2   25526700   25527700      3       2  150064       1.7129      0.04337
enh71231     2   25531100   25532100      3       1  150064       3.5939   0.00016288
enh71232     2   25535900   25536900      2       1  150064       3.1032   0.00095731
enh71233     2   25546400   25547400      2       1  150064       1.7595     0.039251
enh71234     2   25553200   25554200      1       1  150064       1.9943      0.02306
enh71236     2   25559500   25560500      1       1  150064       1.7268       0.0421
enh71242     2   25585400   25586400      5       2  150064       1.6943     0.045104
enh71245     2   25598600   25599600      2       1  150064        4.143   1.7136e-05
enh71252     2   25705300   25706300      1       1  150064        1.844      0.03259
enh71256     2   25750400   25751400      1       1  150064       1.8522        0.032
enh71265     2   25840200   25841200      1       1  150064       2.0558       0.0199
enh71266     2   25887100   25888100      2       1  150064       1.8753     0.030376
enh71279     2   26074800   26075800      5       2  150064       1.9901     0.023289
enh71288     2   26177900   26178900      3       2  150064       1.9493      0.02563
enh71295     2   26205600   26206600      2       1  150064       1.6586     0.048595
enh71296     2   26214300   26215300      3       1  150064        3.715   0.00010161
enh71297     2   26215600   26216600      1       1  150064       2.2247      0.01305
enh71298     2   26220200   26221200      7       3  150064       2.8477    0.0022021
enh71300     2   26231500   26232500      3       1  150064       1.8041     0.035612
enh71316     2   26401000   26402000      2       1  150064       2.4287     0.007577
enh71348     2   26979000   26980000      1       1  150064       3.3366    0.0004241
enh71350     2   26985900   26986900      2       1  150064       3.1708   0.00076023
enh71353     2   26990300   26991300      3       1  150064       3.0209      0.00126
enh71354     2   26991900   26992900      2       1  150064       3.1258   0.00088647
enh71355     2   26994400   26995400      3       1  150064        3.144   0.00083325
enh71357     2   27007600   27008600      3       2  150064       2.1143     0.017246
enh71359     2   27015200   27016200      4       2  150064       3.0559    0.0011218
enh71361     2   27030400   27031400      3       1  150064       3.4726   0.00025773
enh71363     2   27184300   27185300      3       2  150064       2.1409     0.016141
enh71368     2   27204100   27205100      1       1  150064       3.2539    0.0005691
enh71369     2   27211700   27212700      2       1  150064       3.0518    0.0011374
enh71370     2   27213800   27214800      1       1  150064       2.5416     0.005518
enh71371     2   27226500   27227500      1       1  150064       3.3039    0.0004768
enh71372     2   27233300   27234300      3       1  150064       3.1054   0.00095019
enh71374     2   27244000   27245000      1       1  150064       3.3136    0.0004605
enh71376     2   27254000   27255000      1       1  150064       3.0193     0.001267
enh71381     2   27271800   27272800      2       1  150064       3.4335   0.00029787
enh71383     2   27286200   27287200      2       1  150064       3.9856    3.366e-05
enh71384     2   27291500   27292500      1       1  150064       3.7026    0.0001067
enh71385     2   27296900   27297900      2       1  150064        2.323     0.010089
enh71386     2   27300100   27301100      1       1  150064       2.6139     0.004476
enh71388     2   27307600   27308600      2       1  150064       2.5213    0.0058457
enh71389     2   27310000   27311000      2       1  150064       2.2794     0.011321
enh71390     2   27315600   27316600      1       1  150064       3.0302     0.001222
enh71396     2   27432300   27433300      6       3  150064       2.0871     0.018438
enh71400     2   27443600   27444600      5       2  150064       2.8179    0.0024171
enh71402     2   27471800   27472800      3       1  150064       2.1769     0.014745
enh71413     2   27594900   27595900      2       1  150064       2.3713    0.0088636
enh71414     2   27599100   27600100      2       1  150064       2.9818    0.0014328
enh71417     2   27607300   27608300      1       1  150064       3.1068    0.0009457
enh71419     2   27632800   27633800      2       1  150064       2.0799     0.018769
enh71422     2   27664600   27665600      1       1  150064       3.1687    0.0007655
enh71423     2   27668300   27669300      2       1  150064        1.806     0.035459
enh71425     2   27711300   27712300      4       2  150064       3.6298   0.00014183
enh71426     2   27712800   27713800      2       1  150064        2.505    0.0061232
enh71429     2   27789800   27790800      1       1  150064       3.0656     0.001086
enh71431     2   27807400   27808400      4       2  150064       2.3097     0.010454
enh71433     2   27850300   27851300      2       1  150064       1.8163      0.03466
enh71434     2   27852600   27853600      4       2  150064       1.6601     0.048445
enh71435     2   27860900   27861900      2       1  150064        1.682      0.04628
enh71436     2   27877700   27878700      1       1  150064       3.9509    3.893e-05
enh71439     2   27888400   27889400      2       1  150064        1.985     0.023573
enh71442     2   27911900   27912900      2       1  150064       3.4993   0.00023321
enh71446     2   27937200   27938200      2       1  150064       2.0899     0.018314
enh71447     2   27938400   27939400      2       1  150064       3.5124   0.00022205
enh71451     2   27950900   27951900      1       1  150064       3.7603    8.484e-05
enh71452     2   27952700   27953700      2       1  150064       3.7337   9.4329e-05
enh71456     2   27975000   27976000      1       1  150064       4.5947    2.167e-06
enh71457     2   27976900   27977900      1       1  150064       2.4741     0.006678
enh71459     2   27986100   27987100      1       1  150064       4.0247    2.852e-05
enh71460     2   27988000   27989000      1       1  150064       4.1169     1.92e-05
enh71461     2   27993400   27994400      1       1  150064       3.8587      5.7e-05
enh71464     2   28017900   28018900      3       1  150064       4.1648    1.558e-05
enh71465     2   28021300   28022300      1       1  150064       3.8846    5.125e-05
enh71466     2   28031900   28032900      1       1  150064       4.3558    6.629e-06
enh71469     2   28114200   28115200      1       1  150064       1.9473      0.02575
enh71470     2   28130800   28131800      3       2  150064       3.8042   7.1122e-05
enh71471     2   28133200   28134200      1       1  150064        4.008    3.062e-05
enh71472     2   28137600   28138600      1       1  150064        1.956      0.02523
enh71479     2   28275800   28276800      1       1  150064       3.9584    3.772e-05
enh71480     2   28303700   28304700      4       2  150064       1.8579     0.031589
enh71481     2   28319300   28320300      5       2  150064       2.0546      0.01996
enh71514     2   28601200   28602200      3       2  150064       2.6305    0.0042631
enh71515     2   28604300   28605300      2       1  150064       2.2766     0.011404
enh71518     2   28611900   28612900      1       1  150064        2.969     0.001494
enh71519     2   28622900   28623900      2       1  150064       2.6156     0.004454
enh71521     2   28636000   28637000      2       1  150064       1.9748     0.024147
enh71522     2   28646300   28647300      6       3  150064       3.0378    0.0011914
enh71523     2   28651600   28652600      5       2  150064       2.7883    0.0026497
enh71524     2   28659500   28660500      2       1  150064       3.5824   0.00017023
enh71570     2   29032500   29033500      2       1  150064        3.181   0.00073373
enh71573     2   29093600   29094600      6       3  150064         1.99     0.023295
enh71591     2   29330500   29331500      3       1  150064       1.9753     0.024119
enh71606     2   29665800   29666800      4       2  150064       2.4954    0.0062901
enh71607     2   29677900   29678900      5       2  150064       2.1214     0.016945
enh71609     2   29698500   29699500      6       2  150064       2.0371     0.020822
enh71628     2   30446400   30447400      3       1  150064        1.922     0.027304
enh71629     2   30447500   30448500      4       2  150064       2.1774     0.014726
enh71643     2   30589200   30590200      1       1  150064       1.8188      0.03447
enh71663     2   30911600   30912600      2       1  150064       1.9676     0.024559
enh71668     2   31172100   31173100      4       1  150064       1.9239     0.027183
enh71671     2   31201800   31202800     11       3  150064       2.2425     0.012466
enh71699     2   31752200   31753200      3       2  150064       1.7315     0.041682
enh71703     2   32236400   32237400      3       2  150064       2.2825     0.011229
enh71828     2   36615300   36616300      9       3  150064       1.6885     0.045659
enh71833     2   36630300   36631300      5       2  150064        1.674     0.047063
enh71835     2   36636200   36637200      1       1  150064       1.8342      0.03331
enh71840     2   36654400   36655400      8       3  150064       2.3854    0.0085301
enh71841     2   36656100   36657100      4       2  150064       1.9531     0.025405
enh71851     2   36688100   36689100      2       1  150064       2.0103     0.022198
enh71854     2   36712500   36713500      4       1  150064       1.8349     0.033259
enh71864     2   36822800   36823800      5       2  150064       2.1206     0.016979
enh71871     2   37178500   37179500      5       3  150064        1.859     0.031515
enh71873     2   37194500   37195500      1       1  150064       2.9809     0.001437
enh71879     2   37384400   37385400      3       1  150064       1.8706     0.030697
enh71880     2   37406800   37407800      8       2  150064       2.2035     0.013781
enh71882     2   37424700   37425700      4       2  150064       3.0807    0.0010325
enh71883     2   37425600   37426600      2       1  150064       2.8072    0.0024987
enh71884     2   37453100   37454100      3       2  150064       3.4905   0.00024103
enh71886     2   37460000   37461000      5       2  150064        3.157   0.00079709
enh71887     2   37466300   37467300      6       3  150064       3.4227   0.00031002
enh71889     2   37510100   37511100      2       1  150064       2.7876    0.0026553
enh71890     2   37524200   37525200      6       2  150064       3.0453    0.0011623
enh71891     2   37528500   37529500      6       2  150064       3.2026   0.00068087
enh71893     2   37532600   37533600      3       2  150064       1.8277     0.033798
enh71894     2   37537800   37538800      3       2  150064       2.4842    0.0064929
enh71895     2   37539400   37540400      4       1  150064       3.9732   3.5464e-05
enh71896     2   37543600   37544600      3       1  150064       3.3601   0.00038959
enh71897     2   37552800   37553800      3       2  150064       3.5159   0.00021917
enh71899     2   37570100   37571100      5       2  150064       3.8456   6.0128e-05
enh71900     2   37576100   37577100      6       2  150064       3.8151   6.8053e-05
enh71911     2   37641900   37642900      4       2  150064       2.3238     0.010067
enh71919     2   37733600   37734600      4       1  150064       1.8585     0.031551
enh71950     2   37947900   37948900      3       2  150064       1.9159     0.027687
enh71959     2   38022500   38023500      4       2  150064       2.0455     0.020404
enh71980     2   38151100   38152100      4       2  150064       1.9939     0.023079
enh71983     2   38209100   38210100      2       1  150064        1.731     0.041726
enh71988     2   38323000   38324000      2       1  150064       2.0748     0.019001
enh72014     2   38528800   38529800      5       1  150064       1.8383     0.033009
enh72015     2   38601800   38602800      2       1  150064       1.8326     0.033433
enh72020     2   38644900   38645900      1       1  150064       3.1539    0.0008056
enh72023     2   38665700   38666700      3       2  150064       2.0174     0.021826
enh72061     2   38913900   38914900      4       1  150064       2.5774     0.004978
enh72064     2   38929200   38930200      1       1  150064       2.7657      0.00284
enh72065     2   38931500   38932500      1       1  150064       2.2063      0.01368
enh72067     2   38942900   38943900      4       2  150064       3.0991   0.00097046
enh72068     2   38948300   38949300      5       2  150064       2.5385    0.0055665
enh72069     2   38964500   38965500      2       1  150064       2.4299    0.0075516
enh72070     2   38967800   38968800      1       1  150064       2.2486      0.01227
enh72073     2   38980600   38981600      3       1  150064       1.8303     0.033603
enh72076     2   39033400   39034400      3       2  150064       2.1293     0.016614
enh72089     2   39322000   39323000      1       1  150064       1.6606       0.0484
enh72101     2   39609600   39610600      3       1  150064       1.9472     0.025758
enh72141     2   39795200   39796200      2       1  150064       2.4136    0.0078969
enh72144     2   39820600   39821600      1       1  150064        2.696     0.003509
enh72148     2   39866800   39867800      1       1  150064        2.064      0.01951
enh72151     2   39955800   39956800      1       1  150064       2.2685      0.01165
enh72152     2   39959500   39960500      1       1  150064        2.403      0.00813
enh72154     2   39970000   39971000      6       2  150064       1.9759     0.024082
enh72155     2   39999400   40000400      4       2  150064       2.0368     0.020835
enh72158     2   40004000   40005000      2       1  150064       2.1676     0.015094
enh72159     2   40006400   40007400      2       1  150064       2.0011      0.02269
enh72161     2   40009800   40010800      1       1  150064       1.6763      0.04684
enh72165     2   40174000   40175000      1       1  150064       3.1882    0.0007159
enh72166     2   40259900   40260900      3       1  150064       2.0006     0.022719
enh72173     2   40354000   40355000      3       1  150064       1.9426      0.02603
enh72184     2   40579500   40580500      3       2  150064       2.3671     0.008964
enh72185     2   40582400   40583400      1       1  150064       2.6562     0.003951
enh72186     2   40587800   40588800      4       2  150064       2.1433     0.016043
enh72191     2   40629400   40630400      1       1  150064       1.7777      0.03773
enh72192     2   40630700   40631700      4       2  150064       2.0119     0.022117
enh72193     2   40645700   40646700      1       1  150064       1.9016      0.02861
enh72196     2   40661400   40662400      6       2  150064       1.9964     0.022942
enh72199     2   40869000   40870000      3       1  150064       1.9805     0.023825
enh72207     2   41825000   41826000      6       1  150064       2.0005     0.022722
enh72216     2   42006800   42007800      2       1  150064       1.8853     0.029693
enh72217     2   42067200   42068200      2       1  150064        2.308       0.0105
enh72218     2   42068600   42069600      5       1  150064       2.4789    0.0065887
enh72219     2   42080300   42081300      9       2  150064        3.321   0.00044841
enh72296     2   42952300   42953300      5       2  150064       1.7538     0.039732
enh72309     2   43072000   43073000      4       2  150064       1.9494     0.025626
enh72310     2   43074700   43075700      1       1  150064       1.6794      0.04654
enh72340     2   43268100   43269100      3       2  150064        2.064     0.019511
enh72358     2   43379900   43380900      5       2  150064       1.9536     0.025374
enh72360     2   43385600   43386600      4       1  150064       1.7018     0.044394
enh72361     2   43392400   43393400      1       1  150064       1.8068       0.0354
enh72440     2   44297000   44298000      2       1  150064       1.6901       0.0455
enh72448     2   44399400   44400400      1       1  150064       2.1429      0.01606
enh72498     2   45881300   45882300      2       1  150064       1.8739     0.030473
enh72499     2   45882200   45883200      2       1  150064       2.2782     0.011357
enh72506     2   45901800   45902800      3       2  150064       1.9215     0.027334
enh72524     2   45980200   45981200      6       2  150064       1.8364      0.03315
enh72525     2   45982500   45983500      5       2  150064       1.9373     0.026353
enh72526     2   45984700   45985700      6       2  150064       2.6173    0.0044315
enh72527     2   45986200   45987200      2       1  150064       2.3983    0.0082368
enh72543     2   46063400   46064400      7       3  150064       2.0339     0.020983
enh72545     2   46071500   46072500      5       3  150064       2.6651    0.0038486
enh72547     2   46081100   46082100      3       2  150064       2.1439      0.01602
enh72548     2   46083600   46084600      3       2  150064       1.6654     0.047917
enh72564     2   46149300   46150300      4       1  150064        1.812     0.034993
enh72566     2   46155400   46156400      3       2  150064       1.9585     0.025085
enh72567     2   46157000   46158000      2       1  150064        1.734      0.04146
enh72571     2   46195500   46196500      6       3  150064       2.2143     0.013405
enh72573     2   46219600   46220600      3       2  150064       2.4645    0.0068611
enh72577     2   46283300   46284300      3       2  150064       2.4863    0.0064545
enh72578     2   46284900   46285900      5       3  150064        2.454    0.0070639
enh72579     2   46290000   46291000      4       2  150064         3.29    0.0005009
enh72637     2   46729300   46730300      9       4  150064       1.9275     0.026959
enh72651     2   46807200   46808200      3       2  150064       2.5819    0.0049134
enh72653     2   46845100   46846100      1       1  150064       1.9138      0.02782
enh72660     2   46928400   46929400      1       1  150064       1.7349      0.04138
enh72736     2   47359200   47360200      2       1  150064       1.6513     0.049337
enh72737     2   47398400   47399400      1       1  150064       1.7682      0.03851
enh72741     2   47425900   47426900      4       2  150064       2.5149    0.0059534
enh72744     2   47448700   47449700      6       2  150064       2.3732    0.0088178
enh72749     2   47492500   47493500      4       2  150064       1.8052      0.03552
enh72767     2   47902400   47903400      4       2  150064       2.2028     0.013803
enh72768     2   47979200   47980200      3       2  150064       1.6925     0.045279
enh72769     2   47994800   47995800      2       1  150064       2.2832     0.011209
enh72771     2   48012100   48013100      6       3  150064       2.3277    0.0099645
enh72774     2   48094900   48095900      4       1  150064       2.4624    0.0069011
enh72775     2   48097300   48098300      4       1  150064       2.6853    0.0036228
enh72776     2   48113600   48114600      6       3  150064       1.8142     0.034824
enh72778     2   48120600   48121600      3       1  150064       2.1945     0.014099
enh72783     2   48129200   48130200      1       1  150064       2.9361     0.001662
enh72785     2   48273600   48274600      7       2  150064       3.7836   7.7283e-05
enh72789     2   48340700   48341700      1       1  150064       2.0415       0.0206
enh72790     2   48371600   48372600      2       1  150064       1.9717     0.024323
enh72791     2   48401400   48402400      3       2  150064       1.9352     0.026483
enh72795     2   48476300   48477300      1       1  150064       2.1128      0.01731
enh72796     2   48539900   48540900      5       2  150064       2.7155    0.0033084
enh72798     2   48551000   48552000      1       1  150064       2.6448     0.004087
enh72799     2   48551800   48552800      1       1  150064       2.8635     0.002095
enh72801     2   48557600   48558600      8       3  150064       2.9688    0.0014951
enh72802     2   48568300   48569300      5       2  150064       3.0855    0.0010161
enh72803     2   48573100   48574100      2       1  150064        3.744   9.0567e-05
enh72805     2   48579900   48580900      2       1  150064       1.9463     0.025807
enh72806     2   48633700   48634700      4       2  150064       2.7281    0.0031848
enh72807     2   48641400   48642400      3       1  150064       3.5723   0.00017695
enh72809     2   48647100   48648100      4       2  150064       2.5545    0.0053166
enh72815     2   48683800   48684800      5       3  150064       3.1985   0.00069063
enh72816     2   48707000   48708000      2       1  150064       3.8153   6.8017e-05
enh72817     2   48708900   48709900      1       1  150064       2.1454      0.01596
enh72819     2   48723600   48724600      4       1  150064        2.084      0.01858
enh72820     2   48736200   48737200      2       1  150064       2.8269      0.00235
enh72827     2   48787200   48788200      6       2  150064       1.8341     0.033317
enh72828     2   48794100   48795100      5       3  150064       2.0392     0.020713
enh72829     2   48799700   48800700      5       2  150064       1.7464     0.040375
enh72833     2   49256600   49257600      1       1  150064        1.689      0.04561
enh72840     2   50719000   50720000      1       1  150064       3.0002     0.001349
enh72842     2   50885600   50886600      1       1  150064       2.8617     0.002107
enh72851     2   53986500   53987500      6       3  150064       3.0855     0.001016
enh72852     2   53995600   53996600      5       2  150064       2.3528    0.0093154
enh72853     2   54010900   54011900      1       1  150064        3.377    0.0003664
enh72854     2   54054000   54055000      2       1  150064        3.149   0.00081925
enh72856     2   54172200   54173200      2       1  150064       1.7235     0.042399
enh72857     2   54176800   54177800      4       2  150064       2.6881    0.0035929
enh72859     2   54184200   54185200      2       1  150064       2.3289    0.0099325
enh72860     2   54188200   54189200      2       1  150064       2.4166    0.0078321
enh72863     2   54194400   54195400      5       2  150064       2.2426     0.012463
enh72866     2   54242700   54243700      1       1  150064       2.2655      0.01174
enh72868     2   54280800   54281800      3       2  150064       2.0421     0.020571
enh72869     2   54291000   54292000      2       1  150064       3.1703   0.00076139
enh72870     2   54292400   54293400      2       1  150064        1.855     0.031798
enh72871     2   54315100   54316100      2       1  150064       1.8354     0.033224
enh72872     2   54330700   54331700      4       2  150064       2.5832    0.0048945
enh72873     2   54333600   54334600      2       1  150064       3.4716   0.00025872
enh72874     2   54334900   54335900      6       2  150064       3.4022   0.00033419
enh72875     2   54341400   54342400      5       2  150064        2.161     0.015346
enh72897     2   54667000   54668000      1       1  150064       2.5264     0.005762
enh72899     2   54687700   54688700      6       2  150064       1.8439     0.032598
enh72903     2   54700600   54701600      6       4  150064       1.7264      0.04214
enh72909     2   54711100   54712100      5       2  150064       1.9319     0.026683
enh72914     2   54721800   54722800      1       1  150064       3.9814    3.425e-05
enh72915     2   54725000   54726000      7       4  150064       2.9441    0.0016195
enh72925     2   54750200   54751200      3       2  150064       2.1909     0.014229
enh72928     2   54755400   54756400      2       1  150064        1.838     0.033028
enh72931     2   54761100   54762100      4       2  150064       1.8554     0.031766
enh72942     2   54796500   54797500      4       2  150064       2.4673    0.0068075
enh72943     2   54798700   54799700      9       3  150064       1.9452     0.025873
enh72944     2   54801200   54802200      4       2  150064       2.6339    0.0042205
enh72945     2   54805000   54806000      8       1  150064       1.6771     0.046766
enh72946     2   54808000   54809000      9       2  150064       2.1486     0.015834
enh72948     2   54811600   54812600      3       1  150064       2.3829    0.0085877
enh72950     2   54818500   54819500      3       1  150064        1.707     0.043912
enh72951     2   54824600   54825600      3       2  150064       1.6807     0.046412
enh72952     2   54830700   54831700      3       2  150064       2.9489    0.0015943
enh72954     2   54837000   54838000      3       2  150064        1.991     0.023239
enh72955     2   54839900   54840900      5       2  150064       2.4294    0.0075625
enh72956     2   54841600   54842600      7       3  150064       1.9871     0.023457
enh72958     2   54851700   54852700      2       1  150064       2.8326    0.0023083
enh72960     2   54863000   54864000      3       2  150064       2.8068    0.0025018
enh72965     2   54884800   54885800      6       2  150064       3.5715   0.00017746
enh72966     2   54893800   54894800      3       2  150064       1.8307     0.033573
enh72969     2   54907400   54908400      8       4  150064       2.6705    0.0037871
enh72971     2   54922000   54923000      6       2  150064       2.4263    0.0076264
enh72974     2   55064800   55065800      6       3  150064       1.9881     0.023401
enh72976     2   55133400   55134400      7       4  150064       3.0388    0.0011876
enh72977     2   55168000   55169000      4       2  150064       3.9616   3.7226e-05
enh72978     2   55172600   55173600      5       2  150064       2.3761    0.0087491
enh72979     2   55174400   55175400      3       2  150064       2.8306     0.002323
enh72981     2   55181700   55182700      6       3  150064       2.3509    0.0093645
enh72988     2   55222400   55223400      5       2  150064       2.7688     0.002813
enh72991     2   55228400   55229400      9       4  150064       1.9078     0.028212
enh72992     2   55231600   55232600      4       2  150064       3.0157    0.0012819
enh72995     2   55241800   55242800      1       1  150064         2.37     0.008894
enh73000     2   55264200   55265200      3       2  150064       1.7492     0.040128
enh73001     2   55269800   55270800      5       2  150064       1.6646     0.048001
enh73002     2   55271400   55272400      3       1  150064       2.0184     0.021775
enh73003     2   55279100   55280100      4       2  150064       1.8963     0.028959
enh73004     2   55282900   55283900      3       2  150064       2.0073     0.022358
enh73032     2   55591900   55592900      5       2  150064       1.8177     0.034557
enh73034     2   55635700   55636700      4       2  150064       2.1742     0.014847
enh73036     2   55650900   55651900      5       2  150064        1.878     0.030191
enh73046     2   55999300   56000300      2       1  150064       3.0079    0.0013153
enh73049     2   56102600   56103600      3       2  150064       1.6914     0.045377
enh73053     2   56235800   56236800      2       1  150064        2.049     0.020231
enh73064     2   57947700   57948700      2       1  150064       3.8989   4.8315e-05
enh73065     2   57987200   57988200      4       2  150064        6.132   4.3395e-10
enh73066     2   58113000   58114000      1       1  150064       6.1903    3.003e-10
enh73067     2   58269400   58270400      2       1  150064       3.1586   0.00079263
enh73068     2   58272300   58273300      3       1  150064       3.1905   0.00071004
enh73069     2   58274900   58275900      1       1  150064       4.4393    4.513e-06
enh73071     2   58339400   58340400      1       1  150064       3.5187    0.0002168
enh73074     2   58464600   58465600      2       1  150064       4.6671   1.5271e-06
enh73075     2   58466300   58467300      3       2  150064        3.836   6.2534e-05
enh73077     2   58510400   58511400      4       1  150064       1.7743     0.038006
enh73080     2   58749000   58750000      1       1  150064       2.3964     0.008279
enh73086     2   59152400   59153400      5       2  150064       3.0855    0.0010161
enh73094     2   60200300   60201300      1       1  150064       1.8364      0.03315
enh73096     2   60439900   60440900      1       1  150064       2.6256     0.004325
enh73097     2   60479300   60480300      2       1  150064       2.4919    0.0063537
enh73098     2   60522000   60523000      6       2  150064       1.9735     0.024219
enh73103     2   60706100   60707100      2       1  150064       2.5532    0.0053372
enh73104     2   60707000   60708000      6       2  150064       3.2685   0.00054063
enh73105     2   60709800   60710800      3       2  150064       2.9125    0.0017926
enh73107     2   60726700   60727700      2       1  150064       4.5044   3.3277e-06
enh73108     2   60734200   60735200      2       1  150064       2.7538     0.002945
enh73109     2   60735100   60736100      2       1  150064       1.6603     0.048424
enh73110     2   60742900   60743900      2       1  150064       2.0799     0.018768
enh73117     2   60830100   60831100      3       2  150064       2.1402     0.016169
enh73118     2   60901300   60902300      4       2  150064       3.1649   0.00077568
enh73121     2   60982400   60983400      4       2  150064       2.3444    0.0095296
enh73137     2   61408600   61409600      1       1  150064       2.4981     0.006243
enh73140     2   61466200   61467200      1       1  150064       2.6818     0.003661
enh73142     2   61583800   61584800      3       2  150064       2.0802     0.018755
enh73143     2   61592200   61593200      3       2  150064       1.6989     0.044671
enh73147     2   61663100   61664100      3       2  150064        2.757     0.002917
enh73151     2   61685600   61686600      2       1  150064        1.899     0.028781
enh73154     2   61692200   61693200      3       2  150064       2.6498    0.0040264
enh73197     2   62491100   62492100      5       2  150064       2.1838      0.01449
enh73198     2   62493300   62494300      2       1  150064       2.5248    0.0057878
enh73201     2   62531200   62532200      4       2  150064       1.6528     0.049183
enh73202     2   62532800   62533800      2       1  150064       1.9495     0.025616
enh73203     2   62536400   62537400      1       1  150064       2.1125      0.01732
enh73210     2   62651300   62652300      2       1  150064       2.1317     0.016515
enh73212     2   62685100   62686100      2       1  150064       2.4917    0.0063565
enh73217     2   62702800   62703800      3       2  150064       2.7505    0.0029754
enh73219     2   62713000   62714000      2       1  150064       2.3474     0.009452
enh73220     2   62715800   62716800      3       2  150064       2.7455    0.0030209
enh73221     2   62729000   62730000      4       2  150064       2.7348     0.003121
enh73223     2   62772200   62773200      1       1  150064       2.7936     0.002606
enh73227     2   62805400   62806400      7       3  150064       1.6492      0.04955
enh73229     2   62816800   62817800      5       3  150064       2.5959    0.0047168
enh73230     2   62869100   62870100      1       1  150064       1.6598      0.04848
enh73232     2   62890100   62891100      3       1  150064       2.4757    0.0066482
enh73233     2   62891600   62892600      2       1  150064       1.8688     0.030828
enh73236     2   62934800   62935800      1       1  150064       3.1879    0.0007165
enh73237     2   62952500   62953500      1       1  150064       2.6627     0.003876
enh73239     2   63012800   63013800      1       1  150064       2.8445     0.002224
enh73261     2   64064000   64065000      2       1  150064       1.8105     0.035108
enh73275     2   64290800   64291800      2       1  150064       1.9995     0.022775
enh73288     2   64423800   64424800      4       2  150064       1.7415     0.040802
enh73289     2   64429000   64430000      1       1  150064       1.6741      0.04706
enh73319     2   64831800   64832800      1       1  150064       2.0075      0.02235
enh73351     2   65024500   65025500      1       1  150064       1.8649       0.0311
enh73441     2   65634600   65635600      3       1  150064       1.6661     0.047848
enh73447     2   65653400   65654400      3       2  150064       1.9779     0.023972
enh73453     2   65772700   65773700      1       1  150064       3.1367    0.0008544
enh73475     2   66743000   66744000      1       1  150064        2.156      0.01554
enh73477     2   66768400   66769400      3       1  150064       2.7564    0.0029225
enh73478     2   66770700   66771700      2       1  150064       2.8505    0.0021823
enh73480     2   66782100   66783100      2       1  150064       2.3121     0.010385
enh73496     2   67616600   67617600      2       1  150064       2.2382     0.012605
enh73501     2   67979800   67980800      1       1  150064       1.7638      0.03888
enh73524     2   68288400   68289400      2       1  150064       1.8412     0.032794
enh73526     2   68351600   68352600      2       1  150064        2.177      0.01474
enh73527     2   68375000   68376000      1       1  150064       2.5083     0.006066
enh73533     2   68434400   68435400      2       1  150064       1.9074     0.028232
enh73541     2   68474400   68475400      3       1  150064       2.6963    0.0035057
enh73544     2   68482700   68483700      1       1  150064       2.8455     0.002217
enh73609     2   69423400   69424400      2       1  150064       2.1456     0.015953
enh73620     2   69525600   69526600      7       2  150064       2.2894     0.011029
enh73626     2   69662700   69663700      1       1  150064       2.0166      0.02187
enh73652     2   69909500   69910500      4       2  150064       2.1894     0.014283
enh73656     2   69960800   69961800      2       1  150064       1.7617     0.039063
enh73657     2   69962600   69963600      4       1  150064       2.0004     0.022729
enh73659     2   69970400   69971400      1       1  150064       2.0967      0.01801
enh73673     2   70017000   70018000      5       2  150064       1.7414     0.040805
enh73679     2   70120000   70121000      3       1  150064       1.6926     0.045261
enh73680     2   70124600   70125600      1       1  150064       1.9816      0.02376
enh73686     2   70175700   70176700      7       3  150064       2.1244     0.016819
enh73715     2   70486000   70487000      1       1  150064       1.7425      0.04071
enh73716     2   70487200   70488200      2       1  150064       1.6595     0.048504
enh73718     2   70518800   70519800      2       1  150064       1.6909     0.045424
enh73720     2   70527400   70528400      2       1  150064       2.0229     0.021543
enh73744     2   71299600   71300600      2       1  150064       2.1406     0.016152
enh73777     2   72060900   72061900      2       1  150064         2.26     0.011911
enh73793     2   72432200   72433200      3       2  150064       1.9177     0.027572
enh73798     2   72803300   72804300      1       1  150064       1.7126      0.04339
enh73813     2   73167500   73168500      3       1  150064       4.0763   2.2877e-05
enh73817     2   73207600   73208600      1       1  150064       4.2077     1.29e-05
enh73818     2   73211100   73212100      1       1  150064       4.2793    9.375e-06
enh73819     2   73216600   73217600      1       1  150064        4.059    2.464e-05
enh73820     2   73226900   73227900      2       1  150064       3.2241   0.00063193
enh73821     2   73247900   73248900      4       2  150064        3.782   7.7791e-05
enh73824     2   73289600   73290600      5       2  150064       2.1708     0.014974
enh73826     2   73295600   73296600      1       1  150064       3.5033    0.0002298
enh73829     2   73308100   73309100      2       1  150064       2.1077     0.017528
enh73830     2   73316200   73317200      2       1  150064       2.7022    0.0034439
enh73831     2   73321000   73322000      5       2  150064       2.9955    0.0013701
enh73834     2   73329200   73330200      5       2  150064        3.643   0.00013476
enh73835     2   73332600   73333600      1       1  150064       3.2815    0.0005162
enh73836     2   73334900   73335900      1       1  150064       3.2939     0.000494
enh73837     2   73336500   73337500      4       1  150064       2.6464    0.0040674
enh73839     2   73360900   73361900      5       2  150064       2.6979    0.0034891
enh73840     2   73439600   73440600      2       1  150064       3.9133   4.5522e-05
enh73844     2   73465300   73466300      2       1  150064       1.6809     0.046393
enh73849     2   73815000   73816000      2       1  150064       3.7373   9.3018e-05
enh73851     2   73867800   73868800      3       1  150064       4.0881   2.1749e-05
enh73852     2   73869200   73870200      6       1  150064       1.8767     0.030276
enh73855     2   73986200   73987200      3       1  150064       2.8224    0.0023835
enh73862     2   74097400   74098400      7       3  150064       2.0853     0.018521
enh73884     2   74239100   74240100      2       1  150064       2.6732    0.0037564
enh73885     2   74247700   74248700      1       1  150064       2.1868      0.01438
enh73886     2   74252700   74253700      5       2  150064       3.2561   0.00056485
enh73887     2   74258200   74259200      1       1  150064       2.3537     0.009295
enh73888     2   74259600   74260600      2       1  150064       2.6726    0.0037635
enh73889     2   74263400   74264400      2       1  150064       2.3035     0.010625
enh73891     2   74272200   74273200      2       1  150064       2.4259    0.0076357
enh73892     2   74304200   74305200      1       1  150064        2.801     0.002547
enh73894     2   74317300   74318300      2       1  150064       2.6182    0.0044195
enh73895     2   74319400   74320400      3       1  150064       2.4058    0.0080675
enh73938     2   74697700   74698700      1       1  150064       2.0558       0.0199
enh73950     2   74789100   74790100      3       2  150064        1.786     0.037053
enh73957     2   74811100   74812100      1       1  150064        1.784      0.03721
enh73965     2   74967600   74968600      4       1  150064       2.1729     0.014896
enh73980     2   75114400   75115400      6       2  150064       2.0817     0.018687
enh74010     2   75746000   75747000      1       1  150064       1.6634      0.04812
enh74041     2   79620400   79621400      1       1  150064       1.9993      0.02279
enh74046     2   80059100   80060100      2       1  150064       1.8252     0.033989
enh74057     2   83758000   83759000      4       2  150064       1.7278     0.042008
enh74064     2   84676000   84677000      4       2  150064       2.5654    0.0051521
enh74156     2   85590000   85591000      2       1  150064       2.4459    0.0072241
enh74158     2   85619300   85620300      4       2  150064       2.0482     0.020271
enh74159     2   85621300   85622300      3       2  150064       2.1436     0.016034
enh74160     2   85623600   85624600      3       1  150064       2.2708     0.011579
enh74164     2   85635500   85636500      4       2  150064       1.7675     0.038569
enh74165     2   85638000   85639000      4       2  150064       2.7214    0.0032501
enh74168     2   85644500   85645500      3       2  150064       2.4325    0.0074967
enh74169     2   85646700   85647700      5       3  150064       1.9963     0.022953
enh74171     2   85650500   85651500      2       1  150064       2.2434     0.012434
enh74173     2   85657200   85658200      2       1  150064       2.0147     0.021965
enh74209     2   85844700   85845700      1       1  150064       2.0794      0.01879
enh74218     2   85907900   85908900      1       1  150064       2.3152       0.0103
enh74219     2   85914100   85915100      3       2  150064       2.1934      0.01414
enh74220     2   85921300   85922300      6       2  150064       1.8578     0.031599
enh74237     2   85992100   85993100      8       3  150064       2.1965     0.014029
enh74239     2   86001000   86002000      3       1  150064       2.1496     0.015794
enh74249     2   86054800   86055800      3       2  150064       1.7297     0.041845
enh74287     2   86261900   86262900      2       1  150064       2.1741     0.014849
enh74291     2   86295900   86296900      6       2  150064       1.8888     0.029457
enh74293     2   86304300   86305300      1       1  150064       1.9555      0.02526
enh74321     2   86930200   86931200      1       1  150064       2.7007      0.00346
enh74403     2   96335900   96336900      1       1  150064       1.7518       0.0399
enh74406     2   96352100   96353100      1       1  150064       1.7291       0.0419
enh74417     2   96813500   96814500      1       1  150064       1.8958      0.02899
enh74420     2   96841300   96842300      3       1  150064       3.5507   0.00019213
enh74423     2   96868400   96869400      1       1  150064       3.8922    4.966e-05
enh74424     2   96872000   96873000      2       1  150064       2.6324    0.0042391
enh74425     2   96875600   96876600      1       1  150064       3.9123    4.571e-05
enh74429     2   96912300   96913300      3       2  150064       2.0049     0.022487
enh74432     2   96924500   96925500      3       2  150064       3.7121   0.00010279
enh74443     2   96999000   97000000      3       1  150064       3.1685   0.00076621
enh74458     2   97205100   97206100      1       1  150064       1.9382       0.0263
enh74459     2   97207000   97208000      4       2  150064       1.7377     0.041128
enh74462     2   97219100   97220100      2       1  150064       2.1345     0.016403
enh74467     2   97288000   97289000      1       1  150064       1.9919      0.02319
enh74469     2   97297500   97298500      1       1  150064        2.562     0.005203
enh74474     2   97353600   97354600      1       1  150064       3.4182    0.0003152
enh74480     2   97404200   97405200      1       1  150064       1.9779      0.02397
enh74481     2   97406000   97407000      1       1  150064       1.9779      0.02397
enh74483     2   97423200   97424200      1       1  150064       2.4367     0.007412
enh74484     2   97425400   97426400      2       1  150064       1.9136     0.027833
enh74485     2   97430700   97431700      1       1  150064        2.061      0.01965
enh74486     2   97435500   97436500      3       1  150064       1.7792     0.037603
enh74487     2   97437400   97438400      1       1  150064       2.4135     0.007901
enh74488     2   97438200   97439200      2       1  150064       2.9396    0.0016433
enh74489     2   97453900   97454900      2       1  150064       2.3678     0.008946
enh74490     2   97459400   97460400      5       2  150064       2.6883    0.0035912
enh74492     2   97462700   97463700      3       1  150064       2.5386    0.0055642
enh74494     2   97467700   97468700      1       1  150064       2.3141      0.01033
enh74497     2   97483700   97484700      1       1  150064       2.1714      0.01495
enh74498     2   97485400   97486400      1       1  150064       1.7377      0.04113
enh74499     2   97489600   97490600      2       1  150064       2.9683    0.0014971
enh74500     2   97497800   97498800      1       1  150064       2.0026      0.02261
enh74502     2   97507100   97508100      3       1  150064       1.9013      0.02863
enh74504     2   97511500   97512500      1       1  150064       2.0022      0.02263
enh74505     2   97513300   97514300      1       1  150064       2.8402     0.002254
enh74507     2   97521300   97522300      3       1  150064       1.8823     0.029896
enh74508     2   97524400   97525400      1       1  150064       2.0166      0.02187
enh74510     2   97529000   97530000      1       1  150064       2.8597      0.00212
enh74511     2   97540500   97541500      3       1  150064       3.0089    0.0013111
enh74512     2   97552900   97553900      3       2  150064       3.3889   0.00035087
enh74516     2   97568900   97569900      4       2  150064       3.6407   0.00013596
enh74517     2   97572700   97573700      3       1  150064        3.547   0.00019479
enh74522     2   97594100   97595100      2       1  150064       4.0478   2.5853e-05
enh74523     2   97605500   97606500      1       1  150064       3.6643     0.000124
enh74531     2   97761100   97762100      5       1  150064       2.6068      0.00457
enh74532     2   98261000   98262000      3       1  150064       2.6678    0.0038176
enh74542     2   98380100   98381100      3       2  150064        2.066     0.019413
enh74550     2   98567000   98568000      6       3  150064       2.1762     0.014772
enh74552     2   98586300   98587300      4       2  150064       2.3228     0.010095
enh74553     2   98599400   98600400      3       2  150064       2.7334     0.003134
enh74555     2   98609100   98610100      1       1  150064       2.9188     0.001757
enh74556     2   98612900   98613900      3       1  150064       2.9854     0.001416
enh74558     2   98758400   98759400      3       2  150064       2.7701    0.0028022
enh74562     2   99062800   99063800      5       2  150064       2.1669     0.015122
enh74563     2   99067300   99068300      1       1  150064        1.848       0.0323
enh74564     2   99068200   99069200      1       1  150064        1.848       0.0323
enh74570     2   99084800   99085800      3       1  150064       1.7322     0.041623
enh74571     2   99088200   99089200      5       1  150064       1.7535     0.039756
enh74573     2   99090600   99091600      1       1  150064       1.8245      0.03404
enh74577     2   99100200   99101200      1       1  150064       1.8484      0.03227
enh74583     2   99124400   99125400      3       1  150064       1.8078      0.03532
enh74586     2   99133400   99134400      1       1  150064        1.882      0.02992
enh74587     2   99134900   99135900      2       1  150064       1.7947     0.036353
enh74598     2   99422400   99423400      4       2  150064       2.0672      0.01936
enh74633     2  100252600  100253600      2       1  150064       3.1745   0.00075046
enh74635     2  100277000  100278000      1       1  150064       2.0517       0.0201
enh74639     2  100425400  100426400      3       2  150064        1.688     0.045705
enh74644     2  100495900  100496900      2       1  150064       2.3512    0.0093558
enh74677     2  101348800  101349800      1       1  150064       2.5061     0.006104
enh74678     2  101359500  101360500      2       1  150064       1.8952      0.02903
enh74679     2  101364200  101365200      4       2  150064       2.3063     0.010548
enh74682     2  101371400  101372400      2       1  150064       2.0696     0.019245
enh74684     2  101383500  101384500      1       1  150064       2.0703      0.01921
enh74685     2  101396700  101397700      3       2  150064        2.002     0.022641
enh74686     2  101398100  101399100      3       1  150064       1.8236     0.034106
enh74704     2  101494000  101495000      4       2  150064       1.9468     0.025777
enh74749     2  101867800  101868800      4       2  150064        1.782     0.037378
enh74754     2  101916500  101917500      4       2  150064       2.3721     0.008843
enh74756     2  101944400  101945400      1       1  150064       1.7071       0.0439
enh74758     2  101954600  101955600      4       1  150064       1.8622     0.031284
enh74760     2  101966700  101967700      1       1  150064       1.6514      0.04933
enh74761     2  101972200  101973200      5       3  150064       2.0699     0.019231
enh74769     2  102050900  102051900      6       2  150064       1.7958     0.036262
enh74863     2  102722300  102723300      5       2  150064       3.8689   5.4669e-05
enh74864     2  102727000  102728000     10       2  150064        2.932    0.0016842
enh74865     2  102728000  102729000      5       2  150064       3.0678    0.0010782
enh74866     2  102729600  102730600      4       2  150064       1.7803      0.03751
enh74867     2  102737300  102738300      6       2  150064       2.0762     0.018937
enh74868     2  102738400  102739400      3       1  150064       1.9493     0.025632
enh74869     2  102742900  102743900      2       1  150064       1.8628     0.031247
enh74873     2  102775400  102776400      1       1  150064        1.752      0.03989
enh74874     2  102804200  102805200      4       2  150064       1.8226     0.034185
enh74888     2  103333400  103334400      4       2  150064       1.6605     0.048406
enh74889     2  103351400  103352400      2       1  150064       2.8196    0.0024038
enh74921     2  105994400  105995400      2       1  150064       1.8562     0.031715
enh74950     2  106351400  106352400      2       1  150064       1.7084      0.04378
enh74952     2  106359700  106360700      2       1  150064       2.2947     0.010874
enh74954     2  106369700  106370700      3       1  150064       1.7621     0.039027
enh74959     2  106380200  106381200      7       2  150064       1.6886     0.045649
enh75005     2  106562900  106563900      5       2  150064       1.7194      0.04277
enh75043     2  109019600  109020600      4       1  150064       2.3583    0.0091788
enh75045     2  109056800  109057800      1       1  150064       1.9384      0.02629
enh75067     2  109228600  109229600      1       1  150064       2.0866      0.01846
enh75069     2  109231600  109232600      3       1  150064       1.8293     0.033678
enh75072     2  109236800  109237800      1       1  150064       2.0736      0.01906
enh75184     2  110267200  110268200      3       2  150064       3.9002    4.806e-05
enh75185     2  110271500  110272500      3       2  150064        3.763   8.3956e-05
enh75186     2  110273400  110274400      8       2  150064       2.9843    0.0014213
enh75187     2  110312800  110313800      1       1  150064       3.8699    5.445e-05
enh75188     2  110316600  110317600      4       2  150064       2.2831     0.011213
enh75189     2  110318200  110319200      2       1  150064       2.9339    0.0016739
enh75190     2  110354300  110355300      2       1  150064       3.1571   0.00079677
enh75191     2  110357300  110358300      1       1  150064        3.817    6.755e-05
enh75193     2  110363500  110364500      1       1  150064       3.8623    5.617e-05
enh75194     2  110365200  110366200      1       1  150064       3.0332      0.00121
enh75196     2  110374700  110375700      2       1  150064       2.7704    0.0027992
enh75197     2  110395600  110396600      5       2  150064       3.7693   8.1868e-05
enh75206     2  110883900  110884900      1       1  150064       1.9775      0.02399
enh75207     2  110906900  110907900      2       1  150064        2.578    0.0049685
enh75224     2  111985300  111986300      6       3  150064       1.6461     0.049874
enh75234     2  112252600  112253600      1       1  150064        2.238      0.01261
enh75239     2  112377800  112378800      3       2  150064       1.8576     0.031612
enh75258     2  112676500  112677500      2       1  150064       2.1086     0.017491
enh75260     2  112703000  112704000      1       1  150064       2.4448     0.007247
enh75261     2  112704200  112705200      4       1  150064       2.1025     0.017753
enh75267     2  112743800  112744800      8       2  150064       1.8739     0.030473
enh75344     2  114081500  114082500      4       2  150064        1.824     0.034076
enh75368     2  114635000  114636000      4       2  150064       2.5767     0.004988
enh75370     2  114654200  114655200      3       1  150064       1.9159     0.027686
enh75373     2  114667600  114668600      4       2  150064       2.4829    0.0065155
enh75398     2  118817700  118818700      2       1  150064          2.3     0.010723
enh75400     2  118819600  118820600      4       2  150064       2.3276    0.0099666
enh75413     2  119145200  119146200      2       1  150064       1.8383     0.033011
enh75416     2  119496000  119497000      2       1  150064       1.8167     0.034629
enh75420     2  119983100  119984100      3       1  150064       2.0258     0.021394
enh75422     2  119985600  119986600      2       1  150064       2.3512    0.0093574
enh75474     2  120984400  120985400      3       1  150064        1.749     0.040145
enh75481     2  121014900  121015900      2       1  150064        1.702     0.044374
enh75484     2  121030300  121031300      1       1  150064       1.7773      0.03776
enh75489     2  121261400  121262400      1       1  150064       2.0304      0.02116
enh75501     2  121370300  121371300      3       1  150064       2.0293     0.021216
enh75502     2  121373800  121374800      1       1  150064       1.8166      0.03464
enh75508     2  121420000  121421000      1       1  150064       1.9843      0.02361
enh75512     2  121460800  121461800      1       1  150064       1.6851      0.04598
enh75515     2  121473000  121474000      9       2  150064       2.0228     0.021546
enh75521     2  121498000  121499000      2       1  150064       1.8336      0.03336
enh75574     2  121954300  121955300      3       1  150064       1.7022     0.044361
enh75577     2  122060800  122061800      1       1  150064       1.8367      0.03313
enh75600     2  122277400  122278400      3       2  150064       1.7412     0.040824
enh75603     2  122290400  122291400      2       1  150064        2.287     0.011099
enh75639     2  122495000  122496000      2       1  150064       2.3082     0.010494
enh75641     2  122511700  122512700      1       1  150064       1.8269      0.03386
enh75644     2  122547900  122548900      2       1  150064       1.9287     0.026882
enh75646     2  122569000  122570000      3       2  150064       2.1401     0.016174
enh75650     2  122626200  122627200     10       2  150064       2.6479    0.0040494
enh75663     2  122766800  122767800      1       1  150064       2.9712     0.001483
enh75664     2  122777000  122778000      2       1  150064       1.9756       0.0241
enh75707     2  127802900  127803900      2       1  150064       1.8029     0.035702
enh75715     2  127844200  127845200      3       1  150064       2.5877    0.0048316
enh75716     2  127845300  127846300      3       2  150064       3.0629    0.0010961
enh75717     2  127847800  127848800      2       1  150064       2.0074     0.022354
enh75718     2  127852900  127853900      1       1  150064       3.3938    0.0003446
enh75719     2  127858800  127859800      7       3  150064       1.9129     0.027878
enh75723     2  127879100  127880100      1       1  150064       1.8663        0.031
enh75788     2  128786200  128787200      2       1  150064       1.7097     0.043657
enh75818     2  129145900  129146900      1       1  150064       2.2001       0.0139
enh75819     2  129153700  129154700     10       2  150064       1.9725     0.024275
enh75820     2  129165000  129166000      7       3  150064       2.4937    0.0063209
enh75861     2  131131700  131132700      3       1  150064       2.1006     0.017839
enh75865     2  131149600  131150600      1       1  150064       2.1072      0.01755
enh75871     2  131799100  131800100      1       1  150064       3.4002    0.0003367
enh75872     2  131813300  131814300      1       1  150064       3.2902    0.0005006
enh75873     2  131816600  131817600      1       1  150064       3.1988    0.0006899
enh75875     2  131822000  131823000      2       1  150064       3.1467   0.00082561
enh75876     2  131834500  131835500      1       1  150064       3.3548    0.0003971
enh75877     2  131843300  131844300      1       1  150064       1.6489      0.04958
enh75879     2  131861300  131862300      4       2  150064        3.335   0.00042656
enh75880     2  131864500  131865500      2       1  150064        2.684    0.0036368
enh75884     2  131914000  131915000      1       1  150064       2.9712     0.001483
enh75889     2  132398900  132399900      1       1  150064       2.2584      0.01196
enh75894     2  133105400  133106400      1       1  150064       1.6687      0.04759
enh75906     2  133736200  133737200      1       1  150064       1.7248      0.04228
enh75933     2  134579000  134580000      5       2  150064       1.8196      0.03441
enh75941     2  134880400  134881400      2       1  150064       2.8151    0.0024384
enh75943     2  134889100  134890100      1       1  150064       2.7632     0.002862
enh75945     2  134895200  134896200      3       1  150064       3.9695   3.6018e-05
enh75946     2  134897500  134898500      1       1  150064       4.2027    1.319e-05
enh75947     2  134899000  134900000      5       2  150064       3.9182   4.4597e-05
enh75948     2  134900100  134901100      3       2  150064       3.1516   0.00081185
enh75995     2  135678400  135679400      2       1  150064         2.09      0.01831
enh76036     2  138737600  138738600      1       1  150064        1.833       0.0334
enh76044     2  139153200  139154200      4       1  150064       3.0996   0.00096897
enh76048     2  139465800  139466800      2       1  150064       2.2031     0.013795
enh76049     2  139469100  139470100      4       2  150064       2.2848     0.011162
enh76067     2  144232800  144233800      1       1  150064       2.5366     0.005597
enh76071     2  144362500  144363500      1       1  150064       2.3711     0.008868
enh76079     2  144526800  144527800      2       1  150064        2.987    0.0014087
enh76083     2  144712900  144713900      1       1  150064       2.9506     0.001586
enh76087     2  144857200  144858200      1       1  150064       2.1594      0.01541
enh76094     2  145129700  145130700      1       1  150064       3.0087     0.001312
enh76097     2  145161100  145162100      2       1  150064       4.2078   1.2891e-05
enh76100     2  145172900  145173900      3       1  150064       3.1608   0.00078681
enh76101     2  145183600  145184600      2       1  150064       3.8243   6.5569e-05
enh76102     2  145187000  145188000      1       1  150064        3.432    0.0002996
enh76104     2  145192200  145193200      1       1  150064        2.707     0.003395
enh76105     2  145195400  145196400      2       1  150064       3.7022   0.00010688
enh76107     2  145198100  145199100      6       3  150064       2.3436    0.0095487
enh76108     2  145199200  145200200      1       1  150064       2.5062     0.006102
enh76109     2  145202000  145203000      1       1  150064       4.3878    5.724e-06
enh76117     2  145219100  145220100      2       1  150064       3.4822   0.00024867
enh76162     2  145779600  145780600      3       1  150064        1.722     0.042533
enh76167     2  145799800  145800800      2       1  150064       2.4966    0.0062699
enh76171     2  145846000  145847000      1       1  150064       3.1467    0.0008257
enh76172     2  145868200  145869200      1       1  150064       1.7685      0.03849
enh76185     2  147574800  147575800      2       1  150064       3.8143   6.8296e-05
enh76186     2  147611200  147612200      4       2  150064        2.981    0.0014367
enh76197     2  149095900  149096900      3       2  150064       2.0302     0.021168
enh76199     2  149311600  149312600      3       1  150064       2.2463     0.012344
enh76221     2  150185300  150186300      3       2  150064       1.6818       0.0463
enh76230     2  150453900  150454900      3       2  150064       2.2572     0.011997
enh76238     2  150576400  150577400      4       2  150064       2.4387    0.0073705
enh76239     2  150588600  150589600      6       1  150064       1.9217     0.027325
enh76241     2  150595300  150596300      2       1  150064       1.8674     0.030924
enh76249     2  150982800  150983800      2       1  150064       1.7862     0.037035
enh76256     2  151153000  151154000      2       1  150064       1.9978     0.022869
enh76299     2  152475600  152476600      4       2  150064       1.9625     0.024852
enh76324     2  152953400  152954400      2       1  150064       2.0321      0.02107
enh76326     2  153023400  153024400      2       1  150064       2.3393    0.0096609
enh76327     2  153025400  153026400      2       1  150064       2.4332     0.007482
enh76329     2  153030400  153031400      3       2  150064       3.1252   0.00088831
enh76331     2  153056400  153057400      2       1  150064       3.3625   0.00038614
enh76333     2  153079500  153080500      2       1  150064       2.7181    0.0032833
enh76334     2  153193900  153194900      1       1  150064       1.7657      0.03872
enh76336     2  153206100  153207100      8       3  150064       1.6675     0.047711
enh76340     2  153211500  153212500      2       1  150064       1.7721     0.038188
enh76350     2  153267700  153268700      3       1  150064       1.6572     0.048742
enh76353     2  153277600  153278600      2       1  150064       2.4095    0.0079867
enh76355     2  153289700  153290700      2       1  150064       2.4729    0.0067002
enh76356     2  153290400  153291400      2       1  150064       2.0212     0.021629
enh76364     2  153325300  153326300      1       1  150064        2.779     0.002726
enh76384     2  153468500  153469500      4       1  150064       2.1423     0.016087
enh76385     2  153470000  153471000      4       2  150064       2.9133    0.0017881
enh76391     2  155972000  155973000      9       4  150064        4.196   1.3586e-05
enh76393     2  156151600  156152600      2       1  150064       2.6093    0.0045362
enh76473     2  159147600  159148600      3       1  150064       1.8389     0.032962
enh76475     2  159181700  159182700      4       2  150064       2.3855    0.0085283
enh76477     2  159315600  159316600      5       3  150064       2.3756    0.0087603
enh76478     2  159338800  159339800      5       2  150064       3.5198   0.00021596
enh76479     2  159343200  159344200      5       2  150064        2.627    0.0043076
enh76480     2  159344300  159345300      5       3  150064       3.1035   0.00095612
enh76481     2  159349600  159350600      6       2  150064       2.8574    0.0021356
enh76482     2  159356200  159357200      2       1  150064       3.3414   0.00041675
enh76486     2  159366500  159367500      4       2  150064       1.8071     0.035376
enh76488     2  159402800  159403800      5       3  150064       3.2124   0.00065824
enh76489     2  159442400  159443400      5       2  150064       2.1493     0.015805
enh76491     2  159493700  159494700      4       2  150064       3.4109   0.00032376
enh76581     2  160448700  160449700      4       1  150064       2.5188    0.0058886
enh76582     2  160468700  160469700      1       1  150064       2.9459      0.00161
enh76585     2  160567000  160568000      5       2  150064       2.1417     0.016107
enh76586     2  160572000  160573000      4       1  150064       2.5412    0.0055233
enh76587     2  160592100  160593100      4       2  150064       2.3453    0.0095052
enh76588     2  160597200  160598200      3       1  150064       2.7309    0.0031578
enh76590     2  160651700  160652700      1       1  150064       2.7293     0.003173
enh76591     2  160652900  160653900      2       1  150064       1.8829     0.029859
enh76599     2  160817200  160818200      2       1  150064       1.9166     0.027644
enh76612     2  160982200  160983200      6       3  150064       2.2435     0.012433
enh76616     2  161014300  161015300      5       2  150064       2.0187     0.021762
enh76619     2  161061400  161062400      2       1  150064       1.9352     0.026481
enh76662     2  161236600  161237600      3       2  150064       1.9082     0.028185
enh76664     2  161240900  161241900      2       1  150064       1.6706       0.0474
enh76677     2  161284200  161285200      3       1  150064       3.0143    0.0012879
enh76689     2  161373200  161374200      2       1  150064       1.9984     0.022835
enh76691     2  161389600  161390600      1       1  150064        1.896      0.02898
enh76696     2  161503200  161504200      3       1  150064       1.8889     0.029451
enh76698     2  161508000  161509000      2       1  150064       1.7171     0.042984
enh76699     2  161520700  161521700      3       2  150064       1.6847      0.04602
enh76701     2  161536200  161537200      4       2  150064       2.4311    0.0075264
enh76702     2  161552400  161553400      2       1  150064       2.2109      0.01352
enh76703     2  161560200  161561200      4       2  150064       1.6628     0.048171
enh76726     2  162018200  162019200      1       1  150064       2.3141      0.01033
enh76735     2  162851700  162852700      1       1  150064       3.3511    0.0004025
enh76736     2  162871900  162872900      1       1  150064       3.9292    4.261e-05
enh76739     2  162894700  162895700      1       1  150064       3.2844     0.000511
enh76744     2  162943600  162944600      2       1  150064        1.673     0.047164
enh76746     2  162959500  162960500      5       2  150064       2.3923    0.0083712
enh76759     2  163989600  163990600      3       1  150064       1.8409     0.032817
enh76770     2  164522400  164523400      2       1  150064       1.8257     0.033945
enh76773     2  164547600  164548600      2       1  150064       1.8937     0.029135
enh76816     2  166659300  166660300      4       2  150064       3.4104   0.00032436
enh76817     2  166677200  166678200      1       1  150064       2.1917       0.0142
enh76818     2  166683000  166684000      4       1  150064       2.7944    0.0025995
enh76819     2  166693300  166694300      3       2  150064       3.4033   0.00033287
enh76820     2  166702700  166703700      1       1  150064       2.8684     0.002063
enh76822     2  166754500  166755500      1       1  150064       2.0391      0.02072
enh76830     2  167222000  167223000      3       1  150064       2.1947     0.014093
enh76833     2  167267500  167268500      5       3  150064       1.8771      0.03025
enh76846     2  168508200  168509200      7       1  150064       3.6718   0.00012041
enh76852     2  168782000  168783000      3       1  150064       2.1318     0.016512
enh76896     2  169377500  169378500      2       1  150064       1.8727     0.030553
enh76897     2  169380300  169381300      1       1  150064       1.6585      0.04861
enh76899     2  169382800  169383800      5       3  150064       1.7572     0.039444
enh76900     2  169385600  169386600      1       1  150064       1.7247      0.04229
enh76905     2  169495800  169496800      3       1  150064       3.2013   0.00068399
enh76908     2  169542200  169543200      3       2  150064       1.8856     0.029671
enh76910     2  169560100  169561100      1       1  150064       2.2924      0.01094
enh76921     2  169975600  169976600      3       1  150064       1.6999     0.044573
enh76928     2  170428800  170429800      2       1  150064        1.851     0.032082
enh76975     2  171942900  171943900      2       1  150064       2.5562    0.0052908
enh76977     2  172014400  172015400      3       1  150064       2.2358     0.012682
enh77000     2  172560000  172561000      2       1  150064       4.2947   8.7484e-06
enh77004     2  172619500  172620500      6       2  150064       4.4565    4.165e-06
enh77005     2  172654700  172655700      2       1  150064       3.7259   9.7329e-05
enh77012     2  172865300  172866300      5       2  150064       3.2481   0.00058082
enh77013     2  172876800  172877800      2       1  150064       3.7264   9.7134e-05
enh77015     2  172903700  172904700      5       3  150064       2.7485    0.0029934
enh77016     2  172916600  172917600      3       2  150064       2.6666    0.0038317
enh77027     2  173145600  173146600      4       1  150064       1.8234     0.034124
enh77028     2  173149100  173150100      5       2  150064       2.0418     0.020584
enh77029     2  173158400  173159400      5       2  150064       2.2216     0.013155
enh77062     2  173507900  173508900      8       3  150064       2.3511    0.0093602
enh77064     2  173519900  173520900      4       2  150064       2.2193     0.013233
enh77072     2  173687400  173688400      1       1  150064       2.2274      0.01296
enh77074     2  173724200  173725200      2       1  150064       1.8579     0.031589
enh77087     2  173921100  173922100      2       1  150064       1.9619     0.024888
enh77088     2  173943000  173944000      6       3  150064       2.7866    0.0026633
enh77093     2  173971600  173972600      4       2  150064       2.4878    0.0064275
enh77095     2  173988600  173989600      2       1  150064       2.2677     0.011672
enh77096     2  173991200  173992200      3       1  150064       1.6904     0.045479
enh77098     2  174000800  174001800      2       1  150064       1.6468       0.0498
enh77099     2  174012900  174013900      2       1  150064       2.4692    0.0067712
enh77103     2  174036400  174037400      4       2  150064       3.3542   0.00039798
enh77105     2  174052400  174053400      4       2  150064       2.7049    0.0034158
enh77107     2  174075100  174076100      6       3  150064       2.7938    0.0026043
enh77109     2  174091700  174092700      4       2  150064       2.1194     0.017029
enh77111     2  174279700  174280700      1       1  150064       2.0703      0.01921
enh77123     2  174524000  174525000      5       3  150064       1.9913     0.023226
enh77132     2  174808600  174809600      7       4  150064       2.1002     0.017857
enh77134     2  174823900  174824900      4       2  150064       1.6724     0.047225
enh77142     2  174875000  174876000      7       2  150064       2.7231    0.0032334
enh77144     2  174878700  174879700      2       1  150064       1.7088     0.043747
enh77148     2  174897200  174898200      2       1  150064       2.7309    0.0031579
enh77155     2  174919200  174920200      3       1  150064       3.5534   0.00019016
enh77158     2  175018500  175019500      2       1  150064       2.2438     0.012424
enh77159     2  175098800  175099800      3       2  150064       3.1054   0.00095009
enh77160     2  175113600  175114600      3       2  150064       2.9971    0.0013628
enh77169     2  175411100  175412100      3       2  150064       2.9867      0.00141
enh77175     2  175456200  175457200      3       2  150064       1.6973     0.044824
enh77178     2  175467500  175468500      3       1  150064       2.0291     0.021226
enh77179     2  175471000  175472000      2       1  150064       2.0666     0.019385
enh77181     2  175475100  175476100      3       2  150064       2.8635    0.0020949
enh77182     2  175478900  175479900      1       1  150064       1.9596      0.02502
enh77188     2  175545000  175546000      2       1  150064       2.6965    0.0035033
enh77191     2  175636600  175637600      4       1  150064       1.6662      0.04784
enh77194     2  175648800  175649800      2       1  150064       1.9242     0.027168
enh77231     2  177156000  177157000      2       1  150064       1.8023     0.035745
enh77299     2  178976200  178977200      2       1  150064       1.9619     0.024889
enh77300     2  178978100  178979100      1       1  150064       2.1118      0.01735
enh77327     2  180293300  180294300      3       2  150064       2.6631    0.0038718
enh77328     2  180319700  180320700     11       4  150064       3.4448    0.0002857
enh77329     2  180324900  180325900      3       2  150064       4.3777   5.9962e-06
enh77331     2  180541400  180542400      7       3  150064       2.1037     0.017701
enh77332     2  180543000  180544000      3       2  150064       1.6572     0.048737
enh77333     2  180870000  180871000      2       1  150064       2.6466    0.0040648
enh77334     2  180880200  180881200      4       2  150064       2.5736    0.0050326
enh77337     2  180989900  180990900      1       1  150064       3.4796    0.0002511
enh77342     2  181384500  181385500      2       1  150064       1.6957     0.044972
enh77372     2  182655200  182656200      4       2  150064       1.7244     0.042318
enh77387     2  182780800  182781800      2       1  150064       1.7826     0.037327
enh77394     2  182931700  182932700      2       1  150064       1.8191     0.034449
enh77414     2  183874500  183875500      2       1  150064       3.0777     0.001043
enh77421     2  183990600  183991600     10       4  150064       1.8414     0.032778
enh77438     2  187408700  187409700      1       1  150064       2.9204     0.001748
enh77452     2  188411600  188412600      3       1  150064       1.6685     0.047606
enh77460     2  189160600  189161600      7       2  150064       1.8025     0.035735
enh77462     2  189168200  189169200      2       1  150064       2.7644    0.0028516
enh77463     2  189172100  189173100      4       2  150064       2.0129     0.022062
enh77468     2  189198300  189199300      2       1  150064        2.091     0.018266
enh77472     2  189260200  189261200      3       2  150064       2.1617     0.015322
enh77473     2  189260600  189261600      3       2  150064       2.1617     0.015322
enh77484     2  189494000  189495000      4       2  150064       1.9699     0.024422
enh77529     2  190433600  190434600      2       1  150064       2.1181     0.017084
enh77535     2  190528000  190529000      6       3  150064       1.7229     0.042457
enh77559     2  191220600  191221600      1       1  150064       1.7229      0.04245
enh77563     2  191277900  191278900      1       1  150064       1.8367      0.03313
enh77565     2  191315800  191316800      2       1  150064       2.1403     0.016167
enh77569     2  191350800  191351800      3       2  150064       1.9848     0.023583
enh77570     2  191365700  191366700      1       1  150064       2.2356      0.01269
enh77574     2  191400500  191401500      3       2  150064       1.7662     0.038684
enh77578     2  191446400  191447400      3       2  150064       1.8122     0.034981
enh77580     2  191492800  191493800      2       1  150064       2.4091    0.0079953
enh77582     2  191511600  191512600      5       2  150064       1.9909     0.023245
enh77599     2  191740200  191741200      3       2  150064       2.0909      0.01827
enh77611     2  191885900  191886900      4       2  150064       2.4662    0.0068282
enh77616     2  191906100  191907100      1       1  150064       2.1558      0.01555
enh77617     2  191915300  191916300      3       1  150064       1.7736     0.038062
enh77672     2  192306000  192307000      1       1  150064       1.9478      0.02572
enh77673     2  192330200  192331200      1       1  150064       2.3347      0.00978
enh77706     2  196397300  196398300      4       1  150064       3.4271   0.00030498
enh77707     2  196398500  196399500      3       2  150064       2.4275    0.0076017
enh77708     2  196400600  196401600      4       2  150064       2.8262    0.0023549
enh77709     2  196423800  196424800      4       2  150064       3.4686   0.00026163
enh77714     2  196932400  196933400      4       2  150064       3.4428   0.00028787
enh77715     2  196977500  196978500      3       2  150064       2.2846     0.011167
enh77716     2  196988000  196989000      1       1  150064       1.8765      0.03029
enh77726     2  197140500  197141500      3       2  150064        2.866    0.0020784
enh77727     2  197149500  197150500      1       1  150064        2.547     0.005433
enh77728     2  197156700  197157700      4       2  150064       3.1434   0.00083509
enh77730     2  197159100  197160100      1       1  150064       2.0158      0.02191
enh77736     2  197346900  197347900      1       1  150064       2.8523      0.00217
enh77737     2  197466100  197467100      2       1  150064       2.7355    0.0031146
enh77741     2  197647900  197648900      2       1  150064       1.6848     0.046012
enh77742     2  197662200  197663200      1       1  150064       2.2505      0.01221
enh77748     2  197831000  197832000      3       1  150064        1.838     0.033033
enh77749     2  197831600  197832600      3       1  150064       2.6391    0.0041565
enh77753     2  197937500  197938500      3       1  150064       2.4292    0.0075656
enh77757     2  197955300  197956300      2       1  150064       2.7055    0.0034098
enh77762     2  198016800  198017800      3       1  150064       2.2758     0.011429
enh77765     2  198026400  198027400      2       1  150064       2.2899     0.011013
enh77766     2  198028600  198029600      2       1  150064       2.3458    0.0094928
enh77783     2  198110200  198111200      3       2  150064       1.8808         0.03
enh77785     2  198114600  198115600      2       1  150064       2.5015    0.0061826
enh77788     2  198123500  198124500      2       1  150064       2.1577     0.015475
enh77792     2  198144200  198145200      5       2  150064       4.3434    7.015e-06
enh77794     2  198152000  198153000      2       1  150064       4.1386   1.7469e-05
enh77796     2  198161800  198162800      2       1  150064       4.4682   3.9434e-06
enh77797     2  198166400  198167400      2       1  150064       4.9679   3.3832e-07
enh77799     2  198168800  198169800      5       2  150064       5.3426   4.5803e-08
enh77800     2  198171700  198172700      3       2  150064       5.2905   6.0986e-08
enh77802     2  198214200  198215200      2       1  150064       4.9677    3.387e-07
enh77805     2  198243200  198244200      1       1  150064       4.7819    8.681e-07
enh77816     2  198402800  198403800      2       1  150064       5.4894   2.0166e-08
enh77817     2  198436400  198437400      1       1  150064       6.1104    4.969e-10
enh77818     2  198456200  198457200      2       1  150064       4.3589   6.5374e-06
enh77819     2  198478400  198479400      1       1  150064       1.9758      0.02409
enh77820     2  198484600  198485600      1       1  150064       5.9155    1.654e-09
enh77821     2  198492300  198493300      5       1  150064       2.9932    0.0013802
enh77823     2  198573400  198574400      2       1  150064        4.101   2.0565e-05
enh77825     2  198575900  198576900      3       2  150064        4.768   9.3011e-07
enh77827     2  198667700  198668700      2       1  150064       4.1812   1.4498e-05
enh77828     2  198668200  198669200      5       3  150064       4.8872    5.114e-07
enh77829     2  198711500  198712500      4       1  150064       4.8388   6.5325e-07
enh77830     2  198737800  198738800      2       1  150064       3.7759   7.9729e-05
enh77831     2  198743300  198744300      1       1  150064       5.1723    1.156e-07
enh77832     2  198754100  198755100      3       1  150064       4.7125   1.2234e-06
enh77843     2  200466700  200467700      2       1  150064       1.9952     0.023013
enh77852     2  200684000  200685000      1       1  150064       4.3977     5.47e-06
enh77853     2  200774800  200775800      3       2  150064       5.8052   3.2138e-09
enh77854     2  200777200  200778200      3       2  150064        5.733   4.9335e-09
enh77855     2  200778100  200779100      4       2  150064       3.3334   0.00042892
enh77857     2  200787200  200788200      5       2  150064       5.7762   3.8197e-09
enh77863     2  200853000  200854000      3       2  150064        1.968     0.024532
enh77865     2  200904200  200905200      3       2  150064       5.2569   7.3234e-08
enh77866     2  200906600  200907600      3       2  150064       2.5205    0.0058592
enh77867     2  200915800  200916800      8       3  150064       6.4221   6.7213e-11
enh77869     2  201023900  201024900      2       1  150064       5.4442   2.6026e-08
enh77870     2  201036900  201037900      3       2  150064       2.3702    0.0088904
enh77871     2  201042600  201043600      2       1  150064       2.8592    0.0021238
enh77872     2  201064100  201065100      3       2  150064       4.3585   6.5472e-06
enh77873     2  201107000  201108000      1       1  150064       3.1627    0.0007816
enh77876     2  201138700  201139700      2       1  150064       4.0677   2.3739e-05
enh77881     2  201173600  201174600      1       1  150064       4.7124    1.224e-06
enh77882     2  201174900  201175900      2       1  150064         4.41   5.1679e-06
enh77883     2  201176400  201177400      4       2  150064       2.4416    0.0073108
enh77885     2  201179600  201180600      3       2  150064       2.5797     0.004945
enh77886     2  201180800  201181800      1       1  150064       2.5725     0.005049
enh77888     2  201183300  201184300      3       1  150064       2.5508    0.0053739
enh77889     2  201184000  201185000      2       1  150064       1.8411     0.032803
enh77891     2  201186200  201187200      1       1  150064       5.3766    3.796e-08
enh77892     2  201193900  201194900      4       2  150064       2.8612    0.0021102
enh77898     2  201221300  201222300      2       1  150064       4.1162   1.9258e-05
enh77899     2  201224800  201225800      1       1  150064       3.5893    0.0001658
enh77900     2  201229300  201230300      5       2  150064       5.5553   1.3855e-08
enh77902     2  201238500  201239500      2       1  150064       4.4098   5.1728e-06
enh77903     2  201241900  201242900      4       2  150064        5.263   7.0867e-08
enh77904     2  201244200  201245200      2       1  150064       4.3839   5.8276e-06
enh77911     2  201276200  201277200      3       1  150064        3.257   0.00056302
enh77913     2  201306800  201307800      2       1  150064       3.3803   0.00036206
enh77914     2  201318200  201319200      3       1  150064       3.9101   4.6132e-05
enh77915     2  201320000  201321000      1       1  150064       3.8819    5.182e-05
enh77916     2  201321000  201322000      3       1  150064       3.5841   0.00016912
enh77917     2  201331400  201332400      2       1  150064       3.1014   0.00096296
enh77918     2  201332800  201333800      4       2  150064       3.5728   0.00017662
enh77923     2  201351000  201352000      1       1  150064       1.7708       0.0383
enh77926     2  201451400  201452400      2       1  150064       2.7795    0.0027221
enh77927     2  201452300  201453300      1       1  150064       1.9435      0.02598
enh77930     2  201473500  201474500      5       2  150064       1.7609     0.039127
enh77939     2  201607000  201608000      7       2  150064       2.1796     0.014645
enh77940     2  201621600  201622600      3       1  150064       2.0946     0.018104
enh77943     2  201642500  201643500      3       1  150064       2.3298    0.0099086
enh77954     2  201751800  201752800      2       1  150064       2.0896     0.018329
enh77986     2  202118800  202119800      8       4  150064        3.382   0.00035982
enh78019     2  202572000  202573000      7       2  150064       2.1314     0.016526
enh78041     2  202839000  202840000     12       3  150064        1.834     0.033326
enh78083     2  203452900  203453900      1       1  150064       1.7028       0.0443
enh78084     2  203453500  203454500      3       2  150064       1.6602     0.048435
enh78096     2  203830400  203831400      7       3  150064       2.3593    0.0091552
enh78097     2  203884000  203885000      2       1  150064       1.6528      0.04919
enh78103     2  204105000  204106000      3       1  150064        2.659    0.0039186
enh78108     2  204265400  204266400      3       1  150064       2.1662     0.015147
enh78110     2  204276700  204277700      3       1  150064       1.8478     0.032316
enh78115     2  204416100  204417100      4       2  150064       2.8915    0.0019172
enh78116     2  204418200  204419200      1       1  150064       2.8647     0.002087
enh78156     2  204876800  204877800      3       2  150064       1.7915     0.036608
enh78158     2  204934700  204935700      9       2  150064       1.8622     0.031291
enh78164     2  205116200  205117200      6       2  150064       1.9794     0.023883
enh78185     2  205837200  205838200      1       1  150064       2.1553      0.01557
enh78191     2  206250500  206251500      5       2  150064       2.5524    0.0053487
enh78241     2  207592900  207593900      3       1  150064       1.9755     0.024103
enh78252     2  207911100  207912100      2       1  150064        1.793      0.03649
enh78273     2  208044900  208045900      2       1  150064       1.9359     0.026438
enh78274     2  208048900  208049900      3       1  150064       1.8967     0.028933
enh78275     2  208089200  208090200      3       2  150064       2.3638    0.0090448
enh78290     2  208217600  208218600      2       1  150064       1.8105     0.035107
enh78291     2  208259300  208260300      6       4  150064       1.9546     0.025315
enh78293     2  208272700  208273700      4       2  150064       3.3696   0.00037633
enh78296     2  208332100  208333100      4       2  150064       3.7581    8.559e-05
enh78299     2  208364400  208365400      3       2  150064       2.2965     0.010824
enh78300     2  208368300  208369300      4       2  150064       3.2714   0.00053516
enh78304     2  208380500  208381500      1       1  150064       3.9126    4.565e-05
enh78307     2  208398200  208399200      1       1  150064       4.0619    2.434e-05
enh78309     2  208421800  208422800      2       1  150064       3.8072   7.0284e-05
enh78310     2  208477600  208478600      3       1  150064       3.7837   7.7266e-05
enh78311     2  208481400  208482400      3       1  150064       3.7659    8.296e-05
enh78314     2  208497500  208498500      1       1  150064       4.1488    1.671e-05
enh78316     2  208546200  208547200      6       1  150064       1.9084     0.028171
enh78341     2  208929000  208930000      8       4  150064       2.1217     0.016933
enh78342     2  208930200  208931200      3       1  150064       2.1255     0.016771
enh78343     2  208988400  208989400      2       1  150064       1.8081     0.035298
enh78368     2  210412500  210413500      1       1  150064       2.7512     0.002969
enh78388     2  213201900  213202900      2       1  150064       1.7941       0.0364
enh78407     2  215347100  215348100      6       3  150064       2.3854    0.0085305
enh78413     2  216001800  216002800      6       4  150064       2.1397     0.016189
enh78479     2  216700400  216701400      1       1  150064       2.2695      0.01162
enh78481     2  216707000  216708000      2       1  150064       1.8164     0.034657
enh78533     2  217171300  217172300      2       1  150064       1.8372     0.033093
enh78543     2  217277900  217278900      3       1  150064       2.8614    0.0021086
enh78546     2  217342700  217343700      1       1  150064       2.8023     0.002537
enh78554     2  217404800  217405800      2       1  150064        1.993     0.023129
enh78557     2  217418100  217419100      5       3  150064       1.7594     0.039251
enh78559     2  217427400  217428400      3       2  150064       1.6557     0.048887
enh78565     2  217484100  217485100      4       2  150064       1.9169     0.027628
enh78572     2  217521900  217522900      3       1  150064        1.825     0.033998
enh78573     2  217529800  217530800      1       1  150064       2.3264     0.009999
enh78574     2  217544000  217545000      3       1  150064       2.0846     0.018553
enh78608     2  217939600  217940600     10       4  150064       2.3359    0.0097472
enh78613     2  218026600  218027600      1       1  150064       2.1604      0.01537
enh78648     2  218620600  218621600      4       2  150064       1.7853     0.037103
enh78649     2  218621200  218622200      4       2  150064       1.7297     0.041843
enh78651     2  218654700  218655700      1       1  150064       2.4451      0.00724
enh78678     2  218773000  218774000      3       1  150064       3.5441   0.00019697
enh78679     2  218776100  218777100      4       2  150064       1.7179     0.042911
enh78780     2  219947000  219948000      5       2  150064       1.8635     0.031196
enh78782     2  219998600  219999600      1       1  150064       2.8019      0.00254
enh78783     2  220006900  220007900      2       1  150064       2.3236     0.010074
enh78784     2  220022100  220023100      1       1  150064       2.8146     0.002442
enh78785     2  220025700  220026700      2       1  150064       2.6891    0.0035818
enh78786     2  220033000  220034000      2       1  150064       3.5623   0.00018384
enh78787     2  220035500  220036500      2       1  150064       3.3199    0.0004503
enh78789     2  220044500  220045500      2       1  150064       3.8983   4.8443e-05
enh78790     2  220047000  220048000      1       1  150064       4.1332    1.789e-05
enh78791     2  220064900  220065900      1       1  150064       2.1263      0.01674
enh78797     2  220092000  220093000      1       1  150064        2.173      0.01489
enh78802     2  220113600  220114600      2       1  150064       1.6616     0.048299
enh78831     2  220340600  220341600      1       1  150064       2.6716     0.003774
enh78862     2  222308600  222309600      4       1  150064       1.6987     0.044684
enh78866     2  222394000  222395000      1       1  150064       2.7857     0.002671
enh78867     2  222394800  222395800      3       2  150064       1.6472     0.049754
enh78939     2  223729100  223730100      2       1  150064       1.8571     0.031651
enh78976     2  224031200  224032200      6       2  150064       1.9646     0.024733
enh78984     2  224428000  224429000      1       1  150064       2.1643      0.01522
enh79052     2  224890300  224891300      4       2  150064       1.7678     0.038547
enh79057     2  224905500  224906500      3       2  150064       1.9249     0.027121
enh79058     2  224950500  224951500      2       1  150064       1.6951     0.045027
enh79070     2  225010700  225011700      1       1  150064       2.2182      0.01327
enh79078     2  225075500  225076500      4       1  150064       2.5992    0.0046721
enh79079     2  225081900  225082900      1       1  150064        1.802      0.03577
enh79080     2  225085700  225086700      2       1  150064       1.7259     0.042182
enh79087     2  225266200  225267200      4       1  150064       2.7049    0.0034158
enh79088     2  225307400  225308400      5       1  150064       1.9937     0.023093
enh79089     2  225349800  225350800      2       1  150064       1.9061     0.028321
enh79091     2  225384700  225385700      3       2  150064       3.6737   0.00011953
enh79094     2  225428200  225429200      2       1  150064       1.9548     0.025302
enh79095     2  225434700  225435700      1       1  150064       1.6773      0.04674
enh79096     2  225436600  225437600      3       2  150064       4.1463   1.6897e-05
enh79099     2  225445700  225446700      2       1  150064       2.7464    0.0030125
enh79100     2  225447000  225448000      1       1  150064       5.2048    9.708e-08
enh79102     2  225542800  225543800      1       1  150064       1.9343      0.02654
enh79106     2  225702000  225703000      4       2  150064         2.31     0.010443
enh79110     2  225730100  225731100      2       1  150064       2.4176    0.0078126
enh79113     2  225748100  225749100      3       1  150064       1.8278     0.033791
enh79115     2  225774900  225775900      6       2  150064       1.8325     0.033441
enh79121     2  225812900  225813900      3       2  150064       2.5333    0.0056503
enh79145     2  225978800  225979800      4       1  150064       1.7347     0.041397
enh79146     2  226029000  226030000      5       2  150064       1.9009     0.028658
enh79175     2  227348400  227349400      3       2  150064       2.1959      0.01405
enh79203     2  227701700  227702700      2       1  150064        1.826     0.033928
enh79204     2  227734100  227735100      3       1  150064       1.8156     0.034715
enh79205     2  227755800  227756800      1       1  150064       1.9007      0.02867
enh79206     2  227766600  227767600      3       1  150064       1.7185     0.042851
enh79208     2  227772500  227773500      4       1  150064       1.9481     0.025703
enh79211     2  227841900  227842900      1       1  150064       1.8402      0.03287
enh79221     2  228276400  228277400      2       1  150064       2.4091    0.0079961
enh79222     2  228280200  228281200      4       2  150064       2.6493    0.0040327
enh79223     2  228293100  228294100      7       2  150064       1.9528     0.025422
enh79226     2  228324900  228325900      1       1  150064       2.7341     0.003128
enh79227     2  228327900  228328900      5       2  150064       1.7974     0.036134
enh79231     2  228347200  228348200      2       1  150064       2.2438     0.012421
enh79238     2  228451200  228452200      4       2  150064       1.9778     0.023978
enh79258     2  228983400  228984400      8       1  150064       3.9359   4.1449e-05
enh79262     2  230040300  230041300      2       1  150064       1.8926     0.029203
enh79265     2  230161800  230162800      1       1  150064       1.8674      0.03092
enh79293     2  230844800  230845800      1       1  150064        2.353     0.009312
enh79308     2  231355700  231356700      5       2  150064       1.9995     0.022778
enh79309     2  231377300  231378300      1       1  150064       1.7405      0.04089
enh79319     2  231549500  231550500      2       1  150064       2.3937    0.0083389
enh79364     2  232003000  232004000      2       1  150064       1.6765      0.04682
enh79389     2  232134500  232135500      1       1  150064       1.6987      0.04469
enh79408     2  232264000  232265000      3       2  150064       1.6577     0.048685
enh79410     2  232276000  232277000      5       2  150064       1.7566     0.039491
enh79414     2  232326200  232327200      2       1  150064       1.9244     0.027151
enh79443     2  232527400  232528400      1       1  150064       2.3914     0.008391
enh79445     2  232531800  232532800      2       1  150064       2.2746     0.011466
enh79448     2  232542000  232543000      5       3  150064       1.8461     0.032437
enh79482     2  233003600  233004600      2       1  150064       2.5532    0.0053371
enh79490     2  233174600  233175600      3       1  150064       1.9645     0.024736
enh79492     2  233183800  233184800      2       1  150064       1.7724     0.038162
enh79499     2  233304300  233305300     18       4  150064       2.4363    0.0074197
enh79506     2  233441400  233442400      5       2  150064        1.965     0.024706
enh79507     2  233453100  233454100      3       1  150064       1.7228     0.042464
enh79508     2  233457500  233458500      2       1  150064        1.959     0.025056
enh79518     2  233642200  233643200      2       1  150064       4.1513    1.653e-05
enh79519     2  233644100  233645100      2       1  150064       2.6718    0.0037717
enh79520     2  233649600  233650600      2       1  150064       2.5637    0.0051782
enh79523     2  233702500  233703500      1       1  150064       3.5443    0.0001968
enh79524     2  233718100  233719100      3       2  150064       5.9004    1.813e-09
enh79525     2  233736900  233737900      2       1  150064       2.2883      0.01106
enh79526     2  233756000  233757000      1       1  150064       4.2405    1.115e-05
enh79527     2  233766600  233767600      2       1  150064       5.2628   7.0926e-08
enh79530     2  233897300  233898300      3       2  150064       2.6575    0.0039359
enh79532     2  233924100  233925100      4       1  150064       1.7326     0.041585
enh79534     2  233928100  233929100      1       1  150064       1.7135      0.04331
enh79565     2  234473600  234474600      1       1  150064       2.1638      0.01524
enh79616     2  235280500  235281500      3       2  150064       2.7706    0.0027976
enh79624     2  235353400  235354400      4       2  150064         1.85      0.03216
enh79625     2  235354800  235355800      3       1  150064       2.1345     0.016401
enh79632     2  235473600  235474600      5       2  150064       1.7049      0.04411
enh79711     2  236419700  236420700      1       1  150064       2.9263     0.001715
enh79723     2  236471300  236472300      1       1  150064       2.0511      0.02013
enh79733     2  236514200  236515200      2       1  150064       1.8384     0.032999
enh79734     2  236516600  236517600      3       2  150064       1.9775     0.023993
enh79740     2  236543100  236544100      3       1  150064        2.049     0.020229
enh79741     2  236548700  236549700      4       2  150064       2.3769    0.0087296
enh79743     2  236556200  236557200      3       1  150064       2.3053     0.010575
enh79752     2  236611100  236612100      4       2  150064        1.647     0.049783
enh79757     2  236627700  236628700      2       1  150064       1.9685     0.024505
enh79764     2  236786000  236787000      3       2  150064       3.2192   0.00064284
enh79771     2  237550900  237551900      6       2  150064       2.0007      0.02271
enh79776     2  237677700  237678700      4       2  150064       2.1651     0.015189
enh79786     2  237897300  237898300      4       1  150064       1.8289     0.033704
enh79828     2  238162100  238163100      1       1  150064       1.6558      0.04888
enh79931     2  238649100  238650100      4       1  150064       1.7396     0.040963
enh79933     2  238653200  238654200      8       2  150064       1.7157      0.04311
enh79964     2  239081000  239082000      3       2  150064       3.0868    0.0010115
enh79965     2  239088500  239089500      3       2  150064       1.8108     0.035086
enh79967     2  239097300  239098300      6       3  150064       2.1248       0.0168
enh79968     2  239103800  239104800      8       4  150064       2.5051    0.0061207
enh79969     2  239106900  239107900      5       2  150064       1.8796     0.030084
enh79980     2  239169300  239170300      2       1  150064       1.6853     0.045966
enh80217     2  241329000  241330000      7       3  150064       1.9396     0.026212
enh80218     2  241332000  241333000      7       2  150064       2.2108     0.013525
enh80219     2  241337400  241338400      3       2  150064       1.6947     0.045066
enh80267     2  241947800  241948800      3       2  150064       1.7005     0.044517
enh80271     2  242030400  242031400      2       1  150064       1.7481     0.040226
enh80272     2  242030800  242031800      2       1  150064       1.7481     0.040226
enh80283     2  242162600  242163600      7       4  150064       2.2812     0.011267
enh80294     2  242251700  242252700      2       1  150064       1.9405     0.026157
enh80302     2  242304000  242305000      1       1  150064       1.9684      0.02451
enh80304     2  242307300  242308300      2       1  150064       2.1047      0.01766
enh80305     2  242308000  242309000      1       1  150064       2.6246     0.004337
enh80308     2  242317500  242318500      4       2  150064       2.6362    0.0041916
enh80310     2  242325300  242326300      4       2  150064         2.11     0.017428
enh80313     2  242337200  242338200      2       1  150064       1.7493     0.040116
enh80321     2  242397300  242398300      4       2  150064       2.0292      0.02122
enh80342     2  242573900  242574900      3       2  150064       1.8432     0.032647
enh80345     2  242584800  242585800      5       2  150064       2.3207     0.010152
enh80347     2  242605100  242606100      5       2  150064       1.9051     0.028381
enh80361     2  242796000  242797000      4       1  150064       1.8131     0.034905
enh80363     2  242820200  242821200      4       2  150064       1.6515     0.049323
enh80368     2  242841500  242842500      6       2  150064        1.655     0.048964
enh80383     3     237000     238000      4       2  150064       2.2767     0.011401
enh80393     3    2548300    2549300      5       3  150064       2.6762     0.003723
enh80419     3    4574900    4575900      5       2  150064       1.7767      0.03781
enh80428     3    4772000    4773000      3       2  150064       1.6856      0.04594
enh80439     3    4890500    4891500      4       1  150064       2.1487     0.015829
enh80440     3    4894600    4895600      1       1  150064       2.3182      0.01022
enh80443     3    4947800    4948800      3       1  150064       1.7699     0.038374
enh80458     3    5061500    5062500      2       1  150064       3.1053   0.00095029
enh80461     3    5068500    5069500      6       2  150064       2.1935     0.014137
enh80467     3    5175000    5176000      2       1  150064         1.65     0.049467
enh80471     3    5227600    5228600      1       1  150064       1.6719      0.04727
enh80476     3    5259600    5260600      6       2  150064       1.6473     0.049752
enh80497     3    8498100    8499100      1       1  150064       1.9572      0.02516
enh80500     3    8524800    8525800      1       1  150064       2.0306      0.02115
enh80552     3    9032000    9033000      2       1  150064       1.6756     0.046905
enh80572     3    9388400    9389400      1       1  150064       1.9557      0.02525
enh80576     3    9403500    9404500      2       1  150064       2.4557    0.0070301
enh80577     3    9406000    9407000      4       2  150064       2.0666     0.019388
enh80578     3    9435900    9436900      4       2  150064       1.7764     0.037835
enh80583     3    9451400    9452400      1       1  150064       2.0714      0.01916
enh80586     3    9460600    9461600      1       1  150064       2.5563     0.005289
enh80587     3    9461200    9462200      2       1  150064       2.2432     0.012441
enh80588     3    9462300    9463300      2       1  150064       2.5539    0.0053266
enh80589     3    9463700    9464700      3       2  150064       2.5992    0.0046721
enh80590     3    9464600    9465600      3       2  150064       1.6735     0.047116
enh80683     3   10415300   10416300      5       2  150064       3.9751   3.5178e-05
enh80686     3   10593300   10594300      3       1  150064       2.2016     0.013848
enh80687     3   10641800   10642800      5       3  150064         2.02     0.021694
enh80710     3   11426700   11427700      3       2  150064       1.6682     0.047638
enh80712     3   11433300   11434300      2       1  150064       1.8042     0.035598
enh80718     3   11479800   11480800      2       1  150064        2.094     0.018131
enh80720     3   11491000   11492000      3       1  150064       2.1913     0.014216
enh80738     3   11604100   11605100      1       1  150064       2.5596     0.005239
enh80740     3   11608100   11609100      3       2  150064       2.5511    0.0053695
enh80758     3   11664200   11665200      4       2  150064       2.0189     0.021748
enh80762     3   11680900   11681900      4       2  150064        2.301     0.010695
enh80763     3   11702700   11703700      4       2  150064       3.4378   0.00029328
enh80764     3   11706700   11707700      3       2  150064       1.8948      0.02906
enh80771     3   11806100   11807100      4       2  150064       2.6584    0.0039256
enh80777     3   11886100   11887100      7       1  150064       2.3975    0.0082534
enh80778     3   11888400   11889400      3       1  150064       2.1749      0.01482
enh80780     3   12185300   12186300      3       2  150064       2.8109    0.0024698
enh80781     3   12189100   12190100      5       2  150064        2.336    0.0097454
enh80782     3   12197100   12198100      5       2  150064       2.1735      0.01487
enh80802     3   12462500   12463500      2       1  150064       1.6522     0.049249
enh80808     3   12486000   12487000      4       2  150064       2.3293    0.0099221
enh80810     3   12503400   12504400      4       2  150064       1.9011     0.028642
enh80811     3   12513000   12514000      2       1  150064       2.1487     0.015828
enh80814     3   12521000   12522000      3       1  150064       2.2586     0.011955
enh80815     3   12524500   12525500      3       1  150064       1.9132     0.027863
enh80821     3   12550600   12551600      3       2  150064       2.4692    0.0067705
enh80824     3   12601100   12602100      3       1  150064       2.5321    0.0056684
enh80825     3   12603200   12604200      2       1  150064         2.25     0.012224
enh80826     3   12604200   12605200      2       1  150064       2.4083    0.0080139
enh80831     3   12629200   12630200      3       2  150064       1.8033     0.035667
enh80832     3   12663400   12664400      2       1  150064       1.8685     0.030845
enh80835     3   12679300   12680300      1       1  150064       2.3523     0.009328
enh80839     3   12689600   12690600      3       1  150064       1.8254      0.03397
enh80842     3   12699700   12700700      2       1  150064       2.2026     0.013811
enh80844     3   12723500   12724500      1       1  150064       2.3974     0.008255
enh80847     3   12760800   12761800      1       1  150064       1.7088      0.04374
enh80848     3   12761300   12762300      3       1  150064       1.7404     0.040894
enh80849     3   12770200   12771200      2       1  150064       2.1333     0.016449
enh80850     3   12771800   12772800      2       1  150064        1.709     0.043726
enh80870     3   12936400   12937400      4       2  150064       1.7208     0.042646
enh80879     3   13011400   13012400      2       1  150064       1.9866     0.023485
enh80881     3   13026300   13027300      4       1  150064       1.7152     0.043158
enh80891     3   13087200   13088200      4       2  150064       2.6086    0.0045462
enh80901     3   13342600   13343600      1       1  150064       1.7837      0.03724
enh80903     3   13390100   13391100      3       1  150064       1.6672     0.047742
enh80905     3   13420300   13421300      4       2  150064        2.471    0.0067375
enh80967     3   14337400   14338400      3       2  150064       2.2996     0.010736
enh80972     3   14417900   14418900      4       1  150064        1.878     0.030188
enh80973     3   14419400   14420400      5       1  150064       2.3011     0.010694
enh80998     3   14550200   14551200      5       3  150064       1.7129     0.043363
enh80999     3   14566900   14567900      6       3  150064       2.0562     0.019883
enh81004     3   14691700   14692700      2       1  150064       1.7422     0.040736
enh81009     3   14814800   14815800      1       1  150064       2.9181     0.001761
enh81011     3   14877000   14878000      6       2  150064       2.9469     0.001605
enh81015     3   14962300   14963300      2       1  150064       2.6052    0.0045911
enh81049     3   15346500   15347500      5       2  150064       1.7294      0.04187
enh81129     3   16000300   16001300      2       1  150064       2.3095     0.010458
enh81135     3   16084900   16085900      5       3  150064       1.6956     0.044982
enh81140     3   16103100   16104100      1       1  150064       1.9688      0.02449
enh81155     3   16183800   16184800     10       2  150064       1.6963     0.044915
enh81175     3   16318500   16319500      4       1  150064        2.074     0.019039
enh81179     3   16353200   16354200      3       1  150064       1.7802      0.03752
enh81187     3   16440600   16441600      4       2  150064       2.0361     0.020872
enh81207     3   16557900   16558900      2       1  150064         1.85     0.032154
enh81216     3   16890900   16891900      5       3  150064       1.8073     0.035355
enh81224     3   16948200   16949200      2       1  150064       2.0693     0.019258
enh81226     3   16958400   16959400      4       1  150064       3.3791   0.00036362
enh81229     3   17080300   17081300      2       1  150064       2.3698    0.0088991
enh81231     3   17199700   17200700      3       2  150064       2.1612      0.01534
enh81233     3   17237300   17238300      1       1  150064       4.7199     1.18e-06
enh81234     3   17520200   17521200      4       2  150064       2.8142     0.002445
enh81237     3   17680900   17681900      1       1  150064       4.3788    5.968e-06
enh81238     3   17719400   17720400      4       1  150064       4.6646   1.5463e-06
enh81239     3   17722800   17723800      1       1  150064       4.4376    4.549e-06
enh81240     3   17761600   17762600      3       2  150064       4.3116   8.1024e-06
enh81241     3   17780800   17781800      5       2  150064       4.9003   4.7839e-07
enh81242     3   17784600   17785600      5       1  150064       2.6322    0.0042412
enh81243     3   17790700   17791700      1       1  150064       3.0272     0.001234
enh81244     3   17793700   17794700      4       2  150064       4.7972   8.0466e-07
enh81245     3   17794800   17795800      1       1  150064       4.6398    1.744e-06
enh81247     3   17850000   17851000      1       1  150064       1.8388      0.03297
enh81248     3   17851700   17852700      2       1  150064       4.1243   1.8593e-05
enh81269     3   19939400   19940400      4       1  150064        2.641    0.0041335
enh81270     3   19940200   19941200      2       1  150064       2.5703    0.0050799
enh81272     3   19991200   19992200      6       3  150064       1.6766     0.046809
enh81273     3   20007400   20008400      4       2  150064       3.5948   0.00016231
enh81326     3   23768400   23769400      5       3  150064       2.4113     0.007947
enh81337     3   23851000   23852000      1       1  150064       2.4976     0.006252
enh81338     3   23852700   23853700      4       2  150064       3.4433    0.0002873
enh81339     3   23861200   23862200      5       3  150064       2.0479     0.020287
enh81353     3   23988700   23989700      6       3  150064       1.8885     0.029481
enh81358     3   24023400   24024400      4       2  150064       3.4196   0.00031359
enh81360     3   24089200   24090200      3       2  150064       2.9405    0.0016382
enh81361     3   24160600   24161600      1       1  150064       3.2787    0.0005214
enh81362     3   24164800   24165800      2       1  150064       3.1042   0.00095385
enh81365     3   24226900   24227900      4       2  150064       2.5787    0.0049592
enh81366     3   24253900   24254900      6       3  150064       3.1199   0.00090454
enh81377     3   24531500   24532500      5       2  150064        3.236   0.00060598
enh81383     3   25086200   25087200      4       2  150064       1.8876     0.029543
enh81406     3   25822700   25823700      2       1  150064       1.8144      0.03481
enh81411     3   25926800   25927800      2       1  150064       2.0686      0.01929
enh81468     3   29106700   29107700      3       2  150064       2.1703     0.014993
enh81489     3   29471800   29472800      4       2  150064       2.0827     0.018637
enh81491     3   29495000   29496000      4       2  150064       2.8451    0.0022197
enh81497     3   29724600   29725600      4       2  150064       1.8435     0.032628
enh81498     3   29735200   29736200      3       2  150064       2.1283     0.016657
enh81499     3   29736400   29737400      3       1  150064       1.6544     0.049023
enh81500     3   29786400   29787400      2       1  150064       2.5909    0.0047868
enh81501     3   29799200   29800200      1       1  150064       2.6222     0.004368
enh81502     3   29800500   29801500      1       1  150064       3.0275     0.001233
enh81504     3   30048600   30049600      2       1  150064       3.7869   7.6273e-05
enh81505     3   30133200   30134200      3       2  150064       3.1335   0.00086382
enh81507     3   30181200   30182200      3       1  150064       1.9165     0.027651
enh81509     3   30188400   30189400      3       2  150064       1.9411     0.026126
enh81513     3   30273100   30274100      3       2  150064       1.8928      0.02919
enh81514     3   30304700   30305700      3       1  150064       2.5268    0.0057558
enh81515     3   30322600   30323600      2       1  150064       1.8321     0.033466
enh81517     3   30360900   30361900      4       2  150064       2.3234     0.010079
enh81518     3   30373800   30374800      3       2  150064        2.272     0.011544
enh81531     3   30514500   30515500      3       2  150064       1.7238     0.042375
enh81559     3   30706100   30707100      2       1  150064       2.5237    0.0058069
enh81560     3   30722300   30723300      3       2  150064         2.28     0.011304
enh81566     3   31118900   31119900      2       1  150064       2.3039     0.010613
enh81571     3   31402500   31403500      6       2  150064       1.9614     0.024913
enh81572     3   31464700   31465700      2       1  150064       1.9217      0.02732
enh81573     3   31523600   31524600      1       1  150064       1.6938      0.04515
enh81578     3   31580600   31581600      1       1  150064       1.6725      0.04721
enh81581     3   31588800   31589800      2       1  150064       2.6997    0.0034698
enh81585     3   31675700   31676700      2       1  150064       2.6739    0.0037483
enh81609     3   31978300   31979300      7       3  150064       1.8503     0.032132
enh81620     3   32020400   32021400      2       1  150064       2.1924     0.014176
enh81621     3   32023200   32024200      7       2  150064       2.1443     0.016005
enh81622     3   32059600   32060600      1       1  150064       3.1554    0.0008015
enh81675     3   32744600   32745600      6       3  150064        1.715     0.043169
enh81685     3   33125200   33126200      1       1  150064       2.0718      0.01914
enh81690     3   33181600   33182600      1       1  150064       1.9719      0.02431
enh81700     3   33399400   33400400      1       1  150064       2.0858       0.0185
enh81701     3   33401500   33402500      1       1  150064       2.2253      0.01303
enh81702     3   33404300   33405300      4       2  150064       3.4166   0.00031706
enh81704     3   33413700   33414700      1       1  150064       3.0412     0.001178
enh81705     3   33419000   33420000      1       1  150064       2.8652     0.002084
enh81707     3   33468000   33469000      2       1  150064       3.1168   0.00091427
enh81708     3   33468800   33469800      6       3  150064       2.6987     0.003481
enh81709     3   33470000   33471000      2       1  150064       2.8559    0.0021457
enh81710     3   33471800   33472800      1       1  150064       2.7243     0.003222
enh81711     3   33473000   33474000      3       2  150064       3.3183    0.0004529
enh81712     3   33475100   33476100      3       2  150064       2.8522    0.0021708
enh81714     3   33478200   33479200      5       2  150064       3.1502   0.00081588
enh81715     3   33483200   33484200      6       3  150064       2.7076    0.0033882
enh81717     3   33620200   33621200      2       1  150064       1.6786     0.046615
enh81736     3   34052200   34053200      6       2  150064       2.8097    0.0024791
enh81747     3   36860900   36861900      3       1  150064       4.6232   1.8894e-06
enh81748     3   36917200   36918200      2       1  150064       2.9571    0.0015525
enh81749     3   36917800   36918800      3       1  150064       3.1373   0.00085264
enh81751     3   36949800   36950800      1       1  150064       2.8166     0.002427
enh81753     3   36984600   36985600      2       1  150064       2.7253    0.0032117
enh81754     3   37011000   37012000      2       1  150064       2.8671     0.002071
enh81756     3   37035800   37036800      3       2  150064       3.0748    0.0010533
enh81757     3   37094900   37095900      1       1  150064       2.4176     0.007812
enh81758     3   37096200   37097200      3       1  150064       2.6126    0.0044934
enh81761     3   37138400   37139400      1       1  150064       2.9884     0.001402
enh81765     3   37174600   37175600      2       1  150064       2.4031    0.0081275
enh81766     3   37180600   37181600      2       1  150064       2.7607    0.0028837
enh81768     3   37204200   37205200      3       1  150064       3.0441    0.0011669
enh81769     3   37211800   37212800      1       1  150064       3.0838     0.001022
enh81770     3   37214400   37215400      2       1  150064       2.0011     0.022689
enh81772     3   37219800   37220800      1       1  150064        2.948     0.001599
enh81773     3   37220600   37221600      5       3  150064       2.2979     0.010784
enh81774     3   37224400   37225400      4       2  150064       2.4973    0.0062576
enh81775     3   37239300   37240300      2       1  150064       2.1644     0.015216
enh81777     3   37247400   37248400      1       1  150064       2.8774     0.002005
enh81778     3   37259400   37260400      3       1  150064       2.6153    0.0044579
enh81783     3   37297000   37298000      2       1  150064       1.7788     0.037639
enh81785     3   37323700   37324700      1       1  150064       1.7312      0.04171
enh81786     3   37332400   37333400      3       1  150064       1.8887     0.029469
enh81791     3   37579000   37580000      4       1  150064       2.6172    0.0044327
enh81800     3   37694000   37695000      6       1  150064       2.1961     0.014044
enh81801     3   37703700   37704700      4       2  150064        1.779     0.037623
enh81806     3   37807400   37808400      2       1  150064        1.692     0.045323
enh81807     3   37823800   37824800      2       1  150064       3.5061   0.00022736
enh81814     3   37906800   37907800      2       1  150064        2.173     0.014889
enh81815     3   37914000   37915000      3       1  150064       1.7617     0.039061
enh81820     3   37950600   37951600      2       1  150064       3.6389   0.00013692
enh81821     3   37952000   37953000      2       1  150064       3.6433   0.00013458
enh81822     3   37959400   37960400      5       3  150064       2.6845     0.003632
enh81823     3   37961100   37962100      4       2  150064       1.7385     0.041061
enh81824     3   37964200   37965200      2       1  150064       3.1752   0.00074856
enh81825     3   37966000   37967000      6       2  150064       2.8963    0.0018881
enh81827     3   37969000   37970000     11       4  150064       3.2642   0.00054887
enh81828     3   37977200   37978200      3       2  150064        3.341    0.0004174
enh81834     3   37991100   37992100      2       1  150064       2.6342    0.0042167
enh81835     3   37998000   37999000      2       1  150064       2.0516     0.020107
enh81840     3   38015700   38016700      3       2  150064       1.6536     0.049107
enh81881     3   38494000   38495000      3       1  150064       3.1473   0.00082402
enh81883     3   38501000   38502000      2       1  150064        2.792    0.0026195
enh81884     3   38501500   38502500      1       1  150064       3.2383    0.0006013
enh81885     3   38514000   38515000      2       1  150064       3.2491    0.0005789
enh81887     3   38536900   38537900      4       2  150064       2.8552    0.0021503
enh81888     3   38556700   38557700      3       2  150064       3.6804   0.00011644
enh81895     3   38764200   38765200      3       2  150064       1.7305     0.041771
enh81899     3   39027400   39028400      3       1  150064       2.2651     0.011753
enh81908     3   39149700   39150700      8       4  150064       2.0115     0.022138
enh82056     3   42190600   42191600      1       1  150064       3.0188     0.001269
enh82058     3   42193500   42194500      2       1  150064       2.3927    0.0083616
enh82060     3   42201700   42202700      2       1  150064       1.8176     0.034561
enh82061     3   42202600   42203600      1       1  150064       1.7506      0.04001
enh82062     3   42205700   42206700      2       1  150064       1.7237     0.042378
enh82065     3   42216900   42217900      3       2  150064       2.4672    0.0068081
enh82066     3   42220100   42221100      6       3  150064       2.5802    0.0049378
enh82067     3   42222200   42223200      5       2  150064       2.3051      0.01058
enh82068     3   42223700   42224700      4       2  150064       2.7401    0.0030709
enh82069     3   42224800   42225800      4       2  150064       2.2091     0.013584
enh82070     3   42225800   42226800      6       2  150064       2.3235     0.010077
enh82071     3   42233900   42234900      6       2  150064       2.4974    0.0062562
enh82072     3   42242600   42243600      7       2  150064       2.4191    0.0077795
enh82077     3   42288800   42289800      2       1  150064       1.7321     0.041624
enh82080     3   42417300   42418300      4       1  150064       2.5323    0.0056658
enh82148     3   43358900   43359900      2       1  150064       1.7782     0.037685
enh82151     3   43367800   43368800      3       2  150064       2.4438     0.007266
enh82153     3   43405000   43406000      4       2  150064       1.9069     0.028268
enh82156     3   43435300   43436300      3       2  150064       2.4605    0.0069373
enh82162     3   43464500   43465500      2       1  150064       1.8625     0.031267
enh82171     3   43680100   43681100      1       1  150064       1.7368      0.04121
enh82174     3   43737700   43738700      3       1  150064       2.7653    0.0028431
enh82177     3   43777900   43778900      1       1  150064       3.6714    0.0001206
enh82178     3   43785200   43786200      3       1  150064        1.859     0.031514
enh82180     3   43794800   43795800      6       3  150064       2.9572    0.0015522
enh82181     3   43799900   43800900      4       2  150064       3.0252    0.0012424
enh82182     3   43806600   43807600      4       2  150064        2.036     0.020873
enh82188     3   43896900   43897900      3       1  150064       2.0593     0.019733
enh82201     3   44067400   44068400      4       2  150064       1.8273      0.03383
enh82208     3   44114400   44115400      3       2  150064       1.8706     0.030703
enh82215     3   44396400   44397400      1       1  150064       3.0103     0.001305
enh82219     3   44597300   44598300      1       1  150064       3.0287     0.001228
enh82258     3   45126700   45127700      1       1  150064       1.9294      0.02684
enh82263     3   45153600   45154600      3       2  150064       2.1984     0.013962
enh82273     3   45180700   45181700      6       3  150064       1.7972     0.036152
enh82277     3   45219400   45220400     10       4  150064       1.8367     0.033125
enh82287     3   45315100   45316100      4       2  150064       3.3768   0.00036666
enh82498     3   47814800   47815800      1       1  150064       1.7146      0.04321
enh82501     3   47824200   47825200      2       1  150064       1.6567     0.048795
enh82509     3   47952500   47953500      1       1  150064       1.9299      0.02681
enh82529     3   48099600   48100600      1       1  150064        1.666      0.04786
enh82533     3   48118200   48119200      1       1  150064        1.742      0.04075
enh82539     3   48131000   48132000      1       1  150064       1.7805       0.0375
enh82541     3   48166300   48167300      1       1  150064       1.8551      0.03179
enh82545     3   48192800   48193800      5       1  150064       2.0903     0.018296
enh82547     3   48197600   48198600      2       1  150064       2.1709     0.014969
enh82551     3   48235600   48236600      1       1  150064       2.3208      0.01015
enh82552     3   48273900   48274900      2       1  150064       2.8184    0.0024135
enh82559     3   48322400   48323400      2       1  150064       2.2594     0.011928
enh82560     3   48338700   48339700      5       1  150064       2.0367     0.020839
enh82562     3   48343400   48344400      4       1  150064        1.983     0.023681
enh82563     3   48359600   48360600      4       2  150064       1.6613     0.048328
enh82567     3   48410900   48411900      2       1  150064       2.1355     0.016358
enh82609     3   48674300   48675300      1       1  150064       2.2591      0.01194
enh82610     3   48701800   48702800      1       1  150064       2.6404     0.004141
enh82612     3   48720200   48721200      2       1  150064       1.9742      0.02418
enh82613     3   48724300   48725300      2       1  150064       2.5576    0.0052695
enh82614     3   48730900   48731900      2       1  150064       1.7726      0.03815
enh82616     3   48733400   48734400      2       1  150064       1.9281     0.026919
enh82617     3   48745900   48746900      2       1  150064       1.6997     0.044593
enh82618     3   48751900   48752900      1       1  150064       2.2268      0.01298
enh82619     3   48754800   48755800      1       1  150064       2.1125      0.01732
enh82622     3   48850000   48851000      2       1  150064        1.655     0.048962
enh82624     3   48863700   48864700      1       1  150064        1.765      0.03878
enh82635     3   49035000   49036000      2       1  150064       1.8258     0.033942
enh82649     3   49132400   49133400      2       1  150064       2.0608     0.019661
enh82650     3   49135700   49136700      1       1  150064       1.9164      0.02766
enh82654     3   49155800   49156800      2       1  150064       2.1108     0.017397
enh82667     3   49275600   49276600      5       2  150064       1.7737     0.038055
enh82676     3   49334400   49335400      4       2  150064       1.8961     0.028972
enh82679     3   49378700   49379700      3       1  150064       1.7785     0.037657
enh82688     3   49414900   49415900      2       1  150064       1.9668     0.024604
enh82691     3   49425600   49426600      2       1  150064       2.6292    0.0042788
enh82694     3   49437100   49438100      4       2  150064       2.0955     0.018063
enh82699     3   49458700   49459700      3       1  150064       2.1882     0.014328
enh82700     3   49465100   49466100      3       2  150064       2.2848     0.011161
enh82701     3   49467200   49468200      1       1  150064        2.313      0.01036
enh82705     3   49497700   49498700      1       1  150064       2.1711      0.01496
enh82714     3   49532200   49533200      2       1  150064       1.7921     0.036557
enh82718     3   49556800   49557800      2       1  150064       1.8477     0.032325
enh82744     3   49740800   49741800      1       1  150064       1.8435      0.03263
enh82745     3   49743900   49744900      2       1  150064       1.7323     0.041608
enh82747     3   49751600   49752600      4       2  150064       1.8752     0.030381
enh82748     3   49752000   49753000      2       1  150064       1.7826     0.037322
enh82754     3   49771800   49772800      4       1  150064        1.768     0.038528
enh82757     3   49821500   49822500      3       2  150064        2.037     0.020826
enh82760     3   49836500   49837500      1       1  150064       1.7144      0.04323
enh82762     3   49849600   49850600      1       1  150064       2.3804     0.008648
enh82766     3   49892400   49893400      2       1  150064       2.2205     0.013191
enh82767     3   49894200   49895200      2       1  150064       2.0486     0.020249
enh82768     3   49936200   49937200      2       1  150064       2.9568    0.0015542
enh82769     3   49937700   49938700      1       1  150064       2.8215      0.00239
enh82770     3   49939500   49940500      3       1  150064        2.198     0.013975
enh82771     3   49942600   49943600      2       1  150064       1.6838     0.046107
enh82772     3   49961800   49962800      1       1  150064       2.1409      0.01614
enh82773     3   49965100   49966100      3       2  150064       1.7315      0.04168
enh82774     3   49967800   49968800      1       1  150064       3.0538      0.00113
enh82775     3   49976600   49977600      2       1  150064       1.7141     0.043251
enh82776     3   49978700   49979700      2       1  150064        2.531    0.0056873
enh82777     3   49979700   49980700      3       2  150064       2.2091     0.013584
enh82779     3   49997200   49998200      2       1  150064       2.9361    0.0016618
enh82780     3   50003700   50004700      1       1  150064       3.0519     0.001137
enh82781     3   50010300   50011300      2       1  150064       2.5611    0.0052175
enh82782     3   50040600   50041600      1       1  150064       3.2735    0.0005312
enh82783     3   50087300   50088300      4       2  150064       2.3676    0.0089525
enh82784     3   50088200   50089200      3       1  150064       2.3297    0.0099101
enh82786     3   50128000   50129000      4       2  150064       3.1826   0.00072983
enh82787     3   50161300   50162300      4       2  150064       2.9686     0.001496
enh82788     3   50174800   50175800      4       2  150064       1.7291     0.041896
enh82806     3   50287400   50288400      2       1  150064       3.3452   0.00041105
enh82808     3   50291800   50292800      3       2  150064       2.9169    0.0017674
enh82824     3   50361900   50362900      1       1  150064       2.1638      0.01524
enh82844     3   50512000   50513000      2       1  150064       2.1402     0.016169
enh82881     3   51426200   51427200      1       1  150064        2.068      0.01932
enh82887     3   51535500   51536500      1       1  150064       2.2004      0.01389
enh82889     3   51553700   51554700      1       1  150064       2.0006      0.02272
enh82894     3   51653600   51654600      1       1  150064        1.732      0.04164
enh82895     3   51655600   51656600      3       1  150064       1.8953     0.029025
enh82897     3   51707800   51708800      2       1  150064       1.8649     0.031095
enh82899     3   51714800   51715800      1       1  150064       1.7926      0.03652
enh82932     3   52063000   52064000      3       1  150064       1.6723     0.047232
enh82941     3   52122700   52123700      1       1  150064        1.723      0.04244
enh82945     3   52142700   52143700      3       1  150064       2.0685     0.019296
enh82946     3   52143800   52144800      1       1  150064       2.0967      0.01801
enh82953     3   52174500   52175500      1       1  150064       1.7253      0.04224
enh82955     3   52205500   52206500      1       1  150064       2.2203       0.0132
enh82961     3   52228100   52229100      4       2  150064       3.6389   0.00013689
enh82962     3   52229800   52230800      2       1  150064       3.5017   0.00023113
enh82963     3   52233200   52234200      1       1  150064       3.9421    4.039e-05
enh82964     3   52234100   52235100      1       1  150064       3.8338    6.309e-05
enh82965     3   52235200   52236200      1       1  150064       3.8792    5.239e-05
enh82969     3   52259800   52260800      2       1  150064       2.6069    0.0045689
enh82971     3   52266800   52267800      3       1  150064       3.3796   0.00036295
enh82972     3   52268900   52269900      5       3  150064        4.089   2.1657e-05
enh82975     3   52282400   52283400      1       1  150064       1.8029       0.0357
enh82976     3   52287300   52288300      1       1  150064       5.6654    7.336e-09
enh82978     3   52304700   52305700      2       1  150064         4.45   4.2937e-06
enh82986     3   52341300   52342300      1       1  150064       2.9234     0.001731
enh82988     3   52347600   52348600      2       1  150064       2.8812     0.001981
enh82994     3   52386300   52387300      3       2  150064       2.5784    0.0049637
enh82995     3   52402300   52403300      1       1  150064       2.8922     0.001913
enh82996     3   52406900   52407900      5       2  150064       3.1476   0.00082311
enh83006     3   52466600   52467600      4       2  150064       3.9566   3.8006e-05
enh83014     3   52491100   52492100      3       2  150064       3.2098   0.00066409
enh83021     3   52532200   52533200      1       1  150064       3.8262    6.506e-05
enh83022     3   52540700   52541700      2       1  150064       4.5718   2.4176e-06
enh83023     3   52552700   52553700      2       1  150064       1.6487     0.049605
enh83024     3   52559300   52560300      2       1  150064       4.4057   5.2729e-06
enh83025     3   52564300   52565300      2       1  150064       4.0701     2.35e-05
enh83027     3   52572200   52573200      4       2  150064        3.618   0.00014844
enh83028     3   52573000   52574000      4       2  150064       4.1864   1.4171e-05
enh83029     3   52573600   52574600      3       1  150064       3.1335   0.00086361
enh83030     3   52588600   52589600      3       2  150064        3.384   0.00035717
enh83033     3   52683100   52684100      2       1  150064       4.5107   3.2303e-06
enh83039     3   52716100   52717100      3       2  150064       4.2563   1.0391e-05
enh83040     3   52717300   52718300      2       1  150064       4.4416   4.4639e-06
enh83041     3   52721300   52722300      1       1  150064       4.9238    4.245e-07
enh83043     3   52737200   52738200      2       1  150064        3.823   6.5922e-05
enh83044     3   52741400   52742400      1       1  150064       3.4679    0.0002623
enh83045     3   52746400   52747400      4       2  150064       4.6429   1.7177e-06
enh83046     3   52748400   52749400      2       1  150064       4.2773   9.4603e-06
enh83047     3   52797200   52798200      2       1  150064        4.414   5.0738e-06
enh83049     3   52828300   52829300      1       1  150064       5.0643    2.049e-07
enh83051     3   52861200   52862200      4       1  150064       5.0249   2.5181e-07
enh83052     3   52865200   52866200      3       1  150064       3.6853   0.00011424
enh83053     3   52869000   52870000      2       1  150064       4.8526   6.0923e-07
enh83055     3   52877200   52878200      1       1  150064       1.9797      0.02387
enh83056     3   52878900   52879900      2       1  150064       1.6982     0.044735
enh83057     3   52882600   52883600      2       1  150064       4.9173   4.3883e-07
enh83059     3   52909000   52910000      1       1  150064       5.0388    2.342e-07
enh83060     3   52909400   52910400      1       1  150064       5.0388    2.342e-07
enh83061     3   52913300   52914300      4       2  150064       4.0155   2.9666e-05
enh83063     3   52924300   52925300      1       1  150064       1.7474      0.04028
enh83064     3   52926200   52927200      2       1  150064       1.6713     0.047331
enh83065     3   52929000   52930000      2       1  150064       2.3767     0.008734
enh83066     3   52931800   52932800      2       1  150064        4.483   3.6795e-06
enh83070     3   53077500   53078500      2       1  150064       4.0936   2.1237e-05
enh83071     3   53105700   53106700      2       1  150064       2.1692     0.015032
enh83076     3   53137400   53138400      1       1  150064       2.8338       0.0023
enh83078     3   53148300   53149300      3       2  150064       1.7711     0.038274
enh83082     3   53174600   53175600      2       1  150064       4.8257   6.9761e-07
enh83093     3   53227700   53228700      3       2  150064       2.0098     0.022228
enh83094     3   53229800   53230800      4       2  150064       3.2444    0.0005884
enh83096     3   53257100   53258100      5       2  150064       2.1129     0.017306
enh83097     3   53260200   53261200      8       3  150064       2.3946    0.0083194
enh83100     3   53268000   53269000     10       3  150064       2.9021    0.0018531
enh83101     3   53269200   53270200     10       2  150064       2.3096     0.010455
enh83103     3   53274000   53275000      3       1  150064        2.941    0.0016359
enh83104     3   53277600   53278600      8       3  150064       2.6062    0.0045775
enh83105     3   53281700   53282700      5       3  150064       3.0936    0.0009886
enh83108     3   53290000   53291000      4       2  150064       2.6459    0.0040737
enh83109     3   53292700   53293700      3       2  150064       3.5001   0.00023256
enh83111     3   53303800   53304800      1       1  150064       1.9089      0.02814
enh83112     3   53320500   53321500      1       1  150064       2.3112      0.01041
enh83114     3   53379500   53380500      1       1  150064        4.146    1.692e-05
enh83115     3   53512400   53513400      2       1  150064       3.2651   0.00054707
enh83125     3   53914000   53915000      1       1  150064       2.2603       0.0119
enh83127     3   53923600   53924600      2       1  150064       1.9728     0.024257
enh83156     3   55450100   55451100      2       1  150064       1.9065     0.028296
enh83167     3   56712400   56713400      4       2  150064       1.9439     0.025955
enh83182     3   56889600   56890600      2       1  150064         1.66     0.048452
enh83288     3   58149600   58150600      2       1  150064       1.8904      0.02935
enh83290     3   58160800   58161800      4       2  150064       2.6702    0.0037904
enh83292     3   58163900   58164900      8       2  150064       1.7897     0.036755
enh83305     3   58273100   58274100      2       1  150064        2.578    0.0049682
enh83306     3   58281900   58282900      8       2  150064       2.1175     0.017108
enh83307     3   58285200   58286200      3       1  150064       1.8029     0.035701
enh83312     3   58326600   58327600      2       1  150064       2.0399     0.020679
enh83315     3   58337400   58338400      2       1  150064       1.8801     0.030046
enh83319     3   58369900   58370900      4       1  150064       1.7342     0.041442
enh83320     3   58373400   58374400      6       2  150064       2.2935     0.010908
enh83321     3   58389700   58390700      4       1  150064       2.2947     0.010874
enh83322     3   58396400   58397400     10       4  150064       2.0892     0.018345
enh83323     3   58399900   58400900      2       1  150064       1.8105     0.035106
enh83324     3   58405300   58406300      5       1  150064       2.2201     0.013206
enh83325     3   58410200   58411200      3       1  150064       2.3536    0.0092974
enh83326     3   58417700   58418700      2       1  150064       2.2582     0.011967
enh83327     3   58420200   58421200      6       3  150064       1.8137     0.034862
enh83329     3   58456700   58457700      3       2  150064       2.0161     0.021894
enh83332     3   58479300   58480300      2       1  150064       1.9968     0.022922
enh83368     3   59526000   59527000      4       2  150064       3.0798    0.0010358
enh83370     3   59735600   59736600      4       2  150064       3.7853    7.677e-05
enh83382     3   61225200   61226200      4       2  150064       2.0622     0.019596
enh83383     3   61235500   61236500      2       1  150064       2.7964    0.0025835
enh83384     3   61237600   61238600      4       2  150064       1.7454     0.040454
enh83413     3   61826800   61827800      3       1  150064       1.7369     0.041207
enh83414     3   61833700   61834700      3       1  150064       2.2755     0.011438
enh83434     3   62574600   62575600      1       1  150064        1.962      0.02488
enh83439     3   62651300   62652300      2       1  150064       1.6626       0.0482
enh83444     3   63307100   63308100      3       1  150064       1.7177     0.042929
enh83452     3   63748500   63749500      7       3  150064       3.4198   0.00031332
enh83454     3   63840900   63841900      2       1  150064       3.5977   0.00016054
enh83455     3   63847600   63848600      1       1  150064       2.4506      0.00713
enh83456     3   63857700   63858700      2       1  150064       2.8442     0.002226
enh83458     3   63865600   63866600      3       2  150064       4.0613   2.4403e-05
enh83460     3   63880800   63881800      2       1  150064       3.4688   0.00026138
enh83461     3   63896200   63897200      4       2  150064       2.3692    0.0089141
enh83463     3   63912700   63913700      4       2  150064       3.2418   0.00059384
enh83464     3   63913600   63914600      2       1  150064       2.7777    0.0027373
enh83466     3   63919800   63920800      1       1  150064       2.6535     0.003983
enh83467     3   63925300   63926300      2       1  150064       2.5812    0.0049228
enh83475     3   63949900   63950900      4       2  150064       2.9428    0.0016261
enh83478     3   63953800   63954800      2       1  150064        2.671    0.0037808
enh83479     3   63954500   63955500      3       2  150064       2.5941    0.0047425
enh83483     3   63961500   63962500      2       1  150064       2.3863    0.0085094
enh83485     3   63979100   63980100      3       2  150064       2.2365      0.01266
enh83486     3   64006400   64007400      4       2  150064       1.9426     0.026032
enh83487     3   64007100   64008100      2       1  150064       2.0554     0.019918
enh83488     3   64017000   64018000      1       1  150064       1.9985      0.02283
enh83492     3   64080000   64081000      1       1  150064       1.8178      0.03455
enh83496     3   64106700   64107700      7       2  150064       2.7717     0.002788
enh83502     3   64136500   64137500      4       2  150064       3.1658   0.00077342
enh83505     3   64169900   64170900      2       1  150064       4.0114   3.0178e-05
enh83506     3   64170700   64171700      3       1  150064       2.7409     0.003064
enh83507     3   64174400   64175400      3       1  150064       3.8714   5.4105e-05
enh83511     3   64200500   64201500      3       2  150064       2.6393    0.0041541
enh83513     3   64204600   64205600      4       2  150064       1.7033      0.04426
enh83514     3   64206300   64207300      3       1  150064       2.4644     0.006862
enh83517     3   64242600   64243600      3       2  150064       2.8856    0.0019532
enh83520     3   64249400   64250400      3       2  150064       2.6781    0.0037023
enh83535     3   64403300   64404300      4       2  150064        2.592    0.0047704
enh83537     3   64447400   64448400      4       2  150064       2.8093    0.0024821
enh83538     3   64452900   64453900      3       1  150064       2.3831    0.0085848
enh83583     3   65869000   65870000      8       2  150064       1.9126     0.027897
enh83584     3   65874400   65875400      4       2  150064       1.8886     0.029473
enh83645     3   67047600   67048600      1       1  150064       2.2613      0.01187
enh83647     3   67511800   67512800      7       4  150064       2.1213     0.016946
enh83651     3   67585400   67586400      4       2  150064       2.1084     0.017497
enh83653     3   67643900   67644900      3       1  150064       2.5176    0.0059074
enh83654     3   67660700   67661700      9       1  150064       2.7459    0.0030174
enh83655     3   67685300   67686300      4       1  150064       1.8647     0.031114
enh83656     3   67691400   67692400      2       1  150064       1.8669     0.030958
enh83657     3   67698000   67699000      4       1  150064       2.0394     0.020704
enh83658     3   67700300   67701300      3       2  150064       2.8317     0.002315
enh83660     3   67703100   67704100      4       1  150064       2.1242     0.016827
enh83684     3   69355700   69356700      6       3  150064       1.9619     0.024885
enh83686     3   69412900   69413900      8       2  150064        2.369    0.0089192
enh83687     3   69417200   69418200     11       1  150064       2.9979    0.0013593
enh83688     3   69418700   69419700      6       2  150064       3.0966   0.00097877
enh83691     3   69440800   69441800      7       3  150064       2.8624    0.0021025
enh83694     3   69461200   69462200      3       2  150064       1.9077     0.028217
enh83696     3   69469700   69470700      3       2  150064       2.3952    0.0083052
enh83698     3   69509500   69510500      1       1  150064       2.1895      0.01428
enh83712     3   69628500   69629500      4       2  150064       1.7068     0.043925
enh83718     3   69761100   69762100      7       3  150064       1.9779     0.023971
enh83722     3   69790900   69791900      1       1  150064       2.9376     0.001654
enh83723     3   69795900   69796900      1       1  150064       3.1258    0.0008866
enh83724     3   69799800   69800800      1       1  150064       3.1668    0.0007706
enh83726     3   69815400   69816400      2       1  150064       3.1223   0.00089735
enh83731     3   69835000   69836000      2       1  150064        2.464    0.0068695
enh83732     3   69840100   69841100      2       1  150064       3.6867   0.00011358
enh83733     3   69842600   69843600      3       2  150064       3.1252   0.00088842
enh83734     3   69849400   69850400      4       2  150064       2.0599     0.019705
enh83735     3   69853100   69854100      2       1  150064       3.2749   0.00052852
enh83736     3   69855800   69856800      2       1  150064       2.9099    0.0018079
enh83737     3   69860500   69861500      6       1  150064       3.1552   0.00080191
enh83738     3   69868400   69869400      9       2  150064       3.3264    0.0004398
enh83739     3   69871900   69872900      3       1  150064       3.2203   0.00064024
enh83740     3   69885700   69886700      2       1  150064       3.8883   5.0481e-05
enh83741     3   69888300   69889300      5       1  150064       3.4973     0.000235
enh83742     3   69904800   69905800      1       1  150064       3.2983    0.0004863
enh83743     3   69908200   69909200      2       1  150064        3.723   9.8444e-05
enh83757     3   69992600   69993600      4       2  150064       1.6556     0.048906
enh83767     3   70011200   70012200      2       1  150064       2.0603     0.019683
enh83768     3   70016300   70017300      3       1  150064       2.0608     0.019663
enh83769     3   70031600   70032600      2       1  150064       2.1249     0.016797
enh83777     3   70903500   70904500      1       1  150064       2.0777      0.01887
enh83783     3   71105500   71106500      2       1  150064       1.7902     0.036712
enh83789     3   71123500   71124500      2       1  150064       1.8206     0.034335
enh83790     3   71125800   71126800      2       1  150064        2.893    0.0019082
enh83791     3   71127600   71128600      4       1  150064       1.8485     0.032265
enh83794     3   71148800   71149800      1       1  150064       1.7816      0.03741
enh83795     3   71151100   71152100      2       1  150064       2.9617    0.0015298
enh83796     3   71156600   71157600      1       1  150064       2.2562      0.01203
enh83798     3   71161300   71162300      3       2  150064       3.5233   0.00021307
enh83799     3   71166600   71167600      1       1  150064       3.1354    0.0008581
enh83800     3   71168100   71169100      1       1  150064       1.7172      0.04297
enh83801     3   71171600   71172600      2       1  150064       3.4366    0.0002945
enh83802     3   71173600   71174600      2       1  150064       2.7731    0.0027758
enh83807     3   71257500   71258500      2       1  150064       1.7361     0.041276
enh83809     3   71275700   71276700      1       1  150064       2.5692     0.005097
enh83810     3   71294800   71295800      1       1  150064       2.5053     0.006117
enh83812     3   71353700   71354700      2       1  150064       2.6003    0.0046568
enh83813     3   71354800   71355800      2       1  150064       3.3036   0.00047728
enh83817     3   71472200   71473200      3       2  150064        2.349    0.0094126
enh83818     3   71477200   71478200      2       1  150064       1.6827     0.046221
enh83819     3   71492500   71493500      3       1  150064       2.5434    0.0054886
enh83820     3   71495900   71496900      2       1  150064       1.9558     0.025245
enh83821     3   71499800   71500800      1       1  150064       2.3986     0.008229
enh83822     3   71545400   71546400      6       2  150064       2.6013    0.0046432
enh83823     3   71552500   71553500      1       1  150064       4.9105    4.543e-07
enh83824     3   71553500   71554500      1       1  150064       4.8402    6.485e-07
enh83826     3   71585800   71586800      3       2  150064       3.5472   0.00019469
enh83852     3   72235300   72236300      5       2  150064       2.0673     0.019352
enh83865     3   72347800   72348800      4       2  150064       2.1796     0.014643
enh83913     3   73001000   73002000      3       2  150064       2.1974     0.013995
enh83914     3   73005900   73006900      2       1  150064       2.0494     0.020213
enh83916     3   73040400   73041400      4       2  150064       1.9838      0.02364
enh83917     3   73050200   73051200      7       2  150064       1.8969     0.028919
enh83918     3   73058800   73059800      4       2  150064       1.6903     0.045489
enh83919     3   73065000   73066000      8       2  150064       2.0128     0.022068
enh83920     3   73069800   73070800      2       1  150064       2.2792     0.011327
enh83923     3   73077800   73078800      4       2  150064       1.7161     0.043076
enh83926     3   73086500   73087500      2       1  150064       1.9033     0.028498
enh83927     3   73089400   73090400      5       2  150064       1.9981     0.022853
enh83928     3   73094400   73095400      5       1  150064       2.0167     0.021865
enh83929     3   73104600   73105600      1       1  150064       1.6871      0.04579
enh83957     3   73565600   73566600      1       1  150064       1.9348      0.02651
enh84006     3   76372800   76373800      2       1  150064       3.2626   0.00055207
enh84008     3   76614700   76615700      2       1  150064       1.6459     0.049896
enh84009     3   76680700   76681700      2       1  150064       1.7873     0.036948
enh84050     3   81784800   81785800      2       1  150064       2.0243      0.02147
enh84052     3   81792300   81793300      4       2  150064       1.8977     0.028867
enh84057     3   81963000   81964000      3       1  150064       1.8859     0.029655
enh84093     3   89156000   89157000      3       2  150064       1.9893     0.023333
enh84099     3   89229100   89230100      2       1  150064       1.6688     0.047577
enh84104     3   93562500   93563500      3       2  150064       2.3644    0.0090301
enh84105     3   93578800   93579800      2       1  150064        1.667     0.047759
enh84113     3   97484100   97485100      1       1  150064       2.5832     0.004895
enh84118     3   97671400   97672400      3       1  150064       1.6647     0.047984
enh84185     3   99187400   99188400      3       2  150064       2.6965    0.0035037
enh84190     3   99363300   99364300      3       2  150064       1.6814     0.046345
enh84193     3   99377500   99378500      4       1  150064       1.9359     0.026441
enh84196     3   99396600   99397600      3       1  150064       2.0202      0.02168
enh84198     3   99439600   99440600      2       1  150064       2.5173     0.005913
enh84199     3   99466500   99467500      2       1  150064       2.1725     0.014908
enh84200     3   99469800   99470800      3       1  150064       2.3727    0.0088282
enh84201     3   99471100   99472100      4       2  150064       1.9688     0.024488
enh84202     3   99495400   99496400      5       3  150064       2.1911     0.014223
enh84250     3  100144600  100145600      1       1  150064       1.6565      0.04881
enh84251     3  100148100  100149100      2       1  150064       1.6498     0.049496
enh84353     3  105524600  105525600      5       2  150064       2.9053    0.0018343
enh84354     3  105527900  105528900      3       2  150064       2.0647     0.019475
enh84355     3  105542300  105543300      1       1  150064       1.7223      0.04251
enh84358     3  105562500  105563500      2       1  150064       1.7758     0.037887
enh84362     3  105582600  105583600      5       3  150064       1.7373     0.041169
enh84363     3  105583400  105584400      4       2  150064       2.0869     0.018451
enh84367     3  105656700  105657700      2       1  150064       1.8676     0.030909
enh84369     3  105666600  105667600      2       1  150064       2.2653     0.011749
enh84386     3  106176600  106177600      2       1  150064       2.1095     0.017452
enh84408     3  107261100  107262100      4       2  150064       2.4664    0.0068234
enh84412     3  107322800  107323800      2       1  150064       1.6703     0.047434
enh84413     3  107360400  107361400      2       1  150064       2.6226     0.004363
enh84414     3  107361900  107362900      5       2  150064       1.9043     0.028435
enh84415     3  107380200  107381200      1       1  150064       2.2708      0.01158
enh84420     3  107519500  107520500      3       1  150064       1.7676     0.038564
enh84432     3  107806600  107807600      4       2  150064       2.1767     0.014752
enh84433     3  107810200  107811200      3       2  150064       2.2722     0.011539
enh84438     3  107942400  107943400      3       2  150064       1.9197     0.027449
enh84461     3  110532900  110533900      8       4  150064         1.65     0.049474
enh84505     3  111685900  111686900      2       1  150064        2.109     0.017473
enh84540     3  112353500  112354500      1       1  150064       2.2966      0.01082
enh84570     3  112912500  112913500      2       1  150064       1.7796     0.037567
enh84602     3  113348400  113349400      1       1  150064       2.3694     0.008909
enh84624     3  113617500  113618500      5       3  150064       2.0123     0.022093
enh84633     3  114094800  114095800      1       1  150064       1.8851      0.02971
enh84645     3  114173800  114174800      1       1  150064       3.2368    0.0006044
enh84657     3  114378100  114379100      4       2  150064        2.748    0.0029978
enh84686     3  115342300  115343300      1       1  150064       2.2994      0.01074
enh84695     3  115507700  115508700      1       1  150064       1.8109      0.03508
enh84715     3  116582400  116583400      4       1  150064       1.6974     0.044814
enh84726     3  117591600  117592600      1       1  150064       1.7053      0.04407
enh84757     3  119048700  119049700      5       3  150064       1.6895     0.045564
enh84764     3  119186700  119187700      4       2  150064       1.6637     0.048088
enh84767     3  119278200  119279200      7       2  150064       1.7751     0.037944
enh84820     3  120069200  120070200      1       1  150064       1.7053      0.04407
enh84833     3  120215100  120216100      4       2  150064       1.7188     0.042829
enh84840     3  120286100  120287100      4       2  150064       2.8978    0.0018787
enh84841     3  120287800  120288800      5       2  150064       2.5945     0.004737
enh84857     3  121714000  121715000      3       1  150064        2.163     0.015272
enh84860     3  122103400  122104400      2       1  150064       1.8218     0.034241
enh84880     3  122346600  122347600      3       2  150064       1.7023     0.044352
enh84885     3  122486500  122487500      3       1  150064       1.7351     0.041362
enh84888     3  122511000  122512000      5       3  150064       1.6935     0.045178
enh84892     3  122608600  122609600      1       1  150064        3.126    0.0008861
enh84893     3  122612400  122613400      6       2  150064       3.0443     0.001166
enh84897     3  122687900  122688900      2       1  150064       1.6605     0.048412
enh84902     3  122789100  122790100      4       1  150064       2.8865     0.001948
enh84904     3  122794500  122795500      3       2  150064       2.3111     0.010415
enh84908     3  122823100  122824100      5       3  150064       2.9594    0.0015412
enh84910     3  122857200  122858200      1       1  150064       1.8921      0.02924
enh84923     3  123138500  123139500      3       2  150064       2.0197      0.02171
enh84930     3  123301900  123302900      1       1  150064       2.1419       0.0161
enh84936     3  123339400  123340400      1       1  150064       1.7916       0.0366
enh84961     3  123452400  123453400      3       2  150064       1.8659     0.031027
enh84991     3  123968000  123969000      4       2  150064       3.1738   0.00075217
enh84994     3  124277200  124278200      3       1  150064       2.8608    0.0021129
enh85017     3  124551500  124552500      1       1  150064       2.3606     0.009122
enh85023     3  124576800  124577800      9       3  150064       1.8313     0.033524
enh85024     3  124577600  124578600      3       2  150064       2.4668    0.0068169
enh85028     3  124595000  124596000      4       2  150064       1.7681     0.038524
enh85029     3  124597500  124598500      2       1  150064        2.161     0.015349
enh85030     3  124602100  124603100      4       1  150064       2.1112     0.017377
enh85034     3  124704300  124705300      4       1  150064       1.6788       0.0466
enh85038     3  124722100  124723100      1       1  150064       1.9132      0.02786
enh85053     3  124839000  124840000      3       1  150064       1.8167     0.034631
enh85054     3  124844500  124845500      8       3  150064       3.3295   0.00043499
enh85069     3  125000000  125001000      3       1  150064       1.6615     0.048305
enh85075     3  125078200  125079200      1       1  150064       2.6884      0.00359
enh85079     3  125236900  125237900      6       3  150064       1.7114     0.043499
enh85080     3  125308000  125309000      2       1  150064       2.4263     0.007626
enh85081     3  125309800  125310800      2       1  150064       2.4667     0.006818
enh85082     3  125315100  125316100      5       3  150064       1.9109     0.028007
enh85084     3  125486400  125487400     10       1  150064       1.9316     0.026705
enh85087     3  125697200  125698200      2       1  150064       1.6839       0.0461
enh85089     3  125732900  125733900      5       2  150064       1.9469     0.025771
enh85132     3  126439600  126440600      2       1  150064        1.681     0.046383
enh85134     3  126469000  126470000      2       1  150064       1.6789     0.046585
enh85149     3  126627400  126628400      3       2  150064        1.751     0.039973
enh85154     3  126656400  126657400      2       1  150064       1.7481     0.040225
enh85156     3  126667400  126668400      7       3  150064       1.7493     0.040119
enh85184     3  127305200  127306200      1       1  150064       1.6953      0.04501
enh85195     3  127389900  127390900      1       1  150064        1.789      0.03681
enh85197     3  127394700  127395700      1       1  150064       1.7855      0.03709
enh85198     3  127397200  127398200      5       3  150064       2.1203      0.01699
enh85234     3  127729900  127730900      4       2  150064       3.0073    0.0013178
enh85235     3  127769400  127770400      3       2  150064       1.7282     0.041973
enh85237     3  127779400  127780400      4       2  150064       2.5144    0.0059622
enh85238     3  127789600  127790600      4       2  150064       2.6952    0.0035172
enh85250     3  127863200  127864200      1       1  150064       3.8908    4.996e-05
enh85254     3  127899600  127900600      4       1  150064       3.6194   0.00014763
enh85255     3  127907100  127908100      2       1  150064       2.9596    0.0015402
enh85256     3  127912600  127913600      2       1  150064       2.6484    0.0040443
enh85257     3  127915600  127916600      3       2  150064       4.1377   1.7542e-05
enh85258     3  127928900  127929900      2       1  150064       3.4796   0.00025112
enh85259     3  127935000  127936000      4       2  150064       4.2966    8.671e-06
enh85260     3  127945000  127946000      3       2  150064       3.2226   0.00063518
enh85263     3  127957400  127958400      1       1  150064       3.4538    0.0002764
enh85272     3  128067400  128068400      2       1  150064       1.8786     0.030149
enh85273     3  128073100  128074100      3       2  150064       2.9747    0.0014662
enh85277     3  128094800  128095800      7       2  150064       2.3131     0.010359
enh85280     3  128105400  128106400      9       2  150064       1.7939     0.036418
enh85281     3  128111600  128112600      2       1  150064       2.4779     0.006607
enh85283     3  128116400  128117400      1       1  150064       3.9288    4.269e-05
enh85284     3  128118800  128119800      1       1  150064       2.4769     0.006627
enh85285     3  128121700  128122700      3       2  150064       2.7884    0.0026484
enh85295     3  128384000  128385000      4       2  150064       1.7161     0.043074
enh85334     3  128805700  128806700      1       1  150064       2.0976      0.01797
enh85350     3  128930200  128931200      1       1  150064        2.084      0.01858
enh85351     3  128944200  128945200      1       1  150064       1.9143      0.02779
enh85354     3  128950000  128951000      1       1  150064       2.8747     0.002022
enh85355     3  128958300  128959300      1       1  150064       2.8863     0.001949
enh85358     3  128966000  128967000      6       1  150064       2.7624    0.0028685
enh85359     3  128971400  128972400      1       1  150064       3.0267     0.001236
enh85362     3  128984000  128985000      2       1  150064       2.6247    0.0043358
enh85363     3  128996400  128997400      3       2  150064        3.131   0.00087118
enh85364     3  128998600  128999600      1       1  150064       3.4818     0.000249
enh85365     3  129000700  129001700      3       1  150064       3.2125   0.00065798
enh85366     3  129007600  129008600      1       1  150064       3.5297     0.000208
enh85367     3  129009600  129010600      1       1  150064       3.4134    0.0003208
enh85368     3  129023500  129024500      1       1  150064       3.6939    0.0001104
enh85370     3  129031700  129032700      1       1  150064       3.4849    0.0002462
enh85373     3  129085200  129086200      4       2  150064       2.1942     0.014111
enh85395     3  129209100  129210100      3       1  150064       1.7024     0.044341
enh85408     3  129267400  129268400      2       1  150064       1.7853     0.037108
enh85414     3  129302900  129303900      5       2  150064       1.8241     0.034071
enh85415     3  129305800  129306800      5       2  150064       1.7562     0.039524
enh85417     3  129310700  129311700      5       3  150064       2.1873     0.014359
enh85419     3  129318900  129319900      2       1  150064       1.9711     0.024356
enh85451     3  129685700  129686700      1       1  150064       2.2498      0.01223
enh85465     3  130377200  130378200      1       1  150064         1.75      0.04006
enh85466     3  130411200  130412200      1       1  150064       1.6526      0.04921
enh85468     3  130454000  130455000      1       1  150064       1.6996       0.0446
enh85473     3  130467900  130468900      2       1  150064       1.6542     0.049047
enh85490     3  130746000  130747000      3       2  150064       1.8342     0.033309
enh85544     3  132973400  132974400      1       1  150064       2.9957     0.001369
enh85545     3  133002600  133003600      3       1  150064       2.5424    0.0055047
enh85551     3  133160300  133161300      2       1  150064       1.7137     0.043293
enh85560     3  133259500  133260500      2       1  150064       1.7055     0.044052
enh85575     3  133540200  133541200      9       4  150064       2.1688     0.015048
enh85580     3  133681500  133682500      8       2  150064       2.4644    0.0068626
enh85581     3  133683200  133684200      4       2  150064       2.0005     0.022726
enh85582     3  133689600  133690600      7       2  150064       2.3432    0.0095587
enh85660     3  135615200  135616200      1       1  150064       3.3717    0.0003735
enh85662     3  135686600  135687600      2       1  150064       3.6211   0.00014665
enh85663     3  135687600  135688600      2       1  150064       2.8733    0.0020308
enh85664     3  135688400  135689400      2       1  150064       3.2036   0.00067863
enh85666     3  135692700  135693700      1       1  150064       3.8187    6.709e-05
enh85668     3  135707600  135708600      3       1  150064       3.5913   0.00016452
enh85669     3  135708600  135709600      3       1  150064       3.8634   5.5908e-05
enh85670     3  135709300  135710300      3       2  150064       4.2672   9.8963e-06
enh85671     3  135710200  135711200      2       1  150064       2.1566     0.015519
enh85672     3  135713300  135714300      5       1  150064        3.638   0.00013736
enh85680     3  135880000  135881000      1       1  150064       3.9002    4.805e-05
enh85683     3  135889800  135890800      1       1  150064       2.2668       0.0117
enh85687     3  135916400  135917400      2       1  150064       2.8409    0.0022496
enh85688     3  135968200  135969200      2       1  150064       3.6371   0.00013789
enh85691     3  136053900  136054900      3       2  150064       2.5696    0.0050912
enh85693     3  136068900  136069900      4       2  150064       3.9783   3.4701e-05
enh85694     3  136350000  136351000      2       1  150064       3.8739   5.3553e-05
enh85695     3  136351100  136352100      4       2  150064        1.773     0.038114
enh85696     3  136351800  136352800      2       1  150064       1.7074     0.043873
enh85698     3  136410800  136411800      2       1  150064        2.401    0.0081754
enh85699     3  136444700  136445700      1       1  150064       3.1766    0.0007451
enh85702     3  136449600  136450600      2       1  150064       2.5073    0.0060829
enh85705     3  136454400  136455400      1       1  150064       2.9758     0.001461
enh85706     3  136464000  136465000      2       1  150064         2.49     0.006388
enh85708     3  136467900  136468900      3       2  150064       3.8258    6.517e-05
enh85709     3  136472400  136473400      3       2  150064       3.2031   0.00067987
enh85710     3  136502100  136503100      1       1  150064       3.1101     0.000935
enh85711     3  136505300  136506300      2       1  150064        3.281   0.00051724
enh85712     3  136520900  136521900      2       1  150064       2.3337    0.0098062
enh85713     3  136536500  136537500      3       1  150064       3.0338    0.0012075
enh85714     3  136539000  136540000      3       1  150064       2.9199    0.0017506
enh85715     3  136554200  136555200      1       1  150064       3.0806     0.001033
enh85716     3  136555000  136556000      2       1  150064        2.781    0.0027097
enh85717     3  136557700  136558700      2       1  150064       3.4104   0.00032429
enh85718     3  136582200  136583200      3       1  150064       2.8193    0.0024062
enh85719     3  136612400  136613400      1       1  150064       3.0285     0.001229
enh85720     3  136617300  136618300      2       1  150064       2.4929    0.0063349
enh85721     3  136625400  136626400      2       1  150064       2.5703    0.0050805
enh85722     3  136650100  136651100      1       1  150064       1.7527      0.03983
enh85725     3  136661100  136662100      2       1  150064       2.4908    0.0063731
enh85726     3  136673500  136674500      3       2  150064       3.5259     0.000211
enh85729     3  136703400  136704400      3       1  150064       3.8106   6.9308e-05
enh85730     3  136713600  136714600      2       1  150064       1.9002     0.028701
enh85733     3  136750900  136751900      5       1  150064       4.1883   1.4053e-05
enh85737     3  137717700  137718700      3       2  150064       2.3082     0.010495
enh85744     3  137826200  137827200      2       1  150064       1.8665     0.030988
enh85756     3  137932000  137933000      3       2  150064       3.4012    0.0003355
enh85760     3  138056200  138057200      3       1  150064       1.7395     0.040974
enh85763     3  138070600  138071600      3       1  150064       1.9781     0.023956
enh85765     3  138077400  138078400      3       1  150064       1.7532     0.039781
enh85790     3  138406000  138407000      2       1  150064       2.0947     0.018098
enh85795     3  138483200  138484200      1       1  150064       2.0492      0.02022
enh85798     3  138501800  138502800      4       2  150064       1.9116     0.027964
enh85802     3  138522000  138523000      2       1  150064       1.9634     0.024798
enh85803     3  138536600  138537600      1       1  150064       1.8135      0.03488
enh85804     3  138537400  138538400      1       1  150064       2.0092      0.02226
enh85809     3  138568000  138569000      2       1  150064       1.9324     0.026657
enh85826     3  139005400  139006400      2       1  150064       2.3774    0.0087183
enh85857     3  140296200  140297200      2       1  150064       2.8401     0.002255
enh85858     3  140304000  140305000      1       1  150064       2.7908     0.002629
enh85859     3  140307200  140308200      4       2  150064       2.6495    0.0040308
enh85860     3  140348100  140349100      3       2  150064       3.5332   0.00020531
enh85861     3  140469500  140470500      3       1  150064       2.2511     0.012189
enh85862     3  140472600  140473600      1       1  150064       2.2808      0.01128
enh85873     3  140794800  140795800      3       1  150064       1.9318     0.026695
enh85912     3  141138500  141139500      6       3  150064       2.3723    0.0088393
enh85950     3  141613200  141614200      3       2  150064       2.4923    0.0063461
enh85985     3  142715800  142716800      1       1  150064       1.8764       0.0303
enh85987     3  142721800  142722800      1       1  150064       2.6068     0.004569
enh85989     3  142797600  142798600      2       1  150064       1.7239     0.042359
enh85991     3  142837200  142838200      3       1  150064       2.4642    0.0068664
enh86005     3  143021500  143022500      5       3  150064       1.7472     0.040303
enh86007     3  143032900  143033900      2       1  150064       2.1738     0.014859
enh86025     3  143469800  143470800      2       1  150064       1.7099     0.043645
enh86036     3  144362400  144363400      2       1  150064       2.1401     0.016174
enh86039     3  145653900  145654900      6       3  150064       2.7126    0.0033381
enh86102     3  148903400  148904400      7       2  150064       2.0303     0.021161
enh86103     3  148915200  148916200      3       1  150064       2.0293     0.021212
enh86104     3  148917000  148918000      1       1  150064       2.3391     0.009664
enh86108     3  148943400  148944400      3       2  150064       1.7794     0.037591
enh86112     3  149015700  149016700      5       3  150064        2.183     0.014517
enh86164     3  149298600  149299600      1       1  150064       1.7712      0.03826
enh86262     3  150066300  150067300      3       2  150064       1.7522     0.039868
enh86267     3  150106400  150107400      1       1  150064       2.0441      0.02047
enh86276     3  150239000  150240000      5       3  150064       1.9798     0.023863
enh86321     3  151256500  151257500      4       2  150064       1.8135     0.034878
enh86352     3  152034800  152035800      2       1  150064       1.7455     0.040452
enh86356     3  152065000  152066000      3       2  150064        2.464    0.0068701
enh86367     3  152092000  152093000      2       1  150064       1.8112     0.035054
enh86390     3  152179800  152180800      2       1  150064       2.3736    0.0088076
enh86395     3  152436600  152437600      2       1  150064       2.0012     0.022687
enh86427     3  153176600  153177600      7       2  150064       3.8362   6.2483e-05
enh86439     3  153965100  153966100      1       1  150064       1.9216      0.02733
enh86442     3  154082300  154083300      4       1  150064       2.6326    0.0042363
enh86463     3  154905200  154906200      2       1  150064       2.2893     0.011031
enh86475     3  155393800  155394800      4       2  150064       2.0026     0.022611
enh86477     3  155455600  155456600      1       1  150064        2.304      0.01061
enh86492     3  156018600  156019600      1       1  150064       1.6965       0.0449
enh86543     3  156794200  156795200      2       1  150064       2.2162     0.013339
enh86544     3  156796200  156797200      3       2  150064       1.9925     0.023157
enh86549     3  156817300  156818300      4       1  150064       2.1878     0.014341
enh86554     3  156833300  156834300      2       1  150064       2.4107     0.007961
enh86636     3  159074600  159075600      2       1  150064       2.0398     0.020688
enh86643     3  159479600  159480600      4       2  150064       1.7059     0.044012
enh86665     3  159554500  159555500      2       1  150064       1.6544     0.049027
enh86667     3  159562300  159563300      3       1  150064       1.7571     0.039448
enh86689     3  159879800  159880800      1       1  150064       1.8654      0.03106
enh86702     3  160191100  160192100      3       1  150064         1.89     0.029378
enh86703     3  160192400  160193400      2       1  150064       2.3161     0.010276
enh86716     3  160594100  160595100      1       1  150064         2.06       0.0197
enh86718     3  160647000  160648000      4       2  150064       2.8185    0.0024121
enh86721     3  160821600  160822600      2       1  150064       2.4988    0.0062306
enh86722     3  160823000  160824000      3       2  150064       2.1065     0.017582
enh86725     3  160983400  160984400      3       1  150064       3.2979     0.000487
enh86726     3  160984200  160985200      1       1  150064       1.9003       0.0287
enh86728     3  161067000  161068000      3       1  150064       1.9737     0.024208
enh86730     3  161133600  161134600      2       1  150064       2.0542      0.01998
enh86740     3  167531300  167532300      2       1  150064        1.852     0.032015
enh86743     3  167594300  167595300      3       2  150064        1.731      0.04173
enh86744     3  167658200  167659200      4       2  150064       1.8281     0.033764
enh86756     3  167804100  167805100      1       1  150064       2.4413     0.007318
enh86757     3  167809900  167810900      2       1  150064       1.7067      0.04394
enh86758     3  167814200  167815200      2       1  150064       1.9648     0.024721
enh86759     3  167834600  167835600      2       1  150064       1.9143      0.02779
enh86761     3  168759400  168760400      3       1  150064       1.8583     0.031562
enh86763     3  168764000  168765000      6       4  150064       2.4623    0.0069019
enh86769     3  169480600  169481600      1       1  150064       2.2445       0.0124
enh86770     3  169481400  169482400      2       1  150064       1.9199     0.027436
enh86771     3  169492100  169493100      1       1  150064       2.6075      0.00456
enh86773     3  169688600  169689600      2       1  150064       2.0416     0.020596
enh86775     3  169762000  169763000      1       1  150064       2.2286      0.01292
enh86777     3  169767000  169768000      2       1  150064        1.753     0.039804
enh86801     3  170331900  170332900      4       2  150064       2.1998     0.013912
enh86803     3  170350900  170351900      1       1  150064       1.8001      0.03592
enh86827     3  170554600  170555600      7       1  150064       2.7565    0.0029212
enh86828     3  170557300  170558300      3       2  150064       2.0561     0.019888
enh86833     3  170715700  170716700      2       1  150064       3.1957    0.0006974
enh86846     3  170883100  170884100      2       1  150064       1.7317     0.041666
enh86848     3  170893900  170894900      5       2  150064       1.7852     0.037112
enh86869     3  171135600  171136600      4       2  150064       1.9491     0.025644
enh86870     3  171138500  171139500      4       2  150064       1.7525     0.039845
enh86885     3  171429700  171430700      1       1  150064       1.6568      0.04878
enh86890     3  171499800  171500800      6       2  150064       1.9964     0.022943
enh86892     3  171507900  171508900      1       1  150064       2.5503     0.005382
enh86894     3  171519100  171520100      4       2  150064       2.6381    0.0041683
enh86999     3  172470200  172471200      2       1  150064       1.8441     0.032581
enh87004     3  173112200  173113200      7       3  150064       2.2723     0.011533
enh87006     3  173120500  173121500      1       1  150064       2.5862     0.004852
enh87016     3  173839500  173840500      1       1  150064       1.6525      0.04922
enh87027     3  174160100  174161100      1       1  150064       1.8057      0.03548
enh87035     3  176638000  176639000      7       2  150064       2.2051     0.013722
enh87036     3  176758900  176759900      1       1  150064        2.666     0.003838
enh87039     3  176788000  176789000      7       3  150064       2.2842      0.01118
enh87040     3  176789100  176790100      1       1  150064       3.2019    0.0006826
enh87041     3  176807200  176808200      4       2  150064       1.6732      0.04714
enh87043     3  176827300  176828300      3       2  150064       2.9074    0.0018222
enh87047     3  176845800  176846800      5       2  150064       2.1246     0.016809
enh87065     3  177051400  177052400      1       1  150064       2.2524      0.01215
enh87067     3  177057900  177058900      1       1  150064       2.6273     0.004303
enh87068     3  177062900  177063900      3       2  150064       1.7049     0.044104
enh87093     3  177332500  177333500      3       2  150064       1.6937     0.045156
enh87095     3  177346400  177347400      6       3  150064       2.8863    0.0019489
enh87111     3  177552200  177553200      4       2  150064       2.1394     0.016203
enh87119     3  177899900  177900900      3       2  150064       1.6712      0.04734
enh87120     3  178038100  178039100      7       2  150064       2.0287     0.021243
enh87180     3  180059400  180060400      2       1  150064        2.286     0.011126
enh87186     3  180589500  180590500      4       2  150064       5.7043   5.8401e-09
enh87187     3  180629200  180630200      3       1  150064       5.7266   5.1235e-09
enh87188     3  180632500  180633500      1       1  150064       6.2898    1.589e-10
enh87189     3  180640700  180641700      1       1  150064       6.1819    3.166e-10
enh87190     3  180651200  180652200      4       2  150064       5.8488   2.4754e-09
enh87193     3  181010800  181011800      4       2  150064       5.5706   1.2691e-08
enh87195     3  181175000  181176000      1       1  150064       3.4978    0.0002346
enh87201     3  181514700  181515700      1       1  150064       2.1962      0.01404
enh87223     3  182695600  182696600      1       1  150064       1.8448      0.03253
enh87233     3  182903000  182904000      2       1  150064       2.0109     0.022167
enh87255     3  183098500  183099500      4       2  150064        2.111     0.017388
enh87281     3  183453000  183454000      1       1  150064       1.7609      0.03913
enh87284     3  183517700  183518700      1       1  150064       1.7288      0.04192
enh87290     3  183543800  183544800      3       1  150064        1.871     0.030674
enh87294     3  183600100  183601100      2       1  150064       2.0495     0.020209
enh87364     3  184473900  184474900      5       2  150064       2.5502    0.0053834
enh87365     3  184478800  184479800      1       1  150064       2.2389      0.01258
enh87373     3  184531600  184532600      2       1  150064       2.2819     0.011248
enh87384     3  184867800  184868800      3       1  150064       1.8742     0.030453
enh87386     3  184894400  184895400      3       1  150064       1.6852     0.045975
enh87414     3  185405700  185406700      2       1  150064       2.3851    0.0085365
enh87416     3  185419800  185420800      1       1  150064       1.8946      0.02907
enh87418     3  185426500  185427500      1       1  150064       2.6721     0.003769
enh87426     3  185444000  185445000      3       1  150064       3.3558   0.00039573
enh87427     3  185444700  185445700      3       1  150064       3.2826   0.00051422
enh87428     3  185446100  185447100      3       2  150064       2.2944     0.010883
enh87432     3  185457000  185458000      3       2  150064       1.8372     0.033087
enh87453     3  185514700  185515700      4       1  150064       1.6613     0.048327
enh87463     3  185646100  185647100      2       1  150064       2.8053    0.0025135
enh87476     3  185793100  185794100      2       1  150064        2.262     0.011847
enh87479     3  185801200  185802200      2       1  150064        3.238   0.00060188
enh87482     3  185805700  185806700      3       2  150064       2.6606       0.0039
enh87483     3  185807600  185808600      2       1  150064       2.1186     0.017064
enh87484     3  185808400  185809400      1       1  150064       2.8366      0.00228
enh87486     3  185813900  185814900      2       1  150064       2.3921    0.0083766
enh87489     3  185823100  185824100      2       1  150064       2.2587     0.011953
enh87490     3  185823800  185824800      5       2  150064       2.1541     0.015617
enh87502     3  186100900  186101900      3       2  150064        1.933      0.02662
enh87521     3  186507700  186508700      6       3  150064       2.4143    0.0078828
enh87529     3  186646500  186647500      1       1  150064       2.2784      0.01135
enh87538     3  186681300  186682300      2       1  150064       1.7658     0.038717
enh87558     3  186926900  186927900      1       1  150064       2.5277     0.005741
enh87573     3  187087000  187088000      3       2  150064       1.9813     0.023779
enh87584     3  187453500  187454500      1       1  150064       2.1962      0.01404
enh87611     3  187869800  187870800      2       1  150064       1.7929     0.036493
enh87613     3  187875100  187876100      4       2  150064       1.8928     0.029194
enh87614     3  187876600  187877600      8       4  150064       2.0105     0.022191
enh87615     3  187881600  187882600      1       1  150064       1.6793      0.04655
enh87618     3  187896900  187897900      6       2  150064       1.8511     0.032075
enh87622     3  187907200  187908200      4       2  150064       1.8579     0.031589
enh87623     3  187914600  187915600      5       2  150064        2.085     0.018534
enh87661     3  188079800  188080800      9       3  150064       1.6473      0.04975
enh87665     3  188117800  188118800      3       1  150064       1.9813     0.023777
enh87666     3  188134800  188135800      2       1  150064       1.9766     0.024041
enh87671     3  188186100  188187100      2       1  150064       3.0045    0.0013302
enh87683     3  188311500  188312500      1       1  150064       1.7733      0.03809
enh87686     3  188341200  188342200      5       3  150064       2.3943    0.0083251
enh87689     3  188349600  188350600      3       2  150064       2.5282    0.0057319
enh87690     3  188364600  188365600      4       2  150064       2.1003     0.017852
enh87703     3  188550100  188551100      2       1  150064       1.6838     0.046108
enh87708     3  188618800  188619800      4       2  150064       1.8019     0.035784
enh87713     3  188718800  188719800      1       1  150064       2.3829     0.008589
enh87714     3  188719400  188720400      1       1  150064       2.3725     0.008833
enh87726     3  189699000  189700000      2       1  150064       1.6823      0.04626
enh87727     3  189734900  189735900      5       2  150064       2.0192     0.021735
enh87735     3  189839700  189840700      6       2  150064       2.1578     0.015471
enh87805     3  193505900  193506900      6       2  150064       1.9538     0.025362
enh87831     3  193807100  193808100      6       3  150064       2.2949     0.010871
enh87840     3  193865800  193866800      9       3  150064       2.7323    0.0031448
enh87882     3  194352200  194353200      1       1  150064       2.1808       0.0146
enh87946     3  194928700  194929700      1       1  150064       1.7171      0.04298
enh87964     3  195006700  195007700      2       1  150064        1.707     0.043912
enh87977     3  195270900  195271900      2       1  150064       1.7566     0.039491
enh88029     3  195928800  195929800      9       3  150064        3.314   0.00045989
enh88030     3  195945400  195946400      3       2  150064       2.5484    0.0054108
enh88031     3  195946400  195947400      2       1  150064        2.403    0.0081312
enh88034     3  196005700  196006700      5       1  150064       1.7428     0.040681
enh88036     3  196011900  196012900      2       1  150064       2.7924     0.002616
enh88037     3  196015200  196016200      6       2  150064        2.365    0.0090155
enh88039     3  196045500  196046500      6       2  150064       2.7976    0.0025743
enh88040     3  196046800  196047800      5       2  150064       2.8801    0.0019877
enh88042     3  196126400  196127400      1       1  150064       2.9415     0.001633
enh88044     3  196156800  196157800      3       2  150064       1.8914     0.029284
enh88045     3  196159900  196160900      1       1  150064       2.2209      0.01318
enh88066     3  196465800  196466800      4       2  150064       1.7618     0.039056
enh88068     3  196484500  196485500      6       3  150064       2.3279    0.0099574
enh88069     3  196489700  196490700      6       2  150064       2.0115     0.022139
enh88073     3  196519500  196520500      5       2  150064       2.5748    0.0050152
enh88075     3  196570800  196571800      1       1  150064       3.1641    0.0007777
enh88079     3  196670800  196671800      1       1  150064       2.0387      0.02074
enh88092     3  196949600  196950600      1       1  150064        2.339     0.009667
enh88093     3  196961600  196962600      1       1  150064       2.0492      0.02022
enh88094     3  196980500  196981500      6       3  150064       2.2843     0.011177
enh88096     3  196984000  196985000      1       1  150064       2.9008     0.001861
enh88098     3  197016800  197017800      2       1  150064       2.5467    0.0054377
enh88099     3  197019400  197020400      7       2  150064       2.4422    0.0072992
enh88100     3  197020200  197021200      7       1  150064       2.6481     0.004047
enh88101     3  197022100  197023100      2       1  150064        2.091     0.018266
enh88120     3  197180200  197181200      8       4  150064       2.6403    0.0041411
enh88122     3  197183800  197184800      3       2  150064       1.9565     0.025205
enh88126     3  197215400  197216400      6       2  150064       2.7899    0.0026359
enh88127     3  197218600  197219600      3       1  150064       1.8143     0.034814
enh88128     3  197221500  197222500      4       2  150064       3.4503   0.00027995
enh88129     3  197223000  197224000      1       1  150064       2.8096      0.00248
enh88135     3  197247900  197248900      6       2  150064       1.7079     0.043827
enh88177     4     671400     672400      6       2  150064       1.7424     0.040719
enh88181     4     683300     684300      4       2  150064       1.8117     0.035013
enh88182     4     698200     699200      6       3  150064       2.0344     0.020955
enh88183     4     703400     704400      5       1  150064       2.2577     0.011983
enh88184     4     706400     707400      2       1  150064       3.2042   0.00067709
enh88185     4     712900     713900      2       1  150064       1.8148     0.034778
enh88187     4     717200     718200      1       1  150064       1.9425      0.02604
enh88188     4     719400     720400      3       1  150064       2.3163      0.01027
enh88194     4     766000     767000      4       2  150064       2.1678     0.015088
enh88229     4    1160300    1161300      4       2  150064       1.7705     0.038321
enh88236     4    1191600    1192600      5       3  150064       2.0235     0.021512
enh88239     4    1207300    1208300      3       1  150064        2.471    0.0067369
enh88240     4    1212900    1213900      3       2  150064       1.9262     0.027041
enh88245     4    1285200    1286200      6       3  150064       1.6768     0.046791
enh88258     4    1328000    1329000      4       2  150064       2.2414       0.0125
enh88260     4    1338300    1339300      5       2  150064       2.1289     0.016632
enh88261     4    1338800    1339800      3       1  150064       2.1053     0.017632
enh88262     4    1342900    1343900      4       2  150064       1.9427     0.026029
enh88263     4    1345300    1346300      6       3  150064       2.1873      0.01436
enh88264     4    1349800    1350800      3       2  150064       1.8823     0.029896
enh88265     4    1352900    1353900      8       4  150064        2.457    0.0070055
enh88287     4    1811200    1812200      1       1  150064       2.5366     0.005596
enh88289     4    1844700    1845700      1       1  150064       2.2104      0.01354
enh88296     4    1879000    1880000      1       1  150064       1.8009      0.03586
enh88299     4    1883300    1884300      2       1  150064       1.8136     0.034869
enh88306     4    1953400    1954400      1       1  150064        1.764      0.03887
enh88309     4    1994100    1995100      3       1  150064       1.9887     0.023369
enh88330     4    2267600    2268600      3       2  150064       2.4332    0.0074822
enh88335     4    2291100    2292100      4       1  150064        1.691     0.045416
enh88403     4    2743300    2744300      6       2  150064       1.7393     0.040988
enh88453     4    3010900    3011900      2       1  150064       2.4779    0.0066083
enh88500     4    3343600    3344600      2       1  150064       2.3758    0.0087544
enh88550     4    4398800    4399800      5       2  150064       2.3012     0.010691
enh88551     4    4402400    4403400      2       1  150064       1.7286     0.041936
enh88552     4    4404400    4405400      7       2  150064       1.8092     0.035213
enh88553     4    4414500    4415500      1       1  150064       3.0195     0.001266
enh88554     4    4416900    4417900      5       2  150064       2.9006    0.0018623
enh88556     4    4420400    4421400      1       1  150064       2.0682      0.01931
enh88557     4    4429400    4430400      1       1  150064       2.1191      0.01704
enh88559     4    4445300    4446300      5       2  150064       2.3325    0.0098381
enh88561     4    4474900    4475900      5       2  150064       2.9182    0.0017604
enh88562     4    4482700    4483700      4       2  150064       3.1832   0.00072821
enh88563     4    4487000    4488000      4       2  150064       2.7316    0.0031511
enh88565     4    4541200    4542200      4       2  150064       2.4288    0.0075743
enh88566     4    4544400    4545400      2       1  150064        1.997     0.022911
enh88573     4    4642100    4643100      6       3  150064       1.7938      0.03642
enh88580     4    4945300    4946300     15       5  150064       2.0045     0.022507
enh88594     4    5204800    5205800      6       3  150064       2.3135     0.010348
enh88603     4    5637700    5638700      1       1  150064       2.6323      0.00424
enh88607     4    5708000    5709000      4       2  150064       1.7617     0.039059
enh88612     4    5748500    5749500      9       3  150064       2.0727     0.019102
enh88628     4    6328500    6329500      3       1  150064       2.1681     0.015076
enh88636     4    6689900    6690900      8       3  150064       2.3779    0.0087049
enh88637     4    6691400    6692400      1       1  150064       1.8193      0.03443
enh88638     4    6692600    6693600      5       2  150064        1.699     0.044656
enh88678     4    6915800    6916800      2       1  150064       1.8666     0.030981
enh88689     4    6940800    6941800      7       3  150064       1.8755     0.030359
enh88692     4    6953500    6954500      1       1  150064       1.9286      0.02689
enh88693     4    6956700    6957700      4       2  150064        1.741     0.040845
enh88719     4    7136300    7137300      6       2  150064       2.2416     0.012495
enh88738     4    7334400    7335400     10       5  150064       2.5459      0.00545
enh88749     4    7768200    7769200     10       4  150064       1.6807     0.046414
enh88753     4    7800600    7801600      8       4  150064        1.682     0.046287
enh88754     4    7807300    7808300      3       2  150064       1.7585     0.039333
enh88831     4    8386800    8387800      3       2  150064       2.0447     0.020442
enh88833     4    8403700    8404700     10       4  150064       2.2446     0.012397
enh88835     4    8421100    8422100      5       2  150064        1.717     0.042993
enh88836     4    8430400    8431400      3       1  150064         1.77     0.038365
enh88839     4    8440500    8441500      5       3  150064       2.1675     0.015099
enh88841     4    8452600    8453600      2       1  150064       1.7818     0.037388
enh88855     4   10033700   10034700      2       1  150064       1.7062     0.043989
enh88858     4   10068000   10069000      5       2  150064       1.8888     0.029458
enh88859     4   10076300   10077300      3       1  150064       1.6496     0.049513
enh88860     4   10079800   10080800      1       1  150064       1.6876      0.04574
enh88886     4   10409600   10410600      2       1  150064        1.646     0.049877
enh88920     4   13627000   13628000      2       1  150064       1.7364     0.041251
enh88922     4   13643400   13644400      1       1  150064       2.1365      0.01632
enh88933     4   13890000   13891000      5       2  150064       1.6989     0.044673
enh88967     4   14879000   14880000      5       2  150064       1.6716     0.047306
enh88969     4   14889700   14890700      2       1  150064       2.2103     0.013543
enh88971     4   14918400   14919400      6       2  150064       1.6899      0.04552
enh88973     4   14927100   14928100      5       2  150064       2.6095     0.004534
enh88974     4   14929300   14930300      5       2  150064       2.4005    0.0081867
enh88977     4   15014300   15015300      3       2  150064       2.5057    0.0061106
enh88987     4   15031200   15032200      2       1  150064       1.7691     0.038436
enh88988     4   15032900   15033900      5       2  150064       1.7776     0.037735
enh89023     4   15551700   15552700      4       1  150064       1.7046     0.044135
enh89024     4   15563600   15564600      3       1  150064         1.99     0.023296
enh89027     4   15652400   15653400      1       1  150064       1.7645      0.03882
enh89030     4   15661100   15662100      3       2  150064       1.9296     0.026829
enh89033     4   15679600   15680600      1       1  150064       1.6784      0.04663
enh89052     4   16208200   16209200     11       4  150064       2.1296       0.0166
enh89055     4   16254700   16255700      8       4  150064       2.6631    0.0038716
enh89060     4   16630000   16631000      3       2  150064       1.8541     0.031862
enh89087     4   17577600   17578600      5       1  150064       2.1161      0.01717
enh89088     4   17580300   17581300      3       2  150064       1.7988     0.036028
enh89089     4   17581700   17582700      2       1  150064       2.1565     0.015523
enh89090     4   17588300   17589300      4       1  150064       2.0033     0.022572
enh89091     4   17606400   17607400      3       1  150064       2.0262     0.021374
enh89092     4   17619700   17620700      3       1  150064       2.3302    0.0098975
enh89093     4   17625400   17626400      2       1  150064       1.6478     0.049694
enh89094     4   17638100   17639100      5       3  150064       2.3357     0.009754
enh89095     4   17643100   17644100      3       1  150064       2.4202     0.007756
enh89096     4   17688900   17689900      2       1  150064       2.0555     0.019914
enh89100     4   18020400   18021400      3       1  150064       2.2682     0.011659
enh89101     4   18021000   18022000      3       1  150064       2.2472     0.012315
enh89102     4   18024400   18025400      2       1  150064       2.0637     0.019521
enh89110     4   19777500   19778500      1       1  150064       3.0349     0.001203
enh89111     4   19947200   19948200      3       1  150064       2.3127      0.01037
enh89115     4   20197000   20198000      3       1  150064       1.9511     0.025524
enh89125     4   20616700   20617700      1       1  150064       3.0147     0.001286
enh89135     4   22347200   22348200      5       1  150064       1.8338      0.03334
enh89168     4   24128000   24129000      6       2  150064       2.4139    0.0078917
enh89169     4   24227500   24228500      1       1  150064       1.7539      0.03972
enh89170     4   24262400   24263400      4       1  150064       1.6867     0.045827
enh89171     4   24263700   24264700     10       4  150064       2.2325      0.01279
enh89173     4   24474800   24475800      2       1  150064       2.1131     0.017294
enh89197     4   24886600   24887600     10       3  150064       2.0038     0.022548
enh89198     4   24913100   24914100      2       1  150064       1.7957     0.036271
enh89206     4   25118900   25119900      3       2  150064       1.6479      0.04969
enh89218     4   25441600   25442600      3       2  150064       2.4407    0.0073299
enh89219     4   25450100   25451100      4       1  150064       1.9258     0.027064
enh89231     4   25860900   25861900      2       1  150064       2.6848    0.0036285
enh89232     4   25892200   25893200      4       2  150064       2.1868      0.01438
enh89234     4   25909600   25910600      7       3  150064       1.8351     0.033243
enh89237     4   25929400   25930400      1       1  150064       2.6332     0.004229
enh89241     4   25955100   25956100     10       4  150064       3.0407    0.0011803
enh89276     4   26239300   26240300      3       1  150064       1.8634     0.031203
enh89286     4   26335700   26336700      2       1  150064       1.6923     0.045293
enh89287     4   26343800   26344800      2       1  150064       1.9278     0.026938
enh89288     4   26348600   26349600      4       2  150064       1.8537     0.031889
enh89290     4   26351800   26352800      1       1  150064       2.0871      0.01844
enh89291     4   26357000   26358000      2       1  150064       2.2508       0.0122
enh89297     4   26379200   26380200      1       1  150064       2.2668       0.0117
enh89301     4   26461400   26462400      4       2  150064       1.9241      0.02717
enh89303     4   26530200   26531200      2       1  150064       2.3809    0.0086357
enh89308     4   26590800   26591800      4       1  150064       3.5956   0.00016184
enh89312     4   26782200   26783200      2       1  150064       2.4428    0.0072869
enh89315     4   26804600   26805600      2       1  150064        3.133   0.00086519
enh89320     4   26866400   26867400      4       2  150064       1.7861     0.037042
enh89322     4   26875000   26876000      2       1  150064       1.8768     0.030271
enh89326     4   26917000   26918000      2       1  150064       1.8039     0.035626
enh89331     4   27049800   27050800      2       1  150064       1.7341     0.041453
enh89332     4   27050200   27051200      1       1  150064       1.7987      0.03603
enh89335     4   27149900   27150900      1       1  150064       3.0751     0.001052
enh89343     4   27922400   27923400      3       1  150064       1.8411     0.032801
enh89347     4   30602100   30603100      2       1  150064       1.9955     0.022995
enh89348     4   30606900   30607900      1       1  150064       2.0794      0.01879
enh89354     4   30931200   30932200      3       1  150064       1.9371     0.026364
enh89357     4   31052800   31053800      7       2  150064       2.0975     0.017973
enh89358     4   31054400   31055400      1       1  150064       2.0992       0.0179
enh89362     4   31110000   31111000      1       1  150064       2.5516     0.005362
enh89363     4   31115800   31116800      5       3  150064       2.8349    0.0022924
enh89365     4   31160100   31161100      4       2  150064       3.0028    0.0013374
enh89371     4   32789600   32790600      7       3  150064       2.2316      0.01282
enh89372     4   34182400   34183400      1       1  150064       2.9756     0.001462
enh89374     4   36226500   36227500      2       1  150064       1.8163      0.03466
enh89402     4   37826500   37827500      2       1  150064       1.7997     0.035952
enh89416     4   38052000   38053000      6       2  150064       1.7916     0.036598
enh89420     4   38073200   38074200      5       3  150064         1.89     0.029376
enh89470     4   38684600   38685600      3       2  150064       1.8787     0.030144
enh89471     4   38686100   38687100      2       1  150064       2.0673     0.019354
enh89474     4   38725300   38726300      3       2  150064       1.6803      0.04645
enh89482     4   38821200   38822200      1       1  150064       1.7412      0.04082
enh89484     4   38859500   38860500      4       1  150064       1.6666       0.0478
enh89518     4   39503700   39504700      6       3  150064       1.7085     0.043775
enh89524     4   39546500   39547500      4       2  150064       1.8371     0.033094
enh89529     4   39637400   39638400      2       1  150064       2.5878    0.0048293
enh89530     4   39641400   39642400      1       1  150064       2.5731      0.00504
enh89539     4   39935600   39936600      7       4  150064       1.7555     0.039591
enh89540     4   39936200   39937200      4       2  150064       2.3084     0.010489
enh89547     4   40177800   40178800      1       1  150064       2.1956      0.01406
enh89661     4   47212400   47213400      4       2  150064       3.1444   0.00083224
enh89663     4   47253300   47254300      4       2  150064       2.3221     0.010113
enh89664     4   47453400   47454400      1       1  150064       2.3398     0.009647
enh89667     4   47488400   47489400      5       3  150064        2.309     0.010473
enh89673     4   47567000   47568000      6       2  150064       2.0385      0.02075
enh89685     4   48131200   48132200      4       2  150064       1.7404     0.040897
enh89695     4   48333000   48334000      1       1  150064        1.977      0.02402
enh89702     4   48405500   48406500      3       1  150064       1.7049     0.044107
enh89705     4   48644600   48645600      2       1  150064       1.8341     0.033319
enh89706     4   48655700   48656700      1       1  150064       1.7022      0.04436
enh89712     4   48725000   48726000      3       2  150064       1.7863     0.037024
enh89715     4   48731000   48732000      4       2  150064       1.8904      0.02935
enh89719     4   48776900   48777900      1       1  150064       2.1063      0.01759
enh89721     4   48783200   48784200      1       1  150064        2.482     0.006533
enh89777     4   53799000   53800000      2       1  150064        1.952     0.025467
enh89861     4   55062900   55063900      3       2  150064       3.0087    0.0013118
enh89862     4   55063400   55064400      3       2  150064       3.2963   0.00048988
enh89863     4   55083200   55084200      1       1  150064       2.3698       0.0089
enh89864     4   55083900   55084900      1       1  150064       2.1427      0.01607
enh89872     4   55251300   55252300      3       2  150064       2.6964    0.0035047
enh89875     4   55268900   55269900      5       2  150064       2.4344    0.0074587
enh89876     4   55305900   55306900      2       1  150064       2.8683    0.0020632
enh89887     4   55434000   55435000      3       1  150064       1.6485     0.049624
enh89891     4   55501300   55502300      2       1  150064       1.8786     0.030152
enh89896     4   55542500   55543500      8       2  150064       2.1084     0.017497
enh89898     4   55550500   55551500      2       1  150064       1.8653     0.031067
enh89915     4   55795200   55796200      1       1  150064       1.6903      0.04549
enh89935     4   56265400   56266400      2       1  150064       1.7153     0.043149
enh89938     4   56308500   56309500      1       1  150064       1.9233      0.02722
enh89948     4   56732200   56733200      2       1  150064       1.8645     0.031126
enh89978     4   57372500   57373500      6       2  150064       1.8057     0.035482
enh89979     4   57397400   57398400      2       1  150064       2.4882    0.0064191
enh89987     4   57597800   57598800      2       1  150064        1.761     0.039122
enh90022     4   57960500   57961500      4       2  150064       1.7935     0.036446
enh90024     4   57964500   57965500      1       1  150064        1.673      0.04716
enh90025     4   57969000   57970000      1       1  150064        2.077       0.0189
enh90043     4   60463500   60464500      6       2  150064       2.2712     0.011568
enh90051     4   63747200   63748200      5       2  150064       2.3042     0.010606
enh90053     4   63784400   63785400      4       1  150064       1.8925     0.029212
enh90068     4   68551000   68552000      4       2  150064       1.9723     0.024289
enh90069     4   68563800   68564800      4       2  150064       2.8429     0.002235
enh90070     4   68564600   68565600      3       1  150064       2.7744    0.0027653
enh90071     4   68567700   68568700      4       2  150064       3.3077   0.00047037
enh90072     4   68579100   68580100      3       1  150064       3.3149    0.0004584
enh90074     4   68589600   68590600      2       1  150064       3.2319   0.00061486
enh90155     4   73370800   73371800      4       2  150064       1.7317     0.041662
enh90156     4   73432700   73433700      2       1  150064       2.8718    0.0020405
enh90170     4   74439600   74440600      1       1  150064        1.716      0.04308
enh90176     4   74528500   74529500      3       2  150064       1.9901      0.02329
enh90210     4   75022400   75023400      1       1  150064       2.1452      0.01597
enh90212     4   75071600   75072600      1       1  150064       1.7774      0.03775
enh90219     4   75368800   75369800      6       1  150064         2.35    0.0093874
enh90220     4   75371000   75372000      8       1  150064        2.285     0.011157
enh90243     4   76932500   76933500      3       2  150064       1.9335     0.026585
enh90257     4   77127500   77128500      4       2  150064       2.2392     0.012571
enh90259     4   77135800   77136800      2       1  150064       1.7965     0.036211
enh90267     4   77298200   77299200      2       1  150064       1.7072     0.043889
enh90275     4   77456500   77457500      9       1  150064        1.815      0.03476
enh90276     4   77468000   77469000      7       3  150064       1.7143     0.043238
enh90277     4   77471900   77472900      6       2  150064       2.8502    0.0021844
enh90280     4   77490800   77491800      2       1  150064       2.2143     0.013403
enh90282     4   77528600   77529600      3       2  150064       1.9841     0.023623
enh90283     4   77532300   77533300      2       1  150064       1.9167     0.027635
enh90286     4   77560000   77561000      3       1  150064       2.3226       0.0101
enh90287     4   77579500   77580500      1       1  150064        1.732      0.04164
enh90293     4   77627500   77628500      4       1  150064       1.7341     0.041451
enh90355     4   78222000   78223000     14       2  150064       2.2994      0.01074
enh90356     4   78402700   78403700      1       1  150064       1.6965       0.0449
enh90380     4   79076900   79077900      3       2  150064       1.9805     0.023823
enh90382     4   79188400   79189400      3       2  150064       1.8342     0.033314
enh90413     4   79690400   79691400      1       1  150064       2.7371     0.003099
enh90426     4   80990700   80991700      2       1  150064       2.9362    0.0016612
enh90430     4   81157100   81158100      4       1  150064       1.9818     0.023753
enh90431     4   81159100   81160100      2       1  150064       1.7196     0.042757
enh90432     4   81160600   81161600      3       2  150064        1.797      0.03617
enh90437     4   82057200   82058200      1       1  150064       1.9606      0.02496
enh90447     4   82444600   82445600      9       3  150064       1.7894     0.036779
enh90448     4   82471200   82472200      1       1  150064       2.4857     0.006464
enh90453     4   83189100   83190100      3       1  150064        2.799    0.0025631
enh90456     4   83281500   83282500      4       2  150064       1.8524     0.031985
enh90458     4   83284800   83285800      2       1  150064       2.0983     0.017941
enh90492     4   83732900   83733900      1       1  150064         1.89      0.02938
enh90496     4   83818500   83819500      1       1  150064       1.7584      0.03934
enh90498     4   83909700   83910700      2       1  150064       2.5175    0.0059094
enh90499     4   83911000   83912000      2       1  150064       2.2414     0.012499
enh90501     4   83929400   83930400      1       1  150064       2.2292       0.0129
enh90504     4   83957500   83958500      4       2  150064       2.1042      0.01768
enh90506     4   83992100   83993100      2       1  150064       1.8984     0.028823
enh90530     4   84469200   84470200      2       1  150064       2.1792     0.014659
enh90532     4   84479800   84480800      6       3  150064       1.8416     0.032767
enh90533     4   84482200   84483200      2       1  150064       2.1692     0.015034
enh90534     4   84526900   84527900      5       1  150064       2.7194    0.0032697
enh90535     4   84539700   84540700      2       1  150064       2.2656     0.011738
enh90536     4   84551100   84552100      1       1  150064       1.9612      0.02493
enh90543     4   85594600   85595600      2       1  150064       2.3121     0.010386
enh90549     4   85776600   85777600      1       1  150064       1.9527      0.02543
enh90550     4   85777400   85778400      1       1  150064       1.9527      0.02543
enh90592     4   86850800   86851800      4       2  150064       1.8539     0.031877
enh90596     4   86890800   86891800      4       2  150064       1.6629     0.048167
enh90614     4   87776900   87777900      3       2  150064       2.2327     0.012783
enh90615     4   87813900   87814900      3       1  150064       2.1295     0.016608
enh90617     4   87840300   87841300      1       1  150064       2.6554     0.003961
enh90623     4   87857800   87858800      2       1  150064       2.1823     0.014544
enh90625     4   87860600   87861600      3       2  150064       2.4621    0.0069057
enh90627     4   87867600   87868600      2       1  150064       2.8693    0.0020568
enh90630     4   87891500   87892500      5       2  150064       2.7788    0.0027279
enh90632     4   87895000   87896000      1       1  150064       2.7898     0.002637
enh90633     4   87898400   87899400      5       2  150064       2.8232    0.0023776
enh90636     4   87929500   87930500      2       1  150064       2.1723     0.014915
enh90637     4   87930200   87931200      2       1  150064       3.0005    0.0013479
enh90642     4   87940200   87941200      4       2  150064       2.9465    0.0016069
enh90643     4   87946100   87947100      1       1  150064       2.7943     0.002601
enh90645     4   87950700   87951700      4       2  150064       2.3684    0.0089321
enh90646     4   87952200   87953200      2       1  150064       1.9813     0.023781
enh90650     4   87959600   87960600      4       2  150064        2.444    0.0072626
enh90652     4   87963800   87964800      2       1  150064       1.8671     0.030942
enh90653     4   87965500   87966500      2       1  150064       2.1038     0.017699
enh90655     4   87975700   87976700      7       3  150064       2.3092     0.010467
enh90656     4   87979200   87980200      4       1  150064       1.9778     0.023976
enh90667     4   88024600   88025600      3       1  150064       1.7177     0.042927
enh90674     4   88156200   88157200      1       1  150064       1.7099      0.04364
enh90682     4   88348000   88349000      5       2  150064        1.826     0.033928
enh90704     4   88899200   88900200      5       2  150064        1.811     0.035068
enh90722     4   89152400   89153400      4       2  150064       1.8259     0.033934
enh90794     4   90630000   90631000      5       1  150064       2.7467    0.0030097
enh90795     4   90674400   90675400      4       2  150064       1.7948     0.036344
enh90804     4   90743000   90744000      2       1  150064       2.0233     0.021519
enh90805     4   90747400   90748400     13       3  150064       1.6987     0.044687
enh90806     4   90750600   90751600      4       1  150064       1.6997     0.044592
enh90807     4   90755000   90756000      8       2  150064       1.9313      0.02672
enh90812     4   94605200   94606200      8       4  150064       1.8002     0.035913
enh90817     4   95130600   95131600      1       1  150064       1.8048      0.03555
enh90849     4   95722900   95723900      3       2  150064       2.7215    0.0032495
enh90856     4   96141700   96142700      1       1  150064       1.8731      0.03053
enh90859     4   96225000   96226000      5       1  150064        1.975     0.024133
enh90860     4   96226000   96227000      2       1  150064       2.2194     0.013229
enh90861     4   96239300   96240300      3       1  150064       2.9661    0.0015082
enh90883     4   99403800   99404800      1       1  150064        2.184      0.01448
enh90885     4   99415800   99416800      4       1  150064       1.8607     0.031395
enh90897     4   99468000   99469000      5       2  150064       2.3095     0.010457
enh90900     4   99489900   99490900      3       2  150064       1.8183      0.03451
enh90906     4   99509000   99510000      3       1  150064        2.763    0.0028632
enh90937     4  100303900  100304900      9       5  150064       2.6508    0.0040152
enh90946     4  100806900  100807900      1       1  150064       1.6884      0.04567
enh90948     4  100815900  100816900      6       2  150064       1.7416     0.040791
enh90950     4  100865500  100866500      4       2  150064       2.5919    0.0047717
enh90951     4  100887300  100888300      3       1  150064       2.9041    0.0018418
enh90952     4  100913200  100914200      2       1  150064       2.3804    0.0086479
enh90953     4  100918600  100919600      2       1  150064       1.7481     0.040222
enh90954     4  100919600  100920600      2       1  150064       2.7663    0.0028348
enh90955     4  101008500  101009500      3       1  150064       2.1348     0.016389
enh90956     4  101014500  101015500      2       1  150064        2.258     0.011974
enh90967     4  101949800  101950800      2       1  150064        2.558    0.0052645
enh90970     4  102024600  102025600      1       1  150064         2.09      0.01831
enh90972     4  102048200  102049200      2       1  150064       1.7554     0.039595
enh90976     4  102112600  102113600      3       1  150064       1.9254     0.027088
enh90978     4  102160400  102161400      4       1  150064       1.7308     0.041741
enh90993     4  102893300  102894300      4       2  150064       2.0622     0.019595
enh90994     4  102897900  102898900      3       2  150064       2.0125     0.022086
enh90997     4  103138600  103139600      4       2  150064       3.2523   0.00057238
enh91005     4  103427400  103428400      1       1  150064       1.9243      0.02716
enh91019     4  103655500  103656500      1       1  150064        2.895     0.001896
enh91020     4  103678400  103679400      2       1  150064       2.3234     0.010078
enh91021     4  103732000  103733000      5       2  150064       3.7109   0.00010327
enh91022     4  103735500  103736500      3       1  150064       3.8649    5.557e-05
enh91024     4  103743300  103744300      2       1  150064       3.1289   0.00087718
enh91025     4  103932700  103933700      4       2  150064       2.5792     0.004952
enh91026     4  103939400  103940400      2       1  150064       3.5984   0.00016012
enh91037     4  104984400  104985400      3       2  150064       1.6903     0.045485
enh91055     4  106555700  106556700      1       1  150064       1.9589      0.02506
enh91057     4  106628000  106629000      1       1  150064        2.009      0.02227
enh91060     4  106729300  106730300      2       1  150064       1.9483     0.025691
enh91061     4  106753500  106754500      3       1  150064       1.6454     0.049946
enh91066     4  107194500  107195500      2       1  150064       1.8752     0.030382
enh91098     4  108850800  108851800      4       2  150064       2.7548    0.0029365
enh91099     4  108853800  108854800      2       1  150064       2.0506     0.020153
enh91100     4  108855100  108856100      3       1  150064       2.7086    0.0033781
enh91115     4  109030800  109031800      2       1  150064       2.0822     0.018663
enh91119     4  109059900  109060900      4       1  150064        2.183     0.014518
enh91124     4  109076700  109077700      1       1  150064       1.8854      0.02969
enh91139     4  109266700  109267700      6       2  150064       2.3522    0.0093303
enh91156     4  109481000  109482000      2       1  150064       2.1514     0.015722
enh91160     4  109544200  109545200      1       1  150064       2.0204      0.02167
enh91223     4  112610900  112611900      4       2  150064        1.843     0.032662
enh91245     4  113740300  113741300      4       2  150064       2.1334     0.016445
enh91246     4  113744600  113745600      4       2  150064       1.8336     0.033359
enh91265     4  114037500  114038500      3       2  150064       3.3631   0.00038538
enh91266     4  114052600  114053600      1       1  150064       3.3865    0.0003539
enh91269     4  114066500  114067500      6       2  150064       2.3667    0.0089726
enh91277     4  114357300  114358300      1       1  150064       2.2711      0.01157
enh91295     4  114621300  114622300      3       1  150064       2.2875     0.011084
enh91318     4  116496800  116497800      3       2  150064       1.9671     0.024587
enh91319     4  118006600  118007600      6       2  150064       2.1713     0.014955
enh91320     4  118904400  118905400      1       1  150064        3.628    0.0001428
enh91321     4  118953800  118954800      6       2  150064       2.3028     0.010644
enh91333     4  119604300  119605300      4       2  150064       1.8435     0.032626
enh91336     4  119680300  119681300      1       1  150064        1.753       0.0398
enh91388     4  120974000  120975000      4       2  150064        1.946     0.025825
enh91398     4  121614800  121615800      5       1  150064       2.2193     0.013231
enh91418     4  122647700  122648700      5       2  150064       1.6505     0.049421
enh91421     4  122706000  122707000      2       1  150064       1.9627      0.02484
enh91422     4  122710300  122711300      4       2  150064       2.0417     0.020593
enh91423     4  122711100  122712100      1       1  150064       1.9067      0.02828
enh91429     4  122898300  122899300      1       1  150064       2.4591     0.006964
enh91440     4  123652500  123653500      1       1  150064       1.7892      0.03679
enh91453     4  123819700  123820700      7       3  150064       2.1673     0.015107
enh91454     4  123820300  123821300      1       1  150064       1.7466      0.04035
enh91460     4  123938600  123939600      1       1  150064         1.89      0.02938
enh91462     4  124048800  124049800      1       1  150064       1.9662      0.02464
enh91473     4  124273200  124274200      1       1  150064       1.9164      0.02766
enh91480     4  124373800  124374800      2       1  150064       1.6871      0.04579
enh91490     4  124523700  124524700      1       1  150064       2.1457      0.01595
enh91500     4  124777900  124778900      1       1  150064       1.6813      0.04635
enh91533     4  125925800  125926800      1       1  150064       2.1077      0.01753
enh91559     4  129149400  129150400      2       1  150064       1.8349     0.033259
enh91560     4  129162200  129163200      3       1  150064       2.0241     0.021479
enh91562     4  129204000  129205000      1       1  150064       1.8543      0.03185
enh91569     4  129242300  129243300      1       1  150064       3.3455    0.0004107
enh91570     4  129243600  129244600      2       1  150064        1.865     0.031091
enh91571     4  129244400  129245400      3       1  150064       2.7896    0.0026388
enh91572     4  129254500  129255500      1       1  150064       3.4182    0.0003152
enh91575     4  129269000  129270000      2       1  150064        2.164     0.015234
enh91581     4  129306900  129307900      4       2  150064       2.6691    0.0038022
enh91582     4  129311400  129312400      3       1  150064       1.8313     0.033524
enh91583     4  129314100  129315100      6       3  150064       2.0561     0.019886
enh91588     4  129389100  129390100      2       1  150064       1.8834     0.029823
enh91590     4  129439100  129440100      3       2  150064       1.6745     0.047015
enh91591     4  129449800  129450800      5       2  150064       1.7111     0.043528
enh91631     4  138598000  138599000      3       2  150064       1.9036     0.028483
enh91649     4  139311300  139312300      4       2  150064       1.9893     0.023337
enh91650     4  139326400  139327400      5       3  150064       2.3609    0.0091151
enh91654     4  139483200  139484200      4       2  150064       2.0211     0.021632
enh91662     4  139937800  139938800      3       1  150064       3.2198   0.00064145
enh91663     4  139938800  139939800      4       2  150064       2.8135    0.0024503
enh91664     4  139940700  139941700      1       1  150064       3.2762    0.0005261
enh91665     4  139946000  139947000      3       2  150064       2.6905     0.003567
enh91666     4  139949100  139950100      1       1  150064       2.7598     0.002892
enh91669     4  140065500  140066500      4       2  150064       2.3645    0.0090284
enh91670     4  140074500  140075500      1       1  150064       3.2176    0.0006463
enh91672     4  140093000  140094000      3       2  150064       1.9157     0.027702
enh91674     4  140099800  140100800      4       2  150064       1.9009     0.028657
enh91677     4  140164800  140165800      3       1  150064       2.6725    0.0037644
enh91678     4  140166000  140167000      4       1  150064       2.7165     0.003299
enh91680     4  140187900  140188900      2       1  150064       1.8131     0.034907
enh91694     4  140472000  140473000      1       1  150064       2.9567     0.001555
enh91695     4  140472900  140473900      3       2  150064       2.2174     0.013298
enh91697     4  140513700  140514700      1       1  150064       1.6754      0.04693
enh91718     4  140735800  140736800      4       1  150064       3.1349   0.00085947
enh91740     4  140888400  140889400      3       2  150064       1.9453      0.02587
enh91756     4  141015800  141016800      3       1  150064       1.8587     0.031533
enh91759     4  141025600  141026600      1       1  150064       1.9615      0.02491
enh91805     4  141859200  141860200      6       2  150064       2.9853    0.0014164
enh91806     4  141868300  141869300      5       2  150064       3.0701    0.0010701
enh91817     4  142143500  142144500      1       1  150064       2.2479      0.01229
enh91838     4  143076200  143077200      6       2  150064       1.7897     0.036754
enh91841     4  143191000  143192000      1       1  150064       1.8255      0.03396
enh91844     4  143216000  143217000      3       2  150064       1.9145     0.027781
enh91865     4  143304400  143305400      5       2  150064       1.6601     0.048452
enh91866     4  143308500  143309500      9       1  150064       1.7296     0.041849
enh91867     4  143313400  143314400      2       1  150064        1.818     0.034529
enh91868     4  143317300  143318300      1       1  150064       1.8005      0.03589
enh91876     4  143372900  143373900      1       1  150064        2.252      0.01216
enh91885     4  143882600  143883600      1       1  150064       2.9359     0.001663
enh91902     4  144282200  144283200      5       2  150064       1.9774     0.023998
enh91904     4  144296200  144297200      5       2  150064        1.729     0.041902
enh91907     4  144308400  144309400      5       2  150064       1.8432     0.032651
enh91908     4  144310900  144311900      2       1  150064       1.8756     0.030356
enh91909     4  144314000  144315000      3       2  150064       1.8376     0.033059
enh91910     4  144317500  144318500      2       1  150064       1.7474     0.040286
enh91916     4  144479400  144480400      5       2  150064       2.8259    0.0023571
enh91918     4  144507200  144508200      1       1  150064       3.2628    0.0005516
enh91984     4  148024200  148025200      5       2  150064       3.1704   0.00076123
enh91985     4  148025600  148026600      6       2  150064       2.2377      0.01262
enh92045     4  148977900  148978900      1       1  150064       2.1399      0.01618
enh92046     4  148982700  148983700      4       2  150064       2.0855     0.018514
enh92077     4  151136600  151137600      4       2  150064       2.2514     0.012181
enh92078     4  151138100  151139100      2       1  150064       1.8991     0.028779
enh92084     4  151203900  151204900      3       2  150064       1.7373     0.041168
enh92094     4  151871600  151872600      2       1  150064         1.79     0.036729
enh92135     4  153082700  153083700      2       1  150064       1.7549     0.039639
enh92249     4  154597200  154598200      3       2  150064       1.7791     0.037613
enh92251     4  154668600  154669600      2       1  150064        1.702     0.044382
enh92288     4  157493200  157494200      4       2  150064       2.0615     0.019629
enh92289     4  157515600  157516600      4       2  150064       1.7702     0.038347
enh92290     4  157519100  157520100      2       1  150064       2.9665    0.0015062
enh92350     4  159688600  159689600      1       1  150064       1.8692       0.0308
enh92351     4  159692900  159693900      2       1  150064       1.6637     0.048088
enh92356     4  159699600  159700600      3       1  150064        1.769     0.038449
enh92357     4  159704100  159705100      3       1  150064       2.1406     0.016154
enh92359     4  159707800  159708800      4       1  150064       1.9598      0.02501
enh92368     4  159726300  159727300      3       1  150064        2.006      0.02243
enh92370     4  159729400  159730400      5       2  150064       1.7727     0.038138
enh92377     4  159792200  159793200      1       1  150064       2.1862       0.0144
enh92379     4  159805200  159806200      1       1  150064       2.1571       0.0155
enh92381     4  159823400  159824400      2       1  150064       1.8648     0.031107
enh92413     4  160319100  160320100      3       1  150064       1.7938     0.036424
enh92427     4  165898800  165899800      2       1  150064       1.8408     0.032823
enh92428     4  165980400  165981400      1       1  150064       2.3069      0.01053
enh92433     4  166142300  166143300      3       2  150064       3.2513   0.00057434
enh92486     4  169786600  169787600      3       1  150064       2.1048     0.017653
enh92506     4  169989200  169990200      8       3  150064       2.1235     0.016857
enh92507     4  169991200  169992200      3       2  150064       1.9231     0.027235
enh92509     4  170015900  170016900      4       2  150064       2.2093     0.013577
enh92510     4  170017400  170018400      5       2  150064       1.7662     0.038682
enh92511     4  170021100  170022100      2       1  150064       2.7468    0.0030094
enh92515     4  170055100  170056100      1       1  150064       2.7011     0.003456
enh92516     4  170058200  170059200      1       1  150064       2.1201        0.017
enh92518     4  170080800  170081800      2       1  150064       2.2649     0.011758
enh92519     4  170086000  170087000      2       1  150064       2.2185     0.013259
enh92520     4  170087400  170088400      3       1  150064        2.297     0.010809
enh92535     4  170162300  170163300      4       2  150064       1.7415     0.040796
enh92551     4  170226600  170227600      3       2  150064       3.5835   0.00016949
enh92552     4  170236200  170237200      3       1  150064       4.2191   1.2264e-05
enh92554     4  170258800  170259800      4       2  150064       2.9556    0.0015603
enh92556     4  170266100  170267100      4       2  150064       3.8522    5.854e-05
enh92557     4  170283600  170284600      1       1  150064       4.0093    3.045e-05
enh92558     4  170284400  170285400      4       2  150064       4.0444   2.6224e-05
enh92559     4  170293200  170294200      3       2  150064        2.987    0.0014086
enh92561     4  170304000  170305000      2       1  150064       4.5426    2.778e-06
enh92562     4  170304900  170305900      2       1  150064       4.5896   2.2207e-06
enh92563     4  170317600  170318600      2       1  150064       3.4581   0.00027197
enh92564     4  170318800  170319800      2       1  150064       3.8198   6.6789e-05
enh92565     4  170325700  170326700      2       1  150064       4.1424   1.7181e-05
enh92566     4  170331700  170332700      5       2  150064       4.4231   4.8648e-06
enh92568     4  170406600  170407600      3       1  150064       1.9236     0.027205
enh92569     4  170504400  170505400      4       2  150064       3.4603   0.00026981
enh92570     4  170525500  170526500      3       2  150064       4.2498   1.0698e-05
enh92571     4  170531300  170532300      5       2  150064       1.6846     0.046029
enh92573     4  170540000  170541000      3       2  150064       4.9788   3.1997e-07
enh92574     4  170543600  170544600      2       1  150064        3.486   0.00024516
enh92577     4  170570600  170571600      4       2  150064       2.0193     0.021727
enh92579     4  170578500  170579500      4       2  150064       4.2482   1.0774e-05
enh92580     4  170580000  170581000      3       2  150064       3.9536    3.849e-05
enh92581     4  170582500  170583500      2       1  150064        3.358   0.00039257
enh92582     4  170584900  170585900      3       1  150064       3.9918   3.2781e-05
enh92590     4  170877400  170878400      2       1  150064       2.4203    0.0077541
enh92592     4  170914500  170915500      2       1  150064       2.3071     0.010524
enh92596     4  170929300  170930300      3       1  150064       1.7631     0.038941
enh92597     4  170935700  170936700      3       1  150064       2.0669     0.019373
enh92599     4  170945500  170946500      4       2  150064       1.7523      0.03986
enh92626     4  174185400  174186400      4       2  150064       1.7445     0.040533
enh92681     4  177707600  177708600      4       2  150064       2.1528     0.015669
enh92700     4  178361600  178362600      3       1  150064       1.9138     0.027821
enh92730     4  182741800  182742800      2       1  150064       2.7118    0.0033462
enh92739     4  182904000  182905000      5       3  150064       2.4939    0.0063179
enh92755     4  183616200  183617200      2       1  150064       1.9244     0.027151
enh92765     4  183859100  183860100      1       1  150064       2.6627     0.003876
enh92771     4  184028000  184029000      1       1  150064       2.3286     0.009941
enh92773     4  184039600  184040600      4       1  150064       2.2833     0.011205
enh92774     4  184040000  184041000      3       1  150064       2.3324    0.0098388
enh92776     4  184060200  184061200      5       3  150064       1.6971     0.044837
enh92791     4  184183200  184184200      2       1  150064       1.7548     0.039651
enh92825     4  184434600  184435600      1       1  150064       1.7898      0.03674
enh92827     4  184492300  184493300      6       2  150064       2.0122       0.0221
enh92847     4  184960500  184961500      4       1  150064       1.8006     0.035879
enh92857     4  185200500  185201500      2       1  150064       3.2915   0.00049834
enh92865     4  185276000  185277000      4       2  150064       1.7955     0.036283
enh92872     4  185338500  185339500      6       3  150064       1.9499     0.025594
enh92888     4  185392300  185393300      4       1  150064        2.034     0.020978
enh92897     4  185565800  185566800      2       1  150064       1.8297     0.033651
enh92900     4  185572800  185573800      2       1  150064       1.6589     0.048567
enh92906     4  185652000  185653000      8       2  150064       2.0459     0.020383
enh92908     4  185667800  185668800      3       1  150064       1.9627     0.024843
enh92921     4  185736400  185737400      3       2  150064         1.76       0.0392
enh92966     4  186174600  186175600      6       2  150064       2.0481     0.020277
enh92971     4  186204100  186205100      1       1  150064       2.3098      0.01045
enh92972     4  186205400  186206400      2       1  150064       2.1899     0.014265
enh92973     4  186207300  186208300      2       1  150064       1.9829     0.023691
enh92974     4  186226800  186227800      1       1  150064       2.4069     0.008044
enh93014     4  186988800  186989800      3       2  150064       2.5305    0.0056955
enh93016     4  187018400  187019400      4       1  150064       2.4394    0.0073559
enh93043     4  187761600  187762600      5       3  150064       2.3496    0.0093957
enh93046     4  187766100  187767100      8       3  150064       1.9588     0.025071
enh93051     4  187992800  187993800      7       2  150064       3.0595    0.0011086
enh93054     4  188105300  188106300      1       1  150064       2.0116      0.02213
enh93055     4  188130500  188131500      6       2  150064       1.7042     0.044174
enh93070     4  189970600  189971600      5       2  150064       1.8566     0.031685
enh93074     4  190295200  190296200     12       4  150064       2.1416     0.016114
enh93109     5     376800     377800      1       1  150064       2.1051      0.01764
enh93146     5    1100100    1101100      5       3  150064        1.689     0.045611
enh93147     5    1105200    1106200      2       1  150064       1.7543     0.039692
enh93228     5    5419000    5420000      7       2  150064       2.7739    0.0027693
enh93230     5    5424500    5425500      1       1  150064       2.8418     0.002243
enh93232     5    5432800    5433800      4       2  150064       2.7595    0.0028949
enh93233     5    5493900    5494900      3       2  150064       2.4642    0.0068667
enh93235     5    6159500    6160500      4       2  150064       1.9202     0.027413
enh93240     5    6607900    6608900      9       4  150064       1.9203     0.027407
enh93241     5    6614500    6615500      6       1  150064       2.0747     0.019006
enh93242     5    6631000    6632000      1       1  150064       2.3401     0.009639
enh93245     5    6704400    6705400      4       2  150064       2.4971    0.0062599
enh93247     5    6717700    6718700      5       2  150064       1.9567     0.025189
enh93248     5    6720200    6721200      6       2  150064       2.7104    0.0033599
enh93249     5    6723000    6724000     10       4  150064       2.0833     0.018611
enh93250     5    6728200    6729200      6       3  150064       2.5062    0.0061017
enh93251     5    6731800    6732800      7       3  150064       2.9876    0.0014058
enh93252     5    6734100    6735100      7       3  150064       3.3376   0.00042245
enh93255     5    6766700    6767700      3       1  150064       1.6875     0.045758
enh93256     5    6770400    6771400      5       3  150064       1.6512     0.049349
enh93260     5    7596500    7597500      3       2  150064        1.895     0.029046
enh93265     5    7816000    7817000      1       1  150064       2.3398     0.009647
enh93323     5    9372800    9373800      5       2  150064        2.057     0.019844
enh93325     5    9376000    9377000      5       3  150064       1.9757     0.024095
enh93327     5    9396100    9397100      1       1  150064       1.8565      0.03169
enh93362     5    9820600    9821600      2       1  150064       2.2738      0.01149
enh93471     5   14200200   14201200      3       2  150064       1.8269     0.033859
enh93474     5   14208600   14209600      2       1  150064       2.2947     0.010874
enh93489     5   14242700   14243700      1       1  150064       1.6453      0.04995
enh93504     5   14313800   14314800      1       1  150064       1.8281      0.03377
enh93533     5   14660400   14661400      1       1  150064       2.5045     0.006131
enh93538     5   14672000   14673000      1       1  150064       2.0484      0.02026
enh93540     5   14676200   14677200      1       1  150064       1.8928      0.02919
enh93545     5   14706100   14707100      2       1  150064       1.9555     0.025264
enh93572     5   15285800   15286800      2       1  150064       1.6514     0.049333
enh93578     5   15566400   15567400      3       2  150064       1.7861     0.037045
enh93604     5   15929500   15930500      2       1  150064       2.4232    0.0076917
enh93606     5   15937700   15938700      3       1  150064       2.5888    0.0048153
enh93609     5   16458300   16459300      1       1  150064       1.7102      0.04361
enh93610     5   16459300   16460300      1       1  150064         1.78      0.03754
enh93616     5   16539000   16540000      2       1  150064       2.5106    0.0060262
enh93617     5   16540500   16541500      2       1  150064       2.4877    0.0064293
enh93631     5   16712800   16713800      1       1  150064       2.8418     0.002243
enh93642     5   16787100   16788100      8       3  150064       1.6622     0.048238
enh93643     5   16788200   16789200      2       1  150064       1.9738     0.024201
enh93661     5   16839100   16840100      4       1  150064       1.8135     0.034875
enh93739     5   17738400   17739400      2       1  150064       2.1679     0.015085
enh93770     5   31749800   31750800      2       1  150064       1.6483     0.049642
enh93829     5   33302800   33303800      1       1  150064       1.9522      0.02546
enh93831     5   33319900   33320900      5       2  150064       2.3209     0.010147
enh93837     5   33662200   33663200      1       1  150064         1.74      0.04093
enh93883     5   34523600   34524600      2       1  150064       1.9312     0.026732
enh93952     5   35182800   35183800      3       1  150064       1.6656     0.047898
enh93957     5   35478700   35479700      2       1  150064       1.6872     0.045786
enh93962     5   35724800   35725800      4       1  150064       2.1128      0.01731
enh93987     5   36502700   36503700     10       4  150064       1.8256     0.033952
enh93998     5   36743700   36744700      4       2  150064        1.755     0.039629
enh94010     5   37436000   37437000      2       1  150064       2.0674     0.019347
enh94018     5   37737000   37738000      1       1  150064       1.9189       0.0275
enh94024     5   37816600   37817600      6       3  150064       2.2431     0.012446
enh94029     5   38077600   38078600      2       1  150064       2.2839     0.011189
enh94053     5   38723700   38724700      3       2  150064       2.2719     0.011547
enh94063     5   38808900   38809900      1       1  150064       2.0195      0.02172
enh94073     5   38925700   38926700      2       1  150064       2.0298      0.02119
enh94074     5   39015000   39016000      2       1  150064         2.25     0.012223
enh94075     5   39021300   39022300      3       2  150064       2.4869    0.0064434
enh94078     5   39054200   39055200      4       2  150064       2.7002    0.0034654
enh94080     5   39062400   39063400      4       2  150064       2.6778    0.0037057
enh94081     5   39072100   39073100      3       2  150064       2.3459    0.0094907
enh94082     5   39077000   39078000      1       1  150064       2.0849      0.01854
enh94083     5   39080400   39081400      4       1  150064        1.973     0.024247
enh94084     5   39092900   39093900      1       1  150064       1.9055      0.02836
enh94101     5   39402000   39403000      1       1  150064       2.5456     0.005454
enh94145     5   40551500   40552500      3       2  150064       1.6549     0.048976
enh94200     5   42985600   42986600      1       1  150064       1.9552      0.02528
enh94214     5   43425700   43426700      3       1  150064       1.8325     0.033437
enh94229     5   44810700   44811700      2       1  150064       3.2993   0.00048464
enh94230     5   44827300   44828300      3       1  150064       3.7996   7.2466e-05
enh94231     5   44875700   44876700      2       1  150064         3.96   3.7472e-05
enh94257     5   52160400   52161400      1       1  150064       1.8114      0.03504
enh94273     5   52323300   52324300      3       2  150064       1.9176     0.027582
enh94276     5   52333300   52334300      3       1  150064       1.9859      0.02352
enh94297     5   52639100   52640100      6       4  150064       1.8256     0.033954
enh94298     5   52656600   52657600      4       2  150064       2.3237     0.010071
enh94308     5   52898600   52899600      2       1  150064       2.1356     0.016358
enh94326     5   53573300   53574300      5       1  150064       1.6791     0.046568
enh94328     5   53597300   53598300      2       1  150064       2.6232    0.0043557
enh94331     5   53711800   53712800      4       2  150064       1.6828     0.046211
enh94349     5   53897300   53898300      4       2  150064       2.3647    0.0090231
enh94352     5   53939600   53940600      2       1  150064       2.1057     0.017617
enh94353     5   53942200   53943200      5       2  150064       2.0182     0.021785
enh94368     5   54099300   54100300      4       2  150064       1.7091     0.043714
enh94369     5   54140700   54141700      4       2  150064       2.8616    0.0021073
enh94413     5   55148800   55149800      2       1  150064       1.8506     0.032114
enh94417     5   55199400   55200400      1       1  150064       3.2814    0.0005164
enh94419     5   55218500   55219500      4       2  150064       2.0148     0.021964
enh94445     5   55460100   55461100      3       1  150064       1.6582     0.048637
enh94446     5   55465400   55466400      5       2  150064       1.7006     0.044507
enh94523     5   56481900   56482900      2       1  150064        1.654     0.049064
enh94524     5   56483900   56484900      2       1  150064        1.654      0.04906
enh94532     5   56594700   56595700      6       3  150064       1.9785     0.023936
enh94533     5   56596000   56597000      2       1  150064       1.9334     0.026597
enh94541     5   56666200   56667200      3       2  150064       2.6207    0.0043874
enh94586     5   57133600   57134600      1       1  150064       1.8157      0.03471
enh94587     5   57138000   57139000      1       1  150064       1.8845      0.02975
enh94591     5   57428900   57429900      4       2  150064       2.3133     0.010353
enh94594     5   57479000   57480000      5       3  150064       1.8003      0.03591
enh94595     5   57483500   57484500      5       2  150064       2.4504    0.0071343
enh94598     5   57569400   57570400      2       1  150064        3.589   0.00016596
enh94603     5   57708600   57709600      3       1  150064        1.696     0.044943
enh94604     5   57750100   57751100      2       1  150064       2.3123      0.01038
enh94622     5   58298000   58299000     10       3  150064       2.4339    0.0074683
enh94623     5   58331400   58332400      4       2  150064        2.001     0.022694
enh94654     5   58654000   58655000      3       2  150064       1.6464     0.049841
enh94659     5   58813000   58814000      2       1  150064       1.8415     0.032773
enh94660     5   58822000   58823000      1       1  150064       1.8936      0.02914
enh94662     5   58879200   58880200      2       1  150064        1.653      0.04917
enh94664     5   58883700   58884700      2       1  150064       1.6588     0.048579
enh94674     5   59005600   59006600      2       1  150064       2.1323     0.016492
enh94675     5   59020500   59021500      1       1  150064        2.099      0.01791
enh94702     5   59836700   59837700      4       2  150064        2.997    0.0013634
enh94704     5   59928900   59929900      2       1  150064       2.1243     0.016823
enh94706     5   59973100   59974100      4       2  150064       2.6219    0.0043717
enh94707     5   59992800   59993800      2       1  150064       2.6183    0.0044181
enh94711     5   60253500   60254500      2       1  150064       3.2924   0.00049667
enh94712     5   60347300   60348300      3       2  150064        2.199     0.013938
enh94713     5   60348800   60349800      3       2  150064       2.9052    0.0018353
enh94715     5   60456000   60457000      4       2  150064        3.335   0.00042644
enh94717     5   60524400   60525400      5       3  150064       5.3722   3.8897e-08
enh94718     5   60541200   60542200      1       1  150064       2.8933     0.001906
enh94719     5   60559200   60560200      4       2  150064       2.1755     0.014795
enh94721     5   60572900   60573900      4       2  150064       3.9699   3.5957e-05
enh94722     5   60576100   60577100      3       1  150064       3.7649   8.3299e-05
enh94723     5   60585100   60586100      2       1  150064       3.9038   4.7339e-05
enh94724     5   60586300   60587300      3       2  150064       5.5566   1.3758e-08
enh94725     5   60588400   60589400      2       1  150064       4.2904   8.9184e-06
enh94726     5   60597500   60598500      1       1  150064       1.6491      0.04956
enh94727     5   60600000   60601000      1       1  150064       4.0617    2.436e-05
enh94729     5   60607400   60608400      2       1  150064       3.8005   7.2195e-05
enh94731     5   60615200   60616200      3       2  150064       6.1932   2.9478e-10
enh94733     5   60624300   60625300      1       1  150064       6.6855    1.151e-11
enh94734     5   60636600   60637600      2       1  150064       2.5333    0.0056494
enh94737     5   60642300   60643300      3       1  150064       6.2207   2.4745e-10
enh94742     5   60685300   60686300      2       1  150064       2.3369    0.0097216
enh94745     5   60698700   60699700      1       1  150064       4.7789    8.811e-07
enh94746     5   60699900   60700900      1       1  150064       4.8041    7.773e-07
enh94747     5   60704000   60705000      2       1  150064        4.271   9.7277e-06
enh94748     5   60705300   60706300      4       2  150064       2.4344     0.007458
enh94750     5   60725200   60726200      1       1  150064       4.6812    1.426e-06
enh94752     5   60727600   60728600      2       1  150064       5.8212   2.9217e-09
enh94754     5   60760200   60761200      1       1  150064       4.6098    2.015e-06
enh94755     5   60761800   60762800      1       1  150064       4.7492    1.021e-06
enh94761     5   60900000   60901000      3       2  150064       2.8338    0.0023001
enh94762     5   60910000   60911000      3       2  150064       3.1568   0.00079754
enh94775     5   61603700   61604700      2       1  150064       1.7886     0.036841
enh94776     5   61605900   61606900      3       2  150064       2.1313     0.016532
enh94777     5   61607400   61608400      7       4  150064       2.2846     0.011167
enh94778     5   61609300   61610300      3       1  150064       1.7728     0.038129
enh94782     5   61707400   61708400      1       1  150064       1.9596      0.02502
enh94783     5   61709400   61710400      2       1  150064       1.9192     0.027478
enh94788     5   62028300   62029300      1       1  150064       1.8986      0.02881
enh94789     5   62982600   62983600      7       3  150064       2.2892     0.011034
enh94792     5   63925100   63926100      2       1  150064       2.0125     0.022083
enh94796     5   64322700   64323700      1       1  150064       2.7858      0.00267
enh94797     5   64330000   64331000      4       1  150064       2.6771    0.0037133
[truncated: 986,679 more chars]
