# Supplementary material for: Identifying enhancer properties associated with genetic risk for complex traits using regulome-wide association studies
Source: PLoS Comput Biol. 2022 Sep 7;18(9):e1010430. doi: 10.1371/journal.pcbi.1010430 (PMC9484640; doi:10.1371/journal.pcbi.1010430)
Supplement: S3 Table — Sample names are as described in the ROADMAP epigenomics project integrative analysis portal: https://egg2.wustl.edu/roadmap/web_portal/meta.html. (ZIP) [file pcbi.1010430.s010.zip › supplemental_table3/E057skin_sig_enhancers05.gcov.out]

GENE       CHR      START       STOP  NSNPS  NPARAM       N        ZSTAT            P
enh46508     1     966500     967500      1       1  150064       1.6666       0.0478
enh46526     1    1179100    1180100      4       2  150064       2.0613     0.019638
enh46573     1    1480900    1481900      2       1  150064       1.6625     0.048204
enh46591     1    1706800    1707800      3       2  150064       2.5144    0.0059618
enh46612     1    1841200    1842200      3       1  150064       2.0797     0.018775
enh46621     1    2052200    2053200      4       2  150064       2.4843    0.0064907
enh46622     1    2058300    2059300      2       1  150064       3.0317    0.0012161
enh46623     1    2062900    2063900      3       2  150064       3.1698   0.00076283
enh46625     1    2067500    2068500      2       1  150064       2.0175     0.021824
enh46626     1    2068300    2069300      4       2  150064       3.2811   0.00051702
enh46627     1    2071200    2072200      5       2  150064       3.2169   0.00064792
enh46628     1    2101600    2102600      1       1  150064       3.4508    0.0002795
enh46636     1    2127000    2128000      2       1  150064       2.5265    0.0057606
enh46640     1    2137600    2138600      3       2  150064       2.2989     0.010754
enh46676     1    2372500    2373500      8       3  150064        5.342   4.5955e-08
enh46679     1    2381300    2382300      5       2  150064       5.0325   2.4207e-07
enh46682     1    2388400    2389400      3       2  150064       3.1764   0.00074554
enh46683     1    2391800    2392800      2       1  150064        3.842   6.1011e-05
enh46684     1    2395700    2396700      2       1  150064       1.7652     0.038768
enh46695     1    2486100    2487100      1       1  150064       2.5752     0.005009
enh46700     1    2519600    2520600      3       1  150064       2.7174    0.0032897
enh46701     1    2524200    2525200      9       2  150064        3.112   0.00092914
enh46702     1    2525600    2526600      3       1  150064       2.6951    0.0035182
enh46773     1    5449000    5450000      1       1  150064       1.6795      0.04653
enh46803     1    6260300    6261300      1       1  150064       1.7453      0.04047
enh46836     1    6446800    6447800      2       1  150064       1.7695     0.038403
enh46837     1    6449600    6450600      3       2  150064       2.4151    0.0078652
enh46841     1    6530600    6531600      2       1  150064       2.6864    0.0036111
enh46842     1    6532800    6533800      1       1  150064       3.1825      0.00073
enh46846     1    6552600    6553600      2       1  150064       1.7867     0.036993
enh46848     1    6572700    6573700      2       1  150064       1.9351     0.026486
enh46849     1    6575400    6576400      1       1  150064       2.1343      0.01641
enh46858     1    6648700    6649700      4       2  150064       1.7673     0.038589
enh46859     1    6657300    6658300      5       2  150064       1.6938     0.045156
enh46861     1    6668800    6669800      1       1  150064       1.8314      0.03352
enh46862     1    6669700    6670700      2       1  150064       1.8196     0.034411
enh46864     1    6675900    6676900      3       1  150064       2.1533     0.015649
enh46865     1    6684300    6685300      2       1  150064       2.1264     0.016733
enh46866     1    6686200    6687200      1       1  150064       3.9894    3.312e-05
enh46867     1    6694400    6695400      8       2  150064        2.543    0.0054959
enh46870     1    6759600    6760600      3       1  150064        3.954   3.8435e-05
enh46881     1    6862500    6863500      1       1  150064       1.6802      0.04646
enh46891     1    6976800    6977800      4       2  150064       1.6762     0.046847
enh46894     1    7020200    7021200      1       1  150064       1.9101      0.02806
enh46897     1    7085800    7086800      4       2  150064       1.8006     0.035887
enh46939     1    7830000    7831000      1       1  150064       1.8858      0.02966
enh46989     1    8373900    8374900      3       2  150064        4.624   1.8821e-06
enh46990     1    8377200    8378200      1       1  150064       3.5064    0.0002271
enh46991     1    8403200    8404200      3       2  150064       2.8493    0.0021907
enh46993     1    8411400    8412400      1       1  150064       2.0981      0.01795
enh46994     1    8423500    8424500      5       2  150064       3.9983   3.1898e-05
enh46995     1    8427200    8428200      1       1  150064       2.9348     0.001669
enh46996     1    8431800    8432800      3       2  150064       4.1291   1.8213e-05
enh46998     1    8438700    8439700      1       1  150064       5.5166    1.728e-08
enh47001     1    8454700    8455700      2       1  150064       3.3185   0.00045251
enh47002     1    8457100    8458100      1       1  150064       1.6541      0.04905
enh47003     1    8468000    8469000      2       1  150064       4.9569   3.5806e-07
enh47004     1    8469300    8470300      2       1  150064       5.4024   3.2874e-08
enh47006     1    8480100    8481100      1       1  150064       4.9501    3.709e-07
enh47007     1    8480700    8481700      1       1  150064       4.9501    3.709e-07
enh47008     1    8484800    8485800      2       1  150064       4.3574   6.5811e-06
enh47013     1    8524000    8525000      5       3  150064       2.7613    0.0028785
enh47014     1    8536800    8537800      3       1  150064       3.2444   0.00058856
enh47016     1    8542800    8543800      2       1  150064       2.1847     0.014455
enh47017     1    8557300    8558300      3       1  150064       2.7505     0.002975
enh47019     1    8576600    8577600      2       1  150064       2.4796     0.006576
enh47021     1    8580300    8581300      3       2  150064       2.3313    0.0098686
enh47024     1    8600300    8601300      3       2  150064       3.6892    0.0001125
enh47026     1    8615000    8616000      1       1  150064        3.125    0.0008889
enh47027     1    8623400    8624400      3       2  150064       2.3761    0.0087482
enh47029     1    8646200    8647200      1       1  150064       2.5929     0.004759
enh47030     1    8651100    8652100      2       1  150064       2.9515    0.0015814
enh47031     1    8658100    8659100      5       2  150064       2.9347    0.0016695
enh47032     1    8686300    8687300      1       1  150064       2.9013     0.001858
enh47033     1    8707600    8708600      2       1  150064       2.9453    0.0016132
enh47035     1    8719300    8720300      1       1  150064       2.4949       0.0063
enh47037     1    8726000    8727000      1       1  150064       2.8965     0.001887
enh47039     1    8729000    8730000      1       1  150064       1.9571      0.02517
enh47040     1    8730300    8731300      2       1  150064       2.3313     0.009868
enh47041     1    8734700    8735700      1       1  150064       2.7007      0.00346
enh47046     1    8766800    8767800      3       2  150064       2.0001     0.022746
enh47047     1    8772400    8773400      1       1  150064       1.7195      0.04276
enh47049     1    8800000    8801000      1       1  150064       1.7758      0.03788
enh47066     1    8949700    8950700      1       1  150064       2.1693      0.01503
enh47068     1    8959600    8960600      3       1  150064       1.6953     0.045007
enh47070     1    8971100    8972100      3       2  150064       2.0245     0.021458
enh47071     1    9001600    9002600      6       3  150064       2.9046    0.0018385
enh47088     1    9178100    9179100      1       1  150064       1.9254      0.02709
enh47091     1    9202600    9203600      2       1  150064       1.6767     0.046804
enh47134     1    9409200    9410200      4       2  150064       1.8464     0.032417
enh47167     1    9651300    9652300      1       1  150064       1.8634       0.0312
enh47230     1    9959900    9960900      2       1  150064       1.7542     0.039694
enh47373     1   11335300   11336300      1       1  150064       2.0523      0.02007
enh47379     1   11376800   11377800      2       1  150064       2.1261     0.016749
enh47384     1   11712200   11713200      2       1  150064       1.7264     0.042136
enh47409     1   11990200   11991200      2       1  150064       1.7587     0.039313
enh47411     1   11995200   11996200      4       2  150064       2.1177     0.017102
enh47413     1   11997100   11998100      2       1  150064       2.3366    0.0097313
enh47415     1   12000400   12001400      4       1  150064       2.0448     0.020437
enh47426     1   12116000   12117000      6       2  150064       2.9989    0.0013546
enh47493     1   14010400   14011400      7       3  150064       1.7772     0.037771
enh47502     1   14074400   14075400      2       1  150064       1.6562     0.048838
enh47518     1   14366300   14367300      3       1  150064       2.3854    0.0085308
enh47522     1   14462600   14463600      5       1  150064       1.6898     0.045536
enh47523     1   14464400   14465400      8       2  150064       1.8961     0.028973
enh47524     1   14467200   14468200      7       1  150064       1.7305      0.04177
enh47535     1   14813000   14814000      4       2  150064       2.0007     0.022715
enh47556     1   15207200   15208200      1       1  150064        1.871      0.03067
enh47562     1   15252700   15253700      3       1  150064       1.8983     0.028827
enh47627     1   15690900   15691900      2       1  150064       1.6764     0.046832
enh47678     1   16151900   16152900      8       1  150064        1.908     0.028199
enh47741     1   16536700   16537700      2       1  150064       2.0415     0.020599
enh47743     1   16542100   16543100      5       2  150064       1.9718     0.024318
enh47746     1   16563900   16564900      2       1  150064       2.7283    0.0031827
enh47747     1   16570400   16571400      1       1  150064        2.126      0.01675
enh47748     1   16574900   16575900      1       1  150064       2.3933     0.008348
enh47754     1   16644800   16645800      3       1  150064       2.0685     0.019295
enh47756     1   16648800   16649800      1       1  150064       1.9714      0.02434
enh47757     1   16650600   16651600      2       1  150064       1.7495       0.0401
enh47760     1   16679400   16680400      1       1  150064       2.0801      0.01876
enh47764     1   16698500   16699500      2       1  150064       1.7669     0.038622
enh47765     1   16701100   16702100      1       1  150064       1.8357       0.0332
enh47766     1   16703500   16704500      1       1  150064       1.8561      0.03172
enh47767     1   16711400   16712400      2       1  150064       1.7801     0.037533
enh47768     1   16713900   16714900      2       1  150064       1.8111     0.035064
enh47770     1   16722700   16723700      4       1  150064       2.0449      0.02043
enh47802     1   17287400   17288400      4       2  150064       2.8364    0.0022815
enh47806     1   17309500   17310500      3       2  150064       2.2235     0.013092
enh47811     1   17342400   17343400      5       2  150064       2.0112     0.022154
enh47812     1   17371900   17372900      6       1  150064       2.4293    0.0075639
enh47813     1   17378300   17379300      2       1  150064       2.7791    0.0027255
enh47814     1   17381500   17382500      3       2  150064       2.1627     0.015283
enh47815     1   17389400   17390400      7       3  150064       1.9682     0.024522
enh47822     1   17454400   17455400      1       1  150064       1.8736      0.03049
enh47837     1   17552500   17553500      5       3  150064       2.0997     0.017877
enh47840     1   17561500   17562500      2       1  150064       2.7742    0.0027669
enh47860     1   17674900   17675900      8       2  150064       1.7946     0.036363
enh47911     1   19218300   19219300      2       1  150064       1.6971     0.044838
enh47956     1   19640900   19641900      2       1  150064       1.6538     0.049083
enh47965     1   19695700   19696700      4       2  150064       1.8083      0.03528
enh47992     1   19820000   19821000      5       2  150064       3.3272   0.00043859
enh47993     1   19831900   19832900      7       3  150064       1.9153     0.027725
enh47997     1   19890300   19891300      3       2  150064       1.6727     0.047189
enh48002     1   19939500   19940500      1       1  150064       1.7696       0.0384
enh48005     1   19966600   19967600      1       1  150064       2.3371     0.009718
enh48037     1   20384600   20385600      1       1  150064       1.9876      0.02343
enh48084     1   21060000   21061000      1       1  150064       2.8655     0.002082
enh48085     1   21061900   21062900      1       1  150064       2.6181     0.004421
enh48086     1   21065400   21066400      1       1  150064       2.3174      0.01024
enh48089     1   21114600   21115600      2       1  150064       2.4415    0.0073133
enh48090     1   21156400   21157400      3       1  150064        2.265     0.011755
enh48091     1   21194400   21195400      2       1  150064        2.217      0.01331
enh48092     1   21209700   21210700      3       1  150064       2.0308      0.02114
enh48094     1   21339300   21340300      2       1  150064       2.0674     0.019346
enh48095     1   21342500   21343500      3       2  150064       2.9619    0.0015285
enh48097     1   21351200   21352200      5       3  150064       2.4355    0.0074355
enh48099     1   21403300   21404300      4       2  150064       2.5195    0.0058759
enh48100     1   21409600   21410600      2       1  150064       2.4697    0.0067617
enh48101     1   21416500   21417500      1       1  150064       2.8478     0.002201
enh48104     1   21475900   21476900      1       1  150064       3.0309     0.001219
enh48106     1   21497400   21498400      3       1  150064       2.9716     0.001481
enh48107     1   21500000   21501000      1       1  150064       2.4774     0.006618
enh48108     1   21516300   21517300      1       1  150064       1.8011      0.03584
enh48109     1   21521200   21522200      1       1  150064       1.7381       0.0411
enh48160     1   21940800   21941800      4       1  150064       1.9238     0.027187
enh48166     1   22018100   22019100      4       2  150064       2.4383     0.007378
enh48167     1   22090400   22091400      7       2  150064       1.7768     0.037799
enh48168     1   22092000   22093000      7       3  150064        2.111     0.017388
enh48204     1   22350000   22351000      5       2  150064       2.2927     0.010933
enh48209     1   22374600   22375600      4       2  150064       3.2881   0.00050426
enh48211     1   22382600   22383600      4       2  150064       1.7817       0.0374
enh48214     1   22396300   22397300      4       2  150064       1.7649     0.038789
enh48217     1   22418600   22419600      1       1  150064       1.7696       0.0384
enh48218     1   22432600   22433600      2       1  150064       1.9342     0.026542
enh48219     1   22441300   22442300      4       2  150064       2.9973    0.0013617
enh48221     1   22447600   22448600      2       1  150064       3.0135    0.0012911
enh48222     1   22448800   22449800      7       4  150064       1.7571     0.039447
enh48254     1   23141100   23142100      9       2  150064       1.9122     0.027924
enh48338     1   23890900   23891900      2       1  150064       1.7402     0.040916
enh48359     1   24073800   24074800      1       1  150064       2.1532      0.01565
enh48386     1   24372600   24373600      3       1  150064       2.5782    0.0049652
enh48402     1   24501600   24502600      4       2  150064       2.2192     0.013237
enh48407     1   24522400   24523400      3       1  150064       1.9316     0.026702
enh48409     1   24529200   24530200      1       1  150064       2.0147      0.02197
enh48426     1   24690400   24691400      6       3  150064       2.2173     0.013303
enh48429     1   24718900   24719900      1       1  150064        1.765      0.03878
enh48430     1   24736300   24737300      2       1  150064       1.8781     0.030187
enh48437     1   24842000   24843000      2       1  150064        2.274     0.011484
enh48438     1   24867400   24868400      7       3  150064       2.6823    0.0036556
enh48447     1   24920400   24921400      5       2  150064       2.0972     0.017987
enh48448     1   24967400   24968400      2       1  150064       2.5702    0.0050815
enh48450     1   24999600   25000600      3       2  150064       2.0373     0.020809
enh48451     1   25004500   25005500      1       1  150064        3.688     0.000113
enh48492     1   25349000   25350000      3       2  150064        1.841     0.032813
enh48611     1   26506600   26507600      3       1  150064       2.5465    0.0054404
enh48612     1   26508000   26509000      4       2  150064       2.7792    0.0027246
enh48650     1   26851000   26852000      4       2  150064       2.1542     0.015613
enh48658     1   26881600   26882600      2       1  150064       1.8363     0.033157
enh48660     1   27003400   27004400      2       1  150064       1.8661     0.031012
enh48663     1   27013900   27014900      2       1  150064        1.933     0.026618
enh48665     1   27026500   27027500      2       1  150064       1.9902     0.023285
enh48667     1   27033600   27034600      2       1  150064       2.6037    0.0046111
enh48669     1   27046900   27047900      3       1  150064       2.6633    0.0038685
enh48670     1   27048400   27049400      1       1  150064       2.7248     0.003217
enh48671     1   27051600   27052600      2       1  150064       2.4531    0.0070822
enh48672     1   27053700   27054700      2       1  150064        1.943      0.02601
enh48674     1   27069900   27070900      3       2  150064        1.957     0.025176
enh48677     1   27094600   27095600      1       1  150064       2.7557     0.002928
enh48685     1   27174100   27175100      4       2  150064       2.2982     0.010776
enh48686     1   27175200   27176200      1       1  150064       2.4217     0.007724
enh48689     1   27185700   27186700      3       1  150064       2.2937     0.010905
enh48692     1   27198700   27199700      2       1  150064       2.0508     0.020145
enh48694     1   27203600   27204600      3       1  150064       2.1692     0.015034
enh48695     1   27214700   27215700      1       1  150064       2.4794      0.00658
enh48697     1   27220500   27221500      3       2  150064       1.8324     0.033448
enh48699     1   27233800   27234800      2       1  150064       2.7458    0.0030178
enh48701     1   27247000   27248000      2       1  150064       2.7103    0.0033606
enh48702     1   27249700   27250700      1       1  150064        2.512     0.006003
enh48704     1   27284600   27285600      2       1  150064       3.7098   0.00010369
enh48706     1   27292900   27293900      1       1  150064       2.4248     0.007659
enh48708     1   27298400   27299400      2       1  150064       2.1812     0.014585
enh48723     1   27397000   27398000      4       1  150064        1.756     0.039544
enh48728     1   27431800   27432800      2       1  150064       2.9802    0.0014402
enh48729     1   27432900   27433900      1       1  150064       1.8883      0.02949
enh48735     1   27448700   27449700      1       1  150064       2.1775      0.01472
enh48736     1   27450700   27451700      1       1  150064       3.3091    0.0004679
enh48739     1   27466400   27467400      1       1  150064       1.6802      0.04646
enh48765     1   27667100   27668100      3       2  150064       1.8403     0.032859
enh48774     1   27693800   27694800      1       1  150064       1.8301      0.03362
enh48775     1   27695400   27696400      1       1  150064       2.9448     0.001616
enh48823     1   27899800   27900800      2       1  150064       1.7821     0.037367
enh48832     1   27932200   27933200      1       1  150064       2.0323      0.02106
enh48834     1   27947700   27948700      2       1  150064       1.6501     0.049462
enh48835     1   27951500   27952500      1       1  150064       2.1084       0.0175
enh48836     1   27957400   27958400      7       3  150064       1.8081     0.035298
enh48838     1   27969900   27970900      1       1  150064       1.9646      0.02473
enh48880     1   28431500   28432500      3       2  150064        2.405    0.0080863
enh48885     1   28462300   28463300      1       1  150064       3.7917    7.481e-05
enh48893     1   28499800   28500800      2       1  150064       3.6693   0.00012161
enh48897     1   28523100   28524100      6       4  150064       1.7939     0.036417
enh48913     1   28622900   28623900      3       2  150064       2.0438     0.020484
enh48920     1   28692200   28693200      6       1  150064       1.8321     0.033467
enh48921     1   28695200   28696200      2       1  150064       1.9333     0.026598
enh48922     1   28697600   28698600      1       1  150064       2.0562      0.01988
enh48924     1   28700700   28701700      2       1  150064       2.1404     0.016161
enh48925     1   28718100   28719100      3       1  150064       2.1312     0.016538
enh48926     1   28736100   28737100      8       3  150064       2.2663     0.011716
enh48927     1   28743500   28744500      2       1  150064       2.0408     0.020638
enh48929     1   28763100   28764100      2       1  150064       2.2442      0.01241
enh48930     1   28764600   28765600      1       1  150064       2.0581      0.01979
enh48931     1   28766000   28767000      2       1  150064       1.7025     0.044334
enh48934     1   28782100   28783100      2       1  150064       1.8159     0.034693
enh48937     1   28837200   28838200      6       3  150064       2.5989    0.0046767
enh48941     1   28847800   28848800      1       1  150064       2.8219     0.002387
enh48942     1   28853000   28854000      4       1  150064       2.7444    0.0030313
enh48943     1   28880200   28881200      1       1  150064       2.5866     0.004847
enh48944     1   28900700   28901700      1       1  150064       2.8752     0.002019
enh48946     1   28916400   28917400      3       1  150064       2.7318    0.0031493
enh48949     1   28925400   28926400      4       2  150064       1.8943     0.029094
enh48951     1   28966800   28967800      3       1  150064       2.2014     0.013855
enh48952     1   28967600   28968600      2       1  150064       2.2942     0.010889
enh48953     1   28970700   28971700      1       1  150064       2.3123      0.01038
enh48955     1   28973600   28974600      2       1  150064       2.0484     0.020261
enh48956     1   28975200   28976200      5       3  150064       1.8895     0.029416
enh48961     1   29070800   29071800      2       1  150064       2.8693     0.002057
enh48963     1   29080900   29081900      2       1  150064       2.4124    0.0079235
enh48969     1   29186700   29187700      2       1  150064       2.5335    0.0056462
enh48972     1   29211500   29212500      5       1  150064       2.1952     0.014076
enh48973     1   29219800   29220800      5       2  150064       1.9931     0.023123
enh48976     1   29282100   29283100      1       1  150064       2.0212      0.02163
enh48978     1   29298900   29299900      2       1  150064       2.8308    0.0023213
enh48980     1   29451600   29452600      4       2  150064        3.172   0.00075707
enh48981     1   29459800   29460800      2       1  150064       1.7028     0.044305
enh48982     1   29462700   29463700      6       3  150064       2.1277     0.016683
enh48983     1   29472200   29473200      2       1  150064       2.2445     0.012401
enh48987     1   29512500   29513500      2       1  150064       2.4132    0.0079063
enh48996     1   29572100   29573100      4       2  150064       1.7063     0.043975
enh49006     1   29618400   29619400      2       1  150064       1.9077     0.028218
enh49018     1   30112300   30113300      3       2  150064       2.2786     0.011346
enh49029     1   30446800   30447800      3       2  150064       4.8083   7.6117e-07
enh49030     1   30457200   30458200      2       1  150064       4.2256   1.1917e-05
enh49031     1   30478700   30479700      2       1  150064       3.8019   7.1798e-05
enh49036     1   30851900   30852900      4       2  150064       2.0148     0.021965
enh49037     1   30878600   30879600      4       2  150064       2.5465    0.0054405
enh49039     1   30885100   30886100      5       2  150064       1.8311     0.033543
enh49040     1   30890400   30891400      8       3  150064       2.5041    0.0061382
enh49054     1   31140800   31141800      2       1  150064       1.8753     0.030377
enh49056     1   31148000   31149000      3       1  150064       1.8253     0.033976
enh49057     1   31150100   31151100      1       1  150064        1.807      0.03538
enh49061     1   31180400   31181400     14       3  150064       1.7291     0.041895
enh49064     1   31194400   31195400      2       1  150064       1.7602     0.039185
enh49066     1   31216400   31217400      1       1  150064       1.9473      0.02575
enh49099     1   31449300   31450300      1       1  150064       1.7721      0.03819
enh49117     1   31594700   31595700      2       1  150064       2.0356     0.020896
enh49123     1   31688800   31689800      7       2  150064       3.0533    0.0011316
enh49124     1   31693500   31694500      4       1  150064       3.5873   0.00016706
enh49125     1   31746400   31747400      3       2  150064       3.6036   0.00015689
enh49127     1   31771600   31772600      5       2  150064       3.9229   4.3737e-05
enh49128     1   31778700   31779700      1       1  150064       2.1675       0.0151
enh49129     1   31799800   31800800      5       1  150064       2.9078    0.0018197
enh49130     1   31844800   31845800      3       2  150064       2.0867     0.018456
enh49131     1   31847000   31848000      2       1  150064       2.7671    0.0028278
enh49132     1   31849200   31850200      2       1  150064       2.5774    0.0049766
enh49134     1   31854600   31855600      3       1  150064       4.3807   5.9157e-06
enh49135     1   31855900   31856900      2       1  150064       3.6586   0.00012681
enh49136     1   31857300   31858300     10       2  150064       3.7556   8.6461e-05
enh49137     1   31861000   31862000      4       2  150064       4.2355     1.14e-05
enh49138     1   31862700   31863700      8       2  150064       3.8622   5.6184e-05
enh49139     1   31866800   31867800      4       1  150064       2.8658    0.0020799
enh49140     1   31869200   31870200      4       1  150064       3.3017   0.00048042
enh49141     1   31872800   31873800      3       1  150064       4.2675   9.8859e-06
enh49143     1   31879400   31880400      6       2  150064       3.3799   0.00036258
enh49145     1   31884700   31885700      2       1  150064       2.6063    0.0045764
enh49147     1   31890800   31891800      2       1  150064       1.7256      0.04221
enh49148     1   31893600   31894600      4       2  150064       1.7439     0.040591
enh49149     1   31896200   31897200      2       1  150064       2.9757    0.0014617
enh49150     1   31898900   31899900      1       1  150064       2.7268     0.003198
enh49244     1   32616500   32617500      1       1  150064       2.0177      0.02181
enh49258     1   32707500   32708500      3       1  150064       1.7063     0.043974
enh49259     1   32712600   32713600      1       1  150064       1.6948      0.04506
enh49299     1   33223000   33224000      3       1  150064        2.368    0.0089431
enh49307     1   33257300   33258300      4       2  150064       2.1256     0.016767
enh49314     1   33337900   33338900      2       1  150064        1.997     0.022915
enh49339     1   33502400   33503400      2       1  150064       1.8687     0.030829
enh49372     1   33724100   33725100      3       2  150064       2.2615     0.011863
enh49374     1   33733900   33734900      1       1  150064       1.7148      0.04319
enh49375     1   33760900   33761900      3       1  150064       1.8874     0.029554
enh49377     1   33766100   33767100      3       2  150064       2.3437    0.0095463
enh49379     1   33785600   33786600      1       1  150064       1.7225      0.04249
enh49401     1   33924700   33925700      6       2  150064        2.195     0.014081
enh49403     1   33936200   33937200      3       1  150064       1.7455     0.040446
enh49405     1   33968000   33969000      2       1  150064        1.887     0.029579
enh49428     1   35322700   35323700      4       2  150064        1.898     0.028849
enh49429     1   35325400   35326400      1       1  150064       2.2918      0.01096
enh49438     1   35585800   35586800      2       1  150064       1.7055      0.04405
enh49439     1   35609000   35610000      2       1  150064       1.7379      0.04111
enh49440     1   35610900   35611900      2       1  150064       1.7129     0.043365
enh49441     1   35611900   35612900      1       1  150064       1.8777      0.03021
enh49464     1   36101800   36102800      2       1  150064       3.6011   0.00015847
enh49468     1   36181300   36182300      1       1  150064       3.4063    0.0003292
enh49470     1   36190900   36191900      2       1  150064       3.2608   0.00055552
enh49472     1   36269800   36270800      2       1  150064       3.7614    8.448e-05
enh49474     1   36275700   36276700      3       2  150064       4.0586   2.4684e-05
enh49481     1   36398300   36399300      1       1  150064        3.492    0.0002397
enh49482     1   36400800   36401800      1       1  150064       3.4205    0.0003125
enh49486     1   36548800   36549800      4       2  150064       3.9241   4.3527e-05
enh49488     1   36553100   36554100      1       1  150064       3.1405    0.0008432
enh49489     1   36555600   36556600      3       2  150064        3.192   0.00070642
enh49492     1   36564700   36565700      5       2  150064       2.1471     0.015892
enh49493     1   36565400   36566400      5       2  150064       2.4394    0.0073568
enh49495     1   36581100   36582100      3       1  150064       2.1813     0.014579
enh49496     1   36584600   36585600      2       1  150064       1.8279     0.033785
enh49497     1   36593300   36594300      1       1  150064       3.8529    5.836e-05
enh49498     1   36600500   36601500      2       1  150064       3.3181   0.00045322
enh49499     1   36605800   36606800      1       1  150064       3.1162     0.000916
enh49500     1   36606500   36607500      2       1  150064       2.4713    0.0067318
enh49501     1   36607500   36608500      2       1  150064       3.3975   0.00034006
enh49502     1   36612900   36613900      4       1  150064        3.802   7.1771e-05
enh49508     1   36633600   36634600      2       1  150064       3.8296   6.4181e-05
enh49510     1   36636900   36637900      1       1  150064       4.5633    2.518e-06
enh49512     1   36641100   36642100      2       1  150064       2.6942    0.0035279
enh49516     1   36653200   36654200      4       2  150064       2.5472    0.0054291
enh49589     1   38204700   38205700      2       1  150064        1.783     0.037296
enh49591     1   38271800   38272800      4       2  150064       2.3417     0.009599
enh49592     1   38275700   38276700      2       1  150064       2.7272    0.0031936
enh49593     1   38294100   38295100      1       1  150064       3.0472     0.001155
enh49596     1   38326200   38327200      3       2  150064       1.9187     0.027513
enh49597     1   38327800   38328800      1       1  150064        2.751     0.002971
enh49598     1   38331100   38332100      2       1  150064       2.4932    0.0063296
enh49600     1   38395400   38396400      5       2  150064       2.8028     0.002533
enh49602     1   38411100   38412100      5       3  150064       1.7668     0.038629
enh49605     1   38453500   38454500      1       1  150064        2.104      0.01769
enh49629     1   38910000   38911000      5       2  150064       2.9026    0.0018503
enh49636     1   39193900   39194900      3       1  150064        2.399    0.0082196
enh49637     1   39196200   39197200      6       3  150064       2.2631     0.011813
enh49638     1   39199400   39200400      3       1  150064       2.6964     0.003505
enh49640     1   39206100   39207100      1       1  150064       1.9001      0.02871
enh49656     1   39513100   39514100      4       2  150064       2.0411     0.020618
enh49657     1   39541800   39542800      2       1  150064       2.9168    0.0017683
enh49665     1   39577800   39578800      2       1  150064       1.8052     0.035521
enh49689     1   39645000   39646000      1       1  150064       1.8615      0.03134
enh49690     1   39648300   39649300      2       1  150064       1.8156     0.034712
enh49691     1   39649100   39650100      3       2  150064       1.7095      0.04368
enh49692     1   39650300   39651300      1       1  150064       1.7696       0.0384
enh49699     1   39671600   39672600      3       2  150064       2.0739     0.019046
enh49720     1   39862300   39863300      3       2  150064       1.9221       0.0273
enh49727     1   39974800   39975800      5       3  150064       2.0765     0.018926
enh49730     1   40067400   40068400      2       1  150064       1.9636     0.024788
enh49734     1   40118900   40119900      2       1  150064       2.2185     0.013261
enh49743     1   40316800   40317800      2       1  150064       2.3965    0.0082759
enh49810     1   40998000   40999000      3       2  150064       1.9022     0.028572
enh49813     1   41091300   41092300      2       1  150064       1.6966     0.044889
enh49817     1   41118600   41119600      1       1  150064       1.7088      0.04374
enh49822     1   41155600   41156600      3       2  150064       2.3236     0.010073
enh49824     1   41159600   41160600      5       2  150064       2.0703     0.019212
enh49827     1   41178200   41179200      2       1  150064        2.522    0.0058352
enh49831     1   41205200   41206200      5       3  150064       3.2739   0.00053034
enh49848     1   41345900   41346900      5       2  150064       1.6812      0.04636
enh49860     1   41433100   41434100      8       3  150064       2.6821    0.0036576
enh49861     1   41437000   41438000      2       1  150064       1.8662     0.031008
enh49863     1   41468700   41469700      5       2  150064        2.221     0.013176
enh49866     1   41474500   41475500      2       1  150064       1.6711     0.047353
enh49871     1   41575000   41576000      2       1  150064        2.326     0.010009
enh49872     1   41588700   41589700      2       1  150064       1.6467     0.049808
enh49889     1   41836500   41837500      2       1  150064       4.1668   1.5445e-05
enh49890     1   41853500   41854500      3       1  150064       2.0269     0.021335
enh49891     1   41878100   41879100      7       2  150064       1.8742     0.030451
enh49893     1   41889100   41890100      3       1  150064       2.1375      0.01628
enh49894     1   41898100   41899100      6       3  150064       2.2582     0.011965
enh49900     1   41931900   41932900      1       1  150064       2.3794     0.008671
enh49904     1   41950900   41951900      5       3  150064       3.4851   0.00024599
enh49905     1   41959500   41960500      5       2  150064        1.871     0.030672
enh49907     1   41969400   41970400      4       2  150064       1.7622      0.03902
enh50021     1   43416000   43417000      5       2  150064       2.8117    0.0024641
enh50023     1   43427600   43428600      4       2  150064       2.0961     0.018037
enh50024     1   43432500   43433500      7       3  150064       2.1356     0.016354
enh50041     1   43587300   43588300      6       2  150064       1.7847     0.037151
enh50057     1   43739800   43740800      4       2  150064       1.8094     0.035197
enh50059     1   43759400   43760400      3       1  150064       2.9059    0.0018308
enh50065     1   43837500   43838500      2       1  150064       3.0771    0.0010451
enh50068     1   43856500   43857500      3       1  150064       3.6146   0.00015038
enh50072     1   43916800   43917800      3       1  150064       4.0075   3.0679e-05
enh50073     1   43920300   43921300      3       2  150064       4.1734   1.5006e-05
enh50077     1   43941800   43942800      1       1  150064       3.0679     0.001078
enh50078     1   43958600   43959600      3       1  150064       2.1636     0.015246
enh50079     1   43971700   43972700      1       1  150064       1.9042      0.02844
enh50085     1   44002900   44003900      2       1  150064       2.3372    0.0097154
enh50087     1   44011200   44012200      1       1  150064       1.6572      0.04874
enh50088     1   44012800   44013800      3       2  150064       2.8609    0.0021123
enh50089     1   44014600   44015600      3       1  150064       2.0947     0.018098
enh50091     1   44022800   44023800      1       1  150064       3.0287     0.001228
enh50092     1   44024000   44025000      2       1  150064       2.6016    0.0046399
enh50093     1   44028800   44029800      3       1  150064       4.4741   3.8364e-06
enh50095     1   44038400   44039400      3       1  150064       2.2899     0.011014
enh50096     1   44043200   44044200      2       1  150064        3.046    0.0011597
enh50098     1   44047500   44048500      5       2  150064       2.8226    0.0023819
enh50099     1   44048300   44049300      3       2  150064       4.4715   3.8845e-06
enh50100     1   44051800   44052800      9       3  150064       3.1165   0.00091504
enh50102     1   44101400   44102400      6       2  150064       4.2452    1.092e-05
enh50103     1   44105400   44106400      3       1  150064       4.4929    3.513e-06
enh50104     1   44109600   44110600      3       1  150064       3.5879   0.00016665
enh50105     1   44113700   44114700      2       1  150064       3.2617   0.00055365
enh50106     1   44117600   44118600      3       2  150064       4.0608   2.4453e-05
enh50108     1   44131100   44132100      2       1  150064         2.51    0.0060361
enh50109     1   44132300   44133300      3       2  150064       3.6565   0.00012786
enh50110     1   44134300   44135300      1       1  150064       1.9677      0.02455
enh50111     1   44137000   44138000      2       1  150064       2.7227    0.0032376
enh50112     1   44153700   44154700      1       1  150064       3.5304    0.0002075
enh50114     1   44171200   44172200      2       1  150064       2.8891     0.001932
enh50118     1   44197600   44198600      2       1  150064        4.844   6.3641e-07
enh50119     1   44228700   44229700      1       1  150064       3.2448    0.0005877
enh50121     1   44231000   44232000      3       1  150064       3.0996   0.00096889
enh50122     1   44233300   44234300      3       1  150064       2.8054    0.0025126
enh50123     1   44239700   44240700      2       1  150064       2.7456    0.0030204
enh50124     1   44248900   44249900      3       2  150064       3.7981   7.2899e-05
enh50125     1   44251600   44252600      2       1  150064       2.3699    0.0088966
enh50129     1   44290000   44291000      1       1  150064       3.3334    0.0004289
enh50134     1   44318700   44319700      2       1  150064        3.435   0.00029627
enh50139     1   44344400   44345400      2       1  150064       3.9801   3.4443e-05
enh50140     1   44346900   44347900      4       2  150064       3.7759   7.9701e-05
enh50141     1   44348600   44349600      3       2  150064       3.4751   0.00025532
enh50142     1   44350500   44351500      3       2  150064       3.2264   0.00062671
enh50143     1   44353000   44354000      5       3  150064        3.625   0.00014448
enh50144     1   44356000   44357000      2       1  150064       3.2212    0.0006382
enh50148     1   44388300   44389300      1       1  150064       1.7292      0.04189
enh50149     1   44395200   44396200      6       2  150064       2.3778    0.0087089
enh50153     1   44414300   44415300      2       1  150064       2.8877    0.0019403
enh50159     1   44455800   44456800      2       1  150064       2.0308     0.021137
enh50160     1   44458000   44459000      1       1  150064       2.9213     0.001743
enh50177     1   44677400   44678400      1       1  150064       2.7892     0.002642
enh50178     1   44679900   44680900      1       1  150064       2.3252      0.01003
enh50180     1   44685800   44686800      2       1  150064       2.0377     0.020791
enh50181     1   44704700   44705700      2       1  150064       2.6077    0.0045579
enh50197     1   45019300   45020300      2       1  150064        1.649     0.049575
enh50345     1   46985800   46986800      4       1  150064       2.0555     0.019915
enh50371     1   47640500   47641500      4       2  150064       1.8457     0.032464
enh50394     1   48274300   48275300      4       2  150064        2.135     0.016379
enh50395     1   48276000   48277000      1       1  150064        2.217      0.01331
enh50396     1   48287100   48288100      4       2  150064       1.6991     0.044648
enh50401     1   48347200   48348200      2       1  150064       1.9375      0.02634
enh50437     1   49334400   49335400      5       2  150064       2.2171     0.013308
enh50440     1   49343900   49344900      1       1  150064       1.6698      0.04748
enh50441     1   49347200   49348200      3       1  150064       1.7562     0.039523
enh50473     1   51985700   51986700      4       2  150064       1.6839     0.046102
enh50601     1   53661100   53662100      1       1  150064       2.0792       0.0188
enh50602     1   53664000   53665000      1       1  150064       2.8243     0.002369
enh50603     1   53666400   53667400      2       1  150064       1.9618     0.024891
enh50604     1   53684400   53685400      1       1  150064       2.2179      0.01328
enh50606     1   53701900   53702900      2       1  150064       2.4523    0.0070978
enh50608     1   53739000   53740000      3       1  150064       2.6017    0.0046381
enh50609     1   53760100   53761100      3       2  150064        3.057    0.0011178
enh50612     1   53771800   53772800      4       2  150064       2.1252     0.016783
enh50613     1   53775200   53776200      4       2  150064       1.8483     0.032277
enh50617     1   53855800   53856800      4       2  150064       2.0828     0.018636
enh50618     1   53858900   53859900      3       1  150064       2.3284    0.0099444
enh50640     1   54362600   54363600      8       2  150064       1.6684     0.047617
enh50649     1   54447400   54448400      1       1  150064       2.3782     0.008699
enh50650     1   54448200   54449200      2       1  150064       2.3025     0.010653
enh50660     1   54623400   54624400      1       1  150064       2.1553      0.01557
enh50665     1   54685100   54686100      4       2  150064       2.3985    0.0082308
enh50696     1   54836900   54837900      2       1  150064       2.0707     0.019196
enh50699     1   54843700   54844700      3       1  150064       1.8273      0.03383
enh50700     1   54845300   54846300      5       2  150064       1.8482     0.032285
enh50701     1   54850500   54851500      1       1  150064       2.1615      0.01533
enh50763     1   55529800   55530800      1       1  150064       1.7152      0.04315
enh50785     1   56025200   56026200      1       1  150064       1.7179      0.04291
enh50786     1   56038400   56039400      8       3  150064       1.7578     0.039393
enh50787     1   56046500   56047500      3       1  150064        1.938     0.026313
enh50792     1   56161000   56162000      9       2  150064       2.0801      0.01876
enh50794     1   56184200   56185200      1       1  150064       1.9724      0.02428
enh50796     1   56192300   56193300      1       1  150064       1.8387      0.03298
enh50818     1   57176000   57177000      1       1  150064       1.7957      0.03627
enh50820     1   57283700   57284700      6       3  150064       1.8094     0.035195
enh50821     1   57286300   57287300      5       2  150064       1.7706     0.038315
enh50828     1   57566500   57567500      2       1  150064       1.7107     0.043571
enh50830     1   57591800   57592800      2       1  150064       1.9561     0.025224
enh50866     1   59117500   59118500      3       1  150064       1.7773     0.037757
enh50870     1   59183800   59184800      1       1  150064       1.8184       0.0345
enh50886     1   59276900   59277900      3       2  150064       1.6482     0.049659
enh50938     1   59612600   59613600      3       1  150064       1.7397     0.040958
enh50940     1   59617100   59618100      1       1  150064       1.7215      0.04258
enh50997     1   60693300   60694300      3       2  150064       2.8734    0.0020306
enh51000     1   61034700   61035700      4       2  150064       3.4444   0.00028615
enh51002     1   61062200   61063200      2       1  150064       3.1062   0.00094755
enh51010     1   61449400   61450400      2       1  150064        1.737     0.041192
enh51011     1   61455400   61456400      2       1  150064       2.5657    0.0051491
enh51043     1   61709600   61710600      2       1  150064       2.0865     0.018466
enh51061     1   61946800   61947800      2       1  150064       2.2598     0.011916
enh51062     1   61952400   61953400      1       1  150064       2.0853      0.01852
enh51063     1   61961900   61962900      1       1  150064       2.4786     0.006595
enh51064     1   61970500   61971500      2       1  150064        2.298     0.010781
enh51112     1   62847300   62848300      2       1  150064       1.7637     0.038895
enh51113     1   62849800   62850800      1       1  150064       2.0361      0.02087
enh51116     1   62891600   62892600      4       1  150064       1.8736     0.030491
enh51189     1   64579500   64580500      2       1  150064        1.829       0.0337
enh51228     1   65383200   65384200      2       1  150064       2.9661    0.0015079
enh51231     1   65388800   65389800      4       2  150064       2.0678     0.019328
enh51233     1   65398000   65399000      3       1  150064       2.3488    0.0094178
enh51234     1   65398500   65399500      4       2  150064       2.4436    0.0072702
enh51235     1   65399900   65400900      3       2  150064       2.5661    0.0051429
enh51237     1   65404400   65405400      2       1  150064       1.8888     0.029458
enh51239     1   65417600   65418600      1       1  150064       2.0331      0.02102
enh51240     1   65421800   65422800      2       1  150064       2.4354    0.0074375
enh51241     1   65427500   65428500      3       1  150064       2.7689    0.0028123
enh51242     1   65428100   65429100      5       2  150064       2.9459    0.0016099
enh51250     1   65607000   65608000      2       1  150064       2.1261     0.016749
enh51252     1   65619000   65620000      3       2  150064       2.0383     0.020759
enh51253     1   65619500   65620500      4       2  150064       2.1894     0.014283
enh51257     1   65650100   65651100      2       1  150064       1.9398     0.026202
enh51274     1   65932900   65933900      8       3  150064       1.8564     0.031702
enh51275     1   66227800   66228800      4       2  150064       1.7632     0.038934
enh51276     1   66277500   66278500      2       1  150064       2.2327     0.012785
enh51280     1   66731700   66732700      3       1  150064       2.5618    0.0052059
enh51281     1   66736100   66737100      2       1  150064       2.3249     0.010039
enh51282     1   66737700   66738700      3       1  150064       2.1288     0.016634
enh51283     1   66740100   66741100      2       1  150064       2.2364     0.012662
enh51286     1   66751500   66752500      2       1  150064       2.1502     0.015772
enh51289     1   66768400   66769400      2       1  150064       2.3083     0.010491
enh51318     1   67198100   67199100      2       1  150064       1.8446      0.03255
enh51340     1   67800800   67801800      4       1  150064       1.9264      0.02703
enh51350     1   67858700   67859700      3       1  150064        2.051     0.020133
enh51351     1   67865500   67866500      2       1  150064       2.0996      0.01788
enh51362     1   68000300   68001300      3       1  150064       1.7031     0.044274
enh51375     1   68083600   68084600      5       2  150064       2.3905    0.0084128
enh51382     1   68145300   68146300      6       2  150064       2.1033     0.017721
enh51383     1   68148200   68149200      3       1  150064         1.99     0.023296
enh51384     1   68154800   68155800      5       2  150064       2.4228    0.0077013
enh51385     1   68166200   68167200      4       2  150064       1.9657     0.024668
enh51387     1   68174300   68175300      1       1  150064       2.1873      0.01436
enh51391     1   68183800   68184800      1       1  150064       2.0137      0.02202
enh51411     1   68258200   68259200      3       2  150064       2.4451    0.0072414
enh51412     1   68259200   68260200      3       2  150064       3.2428   0.00059183
enh51413     1   68260600   68261600      3       1  150064       3.3003   0.00048284
enh51414     1   68269100   68270100      3       2  150064       2.5673    0.0051245
enh51417     1   68290500   68291500      4       1  150064       1.8298     0.033637
enh51418     1   68295400   68296400      3       2  150064       3.7091   0.00010398
enh51419     1   68302800   68303800      3       1  150064       3.3441   0.00041275
enh51420     1   68312400   68313400      3       2  150064       1.9199     0.027437
enh51421     1   68315900   68316900      5       2  150064       2.6032    0.0046185
enh51422     1   68345500   68346500      1       1  150064        2.439     0.007364
enh51425     1   68358400   68359400      4       2  150064       4.0387   2.6869e-05
enh51427     1   68373100   68374100      2       1  150064       2.7823    0.0026984
enh51432     1   68476100   68477100      4       1  150064       2.1674     0.015101
enh51438     1   68607100   68608100      2       1  150064       2.2727     0.011521
enh51462     1   68828700   68829700      2       1  150064       2.1314     0.016528
enh51480     1   69978600   69979600      2       1  150064       2.2861     0.011124
enh51485     1   70448600   70449600      3       1  150064       2.2939     0.010899
enh51486     1   70468800   70469800      2       1  150064       2.5205    0.0058594
enh51501     1   70792900   70793900      1       1  150064       2.5499     0.005388
enh51524     1   72837000   72838000      3       1  150064       1.7706     0.038316
enh51529     1   74058200   74059200      4       2  150064       3.2624   0.00055242
enh51530     1   74059400   74060400      1       1  150064       1.8798      0.03007
enh51552     1   76619400   76620400      2       1  150064       1.6795     0.046531
enh51553     1   76620000   76621000      2       1  150064       1.6795     0.046531
enh51559     1   77463400   77464400      3       2  150064       1.8565     0.031689
enh51560     1   77484500   77485500      2       1  150064       1.6833     0.046159
enh51572     1   77939400   77940400      4       2  150064       2.0097     0.022233
enh51573     1   77976800   77977800      2       1  150064       1.7428     0.040683
enh51579     1   78028200   78029200      1       1  150064       1.9021      0.02858
enh51583     1   78107800   78108800      1       1  150064       1.8582      0.03157
enh51599     1   78352800   78353800     11       5  150064       2.7456      0.00302
enh51602     1   78446600   78447600      1       1  150064        2.645     0.004084
enh51610     1   78561300   78562300      2       1  150064       1.7587     0.039313
enh51611     1   78567300   78568300      2       1  150064       1.7909     0.036654
enh51628     1   79180900   79181900      6       2  150064        2.132     0.016502
enh51641     1   80519500   80520500      6       2  150064       2.2266     0.012988
enh51642     1   80521200   80522200      4       2  150064       2.1609     0.015353
enh51649     1   81578600   81579600      7       3  150064       1.7178     0.042916
enh51665     1   82147100   82148100      5       2  150064       2.5307    0.0056916
enh51667     1   82164700   82165700      4       2  150064       2.7781    0.0027337
enh51668     1   82168900   82169900      3       2  150064       2.1348      0.01639
enh51669     1   82172200   82173200      7       4  150064       2.6449    0.0040857
enh51705     1   84542100   84543100      1       1  150064       1.8123      0.03497
enh51707     1   84566400   84567400      2       1  150064       2.2567     0.012013
enh51711     1   84621700   84622700      2       1  150064       2.1147     0.017226
enh51712     1   84639600   84640600      1       1  150064        1.923      0.02724
enh51745     1   85105200   85106200      5       2  150064       1.8473     0.032349
enh51752     1   85218700   85219700      4       1  150064        1.818     0.034532
enh51757     1   85250400   85251400      3       1  150064       1.7959     0.036255
enh51761     1   85317100   85318100      6       3  150064       2.2313     0.012831
enh51762     1   85319900   85320900      2       1  150064       1.8872     0.029564
enh51764     1   85345800   85346800      6       4  150064       1.7679     0.038542
enh51766     1   85348700   85349700      3       2  150064       1.9429     0.026014
enh51768     1   85353400   85354400      2       1  150064       1.9438     0.025958
enh51774     1   85378700   85379700      4       1  150064       1.8566     0.031685
enh51778     1   85528300   85529300      5       2  150064       1.7374     0.041158
enh51786     1   85710100   85711100      4       2  150064       1.7827     0.037317
enh51791     1   85760800   85761800      3       1  150064       1.8796     0.030081
enh51796     1   85785500   85786500      4       2  150064       2.0554     0.019919
enh51803     1   85814500   85815500      4       2  150064       1.7641      0.03886
enh51806     1   85863800   85864800      4       2  150064       2.0858     0.018498
enh51807     1   85872500   85873500      1       1  150064       2.0853      0.01852
enh51809     1   85914400   85915400      8       4  150064       2.2358     0.012681
enh51810     1   85916700   85917700      1       1  150064       2.6717     0.003773
enh51811     1   85926000   85927000      5       2  150064       2.5868    0.0048438
enh51837     1   86534300   86535300      4       1  150064        1.666     0.047859
enh51913     1   88393100   88394100      3       1  150064       1.8094     0.035195
enh51957     1   89777100   89778100      2       1  150064       2.6612    0.0038928
enh51958     1   89828800   89829800      1       1  150064       2.1685      0.01506
enh51978     1   90185000   90186000      1       1  150064       1.6991      0.04465
enh51979     1   90186600   90187600      1       1  150064       1.9352      0.02648
enh51982     1   90204100   90205100      1       1  150064       1.7364      0.04125
enh51983     1   90222700   90223700      3       2  150064       1.8802     0.030044
enh51986     1   90232500   90233500      3       1  150064       1.8544     0.031844
enh51987     1   90274000   90275000      1       1  150064       2.1419       0.0161
enh51989     1   90307500   90308500      3       2  150064       2.4101    0.0079752
enh51992     1   90312500   90313500      2       1  150064       2.7441    0.0030334
enh52026     1   91045700   91046700      3       1  150064       2.5233    0.0058137
enh52027     1   91391300   91392300      2       1  150064       2.1155     0.017195
enh52031     1   91481400   91482400      2       1  150064       1.7401      0.04092
enh52032     1   91484900   91485900      5       2  150064       1.8113     0.035044
enh52033     1   91965200   91966200      3       2  150064       2.3068     0.010532
enh52058     1   92244800   92245800      2       1  150064       2.2178     0.013285
enh52090     1   92766000   92767000      4       2  150064       3.0186    0.0012699
enh52091     1   92791800   92792800      1       1  150064       3.1468    0.0008252
enh52092     1   92794600   92795600      3       1  150064       2.9094    0.0018108
enh52098     1   93119300   93120300      2       1  150064       1.8106     0.035102
enh52100     1   93175200   93176200      1       1  150064        1.834      0.03333
enh52101     1   93177000   93178000      3       1  150064       1.7548     0.039649
enh52102     1   93193800   93194800      2       1  150064        1.881     0.029985
enh52103     1   93218500   93219500      2       1  150064       1.8372      0.03309
enh52112     1   93324300   93325300      1       1  150064        1.779      0.03762
enh52113     1   93348200   93349200      2       1  150064        1.731     0.041726
enh52115     1   93394900   93395900      1       1  150064       1.6959      0.04495
enh52116     1   93399700   93400700      2       1  150064       2.8085     0.002489
enh52117     1   93405400   93406400      1       1  150064       1.7733      0.03809
enh52120     1   93415900   93416900      3       1  150064       1.8399     0.032888
enh52123     1   93438400   93439400      1       1  150064       1.6825      0.04624
enh52125     1   93481000   93482000      3       1  150064       1.8628     0.031247
enh52221     1   94533900   94534900      2       1  150064       1.6821     0.046279
enh52313     1   95349300   95350300      3       2  150064       2.2582     0.011965
enh52328     1   95448300   95449300      3       2  150064        1.731     0.041722
enh52335     1   95500300   95501300      1       1  150064        2.611     0.004514
enh52337     1   95506600   95507600      2       1  150064        2.035     0.020923
enh52339     1   95552300   95553300      3       1  150064       2.2242     0.013066
enh52344     1   95698000   95699000      4       2  150064       2.1295     0.016607
enh52356     1   96772300   96773300      7       3  150064       3.0756    0.0010504
enh52357     1   96822200   96823200      2       1  150064       2.7839    0.0026859
enh52358     1   96827700   96828700      1       1  150064       2.5649      0.00516
enh52359     1   96830300   96831300      6       2  150064       2.7269    0.0031963
enh52360     1   96835700   96836700      4       1  150064       2.8846    0.0019595
enh52363     1   96881500   96882500      4       2  150064       2.6126    0.0044929
enh52364     1   96938800   96939800      2       1  150064       2.6058     0.004583
enh52365     1   96952600   96953600      2       1  150064       2.3014     0.010685
enh52369     1   97186000   97187000      2       1  150064       1.7221     0.042524
enh52377     1   97609800   97610800      1       1  150064       3.3871    0.0003532
enh52378     1   97639400   97640400      1       1  150064       3.6086    0.0001539
enh52380     1   97657700   97658700      2       1  150064        3.272   0.00053401
enh52384     1   97830000   97831000      8       4  150064       3.3906   0.00034876
enh52385     1   97833300   97834300      4       2  150064       3.5104   0.00022369
enh52386     1   97842800   97843800      5       2  150064       3.2009   0.00068509
enh52388     1   98046800   98047800      4       2  150064       3.0638    0.0010926
enh52389     1   98097300   98098300      1       1  150064       3.1292    0.0008763
enh52390     1   98279200   98280200      2       1  150064       2.8517    0.0021743
enh52391     1   98315600   98316600      3       1  150064       5.5833   1.1798e-08
enh52392     1   98359300   98360300      3       1  150064       5.5964   1.0941e-08
enh52393     1   98369200   98370200      2       1  150064       5.3934   3.4576e-08
enh52394     1   98383700   98384700      2       1  150064        1.972     0.024303
enh52399     1   98499600   98500600      4       2  150064       6.0297   8.2138e-10
enh52400     1   98518200   98519200      1       1  150064       2.4732     0.006695
enh52402     1   98567500   98568500      2       1  150064       3.3867   0.00035373
enh52403     1   98569200   98570200      1       1  150064        3.596    0.0001616
enh52404     1   98608700   98609700      4       2  150064       3.0952   0.00098356
enh52412     1   98853800   98854800      2       1  150064       2.4268     0.007616
enh52417     1   99142500   99143500      1       1  150064        2.136      0.01634
enh52421     1   99386100   99387100      6       3  150064       2.0088     0.022281
enh52441     1  100147000  100148000      3       2  150064       1.9573     0.025156
enh52494     1  101655200  101656200      8       3  150064        1.662     0.048259
enh52506     1  101992000  101993000      4       2  150064       1.7002     0.044545
enh52508     1  103093800  103094800      1       1  150064       1.8475      0.03234
enh52511     1  103357300  103358300      5       3  150064        2.403    0.0081311
enh52512     1  103362000  103363000      5       2  150064       1.8018     0.035788
enh52513     1  103406600  103407600      2       1  150064       2.0409      0.02063
enh52527     1  107468900  107469900      1       1  150064       2.1044      0.01767
enh52569     1  108508200  108509200      5       3  150064       2.2686     0.011647
enh52570     1  108509600  108510600     12       3  150064       2.2335     0.012759
enh52586     1  108660600  108661600      8       3  150064       1.8824     0.029889
enh52587     1  108685100  108686100      2       1  150064       2.4964    0.0062725
enh52588     1  108740100  108741100      6       2  150064       2.6406    0.0041376
enh52610     1  109424000  109425000      3       2  150064       1.6987     0.044685
enh52678     1  110077800  110078800      2       1  150064         1.88     0.030057
enh52690     1  110178600  110179600      4       2  150064        2.074     0.019042
enh52691     1  110182700  110183700      1       1  150064       1.8088      0.03524
enh52722     1  110438400  110439400      5       2  150064       1.9161     0.027674
enh52723     1  110444500  110445500      1       1  150064       2.1685      0.01506
enh52741     1  110545700  110546700      1       1  150064        1.927      0.02699
enh52746     1  110576000  110577000      1       1  150064       2.1318      0.01651
enh52769     1  110892500  110893500      2       1  150064       2.1775     0.014723
enh52771     1  110925800  110926800      4       2  150064         2.06     0.019699
enh52779     1  111019200  111020200      3       1  150064       2.3585    0.0091743
enh52784     1  111323000  111324000      4       2  150064       2.3344    0.0097885
enh52817     1  112134400  112135400      3       2  150064       2.8477     0.002202
enh52819     1  112143000  112144000      3       2  150064        2.445    0.0072421
enh52820     1  112147500  112148500      5       2  150064       2.2784     0.011351
enh52822     1  112164200  112165200      6       3  150064       2.1895     0.014281
enh52826     1  112247100  112248100      3       2  150064       1.8638     0.031171
enh52838     1  112462500  112463500      3       1  150064       2.4432    0.0072786
enh52839     1  112480500  112481500      6       3  150064        2.472    0.0067189
enh52842     1  112494300  112495300      2       1  150064        2.496    0.0062806
enh52843     1  112602800  112603800      1       1  150064       1.9886      0.02337
enh52853     1  112934000  112935000      2       1  150064       1.8858     0.029664
enh52854     1  112935700  112936700      1       1  150064       1.9351      0.02649
enh52855     1  112940800  112941800      4       1  150064       2.2752     0.011447
enh52856     1  112941800  112942800      3       1  150064        2.087     0.018442
enh52857     1  112945600  112946600      3       1  150064       2.8485    0.0021964
enh52858     1  112987000  112988000      2       1  150064       2.3833    0.0085792
enh52862     1  113007000  113008000      1       1  150064       2.0222      0.02158
enh52864     1  113013000  113014000      1       1  150064       2.1123      0.01733
enh52865     1  113055300  113056300      1       1  150064       3.8697    5.448e-05
enh52868     1  113072100  113073100      4       1  150064       3.2171   0.00064753
enh52869     1  113086500  113087500      4       1  150064       3.1044   0.00095343
enh52872     1  113154400  113155400      2       1  150064       2.2911     0.010979
enh52873     1  113165400  113166400      3       2  150064       2.1612     0.015339
enh52875     1  113169900  113170900      4       2  150064       1.7353     0.041344
enh52876     1  113178900  113179900      1       1  150064       3.2955    0.0004912
enh52877     1  113188400  113189400      4       2  150064       2.9709    0.0014846
enh52878     1  113215600  113216600      5       2  150064       4.1504   1.6592e-05
enh52879     1  113218700  113219700      2       1  150064       2.7755    0.0027562
enh52882     1  113230800  113231800      2       1  150064       2.4976    0.0062517
enh52883     1  113241200  113242200      2       1  150064       3.6366   0.00013811
enh52884     1  113245600  113246600      2       1  150064         2.68    0.0036816
enh52988     1  114853100  114854100      2       1  150064       2.0404     0.020656
enh52994     1  114997500  114998500      2       1  150064       1.9568     0.025187
enh52999     1  115046600  115047600      4       2  150064       1.8761     0.030323
enh53012     1  115259400  115260400      2       1  150064       1.9462     0.025816
enh53013     1  115261200  115262200      1       1  150064       3.1647    0.0007761
enh53014     1  115295700  115296700      4       2  150064       2.5736     0.005033
enh53021     1  115604200  115605200      6       2  150064       1.9961     0.022959
enh53022     1  115605500  115606500      5       2  150064       3.0988   0.00097156
enh53023     1  115606800  115607800      3       2  150064       2.2201     0.013207
enh53024     1  115610700  115611700      3       2  150064       1.8631     0.031224
enh53025     1  115627400  115628400      1       1  150064       1.7163      0.04305
enh53027     1  115642200  115643200      5       2  150064       3.6876   0.00011318
enh53028     1  115655200  115656200      7       4  150064       3.7919   7.4742e-05
enh53031     1  115677300  115678300      3       2  150064       3.7006   0.00010755
enh53034     1  115710400  115711400      1       1  150064       2.5167     0.005923
enh53035     1  115721900  115722900     13       4  150064       3.0345    0.0012047
enh53038     1  115736800  115737800      8       3  150064       3.5299   0.00020788
enh53039     1  115752700  115753700      7       3  150064       2.4916    0.0063576
enh53043     1  115781700  115782700      4       2  150064       1.7257       0.0422
enh53044     1  115794000  115795000      4       2  150064       3.1966   0.00069522
enh53049     1  115851100  115852100      3       1  150064       3.1119   0.00092947
enh53050     1  115857300  115858300      5       3  150064       1.9708     0.024375
enh53052     1  115872800  115873800      1       1  150064       1.7233      0.04242
enh53053     1  115875600  115876600      3       2  150064       1.8936      0.02914
enh53055     1  115906600  115907600      6       2  150064       2.6484    0.0040439
enh53056     1  115943100  115944100      4       2  150064       2.2424     0.012467
enh53059     1  115971900  115972900      3       2  150064       2.8146    0.0024421
enh53060     1  115974200  115975200      3       2  150064       1.8856     0.029676
enh53074     1  116148700  116149700      3       2  150064       1.6625     0.048204
enh53084     1  116248200  116249200      3       1  150064       2.0001     0.022746
enh53094     1  116357200  116358200      5       2  150064       2.0872     0.018433
enh53107     1  116618400  116619400      4       2  150064         2.07     0.019227
enh53159     1  117189300  117190300      1       1  150064       1.7897      0.03675
enh53170     1  117264100  117265100      3       2  150064       1.8128     0.034931
enh53172     1  117312000  117313000      1       1  150064       2.8547     0.002154
enh53173     1  117320100  117321100      2       1  150064       2.8327    0.0023078
enh53174     1  117341600  117342600      3       1  150064       3.0152    0.0012839
enh53176     1  117362700  117363700      3       1  150064       3.3363   0.00042444
enh53177     1  117368000  117369000      2       1  150064       2.8818    0.0019769
enh53195     1  117514600  117515600      3       2  150064       1.9822     0.023729
enh53207     1  117689400  117690400      7       1  150064        1.791     0.036649
enh53244     1  118751700  118752700      6       2  150064       2.2656     0.011739
enh53446     1  145588100  145589100      3       1  150064       1.9471     0.025762
enh53459     1  145727500  145728500      1       1  150064        1.699      0.04466
enh53464     1  146633400  146634400      3       1  150064       2.2594     0.011929
enh53465     1  146637500  146638500      2       1  150064       1.7438     0.040594
enh53466     1  146638500  146639500      2       1  150064       2.0992     0.017899
enh53467     1  146639600  146640600      4       2  150064       2.4289    0.0075732
enh53468     1  146640500  146641500      2       1  150064       2.0001     0.022742
enh53469     1  146645400  146646400      6       2  150064       2.0747     0.019009
enh53471     1  146649400  146650400      6       2  150064       2.1536     0.015638
enh53472     1  146696000  146697000      2       1  150064       3.3803   0.00036204
enh53473     1  146697400  146698400      6       3  150064       2.6682    0.0038132
enh53474     1  146708700  146709700      1       1  150064       2.5961     0.004715
enh53477     1  146716500  146717500      5       2  150064       2.2623     0.011838
enh53494     1  147220700  147221700      5       3  150064       2.1439     0.016021
enh53495     1  147222000  147223000      5       2  150064       1.8102     0.035131
enh53496     1  147224800  147225800      2       1  150064       1.8651     0.031084
enh53520     1  149887500  149888500      1       1  150064       1.7468      0.04034
enh53521     1  149889400  149890400      1       1  150064       1.7202       0.0427
enh53522     1  149897000  149898000      3       1  150064       1.6494     0.049531
enh53534     1  149974100  149975100      2       1  150064       2.1726     0.014904
enh53538     1  149992900  149993900      1       1  150064       2.0556      0.01991
enh53539     1  149994100  149995100      2       1  150064       2.0179       0.0218
enh53541     1  150037400  150038400      1       1  150064       5.5334     1.57e-08
enh53544     1  150124500  150125500      4       2  150064       4.5844    2.276e-06
enh53546     1  150132600  150133600      4       1  150064       5.5741   1.2443e-08
enh53547     1  150133600  150134600      1       1  150064       5.8413    2.589e-09
enh53550     1  150159000  150160000      1       1  150064       5.4736    2.205e-08
enh53551     1  150159400  150160400      1       1  150064       5.4736    2.205e-08
enh53552     1  150185000  150186000      3       2  150064       4.6806   1.4303e-06
enh53555     1  150209000  150210000      2       1  150064       1.9992     0.022793
enh53556     1  150229100  150230100      1       1  150064        2.696     0.003509
enh53557     1  150234200  150235200      2       1  150064       1.7168     0.043009
enh53559     1  150241800  150242800      3       1  150064       4.9797   3.1842e-07
enh53563     1  150267300  150268300      2       1  150064       1.9883     0.023391
enh53564     1  150334800  150335800      5       2  150064       4.6395   1.7465e-06
enh53568     1  150361600  150362600      3       2  150064       4.0914   2.1441e-05
enh53569     1  150378600  150379600      7       2  150064       2.9725     0.001477
enh53570     1  150449600  150450600      4       2  150064       4.7494   1.0199e-06
enh53571     1  150451400  150452400      4       2  150064       3.4845   0.00024654
enh53573     1  150479700  150480700      5       2  150064       1.8588      0.03153
enh53574     1  150481600  150482600      5       3  150064       4.8443   6.3533e-07
enh53576     1  150489200  150490200      2       1  150064       4.4767   3.7907e-06
enh53581     1  150537200  150538200      4       2  150064       2.2919     0.010955
enh53585     1  150546000  150547000      6       3  150064       1.7778     0.037718
enh53588     1  150578700  150579700      1       1  150064       1.8314      0.03352
enh53600     1  150736900  150737900      3       2  150064       3.0898    0.0010016
enh53601     1  150738100  150739100      7       2  150064       1.8798     0.030065
enh53613     1  150951100  150952100      3       1  150064       2.2704     0.011591
enh53617     1  150967900  150968900      3       2  150064       3.7924     7.46e-05
enh53619     1  150973600  150974600      4       2  150064       4.2005   1.3315e-05
enh53630     1  151035400  151036400      2       1  150064       2.0734     0.019068
enh53632     1  151041700  151042700      2       1  150064       3.0844    0.0010198
enh53634     1  151079200  151080200      2       1  150064       3.5595   0.00018577
enh53636     1  151119600  151120600      3       2  150064       2.7149    0.0033143
enh53646     1  151228200  151229200      2       1  150064       3.4523   0.00027791
enh53660     1  151370800  151371800      5       2  150064       2.6861    0.0036141
enh53661     1  151373300  151374300      1       1  150064       3.3175    0.0004542
enh53662     1  151388600  151389600      2       1  150064       3.0277    0.0012323
enh53664     1  151428800  151429800      4       2  150064       2.1558     0.015551
enh53666     1  151445000  151446000      1       1  150064       2.5897     0.004803
enh53694     1  151611700  151612700      1       1  150064       2.6561     0.003953
enh53716     1  151877800  151878800      2       1  150064       1.9296      0.02683
enh53757     1  152414500  152415500      9       2  150064       2.0575     0.019821
enh53768     1  152552600  152553600      1       1  150064       1.8599      0.03145
enh53774     1  152731900  152732900      3       1  150064       1.7117     0.043479
enh53871     1  153702200  153703200      3       2  150064       1.7096     0.043672
enh53877     1  153756200  153757200      1       1  150064       2.9848     0.001419
enh53879     1  153769300  153770300      2       1  150064       3.2724   0.00053311
enh53880     1  153777700  153778700      2       1  150064       3.7987   7.2743e-05
enh53883     1  153874600  153875600      3       2  150064       2.6205    0.0043898
enh53885     1  153896400  153897400      2       1  150064        2.061     0.019652
enh53886     1  153900900  153901900      4       2  150064       2.9509    0.0015842
enh53887     1  153916400  153917400      3       2  150064        2.213     0.013448
enh53888     1  153919400  153920400      2       1  150064       2.1054     0.017629
enh53890     1  153931400  153932400      5       3  150064       2.2696     0.011615
enh53891     1  153933400  153934400      2       1  150064       2.7014    0.0034523
enh53893     1  153941200  153942200      3       1  150064       2.4604    0.0069387
enh53898     1  153973900  153974900      1       1  150064       2.0022      0.02263
enh53900     1  154126900  154127900      4       2  150064       1.9295     0.026836
enh53901     1  154149200  154150200      3       2  150064       2.3831    0.0085848
enh53907     1  154195700  154196700      1       1  150064       1.9978      0.02287
enh53915     1  154324200  154325200      4       2  150064       2.4754    0.0066543
enh53925     1  154394700  154395700      5       2  150064       1.9145     0.027778
enh53930     1  154408600  154409600      4       2  150064        1.716     0.043082
enh53931     1  154414100  154415100      2       1  150064       2.7097    0.0033674
enh53932     1  154415400  154416400      4       2  150064       2.2968     0.010815
enh53933     1  154417600  154418600      3       1  150064       2.3075     0.010513
enh53941     1  154525800  154526800      2       1  150064       1.8993     0.028763
enh53958     1  154788600  154789600      1       1  150064       4.2946    8.751e-06
enh53961     1  154883400  154884400      3       2  150064       2.8157    0.0024339
enh53962     1  154897900  154898900      1       1  150064       2.2952      0.01086
enh53965     1  154910800  154911800      5       1  150064       3.6992   0.00010816
enh53967     1  154916800  154917800      3       2  150064       3.7419   9.1328e-05
enh53968     1  154925700  154926700      1       1  150064       2.1154       0.0172
enh53977     1  154985100  154986100      1       1  150064       2.0143      0.02199
enh53978     1  154988100  154989100      3       2  150064       2.4353      0.00744
enh53979     1  154991200  154992200      1       1  150064       2.3559      0.00924
enh53980     1  154995000  154996000      2       1  150064       3.2291   0.00062084
enh53982     1  155006700  155007700      3       1  150064       3.2485   0.00058015
enh53984     1  155017200  155018200      2       1  150064       2.4019    0.0081556
enh53988     1  155042000  155043000      1       1  150064       1.8595      0.03148
enh54001     1  155110800  155111800      2       1  150064       1.7452     0.040475
enh54004     1  155148500  155149500      3       2  150064       1.8078     0.035319
enh54016     1  155214800  155215800      1       1  150064       2.2046      0.01374
enh54017     1  155219400  155220400      3       1  150064       2.0681     0.019317
enh54019     1  155222600  155223600      3       1  150064       2.0189     0.021748
enh54021     1  155229800  155230800      2       1  150064       2.0295     0.021205
enh54024     1  155248400  155249400      1       1  150064       2.4281      0.00759
enh54025     1  155275400  155276400      2       1  150064        2.481    0.0065508
enh54026     1  155277100  155278100      2       1  150064       2.5297     0.005708
enh54027     1  155281200  155282200      1       1  150064       1.8809      0.02999
enh54028     1  155281900  155282900      1       1  150064        2.495     0.006298
enh54029     1  155282700  155283700      1       1  150064        2.495     0.006298
enh54030     1  155289400  155290400      2       1  150064       1.8741      0.03046
enh54032     1  155433400  155434400      1       1  150064        2.346     0.009487
enh54044     1  155570000  155571000      1       1  150064        2.154      0.01562
enh54045     1  155605300  155606300      1       1  150064       2.7108     0.003356
enh54048     1  155618200  155619200      2       1  150064       1.8937     0.029134
enh54055     1  155675500  155676500      1       1  150064        3.092     0.000994
enh54064     1  155862700  155863700      1       1  150064       3.1041    0.0009543
enh54065     1  155879000  155880000      1       1  150064       1.9714      0.02434
enh54067     1  155898900  155899900      2       1  150064       2.8539    0.0021592
enh54068     1  155899600  155900600      2       1  150064       1.7528     0.039814
enh54069     1  155904600  155905600      1       1  150064       2.0349      0.02093
enh54071     1  155914500  155915500      2       1  150064        1.843     0.032664
enh54072     1  155929500  155930500      4       1  150064       2.4357    0.0074308
enh54073     1  155930600  155931600      2       1  150064       2.8968    0.0018848
enh54078     1  155958400  155959400      2       1  150064       2.2436      0.01243
enh54079     1  155959100  155960100      1       1  150064       2.1154       0.0172
enh54082     1  155974200  155975200      2       1  150064       3.5394   0.00020054
enh54086     1  156010300  156011300      1       1  150064        1.663      0.04816
enh54090     1  156033100  156034100      1       1  150064       1.7568      0.03948
enh54091     1  156039600  156040600      1       1  150064       2.1843      0.01447
enh54093     1  156047800  156048800      1       1  150064       2.3286      0.00994
enh54094     1  156049200  156050200      2       1  150064       2.7774      0.00274
enh54097     1  156060100  156061100      2       1  150064       1.8362     0.033167
enh54098     1  156066100  156067100      1       1  150064       1.6961      0.04493
enh54099     1  156070800  156071800      1       1  150064       1.9914      0.02322
enh54102     1  156081700  156082700      1       1  150064       1.6693      0.04753
enh54103     1  156109400  156110400      4       2  150064       1.7656     0.038731
enh54105     1  156116300  156117300      2       1  150064       2.6298    0.0042723
enh54109     1  156131200  156132200      3       1  150064       3.3314   0.00043213
enh54135     1  156444800  156445800      1       1  150064       1.6628      0.04818
enh54165     1  156709000  156710000      3       2  150064        1.714     0.043261
enh54166     1  156711100  156712100      3       2  150064        2.387    0.0084932
enh54167     1  156713000  156714000      1       1  150064       2.4897     0.006393
enh54174     1  156771000  156772000      2       1  150064       1.7927     0.036514
enh54217     1  157961400  157962400      4       1  150064       1.7108     0.043562
enh54233     1  158035000  158036000      1       1  150064       1.7685      0.03849
enh54235     1  158067700  158068700      2       1  150064       1.8332     0.033386
enh54237     1  158082400  158083400      4       2  150064       2.5898    0.0048017
enh54267     1  159083400  159084400      2       1  150064       2.6704    0.0037886
enh54270     1  159209300  159210300      4       2  150064       1.7248     0.042283
enh54272     1  159462600  159463600     10       3  150064        2.136      0.01634
enh54304     1  159973600  159974600      2       1  150064       1.8829     0.029854
enh54306     1  159988600  159989600      7       1  150064       2.0721     0.019126
enh54319     1  160162600  160163600      7       2  150064       2.1637     0.015243
enh54320     1  160173900  160174900      1       1  150064       3.0586     0.001112
enh54325     1  160226500  160227500      2       1  150064       2.4212    0.0077354
enh54326     1  160229600  160230600      3       2  150064       2.3705    0.0088829
enh54329     1  160310000  160311000      1       1  150064       2.7614     0.002878
enh54330     1  160314000  160315000      1       1  150064       2.4281     0.007589
enh54332     1  160333700  160334700      2       1  150064       2.5192    0.0058806
enh54333     1  160345700  160346700      5       2  150064       2.9387    0.0016479
enh54360     1  160916500  160917500      1       1  150064       1.9987      0.02282
enh54399     1  161154700  161155700      1       1  150064        2.099      0.01791
enh54405     1  161179200  161180200      1       1  150064       2.1338      0.01643
enh54408     1  161195000  161196000      1       1  150064        1.863      0.03123
enh54409     1  161197600  161198600      1       1  150064       1.9315      0.02671
enh54458     1  162161500  162162500      3       1  150064       1.8799     0.030062
enh54459     1  162182800  162183800      2       1  150064       1.7972     0.036152
enh54480     1  162529800  162530800      2       1  150064       1.9254      0.02709
enh54481     1  162534700  162535700      3       2  150064       1.8788     0.030133
enh54482     1  162571600  162572600      4       2  150064       2.5541    0.0053226
enh54487     1  162640500  162641500      4       2  150064       1.7747     0.037976
enh54508     1  162953900  162954900      1       1  150064       2.7639     0.002856
enh54509     1  162957400  162958400      2       1  150064       2.0317      0.02109
enh54510     1  162961000  162962000      3       1  150064       1.9852     0.023563
enh54516     1  163137300  163138300      2       1  150064       2.6326    0.0042369
enh54517     1  163141200  163142200      5       2  150064       2.3108     0.010423
enh54521     1  163289800  163290800      2       1  150064       1.8664     0.030993
enh54524     1  163714500  163715500      8       3  150064       3.9012   4.7865e-05
enh54525     1  163765500  163766500      2       1  150064       3.9417   4.0455e-05
enh54526     1  163793200  163794200      3       1  150064       2.8249    0.0023646
enh54572     1  164743600  164744600      4       2  150064       1.7874     0.036938
enh54575     1  164755300  164756300      3       2  150064       2.2307     0.012851
enh54577     1  164763400  164764400      2       1  150064       1.8374     0.033078
enh54591     1  165570700  165571700      8       4  150064       1.9019     0.028591
enh54598     1  165739200  165740200      2       1  150064       2.3176     0.010235
enh54603     1  165811400  165812400      6       2  150064       2.0958     0.018051
enh54604     1  165818200  165819200      1       1  150064       2.3829     0.008588
enh54605     1  165820200  165821200      2       1  150064       1.7741      0.03802
enh54606     1  165821700  165822700      2       1  150064       2.2491     0.012252
enh54607     1  165822800  165823800      2       1  150064       2.2411     0.012509
enh54628     1  166843500  166844500      2       1  150064       3.4847   0.00024635
enh54642     1  167127300  167128300      4       2  150064       2.0973     0.017984
enh54643     1  167131000  167132000      4       2  150064       1.8542     0.031853
enh54645     1  167140600  167141600      3       2  150064       2.1956     0.014061
enh54647     1  167144800  167145800      4       2  150064       2.4024    0.0081446
enh54648     1  167174400  167175400      2       1  150064       2.3292    0.0099235
enh54649     1  167187900  167188900      1       1  150064       2.7692      0.00281
enh54715     1  168053700  168054700      1       1  150064       2.2271      0.01297
enh54734     1  168270400  168271400      1       1  150064       1.7344      0.04142
enh54735     1  168272800  168273800      6       3  150064       2.6824    0.0036543
enh54740     1  168355800  168356800      1       1  150064       2.0929      0.01818
enh54741     1  168356600  168357600      3       2  150064       2.2226     0.013122
enh54745     1  168408600  168409600      2       1  150064       1.8315     0.033513
enh54775     1  169087200  169088200      6       2  150064       1.7479     0.040239
enh54776     1  169093200  169094200      5       1  150064       2.3603     0.009129
enh54804     1  169883500  169884500      5       2  150064       1.7891     0.036801
enh54808     1  170042000  170043000      3       1  150064       2.0649     0.019466
enh54821     1  170667500  170668500      1       1  150064       1.9528      0.02542
enh54843     1  171366000  171367000      8       3  150064       2.3192     0.010192
enh54847     1  171403700  171404700     11       2  150064       1.7213     0.042595
enh54850     1  171437000  171438000      3       1  150064       1.8908     0.029328
enh54866     1  171757600  171758600      4       2  150064       2.0175     0.021824
enh54867     1  171762600  171763600      2       1  150064       1.7148     0.043193
enh54875     1  171868100  171869100      4       2  150064       1.6615     0.048307
enh54904     1  172292400  172293400      3       2  150064       2.5438    0.0054828
enh54906     1  172312200  172313200      2       1  150064       1.8722     0.030589
enh54908     1  172326200  172327200      2       1  150064       1.8137     0.034864
enh54909     1  172328800  172329800      1       1  150064       1.8053      0.03551
enh54910     1  172352000  172353000      1       1  150064       2.5269     0.005753
enh54911     1  172359200  172360200      5       2  150064       2.4015    0.0081649
enh54912     1  172360000  172361000      5       2  150064       1.8912     0.029298
enh54913     1  172363200  172364200      6       2  150064       1.8056     0.035494
enh54914     1  172368100  172369100      3       2  150064       1.9916     0.023205
enh54918     1  172388000  172389000      2       1  150064        2.439    0.0073646
enh54930     1  172500000  172501000      3       2  150064       1.6888     0.045631
enh54962     1  172864400  172865400      1       1  150064       1.8182      0.03452
enh54964     1  172878500  172879500      3       2  150064       2.2874     0.011087
enh54965     1  172884200  172885200      1       1  150064       2.2389      0.01258
enh54966     1  172886500  172887500      2       1  150064       2.5621    0.0052024
enh54967     1  172897600  172898600      3       1  150064       2.3776     0.008713
enh54971     1  172920500  172921500      3       1  150064       2.3632    0.0090601
enh54973     1  172929300  172930300      1       1  150064       2.6738      0.00375
enh55006     1  173389000  173390000      5       2  150064       2.6576    0.0039345
enh55007     1  173393600  173394600      2       1  150064       2.4076     0.008029
enh55008     1  173398100  173399100      4       2  150064       2.3375    0.0097071
enh55010     1  173418100  173419100      2       1  150064       2.3566    0.0092223
enh55012     1  173448900  173449900      2       1  150064       2.3269    0.0099847
enh55015     1  173611000  173612000      1       1  150064       1.8425       0.0327
enh55020     1  173767200  173768200      1       1  150064       3.3872    0.0003531
enh55023     1  173822000  173823000      1       1  150064        3.358    0.0003926
enh55024     1  173831900  173832900      6       3  150064       1.6501     0.049457
enh55025     1  173838600  173839600      2       1  150064       3.0471    0.0011552
enh55026     1  173862800  173863800      4       2  150064       3.1377    0.0008514
enh55028     1  173974200  173975200      2       1  150064       2.9816    0.0014339
enh55029     1  173977700  173978700      7       1  150064       3.3508   0.00040295
enh55030     1  173986100  173987100      2       1  150064       3.0101    0.0013058
enh55031     1  173987400  173988400      4       2  150064       3.5258    0.0002111
enh55032     1  173988800  173989800      2       1  150064       3.3167   0.00045536
enh55033     1  173992200  173993200      2       1  150064       2.9267    0.0017129
enh55036     1  174129600  174130600      2       1  150064       3.0947   0.00098495
enh55037     1  174130200  174131200      3       1  150064       2.9874    0.0014067
enh55041     1  174208200  174209200      4       2  150064       2.4901    0.0063845
enh55042     1  174291200  174292200      3       1  150064       1.8532     0.031928
enh55044     1  174628800  174629800      1       1  150064       2.7995     0.002559
enh55047     1  174767700  174768700      1       1  150064       3.2494    0.0005783
enh55049     1  174784000  174785000      2       1  150064       1.9926     0.023153
enh55051     1  174840800  174841800      2       1  150064       2.1364     0.016322
enh55054     1  174945500  174946500      1       1  150064       2.8844     0.001961
enh55059     1  174998100  174999100      1       1  150064       2.4331     0.007486
enh55063     1  175119400  175120400      3       2  150064       2.5913    0.0047812
enh55064     1  175127000  175128000      5       2  150064       2.9934    0.0013796
enh55065     1  175138300  175139300      3       1  150064       3.3641   0.00038396
enh55066     1  175143100  175144100      2       1  150064       3.8131   6.8629e-05
enh55069     1  175150800  175151800      3       2  150064       2.1544     0.015605
enh55070     1  175158200  175159200      1       1  150064       3.5013    0.0002315
enh55079     1  175288200  175289200      3       1  150064       1.6749     0.046977
enh55080     1  175307100  175308100      4       2  150064       2.3173     0.010244
enh55107     1  176625500  176626500      3       2  150064       1.8445     0.032556
enh55108     1  176798200  176799200      7       2  150064       2.5417    0.0055155
enh55111     1  176872400  176873400      5       3  150064       2.4887    0.0064097
enh55115     1  176964100  176965100      3       1  150064       2.9213    0.0017427
enh55116     1  176967200  176968200      1       1  150064       1.9369      0.02638
enh55119     1  177178800  177179800      4       2  150064       2.8718     0.002041
enh55124     1  177247800  177248800      1       1  150064       4.7528    1.003e-06
enh55125     1  177251900  177252900      3       2  150064       3.7431   9.0899e-05
enh55127     1  177258100  177259100      2       1  150064        4.572   2.4158e-06
enh55128     1  177275300  177276300      3       1  150064       4.8293   6.8507e-07
enh55129     1  177283900  177284900      4       2  150064       2.3901    0.0084227
enh55134     1  177579800  177580800      2       1  150064        3.043     0.001171
enh55135     1  177769500  177770500      4       2  150064       1.8572     0.031642
enh55144     1  177914500  177915500      5       3  150064       3.2393   0.00059919
enh55158     1  178029700  178030700      6       3  150064       2.1663     0.015143
enh55173     1  178142100  178143100      3       2  150064       2.1867     0.014381
enh55200     1  178357300  178358300      1       1  150064       1.8337      0.03335
enh55202     1  178366200  178367200      2       1  150064       2.5179     0.005903
enh55211     1  178455000  178456000      1       1  150064       2.4263     0.007627
enh55249     1  179097900  179098900      4       2  150064       1.7121     0.043439
enh55250     1  179098900  179099900      1       1  150064       1.8942       0.0291
enh55251     1  179107100  179108100      2       1  150064       1.6738      0.04709
enh55254     1  179115300  179116300      1       1  150064       2.0951      0.01808
enh55256     1  179138800  179139800      1       1  150064       2.1591      0.01542
enh55263     1  179199400  179200400      1       1  150064       1.8435      0.03263
enh55264     1  179200900  179201900      7       2  150064       2.4017     0.008159
enh55266     1  179261800  179262800      1       1  150064       1.7587      0.03931
enh55274     1  179783000  179784000      2       1  150064       1.8026     0.035728
enh55277     1  179844100  179845100      1       1  150064       1.9217      0.02732
enh55280     1  179895200  179896200      2       1  150064       1.8109     0.035077
enh55308     1  180496100  180497100      4       2  150064       1.8978     0.028859
enh55316     1  180572400  180573400      2       1  150064       2.4331    0.0074857
enh55317     1  180578600  180579600      2       1  150064       3.0831    0.0010242
enh55321     1  180605000  180606000      3       2  150064       4.0046   3.1056e-05
enh55322     1  180697600  180698600      5       3  150064       2.8459    0.0022144
enh55324     1  180796100  180797100      2       1  150064       3.2614    0.0005544
enh55327     1  180891600  180892600      3       1  150064       1.7574     0.039421
enh55377     1  181428100  181429100      6       3  150064       2.2519     0.012165
enh55378     1  181438600  181439600      3       2  150064       2.5023    0.0061696
enh55380     1  181510500  181511500      2       1  150064       1.7399     0.040943
enh55387     1  182062600  182063600      2       1  150064       1.6529     0.049171
enh55403     1  182306800  182307800      1       1  150064       2.1135      0.01728
enh55405     1  182349600  182350600      5       2  150064       2.0469     0.020335
enh55418     1  182668300  182669300      4       2  150064       3.3869   0.00035343
enh55419     1  182730300  182731300      2       1  150064        2.077     0.018902
enh55438     1  182997600  182998600      6       2  150064       1.7216     0.042569
enh55493     1  183401500  183402500      8       4  150064       1.7248     0.042282
enh55500     1  183449800  183450800      3       2  150064       2.6169    0.0044365
enh55502     1  183486000  183487000      1       1  150064       3.0022      0.00134
enh55504     1  183537000  183538000      5       2  150064       2.1417     0.016109
enh55542     1  184081500  184082500      4       2  150064       1.9058     0.028339
enh55544     1  184120000  184121000      1       1  150064       2.2839      0.01119
enh55551     1  184191600  184192600      4       1  150064       1.6733     0.047132
enh55552     1  184229000  184230000      6       2  150064       3.1889   0.00071413
enh55555     1  184299800  184300800      2       1  150064       1.7032     0.044269
enh55560     1  184384600  184385600      3       2  150064       1.6817     0.046309
enh55568     1  184432600  184433600      4       2  150064       1.9758     0.024089
enh55570     1  184459900  184460900      2       1  150064       2.6156    0.0044536
enh55574     1  184510100  184511100      8       3  150064       2.3926    0.0083643
enh55577     1  184524800  184525800      3       2  150064       2.2077     0.013634
enh55583     1  184574600  184575600      1       1  150064       2.4393     0.007357
enh55590     1  184724900  184725900      3       1  150064       2.1648       0.0152
enh55605     1  184927800  184928800      7       4  150064        2.168     0.015079
enh55607     1  184940000  184941000      2       1  150064       2.3995    0.0082089
enh55612     1  185037200  185038200      1       1  150064        1.771      0.03828
enh55617     1  185127500  185128500      1       1  150064       1.9047      0.02841
enh55648     1  185648200  185649200      1       1  150064       1.8262      0.03391
enh55706     1  187231500  187232500      2       1  150064       2.3982    0.0082376
enh55716     1  187811700  187812700      2       1  150064       1.7567     0.039487
enh55719     1  189627300  189628300     11       2  150064       1.7287     0.041935
enh55720     1  190833000  190834000      9       3  150064       2.1766     0.014757
enh55722     1  192116800  192117800      1       1  150064       2.8335     0.002302
enh55738     1  192716500  192717500      1       1  150064       2.2052      0.01372
enh55744     1  192795700  192796700      4       2  150064       2.5129     0.005988
enh55747     1  192861700  192862700      3       1  150064       2.6925     0.003546
enh55749     1  192875200  192876200      6       3  150064       2.5661    0.0051431
enh55757     1  193072100  193073100      1       1  150064       3.0838     0.001022
enh55758     1  193074800  193075800      5       2  150064       2.2378     0.012616
enh55761     1  193089800  193090800      2       1  150064       3.0646    0.0010898
enh55762     1  193093200  193094200      2       1  150064       3.2285   0.00062229
enh55766     1  193290300  193291300      8       2  150064       3.0851    0.0010174
enh55767     1  193317500  193318500      1       1  150064        2.979     0.001446
enh55770     1  193426800  193427800      3       2  150064       1.6729     0.047171
enh55776     1  193558400  193559400      4       1  150064       1.7019     0.044389
enh55781     1  194031400  194032400      2       1  150064       1.6941     0.045126
enh55784     1  194504000  194505000      2       1  150064       1.9781     0.023957
enh55796     1  196047600  196048600      5       3  150064       1.7133     0.043327
enh55797     1  196097800  196098800      5       2  150064       2.6196    0.0044023
enh55798     1  196129200  196130200      2       1  150064       3.0707    0.0010678
enh55799     1  196150000  196151000      6       2  150064       2.9482    0.0015981
enh55801     1  196369700  196370700      1       1  150064       2.2115       0.0135
enh55813     1  197166200  197167200      1       1  150064       3.8365     6.24e-05
enh55815     1  197243600  197244600      4       2  150064       1.7466     0.040354
enh55818     1  197652700  197653700      1       1  150064       2.5949     0.004731
enh55821     1  197741600  197742600      1       1  150064       2.5419     0.005513
enh55823     1  197751800  197752800      1       1  150064        2.368     0.008942
enh55824     1  197755600  197756600      6       1  150064       2.4172    0.0078202
enh55825     1  197768100  197769100      5       2  150064       2.1236     0.016853
enh55826     1  197807100  197808100      1       1  150064        2.235      0.01271
enh55827     1  197807900  197808900      2       1  150064       2.4936    0.0063221
enh55869     1  198574700  198575700      4       2  150064        1.812     0.034995
enh55871     1  198637100  198638100      2       1  150064       1.8331     0.033396
enh55876     1  198806200  198807200      2       1  150064       2.4732    0.0066951
enh55897     1  199459800  199460800      4       2  150064       2.5335    0.0056459
enh55924     1  200270200  200271200      3       2  150064       2.2916     0.010963
enh55926     1  200303800  200304800      6       3  150064       2.0238     0.021497
enh55927     1  200305300  200306300      1       1  150064       2.8515     0.002176
enh55929     1  200322000  200323000      4       1  150064       2.8377    0.0022719
enh55930     1  200328700  200329700      7       1  150064       2.8861      0.00195
enh55931     1  200333100  200334100      1       1  150064       2.9197     0.001752
enh55932     1  200336600  200337600      1       1  150064       2.8341     0.002298
enh55933     1  200341000  200342000      1       1  150064       2.9427     0.001627
enh55935     1  200345600  200346600      2       1  150064       1.9188     0.027504
enh55936     1  200349300  200350300      5       2  150064       2.7283    0.0031826
enh55938     1  200379600  200380600      2       1  150064         2.31     0.010443
enh55941     1  200406400  200407400      1       1  150064       3.4739    0.0002565
enh55942     1  200407600  200408600      2       1  150064       1.8712     0.030659
enh55943     1  200410600  200411600      2       1  150064        2.478    0.0066066
enh55944     1  200411300  200412300      1       1  150064       1.9987      0.02282
enh55946     1  200442800  200443800      2       1  150064       2.6782    0.0037013
enh55947     1  200446800  200447800      5       3  150064       2.2201     0.013205
enh55948     1  200452700  200453700      4       1  150064       2.1779     0.014706
enh55949     1  200457300  200458300      3       2  150064       2.6382    0.0041671
enh55966     1  200724500  200725500      3       2  150064       1.6881     0.045691
enh55972     1  200771500  200772500      1       1  150064       2.3823     0.008602
enh55977     1  200870500  200871500      3       2  150064       2.6554    0.0039606
enh55978     1  200874300  200875300      7       2  150064       3.5286   0.00020886
enh55979     1  200881500  200882500      4       2  150064       2.0745     0.019016
enh55980     1  200885400  200886400      2       1  150064       3.4882   0.00024311
enh55981     1  200894600  200895600      4       2  150064       3.3867   0.00035375
enh55982     1  200931800  200932800      3       2  150064       1.8792      0.03011
enh55983     1  200934000  200935000      4       1  150064       1.7202     0.042701
enh55984     1  200940900  200941900      7       4  150064       1.8832      0.02984
enh55986     1  201011500  201012500      6       3  150064       2.6968    0.0035006
enh55989     1  201106400  201107400      2       1  150064       1.7983     0.036062
enh55994     1  201141900  201142900      5       3  150064       2.6326    0.0042368
enh56046     1  201451100  201452100      7       2  150064       2.0246     0.021452
enh56109     1  201725700  201726700      4       2  150064       2.1384     0.016244
enh56118     1  201743200  201744200      3       1  150064       1.9685     0.024507
enh56122     1  201797100  201798100      3       2  150064       2.6745    0.0037417
enh56124     1  201814200  201815200      2       1  150064       1.7378      0.04112
enh56132     1  201867800  201868800      2       1  150064       2.0084     0.022303
enh56133     1  201873000  201874000      3       1  150064       2.3227     0.010097
enh56156     1  202054200  202055200      1       1  150064       1.9841      0.02362
enh56162     1  202111200  202112200      5       2  150064       2.1389      0.01622
enh56163     1  202114400  202115400      1       1  150064         1.77      0.03836
enh56205     1  202587400  202588400      1       1  150064       1.7735      0.03807
enh56232     1  203016000  203017000      2       1  150064       1.9891     0.023343
enh56233     1  203017800  203018800      1       1  150064       1.8383      0.03301
enh56236     1  203060200  203061200      2       1  150064       2.1131     0.017294
enh56237     1  203062400  203063400      3       1  150064       1.8829     0.029857
enh56292     1  203593900  203594900      1       1  150064       1.7035      0.04424
enh56333     1  204010400  204011400      3       2  150064       2.1398     0.016185
enh56334     1  204026700  204027700      3       1  150064       2.3745    0.0087852
enh56337     1  204045200  204046200      1       1  150064       2.6213      0.00438
enh56338     1  204046800  204047800      3       2  150064       3.0915   0.00099578
enh56344     1  204056900  204057900      3       2  150064       2.5643    0.0051699
enh56346     1  204063700  204064700      4       2  150064       3.5485   0.00019371
enh56360     1  204254600  204255600      6       2  150064       2.5887     0.004817
enh56385     1  204407200  204408200      1       1  150064       2.0255      0.02141
enh56387     1  204412500  204413500      2       1  150064       1.8946     0.029074
enh56388     1  204415100  204416100      2       1  150064       1.9149     0.027755
enh56389     1  204417600  204418600      4       1  150064       1.9884     0.023381
enh56390     1  204419600  204420600      3       1  150064       1.7121     0.043436
enh56392     1  204432800  204433800      1       1  150064       1.7394      0.04098
enh56393     1  204434900  204435900      2       1  150064       1.7308     0.041745
enh56396     1  204451000  204452000      2       1  150064       2.8537    0.0021604
enh56397     1  204484400  204485400      3       1  150064       3.0715    0.0010648
enh56399     1  204488300  204489300      2       1  150064       3.3959   0.00034197
enh56400     1  204489800  204490800      2       1  150064       2.1818     0.014561
enh56401     1  204493300  204494300      2       1  150064       2.6076     0.004559
enh56403     1  204534300  204535300      4       2  150064       1.9212     0.027355
enh56404     1  204540800  204541800      4       2  150064       2.5316     0.005677
enh56406     1  204558100  204559100      2       1  150064       3.1674   0.00076899
enh56407     1  204560400  204561400      4       2  150064        3.222    0.0006364
enh56424     1  204940900  204941900      1       1  150064        2.746     0.003016
enh56427     1  205030400  205031400      4       2  150064       3.9784   3.4688e-05
enh56428     1  205042200  205043200      3       2  150064       3.7633   8.3859e-05
enh56429     1  205088800  205089800      4       1  150064       2.0429      0.02053
enh56431     1  205110500  205111500      4       2  150064       3.4959   0.00023627
enh56432     1  205113600  205114600      1       1  150064       2.8371     0.002276
enh56435     1  205144600  205145600      2       1  150064       3.8883   5.0474e-05
enh56436     1  205152000  205153000      3       1  150064       4.5753   2.3779e-06
enh56438     1  205160000  205161000      1       1  150064       3.9929    3.264e-05
enh56439     1  205173200  205174200      2       1  150064       4.3115   8.1069e-06
enh56440     1  205180900  205181900      2       1  150064       2.9775    0.0014529
enh56442     1  205198600  205199600      6       3  150064       2.8526    0.0021679
enh56443     1  205216200  205217200      4       1  150064       2.1364     0.016323
enh56444     1  205218000  205219000      3       2  150064       2.3691    0.0089157
enh56445     1  205227100  205228100      2       1  150064       2.1628      0.01528
enh56449     1  205243900  205244900      1       1  150064       1.7506      0.04001
enh56450     1  205248900  205249900      5       2  150064       1.9487     0.025664
enh56462     1  205321200  205322200      3       1  150064       2.2835     0.011199
enh56468     1  205446800  205447800      6       3  150064       1.7076     0.043853
enh56469     1  205461200  205462200     10       3  150064        2.263     0.011817
enh56470     1  205462400  205463400      2       1  150064       2.6007    0.0046512
enh56471     1  205469300  205470300      5       2  150064       1.8781     0.030183
enh56479     1  205551400  205552400      4       2  150064       1.6664     0.047813
enh56483     1  205564900  205565900      4       2  150064       1.7289     0.041915
enh56484     1  205568300  205569300      8       3  150064       2.1287     0.016638
enh56495     1  205662100  205663100      4       1  150064       2.1244     0.016819
enh56505     1  205774800  205775800      3       1  150064       1.7156     0.043116
enh56506     1  205779900  205780900      1       1  150064       2.4157     0.007853
enh56524     1  206531100  206532100      1       1  150064       1.6921      0.04531
enh56528     1  206589300  206590300      2       1  150064       1.6656     0.047892
enh56537     1  206645500  206646500      6       3  150064       1.8622     0.031289
enh56538     1  206650800  206651800      6       3  150064       2.0046     0.022504
enh56539     1  206652600  206653600      2       1  150064       1.9277     0.026945
enh56541     1  206655600  206656600      6       3  150064        1.842     0.032735
enh56586     1  207036300  207037300      1       1  150064       3.2058    0.0006735
enh56587     1  207039500  207040500      1       1  150064       3.0902        0.001
enh56598     1  207192500  207193500      1       1  150064       2.3087      0.01048
enh56601     1  207207700  207208700      1       1  150064       3.4425    0.0002882
enh56602     1  207218700  207219700      1       1  150064       3.3826     0.000359
enh56603     1  207219500  207220500      2       1  150064       3.2002   0.00068663
enh56606     1  207224900  207225900      3       1  150064       3.1904    0.0007105
enh56609     1  207250000  207251000      4       1  150064        2.906    0.0018305
enh56625     1  207880500  207881500      8       2  150064       2.8694    0.0020564
enh56627     1  207923600  207924600      2       1  150064       3.7753   7.9905e-05
enh56628     1  207928500  207929500      2       1  150064       2.8744    0.0020239
enh56629     1  207960600  207961600      2       1  150064       4.0749    2.302e-05
enh56632     1  207976600  207977600      4       2  150064       4.1101   1.9772e-05
enh56633     1  207978900  207979900      3       2  150064       4.2584   1.0295e-05
enh56636     1  207998400  207999400      3       2  150064        2.312     0.010388
enh56637     1  208000100  208001100      2       1  150064       4.1435   1.7103e-05
enh56639     1  208006500  208007500      4       2  150064       4.6652   1.5417e-06
enh56640     1  208011400  208012400      2       1  150064       2.2074     0.013642
enh56642     1  208018100  208019100      5       2  150064       4.1152   1.9342e-05
enh56643     1  208021400  208022400      4       2  150064       3.2838     0.000512
enh56644     1  208026400  208027400      5       2  150064       2.5168    0.0059219
enh56648     1  208058300  208059300      4       1  150064       2.3278    0.0099622
enh56650     1  208085400  208086400      4       2  150064       1.7121     0.043439
enh56661     1  208263300  208264300      3       1  150064       2.8185    0.0024121
enh56663     1  208281000  208282000      4       2  150064       1.8807     0.030007
enh56664     1  208290300  208291300      2       1  150064        2.617    0.0044354
enh56665     1  208293200  208294200      5       2  150064       2.2735     0.011499
enh56666     1  208305300  208306300      3       2  150064       2.9641    0.0015178
enh56678     1  208380600  208381600      3       1  150064       1.9987     0.022822
enh56679     1  208382500  208383500      5       3  150064       2.2324     0.012793
enh56687     1  208406100  208407100      5       2  150064        2.299     0.010753
enh56750     1  209577300  209578300      3       1  150064       2.2172     0.013305
enh56765     1  209741100  209742100      4       2  150064       2.0776     0.018873
enh56766     1  209760700  209761700      3       2  150064       1.6506     0.049407
enh56769     1  209799600  209800600      4       2  150064       1.7928     0.036499
enh56853     1  211209800  211210800      2       1  150064       1.9052     0.028377
enh56873     1  211747700  211748700      2       1  150064       1.9267     0.027006
enh56875     1  211762300  211763300      4       2  150064       1.7313     0.041698
enh56894     1  211911800  211912800      1       1  150064        1.815      0.03476
enh56931     1  212485200  212486200      2       1  150064       1.9171     0.027611
enh56932     1  212575500  212576500      2       1  150064       1.8339     0.033333
enh56935     1  212607300  212608300      1       1  150064       2.1962      0.01404
enh56951     1  212769300  212770300      6       4  150064       1.7786      0.03765
enh56957     1  212829100  212830100      1       1  150064       2.0886      0.01837
enh57001     1  214432700  214433700      1       1  150064       3.8431    6.075e-05
enh57006     1  214470000  214471000      1       1  150064       2.0958      0.01805
enh57009     1  214510200  214511200      2       1  150064        2.337      0.00972
enh57018     1  214591200  214592200      3       2  150064       1.6687     0.047589
enh57025     1  214616900  214617900      2       1  150064         1.72     0.042713
enh57030     1  214633500  214634500      7       1  150064       1.7358     0.041304
enh57035     1  214644400  214645400     13       2  150064       1.6916     0.045362
enh57043     1  214671200  214672200      4       1  150064       1.8782     0.030174
enh57046     1  214679300  214680300      6       3  150064       2.0229     0.021541
enh57048     1  214685000  214686000      4       2  150064       2.3348    0.0097768
enh57052     1  214693400  214694400      2       1  150064       1.9989     0.022807
enh57057     1  214715600  214716600      6       2  150064       2.0797     0.018778
enh57060     1  214731200  214732200      3       2  150064        2.187     0.014371
enh57067     1  214974600  214975600      7       1  150064       2.1244     0.016816
enh57098     1  216636800  216637800      2       1  150064       3.2306   0.00061769
enh57099     1  216637800  216638800      5       2  150064       1.7761     0.037862
enh57104     1  216940100  216941100      1       1  150064       2.4542     0.007059
enh57128     1  217801100  217802100      3       2  150064       1.7332     0.041531
enh57152     1  218594600  218595600      1       1  150064       1.6614      0.04832
enh57181     1  219047500  219048500      5       3  150064       1.8487     0.032253
enh57204     1  220217400  220218400      2       1  150064       1.7086     0.043762
enh57207     1  220266600  220267600      3       2  150064        1.691     0.045418
enh57208     1  220268500  220269500      3       2  150064       1.6464     0.049836
enh57210     1  220392200  220393200      3       2  150064       2.7374    0.0030962
enh57267     1  221912400  221913400      2       1  150064       1.9351     0.026491
enh57269     1  221938800  221939800      4       2  150064       2.0756     0.018966
enh57311     1  222792800  222793800      3       1  150064       1.7014     0.044431
enh57312     1  222816200  222817200      1       1  150064       2.1669      0.01512
enh57313     1  222818300  222819300      1       1  150064       2.1321       0.0165
enh57365     1  223840000  223841000      5       1  150064       2.2344      0.01273
enh57372     1  223889800  223890800      2       1  150064       2.9555    0.0015611
enh57373     1  223893300  223894300      1       1  150064       3.1898    0.0007119
enh57374     1  223896000  223897000      1       1  150064       1.8497      0.03218
enh57375     1  223898700  223899700      4       2  150064       3.3897    0.0003498
enh57376     1  223906000  223907000     10       3  150064       3.1769   0.00074424
enh57377     1  223907000  223908000      4       1  150064       2.5909    0.0047859
enh57378     1  223908600  223909600      6       2  150064       3.0468    0.0011563
enh57379     1  223910800  223911800      1       1  150064       2.8163     0.002429
enh57380     1  223913100  223914100      1       1  150064       2.8498     0.002187
enh57381     1  223916300  223917300      3       1  150064       2.6134    0.0044823
enh57384     1  223926500  223927500      1       1  150064       1.6616       0.0483
enh57387     1  223936600  223937600      3       1  150064       2.5361    0.0056044
enh57388     1  223957900  223958900      3       1  150064        3.709   0.00010402
enh57389     1  223959700  223960700      7       2  150064       2.7202    0.0032623
enh57390     1  223962700  223963700      2       1  150064       3.5699   0.00017853
enh57391     1  223964600  223965600      5       2  150064       2.9739    0.0014704
enh57393     1  224014600  224015600      1       1  150064       3.5115    0.0002228
enh57394     1  224019200  224020200      4       2  150064       3.2273   0.00062475
enh57396     1  224021600  224022600      5       2  150064       2.3553    0.0092551
enh57397     1  224023100  224024100      3       1  150064       3.1781   0.00074126
enh57400     1  224030200  224031200      1       1  150064       3.5734    0.0001762
enh57402     1  224047600  224048600      2       1  150064       2.5448    0.0054666
enh57436     1  224546500  224547500      2       1  150064       2.3981    0.0082411
enh57437     1  224564600  224565600      2       1  150064       2.4366    0.0074134
enh57440     1  224623900  224624900      1       1  150064        2.526     0.005768
enh57442     1  224642000  224643000      2       1  150064       2.0662     0.019405
enh57443     1  224644200  224645200      4       2  150064       1.9456     0.025854
enh57446     1  224685000  224686000      1       1  150064       2.0878      0.01841
enh57447     1  224687000  224688000      5       2  150064       2.3793     0.008672
enh57449     1  224689700  224690700      3       2  150064       2.1965     0.014029
enh57462     1  224828000  224829000      4       2  150064       2.2325     0.012791
enh57502     1  225934100  225935100      3       2  150064       1.8934     0.029152
enh57507     1  225958400  225959400      2       1  150064       2.0841     0.018574
enh57519     1  226053500  226054500      2       1  150064         2.39    0.0084246
enh57521     1  226065300  226066300      4       1  150064       2.1929     0.014158
enh57522     1  226067100  226068100      3       1  150064       2.2423      0.01247
enh57525     1  226084500  226085500      4       2  150064       1.7973      0.03614
enh57533     1  226184000  226185000      2       1  150064        1.676     0.046864
enh57546     1  226311200  226312200      1       1  150064       2.6169     0.004437
enh57550     1  226322800  226323800      2       1  150064       2.2549     0.012069
enh57554     1  226402600  226403600      1       1  150064       1.8274      0.03382
enh57556     1  226460100  226461100      1       1  150064       2.2138      0.01342
enh57563     1  226591700  226592700      1       1  150064       1.8744      0.03044
enh57564     1  226596000  226597000      5       2  150064       1.6976     0.044794
enh57570     1  226789700  226790700      6       3  150064       4.4887   3.5831e-06
enh57577     1  226846700  226847700      1       1  150064       2.4782     0.006603
enh57591     1  226923600  226924600      1       1  150064       2.4821     0.006531
enh57592     1  226927200  226928200      2       1  150064       2.0898     0.018317
enh57598     1  227014900  227015900      3       1  150064       2.1328     0.016472
enh57606     1  227070100  227071100      3       1  150064       2.2435     0.012432
enh57621     1  227521100  227522100      2       1  150064       3.0946   0.00098551
enh57622     1  227531700  227532700      5       2  150064       1.8518     0.032026
enh57624     1  227544600  227545600      5       2  150064        2.537    0.0055896
enh57780     1  230226400  230227400      6       4  150064       2.6397    0.0041491
enh57781     1  230228800  230229800      3       1  150064        3.408   0.00032721
enh57782     1  230237400  230238400      4       2  150064       3.7309    9.541e-05
enh57783     1  230238600  230239600      3       1  150064       3.3488   0.00040584
enh57784     1  230240100  230241100      3       1  150064       3.9094   4.6264e-05
enh57785     1  230241700  230242700      5       3  150064        2.823     0.002379
enh57786     1  230245500  230246500      2       1  150064       3.2993   0.00048469
enh57787     1  230246300  230247300      5       2  150064       3.2958    0.0004907
enh57789     1  230249900  230250900      3       1  150064       3.5765   0.00017411
enh57791     1  230260600  230261600      1       1  150064       2.6648     0.003852
enh57792     1  230270000  230271000      3       1  150064        2.477     0.006624
enh57793     1  230275900  230276900      4       2  150064       2.0429     0.020533
enh57804     1  230321300  230322300      3       2  150064       1.7254     0.042229
enh57808     1  230344400  230345400      3       1  150064       1.7023     0.044352
enh57812     1  230443100  230444100      2       1  150064       2.2896     0.011023
enh57813     1  230463200  230464200      3       2  150064       1.7145     0.043219
enh57816     1  230495400  230496400      6       2  150064        2.207     0.013657
enh57881     1  231558600  231559600      2       1  150064       2.0492     0.020222
enh57921     1  232551400  232552400      4       2  150064       2.0471     0.020324
enh57922     1  232557900  232558900      2       1  150064       2.4009     0.008178
enh57923     1  232571300  232572300      6       3  150064       2.2176     0.013292
enh57924     1  232597400  232598400      8       3  150064       2.8558    0.0021464
enh57925     1  232606600  232607600      6       2  150064       2.5071    0.0060871
enh57926     1  232621800  232622800      5       2  150064        2.703    0.0034361
enh57978     1  233655900  233656900      6       2  150064       2.6004    0.0046554
enh57983     1  233762900  233763900      5       2  150064       2.0893     0.018338
enh58008     1  234353200  234354200      5       2  150064        2.302     0.010668
enh58011     1  234396000  234397000      3       2  150064       2.0621     0.019599
enh58012     1  234397600  234398600      1       1  150064       1.6906      0.04546
enh58019     1  234610600  234611600      9       2  150064       1.9318     0.026689
enh58022     1  234622300  234623300      4       2  150064       1.7362     0.041268
enh58024     1  234630500  234631500      5       2  150064       1.9164     0.027658
enh58025     1  234634200  234635200      8       3  150064       2.7698    0.0028044
enh58026     1  234636000  234637000      3       2  150064       1.8352     0.033238
enh58027     1  234640800  234641800      3       2  150064       2.0464     0.020359
enh58029     1  234651000  234652000      2       1  150064       2.7282    0.0031841
enh58037     1  234697800  234698800      2       1  150064       1.9754     0.024111
enh58065     1  234895800  234896800      3       2  150064       1.7982     0.036074
enh58090     1  235094800  235095800      5       2  150064       1.8465     0.032409
enh58214     1  236665600  236666600      1       1  150064       1.7372      0.04118
enh58231     1  237922800  237923800      2       1  150064       1.6975     0.044801
enh58236     1  238042100  238043100      7       4  150064       2.1881     0.014331
enh58254     1  239061900  239062900      2       1  150064        1.704     0.044188
enh58259     1  240408400  240409400      4       2  150064       1.8595     0.031477
enh58263     1  241271700  241272700      1       1  150064       2.4496      0.00715
enh58274     1  241767000  241768000      3       2  150064       1.9668     0.024601
enh58277     1  241790800  241791800      6       2  150064       2.5618    0.0052061
enh58307     1  243368300  243369300      1       1  150064       3.2555    0.0005659
enh58308     1  243376400  243377400      3       1  150064       2.4689    0.0067765
enh58309     1  243397000  243398000      2       1  150064       2.3827    0.0085923
enh58310     1  243407400  243408400      1       1  150064       3.8631    5.598e-05
enh58311     1  243409800  243410800      1       1  150064       3.5241    0.0002125
enh58312     1  243413800  243414800      4       2  150064       4.2609   1.0181e-05
enh58313     1  243414500  243415500      2       1  150064        3.639   0.00013685
enh58316     1  243427400  243428400      2       1  150064       3.9425   4.0322e-05
enh58317     1  243430900  243431900      1       1  150064       4.8918    4.997e-07
enh58318     1  243432300  243433300      1       1  150064       4.8999    4.794e-07
enh58319     1  243447600  243448600      3       2  150064       2.8128    0.0024559
enh58320     1  243450400  243451400      1       1  150064       4.8728    5.502e-07
enh58322     1  243457600  243458600      1       1  150064       5.0243    2.527e-07
enh58328     1  243617300  243618300      7       2  150064       3.8332   6.3252e-05
enh58332     1  243645000  243646000      2       1  150064       4.1066   2.0075e-05
enh58333     1  243646400  243647400      2       1  150064       3.7261   9.7221e-05
enh58334     1  243650200  243651200      5       2  150064       3.8216    6.629e-05
enh58337     1  243664000  243665000      4       2  150064       5.2183   9.0264e-08
enh58338     1  243676900  243677900      1       1  150064       3.9017    4.776e-05
enh58340     1  243712100  243713100      1       1  150064       4.9474    3.761e-07
enh58341     1  243760100  243761100      1       1  150064       1.9669       0.0246
enh58342     1  243821900  243822900      3       1  150064       4.8199   7.1819e-07
enh58347     1  243897500  243898500      1       1  150064       4.7869     8.47e-07
enh58348     1  243903400  243904400      2       1  150064       2.7546    0.0029384
enh58349     1  243961800  243962800      1       1  150064       2.1648       0.0152
enh58350     1  243966700  243967700      2       1  150064       4.3381   7.1872e-06
enh58352     1  244011400  244012400      3       2  150064       3.0738    0.0010569
enh58353     1  244014500  244015500      2       1  150064       2.6953     0.003516
enh58354     1  244087600  244088600      1       1  150064       4.2458    1.089e-05
enh58367     1  244377400  244378400      7       3  150064       2.5555    0.0053017
enh58368     1  244395200  244396200      1       1  150064        2.151      0.01574
enh58369     1  244397400  244398400      6       1  150064       2.0703     0.019211
enh58370     1  244402400  244403400      1       1  150064       2.0913      0.01825
enh58388     1  244558900  244559900      4       2  150064       3.0925    0.0009925
enh58389     1  244599700  244600700      3       2  150064       1.8026     0.035729
enh58390     1  244602500  244603500      4       2  150064       2.1017     0.017792
enh58392     1  244608400  244609400      2       1  150064       2.3236     0.010074
enh58393     1  244611900  244612900      1       1  150064       2.1862       0.0144
enh58395     1  244623400  244624400      3       2  150064       1.7861     0.037045
enh58437     1  246149700  246150700      3       2  150064       2.1807     0.014603
enh58438     1  246160700  246161700      9       3  150064       2.1372     0.016291
enh58463     1  246746600  246747600      3       2  150064         1.74     0.040928
enh58466     1  246760400  246761400      2       1  150064       1.7267     0.042114
enh58467     1  246772000  246773000      2       1  150064       2.2501      0.01222
enh58468     1  246776100  246777100      5       2  150064       2.0101     0.022209
enh58474     1  246859400  246860400      5       2  150064       1.8059     0.035464
enh58475     1  246861600  246862600      6       3  150064        1.869     0.030814
enh58476     1  246862400  246863400      5       3  150064       1.6525     0.049218
enh58477     1  246866600  246867600      5       1  150064       2.6397    0.0041486
enh58478     1  246868300  246869300      2       1  150064        2.202     0.013831
enh58481     1  246931800  246932800      4       1  150064       1.7561     0.039533
enh58488     1  247000900  247001900      1       1  150064       1.6903      0.04549
enh58489     1  247048700  247049700      1       1  150064       1.7963      0.03622
enh58492     1  247265600  247266600      1       1  150064       2.0738      0.01905
enh58513     1  249134200  249135200      1       1  150064       2.4173     0.007817
enh58517     1  249153700  249154700      1       1  150064       1.7791      0.03761
enh58519     1  249157600  249158600      4       1  150064       1.6878      0.04572
enh66041     2      47300      48300      2       1  150064       1.9365     0.026405
enh66042     2      70100      71100      4       1  150064       1.6584     0.048617
enh66049     2     184700     185700      1       1  150064       2.0062      0.02242
enh66062     2     568400     569400      3       1  150064       1.7687     0.038474
enh66100     2    1732800    1733800      7       2  150064       2.2354     0.012696
enh66104     2    1743800    1744800      4       2  150064        1.974     0.024191
enh66105     2    1745200    1746200      9       3  150064       2.3702    0.0088896
enh66120     2    2849600    2850600      1       1  150064       1.7806      0.03749
enh66125     2    3260500    3261500      5       2  150064       1.6683     0.047625
enh66129     2    3307100    3308100      4       1  150064       2.7783    0.0027318
enh66148     2    3621600    3622600      1       1  150064       2.0286      0.02125
enh66150     2    3642200    3643200      4       2  150064        2.878    0.0020011
enh66172     2    6646100    6647100      5       2  150064       1.7141     0.043257
enh66179     2    7053800    7054800      4       2  150064       3.9046   4.7186e-05
enh66180     2    7058700    7059700      4       2  150064       2.7947    0.0025971
enh66195     2    7518000    7519000      1       1  150064       2.0749        0.019
enh66198     2    7832500    7833500      1       1  150064       1.9468      0.02578
enh66223     2    8551800    8552800      6       2  150064       1.9529     0.025413
enh66224     2    8587500    8588500      4       1  150064       2.6439     0.004098
enh66228     2    8665600    8666600      2       1  150064       1.6534     0.049129
enh66230     2    8679700    8680700      2       1  150064       2.4627    0.0068955
enh66231     2    8683900    8684900      3       2  150064       1.8768     0.030272
enh66237     2    8825800    8826800      3       1  150064       1.8469     0.032377
enh66243     2    8989100    8990100      3       2  150064       1.9191     0.027485
enh66244     2    8991800    8992800      2       1  150064        1.737     0.041194
enh66267     2    9253000    9254000      3       1  150064       1.7547      0.03966
enh66276     2    9314700    9315700      3       1  150064       2.0327     0.021043
enh66279     2    9327200    9328200      8       3  150064       2.0212     0.021632
enh66280     2    9330800    9331800      2       1  150064       2.0791     0.018805
enh66287     2    9353100    9354100      1       1  150064       3.2624    0.0005523
enh66288     2    9354700    9355700      1       1  150064       1.9041      0.02845
enh66289     2    9355600    9356600      3       1  150064       2.9002    0.0018646
enh66296     2    9372800    9373800      1       1  150064       1.8161      0.03468
enh66301     2    9392200    9393200      1       1  150064       3.1605    0.0007874
enh66307     2    9409200    9410200      4       2  150064       2.6832    0.0036459
enh66325     2    9471600    9472600      2       1  150064       2.5718    0.0050588
enh66358     2    9752600    9753600      1       1  150064       2.4743     0.006675
enh66365     2    9795600    9796600      7       3  150064       2.3547    0.0092682
enh66366     2    9798700    9799700      1       1  150064       2.2914      0.01097
enh66419     2   10158900   10159900      7       4  150064       2.0317     0.021091
enh66468     2   10542000   10543000      4       2  150064       1.7464     0.040367
enh66469     2   10544100   10545100      5       2  150064       1.7802      0.03752
enh66470     2   10548300   10549300      8       3  150064       1.6618     0.048274
enh66504     2   10916600   10917600      7       3  150064       1.7119     0.043461
enh66506     2   10953200   10954200      6       3  150064       2.0708     0.019191
enh66507     2   10954100   10955100      6       2  150064       2.6681    0.0038141
enh66548     2   11570700   11571700      2       1  150064       1.8436     0.032623
enh66550     2   11604300   11605300      4       2  150064       1.9436     0.025973
enh66569     2   11894300   11895300      2       1  150064       1.8675     0.030919
enh66570     2   11918800   11919800      2       1  150064        1.751      0.03997
enh66571     2   11924600   11925600      2       1  150064       2.6214     0.004379
enh66578     2   12078000   12079000      6       3  150064       3.4787   0.00025196
enh66583     2   12148300   12149300      5       2  150064       1.6645     0.048005
enh66589     2   12259400   12260400      2       1  150064       2.7107    0.0033572
enh66595     2   12427000   12428000      5       2  150064       1.6543     0.049033
enh66615     2   12647300   12648300      2       1  150064       1.7335       0.0415
enh66616     2   12654200   12655200      3       1  150064       2.3348    0.0097762
enh66619     2   12696600   12697600      2       1  150064       1.9724     0.024281
enh66661     2   14329700   14330700      6       1  150064       1.8083     0.035276
enh66669     2   14656800   14657800      6       3  150064       2.6397    0.0041484
enh66687     2   15310600   15311600      4       2  150064       2.5748    0.0050146
enh66688     2   15316800   15317800      3       2  150064       2.2534     0.012116
enh66689     2   15335700   15336700      4       2  150064       2.7243    0.0032215
enh66690     2   15363900   15364900      2       1  150064       2.6988    0.0034797
enh66695     2   15698400   15699400      2       1  150064       1.7773     0.037757
enh66697     2   15703100   15704100      1       1  150064       1.8387      0.03298
enh66723     2   17042300   17043300      1       1  150064       2.5688     0.005103
enh66745     2   17780700   17781700      2       1  150064        1.702     0.044379
enh66752     2   17931200   17932200      1       1  150064       1.9945      0.02305
enh66753     2   17938100   17939100      1       1  150064       2.0909      0.01827
enh66755     2   17995700   17996700      1       1  150064       2.7708     0.002796
enh66757     2   18032800   18033800      6       4  150064       2.1164     0.017156
enh66758     2   18074100   18075100      7       3  150064       3.3151   0.00045803
enh66759     2   18081700   18082700      3       1  150064       2.0158      0.02191
enh66764     2   18258400   18259400      8       2  150064        1.903      0.02852
enh66766     2   18335400   18336400     10       2  150064       2.6711    0.0037805
enh66811     2   19314200   19315200      1       1  150064       2.6166     0.004441
enh66812     2   19319600   19320600      4       2  150064       2.5082    0.0060678
enh66813     2   19321200   19322200      4       2  150064       1.9945     0.023048
enh66814     2   19323400   19324400      3       1  150064       1.8783      0.03017
enh66824     2   19548000   19549000      2       1  150064        2.264     0.011786
enh66861     2   20261600   20262600      4       2  150064       1.8225     0.034192
enh66870     2   20308400   20309400      3       1  150064       1.8766     0.030288
enh66881     2   20364000   20365000      3       2  150064       2.4502    0.0071382
enh66882     2   20369000   20370000      7       3  150064        2.107     0.017558
enh66889     2   20406800   20407800      4       2  150064       2.5634    0.0051831
enh66906     2   20561400   20562400      1       1  150064       1.7674      0.03858
enh66936     2   20765500   20766500      3       2  150064       2.3399    0.0096443
enh66937     2   20768200   20769200      8       3  150064       2.3397    0.0096494
enh66938     2   20774000   20775000      4       2  150064       2.8532    0.0021637
enh66939     2   20778400   20779400      5       2  150064       2.1759      0.01478
enh66941     2   20792900   20793900      9       3  150064       3.6687   0.00012188
enh66942     2   20798900   20799900      3       2  150064       2.4934    0.0063268
enh66946     2   20813800   20814800      6       2  150064       1.6763     0.046836
enh66948     2   20820400   20821400      2       1  150064        1.956     0.025235
enh66953     2   20841400   20842400      4       2  150064       2.0273     0.021318
enh66968     2   23502800   23503800      3       2  150064       1.8871     0.029575
enh66991     2   23703400   23704400      4       2  150064       1.8388     0.032972
enh66993     2   23714800   23715800      5       3  150064       1.8843     0.029762
enh66998     2   23735600   23736600      5       2  150064       3.7094   0.00010387
enh67000     2   23742800   23743800      2       1  150064       2.6736    0.0037517
enh67027     2   23920600   23921600     11       3  150064        1.966     0.024651
enh67031     2   23984100   23985100      5       3  150064       2.0232     0.021528
enh67038     2   24047400   24048400      5       2  150064       1.6605     0.048402
enh67039     2   24049100   24050100      2       1  150064       2.8464    0.0022105
enh67040     2   24122800   24123800      3       1  150064       1.7631     0.038946
enh67041     2   24124500   24125500      2       1  150064       1.7492      0.04013
enh67042     2   24127800   24128800      1       1  150064        2.071      0.01918
enh67044     2   24139200   24140200      2       1  150064       1.8339     0.033332
enh67046     2   24151100   24152100      2       1  150064       1.9116     0.027966
enh67048     2   24166800   24167800      6       3  150064       2.3826    0.0085959
enh67061     2   24347100   24348100      2       1  150064       1.6722     0.047238
enh67073     2   24658500   24659500      3       1  150064       3.0806    0.0010329
enh67078     2   24737900   24738900      3       2  150064       1.9143     0.027792
enh67079     2   24835800   24836800      2       1  150064       1.8495     0.032195
enh67106     2   25328000   25329000      2       1  150064       3.7146   0.00010178
enh67107     2   25351500   25352500      6       3  150064        4.357    6.593e-06
enh67108     2   25406800   25407800      2       1  150064       2.8543    0.0021569
enh67109     2   25420300   25421300      2       1  150064       2.6263    0.0043163
enh67110     2   25439300   25440300      2       1  150064       3.4026   0.00033375
enh67112     2   25453400   25454400      3       2  150064       3.6029   0.00015733
enh67116     2   25486200   25487200      3       2  150064       3.6998   0.00010789
enh67117     2   25497800   25498800      1       1  150064       2.1462      0.01593
enh67118     2   25500700   25501700      1       1  150064       1.8921      0.02924
enh67119     2   25508500   25509500      2       1  150064       1.9292     0.026854
enh67120     2   25512200   25513200      4       2  150064       2.7444    0.0030312
enh67121     2   25513600   25514600      2       1  150064       2.3009     0.010698
enh67126     2   25531700   25532700      2       1  150064       4.1932   1.3752e-05
enh67129     2   25546300   25547300      2       1  150064       1.7595     0.039251
enh67131     2   25554400   25555400      3       1  150064       1.6767     0.046798
enh67140     2   25598700   25599700      2       1  150064        4.143   1.7136e-05
enh67144     2   25676100   25677100      2       1  150064       1.6521     0.049258
enh67146     2   25705100   25706100      1       1  150064        1.844      0.03259
enh67161     2   25878000   25879000      3       2  150064       1.9254     0.027089
enh67162     2   25879900   25880900      3       2  150064       2.2664     0.011712
enh67168     2   25921600   25922600      3       1  150064       1.9121     0.027931
enh67169     2   25942200   25943200      3       1  150064        2.181     0.014591
enh67179     2   26187300   26188300      4       2  150064       1.7664     0.038662
enh67183     2   26203000   26204000      1       1  150064       2.0723      0.01912
enh67184     2   26213800   26214800      2       1  150064       2.3868    0.0084985
enh67185     2   26214600   26215600      4       2  150064       3.7867   7.6332e-05
enh67186     2   26220200   26221200      7       3  150064       2.8477    0.0022021
enh67188     2   26231300   26232300      5       1  150064         1.72     0.042716
enh67192     2   26254600   26255600      3       2  150064       4.2592   1.0257e-05
enh67195     2   26267100   26268100      3       1  150064       2.7329    0.0031394
enh67202     2   26308700   26309700      4       2  150064       2.0709     0.019183
enh67209     2   26492000   26493000      2       1  150064       2.1871     0.014367
enh67216     2   26523400   26524400      3       2  150064       1.6587     0.048589
enh67228     2   26580200   26581200      3       2  150064        1.769     0.038448
enh67233     2   26700300   26701300      5       2  150064       2.1119     0.017347
enh67234     2   26829000   26830000      3       2  150064       1.9089      0.02814
enh67242     2   26986000   26987000      1       1  150064       3.3389    0.0004206
enh67244     2   26990400   26991400      3       1  150064       3.0209      0.00126
enh67245     2   26991200   26992200      1       1  150064       3.3193    0.0004512
enh67247     2   26994900   26995900      3       1  150064       3.1693   0.00076416
enh67248     2   27007500   27008500      3       2  150064       2.1143     0.017246
enh67250     2   27031700   27032700      4       2  150064       3.4085   0.00032666
enh67251     2   27164100   27165100      1       1  150064       3.3114    0.0004642
enh67252     2   27184400   27185400      4       2  150064       2.9554    0.0015615
enh67257     2   27226600   27227600      1       1  150064       3.3039    0.0004768
enh67258     2   27233400   27234400      3       1  150064       3.1054   0.00095019
enh67260     2   27244100   27245100      1       1  150064       3.3136    0.0004605
enh67261     2   27253900   27254900      1       1  150064       3.0193     0.001267
enh67263     2   27271800   27272800      2       1  150064       3.4335   0.00029787
enh67265     2   27286200   27287200      2       1  150064       3.9856    3.366e-05
enh67266     2   27291500   27292500      1       1  150064       3.7026    0.0001067
enh67267     2   27295300   27296300      1       1  150064       2.9142     0.001783
enh67268     2   27300200   27301200      1       1  150064       2.6139     0.004476
enh67270     2   27306800   27307800      1       1  150064       2.9926     0.001383
enh67271     2   27310000   27311000      2       1  150064       2.2794     0.011321
enh67274     2   27355100   27356100      2       1  150064       2.4193    0.0077762
enh67277     2   27432400   27433400      7       3  150064       2.4129     0.007913
enh67281     2   27525700   27526700      2       1  150064       2.4601    0.0069449
enh67283     2   27543600   27544600      2       1  150064       1.9898     0.023304
enh67288     2   27594800   27595800      2       1  150064       2.3713    0.0088636
enh67290     2   27604200   27605200      1       1  150064       3.0578     0.001115
enh67292     2   27632800   27633800      2       1  150064       2.0799     0.018769
enh67295     2   27664700   27665700      1       1  150064       3.1687    0.0007655
enh67296     2   27668400   27669400      2       1  150064        1.806     0.035459
enh67297     2   27711200   27712200      4       2  150064       3.6298   0.00014183
enh67298     2   27712800   27713800      2       1  150064        2.505    0.0061232
enh67300     2   27749700   27750700      3       1  150064       1.7872     0.036952
enh67301     2   27789200   27790200      1       1  150064       3.0656     0.001086
enh67303     2   27807600   27808600      3       2  150064       2.7382    0.0030892
enh67305     2   27819000   27820000      4       2  150064       1.7866     0.037004
enh67312     2   27889000   27890000      2       1  150064        1.985     0.023573
enh67315     2   27912000   27913000      2       1  150064       3.4993   0.00023321
enh67318     2   27934000   27935000      3       2  150064       2.2868     0.011104
enh67319     2   27937000   27938000      1       1  150064       2.8369     0.002278
enh67326     2   27974700   27975700      2       1  150064       4.2084   1.2859e-05
enh67327     2   27976800   27977800      1       1  150064       2.4741     0.006678
enh67329     2   27988000   27989000      1       1  150064       4.1169     1.92e-05
enh67330     2   27988800   27989800      3       2  150064       4.4211   4.9099e-06
enh67331     2   27993400   27994400      1       1  150064       3.8587      5.7e-05
enh67333     2   27999000   28000000      1       1  150064       2.4833     0.006508
enh67335     2   28018100   28019100      2       1  150064       4.0376   2.7006e-05
enh67336     2   28019400   28020400      4       1  150064       4.5306   2.9408e-06
enh67337     2   28021800   28022800      2       1  150064       4.0494   2.5671e-05
enh67339     2   28055200   28056200      2       1  150064       3.5611   0.00018463
enh67341     2   28078000   28079000      1       1  150064       4.0674    2.377e-05
enh67342     2   28080100   28081100      2       1  150064       3.2796   0.00051971
enh67343     2   28083100   28084100      2       1  150064       3.2658   0.00054575
enh67344     2   28087200   28088200      2       1  150064       3.7878   7.6006e-05
enh67345     2   28093400   28094400      1       1  150064       3.3684     0.000378
enh67346     2   28108300   28109300      3       2  150064       1.6792     0.046557
enh67347     2   28114400   28115400      1       1  150064       1.9473      0.02575
enh67348     2   28123800   28124800      1       1  150064        3.996    3.221e-05
enh67350     2   28137200   28138200      2       1  150064       1.9275     0.026958
enh67351     2   28139000   28140000      1       1  150064       2.2514      0.01218
enh67352     2   28154900   28155900      4       2  150064        3.221   0.00063877
enh67356     2   28202500   28203500      2       1  150064         4.51   3.2416e-06
enh67405     2   28601600   28602600      4       2  150064       2.2538     0.012105
enh67406     2   28604600   28605600      4       2  150064       1.7278     0.042013
enh67409     2   28612000   28613000      1       1  150064        2.969     0.001494
enh67411     2   28628800   28629800      3       1  150064       2.4675    0.0068037
enh67414     2   28636000   28637000      2       1  150064       1.9748     0.024147
enh67415     2   28646200   28647200      6       3  150064       3.0378    0.0011914
enh67416     2   28656600   28657600      1       1  150064       3.4962     0.000236
enh67417     2   28658400   28659400      1       1  150064       2.8941     0.001901
enh67467     2   29024700   29025700      1       1  150064       2.8096      0.00248
enh67468     2   29032500   29033500      2       1  150064        3.181   0.00073373
enh67471     2   29093600   29094600      6       3  150064         1.99     0.023295
enh67474     2   29150000   29151000      1       1  150064         1.81      0.03515
enh67475     2   29173900   29174900      7       2  150064       1.8764     0.030302
enh67476     2   29179100   29180100      3       2  150064       1.8047      0.03556
enh67484     2   29275900   29276900      6       2  150064       2.6776    0.0037075
enh67486     2   29330500   29331500      3       1  150064       1.9753     0.024119
enh67503     2   29548100   29549100      4       2  150064       1.8705     0.030708
enh67508     2   29810400   29811400      4       2  150064        1.912      0.02794
enh67532     2   30447400   30448400      5       2  150064       2.1539     0.015623
enh67556     2   30911400   30912400      2       1  150064       1.6929     0.045237
enh67562     2   31202400   31203400      5       3  150064        2.151     0.015736
enh67590     2   31520100   31521100      1       1  150064       1.9569      0.02518
enh67591     2   31522900   31523900      1       1  150064       1.9698      0.02443
enh67596     2   31547400   31548400      2       1  150064       1.6604     0.048421
enh67616     2   32182700   32183700      1       1  150064        2.742     0.003053
enh67622     2   32236500   32237500      3       2  150064       2.2825     0.011229
enh67627     2   32343800   32344800      2       1  150064       2.2383     0.012601
enh67668     2   33343300   33344300      3       2  150064       1.7607     0.039146
enh67695     2   35012200   35013200      9       4  150064       1.7127     0.043384
enh67698     2   36019900   36020900      8       1  150064       1.8173     0.034587
enh67714     2   36614500   36615500      5       3  150064         1.74     0.040929
enh67720     2   36631800   36632800      7       4  150064       1.7478      0.04025
enh67724     2   36636200   36637200      1       1  150064       1.8342      0.03331
enh67727     2   36654300   36655300      7       3  150064       2.0034     0.022565
enh67731     2   36661600   36662600      1       1  150064       2.1714      0.01495
enh67736     2   36667500   36668500      4       2  150064         1.73     0.041816
enh67743     2   36688200   36689200      2       1  150064       2.0103     0.022198
enh67747     2   36711100   36712100      5       1  150064       1.8869     0.029589
enh67748     2   36714400   36715400      3       1  150064       1.7409     0.040853
enh67751     2   36791400   36792400      4       2  150064       2.0243      0.02147
enh67754     2   36822800   36823800      5       2  150064       2.1206     0.016979
enh67760     2   36928500   36929500     18       4  150064       1.9892     0.023339
enh67766     2   37116600   37117600      4       2  150064       1.8557     0.031747
enh67767     2   37139900   37140900      3       2  150064       1.8488     0.032244
enh67768     2   37153900   37154900      4       2  150064       2.4683    0.0067873
enh67770     2   37178500   37179500      5       3  150064        1.859     0.031515
enh67771     2   37180100   37181100      2       1  150064       2.5647    0.0051637
enh67774     2   37227300   37228300      3       2  150064       3.0413    0.0011779
enh67775     2   37279400   37280400      4       2  150064       2.6686    0.0038082
enh67780     2   37338800   37339800      4       2  150064       1.6639     0.048067
enh67784     2   37394900   37395900      5       3  150064       1.9394     0.026228
enh67785     2   37406900   37407900      8       2  150064       2.2103     0.013542
enh67787     2   37424700   37425700      4       2  150064       3.0807    0.0010325
enh67790     2   37459900   37460900      6       3  150064       2.9885    0.0014016
enh67791     2   37510100   37511100      2       1  150064       2.7876    0.0026553
enh67792     2   37528400   37529400      7       2  150064       3.2505    0.0005761
enh67793     2   37534600   37535600      3       2  150064       3.0357    0.0011999
enh67795     2   37536400   37537400      3       1  150064       2.1889     0.014304
enh67796     2   37537600   37538600      4       2  150064       2.6187    0.0044127
enh67797     2   37545000   37546000      2       1  150064       3.1965   0.00069552
enh67798     2   37548600   37549600      2       1  150064       3.6531   0.00012954
enh67800     2   37570600   37571600      7       3  150064        3.884   5.1384e-05
enh67801     2   37572200   37573200      5       3  150064       1.9198     0.027439
enh67802     2   37577400   37578400      4       2  150064       1.7096     0.043671
enh67857     2   38151200   38152200      4       2  150064       1.9939     0.023079
enh67860     2   38209200   38210200      2       1  150064        1.731     0.041726
enh67861     2   38237800   38238800      3       2  150064       2.2201     0.013205
enh67867     2   38323600   38324600      4       2  150064       1.6801     0.046474
enh67888     2   38529100   38530100      4       2  150064       1.9843     0.023612
enh67892     2   38601600   38602600      2       1  150064       1.8326     0.033433
enh67897     2   38632800   38633800      5       2  150064       2.2969     0.010814
enh67898     2   38644800   38645800      2       1  150064       2.4474    0.0071942
enh67901     2   38665700   38666700      3       2  150064       2.0174     0.021826
enh67903     2   38671000   38672000      5       3  150064        2.128     0.016667
enh67927     2   38947500   38948500      1       1  150064       3.2525    0.0005719
enh67931     2   38991700   38992700      3       2  150064       2.3529    0.0093149
enh67933     2   39006200   39007200      1       1  150064       2.2495      0.01224
enh67984     2   39795200   39796200      2       1  150064       2.4136    0.0078969
enh67987     2   39820800   39821800      2       1  150064       2.5822    0.0049083
enh67994     2   39932500   39933500      3       1  150064       2.6699    0.0037939
enh67997     2   39970200   39971200      7       3  150064       1.8132     0.034903
enh67998     2   39998900   39999900      5       1  150064       2.5979      0.00469
enh68002     2   40003600   40004600      2       1  150064       2.1676     0.015094
enh68003     2   40006400   40007400      2       1  150064       2.0011      0.02269
enh68005     2   40010000   40011000      1       1  150064       1.6763      0.04684
enh68012     2   40221300   40222300      6       2  150064       2.0729     0.019091
enh68013     2   40223500   40224500      3       2  150064       2.3705    0.0088826
enh68014     2   40255600   40256600      4       2  150064       2.3215     0.010129
enh68015     2   40260200   40261200      2       1  150064       2.8164     0.002428
enh68024     2   40467000   40468000      5       2  150064       2.5466    0.0054393
enh68030     2   40510200   40511200      3       1  150064       1.6625     0.048206
enh68032     2   40526800   40527800      2       1  150064       1.7413     0.040818
enh68036     2   40579200   40580200      3       2  150064       2.3671     0.008964
enh68041     2   40639100   40640100      5       2  150064       1.9916     0.023206
enh68043     2   40660500   40661500      6       2  150064       2.0008     0.022709
enh68046     2   40715100   40716100      4       2  150064       1.9466     0.025791
enh68047     2   40715600   40716600      4       2  150064       1.7139      0.04327
enh68051     2   40948400   40949400      6       2  150064       1.8583     0.031566
enh68053     2   41547800   41548800      5       2  150064       1.8916     0.029269
enh68058     2   42067200   42068200      2       1  150064        2.308       0.0105
enh68059     2   42068600   42069600      5       1  150064       2.4789    0.0065887
enh68060     2   42086800   42087800      4       2  150064       2.2208     0.013182
enh68112     2   42952400   42953400      8       2  150064       1.8589      0.03152
enh68113     2   42963700   42964700      1       1  150064       2.1821      0.01455
enh68114     2   42981700   42982700      6       3  150064       1.7115     0.043491
enh68123     2   43071800   43072800      2       1  150064       1.9464     0.025805
enh68124     2   43078700   43079700      2       1  150064       2.2228     0.013116
enh68177     2   43379800   43380800      5       2  150064       1.9536     0.025374
enh68294     2   45781800   45782800      3       1  150064       1.7073     0.043881
enh68306     2   45901900   45902900      3       2  150064       1.9215     0.027334
enh68310     2   45982200   45983200      3       1  150064       1.9134     0.027848
enh68311     2   45986100   45987100      2       1  150064       2.3983    0.0082368
enh68319     2   46077300   46078300      4       2  150064       1.7998     0.035947
enh68338     2   46219400   46220400      4       2  150064       2.4906    0.0063764
enh68341     2   46256100   46257100      4       2  150064       2.8866    0.0019472
enh68342     2   46289900   46290900      4       2  150064         3.29    0.0005009
enh68392     2   46727400   46728400      3       2  150064        1.713     0.043354
enh68393     2   46732000   46733000      3       1  150064       1.7323     0.041606
enh68404     2   46845200   46846200      1       1  150064       1.9138      0.02782
enh68475     2   47372300   47373300      4       2  150064       1.9839     0.023632
enh68480     2   47426000   47427000      4       2  150064       2.5149    0.0059534
enh68481     2   47435800   47436800      2       1  150064       2.0919     0.018222
enh68484     2   47492600   47493600      5       3  150064       1.8124     0.034965
enh68489     2   47515900   47516900      2       1  150064       1.8555     0.031761
enh68511     2   47881200   47882200      5       3  150064       1.7957     0.036269
enh68512     2   47979000   47980000      3       2  150064       1.6925     0.045279
enh68513     2   47994700   47995700      2       1  150064       2.2832     0.011209
enh68516     2   48012600   48013600      4       2  150064       2.1807     0.014604
enh68517     2   48094300   48095300      4       2  150064       2.5138    0.0059714
enh68518     2   48107800   48108800      2       1  150064       2.3317     0.009857
enh68519     2   48118700   48119700      5       3  150064       2.7142    0.0033215
enh68523     2   48128900   48129900      1       1  150064       2.9361     0.001662
enh68528     2   48340600   48341600      1       1  150064       2.0415       0.0206
enh68530     2   48400100   48401100      3       2  150064       2.2237     0.013086
enh68533     2   48475800   48476800      1       1  150064       2.1128      0.01731
enh68534     2   48533800   48534800      3       2  150064       1.8526     0.031967
enh68535     2   48539300   48540300      2       1  150064       2.8249    0.0023645
enh68537     2   48545200   48546200      1       1  150064       2.3812     0.008628
enh68539     2   48571400   48572400      5       2  150064       1.9774     0.024001
enh68540     2   48573000   48574000      4       2  150064       4.5346   2.8856e-06
enh68541     2   48579800   48580800      2       1  150064       1.9463     0.025807
enh68542     2   48642400   48643400      6       4  150064       2.5081    0.0060695
enh68543     2   48647200   48648200      4       2  150064       2.5545    0.0053166
enh68544     2   48649900   48650900      5       2  150064       2.0343     0.020963
enh68547     2   48674000   48675000      5       2  150064       2.0501     0.020177
enh68550     2   48709300   48710300      4       2  150064       2.4451    0.0072406
enh68558     2   48942400   48943400      5       3  150064       2.6064     0.004575
enh68563     2   50141200   50142200      1       1  150064       1.7203      0.04269
enh68566     2   50752400   50753400      4       1  150064       2.8096    0.0024804
enh68571     2   50885400   50886400      1       1  150064       2.8617     0.002107
enh68594     2   53995800   53996800      3       2  150064       2.2672      0.01169
enh68595     2   54010800   54011800      2       1  150064        3.487   0.00024424
enh68596     2   54015400   54016400      4       1  150064       2.2744     0.011472
enh68597     2   54053800   54054800      3       2  150064       2.6099    0.0045285
enh68600     2   54123800   54124800      1       1  150064        3.483    0.0002479
enh68605     2   54194300   54195300      5       2  150064       2.2426     0.012463
enh68606     2   54242800   54243800      1       1  150064       2.2655      0.01174
enh68608     2   54286600   54287600      1       1  150064       1.7875      0.03693
enh68609     2   54291600   54292600      5       3  150064        3.138   0.00085052
enh68610     2   54294800   54295800      2       1  150064       3.7032   0.00010645
enh68611     2   54300900   54301900      6       3  150064       1.7968      0.03618
enh68612     2   54308400   54309400      6       3  150064       4.0321   2.7641e-05
enh68613     2   54315100   54316100      2       1  150064       1.8354     0.033224
enh68615     2   54330700   54331700      4       2  150064       2.5832    0.0048945
enh68616     2   54334900   54335900      6       2  150064       3.4022   0.00033419
enh68617     2   54341400   54342400      5       2  150064        2.161     0.015346
enh68633     2   54727600   54728600      8       2  150064       1.6689     0.047572
enh68636     2   54746600   54747600      2       1  150064       3.2837   0.00051231
enh68638     2   54750200   54751200      3       2  150064       2.1909     0.014229
enh68649     2   54800700   54801700      3       1  150064       2.4053    0.0080799
enh68650     2   54804800   54805800      7       1  150064        1.679     0.046574
enh68652     2   54811400   54812400      3       1  150064       2.3829    0.0085877
enh68656     2   54817100   54818100      6       3  150064       1.6763     0.046837
enh68657     2   54823200   54824200      6       3  150064       1.9981     0.022853
enh68660     2   54830600   54831600      6       3  150064       3.0577    0.0011151
enh68663     2   54840500   54841500      5       2  150064       2.0938     0.018138
enh68666     2   54861300   54862300      6       3  150064       2.3214     0.010132
enh68667     2   54893000   54894000      1       1  150064       2.0337      0.02099
enh68668     2   54896600   54897600      1       1  150064       1.6458       0.0499
enh68672     2   54907300   54908300      7       4  150064       2.7969    0.0025797
enh68676     2   54982700   54983700      1       1  150064       4.0212    2.895e-05
enh68677     2   54984300   54985300      2       1  150064       2.9821    0.0014312
enh68678     2   54991200   54992200      4       2  150064       1.7609     0.039127
enh68681     2   55036800   55037800      7       3  150064       2.1214     0.016946
enh68687     2   55087100   55088100      4       2  150064       3.0483    0.0011507
enh68690     2   55132300   55133300      5       2  150064       2.5172    0.0059152
enh68692     2   55172600   55173600      5       2  150064       2.3761    0.0087491
enh68698     2   55222300   55223300      5       2  150064       2.7688     0.002813
enh68700     2   55231800   55232800      4       2  150064       3.0157    0.0012819
enh68704     2   55241600   55242600      3       1  150064       2.3019     0.010671
enh68710     2   55271300   55272300      4       1  150064       1.7911     0.036635
enh68711     2   55279400   55280400      4       2  150064       1.8963     0.028959
enh68723     2   55347000   55348000      6       4  150064       2.4025    0.0081422
enh68727     2   55379800   55380800      4       2  150064       3.1493   0.00081832
enh68731     2   55394900   55395900      5       2  150064       2.0335     0.021003
enh68742     2   55635600   55636600      3       1  150064        1.694     0.045134
enh68744     2   55643600   55644600      7       3  150064        1.684     0.046086
enh68757     2   55996000   55997000      6       3  150064       2.9344     0.001671
enh68758     2   55999100   56000100      1       1  150064       3.1415    0.0008405
enh68759     2   56003500   56004500      5       2  150064       2.9448    0.0016157
enh68760     2   56007000   56008000      5       3  150064       3.1415   0.00084047
enh68761     2   56037500   56038500      5       3  150064       1.6586     0.048597
enh68762     2   56054200   56055200      2       1  150064        2.353    0.0093111
enh68769     2   56096500   56097500      3       2  150064       1.8545     0.031831
enh68770     2   56110400   56111400      4       2  150064       1.8479     0.032308
enh68773     2   56128100   56129100      5       3  150064       1.7698     0.038379
enh68779     2   56219500   56220500      2       1  150064       2.3018     0.010673
enh68782     2   56490400   56491400      3       2  150064        1.793     0.036486
enh68792     2   57947400   57948400      2       1  150064       3.7924   7.4597e-05
enh68793     2   57948000   57949000      2       1  150064       3.8989   4.8315e-05
enh68795     2   58269200   58270200      1       1  150064       2.7708     0.002796
enh68796     2   58272500   58273500      2       1  150064       4.0931   2.1281e-05
enh68797     2   58275400   58276400      2       1  150064       3.6076   0.00015451
enh68799     2   58324600   58325600      2       1  150064       3.0107    0.0013032
enh68800     2   58334900   58335900      4       2  150064       4.5604    2.553e-06
enh68802     2   58345800   58346800      2       1  150064       3.7149   0.00010163
enh68803     2   58373600   58374600      2       1  150064       1.8145     0.034804
enh68804     2   58464600   58465600      2       1  150064       4.6671   1.5271e-06
enh68805     2   58466500   58467500      3       2  150064       4.0369   2.7085e-05
enh68806     2   58468400   58469400      2       1  150064       2.0918     0.018226
enh68807     2   58663200   58664200      2       1  150064       1.9798     0.023861
enh68808     2   58674700   58675700      3       2  150064       2.7116    0.0033483
enh68813     2   58861100   58862100      2       1  150064       1.7254     0.042225
enh68828     2   60440100   60441100      3       2  150064       2.0239     0.021488
enh68831     2   60512600   60513600      4       1  150064       2.2367     0.012652
enh68835     2   60579700   60580700      5       2  150064       1.8412     0.032794
enh68837     2   60582900   60583900      5       3  150064       3.0752    0.0010517
enh68839     2   60610400   60611400      4       2  150064       1.8924     0.029221
enh68840     2   60618400   60619400      3       1  150064        2.879    0.0019949
enh68850     2   60723500   60724500      4       2  150064        2.618    0.0044217
enh68851     2   60726200   60727200      1       1  150064       3.8466    5.988e-05
enh68852     2   60727500   60728500      4       2  150064       3.1104   0.00093424
enh68855     2   60734300   60735300      2       1  150064       2.7538     0.002945
enh68856     2   60735200   60736200      1       1  150064        1.657      0.04876
enh68858     2   60742300   60743300      4       2  150064       2.1759     0.014781
enh68859     2   60743800   60744800      2       1  150064       1.9698     0.024428
enh68861     2   60754800   60755800      3       2  150064       2.0133      0.02204
enh68882     2   61186400   61187400      1       1  150064       1.7034      0.04425
enh68895     2   61583800   61584800      3       2  150064       2.0802     0.018755
enh68897     2   61651500   61652500      4       2  150064       2.0375     0.020801
enh68901     2   61692200   61693200      3       2  150064       2.6498    0.0040264
enh68932     2   62428900   62429900      2       1  150064        2.396    0.0082874
enh68933     2   62431700   62432700      2       1  150064       1.8729     0.030541
enh68938     2   62531900   62532900      4       2  150064       1.7705      0.03832
enh68940     2   62536300   62537300      1       1  150064       2.1125      0.01732
enh68942     2   62620000   62621000      1       1  150064       2.1407      0.01615
enh68946     2   62668600   62669600      5       3  150064       1.7843     0.037191
enh68947     2   62680300   62681300      5       2  150064       3.1357   0.00085727
enh68948     2   62683200   62684200      1       1  150064       1.9283      0.02691
enh68949     2   62685000   62686000      2       1  150064       2.4917    0.0063565
enh68950     2   62688600   62689600      4       2  150064       1.8055     0.035499
enh68952     2   62696600   62697600      1       1  150064       1.7781      0.03769
enh68954     2   62701600   62702600      3       2  150064       1.8237     0.034096
enh68955     2   62702800   62703800      3       2  150064       2.7505    0.0029754
enh68957     2   62713000   62714000      2       1  150064       2.3474     0.009452
enh68958     2   62715900   62716900      3       2  150064       2.7455    0.0030209
enh68959     2   62728600   62729600      3       1  150064       2.2075      0.01364
enh68963     2   62797500   62798500      4       2  150064       2.4266    0.0076201
enh68964     2   62798200   62799200      3       2  150064        1.649      0.04957
enh68966     2   62805200   62806200      5       3  150064       2.8598    0.0021198
enh68969     2   62831100   62832100      4       2  150064       1.7962     0.036232
enh68972     2   62887300   62888300      2       1  150064        1.737     0.041191
enh68973     2   62889300   62890300      4       2  150064       2.9659     0.001509
enh68974     2   62891400   62892400      3       1  150064       2.3306    0.0098876
enh68978     2   62952500   62953500      1       1  150064       2.6627     0.003876
enh68980     2   62987300   62988300      4       2  150064       3.0513    0.0011394
enh68988     2   63166700   63167700      3       1  150064       3.0863    0.0010132
enh68989     2   63194700   63195700      1       1  150064       2.4472     0.007199
enh69017     2   64063900   64064900      1       1  150064       2.5117     0.006007
enh69051     2   64395300   64396300      1       1  150064       1.9197      0.02745
enh69083     2   64653300   64654300      1       1  150064       2.1111      0.01738
enh69085     2   64674700   64675700      1       1  150064       2.2436      0.01243
enh69100     2   64832200   64833200      1       1  150064       2.0075      0.02235
enh69212     2   65629700   65630700      1       1  150064       2.0333      0.02101
enh69214     2   65634400   65635400      3       1  150064       1.6661     0.047848
enh69219     2   65653600   65654600      3       2  150064       1.9779     0.023972
enh69223     2   65680000   65681000      4       2  150064       2.0811     0.018712
enh69227     2   65741500   65742500      5       3  150064       1.6634     0.048117
enh69228     2   65764800   65765800      6       2  150064        2.757    0.0029165
enh69229     2   65766400   65767400      6       2  150064       2.3253     0.010028
enh69230     2   65772700   65773700      1       1  150064       3.1367    0.0008544
enh69233     2   65794400   65795400      7       3  150064        2.017     0.021847
enh69266     2   66743000   66744000      1       1  150064        2.156      0.01554
enh69268     2   66777900   66778900      1       1  150064       2.7836     0.002688
enh69297     2   67616500   67617500      2       1  150064       2.2382     0.012605
enh69298     2   67620200   67621200      2       1  150064       1.9125     0.027907
enh69299     2   67621600   67622600      5       1  150064       2.3277    0.0099649
enh69306     2   67686800   67687800      3       1  150064       2.4007    0.0081826
enh69312     2   67788300   67789300      1       1  150064        1.647      0.04978
enh69316     2   67979800   67980800      1       1  150064       1.7638      0.03888
enh69317     2   68036300   68037300      6       3  150064       1.7839     0.037222
enh69340     2   68386300   68387300      3       2  150064       3.0763     0.001048
enh69347     2   68445200   68446200      3       1  150064       2.7141    0.0033227
enh69353     2   68474400   68475400      3       1  150064       2.6963    0.0035057
enh69356     2   68482800   68483800      1       1  150064       2.8455     0.002217
enh69392     2   69153600   69154600      4       2  150064       2.5819    0.0049129
enh69427     2   69423500   69424500      1       1  150064       2.0351      0.02092
enh69432     2   69525200   69526200      3       2  150064       2.4934    0.0063258
enh69433     2   69534600   69535600      1       1  150064       2.2815      0.01126
enh69434     2   69536500   69537500      1       1  150064       1.9178      0.02757
enh69440     2   69636300   69637300      1       1  150064       1.9921      0.02318
enh69441     2   69662500   69663500      1       1  150064       2.0166      0.02187
enh69475     2   69970900   69971900      2       1  150064       2.0354     0.020905
enh69483     2   69995200   69996200      3       1  150064       1.9446     0.025912
enh69488     2   70008200   70009200      1       1  150064        1.646      0.04988
enh69489     2   70016500   70017500      4       2  150064       1.7944     0.036376
enh69492     2   70055000   70056000      3       1  150064        1.947      0.02577
enh69494     2   70120000   70121000      3       1  150064       1.6926     0.045261
enh69496     2   70144700   70145700      1       1  150064       1.7393      0.04099
enh69500     2   70205100   70206100      3       1  150064        1.676     0.046868
enh69501     2   70225000   70226000      1       1  150064       1.7941       0.0364
enh69507     2   70268400   70269400      1       1  150064        1.811      0.03507
enh69531     2   70428600   70429600      2       1  150064       1.6468     0.049795
enh69532     2   70429400   70430400      1       1  150064        1.696      0.04494
enh69537     2   70486200   70487200      1       1  150064       1.7425      0.04071
enh69538     2   70487100   70488100      2       1  150064       1.6595     0.048504
enh69552     2   70614400   70615400      3       1  150064       1.8612     0.031356
enh69558     2   70725000   70726000      6       2  150064       1.7357     0.041311
enh69583     2   70953900   70954900      1       1  150064       1.7563      0.03952
enh69585     2   71006600   71007600      6       2  150064       1.9993     0.022789
enh69595     2   71250500   71251500      7       3  150064       1.7199     0.042728
enh69598     2   71299800   71300800      3       2  150064       1.7936     0.036439
enh69606     2   71561800   71562800      3       1  150064       2.2041     0.013757
enh69607     2   71563400   71564400      2       1  150064        2.399    0.0082196
enh69610     2   71644800   71645800      2       1  150064       2.6902    0.0035708
enh69611     2   71679300   71680300      2       1  150064       2.3736    0.0088076
enh69612     2   71685300   71686300      3       1  150064       2.3418    0.0095958
enh69622     2   71947600   71948600      1       1  150064       2.6898     0.003575
enh69642     2   72319100   72320100      4       2  150064       1.6714     0.047326
enh69644     2   72335300   72336300      4       2  150064        3.155   0.00080245
enh69645     2   72336000   72337000      4       1  150064       3.0077    0.0013163
enh69647     2   72357000   72358000      2       1  150064       2.9769    0.0014561
enh69652     2   72463100   72464100      1       1  150064        2.753     0.002953
enh69654     2   72567900   72568900      2       1  150064       1.7351      0.04136
enh69657     2   72765900   72766900      1       1  150064         2.22      0.01321
enh69665     2   72992500   72993500      1       1  150064       2.5217     0.005839
enh69685     2   73207600   73208600      1       1  150064       4.2077     1.29e-05
enh69686     2   73216600   73217600      1       1  150064        4.059    2.464e-05
enh69688     2   73248000   73249000      4       2  150064        3.782   7.7791e-05
enh69691     2   73295200   73296200      3       1  150064       3.5055   0.00022786
enh69696     2   73318500   73319500      3       1  150064       3.0385    0.0011887
enh69697     2   73321200   73322200      6       2  150064       3.3316   0.00043182
enh69698     2   73329100   73330100      5       2  150064        3.643   0.00013476
enh69699     2   73333100   73334100      2       1  150064       3.1442   0.00083265
enh69700     2   73334900   73335900      1       1  150064       3.2939     0.000494
enh69701     2   73336600   73337600      4       1  150064       2.6464    0.0040674
enh69703     2   73360600   73361600      6       2  150064       3.0128    0.0012944
enh69705     2   73439700   73440700      2       1  150064       3.9133   4.5522e-05
enh69709     2   73470800   73471800      2       1  150064       3.2132   0.00065622
enh69719     2   74058100   74059100      3       2  150064       2.4619    0.0069097
enh69724     2   74086400   74087400      6       3  150064       2.9217    0.0017409
enh69725     2   74096900   74097900      7       2  150064       1.7997      0.03595
enh69745     2   74237600   74238600      2       1  150064       1.6804     0.046438
enh69747     2   74247600   74248600      1       1  150064       2.1868      0.01438
enh69749     2   74252900   74253900      5       1  150064       3.0081    0.0013146
enh69750     2   74258400   74259400      1       1  150064       2.3537     0.009295
enh69751     2   74259600   74260600      2       1  150064       2.6726    0.0037635
enh69753     2   74272200   74273200      2       1  150064       2.4259    0.0076357
enh69755     2   74302500   74303500      1       1  150064       2.6886     0.003588
enh69765     2   74428500   74429500      2       1  150064        2.288     0.011069
enh69790     2   74697700   74698700      1       1  150064       2.0558       0.0199
enh69821     2   74967400   74968400      2       1  150064       2.4491    0.0071609
enh69836     2   75114600   75115600      6       2  150064       2.0817     0.018687
enh69837     2   75120600   75121600      1       1  150064        1.956      0.02523
enh69853     2   75602000   75603000      7       2  150064       1.8045     0.035577
enh69854     2   75606500   75607500      4       2  150064        1.983     0.023683
enh69868     2   75796200   75797200      4       2  150064        2.007     0.022373
enh69869     2   75799300   75800300      2       1  150064       2.1684     0.015065
enh69882     2   77094400   77095400      1       1  150064       1.8696      0.03077
enh69987     2   85601800   85602800      2       1  150064       1.8923     0.029224
enh69989     2   85605100   85606100      2       1  150064       1.8733     0.030516
enh69990     2   85621100   85622100      3       2  150064       2.1436     0.016034
enh69991     2   85624200   85625200      3       2  150064       2.2601     0.011907
enh69993     2   85635700   85636700      4       2  150064       2.4865    0.0064495
enh69994     2   85637900   85638900      3       1  150064       2.8256    0.0023599
enh69996     2   85646600   85647600      3       2  150064       2.2518     0.012167
enh69998     2   85657500   85658500      4       2  150064       2.3091     0.010469
enh70028     2   85844600   85845600      1       1  150064       2.0794      0.01879
enh70035     2   85907800   85908800      1       1  150064       2.3152       0.0103
enh70044     2   85999500   86000500      1       1  150064       2.5548     0.005313
enh70049     2   86055000   86056000      3       2  150064       1.7936     0.036438
enh70076     2   86295500   86296500      4       2  150064       1.6464      0.04984
enh70110     2   86859400   86860400      4       2  150064       1.6547     0.048997
enh70112     2   86921500   86922500      2       1  150064       2.8746    0.0020226
enh70113     2   86930000   86931000      1       1  150064       2.7007      0.00346
enh70115     2   86974800   86975800      2       1  150064       2.5472    0.0054289
enh70159     2   88903300   88904300      1       1  150064       1.9455      0.02586
enh70218     2   96193700   96194700      2       1  150064       2.0633     0.019543
enh70221     2   96336000   96337000      1       1  150064       1.7518       0.0399
enh70222     2   96344900   96345900      3       2  150064       1.7846     0.037167
enh70232     2   96814400   96815400      1       1  150064       1.9042      0.02844
enh70236     2   96868700   96869700      1       1  150064       3.8922    4.966e-05
enh70237     2   96872000   96873000      2       1  150064       2.6324    0.0042391
enh70238     2   96875600   96876600      1       1  150064       3.9123    4.571e-05
enh70240     2   96912400   96913400      3       2  150064       2.0049     0.022487
enh70243     2   96924700   96925700      3       2  150064       3.7121   0.00010279
enh70244     2   96927200   96928200      1       1  150064        3.299    0.0004851
enh70271     2   97282300   97283300      1       1  150064       1.9348      0.02651
enh70282     2   97395800   97396800      1       1  150064       2.3479     0.009439
enh70284     2   97406000   97407000      1       1  150064       1.9779      0.02397
enh70285     2   97413000   97414000      2       1  150064       3.9458   3.9765e-05
enh70287     2   97423000   97424000      1       1  150064       2.4367     0.007412
enh70288     2   97425100   97426100      2       1  150064       1.9136     0.027833
enh70290     2   97435500   97436500      3       1  150064       1.7792     0.037603
enh70291     2   97438000   97439000      1       1  150064       2.4001     0.008196
enh70292     2   97439600   97440600      2       1  150064       2.1376     0.016273
enh70295     2   97483300   97484300      1       1  150064       2.1714      0.01495
enh70296     2   97484300   97485300      3       1  150064       1.9841     0.023623
enh70297     2   97498300   97499300      1       1  150064       2.0026      0.02261
enh70298     2   97504800   97505800      1       1  150064       2.0077      0.02234
enh70300     2   97521800   97522800      1       1  150064       2.0007      0.02271
enh70303     2   97536500   97537500      2       1  150064       1.9317     0.026699
enh70304     2   97540100   97541100      2       1  150064        2.489    0.0064044
enh70305     2   97547200   97548200      1       1  150064       1.7491      0.04014
enh70306     2   97549300   97550300      1       1  150064       3.5172    0.0002181
enh70307     2   97552900   97553900      3       2  150064       3.3889   0.00035087
enh70310     2   97572600   97573600      3       1  150064        3.547   0.00019479
enh70315     2   97622800   97623800      5       2  150064       1.7894     0.036779
enh70321     2   97761000   97762000      5       1  150064       2.6068      0.00457
enh70322     2   98235600   98236600      4       1  150064       2.5362    0.0056037
enh70323     2   98242000   98243000      3       1  150064       2.5994    0.0046692
enh70324     2   98261000   98262000      3       1  150064       2.6678    0.0038176
enh70328     2   98330700   98331700      3       1  150064       1.7209     0.042636
enh70329     2   98344300   98345300      2       1  150064       1.9617     0.024899
enh70334     2   98371200   98372200      2       1  150064       1.8939     0.029121
enh70343     2   98562000   98563000      1       1  150064       1.7704      0.03833
enh70344     2   98566900   98567900      5       2  150064       2.1116     0.017362
enh70346     2   98579600   98580600      4       1  150064       1.8022     0.035761
enh70347     2   98583000   98584000      1       1  150064       2.9781      0.00145
enh70348     2   98586200   98587200      3       1  150064       2.7269     0.003197
enh70349     2   98596300   98597300      4       2  150064       2.0347     0.020938
enh70350     2   98599300   98600300      4       2  150064       2.3889    0.0084491
enh70351     2   98608000   98609000      1       1  150064       2.0385      0.02075
enh70352     2   98612900   98613900      3       1  150064       2.9854     0.001416
enh70353     2   98614000   98615000      2       1  150064       2.5592    0.0052458
enh70355     2   98703800   98704800      2       1  150064       1.6794     0.046533
enh70367     2   99001000   99002000      1       1  150064       1.6937      0.04516
enh70368     2   99062500   99063500      4       2  150064         2.21     0.013552
enh70371     2   99073900   99074900      2       1  150064       1.7555     0.039587
enh70372     2   99075800   99076800      1       1  150064       1.7947      0.03635
enh70375     2   99084800   99085800      3       1  150064       1.7322     0.041623
enh70376     2   99088100   99089100      4       1  150064       1.7157     0.043109
enh70381     2   99099600   99100600      1       1  150064       1.7917      0.03659
enh70384     2   99120800   99121800      1       1  150064       1.8763      0.03031
enh70385     2   99121200   99122200      1       1  150064       1.8763      0.03031
enh70391     2   99214900   99215900      2       1  150064       2.1865     0.014389
enh70392     2   99222600   99223600      3       1  150064       1.6702     0.047443
enh70401     2   99409500   99410500      1       1  150064       1.8603      0.03142
enh70402     2   99422300   99423300      3       1  150064       1.7118      0.04347
enh70438     2  100252200  100253200      4       2  150064       3.8628   5.6047e-05
enh70440     2  100314800  100315800      3       2  150064       1.8405     0.032844
enh70441     2  100317400  100318400      2       1  150064       1.8989     0.028787
enh70442     2  100496400  100497400      1       1  150064       2.6407     0.004137
enh70452     2  101347700  101348700      3       2  150064       2.2737     0.011493
enh70453     2  101349800  101350800      7       2  150064       2.4091    0.0079954
enh70457     2  101364100  101365100      4       2  150064       2.3063     0.010548
enh70460     2  101383400  101384400      1       1  150064       2.0703      0.01921
enh70472     2  101493900  101494900      4       2  150064       1.9468     0.025777
enh70501     2  101867700  101868700      3       2  150064       1.9112     0.027987
enh70505     2  101916800  101917800      5       2  150064       2.3846    0.0085493
enh70508     2  101943700  101944700      1       1  150064       1.7071       0.0439
enh70509     2  101946100  101947100      1       1  150064       1.7149      0.04318
enh70510     2  101954200  101955200      4       1  150064       1.8959     0.028988
enh70512     2  101972300  101973300      5       3  150064       2.0167     0.021864
enh70519     2  102050700  102051700      7       2  150064        1.735     0.041371
enh70603     2  102711100  102712100      2       1  150064       2.2969     0.010812
enh70606     2  102721200  102722200      7       3  150064       2.2223      0.01313
enh70608     2  102738300  102739300      3       1  150064       1.9493     0.025632
enh70609     2  102743800  102744800      2       1  150064        1.908     0.028196
enh70611     2  102757600  102758600      6       2  150064       2.2417     0.012491
enh70613     2  102777400  102778400      4       2  150064       1.7782     0.037686
enh70614     2  102782300  102783300      2       1  150064       2.2052     0.013721
enh70616     2  102804200  102805200      4       2  150064       1.8226     0.034185
enh70629     2  102934000  102935000      1       1  150064        1.652      0.04927
enh70646     2  103351300  103352300      2       1  150064       2.8196    0.0024038
enh70667     2  105942400  105943400      1       1  150064       2.1515      0.01572
enh70700     2  106349900  106350900      6       3  150064       1.8671     0.030942
enh70702     2  106359700  106360700      2       1  150064       2.2947     0.010874
enh70777     2  108835800  108836800      3       2  150064       1.8453     0.032494
enh70784     2  108979200  108980200      2       1  150064       1.9394     0.026227
enh70792     2  109108300  109109300      1       1  150064       2.0596      0.01972
enh70806     2  109200300  109201300      5       3  150064       1.8489     0.032238
enh70811     2  109208500  109209500      3       2  150064        2.573    0.0050407
enh70817     2  109228000  109229000      4       2  150064       1.7673     0.038585
enh70819     2  109239100  109240100      5       2  150064       1.9376     0.026338
enh70821     2  109248600  109249600      1       1  150064       2.0836       0.0186
enh70881     2  110271300  110272300      3       2  150064        3.763   8.3956e-05
enh70883     2  110276600  110277600      1       1  150064       2.4909     0.006371
enh70884     2  110315900  110316900      3       2  150064       4.2529   1.0551e-05
enh70885     2  110317800  110318800      2       1  150064       2.9339    0.0016739
enh70886     2  110343800  110344800      3       2  150064       3.7946   7.3937e-05
enh70887     2  110351600  110352600      2       1  150064       3.2155   0.00065108
enh70889     2  110362100  110363100      1       1  150064       2.2991      0.01075
enh70890     2  110363900  110364900      2       1  150064       3.9318   4.2148e-05
enh70891     2  110365900  110366900      2       1  150064       4.0009   3.1548e-05
enh70892     2  110367300  110368300      2       1  150064       3.2812   0.00051685
enh70893     2  110368300  110369300      2       1  150064       2.5291    0.0057185
enh70894     2  110375700  110376700      2       1  150064       1.9907     0.023255
enh70896     2  110387400  110388400      6       2  150064       3.5468   0.00019498
enh70897     2  110393600  110394600      4       2  150064       2.3462    0.0094821
enh70898     2  110395400  110396400      4       2  150064       3.3785   0.00036447
enh70899     2  110402000  110403000      3       2  150064       2.6335    0.0042256
enh70909     2  110854600  110855600      2       1  150064       2.0455     0.020401
enh70914     2  110882800  110883800      4       2  150064        2.339    0.0096676
enh70915     2  110887800  110888800      1       1  150064       2.0152      0.02194
enh70916     2  110895800  110896800      2       1  150064       1.7603     0.039179
enh70917     2  110906800  110907800      2       1  150064        2.578    0.0049685
enh70919     2  110931000  110932000      1       1  150064         2.71     0.003364
enh70928     2  111471100  111472100      4       2  150064       2.4124    0.0079242
enh70938     2  111917900  111918900      4       2  150064       1.7494     0.040109
enh70956     2  112249100  112250100      3       1  150064       1.8719     0.030608
enh70959     2  112253200  112254200      2       1  150064       2.6208    0.0043864
enh70965     2  112380000  112381000      2       1  150064       1.6795     0.046528
enh70979     2  112654000  112655000      2       1  150064       1.6624     0.048215
enh70981     2  112676000  112677000      2       1  150064       2.0462      0.02037
enh70983     2  112703900  112704900      4       1  150064       1.9403     0.026173
enh70985     2  112732700  112733700      2       1  150064        1.863     0.031232
enh70987     2  112763500  112764500      3       1  150064       1.7518     0.039905
enh71075     2  113915700  113916700      1       1  150064       1.9238      0.02719
enh71099     2  114080900  114081900      2       1  150064       2.3221     0.010113
enh71104     2  114126800  114127800      8       3  150064        1.683     0.046191
enh71119     2  114634500  114635500      4       2  150064       2.8604    0.0021153
enh71122     2  114650600  114651600      5       2  150064        1.947     0.025765
enh71123     2  114654200  114655200      3       1  150064       1.9159     0.027686
enh71124     2  114667300  114668300      3       1  150064       2.1529     0.015662
enh71141     2  118871500  118872500      7       3  150064       2.6682    0.0038135
enh71142     2  118874800  118875800      4       1  150064       2.7926    0.0026139
enh71146     2  118926100  118927100      4       2  150064       2.3788    0.0086836
enh71150     2  119145000  119146000      3       1  150064       2.0439     0.020484
enh71154     2  119252400  119253400      1       1  150064       2.4808     0.006555
enh71157     2  119444100  119445100      2       1  150064       1.8348     0.033267
enh71162     2  119495700  119496700      2       1  150064       2.5066    0.0060945
enh71163     2  119504300  119505300      4       2  150064       3.1231   0.00089482
enh71176     2  119982400  119983400     10       3  150064        1.799      0.03601
enh71177     2  119983200  119984200      2       1  150064       1.7257     0.042198
enh71237     2  120990000  120991000      1       1  150064       1.6535      0.04911
enh71250     2  121125000  121126000     10       2  150064       2.5448    0.0054677
enh71267     2  121377600  121378600      6       2  150064        2.125     0.016792
enh71270     2  121460900  121461900      1       1  150064       1.6851      0.04598
enh71286     2  121550600  121551600      2       1  150064       1.8267     0.033873
enh71312     2  121862200  121863200      7       3  150064       2.3965    0.0082761
enh71319     2  121953900  121954900      3       1  150064        1.845     0.032521
enh71325     2  122060800  122061800      1       1  150064       1.8367      0.03313
enh71347     2  122290200  122291200      2       1  150064        2.287     0.011099
enh71364     2  122392600  122393600      3       2  150064       1.9142     0.027798
enh71376     2  122494900  122495900      2       1  150064       2.3082     0.010494
enh71378     2  122511600  122512600      1       1  150064       1.8269      0.03386
enh71382     2  122536200  122537200      1       1  150064       2.2271      0.01297
enh71383     2  122547600  122548600      1       1  150064       2.3516     0.009346
enh71394     2  124838600  124839600      3       1  150064       1.7983     0.036062
enh71408     2  127802900  127803900      2       1  150064       1.8029     0.035702
enh71419     2  127841700  127842700      7       3  150064        2.332    0.0098511
enh71420     2  127843300  127844300      6       3  150064       2.0974     0.017978
enh71421     2  127844700  127845700      1       1  150064       2.7431     0.003043
enh71422     2  127847900  127848900      2       1  150064       2.0074     0.022354
enh71423     2  127851300  127852300      3       1  150064       3.1673   0.00076944
enh71424     2  127855100  127856100      4       2  150064        2.229     0.012906
enh71425     2  127855800  127856800      2       1  150064       2.7708    0.0027957
enh71429     2  127879000  127880000      1       1  150064       1.8663        0.031
enh71430     2  127885700  127886700      5       1  150064       2.0111     0.022158
enh71433     2  127903600  127904600     10       4  150064       1.7458     0.040421
enh71434     2  127906700  127907700      8       4  150064       1.6743      0.04704
enh71492     2  128612900  128613900      2       1  150064       1.9235     0.027207
enh71498     2  128786200  128787200      2       1  150064       1.7097     0.043657
enh71523     2  129145800  129146800      1       1  150064       2.2001       0.0139
enh71525     2  129153300  129154300      9       1  150064       1.9092     0.028119
enh71526     2  129163400  129164400     10       2  150064       1.6593     0.048525
enh71527     2  129165400  129166400      8       3  150064       2.2006     0.013881
enh71596     2  131132100  131133100      1       1  150064       2.2907      0.01099
enh71598     2  131149600  131150600      1       1  150064       2.1072      0.01755
enh71615     2  131654900  131655900      2       1  150064       2.2017     0.013842
enh71622     2  131799200  131800200      1       1  150064       3.4002    0.0003367
enh71624     2  131831900  131832900      1       1  150064       3.3708    0.0003748
enh71625     2  131848800  131849800      2       1  150064       2.0167     0.021865
enh71626     2  131852000  131853000      2       1  150064       2.6769    0.0037155
enh71627     2  131861200  131862200      4       2  150064        3.335   0.00042656
enh71628     2  131864300  131865300      2       1  150064        2.684    0.0036368
enh71630     2  131913800  131914800      2       1  150064        3.269   0.00053969
enh71639     2  132431500  132432500      3       1  150064       2.3255     0.010023
enh71642     2  133105600  133106600      1       1  150064       1.6687      0.04759
enh71697     2  134570400  134571400      2       1  150064       2.0846     0.018552
enh71699     2  134575200  134576200      4       2  150064       1.7073     0.043887
enh71700     2  134578700  134579700      5       2  150064       1.8196      0.03441
enh71710     2  134894800  134895800      2       1  150064       3.6551   0.00012852
enh71711     2  134897300  134898300      1       1  150064       4.2027    1.319e-05
enh71712     2  134900000  134901000      3       2  150064       3.1516   0.00081185
enh71747     2  135164100  135165100      2       1  150064       1.9326     0.026643
enh71760     2  135603200  135604200      4       1  150064         2.92    0.0017501
enh71763     2  135674200  135675200      1       1  150064       3.0217     0.001257
enh71764     2  135678800  135679800      2       1  150064         2.09      0.01831
enh71785     2  136530600  136531600      1       1  150064       1.8062      0.03544
enh71822     2  138960000  138961000      3       2  150064       1.7479     0.040238
enh71828     2  139051600  139052600      4       1  150064       1.6515     0.049314
enh71830     2  139153200  139154200      4       1  150064       3.0996   0.00096897
enh71831     2  139173200  139174200      4       2  150064       3.4552   0.00027495
enh71833     2  139181700  139182700      2       1  150064       2.1962     0.014038
enh71835     2  139191800  139192800      2       1  150064       2.6062    0.0045779
enh71836     2  139210900  139211900      2       1  150064       3.6373   0.00013777
enh71837     2  139212400  139213400      5       2  150064       3.7909   7.5059e-05
enh71842     2  139271900  139272900      3       2  150064        2.017     0.021846
enh71847     2  139293600  139294600      3       2  150064       1.7277     0.042024
enh71855     2  139446900  139447900      7       4  150064       1.7041     0.044177
enh71857     2  139509900  139510900      4       2  150064       1.8531     0.031938
enh71859     2  139706100  139707100      2       1  150064       1.7994     0.035976
enh71860     2  139755200  139756200      2       1  150064       1.8382     0.033018
enh71865     2  141111200  141112200      2       1  150064       3.1123   0.00092827
enh71895     2  144230400  144231400      4       2  150064       1.8235     0.034111
enh71899     2  144565400  144566400      1       1  150064       2.4016     0.008162
enh71900     2  144658100  144659100      4       2  150064       1.9513     0.025511
enh71901     2  144659200  144660200      5       3  150064       1.7364     0.041249
enh71904     2  144712900  144713900      1       1  150064       2.9506     0.001586
enh71910     2  144844000  144845000      1       1  150064       2.1123      0.01733
enh71911     2  144857200  144858200      1       1  150064       2.1594      0.01541
enh71912     2  144859700  144860700      1       1  150064       2.7913     0.002625
enh71920     2  145090400  145091400      1       1  150064       3.2093    0.0006652
enh71924     2  145184300  145185300      2       1  150064       3.2428   0.00059181
enh71956     2  146437600  146438600      1       1  150064        5.487    2.044e-08
enh71957     2  146438200  146439200      1       1  150064        5.487    2.044e-08
enh71958     2  146440000  146441000      1       1  150064       5.5139    1.755e-08
enh71972     2  147391900  147392900      1       1  150064       1.8679      0.03089
enh71977     2  147578800  147579800      2       1  150064       4.3816   5.8918e-06
enh71978     2  147610900  147611900      2       1  150064       3.5042   0.00022899
enh71980     2  147674200  147675200      2       1  150064       3.1993   0.00068882
enh71988     2  147833900  147834900      4       2  150064       1.6749     0.046975
enh71989     2  147857400  147858400      3       1  150064       2.0959     0.018045
enh71990     2  147906700  147907700      5       1  150064       1.9072     0.028249
enh72012     2  148775800  148776800      2       1  150064       2.2751     0.011451
enh72016     2  149095900  149096900      3       2  150064       2.0302     0.021168
enh72018     2  149340100  149341100      2       1  150064       2.8356    0.0022872
enh72023     2  149403800  149404800      3       1  150064       1.7192     0.042789
enh72037     2  149861500  149862500      3       1  150064       2.5305    0.0056946
enh72038     2  149863300  149864300      2       1  150064       1.8528     0.031956
enh72040     2  149905300  149906300      2       1  150064       2.0659     0.019419
enh72042     2  149915400  149916400     10       2  150064        3.347   0.00040851
enh72059     2  150185300  150186300      3       2  150064       1.6818       0.0463
enh72066     2  150394300  150395300      2       1  150064       1.9305     0.026772
enh72071     2  150453700  150454700      3       2  150064       2.2572     0.011997
enh72072     2  150467900  150468900      1       1  150064       1.6918      0.04534
enh72076     2  150588400  150589400      5       1  150064       1.9305     0.026775
enh72094     2  150982900  150983900      2       1  150064       1.7862     0.037035
enh72103     2  151128300  151129300      1       1  150064       2.0969        0.018
enh72104     2  151130400  151131400      4       2  150064       2.5594    0.0052433
enh72105     2  151143200  151144200      1       1  150064       2.3427     0.009572
enh72107     2  151153000  151154000      2       1  150064       1.9978     0.022869
enh72179     2  153023400  153024400      2       1  150064       2.3393    0.0096609
enh72180     2  153030100  153031100      2       1  150064       2.0004     0.022726
enh72181     2  153056300  153057300      2       1  150064       3.3625   0.00038614
enh72182     2  153057600  153058600      4       1  150064       3.4491   0.00028119
enh72183     2  153079600  153080600      1       1  150064       2.8087     0.002487
enh72184     2  153097700  153098700      2       1  150064        2.413    0.0079114
enh72185     2  153139500  153140500      3       2  150064       2.7501    0.0029792
enh72186     2  153160900  153161900      1       1  150064       2.7784     0.002731
enh72187     2  153164100  153165100      7       2  150064       2.0569     0.019847
enh72190     2  153196200  153197200      2       1  150064       1.6644     0.048017
enh72195     2  153232800  153233800      4       2  150064       2.2087     0.013597
enh72197     2  153257100  153258100      6       2  150064       2.3195     0.010184
enh72205     2  153277200  153278200      1       1  150064       2.4169     0.007827
enh72207     2  153282700  153283700      4       2  150064       2.1357     0.016352
enh72217     2  153325800  153326800      1       1  150064        2.779     0.002726
enh72235     2  153450600  153451600      3       1  150064       1.8641     0.031157
enh72237     2  153468100  153469100      4       2  150064       2.1314     0.016528
enh72239     2  153503800  153504800      1       1  150064       2.9765     0.001458
enh72241     2  153550800  153551800      2       1  150064        2.609    0.0045403
enh72244     2  153577200  153578200      2       1  150064       3.6058   0.00015559
enh72245     2  153586700  153587700      4       2  150064       2.7664    0.0028339
enh72246     2  153603600  153604600      4       2  150064       3.7551   8.6648e-05
enh72247     2  153732200  153733200      2       1  150064        2.038     0.020776
enh72248     2  153780500  153781500      3       2  150064       1.8312     0.033536
enh72260     2  156920800  156921800      1       1  150064       1.9375      0.02634
enh72266     2  157187500  157188500      1       1  150064       2.2442      0.01241
enh72269     2  157196600  157197600      1       1  150064       2.1873      0.01436
enh72291     2  157522700  157523700      2       1  150064       1.7786     0.037654
enh72319     2  158695300  158696300      1       1  150064       1.7127      0.04338
enh72333     2  158867500  158868500      4       2  150064       2.5703    0.0050812
enh72342     2  159251400  159252400     10       4  150064       2.3709    0.0088722
enh72344     2  159316700  159317700      4       2  150064       3.1216    0.0008994
enh72347     2  159333700  159334700      1       1  150064       3.0841     0.001021
enh72348     2  159338600  159339600      5       2  150064       3.5198   0.00021596
enh72349     2  159343200  159344200      5       2  150064        2.627    0.0043076
enh72353     2  159359000  159360000      6       3  150064       3.0722    0.0010624
enh72355     2  159363400  159364400      2       1  150064       3.1839   0.00072655
enh72356     2  159366300  159367300      4       2  150064       2.6504    0.0040199
enh72357     2  159385800  159386800      3       2  150064        2.239     0.012579
enh72358     2  159395500  159396500      1       1  150064       1.8639      0.03117
enh72359     2  159442500  159443500      5       2  150064       2.3005     0.010709
enh72360     2  159456700  159457700      4       2  150064       1.8957     0.029002
enh72362     2  159493400  159494400      4       2  150064       3.4109   0.00032376
enh72449     2  160405600  160406600      2       1  150064       1.8374     0.033079
enh72450     2  160427800  160428800      4       1  150064       2.4845    0.0064863
enh72451     2  160451900  160452900      2       1  150064       2.1157     0.017185
enh72452     2  160457200  160458200      2       1  150064       1.8756     0.030352
enh72453     2  160462100  160463100      4       2  150064       3.1026   0.00095914
enh72454     2  160466200  160467200      4       2  150064       2.6527    0.0039921
enh72455     2  160468400  160469400      2       1  150064       2.9327      0.00168
enh72456     2  160474200  160475200      2       1  150064       3.4676   0.00026257
enh72457     2  160494300  160495300      8       3  150064       1.7582     0.039358
enh72458     2  160541000  160542000      2       1  150064       3.1333   0.00086428
enh72459     2  160566800  160567800      5       2  150064       2.1417     0.016107
enh72462     2  160591300  160592300      2       1  150064       2.1797      0.01464
enh72463     2  160593100  160594100      5       1  150064       2.6136    0.0044803
enh72466     2  160748000  160749000      2       1  150064       1.7573     0.039436
enh72471     2  160816800  160817800      2       1  150064       2.2192     0.013237
enh72477     2  160915300  160916300      8       4  150064       1.9325     0.026648
enh72486     2  161014100  161015100      7       3  150064       1.9089      0.02814
enh72490     2  161051100  161052100      4       2  150064       1.7284     0.041958
enh72492     2  161063900  161064900      3       1  150064        1.684     0.046092
enh72540     2  161283800  161284800      2       1  150064       2.6417    0.0041247
enh72548     2  161331800  161332800      3       2  150064       1.8462     0.032431
enh72555     2  161373000  161374000      4       2  150064       2.1235     0.016855
enh72561     2  161503000  161504000      4       1  150064       1.8825     0.029883
enh72603     2  162884700  162885700      2       1  150064       2.7702    0.0028009
enh72604     2  162919500  162920500      2       1  150064       1.8009     0.035861
enh72636     2  164522600  164523600      2       1  150064       1.8257     0.033945
enh72693     2  165970400  165971400      1       1  150064       1.6512      0.04935
enh72709     2  166810900  166811900      2       1  150064       3.2935   0.00049468
enh72716     2  167170200  167171200      6       2  150064       3.1725   0.00075571
enh72717     2  167199800  167200800      3       2  150064       2.7631    0.0028626
enh72719     2  167267500  167268500      5       3  150064       1.8771      0.03025
enh72751     2  169315300  169316300      3       2  150064       2.2001     0.013901
enh72759     2  169375200  169376200      5       2  150064       1.9554     0.025268
enh72761     2  169378100  169379100      2       1  150064       1.8807     0.030008
enh72763     2  169383600  169384600      2       1  150064       2.2809     0.011278
enh72764     2  169387500  169388500      2       1  150064       2.0834     0.018607
enh72765     2  169393000  169394000      4       2  150064       2.8613    0.0021092
enh72774     2  169438000  169439000      2       1  150064       2.5969    0.0047033
enh72777     2  169455900  169456900      2       1  150064       2.0734     0.019067
enh72779     2  169470300  169471300      3       1  150064       2.2577     0.011982
enh72780     2  169491400  169492400      3       1  150064       3.4519   0.00027834
enh72781     2  169495500  169496500      3       1  150064        2.075     0.018993
enh72786     2  169574700  169575700      2       1  150064       1.6511     0.049355
enh72796     2  169848500  169849500      4       1  150064       1.7017     0.044403
enh72799     2  169868300  169869300      2       1  150064       1.7016     0.044414
enh72806     2  169948100  169949100      1       1  150064        2.361     0.009114
enh72854     2  171603800  171604800      4       2  150064       1.7426     0.040698
enh72867     2  171830700  171831700      1       1  150064       1.8782      0.03018
enh72873     2  172002900  172003900      4       2  150064       2.1514     0.015721
enh72879     2  172037600  172038600      6       2  150064       1.8628     0.031245
enh72883     2  172098200  172099200      5       2  150064       2.1686     0.015056
enh72885     2  172127900  172128900      4       2  150064         2.25     0.012225
enh72907     2  172531700  172532700      2       1  150064       3.6059   0.00015554
enh72910     2  172564000  172565000      3       1  150064        3.678   0.00011755
enh72912     2  172619500  172620500      6       2  150064       4.4565    4.165e-06
enh72913     2  172654900  172655900      1       1  150064       4.1125    1.957e-05
enh72914     2  172663500  172664500      3       2  150064       1.9055     0.028358
enh72917     2  172734600  172735600      1       1  150064       4.1989    1.341e-05
enh72924     2  172865500  172866500      7       2  150064       3.5524   0.00019089
enh72926     2  172874400  172875400      4       2  150064        2.123     0.016876
enh72952     2  173158400  173159400      5       2  150064       2.2216     0.013155
enh72953     2  173160600  173161600      3       1  150064       1.8977     0.028868
enh72980     2  173507700  173508700      8       3  150064       1.9746     0.024154
enh72987     2  173565800  173566800      2       1  150064       1.8664      0.03099
enh72993     2  173707500  173708500      2       1  150064       2.0173     0.021831
enh73015     2  173943200  173944200      4       2  150064       1.7994     0.035978
enh73018     2  173954600  173955600      3       2  150064       2.5413    0.0055224
enh73023     2  173988400  173989400      2       1  150064       2.2677     0.011672
enh73024     2  173991100  173992100      3       1  150064       1.6904     0.045479
enh73026     2  173996800  173997800      4       2  150064       2.8268    0.0023508
enh73028     2  174001400  174002400      3       1  150064       2.5376    0.0055807
enh73029     2  174014400  174015400      2       1  150064       3.2564   0.00056409
enh73033     2  174036500  174037500      5       2  150064       3.2094     0.000665
enh73035     2  174052500  174053500      4       2  150064       2.7049    0.0034158
enh73038     2  174075100  174076100      6       3  150064       2.7938    0.0026043
enh73039     2  174078500  174079500      1       1  150064       1.9468      0.02578
enh73063     2  174531500  174532500      3       2  150064       1.7208     0.042641
enh73075     2  174824100  174825100      4       2  150064       1.6724     0.047225
enh73084     2  174878700  174879700      2       1  150064       1.7088     0.043747
enh73086     2  174896600  174897600      5       2  150064       1.8852     0.029699
enh73091     2  174918600  174919600      3       1  150064       2.8179    0.0024172
enh73093     2  174927900  174928900      5       3  150064        2.759    0.0028992
enh73094     2  174940500  174941500      1       1  150064       2.4381     0.007382
enh73097     2  175018800  175019800      4       2  150064       2.2904     0.010999
enh73098     2  175022200  175023200      1       1  150064       1.7323      0.04161
enh73100     2  175063400  175064400      2       1  150064       2.2227     0.013117
enh73101     2  175099400  175100400      4       2  150064        2.874    0.0020268
enh73102     2  175110900  175111900      2       1  150064       2.6259    0.0043211
enh73103     2  175113600  175114600      3       2  150064       2.9971    0.0013628
enh73104     2  175124400  175125400      3       1  150064       3.0443    0.0011662
enh73112     2  175396000  175397000      3       2  150064       1.7499     0.040067
enh73113     2  175400100  175401100      1       1  150064        2.639     0.004157
enh73115     2  175411100  175412100      3       2  150064       2.9867      0.00141
enh73120     2  175467400  175468400      3       1  150064       2.0291     0.021226
enh73121     2  175471000  175472000      2       1  150064       2.0666     0.019385
enh73127     2  175528500  175529500      2       1  150064        2.035     0.020925
enh73129     2  175636600  175637600      4       1  150064       1.6662      0.04784
enh73131     2  175643100  175644100      2       1  150064       3.0348    0.0012036
enh73155     2  177147600  177148600      1       1  150064       1.9747      0.02415
enh73156     2  177156100  177157100      2       1  150064       1.8023     0.035745
enh73160     2  177325600  177326600      2       1  150064       2.2756     0.011434
enh73212     2  178862200  178863200      5       2  150064       2.3405    0.0096302
enh73215     2  178976200  178977200      2       1  150064       1.9619     0.024889
enh73216     2  178978300  178979300      2       1  150064       2.7261    0.0032045
enh73230     2  179136500  179137500      1       1  150064       1.7273      0.04206
enh73248     2  179621400  179622400      2       1  150064       1.7078     0.043833
enh73267     2  180308200  180309200      6       3  150064       2.5323    0.0056657
enh73270     2  180324900  180325900      3       2  150064       4.3777   5.9962e-06
enh73271     2  180331600  180332600      3       2  150064        2.154     0.015622
enh73284     2  180881200  180882200      3       1  150064       1.9512     0.025517
enh73285     2  180989900  180990900      1       1  150064       3.4796    0.0002511
enh73373     2  183579200  183580200      2       1  150064       2.4001    0.0081953
enh73375     2  183761400  183762400      8       3  150064       2.7889    0.0026444
enh73379     2  183813900  183814900      2       1  150064       1.8571     0.031646
enh73380     2  183817700  183818700      7       3  150064       1.9944     0.023052
enh73381     2  183874600  183875600      2       1  150064       3.0777     0.001043
enh73385     2  183886400  183887400      2       1  150064        1.974     0.024191
enh73402     2  185550400  185551400      6       3  150064       4.1827     1.44e-05
enh73423     2  187408700  187409700      1       1  150064       2.9204     0.001748
enh73427     2  187437300  187438300      3       2  150064       1.7134     0.043323
enh73443     2  188411600  188412600      3       1  150064       1.6685     0.047606
enh73453     2  189167800  189168800      3       1  150064       2.4053    0.0080789
enh73454     2  189168800  189169800      2       1  150064       2.7637    0.0028578
enh73456     2  189246500  189247500      2       1  150064       2.9245     0.001725
enh73458     2  189493800  189494800      4       2  150064       1.9699     0.024422
enh73460     2  189591200  189592200      4       2  150064       1.8382     0.033019
enh73461     2  189648600  189649600      4       1  150064       2.0006     0.022716
enh73462     2  189651500  189652500      2       1  150064       2.6071    0.0045662
enh73507     2  190528000  190529000      6       3  150064       1.7229     0.042457
enh73534     2  191222100  191223100      5       1  150064       2.0763     0.018935
enh73542     2  191400500  191401500      3       2  150064       1.7662     0.038684
enh73543     2  191412300  191413300      6       2  150064       2.8054    0.0025128
enh73548     2  191463600  191464600      4       2  150064       2.4188    0.0077868
enh73549     2  191471800  191472800      4       2  150064       2.3236     0.010074
enh73551     2  191492700  191493700      2       1  150064       2.4091    0.0079953
enh73564     2  191632200  191633200      3       2  150064       2.1309     0.016547
enh73577     2  191789000  191790000      3       2  150064       1.7089     0.043738
enh73584     2  191879400  191880400      4       2  150064       1.7544     0.039678
enh73585     2  191885900  191886900      4       2  150064       2.4662    0.0068282
enh73589     2  191906100  191907100      1       1  150064       2.1558      0.01555
enh73591     2  191916400  191917400      2       1  150064       1.6677     0.047691
enh73680     2  193822300  193823300      4       1  150064       3.6455   0.00013343
enh73681     2  193825700  193826700      1       1  150064       1.7344      0.04142
enh73690     2  196398500  196399500      3       2  150064       2.4275    0.0076017
enh73703     2  196763100  196764100      2       1  150064       2.4382    0.0073811
enh73707     2  196952700  196953700      3       2  150064       2.2759     0.011426
enh73708     2  196977200  196978200      4       2  150064       2.3142     0.010329
enh73712     2  197071100  197072100      3       2  150064       1.6588     0.048578
enh73726     2  197140500  197141500      3       2  150064        2.866    0.0020784
enh73727     2  197143000  197144000     10       3  150064       2.7254    0.0032113
enh73728     2  197155900  197156900      4       1  150064       3.0581    0.0011137
enh73730     2  197172200  197173200      6       2  150064       2.2027     0.013809
enh73733     2  197264300  197265300      3       2  150064       1.6888     0.045631
enh73734     2  197466100  197467100      2       1  150064       2.7355    0.0031146
enh73735     2  197472600  197473600      2       1  150064       2.5373    0.0055858
enh73737     2  197560900  197561900      1       1  150064        2.047      0.02033
enh73738     2  197648000  197649000      2       1  150064       1.6848     0.046012
enh73748     2  197831000  197832000      3       1  150064        1.838     0.033033
enh73749     2  197831600  197832600      3       1  150064       2.6391    0.0041565
enh73752     2  197955400  197956400      2       1  150064       2.7055    0.0034098
enh73757     2  198134100  198135100      3       1  150064       1.7248      0.04228
enh73758     2  198171000  198172000      4       2  150064       4.5313   2.9317e-06
enh73760     2  198243200  198244200      1       1  150064       4.7819    8.681e-07
enh73770     2  198436400  198437400      1       1  150064       6.1104    4.969e-10
enh73771     2  198456200  198457200      2       1  150064       4.3589   6.5374e-06
enh73774     2  198479200  198480200      1       1  150064         5.97    1.186e-09
enh73775     2  198492500  198493500      4       1  150064       2.0871      0.01844
enh73776     2  198573400  198574400      2       1  150064        4.101   2.0565e-05
enh73778     2  198575900  198576900      3       2  150064        4.768   9.3011e-07
enh73779     2  198668200  198669200      5       3  150064       4.8872    5.114e-07
enh73781     2  198753500  198754500      2       1  150064       4.2409   1.1133e-05
enh73785     2  199494200  199495200      4       2  150064       2.8951    0.0018952
enh73790     2  200774600  200775600      1       1  150064       7.1749    3.618e-13
enh73791     2  200777800  200778800      4       2  150064       5.6966   6.1128e-09
enh73792     2  200778700  200779700      2       1  150064        3.754   8.7032e-05
enh73793     2  200787200  200788200      5       2  150064       5.7762   3.8197e-09
enh73794     2  200818000  200819000      4       2  150064       5.9462   1.3719e-09
enh73798     2  200846900  200847900      3       2  150064        2.347    0.0094623
enh73799     2  200852800  200853800      3       2  150064        1.968     0.024532
enh73802     2  200994600  200995600      3       1  150064        2.059     0.019747
enh73803     2  201023700  201024700      1       1  150064       6.7233    8.882e-12
enh73806     2  201123800  201124800      3       2  150064       1.6865     0.045849
enh73807     2  201129300  201130300      4       1  150064       2.9701    0.0014886
enh73809     2  201142700  201143700      7       3  150064       6.3936    8.103e-11
enh73810     2  201143800  201144800      4       2  150064       4.7459   1.0377e-06
enh73816     2  201174900  201175900      2       1  150064         4.41   5.1679e-06
enh73817     2  201179900  201180900      3       2  150064       2.5797     0.004945
enh73819     2  201183200  201184200      3       1  150064       2.5508    0.0053739
enh73820     2  201184500  201185500      1       1  150064       1.8854      0.02969
enh73821     2  201186200  201187200      1       1  150064       5.3766    3.796e-08
enh73823     2  201194200  201195200      4       2  150064       2.8612    0.0021102
enh73831     2  201221300  201222300      2       1  150064       4.1162   1.9258e-05
enh73832     2  201229000  201230000      3       1  150064       4.8925   4.9787e-07
enh73833     2  201237200  201238200      2       1  150064       2.5634    0.0051829
enh73834     2  201238800  201239800      3       2  150064       4.0677   2.3737e-05
enh73836     2  201245500  201246500      4       2  150064       2.2986     0.010764
enh73837     2  201247100  201248100      5       2  150064       4.4118   5.1248e-06
enh73838     2  201248400  201249400      2       1  150064       3.0275    0.0012328
enh73841     2  201269700  201270700      3       1  150064       3.3255   0.00044135
enh73842     2  201271900  201272900      3       2  150064       2.3957    0.0082932
enh73846     2  201320000  201321000      1       1  150064       3.8819    5.182e-05
enh73850     2  201351000  201352000      1       1  150064       1.7708       0.0383
enh73851     2  201373000  201374000      5       3  150064       2.0277     0.021297
enh73853     2  201392100  201393100      1       1  150064       2.5746     0.005018
enh73854     2  201451000  201452000      3       2  150064       2.5799    0.0049417
enh73855     2  201468400  201469400      8       3  150064       1.7009     0.044477
enh73857     2  201474200  201475200      7       3  150064       1.8347     0.033274
enh73865     2  201606400  201607400      5       2  150064       1.9379     0.026317
enh73871     2  201642800  201643800      5       2  150064       2.1931     0.014149
enh73905     2  202021600  202022600      6       3  150064       1.7739      0.03804
enh73913     2  202100600  202101600      4       2  150064       2.0478      0.02029
enh73914     2  202118800  202119800      8       4  150064        3.382   0.00035982
enh73957     2  202842100  202843100      8       1  150064        1.772     0.038197
enh73978     2  203113300  203114300      1       1  150064       1.7039       0.0442
enh73994     2  203453100  203454100      2       1  150064       1.7147     0.043196
enh73999     2  203510800  203511800      1       1  150064       1.7649      0.03879
enh74004     2  203582400  203583400      2       1  150064       2.0271     0.021326
enh74007     2  203665800  203666800      2       1  150064       1.6616     0.048294
enh74014     2  203884000  203885000      2       1  150064       1.6528      0.04919
enh74019     2  204104900  204105900      2       1  150064       2.6149    0.0044624
enh74022     2  204265400  204266400      3       1  150064       2.1662     0.015147
enh74035     2  204520900  204521900      2       1  150064       1.8384     0.033003
enh74055     2  204876600  204877600      4       2  150064       1.8888     0.029457
enh74056     2  204884100  204885100      5       2  150064       1.7042     0.044172
enh74058     2  204934400  204935400      6       2  150064       1.8307     0.033576
enh74088     2  206217200  206218200      5       2  150064       2.2819     0.011248
enh74096     2  206438700  206439700      3       2  150064       2.6265     0.004314
enh74124     2  206713300  206714300      2       1  150064       2.9118    0.0017968
enh74137     2  206942800  206943800      2       1  150064       2.0254     0.021414
enh74138     2  206944000  206945000      1       1  150064       2.1008      0.01783
enh74165     2  207905800  207906800      1       1  150064        1.648      0.04968
enh74168     2  207925500  207926500      6       2  150064       1.8817      0.02994
enh74183     2  208048800  208049800      2       1  150064       2.0727     0.019102
enh74190     2  208107800  208108800      2       1  150064       1.7433     0.040637
enh74203     2  208240100  208241100      2       1  150064       2.3405    0.0096301
enh74204     2  208259000  208260000      8       4  150064       1.7264     0.042134
enh74207     2  208272900  208273900      5       2  150064       2.9997    0.0013511
enh74210     2  208332100  208333100      4       2  150064       3.7581    8.559e-05
enh74212     2  208339700  208340700      5       2  150064       3.6708   0.00012092
enh74213     2  208346300  208347300      6       3  150064        2.175     0.014814
enh74216     2  208369500  208370500      2       1  150064       2.6081    0.0045524
enh74219     2  208398300  208399300      2       1  150064       3.6579   0.00012715
enh74220     2  208411000  208412000      2       1  150064       2.4754     0.006655
enh74223     2  208481300  208482300      3       1  150064       3.7659    8.296e-05
enh74225     2  208497300  208498300      2       1  150064       3.4618   0.00026826
enh74251     2  208911900  208912900      4       1  150064       1.6705     0.047413
enh74252     2  208929000  208930000      8       4  150064       2.1217     0.016933
enh74254     2  209007000  209008000      4       2  150064       1.6653     0.047923
enh74279     2  210335400  210336400      2       1  150064       2.0155     0.021926
enh74307     2  212272000  212273000      1       1  150064       3.2319    0.0006149
enh74311     2  213093200  213094200      5       2  150064        2.404     0.008108
enh74315     2  213483600  213484600      4       2  150064       2.0922     0.018211
enh74316     2  213505000  213506000      6       3  150064       2.4779    0.0066084
enh74319     2  213587700  213588700      4       2  150064       2.2976     0.010792
enh74321     2  213641700  213642700      4       2  150064       2.0216     0.021611
enh74327     2  213767900  213768900      3       2  150064       1.9892     0.023338
enh74339     2  213839200  213840200      3       2  150064       1.8883     0.029495
enh74364     2  214505400  214506400      1       1  150064       1.9297      0.02682
enh74376     2  215243000  215244000      5       2  150064       2.2804     0.011291
enh74377     2  215407200  215408200      2       1  150064       2.4191    0.0077803
enh74489     2  217075500  217076500      1       1  150064       2.3455     0.009502
enh74508     2  217277900  217278900      3       1  150064       2.8614    0.0021086
enh74510     2  217342600  217343600      1       1  150064       2.8023     0.002537
enh74518     2  217404600  217405600      2       1  150064        1.993     0.023129
enh74522     2  217427600  217428600      5       3  150064       1.8474     0.032348
enh74525     2  217463200  217464200      4       2  150064       3.9011   4.7872e-05
enh74528     2  217484100  217485100      4       2  150064       1.9169     0.027628
enh74530     2  217494200  217495200      2       1  150064       3.3427   0.00041486
enh74535     2  217523100  217524100      1       1  150064       1.9774        0.024
enh74536     2  217529700  217530700      1       1  150064       2.3264     0.009999
enh74567     2  218024800  218025800      3       2  150064       2.0518     0.020093
enh74570     2  218032200  218033200      2       1  150064       1.7183     0.042873
enh74614     2  218620600  218621600      4       2  150064       1.7853     0.037103
enh74617     2  218655200  218656200      2       1  150064       2.4467    0.0072085
enh74638     2  218815300  218816300      2       1  150064       1.9827     0.023699
enh74723     2  219935700  219936700      2       1  150064         2.01     0.022218
enh74724     2  219981200  219982200      1       1  150064        2.351     0.009361
enh74726     2  220006900  220007900      2       1  150064       2.3236     0.010074
enh74727     2  220025600  220026600      2       1  150064       2.6891    0.0035818
enh74728     2  220033000  220034000      2       1  150064       3.5623   0.00018384
enh74730     2  220039800  220040800      2       1  150064       3.3886   0.00035125
enh74731     2  220044100  220045100      2       1  150064       3.8727   5.3813e-05
enh74733     2  220072600  220073600      1       1  150064       2.2918      0.01096
enh74768     2  220340400  220341400      3       1  150064         2.09     0.018311
enh74784     2  220526300  220527300      2       1  150064       1.7379     0.041118
enh74843     2  222308500  222309500      4       1  150064       1.6987     0.044684
enh74851     2  222392400  222393400      1       1  150064       2.9163     0.001771
enh74852     2  222393700  222394700      2       1  150064       3.0741    0.0010556
enh74853     2  222394500  222395500      1       1  150064       2.8599     0.002119
enh74854     2  222395100  222396100      4       2  150064        2.334    0.0097972
enh74856     2  222405600  222406600      4       2  150064       1.8282      0.03376
enh74928     2  224388000  224389000      3       2  150064       1.9761     0.024073
enh74930     2  224392800  224393800      3       2  150064       2.6538     0.003979
enh74935     2  224427900  224428900      1       1  150064       2.1643      0.01522
enh74974     2  224890300  224891300      4       2  150064       1.7678     0.038547
enh74980     2  224950400  224951400      2       1  150064       1.6951     0.045027
enh74987     2  225010700  225011700      1       1  150064       2.2182      0.01327
enh74994     2  225075200  225076200      3       1  150064       2.0679     0.019323
enh74995     2  225085900  225086900      2       1  150064       1.7259     0.042182
enh74998     2  225276600  225277600      3       1  150064       3.0041    0.0013318
enh74999     2  225296500  225297500      3       1  150064       2.4584    0.0069778
enh75002     2  225305900  225306900      9       3  150064       2.0102     0.022206
enh75003     2  225349700  225350700      2       1  150064       1.9061     0.028321
enh75004     2  225381800  225382800      1       1  150064       2.3599     0.009139
enh75006     2  225384600  225385600      3       2  150064       3.6737   0.00011953
enh75009     2  225434700  225435700      1       1  150064       1.6773      0.04674
enh75013     2  225446400  225447400      4       2  150064       5.0507   2.2014e-07
enh75015     2  225543200  225544200      1       1  150064       1.9343      0.02654
enh75019     2  225702100  225703100      4       2  150064         2.31     0.010443
enh75022     2  225725600  225726600      2       1  150064        2.428    0.0075917
enh75026     2  225774500  225775500      7       3  150064       2.0494     0.020212
enh75030     2  225813200  225814200      2       1  150064       2.8813      0.00198
enh75039     2  225955700  225956700      2       1  150064       1.7331      0.04154
enh75041     2  225968300  225969300      7       1  150064       1.7814     0.037421
enh75042     2  225984600  225985600      4       2  150064       1.8381     0.033024
enh75043     2  226029000  226030000      5       2  150064       1.9009     0.028658
enh75081     2  227348400  227349400      3       2  150064       2.1959      0.01405
enh75112     2  227699100  227700100      3       2  150064       2.6478    0.0040509
enh75113     2  227702100  227703100      4       1  150064       1.8952     0.029032
enh75116     2  227756400  227757400      2       1  150064       1.8582     0.031568
enh75117     2  227766500  227767500      2       1  150064       1.7014     0.044438
enh75119     2  227780400  227781400      1       1  150064       2.3855     0.008527
enh75122     2  227842000  227843000      1       1  150064       1.8402      0.03287
enh75133     2  228261900  228262900      5       3  150064       2.6554    0.0039612
enh75136     2  228276500  228277500      3       2  150064       2.8669    0.0020725
enh75138     2  228324700  228325700      1       1  150064       2.7341     0.003128
enh75148     2  228380200  228381200      5       2  150064       2.0463     0.020364
enh75149     2  228382500  228383500      6       3  150064       2.3233     0.010082
enh75156     2  228652700  228653700      3       2  150064       2.4453    0.0072367
enh75158     2  228660800  228661800      4       1  150064       2.0418     0.020587
enh75178     2  229952500  229953500      7       3  150064       2.9977    0.0013602
enh75199     2  230644600  230645600      1       1  150064       1.7203      0.04269
enh75209     2  230844700  230845700      1       1  150064        2.353     0.009312
enh75210     2  230845600  230846600      1       1  150064        2.405     0.008087
enh75219     2  231094500  231095500      1       1  150064       2.4535     0.007073
enh75221     2  231190800  231191800      5       1  150064       1.6993     0.044628
enh75306     2  232264500  232265500      1       1  150064       2.3044       0.0106
enh75310     2  232325800  232326800      1       1  150064       2.7003     0.003464
enh75320     2  232470000  232471000      2       1  150064       1.7846      0.03716
enh75328     2  232505800  232506800      4       2  150064       1.7409     0.040852
enh75331     2  232527200  232528200      1       1  150064       2.3914     0.008391
enh75333     2  232531700  232532700      2       1  150064       2.2746     0.011466
enh75335     2  232542000  232543000      5       3  150064       1.8461     0.032437
enh75372     2  232968100  232969100      5       3  150064       2.3159     0.010281
enh75374     2  233100400  233101400      3       1  150064       1.8479     0.032308
enh75380     2  233154400  233155400      1       1  150064       1.6998      0.04458
enh75382     2  233174600  233175600      3       1  150064       1.9645     0.024736
enh75388     2  233242900  233243900      8       3  150064       2.0847     0.018546
enh75390     2  233416400  233417400      1       1  150064       1.6581      0.04865
enh75393     2  233441300  233442300      5       2  150064        1.965     0.024706
enh75394     2  233453400  233454400      3       1  150064       1.7228     0.042464
enh75395     2  233457100  233458100      1       1  150064       2.1019      0.01778
enh75397     2  233554000  233555000      6       3  150064       4.4505   4.2842e-06
enh75400     2  233646400  233647400      4       2  150064       4.2163    1.242e-05
enh75401     2  233702800  233703800      1       1  150064       3.5443    0.0001968
enh75402     2  233718100  233719100      3       2  150064       5.9004    1.813e-09
enh75403     2  233721300  233722300      4       2  150064       3.2678   0.00054191
enh75404     2  233725300  233726300      3       1  150064       4.9669   3.4008e-07
enh75406     2  233756000  233757000      1       1  150064       4.2405    1.115e-05
enh75407     2  233766200  233767200      2       1  150064       5.2903   6.1042e-08
enh75408     2  233806500  233807500      5       2  150064       5.4815   2.1082e-08
enh75409     2  233816500  233817500      1       1  150064       1.9784      0.02394
enh75410     2  233845200  233846200      6       3  150064       1.6665     0.047805
enh75415     2  233898200  233899200      4       2  150064       2.6407     0.004137
enh75416     2  233913800  233914800      2       1  150064       2.5633    0.0051834
enh75417     2  233916100  233917100      4       2  150064       1.8241     0.034069
enh75517     2  235354400  235355400      5       2  150064       1.7943     0.036381
enh75593     2  236420000  236421000      2       1  150064       2.6068    0.0045697
enh75604     2  236471500  236472500      1       1  150064       2.0511      0.02013
enh75610     2  236514100  236515100      1       1  150064       1.8251      0.03399
enh75611     2  236516600  236517600      3       2  150064       1.9775     0.023993
enh75616     2  236543400  236544400      2       1  150064       1.8264     0.033891
enh75617     2  236549200  236550200      3       2  150064       2.2041     0.013757
enh75626     2  236611100  236612100      4       2  150064        1.647     0.049783
enh75637     2  236768500  236769500      2       1  150064       3.3695    0.0003765
enh75653     2  237551100  237552100      5       2  150064       2.1875     0.014351
enh75655     2  237573400  237574400      8       3  150064       1.7286     0.041936
enh75667     2  237665600  237666600      2       1  150064       1.7377     0.041129
enh75669     2  237677900  237678900      3       1  150064       2.1965     0.014027
enh75713     2  238161800  238162800      1       1  150064       1.6558      0.04888
enh75753     2  238480800  238481800      1       1  150064       2.1434      0.01604
enh75754     2  238482900  238483900      6       2  150064       1.6965     0.044891
enh75755     2  238484200  238485200     12       4  150064         2.01     0.022216
enh75782     2  238652200  238653200      9       2  150064        1.854     0.031867
enh75815     2  239169100  239170100      2       1  150064       1.6853     0.045966
enh75818     2  239175800  239176800      1       1  150064       1.7618      0.03905
enh75922     2  240229400  240230400      1       1  150064        2.016       0.0219
enh75940     2  240404300  240405300      2       1  150064       2.3513    0.0093534
enh75983     2  241331800  241332800      6       2  150064       2.1182     0.017078
enh75984     2  241335000  241336000      3       1  150064       2.8383    0.0022677
enh75985     2  241345000  241346000      3       1  150064       2.4035    0.0081189
enh75986     2  241366000  241367000      7       1  150064       2.8893    0.0019302
enh75987     2  241371800  241372800      7       3  150064       2.5385    0.0055665
enh76044     2  242294400  242295400      4       2  150064       2.7322    0.0031453
enh76053     2  242330000  242331000      1       1  150064       2.6614     0.003891
enh76068     2  242574000  242575000      3       2  150064       1.8432     0.032647
enh76073     2  242605100  242606100      5       2  150064       1.9051     0.028381
enh76088     2  242841900  242842900      7       3  150064       1.6592     0.048538
enh76105     3    2493600    2494600      6       2  150064       3.5589   0.00018617
enh76106     3    2552700    2553700      3       2  150064        4.068   2.3711e-05
enh76140     3    4894800    4895800      1       1  150064       2.3182      0.01022
enh76141     3    4908000    4909000      1       1  150064       1.7001      0.04456
enh76154     3    5068500    5069500      6       2  150064       2.1935     0.014137
enh76165     3    5227600    5228600      1       1  150064       1.6719      0.04727
enh76236     3    9115200    9116200      4       2  150064       1.8451     0.032513
enh76240     3    9175300    9176300      2       1  150064       1.9232     0.027225
enh76243     3    9189200    9190200      1       1  150064       1.8999      0.02872
enh76245     3    9203400    9204400      3       2  150064       1.7558     0.039559
enh76250     3    9221200    9222200      1       1  150064       1.6988      0.04468
enh76258     3    9287500    9288500      2       1  150064       1.8621     0.031297
enh76269     3    9403200    9404200      2       1  150064       2.4557    0.0070301
enh76270     3    9435600    9436600      4       2  150064       1.7764     0.037835
enh76274     3    9455600    9456600      3       2  150064       2.1035     0.017711
enh76276     3    9462000    9463000      3       1  150064        2.576    0.0049977
enh76277     3    9463400    9464400      4       2  150064       1.8364     0.033152
enh76278     3    9465200    9466200      2       1  150064       1.9569     0.025179
enh76300     3    9908000    9909000      4       2  150064       2.7089    0.0033755
enh76340     3   10240300   10241300      2       1  150064       1.7216     0.042573
enh76354     3   10398700   10399700      4       2  150064       3.0189    0.0012684
enh76356     3   10437100   10438100      3       1  150064       3.3372   0.00042317
enh76357     3   10593300   10594300      3       1  150064       2.2016     0.013848
enh76359     3   10813000   10814000      1       1  150064       2.3023      0.01066
enh76361     3   10825200   10826200      4       2  150064       2.9268    0.0017125
enh76363     3   10845600   10846600      5       2  150064       2.8247    0.0023663
enh76371     3   10983100   10984100      4       2  150064       2.1091     0.017466
enh76372     3   10987900   10988900      3       1  150064       1.6647     0.047987
enh76428     3   11426700   11427700      3       2  150064       1.6682     0.047638
enh76429     3   11433400   11434400      3       1  150064       2.0562     0.019883
enh76445     3   11601300   11602300      5       2  150064       1.6926     0.045262
enh76447     3   11608700   11609700      3       1  150064       1.9176      0.02758
enh76468     3   11673000   11674000      5       2  150064        2.347    0.0094633
enh76469     3   11673800   11674800      4       1  150064       2.5883    0.0048225
enh76472     3   11681000   11682000      3       2  150064        2.089     0.018352
enh76473     3   11685500   11686500      2       1  150064       3.9925   3.2686e-05
enh76474     3   11702100   11703100      3       1  150064       2.5495    0.0053936
enh76475     3   11702900   11703900      2       1  150064       3.0804    0.0010335
enh76487     3   11806200   11807200      4       2  150064       2.6584    0.0039256
enh76497     3   11886000   11887000      4       1  150064       2.4412    0.0073193
enh76498     3   11888400   11889400      3       1  150064       2.1749      0.01482
enh76499     3   12185300   12186300      3       2  150064       2.8109    0.0024698
enh76500     3   12197000   12198000      5       2  150064       2.1735      0.01487
enh76508     3   12237800   12238800      2       1  150064       2.4575    0.0069958
enh76509     3   12239500   12240500      3       1  150064       1.7183     0.042869
enh76519     3   12486000   12487000      4       2  150064       2.3293    0.0099221
enh76521     3   12512300   12513300      3       2  150064       2.5137    0.0059735
enh76522     3   12524400   12525400      3       1  150064       1.9132     0.027863
enh76524     3   12548600   12549600      1       1  150064       2.1719      0.01493
enh76525     3   12550000   12551000      6       3  150064       2.2853     0.011147
enh76527     3   12585800   12586800      2       1  150064        1.912     0.027941
enh76530     3   12601000   12602000      3       1  150064       2.5321    0.0056684
enh76531     3   12603800   12604800      4       1  150064       2.3425    0.0095783
enh76533     3   12617600   12618600      3       2  150064       2.9165    0.0017697
enh76534     3   12629400   12630400      3       2  150064       1.8033     0.035667
enh76535     3   12663400   12664400      2       1  150064       1.8685     0.030845
enh76540     3   12697800   12698800      2       1  150064       2.2178     0.013283
enh76543     3   12723000   12724000      1       1  150064       2.3974     0.008255
enh76544     3   12744700   12745700      4       2  150064       2.2744     0.011472
enh76546     3   12761100   12762100      3       1  150064       1.7323     0.041607
enh76547     3   12771600   12772600      3       1  150064       1.7061     0.043994
enh76579     3   13036400   13037400      5       2  150064       1.7541     0.039707
enh76593     3   13342700   13343700      1       1  150064       1.7837      0.03724
enh76594     3   13387900   13388900      2       1  150064       2.1091     0.017467
enh76595     3   13420600   13421600      5       2  150064       2.2429     0.012452
enh76630     3   13890200   13891200      6       3  150064       1.6731      0.04715
enh76654     3   14211900   14212900      2       1  150064       2.0244     0.021464
enh76685     3   14419400   14420400      5       1  150064       2.3011     0.010694
enh76706     3   14550300   14551300      5       3  150064       1.7129     0.043363
enh76707     3   14567100   14568100      6       3  150064       1.7142     0.043245
enh76709     3   14602200   14603200      1       1  150064       1.9952      0.02301
enh76715     3   14676200   14677200      2       1  150064       2.0577     0.019808
enh76716     3   14691700   14692700      2       1  150064       1.7422     0.040736
enh76722     3   14962300   14963300      2       1  150064       2.6052    0.0045911
enh76791     3   16017700   16018700      4       1  150064       2.2246     0.013055
enh76793     3   16024000   16025000      1       1  150064       2.2179      0.01328
enh76822     3   16353400   16354400      3       1  150064       1.7802      0.03752
enh76826     3   16420100   16421100      7       3  150064       1.6682     0.047641
enh76828     3   16440500   16441500      4       2  150064       1.7076     0.043859
enh76845     3   16558000   16559000      2       1  150064         1.85     0.032154
enh76846     3   16589900   16590900      4       2  150064       2.3756    0.0087607
enh76849     3   16770000   16771000      5       2  150064        1.682     0.046286
enh76850     3   16782800   16783800      8       4  150064       2.0201     0.021686
enh76851     3   16800700   16801700      5       2  150064       2.1391     0.016213
enh76853     3   16958600   16959600      3       1  150064       3.1654   0.00077425
enh76854     3   17081100   17082100      4       2  150064       2.4159    0.0078489
enh76855     3   17199900   17200900      3       2  150064       2.1612      0.01534
enh76858     3   17520200   17521200      4       2  150064       2.8142     0.002445
enh76860     3   17533000   17534000      1       1  150064       1.7854       0.0371
enh76866     3   17673600   17674600      2       1  150064       3.3329   0.00042969
enh76867     3   17680300   17681300      2       1  150064       1.8609     0.031377
enh76868     3   17719400   17720400      4       1  150064       4.6646   1.5463e-06
enh76869     3   17784800   17785800      4       1  150064         2.91     0.001807
enh76870     3   17790700   17791700      1       1  150064       3.0272     0.001234
enh76871     3   17797100   17798100      1       1  150064       5.1533     1.28e-07
enh76873     3   17874900   17875900      1       1  150064       4.6799    1.435e-06
enh76875     3   17986600   17987600      3       2  150064       2.1101     0.017424
enh76876     3   18027600   18028600      3       2  150064       2.1209     0.016965
enh76897     3   18910900   18911900      1       1  150064       3.3343    0.0004276
enh76902     3   19943000   19944000      2       1  150064       2.6141    0.0044727
enh76904     3   19991000   19992000      5       2  150064       1.9078     0.028211
enh76924     3   21695800   21696800      7       3  150064       2.2574     0.011991
enh76925     3   21706700   21707700      3       2  150064       2.0251     0.021429
enh76950     3   23203200   23204200     10       3  150064       2.2486     0.012268
enh76976     3   23769900   23770900      1       1  150064       1.8874      0.02955
enh76984     3   23852900   23853900      4       2  150064       3.4433    0.0002873
enh76987     3   23872500   23873500      2       1  150064       2.4768    0.0066283
enh76998     3   23989000   23990000      5       2  150064        1.698     0.044755
enh77006     3   24045300   24046300      6       3  150064       1.8337     0.033346
enh77007     3   24052800   24053800      3       2  150064        1.767     0.038616
enh77008     3   24054100   24055100      2       1  150064       1.8727     0.030552
enh77009     3   24060700   24061700      2       1  150064       2.1888     0.014306
enh77010     3   24089200   24090200      3       2  150064       2.9405    0.0016382
enh77012     3   24142900   24143900      7       2  150064       3.5099   0.00022414
enh77013     3   24160500   24161500      1       1  150064       3.2787    0.0005214
enh77014     3   24164700   24165700      2       1  150064       3.1042   0.00095385
enh77016     3   24179400   24180400      1       1  150064       2.9301     0.001694
enh77019     3   24227000   24228000      6       2  150064       1.7418     0.040776
enh77020     3   24254000   24255000      6       3  150064       3.1199   0.00090454
enh77032     3   24498800   24499800      2       1  150064       2.6399    0.0041461
enh77033     3   24513600   24514600      4       2  150064       3.0007    0.0013466
enh77039     3   24551200   24552200      2       1  150064       2.8044    0.0025203
enh77040     3   24562000   24563000      3       1  150064       1.8465     0.032407
enh77072     3   25766500   25767500      1       1  150064       2.0401      0.02067
enh77074     3   25822600   25823600      2       1  150064       1.8144      0.03481
enh77079     3   25926600   25927600      1       1  150064       1.6847      0.04602
enh77081     3   26479800   26480800      5       3  150064       1.8645     0.031125
enh77120     3   27798400   27799400      3       1  150064       1.8242      0.03406
enh77121     3   27809500   27810500      1       1  150064       2.4467     0.007208
enh77129     3   28363600   28364600      1       1  150064       1.7538      0.03973
enh77135     3   28786000   28787000      3       2  150064       2.4661    0.0068291
enh77140     3   29106500   29107500      3       2  150064       1.7733     0.038092
enh77142     3   29178900   29179900      3       2  150064       2.9543    0.0015671
enh77147     3   29243400   29244400      4       1  150064       1.8914     0.029286
enh77159     3   29412000   29413000      5       3  150064       2.1366     0.016317
enh77160     3   29451300   29452300      4       2  150064       3.0084     0.001313
enh77162     3   29471800   29472800      4       2  150064       2.0827     0.018637
enh77164     3   29482100   29483100      8       4  150064       1.9267     0.027011
enh77166     3   29495300   29496300      2       1  150064       3.1047   0.00095228
enh77168     3   29530200   29531200      4       2  150064        1.826     0.033924
enh77173     3   29724300   29725300      4       2  150064       1.8435     0.032628
enh77174     3   29736100   29737100      5       1  150064       2.2673     0.011686
enh77175     3   29760100   29761100      6       2  150064       2.1823     0.014543
enh77176     3   29799600   29800600      2       1  150064       2.8554     0.002149
enh77177     3   29964100   29965100      3       1  150064       3.9647   3.6751e-05
enh77178     3   29977900   29978900      2       1  150064       3.0753    0.0010515
enh77183     3   30304700   30305700      3       1  150064       2.5268    0.0057558
enh77184     3   30323300   30324300      3       2  150064       1.9827       0.0237
enh77187     3   30333400   30334400      2       1  150064       2.1266     0.016727
enh77189     3   30341000   30342000      4       2  150064       2.4504     0.007134
enh77190     3   30360900   30361900      4       2  150064       2.3234     0.010079
enh77191     3   30373400   30374400      2       1  150064       2.2025     0.013816
enh77192     3   30386300   30387300      3       1  150064        1.678      0.04667
enh77229     3   30706000   30707000      2       1  150064       2.5237    0.0058069
enh77231     3   30722400   30723400      3       2  150064         2.28     0.011304
enh77246     3   31114400   31115400      1       1  150064       2.1741      0.01485
enh77261     3   31398000   31399000      2       1  150064       1.8279     0.033785
enh77262     3   31402800   31403800      4       1  150064       2.0865     0.018467
enh77263     3   31406000   31407000      6       2  150064       2.0018     0.022653
enh77265     3   31464700   31465700      2       1  150064       1.9217      0.02732
enh77266     3   31571800   31572800      2       1  150064       3.0998   0.00096833
enh77272     3   31675500   31676500      2       1  150064       2.6739    0.0037483
enh77304     3   31976100   31977100      4       2  150064       2.6016    0.0046399
enh77305     3   31977000   31978000      2       1  150064        3.018    0.0012723
enh77306     3   31978200   31979200      7       3  150064       1.8503     0.032132
enh77307     3   31980700   31981700      4       2  150064       2.6894     0.003579
enh77316     3   32010700   32011700      2       1  150064       2.4254    0.0076456
enh77318     3   32019200   32020200      5       3  150064        2.477     0.006625
enh77319     3   32024100   32025100      4       1  150064       2.0721     0.019128
enh77320     3   32045300   32046300      1       1  150064       2.3933     0.008348
enh77335     3   32337200   32338200      1       1  150064       2.0691      0.01927
enh77403     3   33401500   33402500      1       1  150064       2.2253      0.01303
enh77404     3   33403100   33404100      3       2  150064       2.4341    0.0074642
enh77405     3   33404700   33405700      3       2  150064       3.5357   0.00020335
enh77406     3   33413700   33414700      1       1  150064       3.0412     0.001178
enh77407     3   33419000   33420000      1       1  150064       2.8652     0.002084
enh77409     3   33470500   33471500      2       1  150064       2.8559    0.0021457
enh77410     3   33475100   33476100      3       2  150064       2.8522    0.0021708
enh77412     3   33478100   33479100      5       2  150064       3.1502   0.00081588
enh77413     3   33483000   33484000      6       3  150064       2.7076    0.0033882
enh77415     3   33620300   33621300      2       1  150064       1.6786     0.046615
enh77439     3   34053100   34054100      4       2  150064       2.5003    0.0062049
enh77450     3   36422800   36423800      2       1  150064       1.7732     0.038097
enh77462     3   36841700   36842700      4       2  150064       4.8525   6.0943e-07
enh77464     3   36949900   36950900      1       1  150064       2.8166     0.002427
enh77466     3   36974000   36975000      2       1  150064       2.5998    0.0046632
enh77468     3   36984600   36985600      2       1  150064       2.7253    0.0032117
enh77469     3   36999000   37000000      3       2  150064       2.8052    0.0025142
enh77470     3   37006500   37007500      4       2  150064       2.6997    0.0034697
enh77471     3   37010500   37011500      1       1  150064         2.99     0.001395
enh77472     3   37011300   37012300      2       1  150064       2.7975    0.0025753
enh77476     3   37115400   37116400      3       1  150064       2.8372    0.0022757
enh77477     3   37156300   37157300      1       1  150064       3.0861     0.001014
enh77479     3   37180600   37181600      2       1  150064       2.7607    0.0028837
enh77482     3   37205000   37206000      3       1  150064       2.8564    0.0021424
enh77483     3   37211900   37212900      1       1  150064       3.0838     0.001022
enh77484     3   37214200   37215200      3       1  150064       2.6606    0.0039005
enh77485     3   37219600   37220600      1       1  150064        2.948     0.001599
enh77486     3   37220500   37221500      5       3  150064       2.9005    0.0018631
enh77487     3   37224200   37225200      3       1  150064       2.7075    0.0033892
enh77488     3   37239300   37240300      2       1  150064       2.1644     0.015216
enh77491     3   37254600   37255600      2       1  150064       2.1823     0.014545
enh77492     3   37261300   37262300      4       1  150064       2.7481    0.0029971
enh77494     3   37278700   37279700      1       1  150064        1.823      0.03415
enh77500     3   37328800   37329800      4       2  150064       1.8577     0.031607
enh77501     3   37332100   37333100      4       2  150064       2.0734     0.019068
enh77502     3   37534400   37535400      1       1  150064        1.971      0.02436
enh77504     3   37694600   37695600      5       1  150064       1.9183     0.027535
enh77506     3   37709900   37710900      1       1  150064       2.3815      0.00862
enh77509     3   37866300   37867300      3       2  150064       2.1402     0.016169
enh77511     3   37894300   37895300      1       1  150064       3.1088    0.0009394
enh77516     3   37907000   37908000      2       1  150064        2.173     0.014889
enh77517     3   37914000   37915000      3       1  150064       1.7617     0.039061
enh77520     3   37944900   37945900      3       1  150064       3.8725   5.3871e-05
enh77522     3   37948800   37949800      4       2  150064       1.8508     0.032096
enh77523     3   37950400   37951400      2       1  150064       3.6389   0.00013692
enh77525     3   37963800   37964800      2       1  150064       3.6835     0.000115
enh77526     3   37966000   37967000      6       2  150064       2.8963    0.0018881
enh77527     3   37972300   37973300      4       2  150064       2.4987    0.0062324
enh77528     3   37977500   37978500      2       1  150064       3.6058    0.0001556
enh77531     3   37986900   37987900      3       2  150064       2.8174    0.0024209
enh77532     3   37988300   37989300      1       1  150064       3.9365    4.134e-05
enh77541     3   38037800   38038800      2       1  150064        1.715     0.043174
enh77546     3   38067600   38068600      5       2  150064       1.6762     0.046845
enh77552     3   38090600   38091600      1       1  150064       1.8965      0.02895
enh77575     3   38468200   38469200      3       2  150064       2.8695    0.0020558
enh77576     3   38494100   38495100      3       1  150064       3.1473   0.00082402
enh77577     3   38497400   38498400      3       1  150064       3.1542   0.00080478
enh77579     3   38500100   38501100      3       2  150064       2.6357    0.0041986
enh77581     3   38514300   38515300      2       1  150064       2.3891    0.0084459
enh77583     3   38560300   38561300      3       1  150064       2.7079    0.0033855
enh77588     3   39027300   39028300      3       1  150064       2.2651     0.011753
enh77597     3   39149600   39150600      8       4  150064       2.0115     0.022138
enh77659     3   40759400   40760400      1       1  150064       2.1459      0.01594
enh77748     3   42190800   42191800      1       1  150064       3.0188     0.001269
enh77750     3   42202700   42203700      1       1  150064       1.7506      0.04001
enh77753     3   42205700   42206700      2       1  150064       1.7237     0.042378
enh77757     3   42219700   42220700      6       2  150064        2.194     0.014116
enh77758     3   42221900   42222900      2       1  150064       2.7992    0.0025614
enh77759     3   42223700   42224700      4       2  150064       2.7401    0.0030709
enh77760     3   42226000   42227000      7       2  150064       2.2189     0.013248
enh77761     3   42233900   42234900      6       2  150064       2.4974    0.0062562
enh77770     3   42417500   42418500      5       2  150064       2.4807    0.0065562
enh77789     3   42692200   42693200      2       1  150064       2.1973     0.013999
enh77794     3   42742700   42743700      2       1  150064       1.9889     0.023356
enh77825     3   43332900   43333900      1       1  150064       2.1077      0.01753
enh77829     3   43367600   43368600      2       1  150064       2.3507    0.0093685
enh77837     3   43621900   43622900      3       1  150064       1.6549     0.048977
enh77840     3   43680000   43681000      1       1  150064       1.7368      0.04121
enh77843     3   43737600   43738600      3       1  150064       2.7653    0.0028431
enh77846     3   43778200   43779200      1       1  150064       3.6714    0.0001206
enh77848     3   43795500   43796500      4       2  150064         3.06    0.0011069
enh77849     3   43800500   43801500      3       2  150064       2.8163    0.0024292
enh77851     3   43811600   43812600      1       1  150064       1.6469      0.04979
enh77856     3   43896800   43897800      3       1  150064       2.0593     0.019733
enh77859     3   43907700   43908700      1       1  150064        1.956      0.02523
enh77863     3   44067400   44068400      4       2  150064       1.8273      0.03383
enh77872     3   44240100   44241100      4       2  150064       2.1694     0.015025
enh77873     3   44249300   44250300      2       1  150064       3.1165    0.0009151
enh77878     3   44396600   44397600      3       1  150064       2.9899    0.0013954
enh77886     3   44597400   44598400      1       1  150064       3.0287     0.001228
enh77933     3   45164600   45165600      1       1  150064       1.7014      0.04443
enh77952     3   45315000   45316000      3       2  150064       3.7135   0.00010222
enh77964     3   45527900   45528900      5       3  150064       1.7421     0.040742
enh78018     3   46106400   46107400      7       3  150064       1.8552     0.031782
enh78020     3   46121800   46122800      1       1  150064       1.7406      0.04088
enh78153     3   47824200   47825200      2       1  150064       1.6567     0.048795
enh78174     3   48118500   48119500      1       1  150064        1.742      0.04075
enh78180     3   48171700   48172700      2       1  150064       1.9356      0.02646
enh78182     3   48178700   48179700      2       1  150064        1.969     0.024478
enh78183     3   48181400   48182400      1       1  150064       2.0727       0.0191
enh78185     3   48192700   48193700      4       1  150064       1.8757     0.030347
enh78189     3   48235700   48236700      1       1  150064       2.3208      0.01015
enh78191     3   48273900   48274900      2       1  150064       2.8184    0.0024135
enh78192     3   48281500   48282500      3       1  150064       2.1688     0.015048
enh78199     3   48343400   48344400      4       1  150064        1.983     0.023681
enh78200     3   48359600   48360600      4       2  150064       1.6613     0.048328
enh78210     3   48479700   48480700      1       1  150064       1.6544      0.04902
enh78245     3   48670600   48671600      2       1  150064       2.3217     0.010125
enh78249     3   48720300   48721300      2       1  150064       1.9742      0.02418
enh78250     3   48723900   48724900      2       1  150064       2.4158    0.0078499
enh78251     3   48729800   48730800      2       1  150064       2.2037     0.013774
enh78252     3   48730800   48731800      2       1  150064       1.7726      0.03815
enh78253     3   48733300   48734300      2       1  150064       1.9281     0.026919
enh78254     3   48745100   48746100      1       1  150064       2.0135      0.02203
enh78257     3   48754800   48755800      1       1  150064       2.1125      0.01732
enh78263     3   48863700   48864700      1       1  150064        1.765      0.03878
enh78267     3   48900300   48901300      2       1  150064       2.0014     0.022677
enh78268     3   48926400   48927400      1       1  150064       1.7956      0.03628
enh78276     3   49035200   49036200      2       1  150064       1.8258     0.033942
enh78285     3   49135700   49136700      1       1  150064       1.9164      0.02766
enh78287     3   49156000   49157000      2       1  150064       2.1108     0.017397
enh78292     3   49210800   49211800      2       1  150064       2.0481     0.020276
enh78296     3   49275700   49276700      5       2  150064       1.7737     0.038055
enh78301     3   49334500   49335500      4       2  150064       1.8961     0.028972
enh78304     3   49378300   49379300      3       1  150064       1.7785     0.037657
enh78310     3   49414800   49415800      2       1  150064       1.9668     0.024604
enh78312     3   49423500   49424500      5       3  150064       2.2637     0.011796
enh78313     3   49425600   49426600      2       1  150064       2.6292    0.0042788
enh78314     3   49437100   49438100      4       2  150064       2.0955     0.018063
enh78316     3   49450800   49451800      3       2  150064       1.7453     0.040468
enh78319     3   49458700   49459700      3       1  150064       2.1882     0.014328
enh78320     3   49465200   49466200      2       1  150064       2.3632    0.0090586
enh78321     3   49467200   49468200      1       1  150064        2.313      0.01036
enh78326     3   49502800   49503800      2       1  150064        1.769     0.038446
enh78351     3   49740600   49741600      1       1  150064       1.8435      0.03263
enh78352     3   49744200   49745200      3       1  150064       1.7334     0.041516
enh78356     3   49783100   49784100      2       1  150064       1.7009     0.044481
enh78361     3   49836600   49837600      1       1  150064       1.7144      0.04323
enh78363     3   49849700   49850700      1       1  150064       2.3804     0.008648
enh78365     3   49876600   49877600      1       1  150064       1.9625      0.02485
enh78367     3   49892400   49893400      2       1  150064       2.2205     0.013191
enh78368     3   49935500   49936500      1       1  150064       2.7899     0.002636
enh78372     3   49961700   49962700      2       1  150064       2.2515     0.012177
enh78373     3   49965100   49966100      3       2  150064       1.7315      0.04168
enh78374     3   49967700   49968700      1       1  150064       3.0538      0.00113
enh78375     3   49978700   49979700      2       1  150064        2.531    0.0056873
enh78377     3   50002700   50003700      6       2  150064       3.1869   0.00071901
enh78378     3   50003500   50004500      3       2  150064       3.0765    0.0010474
enh78379     3   50035500   50036500      1       1  150064       2.9406     0.001638
enh78383     3   50161200   50162200      3       2  150064       2.7322     0.003146
enh78384     3   50174700   50175700      4       2  150064       1.7291     0.041896
enh78388     3   50189600   50190600      2       1  150064       1.7339     0.041466
enh78389     3   50200300   50201300      2       1  150064       2.0947     0.018099
enh78401     3   50287200   50288200      2       1  150064       2.2916     0.010965
enh78403     3   50291200   50292200      3       1  150064       2.6534    0.0039844
enh78438     3   50524600   50525600      2       1  150064       2.4774    0.0066171
enh78471     3   51320400   51321400      1       1  150064       2.5272     0.005749
enh78474     3   51393100   51394100      1       1  150064        2.173      0.01489
enh78478     3   51471100   51472100      2       1  150064       1.8842     0.029766
enh78479     3   51532000   51533000      2       1  150064       1.8601     0.031432
enh78484     3   51653600   51654600      1       1  150064        1.732      0.04164
enh78485     3   51655400   51656400      3       1  150064       1.8953     0.029025
enh78531     3   52122900   52123900      1       1  150064        1.723      0.04244
enh78539     3   52205500   52206500      1       1  150064       2.2203       0.0132
enh78545     3   52228000   52229000      3       1  150064       3.6779    0.0001176
enh78546     3   52230100   52231100      2       1  150064       3.5017   0.00023113
enh78547     3   52233200   52234200      1       1  150064       3.9421    4.039e-05
enh78548     3   52238300   52239300      2       1  150064       3.7873   7.6159e-05
enh78551     3   52259500   52260500      1       1  150064       3.0852     0.001017
enh78560     3   52341000   52342000      2       1  150064       4.0216   2.8898e-05
enh78564     3   52401800   52402800      3       2  150064       3.6814     0.000116
enh78571     3   52478600   52479600      2       1  150064       2.5522    0.0053525
enh78581     3   52541100   52542100      2       1  150064       4.3487   6.8486e-06
enh78582     3   52552800   52553800      2       1  150064       1.6487     0.049605
enh78583     3   52559400   52560400      2       1  150064       4.4057   5.2729e-06
enh78584     3   52564300   52565300      2       1  150064       4.0701     2.35e-05
enh78586     3   52573300   52574300      3       2  150064       3.7811    7.806e-05
enh78587     3   52640400   52641400      1       1  150064        4.617    1.947e-06
enh78588     3   52670500   52671500      3       2  150064       2.5854     0.004863
enh78592     3   52717600   52718600      2       1  150064       4.4416   4.4639e-06
enh78593     3   52722100   52723100      2       1  150064       4.9234   4.2524e-07
enh78594     3   52737200   52738200      2       1  150064        3.823   6.5922e-05
enh78595     3   52741400   52742400      1       1  150064       3.4679    0.0002623
enh78596     3   52748300   52749300      1       1  150064       4.6624    1.563e-06
enh78597     3   52755400   52756400      3       2  150064       5.0964   1.7306e-07
enh78598     3   52802900   52803900      1       1  150064       5.0609    2.086e-07
enh78600     3   52828200   52829200      1       1  150064       5.0643    2.049e-07
enh78603     3   52869200   52870200      3       2  150064       5.6433   8.3402e-09
enh78604     3   52874800   52875800      3       2  150064       4.2599   1.0228e-05
enh78605     3   52876900   52877900      1       1  150064       1.9797      0.02387
enh78606     3   52878900   52879900      2       1  150064       1.6982     0.044735
enh78607     3   52907400   52908400      1       1  150064       5.6131    9.939e-09
enh78608     3   52924300   52925300      1       1  150064       1.7474      0.04028
enh78610     3   52929000   52930000      2       1  150064       2.3767     0.008734
enh78611     3   52931800   52932800      2       1  150064        4.483   3.6795e-06
enh78612     3   53011800   53012800      1       1  150064       3.0183     0.001271
enh78613     3   53033000   53034000      4       1  150064       5.2253   8.6938e-08
enh78615     3   53072600   53073600      1       1  150064       2.8509      0.00218
enh78616     3   53074100   53075100      3       1  150064        3.124   0.00089216
enh78617     3   53077800   53078800      2       1  150064       5.4856   2.0605e-08
enh78618     3   53105800   53106800      2       1  150064       2.1692     0.015032
enh78621     3   53137400   53138400      1       1  150064       2.8338       0.0023
enh78627     3   53174600   53175600      2       1  150064       4.8257   6.9761e-07
enh78629     3   53184400   53185400      2       1  150064       1.7249     0.042276
enh78633     3   53269400   53270400     10       2  150064       2.2952      0.01086
enh78634     3   53270900   53271900      6       2  150064       2.1135      0.01728
enh78635     3   53274600   53275600      4       2  150064       3.0015     0.001343
enh78636     3   53278200   53279200      5       2  150064       3.0809    0.0010318
enh78638     3   53285400   53286400      3       2  150064       3.1196   0.00090547
enh78639     3   53290000   53291000      4       2  150064       2.6459    0.0040737
enh78641     3   53298500   53299500      1       1  150064       3.9283    4.277e-05
enh78642     3   53301800   53302800      3       1  150064       2.0396     0.020696
enh78643     3   53303700   53304700      1       1  150064       1.9089      0.02814
enh78644     3   53351900   53352900      1       1  150064       4.0639    2.413e-05
enh78645     3   53379100   53380100      1       1  150064        4.146    1.692e-05
enh78646     3   53388600   53389600      2       1  150064       3.5769   0.00017387
enh78653     3   53914000   53915000      1       1  150064       2.2603       0.0119
enh78656     3   54030200   54031200      1       1  150064       2.7552     0.002933
enh78658     3   54076200   54077200      2       1  150064       2.3845    0.0085516
enh78677     3   55193600   55194600      7       3  150064       1.8847     0.029738
enh78678     3   55195100   55196100      3       2  150064       1.7413      0.04082
enh78686     3   55450100   55451100      2       1  150064       1.9065     0.028296
enh78717     3   56120600   56121600      2       1  150064       1.9319     0.026686
enh78724     3   56712400   56713400      4       2  150064       1.9439     0.025955
enh78742     3   56870400   56871400      5       2  150064       2.7638     0.002857
enh78743     3   56873600   56874600      3       1  150064       2.7889    0.0026446
enh78744     3   56879300   56880300      1       1  150064       2.1635      0.01525
enh78813     3   57790700   57791700      1       1  150064       1.9956      0.02299
enh78864     3   58150300   58151300      1       1  150064       2.1165      0.01715
enh78865     3   58160700   58161700      4       2  150064       2.3206     0.010154
enh78867     3   58166600   58167600      1       1  150064       2.2307      0.01285
enh78882     3   58282000   58283000      9       2  150064       2.0846     0.018554
enh78889     3   58369700   58370700      4       1  150064       2.1043     0.017677
enh78890     3   58372600   58373600      4       2  150064       1.7764     0.037835
enh78891     3   58389600   58390600      4       1  150064       2.2947     0.010874
enh78892     3   58396400   58397400     10       4  150064       2.0892     0.018345
enh78893     3   58405100   58406100      8       2  150064       2.2777     0.011373
enh78894     3   58417700   58418700      2       1  150064       2.2582     0.011967
enh78895     3   58420300   58421300      6       3  150064       1.8137     0.034862
enh78897     3   58456600   58457600      2       1  150064       2.2212     0.013169
enh78948     3   59411500   59412500     10       3  150064        1.937     0.026374
enh78955     3   59545100   59546100      4       2  150064       1.7532     0.039782
enh78961     3   59638900   59639900      2       1  150064         1.75     0.040059
enh78984     3   61237600   61238600      4       2  150064       1.7454     0.040454
enh79009     3   61833400   61834400      3       1  150064       2.2755     0.011438
enh79023     3   62069800   62070800      3       1  150064       3.3284   0.00043668
enh79024     3   62095100   62096100      8       2  150064       1.7886     0.036836
enh79037     3   62574600   62575600      1       1  150064        1.962      0.02488
enh79042     3   62665600   62666600      2       1  150064       2.0678     0.019329
enh79045     3   62703900   62704900      8       2  150064       2.8055    0.0025116
enh79056     3   63748400   63749400      6       3  150064       3.8611    5.644e-05
enh79057     3   63780600   63781600      3       1  150064       2.7364    0.0031054
enh79060     3   63840900   63841900      2       1  150064       3.5977   0.00016054
enh79061     3   63842800   63843800      1       1  150064       2.4446      0.00725
enh79062     3   63844600   63845600      2       1  150064       2.7238    0.0032273
enh79064     3   63850800   63851800      4       2  150064       2.2454      0.01237
enh79069     3   63896000   63897000      4       2  150064       2.3692    0.0089141
enh79070     3   63899800   63900800      1       1  150064       5.1478    1.318e-07
enh79072     3   63919600   63920600      1       1  150064       2.6535     0.003983
enh79074     3   63925600   63926600      3       2  150064       2.5713    0.0050657
enh79078     3   63946400   63947400      1       1  150064       2.7057     0.003408
enh79080     3   63950100   63951100      4       2  150064       2.9428    0.0016261
enh79088     3   63974200   63975200      2       1  150064       4.6513   1.6491e-06
enh79089     3   63979100   63980100      3       2  150064       2.2365      0.01266
enh79090     3   63993900   63994900      7       4  150064       5.2784   6.5174e-08
enh79099     3   64136500   64137500      4       2  150064       3.1658   0.00077342
enh79104     3   64162000   64163000      4       2  150064       2.5605    0.0052259
enh79105     3   64170400   64171400      3       1  150064       2.7409     0.003064
enh79106     3   64171600   64172600      9       2  150064       3.6094   0.00015347
enh79107     3   64172600   64173600      6       2  150064       3.5696    0.0001788
enh79108     3   64173700   64174700      4       1  150064       2.7712    0.0027929
enh79114     3   64200300   64201300      2       1  150064       2.0011     0.022691
enh79116     3   64205800   64206800      4       2  150064       2.4391    0.0073619
enh79130     3   64411700   64412700      2       1  150064       2.6087    0.0045438
enh79181     3   65869000   65870000      8       2  150064       1.9126     0.027897
enh79197     3   65983500   65984500      4       2  150064       1.6736     0.047109
enh79243     3   67047400   67048400      2       1  150064       1.8736     0.030492
enh79246     3   67133500   67134500      3       1  150064       1.8876     0.029543
enh79247     3   67140600   67141600      3       2  150064        2.691     0.003562
enh79253     3   67660600   67661600      8       1  150064       2.7521     0.002961
enh79254     3   67685400   67686400      4       1  150064       1.8647     0.031114
enh79255     3   67698000   67699000      4       1  150064       2.0394     0.020704
enh79284     3   69325600   69326600      2       1  150064       1.8221      0.03422
enh79289     3   69401400   69402400      5       2  150064       2.7531    0.0029514
enh79290     3   69403400   69404400      3       1  150064       2.4815    0.0065406
enh79292     3   69406100   69407100      8       2  150064       2.5621    0.0052028
enh79293     3   69413200   69414200     10       2  150064       3.0746    0.0010539
enh79294     3   69417900   69418900      6       1  150064       2.9053    0.0018346
enh79301     3   69469800   69470800      3       2  150064       2.3952    0.0083052
enh79303     3   69482700   69483700      4       1  150064       1.9613     0.024924
enh79321     3   69811300   69812300      2       1  150064       2.6073    0.0045633
enh79322     3   69815400   69816400      2       1  150064       3.1223   0.00089735
enh79327     3   69840200   69841200      2       1  150064       3.6867   0.00011358
enh79329     3   69887300   69888300      5       2  150064       2.7303    0.0031637
enh79333     3   69938800   69939800      2       1  150064       2.3305    0.0098893
enh79338     3   70820200   70821200      1       1  150064         2.38     0.008657
enh79339     3   70889300   70890300      5       1  150064        1.675     0.046965
enh79341     3   70903300   70904300      1       1  150064       2.0777      0.01887
enh79353     3   71099500   71100500      1       1  150064       1.9498       0.0256
enh79365     3   71166500   71167500      1       1  150064       3.1354    0.0008581
enh79366     3   71170400   71171400      3       2  150064       2.7672    0.0028269
enh79368     3   71177600   71178600      2       1  150064       2.9943    0.0013754
enh79370     3   71205100   71206100      2       1  150064       1.6692     0.047543
enh79372     3   71294800   71295800      1       1  150064       2.5053     0.006117
enh79376     3   71359200   71360200      3       1  150064       3.1417   0.00083982
enh79380     3   71472200   71473200      3       2  150064        2.349    0.0094126
enh79381     3   71474200   71475200      3       1  150064       2.1447      0.01599
enh79382     3   71476900   71477900      2       1  150064       1.6827     0.046221
enh79383     3   71480600   71481600      2       1  150064       2.3839     0.008566
enh79387     3   71495000   71496000      5       3  150064       2.8727    0.0020351
enh79390     3   71512400   71513400      7       4  150064        1.682     0.046284
enh79392     3   71517600   71518600      2       1  150064       3.1919    0.0007068
enh79393     3   71545300   71546300      4       2  150064       2.5037    0.0061447
enh79394     3   71552200   71553200      2       1  150064       4.4334   4.6379e-06
enh79395     3   71553800   71554800      1       1  150064       4.8402    6.485e-07
enh79397     3   71563000   71564000      3       1  150064       4.7037   1.2777e-06
enh79399     3   71585600   71586600      2       1  150064       3.1861   0.00072098
enh79401     3   71592000   71593000      1       1  150064       3.4803    0.0002504
enh79406     3   71650700   71651700      2       1  150064       2.7169    0.0032945
enh79418     3   71778300   71779300      5       2  150064       2.5382     0.005571
enh79437     3   72235000   72236000      5       2  150064       2.0673     0.019352
enh79444     3   72348200   72349200      2       1  150064       1.7405     0.040885
enh79447     3   72372500   72373500      2       1  150064       1.7272     0.042064
enh79462     3   72531200   72532200      4       1  150064       1.9651     0.024701
enh79466     3   72569400   72570400      2       1  150064       1.9664     0.024624
enh79493     3   73058400   73059400      4       2  150064       2.0226      0.02156
enh79494     3   73069000   73070000      1       1  150064       2.0716      0.01915
enh79498     3   73090400   73091400      4       2  150064        1.948     0.025707
enh79499     3   73094600   73095600      6       2  150064       1.8651     0.031083
enh79500     3   73104900   73105900      1       1  150064       1.6871      0.04579
enh79526     3   73795400   73796400      2       1  150064       2.0471     0.020322
enh79537     3   74893300   74894300      1       1  150064       2.5163     0.005929
enh79604     3   80239200   80240200      2       1  150064       1.6755     0.046921
enh79607     3   80582400   80583400      3       1  150064       3.5211    0.0002149
enh79609     3   81264700   81265700      4       2  150064       1.7549      0.03964
enh79618     3   81699400   81700400      3       1  150064       1.8513      0.03206
enh79670     3   87367600   87368600      5       3  150064       2.4753    0.0066562
enh79682     3   88761700   88762700      3       1  150064       1.8036      0.03565
enh79690     3   89040300   89041300      3       2  150064       1.7048     0.044113
enh79701     3   93562600   93563600      2       1  150064       2.1228     0.016887
enh79710     3   93878400   93879400      1       1  150064       1.9194      0.02747
enh79721     3   95641700   95642700      3       2  150064       1.9964     0.022946
enh79734     3   97484300   97485300      1       1  150064       2.5832     0.004895
enh79743     3   97632800   97633800      2       1  150064       1.6857     0.045925
enh79768     3   98452800   98453800      3       2  150064       1.9103     0.028049
enh79812     3   99267900   99268900      7       4  150064       2.2287     0.012917
enh79821     3   99363200   99364200      3       2  150064       1.9448       0.0259
enh79825     3   99377500   99378500      4       1  150064       1.9359     0.026441
enh79827     3   99393000   99394000      1       1  150064       2.1444        0.016
enh79828     3   99396600   99397600      3       1  150064       2.0202      0.02168
enh79829     3   99418800   99419800      2       1  150064       1.8588     0.031527
enh79830     3   99439700   99440700      2       1  150064       2.5173     0.005913
enh79831     3   99466400   99467400      2       1  150064       2.1725     0.014908
enh79832     3   99470700   99471700      4       2  150064       1.9688     0.024488
enh79833     3   99493100   99494100      4       2  150064       2.2836     0.011199
enh79834     3   99495400   99496400      5       3  150064       2.1911     0.014223
enh79893     3  100144100  100145100      1       1  150064       1.6565      0.04881
enh79925     3  100562900  100563900      6       3  150064       2.0492     0.020219
enh80033     3  104671000  104672000      2       1  150064       2.0181     0.021791
enh80035     3  104993300  104994300      2       1  150064       2.0037     0.022553
enh80037     3  105052900  105053900      2       1  150064       1.9311     0.026737
enh80038     3  105068300  105069300      4       2  150064       1.7558     0.039564
enh80039     3  105070600  105071600      5       3  150064       1.9695     0.024445
enh80042     3  105081700  105082700      6       3  150064       2.1165     0.017152
enh80049     3  105162800  105163800      4       2  150064       2.1505     0.015759
enh80058     3  105509100  105510100      3       2  150064       1.7655     0.038743
enh80059     3  105511000  105512000      4       2  150064        2.283     0.011215
enh80061     3  105524600  105525600      5       2  150064       2.9053    0.0018343
enh80062     3  105530800  105531800      1       1  150064       2.3545     0.009275
enh80063     3  105542100  105543100      1       1  150064       1.7223      0.04251
enh80068     3  105584200  105585200      1       1  150064       2.2764      0.01141
enh80071     3  105657000  105658000      2       1  150064       1.8676     0.030909
enh80073     3  105666500  105667500      2       1  150064       2.2653     0.011749
enh80088     3  105902400  105903400      1       1  150064       2.2935      0.01091
enh80109     3  106930200  106931200      1       1  150064       2.0488      0.02024
enh80124     3  107151300  107152300      7       4  150064       1.6619     0.048268
enh80125     3  107245300  107246300      1       1  150064       2.1432      0.01605
enh80130     3  107361800  107362800      5       2  150064       1.9043     0.028435
enh80136     3  107564200  107565200      3       2  150064       2.4793    0.0065818
enh80147     3  107725200  107726200      5       2  150064       1.9316     0.026707
enh80151     3  107810400  107811400      2       1  150064       1.8906     0.029342
enh80155     3  107843100  107844100      2       1  150064       3.4463   0.00028421
enh80156     3  107845800  107846800      2       1  150064       3.5055   0.00022785
enh80159     3  107872000  107873000      3       1  150064       3.3614   0.00038777
enh80160     3  107878600  107879600      3       1  150064       3.3389   0.00042059
enh80161     3  107897400  107898400      5       1  150064       3.3737   0.00037081
enh80162     3  107898700  107899700      6       1  150064       3.2258   0.00062811
enh80163     3  107938400  107939400      3       1  150064       2.5331    0.0056531
enh80164     3  107941800  107942800      1       1  150064       3.2034     0.000679
enh80165     3  107942400  107943400      3       2  150064       1.9197     0.027449
enh80174     3  108636000  108637000      1       1  150064       1.8627      0.03125
enh80192     3  110338600  110339600      5       2  150064       2.0043     0.022518
enh80193     3  110533000  110534000      8       4  150064         1.65     0.049474
enh80196     3  111034500  111035500      3       2  150064       2.1888     0.014304
enh80249     3  111685700  111686700      4       2  150064       1.7657     0.038722
enh80256     3  111775200  111776200      4       1  150064       2.1697     0.015014
enh80341     3  112981800  112982800      3       2  150064       2.1398     0.016186
enh80363     3  113467500  113468500      2       1  150064       2.1893     0.014287
enh80383     3  114118800  114119800      4       2  150064       1.8695     0.030776
enh80391     3  114270800  114271800      2       1  150064       2.5016     0.006182
enh80394     3  114338300  114339300      4       2  150064       2.9758    0.0014611
enh80398     3  114378300  114379300      5       3  150064       2.8274    0.0023466
enh80439     3  116367400  116368400      4       2  150064       2.0166     0.021869
enh80441     3  116582100  116583100      7       1  150064       1.7254     0.042224
enh80484     3  119186600  119187600      4       2  150064       1.6637     0.048088
enh80486     3  119199500  119200500      3       1  150064       2.0594     0.019729
enh80534     3  120068800  120069800      1       1  150064       1.7053      0.04407
enh80535     3  120069200  120070200      1       1  150064       1.7053      0.04407
enh80536     3  120137300  120138300      1       1  150064       1.8344       0.0333
enh80538     3  120144800  120145800      1       1  150064       1.7654      0.03875
enh80545     3  120188500  120189500      4       2  150064       1.6518     0.049284
enh80549     3  120287800  120288800      5       2  150064       2.5945     0.004737
enh80568     3  121615800  121616800      2       1  150064       1.8911     0.029308
enh80569     3  121634800  121635800      5       1  150064       2.2079     0.013627
enh80570     3  121637700  121638700      6       1  150064       2.1509     0.015742
enh80575     3  121714200  121715200      3       1  150064       2.1572     0.015496
enh80578     3  121725500  121726500      2       1  150064       1.9115     0.027972
enh80613     3  122354800  122355800      1       1  150064       2.0858       0.0185
enh80621     3  122508000  122509000      3       1  150064       1.7519       0.0399
enh80626     3  122608700  122609700      2       1  150064       2.9809    0.0014368
enh80627     3  122612200  122613200      5       3  150064       2.2439      0.01242
enh80629     3  122617100  122618100      3       1  150064       2.4569    0.0070064
enh80631     3  122648200  122649200      9       2  150064       2.1606     0.015362
enh80632     3  122651400  122652400      4       2  150064       1.6902       0.0455
enh80642     3  122787600  122788600      5       2  150064       2.9058    0.0018317
enh80643     3  122789100  122790100      4       1  150064       2.8865     0.001948
enh80644     3  122790300  122791300      5       3  150064       2.1634     0.015256
enh80645     3  122792000  122793000      4       2  150064       1.7751     0.037938
enh80646     3  122794400  122795400      2       1  150064       2.5377    0.0055796
enh80648     3  122823000  122824000      6       3  150064       3.3621   0.00038671
enh80666     3  123287600  123288600      3       2  150064       2.0552     0.019932
enh80677     3  123355100  123356100      5       3  150064       1.6513      0.04934
enh80690     3  123452300  123453300      3       2  150064       1.8659     0.031027
enh80701     3  123522100  123523100      3       2  150064       2.0343      0.02096
enh80718     3  123948100  123949100      2       1  150064       3.3134    0.0004608
enh80719     3  123967800  123968800      5       3  150064       3.7697   8.1732e-05
enh80720     3  123975500  123976500      4       2  150064       2.4146    0.0078772
enh80721     3  123979000  123980000      4       1  150064       3.3847    0.0003563
enh80722     3  123981600  123982600      2       1  150064       3.0798    0.0010357
enh80723     3  124102000  124103000      5       2  150064       2.3081     0.010496
enh80724     3  124103600  124104600      2       1  150064       3.2993   0.00048464
enh80727     3  124147500  124148500      1       1  150064       2.9762     0.001459
enh80729     3  124228800  124229800      5       2  150064       2.5619    0.0052054
enh80730     3  124277000  124278000      2       1  150064       2.7882    0.0026505
enh80754     3  124545500  124546500      4       1  150064       1.9968     0.022925
enh80761     3  124577300  124578300      6       2  150064       2.1688     0.015048
enh80766     3  124595000  124596000      4       2  150064       1.7681     0.038524
enh80768     3  124597400  124598400      2       1  150064       1.8847     0.029737
enh80769     3  124598500  124599500      3       2  150064       2.0949     0.018092
enh80771     3  124602800  124603800      7       1  150064       2.0639     0.019512
enh80778     3  124722200  124723200      2       1  150064       1.9773     0.024002
enh80792     3  124838900  124839900      4       2  150064       2.9938    0.0013778
enh80793     3  124844700  124845700      9       4  150064       3.5588   0.00018624
enh80807     3  125000000  125001000      3       1  150064       1.6615     0.048305
enh80810     3  125040800  125041800      2       1  150064       2.0474      0.02031
enh80811     3  125070500  125071500      2       1  150064       1.8656     0.031048
enh80823     3  125237000  125238000      6       3  150064       1.7114     0.043499
enh80826     3  125315100  125316100      5       3  150064       1.9109     0.028007
enh80830     3  125369700  125370700      4       1  150064       1.8113     0.035048
enh80838     3  125724300  125725300      3       1  150064       1.9061     0.028318
enh80839     3  125732700  125733700      5       2  150064        2.026      0.02138
enh80873     3  126430200  126431200      2       1  150064       1.9893     0.023333
enh80874     3  126439400  126440400      2       1  150064       1.6914     0.045381
enh80884     3  126614300  126615300      1       1  150064       1.6957      0.04497
enh80886     3  126645200  126646200      2       1  150064       2.1119     0.017349
enh80913     3  127005200  127006200      2       1  150064       1.8126     0.034951
enh80923     3  127334100  127335100      1       1  150064       1.9934      0.02311
enh80926     3  127389900  127390900      1       1  150064        1.789      0.03681
enh80928     3  127394600  127395600      1       1  150064       1.7855      0.03709
enh80929     3  127397000  127398000      3       2  150064       1.9677     0.024549
enh80964     3  127726100  127727100      6       2  150064       3.1917   0.00070711
enh80965     3  127729400  127730400      1       1  150064       2.8335     0.002302
enh80968     3  127779400  127780400      4       2  150064       2.5144    0.0059622
enh80969     3  127789600  127790600      4       2  150064       2.6952    0.0035172
enh80973     3  127799300  127800300      3       1  150064       1.9766     0.024045
enh80979     3  127907300  127908300      2       1  150064       2.9596    0.0015402
enh80980     3  127936000  127937000      2       1  150064       3.7885   7.5779e-05
enh80981     3  127945100  127946100      3       2  150064       3.2226   0.00063518
enh80992     3  128100600  128101600      2       1  150064       1.9878     0.023418
enh80994     3  128113900  128114900      1       1  150064       2.3185      0.01021
enh81036     3  128805600  128806600      1       1  150064       2.0976      0.01797
enh81045     3  128930300  128931300      1       1  150064        2.084      0.01858
enh81049     3  128958200  128959200      1       1  150064       2.8863     0.001949
enh81051     3  128996400  128997400      3       2  150064        3.131   0.00087118
enh81052     3  128999200  129000200      3       1  150064       3.1806    0.0007348
enh81053     3  129000800  129001800      3       1  150064       3.2125   0.00065798
enh81054     3  129007700  129008700      1       1  150064       3.5297     0.000208
enh81055     3  129024000  129025000      1       1  150064       3.6939    0.0001104
enh81057     3  129030400  129031400      1       1  150064       3.4387    0.0002923
enh81058     3  129035900  129036900      1       1  150064       3.4195    0.0003137
enh81070     3  129209100  129210100      3       1  150064       1.7024     0.044341
enh81081     3  129305800  129306800      5       2  150064       1.7562     0.039524
enh81084     3  129316600  129317600      4       2  150064       1.8621     0.031294
enh81088     3  129328600  129329600      3       1  150064       2.0466     0.020351
enh81089     3  129330800  129331800      3       2  150064       1.7852     0.037112
enh81090     3  129334300  129335300      3       2  150064       1.7441     0.040567
enh81092     3  129341000  129342000      3       1  150064       2.1601     0.015384
enh81134     3  130411200  130412200      1       1  150064       1.6526      0.04921
enh81136     3  130462600  130463600      1       1  150064       1.9919      0.02319
enh81137     3  130467600  130468600      1       1  150064       1.9268        0.027
enh81156     3  130746000  130747000      3       2  150064       1.8342     0.033309
enh81165     3  131254500  131255500      4       2  150064       2.0079     0.022326
enh81171     3  131914700  131915700      4       2  150064       2.0542     0.019978
enh81172     3  131944000  131945000      5       1  150064       2.0431     0.020519
enh81201     3  132387900  132388900      2       1  150064       2.4994    0.0062202
enh81205     3  132976200  132977200      2       1  150064        2.077     0.018902
enh81206     3  132978100  132979100      3       2  150064       1.7498     0.040073
enh81207     3  133013900  133014900      8       3  150064       3.2726   0.00053273
enh81208     3  133102400  133103400      5       2  150064       1.7829     0.037305
enh81220     3  133259600  133260600      3       1  150064       1.8878     0.029523
enh81239     3  133539200  133540200      1       1  150064       2.1385      0.01624
enh81241     3  133681200  133682200      8       3  150064       2.6187    0.0044133
enh81272     3  134048300  134049300      1       1  150064       1.8043      0.03559
enh81309     3  135615100  135616100      2       1  150064       3.1164   0.00091522
enh81313     3  135648500  135649500      2       1  150064       3.8122   6.8876e-05
enh81314     3  135683400  135684400      1       1  150064       2.5892      0.00481
enh81315     3  135686600  135687600      2       1  150064       3.6211   0.00014665
enh81317     3  135693400  135694400      1       1  150064       4.0427    2.642e-05
enh81319     3  135701900  135702900      5       3  150064       3.5694   0.00017893
enh81320     3  135709300  135710300      3       2  150064       4.2672   9.8963e-06
enh81321     3  135710600  135711600      1       1  150064        2.253      0.01213
enh81322     3  135713300  135714300      5       1  150064        3.638   0.00013736
enh81325     3  135741200  135742200      5       3  150064       3.6273   0.00014319
enh81331     3  135888900  135889900      1       1  150064       2.9798     0.001442
enh81339     3  135916400  135917400      2       1  150064       2.8409    0.0022496
enh81340     3  135968200  135969200      2       1  150064       3.6371   0.00013789
enh81342     3  135984900  135985900      2       1  150064       1.6934     0.045191
enh81343     3  135995300  135996300      2       1  150064       3.6965   0.00010931
enh81345     3  136068800  136069800      4       2  150064       3.9783   3.4701e-05
enh81346     3  136151200  136152200      3       2  150064       4.9317   4.0758e-07
enh81348     3  136305200  136306200      3       1  150064       2.1996     0.013919
enh81354     3  136449800  136450800      2       1  150064       2.5073    0.0060829
enh81355     3  136472500  136473500      3       2  150064       3.2031   0.00067987
enh81356     3  136505300  136506300      2       1  150064        3.281   0.00051724
enh81357     3  136521100  136522100      2       1  150064       2.3337    0.0098062
enh81358     3  136536200  136537200      3       1  150064       3.0338    0.0012075
enh81359     3  136539200  136540200      2       1  150064       2.7808    0.0027115
enh81360     3  136557600  136558600      1       1  150064       2.2451      0.01238
enh81361     3  136578800  136579800      2       1  150064       2.9288    0.0017013
enh81362     3  136582200  136583200      3       1  150064       2.8193    0.0024062
enh81363     3  136612500  136613500      1       1  150064       3.0285     0.001229
enh81364     3  136634400  136635400      3       2  150064       1.9746     0.024154
enh81366     3  136649000  136650000      2       1  150064       2.9002    0.0018647
enh81367     3  136651100  136652100      4       1  150064       3.0786    0.0010397
enh81369     3  136661200  136662200      2       1  150064       2.4908    0.0063731
enh81370     3  136670900  136671900      4       2  150064       3.7924   7.4608e-05
enh81371     3  136674500  136675500      2       1  150064       3.4617   0.00026839
enh81373     3  136680800  136681800      2       1  150064       3.1832   0.00072834
enh81374     3  136697900  136698900      2       1  150064       3.7189   0.00010006
enh81375     3  136703100  136704100      6       1  150064       3.7612   8.4542e-05
enh81376     3  136708800  136709800      2       1  150064       3.1077   0.00094271
enh81379     3  136713700  136714700      2       1  150064       1.9002     0.028701
enh81383     3  136750900  136751900      5       1  150064       4.1883   1.4053e-05
enh81384     3  136751400  136752400      5       1  150064       4.0192   2.9198e-05
enh81385     3  136754800  136755800      3       2  150064       3.5482   0.00019394
enh81390     3  137717700  137718700      3       2  150064       2.3082     0.010495
enh81405     3  137904700  137905700      2       1  150064       1.9238     0.027192
enh81408     3  137932000  137933000      3       2  150064       3.4012    0.0003355
enh81416     3  138057400  138058400      3       1  150064       1.8497      0.03218
enh81418     3  138068100  138069100      1       1  150064       2.0168      0.02186
enh81420     3  138070600  138071600      3       1  150064       1.9781     0.023956
enh81437     3  138405200  138406200      1       1  150064       2.0525      0.02006
enh81439     3  138442200  138443200      1       1  150064       2.0243      0.02147
enh81440     3  138443800  138444800      1       1  150064        1.997      0.02291
enh81441     3  138483200  138484200      1       1  150064       2.0492      0.02022
enh81443     3  138495000  138496000      3       1  150064       1.8714     0.030646
enh81445     3  138522000  138523000      2       1  150064       1.9634     0.024798
enh81446     3  138536700  138537700      1       1  150064       1.8135      0.03488
enh81497     3  140112900  140113900      3       2  150064       1.9489     0.025652
enh81505     3  140299300  140300300      7       2  150064       1.8968     0.028929
enh81507     3  140347800  140348800      6       3  150064       4.0373   2.7039e-05
enh81508     3  140355100  140356100      8       2  150064       3.8544   5.8004e-05
enh81510     3  140472600  140473600      1       1  150064       2.2808      0.01128
enh81519     3  140795100  140796100      2       1  150064       2.6936     0.003534
enh81550     3  141138500  141139500      6       3  150064       2.3723    0.0088393
enh81582     3  141613200  141614200      3       2  150064       2.4923    0.0063461
enh81604     3  142037600  142038600      1       1  150064        1.863      0.03123
enh81632     3  142722200  142723200      3       2  150064       2.0135     0.022032
enh81645     3  142967500  142968500      2       1  150064       2.2879     0.011073
enh81646     3  142982700  142983700      8       3  150064       1.6968     0.044869
enh81649     3  143021200  143022200      5       3  150064       2.5356     0.005613
enh81650     3  143024800  143025800      5       3  150064       1.9323     0.026662
enh81651     3  143026000  143027000      3       2  150064       1.6952     0.045015
enh81682     3  144148400  144149400      3       2  150064       2.3332    0.0098179
enh81683     3  144362300  144363300      2       1  150064       2.1401     0.016174
enh81711     3  146299000  146300000      3       1  150064        1.755     0.039627
enh81732     3  148915200  148916200      3       1  150064       2.0293     0.021212
enh81867     3  150188200  150189200      4       2  150064         2.05     0.020182
enh81899     3  150688100  150689100      2       1  150064       2.7165    0.0032989
enh81947     3  151868000  151869000      4       2  150064       1.7573     0.039437
enh81974     3  152048900  152049900      1       1  150064       2.1107       0.0174
enh81975     3  152065000  152066000      3       2  150064        2.464    0.0068701
enh81991     3  152121100  152122100      1       1  150064       2.1297       0.0166
enh81993     3  152147000  152148000      3       2  150064       2.4936    0.0063222
enh81996     3  152169800  152170800      2       1  150064       2.0707     0.019194
enh81997     3  152313900  152314900      2       1  150064        1.938     0.026311
enh82004     3  152436400  152437400      1       1  150064        2.134      0.01642
enh82005     3  152497500  152498500      2       1  150064       2.4237    0.0076811
enh82006     3  152551600  152552600      3       1  150064       2.8442    0.0022259
enh82008     3  152627700  152628700      1       1  150064        2.117      0.01713
enh82038     3  153317100  153318100      2       1  150064       2.0457     0.020394
enh82054     3  154034400  154035400      1       1  150064       2.4845     0.006486
enh82055     3  154037800  154038800      1       1  150064       2.4668     0.006817
enh82078     3  155215600  155216600      1       1  150064       2.3069      0.01053
enh82079     3  155230300  155231300      5       1  150064       2.5691    0.0050982
enh82112     3  156038000  156039000      2       1  150064       1.7979     0.036098
enh82145     3  156469700  156470700      2       1  150064       1.9412     0.026119
enh82171     3  156816900  156817900      5       1  150064        2.453    0.0070833
enh82174     3  156833100  156834100      2       1  150064       2.4107     0.007961
enh82220     3  158653900  158654900      1       1  150064       1.7191       0.0428
enh82230     3  159175000  159176000      1       1  150064       2.4213     0.007733
enh82232     3  159197500  159198500      1       1  150064       3.0915    0.0009958
enh82233     3  159199600  159200600      1       1  150064       2.4276     0.007599
enh82234     3  159216600  159217600      2       1  150064       1.8659     0.031026
enh82268     3  159554600  159555600      2       1  150064       1.6544     0.049027
enh82269     3  159558300  159559300      1       1  150064       1.8891      0.02944
enh82270     3  159562100  159563100      2       1  150064       1.8186     0.034489
enh82271     3  159563400  159564400      2       1  150064       1.9377     0.026329
enh82289     3  159815800  159816800      1       1  150064       2.3051      0.01058
enh82315     3  160821400  160822400      2       1  150064       2.4988    0.0062306
enh82316     3  160826400  160827400      5       2  150064       2.4482    0.0071791
enh82317     3  160880400  160881400      1       1  150064       2.2383       0.0126
enh82319     3  160948900  160949900      2       1  150064       2.4867    0.0064465
enh82321     3  160980500  160981500      2       1  150064       2.6124    0.0044959
enh82322     3  160983800  160984800      2       1  150064       3.1393   0.00084671
enh82323     3  161002300  161003300      4       1  150064       3.2199    0.0006411
enh82325     3  161033300  161034300      3       2  150064       2.1156     0.017189
enh82326     3  161067300  161068300      4       1  150064       2.0241     0.021481
enh82329     3  161133600  161134600      2       1  150064       2.0542      0.01998
enh82330     3  161138400  161139400      4       2  150064       2.2758     0.011428
enh82359     3  167454400  167455400      1       1  150064       2.9064     0.001828
enh82360     3  167557800  167558800      4       2  150064       2.5102    0.0060332
enh82369     3  167806000  167807000      2       1  150064       2.2983     0.010771
enh82370     3  167809600  167810600      4       1  150064       1.9754     0.024112
enh82371     3  167814400  167815400      2       1  150064       2.0918      0.01823
enh82372     3  167834900  167835900      2       1  150064       2.0134     0.022036
enh82383     3  168759400  168760400      3       1  150064       1.8583     0.031562
enh82389     3  168808500  168809500      5       2  150064       2.1189     0.017048
enh82407     3  169476900  169477900      1       1  150064       2.5392     0.005555
enh82409     3  169492500  169493500      1       1  150064       2.6313     0.004253
enh82412     3  169564800  169565800      3       1  150064        2.317     0.010251
enh82416     3  169716600  169717600      3       1  150064       1.9151     0.027738
enh82421     3  169914600  169915600      3       2  150064       1.6843     0.046065
enh82442     3  170332000  170333000      5       2  150064       2.1023     0.017761
enh82460     3  170588400  170589400      2       1  150064       2.5201    0.0058659
enh82462     3  170710400  170711400      3       1  150064        2.665    0.0038497
enh82474     3  170883100  170884100      2       1  150064       1.7317     0.041666
enh82485     3  171046200  171047200      1       1  150064       2.0855      0.01851
enh82503     3  171429700  171430700      1       1  150064       1.6568      0.04878
enh82511     3  171499600  171500600      6       2  150064       1.9964     0.022943
enh82513     3  171507800  171508800      1       1  150064       2.5503     0.005382
enh82515     3  171516900  171517900      4       2  150064       1.8532      0.03193
enh82516     3  171518800  171519800      4       2  150064       2.6381    0.0041683
enh82613     3  172312400  172313400      8       2  150064       2.7023    0.0034428
enh82614     3  172313600  172314600      5       2  150064       2.6305    0.0042627
enh82631     3  172408800  172409800      4       2  150064        2.007     0.022373
enh82633     3  172425500  172426500      5       2  150064       1.6654     0.047918
enh82636     3  172470200  172471200      2       1  150064       1.8441     0.032581
enh82639     3  173112200  173113200      7       3  150064       2.2723     0.011533
enh82650     3  174149400  174150400      2       1  150064       1.6507       0.0494
enh82652     3  174159900  174160900      1       1  150064       1.8057      0.03548
enh82685     3  176757400  176758400      4       2  150064       2.9588    0.0015441
enh82686     3  176758800  176759800      1       1  150064        2.666     0.003838
enh82687     3  176768800  176769800      3       1  150064       2.7462    0.0030147
enh82689     3  176806700  176807700      4       2  150064       1.6843     0.046064
enh82691     3  176828100  176829100      2       1  150064        2.588    0.0048272
enh82697     3  176867300  176868300      5       3  150064       2.0497     0.020198
enh82710     3  177003500  177004500      2       1  150064        2.998    0.0013588
enh82714     3  177062900  177063900      3       2  150064       1.7049     0.044104
enh82743     3  177332700  177333700      4       2  150064       2.7936    0.0026061
enh82761     3  177553200  177554200      3       2  150064       1.6687     0.047587
enh82769     3  177888300  177889300      2       1  150064       2.1739     0.014856
enh82773     3  177953900  177954900      3       1  150064       2.2613     0.011871
enh82775     3  178038000  178039000      7       3  150064       2.5421    0.0055099
enh82829     3  180126400  180127400      4       2  150064       2.7016      0.00345
enh82834     3  180348200  180349200      2       1  150064       1.8943     0.029095
enh82835     3  180632500  180633500      1       1  150064       6.2898    1.589e-10
enh82836     3  180651300  180652300      4       2  150064       5.8488   2.4754e-09
enh82839     3  181010800  181011800      4       2  150064       5.5706   1.2691e-08
enh82840     3  181121600  181122600      2       1  150064       5.2943   5.9736e-08
enh82878     3  182321200  182322200      4       1  150064       2.2639     0.011789
enh82882     3  182354400  182355400      1       1  150064       1.7399      0.04094
enh82893     3  182626900  182627900      2       1  150064       2.4509    0.0071246
enh82900     3  182695600  182696600      1       1  150064       1.8448      0.03253
enh82901     3  182706900  182707900      1       1  150064       1.6579      0.04867
enh82909     3  182903100  182904100      1       1  150064       2.4024     0.008144
enh82932     3  183098600  183099600      4       2  150064        2.111     0.017388
enh82959     3  183543800  183544800      3       1  150064        1.871     0.030674
enh82962     3  183600100  183601100      2       1  150064       2.0495     0.020209
enh82963     3  183602800  183603800      7       3  150064       1.8104     0.035115
enh83043     3  184474100  184475100      7       3  150064       2.5529    0.0053422
enh83052     3  184531600  184532600      2       1  150064       2.2819     0.011248
enh83094     3  185419800  185420800      1       1  150064       1.8946      0.02907
enh83095     3  185421600  185422600      4       2  150064       2.5812    0.0049234
enh83096     3  185426000  185427000      2       1  150064       2.3257     0.010018
enh83098     3  185428600  185429600      1       1  150064       2.8206     0.002397
enh83105     3  185441300  185442300      2       1  150064       2.6296     0.004274
enh83106     3  185442300  185443300      2       1  150064        2.733    0.0031385
enh83107     3  185444000  185445000      3       1  150064       3.3558   0.00039573
enh83109     3  185447000  185448000      2       1  150064       1.8029     0.035703
enh83113     3  185457000  185458000      3       2  150064       1.8372     0.033087
enh83118     3  185475100  185476100      1       1  150064       2.1617      0.01532
enh83145     3  185676500  185677500      1       1  150064       2.4354     0.007437
enh83149     3  185793400  185794400      1       1  150064       2.6809     0.003671
enh83151     3  185814100  185815100      2       1  150064       2.3921    0.0083766
enh83154     3  185823000  185824000      1       1  150064       2.6957     0.003512
enh83155     3  185823600  185824600      4       2  150064       2.1608     0.015357
enh83202     3  186507600  186508600      6       3  150064       2.4143    0.0078828
enh83226     3  186900000  186901000      3       2  150064       1.6581     0.048648
enh83230     3  186929300  186930300      4       2  150064       2.3084     0.010489
enh83237     3  187453500  187454500      1       1  150064       2.1962      0.01404
enh83243     3  187491800  187492800      1       1  150064       1.7711      0.03827
enh83268     3  187875400  187876400      5       3  150064       1.8275     0.033815
enh83269     3  187882100  187883100      2       1  150064       1.6832      0.04617
enh83270     3  187888300  187889300      4       2  150064       1.9598     0.025008
enh83271     3  187896900  187897900      6       2  150064       1.8511     0.032075
enh83275     3  187911800  187912800      2       1  150064       1.6821     0.046271
enh83276     3  187914400  187915400      4       2  150064       2.2883     0.011059
enh83303     3  188079700  188080700     10       3  150064       2.0514     0.020113
enh83307     3  188108600  188109600      3       2  150064       2.0403     0.020659
enh83311     3  188184800  188185800      5       2  150064       3.9149   4.5213e-05
enh83314     3  188225000  188226000      2       1  150064       1.7455     0.040453
enh83323     3  188341200  188342200      5       3  150064       2.3943    0.0083251
enh83325     3  188349000  188350000      1       1  150064        2.181      0.01459
enh83327     3  188352900  188353900      4       2  150064       2.9446     0.001617
enh83330     3  188388900  188389900      1       1  150064         2.96     0.001538
enh83343     3  188550500  188551500      2       1  150064       1.6838     0.046108
enh83355     3  188719100  188720100      2       1  150064       2.2897      0.01102
enh83362     3  188987600  188988600      2       1  150064       1.9996      0.02277
enh83378     3  189055100  189056100      2       1  150064       1.9919     0.023191
enh83398     3  189483700  189484700      3       2  150064       1.8207     0.034325
enh83416     3  189561100  189562100      2       1  150064        1.732      0.04164
enh83430     3  189706300  189707300      2       1  150064       1.7753     0.037921
enh83431     3  189721200  189722200      4       2  150064       2.0486     0.020251
enh83432     3  189729200  189730200      4       1  150064       2.0411     0.020622
enh83433     3  189731900  189732900      1       1  150064       2.9156     0.001775
enh83455     3  189839700  189840700      6       2  150064       2.1578     0.015471
enh83503     3  190784200  190785200      7       3  150064       1.6788     0.046595
enh83525     3  191480000  191481000      2       1  150064       1.8508     0.032103
enh83526     3  191492900  191493900      6       4  150064       2.4466    0.0072096
enh83532     3  192444400  192445400      3       1  150064       1.8201     0.034374
enh83536     3  192550900  192551900      2       1  150064       1.9299      0.02681
enh83574     3  193506100  193507100      8       3  150064       1.9452     0.025873
enh83580     3  193552300  193553300      2       1  150064       2.1948     0.014089
enh83599     3  193785600  193786600      3       1  150064       2.2453     0.012376
enh83601     3  193789200  193790200      3       1  150064       1.9691     0.024473
enh83609     3  193866000  193867000      7       2  150064       2.7371    0.0030991
enh83668     3  194461500  194462500      3       2  150064       1.8006     0.035882
enh83683     3  194761300  194762300      9       3  150064       1.6874     0.045764
enh83721     3  195006800  195007800      1       1  150064       1.7106      0.04358
enh83783     3  195945300  195946300      3       2  150064       2.5484    0.0054108
enh83784     3  195946400  195947400      2       1  150064        2.403    0.0081312
enh83786     3  196001300  196002300      2       1  150064       1.7184     0.042859
enh83787     3  196005400  196006400      6       3  150064       2.4685    0.0067847
enh83788     3  196006800  196007800      2       1  150064       1.6797      0.04651
enh83790     3  196010300  196011300      1       1  150064       1.8952      0.02903
enh83794     3  196046200  196047200      7       3  150064        3.334   0.00042802
enh83795     3  196062700  196063700      2       1  150064        2.661     0.003895
enh83797     3  196065900  196066900      3       2  150064       3.4508   0.00027942
enh83798     3  196067700  196068700      6       3  150064        2.512    0.0060022
enh83799     3  196069600  196070600     10       4  150064       2.3923    0.0083723
enh83800     3  196126100  196127100      1       1  150064       2.9415     0.001633
enh83801     3  196144400  196145400      1       1  150064       2.5057      0.00611
enh83804     3  196160000  196161000      2       1  150064       3.1878   0.00071689
enh83809     3  196297000  196298000      3       1  150064       1.6472      0.04976
enh83829     3  196506000  196507000      5       3  150064        1.687     0.045806
enh83832     3  196519700  196520700      2       1  150064       3.2558   0.00056539
enh83836     3  196670800  196671800      1       1  150064       2.0387      0.02074
enh83837     3  196675000  196676000      5       2  150064       1.6993     0.044631
enh83851     3  196901400  196902400      3       2  150064       1.8101     0.035137
enh83853     3  196930300  196931300      2       1  150064       1.6528     0.049188
enh83854     3  196931100  196932100      6       3  150064       1.7827     0.037321
enh83858     3  196955400  196956400      6       3  150064       1.8626     0.031256
enh83859     3  196980500  196981500      6       3  150064       2.2843     0.011177
enh83860     3  196983900  196984900      1       1  150064       2.9008     0.001861
enh83861     3  196998500  196999500      2       1  150064       2.6091    0.0045387
enh83862     3  197016600  197017600      3       1  150064       2.4173    0.0078186
enh83863     3  197019100  197020100      5       2  150064       2.3738    0.0088033
enh83864     3  197021100  197022100      4       1  150064       2.7297    0.0031694
enh83887     3  197193300  197194300      2       1  150064       1.8761      0.03032
enh83888     3  197195400  197196400      2       1  150064       2.2304      0.01286
enh83894     3  197218800  197219800      4       1  150064       2.3972    0.0082612
enh83895     3  197219500  197220500      5       2  150064       2.5179    0.0059031
enh83896     3  197221100  197222100      3       1  150064        3.404   0.00033198
enh83897     3  197223100  197224100      1       1  150064       2.8096      0.00248
enh83903     3  197247400  197248400      4       2  150064       1.9261     0.027044
enh83944     4     611400     612400      3       1  150064       1.9612     0.024928
enh83945     4     670800     671800      2       1  150064       2.8569    0.0021387
enh83949     4     683100     684100      4       2  150064       1.8117     0.035013
enh83951     4     698400     699400      8       3  150064       1.7181     0.042889
enh83952     4     701300     702300      7       3  150064       3.1456    0.0008288
enh83953     4     703000     704000      5       1  150064       2.2577     0.011983
enh83954     4     713900     714900      6       2  150064       2.5509    0.0053721
enh83956     4     719600     720600      4       2  150064       2.9523    0.0015768
enh83989     4    1124200    1125200      3       2  150064       1.8339     0.033336
enh83990     4    1160200    1161200      4       2  150064       1.7705     0.038321
enh83995     4    1201500    1202500      1       1  150064       2.8411     0.002248
enh83997     4    1211800    1212800      4       2  150064       3.2749   0.00052852
enh83998     4    1212700    1213700      3       2  150064       1.9262     0.027041
enh83999     4    1216200    1217200      3       1  150064       1.6741     0.047058
enh84000     4    1225200    1226200      3       1  150064       1.7303     0.041786
enh84002     4    1238000    1239000      9       3  150064       2.3066     0.010539
enh84013     4    1316100    1317100      3       2  150064       1.9591     0.025052
enh84018     4    1338100    1339100      6       2  150064       2.2791     0.011331
enh84019     4    1342400    1343400      3       2  150064       2.1708     0.014973
enh84020     4    1345400    1346400      6       3  150064       2.5447    0.0054684
enh84055     4    1811300    1812300      1       1  150064       2.5366     0.005596
enh84061     4    1863400    1864400      2       1  150064       2.1419     0.016099
enh84065     4    1879000    1880000      1       1  150064       1.8009      0.03586
enh84080     4    2103000    2104000      1       1  150064       2.0253      0.02142
enh84088     4    2251500    2252500      4       2  150064       1.7086     0.043758
enh84092     4    2267400    2268400      3       2  150064        2.015     0.021952
enh84093     4    2268300    2269300      4       1  150064       1.8763      0.03031
enh84156     4    2961600    2962600      5       2  150064       2.3951    0.0083069
enh84187     4    3343300    3344300      3       2  150064       1.9386     0.026278
enh84213     4    4398700    4399700      4       2  150064       2.6067    0.0045703
enh84214     4    4404500    4405500      6       2  150064       1.9364     0.026407
enh84217     4    4445300    4446300      5       2  150064       2.3325    0.0098381
enh84218     4    4475200    4476200      7       3  150064       3.0729      0.00106
enh84219     4    4482200    4483200      4       2  150064       2.5993    0.0046702
enh84220     4    4541300    4542300      5       2  150064       2.5781    0.0049674
enh84237     4    5167400    5168400      5       2  150064       1.9487     0.025666
enh84244     4    5638500    5639500      4       1  150064        2.622    0.0043708
enh84245     4    5680600    5681600      3       2  150064       2.8063    0.0025054
enh84246     4    5708100    5709100      4       2  150064       1.7617     0.039059
enh84250     4    5748900    5749900     11       4  150064        1.991     0.023241
enh84253     4    5774800    5775800      3       2  150064       1.8172     0.034595
enh84264     4    6328500    6329500      3       1  150064       2.1681     0.015076
enh84270     4    6451200    6452200      2       1  150064       2.4627    0.0068939
enh84272     4    6495500    6496500     11       4  150064        1.834     0.033327
enh84323     4    6943300    6944300      4       2  150064       1.7765     0.037823
enh84348     4    7136400    7137400      8       3  150064       2.1365     0.016321
enh84377     4    7745100    7746100      3       2  150064       3.3344   0.00042748
enh84378     4    7751100    7752100     13       5  150064        1.829     0.033697
enh84469     4    8403600    8404600      8       3  150064        2.215     0.013381
enh84471     4    8428400    8429400      3       2  150064       2.0252     0.021422
enh84472     4    8430400    8431400      3       1  150064         1.77     0.038365
enh84474     4    8437800    8438800      1       1  150064       1.6643      0.04803
enh84475     4    8438400    8439400      4       2  150064        1.778     0.037698
enh84486     4    9772400    9773400      5       2  150064       1.9691     0.024469
enh84487     4    9906400    9907400      3       1  150064       2.0903     0.018293
enh84511     4   10109800   10110800      2       1  150064       1.7835     0.037249
enh84517     4   10130300   10131300     13       3  150064       1.9419     0.026073
enh84519     4   10174600   10175600      6       2  150064        1.722     0.042535
enh84524     4   10268100   10269100      7       4  150064       2.5154    0.0059444
enh84528     4   10297900   10298900      7       3  150064       1.8022     0.035759
enh84552     4   10956200   10957200      6       3  150064       2.1005     0.017842
enh84563     4   11427200   11428200     11       3  150064       1.9917     0.023204
enh84615     4   13967800   13968800      3       2  150064       1.7693     0.038423
enh84642     4   14881200   14882200      9       4  150064       1.7265     0.042132
enh84643     4   14890100   14891100      2       1  150064       2.2103     0.013543
enh84644     4   14895000   14896000      2       1  150064        2.211     0.013518
enh84646     4   14918400   14919400      6       2  150064       1.6899      0.04552
enh84650     4   15033300   15034300      5       2  150064       1.7776     0.037735
enh84675     4   15563500   15564500      3       1  150064         1.99     0.023296
enh84679     4   15661100   15662100      3       2  150064       1.9296     0.026829
enh84709     4   16254900   16255900      7       3  150064       1.7911     0.036637
enh84715     4   16668500   16669500      3       2  150064       2.4529    0.0070858
enh84726     4   17514500   17515500      1       1  150064        2.006      0.02243
enh84729     4   17580300   17581300      3       2  150064       1.7988     0.036028
enh84730     4   17581700   17582700      2       1  150064       2.1565     0.015523
enh84731     4   17618200   17619200      3       1  150064       2.3589    0.0091643
enh84732     4   17620800   17621800      3       1  150064       2.1167     0.017142
enh84733     4   17637900   17638900      5       2  150064       2.0936     0.018146
enh84737     4   17788500   17789500      4       1  150064       1.8415     0.032777
enh84739     4   17818500   17819500      2       1  150064       1.7774     0.037751
enh84740     4   17933400   17934400      5       2  150064       1.8663        0.031
enh84742     4   17970400   17971400      2       1  150064       2.1305     0.016564
enh84745     4   18020800   18021800      4       1  150064       2.2446     0.012396
enh84747     4   18883700   18884700      4       2  150064       3.8475   5.9655e-05
enh84751     4   19359400   19360400     11       5  150064       1.7008     0.044492
enh84753     4   19535600   19536600      1       1  150064       2.4284     0.007583
enh84754     4   19740600   19741600      2       1  150064       2.6941    0.0035293
enh84756     4   19947500   19948500      1       1  150064       2.5319     0.005673
enh84761     4   20030000   20031000      4       2  150064        2.832    0.0023131
enh84776     4   20605000   20606000      3       2  150064       3.2887   0.00050317
enh84778     4   20626300   20627300      1       1  150064       3.2885    0.0005037
enh84779     4   20664100   20665100      3       2  150064       2.4768    0.0066285
enh84781     4   20703000   20704000      2       1  150064       2.1014     0.017803
enh84819     4   23325700   23326700      4       2  150064       1.9391     0.026247
enh84834     4   24227300   24228300      3       1  150064       2.1173     0.017119
enh84836     4   24231400   24232400      5       1  150064       1.8501     0.032147
enh84837     4   24263400   24264400      9       3  150064       2.1973     0.013999
enh84839     4   24275100   24276100      4       2  150064       1.6899     0.045521
enh84844     4   24474800   24475800      2       1  150064       2.1131     0.017294
enh84861     4   24805800   24806800      1       1  150064       1.6707      0.04739
enh84862     4   24806500   24807500      4       2  150064       2.3012      0.01069
enh84863     4   24825800   24826800      2       1  150064       2.6086    0.0045459
enh84880     4   25450300   25451300      3       1  150064       2.3763    0.0087425
enh84888     4   25818800   25819800      1       1  150064        1.781      0.03746
enh84891     4   25862500   25863500      2       1  150064       1.9291     0.026861
enh84892     4   25866500   25867500      1       1  150064       2.4119     0.007935
enh84894     4   25909700   25910700      6       2  150064       2.0088     0.022279
enh84897     4   25954800   25955800      9       4  150064       3.2532   0.00057065
enh84910     4   26082800   26083800      1       1  150064       1.6818       0.0463
enh84925     4   26222500   26223500      1       1  150064       2.1651      0.01519
enh84928     4   26240200   26241200      3       2  150064       2.4754     0.006655
enh84937     4   26344700   26345700      2       1  150064       1.8684      0.03085
enh84938     4   26357100   26358100      2       1  150064       2.2508       0.0122
enh84945     4   26461400   26462400      4       2  150064       1.9241      0.02717
enh84951     4   26586600   26587600      1       1  150064       3.4971    0.0002352
enh84952     4   26590900   26591900      4       1  150064       3.5956   0.00016184
enh84954     4   26688800   26689800      1       1  150064       3.2699     0.000538
enh84955     4   26718600   26719600      1       1  150064       1.7908      0.03666
enh84956     4   26781700   26782700      1       1  150064       2.3886     0.008457
enh84958     4   26804700   26805700      2       1  150064        3.133   0.00086519
enh84959     4   26813400   26814400      2       1  150064       2.4518    0.0071075
enh84973     4   27362200   27363200      6       2  150064       1.7262     0.042159
enh84975     4   27465300   27466300      4       2  150064        1.936     0.026435
enh84980     4   27922400   27923400      3       1  150064       1.8411     0.032801
enh84981     4   28168800   28169800      4       2  150064        1.906     0.028325
enh84984     4   28280500   28281500      5       1  150064       1.7363     0.041256
enh84989     4   28437200   28438200      3       1  150064       1.8056     0.035492
enh84991     4   28923000   28924000      8       2  150064       1.6586     0.048602
enh85002     4   30768600   30769600      3       2  150064       1.7023     0.044352
enh85005     4   30803700   30804700      2       1  150064       2.3696    0.0089047
enh85009     4   30872000   30873000      2       1  150064        3.096    0.0009808
enh85011     4   30947200   30948200      2       1  150064       1.6863     0.045873
enh85013     4   30952800   30953800      1       1  150064       2.8369     0.002278
enh85017     4   31520200   31521200      2       1  150064       3.4998   0.00023281
enh85030     4   33717300   33718300      1       1  150064       3.2907    0.0004997
enh85032     4   33999700   34000700      2       1  150064       2.0006     0.022719
enh85033     4   34149600   34150600      2       1  150064       2.3563    0.0092283
enh85034     4   34160000   34161000      2       1  150064       2.8342    0.0022972
enh85035     4   34182800   34183800      1       1  150064       3.0027     0.001338
enh85036     4   34195100   34196100      2       1  150064       2.3004     0.010713
enh85037     4   34203400   34204400      2       1  150064       2.3827    0.0085939
enh85045     4   36226500   36227500      2       1  150064       1.8163      0.03466
enh85054     4   36534600   36535600      2       1  150064       1.9496      0.02561
enh85061     4   37605800   37606800      4       1  150064       1.9886     0.023375
enh85084     4   37814300   37815300      6       3  150064       2.6198    0.0043992
enh85085     4   37826400   37827400      2       1  150064       1.7997     0.035952
enh85098     4   38004100   38005100      5       3  150064       1.6897     0.045545
enh85102     4   38073200   38074200      5       3  150064         1.89     0.029376
enh85145     4   38643100   38644100      3       2  150064       1.8628     0.031243
enh85151     4   38686200   38687200      2       1  150064       2.0673     0.019354
enh85154     4   38725300   38726300      3       2  150064       1.6803      0.04645
enh85163     4   38859600   38860600      4       1  150064        2.095     0.018085
enh85189     4   39496900   39497900      3       2  150064       2.0719     0.019139
enh85194     4   39541400   39542400      1       1  150064       1.9542      0.02534
enh85201     4   39637400   39638400      2       1  150064       2.5878    0.0048293
enh85202     4   39641400   39642400      1       1  150064       2.5731      0.00504
enh85216     4   40040000   40041000      3       1  150064       2.6078    0.0045557
enh85219     4   40122800   40123800      1       1  150064       2.1998      0.01391
enh85264     4   40623600   40624600      4       2  150064       1.8001     0.035925
enh85354     4   44489000   44490000      6       2  150064       2.0067      0.02239
enh85366     4   44985600   44986600      9       2  150064       2.6814    0.0036658
enh85381     4   47223800   47224800      1       1  150064       3.5095    0.0002245
enh85387     4   47489100   47490100      2       1  150064       1.6624     0.048218
enh85398     4   47567000   47568000      6       2  150064       2.0385      0.02075
enh85415     4   48113900   48114900      2       1  150064       1.9224     0.027279
enh85428     4   48362700   48363700      3       2  150064       1.9401     0.026185
enh85430     4   48382200   48383200      1       1  150064       3.0226     0.001253
enh85432     4   48604300   48605300      2       1  150064       2.1834     0.014502
enh85436     4   48644600   48645600      2       1  150064       1.8341     0.033319
enh85438     4   48654300   48655300      2       1  150064       2.1698     0.015013
enh85440     4   48666600   48667600      3       2  150064       2.0242     0.021475
enh85441     4   48670300   48671300      1       1  150064       2.3414     0.009606
enh85451     4   48758500   48759500      2       1  150064       1.6802     0.046463
enh85453     4   48777000   48778000      1       1  150064       2.1063      0.01759
enh85454     4   48778300   48779300      2       1  150064       1.9604     0.024973
enh85455     4   48783200   48784200      1       1  150064        2.482     0.006533
enh85543     4   54349500   54350500      7       3  150064       1.6601      0.04845
enh85551     4   54451500   54452500      2       1  150064       1.6892     0.045586
enh85556     4   54516900   54517900      5       2  150064        2.008      0.02232
enh85557     4   54520500   54521500      1       1  150064       1.7254      0.04223
enh85592     4   55018900   55019900      2       1  150064       2.6279    0.0042956
enh85593     4   55021800   55022800      2       1  150064       2.6338     0.004222
enh85595     4   55063100   55064100      5       2  150064       2.9432    0.0016241
enh85596     4   55079600   55080600      4       1  150064       2.8625    0.0021015
enh85598     4   55083900   55084900      1       1  150064       2.1427      0.01607
enh85632     4   56311800   56312800      4       2  150064       1.6956     0.044981
enh85633     4   56324300   56325300      3       2  150064       1.7071     0.043904
enh85634     4   56341400   56342400      3       1  150064       1.7526     0.039833
enh85640     4   56419600   56420600      3       1  150064       1.7467     0.040344
enh85644     4   56599600   56600600      5       2  150064       1.7478     0.040251
enh85649     4   56707600   56708600      9       4  150064       2.2587     0.011951
enh85650     4   56718000   56719000      3       2  150064       1.7581     0.039365
enh85667     4   57325800   57326800      1       1  150064       2.2764      0.01141
enh85670     4   57372400   57373400      7       3  150064       1.8124     0.034959
enh85712     4   57960700   57961700      4       2  150064       1.7935     0.036446
enh85714     4   57968100   57969100      1       1  150064       1.6622      0.04824
enh85716     4   57971000   57972000      3       2  150064       2.0717     0.019149
enh85717     4   57972400   57973400      1       1  150064        1.734      0.04146
enh85736     4   59849600   59850600      3       2  150064       1.8084     0.035268
enh85760     4   62377200   62378200      2       1  150064       2.0562     0.019884
enh85761     4   62386200   62387200      4       1  150064        2.237     0.012645
enh85764     4   62637200   62638200      1       1  150064       1.7976      0.03612
enh85773     4   66249400   66250400      1       1  150064       2.7983     0.002569
enh85774     4   66374000   66375000      6       4  150064       3.0929   0.00099103
enh85775     4   66376200   66377200      7       3  150064       1.6713     0.047327
enh85798     4   68550800   68551800      6       2  150064       2.4935    0.0063254
enh85799     4   68563600   68564600      4       2  150064       2.8463    0.0022117
enh85800     4   68567900   68568900      5       2  150064        3.129   0.00087715
enh85801     4   68578500   68579500      2       1  150064       2.5985    0.0046821
enh85805     4   68612400   68613400      3       1  150064       2.3189     0.010199
enh85806     4   68614600   68615600      9       3  150064       3.2668   0.00054386
enh85869     4   70725900   70726900      1       1  150064       3.0855     0.001016
enh85870     4   71387700   71388700     12       3  150064         1.73     0.041814
enh85907     4   73432600   73433600      2       1  150064       2.8718    0.0020405
enh85910     4   73496500   73497500      4       2  150064       2.6908    0.0035642
enh85911     4   73506700   73507700      2       1  150064       2.0067     0.022391
enh85912     4   73836400   73837400      1       1  150064       2.1146      0.01723
enh85913     4   73840300   73841300      1       1  150064       2.2688      0.01164
enh85914     4   73862900   73863900      7       1  150064        2.251     0.012193
enh85916     4   73932700   73933700      2       1  150064       1.7046     0.044138
enh85924     4   74313000   74314000      3       2  150064       1.7066     0.043944
enh85968     4   74751200   74752200      5       3  150064       1.6556     0.048898
enh85972     4   74785200   74786200      1       1  150064       1.9036      0.02848
enh85988     4   75022000   75023000      1       1  150064       2.1452      0.01597
enh86011     4   75336700   75337700      5       2  150064       2.3308    0.0098826
enh86013     4   75356200   75357200      3       1  150064       2.4425    0.0072925
enh86015     4   75368900   75369900      7       1  150064       2.3462    0.0094837
enh86016     4   75371000   75372000      8       1  150064        2.285     0.011157
enh86073     4   77004100   77005100      3       2  150064       1.9823     0.023723
enh86074     4   77007800   77008800      1       1  150064        1.962      0.02488
enh86085     4   77127500   77128500      4       2  150064       2.2392     0.012571
enh86086     4   77128400   77129400      1       1  150064       1.9197      0.02745
enh86096     4   77309200   77310200      4       1  150064          2.2     0.013903
enh86105     4   77500700   77501700      3       2  150064       2.3775    0.0087164
enh86109     4   77532100   77533100      2       1  150064       2.2832      0.01121
enh86123     4   77627500   77628500      4       1  150064       1.7341     0.041451
enh86137     4   77813500   77814500      5       2  150064       2.4358    0.0074292
enh86181     4   78199700   78200700      7       1  150064       2.2824     0.011234
enh86182     4   78222000   78223000     14       2  150064       2.2994      0.01074
enh86183     4   78257600   78258600     10       1  150064       2.1181     0.017082
enh86184     4   78264800   78265800     10       1  150064       2.0418     0.020583
enh86187     4   78393000   78394000      3       2  150064       2.5055    0.0061139
enh86200     4   78718200   78719200      2       1  150064       1.7216     0.042567
enh86221     4   79083600   79084600      2       1  150064       1.7508     0.039988
enh86222     4   79097300   79098300      1       1  150064       2.0529      0.02004
enh86224     4   79141000   79142000      1       1  150064       1.8278      0.03379
enh86225     4   79168400   79169400      6       3  150064       2.1204     0.016988
enh86226     4   79169000   79170000      6       3  150064       2.0307     0.021144
enh86228     4   79218000   79219000      2       1  150064       1.9539     0.025354
enh86266     4   79942500   79943500      3       2  150064       1.8385     0.032993
enh86287     4   81093500   81094500      3       2  150064       2.0269     0.021339
enh86288     4   81102400   81103400      4       2  150064       2.1185     0.017068
enh86290     4   81146500   81147500      6       1  150064       2.9385    0.0016491
enh86291     4   81156700   81157700      3       2  150064       1.8202     0.034366
enh86297     4   81256000   81257000      1       1  150064       2.4495     0.007152
enh86316     4   82470900   82471900      1       1  150064       2.4929     0.006336
enh86326     4   83189100   83190100      3       1  150064        2.799    0.0025631
enh86328     4   83282300   83283300      3       2  150064        2.217     0.013311
enh86329     4   83284800   83285800      2       1  150064       2.0983     0.017941
enh86331     4   83288900   83289900      2       1  150064       1.6963     0.044919
enh86350     4   83705300   83706300      1       1  150064        2.357     0.009212
enh86356     4   83755000   83756000      1       1  150064       1.8612      0.03136
enh86366     4   83910500   83911500      3       1  150064        2.409    0.0079978
enh86401     4   84469200   84470200      2       1  150064       2.1792     0.014659
enh86403     4   84482100   84483100      3       2  150064       1.6564     0.048825
enh86404     4   84490700   84491700      3       1  150064       1.8037     0.035641
enh86405     4   84539700   84540700      2       1  150064       2.2656     0.011738
enh86406     4   84551200   84552200      1       1  150064       1.9612      0.02493
enh86409     4   84677900   84678900      2       1  150064        1.994     0.023076
enh86415     4   85452200   85453200      1       1  150064       1.6563      0.04883
enh86424     4   85594200   85595200      2       1  150064       2.3121     0.010386
enh86461     4   86850200   86851200      3       2  150064       2.2056     0.013707
enh86463     4   86876800   86877800      2       1  150064       2.1706     0.014981
enh86468     4   87154100   87155100      3       1  150064       2.1364     0.016322
enh86469     4   87164400   87165400      1       1  150064       2.0742      0.01903
enh86507     4   87777200   87778200      4       2  150064       1.8723     0.030582
enh86509     4   87814700   87815700      4       2  150064       2.2667     0.011705
enh86511     4   87824600   87825600      4       2  150064       1.8194     0.034427
enh86512     4   87825400   87826400      5       2  150064       2.0871     0.018438
enh86515     4   87840000   87841000      1       1  150064       2.6554     0.003961
enh86516     4   87842700   87843700      2       1  150064       2.0795     0.018784
enh86519     4   87858500   87859500      2       1  150064       2.2331     0.012771
enh86520     4   87860300   87861300      1       1  150064       2.8133     0.002452
enh86523     4   87876800   87877800      6       3  150064        2.635    0.0042072
enh86525     4   87884200   87885200      2       1  150064       2.5695    0.0050921
enh86526     4   87891500   87892500      5       2  150064       2.7788    0.0027279
enh86529     4   87899200   87900200      1       1  150064         2.72     0.003264
enh86531     4   87924000   87925000      2       1  150064       1.6943     0.045106
enh86535     4   87935600   87936600      3       2  150064       1.8625     0.031269
enh86538     4   87950800   87951800      5       2  150064       1.8746     0.030424
enh86539     4   87953900   87954900      1       1  150064       2.7191     0.003273
enh86541     4   87959000   87960000      3       2  150064       1.7575     0.039414
enh86542     4   87960600   87961600      2       1  150064       2.0051     0.022474
enh86544     4   87963900   87964900      1       1  150064       2.6265     0.004313
enh86545     4   87965500   87966500      2       1  150064       2.1038     0.017699
enh86546     4   87975300   87976300      5       3  150064        3.191   0.00070895
enh86547     4   87979200   87980200      4       1  150064       1.9778     0.023976
enh86557     4   88024600   88025600      3       1  150064       1.7177     0.042927
enh86562     4   88156000   88157000      1       1  150064       1.7099      0.04364
enh86611     4   89376400   89377400      1       1  150064        1.896      0.02898
enh86617     4   89450800   89451800      1       1  150064       1.8237       0.0341
enh86649     4   89885000   89886000      4       1  150064       1.7437     0.040602
enh86670     4   90750600   90751600      4       1  150064       1.6997     0.044592
enh86671     4   90759200   90760200      3       2  150064       1.8263     0.033904
enh86672     4   90768600   90769600      4       2  150064       2.2422     0.012475
enh86673     4   90990200   90991200      1       1  150064       3.2163    0.0006493
enh86675     4   90999700   91000700      2       1  150064       2.8422    0.0022404
enh86696     4   93155300   93156300      1       1  150064       1.9703       0.0244
enh86708     4   95130500   95131500      1       1  150064       1.8048      0.03555
enh86747     4   95855200   95856200      7       3  150064       1.7802     0.037525
enh86748     4   95868400   95869400      4       1  150064       2.3937    0.0083407
enh86761     4   97018500   97019500      2       1  150064        2.276     0.011423
enh86791     4   99415800   99416800      4       1  150064       1.8607     0.031395
enh86799     4   99462300   99463300      1       1  150064       1.7104       0.0436
enh86801     4   99482700   99483700      2       1  150064       2.2727     0.011521
enh86803     4   99489700   99490700      3       2  150064       1.8183      0.03451
enh86881     4  100740700  100741700      6       2  150064       2.0892     0.018345
enh86883     4  100747000  100748000      5       3  150064       2.0537     0.020005
enh86884     4  100749200  100750200      7       3  150064        2.562    0.0052031
enh86885     4  100759500  100760500      5       2  150064       2.1187     0.017059
enh86888     4  100815900  100816900      6       2  150064       1.7416     0.040791
enh86893     4  100919300  100920300      2       1  150064       2.7663    0.0028348
enh86894     4  100929000  100930000      1       1  150064       2.9521     0.001578
enh86897     4  101002200  101003200      5       2  150064       2.1914     0.014211
enh86898     4  101007800  101008800      1       1  150064       2.2253      0.01303
enh86901     4  101210200  101211200      8       3  150064       2.1166     0.017145
enh86902     4  101269100  101270100      3       2  150064       2.7614    0.0028779
enh86903     4  101300700  101301700      4       2  150064       1.7533     0.039773
enh86907     4  101382600  101383600      5       2  150064       1.7817     0.037401
enh86916     4  101903200  101904200      3       2  150064       2.3852    0.0085346
enh86919     4  101958200  101959200      5       2  150064       1.6939     0.045145
enh86920     4  102024300  102025300      1       1  150064         2.09      0.01831
enh86929     4  102112500  102113500      3       1  150064       1.9254     0.027088
enh86957     4  102756000  102757000      2       1  150064       1.9178     0.027569
enh86960     4  102893500  102894500      3       2  150064       2.2952     0.010862
enh86961     4  102898000  102899000      3       2  150064       2.0125     0.022086
enh86962     4  102902600  102903600      1       1  150064       4.7338    1.102e-06
enh86963     4  102985700  102986700      3       2  150064       1.8851     0.029708
enh86965     4  103095500  103096500      3       2  150064       1.7295     0.041859
enh86970     4  103350400  103351400      5       3  150064       2.1278     0.016677
enh86996     4  103605400  103606400      2       1  150064       2.1528     0.015666
enh87000     4  103680000  103681000      2       1  150064       3.0803    0.0010341
enh87001     4  103682600  103683600      2       1  150064       2.6844    0.0036333
enh87002     4  103701300  103702300      6       2  150064       3.6504   0.00013091
enh87003     4  103732000  103733000      5       2  150064       3.7109   0.00010327
enh87004     4  103736500  103737500      3       1  150064       3.6081   0.00015424
enh87005     4  103737300  103738300      3       1  150064       3.5027   0.00023031
enh87006     4  103740600  103741600      1       1  150064       3.7508    8.815e-05
enh87007     4  103743400  103744400      2       1  150064       3.1289   0.00087718
enh87008     4  103750400  103751400      2       1  150064       3.4804   0.00025034
enh87009     4  103788200  103789200      1       1  150064       3.8858      5.1e-05
enh87011     4  103810400  103811400      2       1  150064        3.052    0.0011366
enh87012     4  103932600  103933600      4       2  150064       2.5792     0.004952
enh87013     4  103939400  103940400      2       1  150064       3.5984   0.00016012
enh87019     4  104058200  104059200      1       1  150064       2.3586     0.009171
enh87023     4  104223800  104224800      1       1  150064       2.0462      0.02037
enh87024     4  104333800  104334800      1       1  150064       1.7622      0.03902
enh87068     4  106631800  106632800      3       1  150064       1.6994     0.044621
enh87069     4  106633900  106634900      2       1  150064       1.7091     0.043718
enh87072     4  106687100  106688100      2       1  150064       1.8704     0.030711
enh87073     4  106764500  106765500      4       1  150064       2.0235     0.021509
enh87131     4  108853300  108854300      5       2  150064        2.503    0.0061571
enh87132     4  108855300  108856300      4       1  150064       2.5238    0.0058054
enh87152     4  109522200  109523200      2       1  150064       1.7491     0.040141
enh87188     4  110833600  110834600      1       1  150064       3.3573    0.0003935
enh87189     4  110842100  110843100      3       1  150064        2.422    0.0077167
enh87190     4  110842600  110843600      6       2  150064       3.1142   0.00092208
enh87191     4  110868400  110869400      2       1  150064       3.0061     0.001323
enh87192     4  110888600  110889600      1       1  150064       2.8933     0.001906
enh87193     4  110901100  110902100      2       1  150064       2.3197     0.010178
enh87194     4  110909500  110910500      1       1  150064       2.8272     0.002348
enh87195     4  110910900  110911900      6       2  150064       2.8644    0.0020889
enh87212     4  111461500  111462500      2       1  150064       1.9299     0.026811
enh87216     4  111663000  111664000      2       1  150064       1.7449     0.040504
enh87268     4  113739600  113740600      5       2  150064       2.0992     0.017898
enh87270     4  113786800  113787800      3       2  150064        1.652      0.04927
enh87299     4  114621100  114622100      3       1  150064       2.2875     0.011084
enh87330     4  115170900  115171900      5       2  150064       2.6367    0.0041856
enh87347     4  118055400  118056400      5       2  150064       3.3982   0.00033909
enh87354     4  118714700  118715700      6       2  150064       2.6146    0.0044667
enh87355     4  118953600  118954600      5       2  150064       2.4427    0.0072883
enh87361     4  119268300  119269300      1       1  150064       2.1848      0.01445
enh87362     4  119269500  119270500      2       1  150064       2.4127    0.0079175
enh87369     4  119604300  119605300      4       2  150064       1.8435     0.032626
enh87427     4  120974100  120975100      4       2  150064        1.946     0.025825
enh87433     4  121630800  121631800      1       1  150064        1.872       0.0306
enh87452     4  122705900  122706900      2       1  150064       1.9627      0.02484
enh87453     4  122710800  122711800      3       2  150064       2.1197     0.017017
enh87461     4  123560200  123561200      6       3  150064       1.9115     0.027972
enh87481     4  123794600  123795600      4       2  150064       1.8221      0.03422
enh87485     4  123835600  123836600      6       3  150064       2.6745    0.0037422
enh87486     4  123846000  123847000      6       2  150064       1.8868     0.029594
enh87489     4  123926000  123927000      5       3  150064       2.4494    0.0071538
enh87491     4  123946800  123947800      3       1  150064       2.0419     0.020579
enh87496     4  124048700  124049700      1       1  150064       1.9662      0.02464
enh87517     4  124373700  124374700      1       1  150064       1.6998      0.04458
enh87519     4  124401800  124402800      3       2  150064       2.8947    0.0018974
enh87533     4  124523900  124524900      1       1  150064       2.1457      0.01595
enh87542     4  124778000  124779000      1       1  150064       1.6813      0.04635
enh87580     4  125867700  125868700      2       1  150064       2.1522      0.01569
enh87581     4  125868600  125869600      1       1  150064       1.9768      0.02403
enh87582     4  125869800  125870800      2       1  150064       2.1213     0.016948
enh87602     4  127629700  127630700      6       2  150064       1.8049     0.035544
enh87620     4  128619700  128620700      2       1  150064       2.1117     0.017356
enh87642     4  129162300  129163300      3       1  150064       2.0241     0.021479
enh87644     4  129205200  129206200      1       1  150064       1.7304      0.04178
enh87645     4  129236700  129237700      2       1  150064       2.9681    0.0014981
enh87646     4  129243100  129244100      3       2  150064       2.7943    0.0026004
enh87648     4  129268700  129269700      4       2  150064       1.8349     0.033257
enh87653     4  129303200  129304200      3       2  150064       2.6239    0.0043459
enh87654     4  129307700  129308700      2       1  150064       1.8326     0.033428
enh87655     4  129314100  129315100      6       3  150064       2.0561     0.019886
enh87660     4  129389400  129390400      2       1  150064       1.8834     0.029823
enh87661     4  129438700  129439700      4       2  150064       1.9323      0.02666
enh87688     4  131624700  131625700      4       1  150064       2.4984    0.0062371
enh87689     4  131633300  131634300      6       2  150064       2.6062    0.0045777
enh87692     4  132524700  132525700      4       2  150064       1.6689     0.047572
enh87706     4  135123000  135124000      1       1  150064       1.8283      0.03375
enh87753     4  139327000  139328000      4       2  150064       2.2748     0.011459
enh87768     4  139815500  139816500      3       1  150064       2.3297    0.0099099
enh87780     4  139940600  139941600      1       1  150064       3.2762    0.0005261
enh87782     4  139949100  139950100      1       1  150064       2.7598     0.002892
enh87785     4  140002200  140003200      1       1  150064       2.6525     0.003995
enh87787     4  140065400  140066400      4       2  150064       2.3645    0.0090284
enh87790     4  140092900  140093900      3       1  150064       2.3914    0.0083927
enh87792     4  140099800  140100800      4       2  150064       1.9009     0.028657
enh87794     4  140129600  140130600      5       2  150064       3.3709   0.00037468
enh87795     4  140134800  140135800      2       1  150064       1.7963     0.036224
enh87799     4  140166500  140167500      5       2  150064       2.6539    0.0039785
enh87800     4  140168000  140169000      2       1  150064       1.6766      0.04681
enh87801     4  140188000  140189000      2       1  150064       1.8131     0.034907
enh87818     4  140489400  140490400      5       2  150064       3.5675   0.00018021
enh87819     4  140513700  140514700      1       1  150064       1.6754      0.04693
enh87835     4  140735800  140736800      4       1  150064       3.1349   0.00085947
enh87854     4  140958600  140959600      2       1  150064       1.7342     0.041446
enh87855     4  140960000  140961000      2       1  150064       1.7721     0.038188
enh87864     4  141023400  141024400      8       2  150064       2.0876     0.018416
enh87865     4  141024500  141025500      3       1  150064       1.6972     0.044829
enh87893     4  141444100  141445100      1       1  150064       1.7094      0.04369
enh87904     4  141641300  141642300      3       2  150064       2.9901    0.0013944
enh87917     4  141868300  141869300      5       2  150064       3.0701    0.0010701
enh87942     4  143143400  143144400      1       1  150064       2.0554      0.01992
enh87945     4  143163400  143164400      2       1  150064       2.0263     0.021369
enh87947     4  143194600  143195600      4       1  150064       2.0302     0.021169
enh87964     4  143304600  143305600      4       1  150064       1.6773     0.046744
enh87965     4  143317200  143318200      1       1  150064       1.8005      0.03589
enh87974     4  143443700  143444700      4       2  150064       2.1604     0.015371
enh87976     4  143477000  143478000      7       4  150064       1.9838      0.02364
enh87978     4  143488200  143489200      2       1  150064       2.0438     0.020486
enh87985     4  143802000  143803000      1       1  150064       2.4818     0.006536
enh87991     4  144212400  144213400      3       1  150064       1.8057      0.03548
enh87992     4  144217700  144218700      5       2  150064       1.8423     0.032718
enh88000     4  144281000  144282000      5       2  150064       2.1335     0.016441
enh88001     4  144282200  144283200      5       2  150064       1.9774     0.023998
enh88002     4  144296600  144297600      2       1  150064       1.7799     0.037544
enh88006     4  144310900  144311900      2       1  150064       1.8756     0.030356
enh88007     4  144317800  144318800      2       1  150064       1.7474     0.040286
enh88012     4  144479400  144480400      5       2  150064       2.8259    0.0023571
enh88047     4  146396600  146397600      1       1  150064       1.8824      0.02989
enh88119     4  148024300  148025300      4       2  150064       2.7163    0.0033003
enh88120     4  148025400  148026400      5       1  150064       2.6791    0.0036907
enh88180     4  148977800  148978800      1       1  150064       2.1399      0.01618
enh88201     4  150362300  150363300      2       1  150064       1.9773     0.024005
enh88207     4  150701900  150702900      5       3  150064       1.8107     0.035091
enh88226     4  151157600  151158600      5       1  150064        1.741      0.04084
enh88227     4  151160800  151161800      5       3  150064       1.6464     0.049838
enh88231     4  151204400  151205400      4       2  150064       1.6575     0.048709
enh88235     4  151232700  151233700      5       2  150064       1.6961      0.04493
enh88284     4  152405600  152406600      1       1  150064       2.1248       0.0168
enh88313     4  152881600  152882600      3       2  150064       2.0383     0.020762
enh88314     4  152883000  152884000      1       1  150064        2.327     0.009982
enh88321     4  153025800  153026800      2       1  150064       1.9156     0.027709
enh88457     4  154597600  154598600      5       2  150064       1.7216     0.042575
enh88459     4  154652700  154653700      2       1  150064        2.485     0.006477
enh88462     4  155045700  155046700      1       1  150064       2.0054      0.02246
enh88471     4  155433600  155434600      2       1  150064       2.1516     0.015716
enh88499     4  157182400  157183400      2       1  150064       3.0717    0.0010642
enh88501     4  157233200  157234200      2       1  150064       1.6516     0.049311
enh88502     4  157242900  157243900      4       1  150064       1.7867     0.036993
enh88508     4  157488400  157489400      4       2  150064        2.101     0.017821
enh88509     4  157489100  157490100      6       3  150064       2.3838    0.0085684
enh88510     4  157502200  157503200      2       1  150064       1.9461     0.025819
enh88511     4  157505100  157506100      4       2  150064        1.912     0.027937
enh88512     4  157515500  157516500      4       2  150064       1.7702     0.038347
enh88513     4  157519000  157520000      3       1  150064       2.7566    0.0029204
enh88599     4  159691300  159692300      1       1  150064       1.9175      0.02759
enh88602     4  159703800  159704800      2       1  150064       1.6506     0.049411
enh88614     4  159823500  159824500      2       1  150064       1.8648     0.031107
enh88615     4  159835100  159836100      5       1  150064       2.0025     0.022618
enh88688     4  164614600  164615600      2       1  150064       1.6733     0.047133
enh88696     4  165329600  165330600      7       2  150064       1.8843     0.029765
enh88708     4  166120200  166121200      2       1  150064       2.7795    0.0027224
enh88709     4  166125200  166126200      1       1  150064       2.8207     0.002396
enh88716     4  166136500  166137500      4       2  150064         2.37    0.0088936
enh88717     4  166143100  166144100      2       1  150064       2.8915    0.0019169
enh88718     4  166159100  166160100      7       2  150064       2.9538    0.0015692
enh88730     4  166382200  166383200      2       1  150064       1.8188     0.034471
enh88731     4  166397300  166398300      1       1  150064       2.2218      0.01315
enh88734     4  166438100  166439100      3       1  150064       2.0913     0.018251
enh88740     4  166604800  166605800      3       2  150064       2.0391      0.02072
enh88754     4  167229400  167230400      3       1  150064       1.8749     0.030402
enh88755     4  167286600  167287600      3       1  150064       1.7807     0.037485
enh88760     4  167953100  167954100      5       2  150064       2.8457    0.0022155
enh88805     4  169531900  169532900      3       1  150064       1.9776     0.023989
enh88853     4  169913000  169914000      1       1  150064       1.8148      0.03478
enh88867     4  169992200  169993200     10       5  150064       2.3045     0.010598
enh88868     4  170000300  170001300      2       1  150064       1.9724     0.024281
enh88870     4  170020800  170021800      2       1  150064       2.7468    0.0030094
enh88873     4  170037300  170038300      2       1  150064       2.9329    0.0016788
enh88874     4  170068400  170069400      3       2  150064       3.0347    0.0012041
enh88876     4  170080500  170081500      1       1  150064       2.3657     0.008998
enh88878     4  170086000  170087000      2       1  150064       2.2185     0.013259
enh88887     4  170125700  170126700      2       1  150064       2.3109     0.010419
enh88901     4  170162300  170163300      4       2  150064       1.7415     0.040796
enh88910     4  170204000  170205000      2       1  150064       1.9048     0.028405
enh88911     4  170235500  170236500      2       1  150064       3.9186   4.4541e-05
enh88912     4  170255400  170256400      2       1  150064       3.5088   0.00022508
enh88913     4  170256600  170257600      2       1  150064       3.6079   0.00015433
enh88916     4  170266100  170267100      4       2  150064       3.8522    5.854e-05
enh88917     4  170284400  170285400      4       2  150064       4.0444   2.6224e-05
enh88918     4  170304500  170305500      2       1  150064       4.5896   2.2207e-06
enh88919     4  170319400  170320400      2       1  150064       4.2651    9.992e-06
enh88920     4  170325700  170326700      2       1  150064       4.1424   1.7181e-05
enh88922     4  170406600  170407600      3       1  150064       1.9236     0.027205
enh88923     4  170492200  170493200      2       1  150064       2.1239      0.01684
enh88924     4  170525400  170526400      4       2  150064       3.7128   0.00010249
enh88925     4  170531400  170532400      5       2  150064       1.6846     0.046029
enh88927     4  170540000  170541000      3       2  150064       4.9788   3.1997e-07
enh88928     4  170543600  170544600      2       1  150064        3.486   0.00024516
enh88929     4  170549600  170550600      2       1  150064       4.0485   2.5769e-05
enh88931     4  170561700  170562700      3       2  150064       3.3999   0.00033699
enh88932     4  170579700  170580700      1       1  150064       5.0246    2.523e-07
enh88943     4  171163400  171164400      2       1  150064        1.824     0.034073
enh88948     4  171593200  171594200      3       2  150064       1.6748      0.04699
enh88950     4  173569400  173570400      3       2  150064       1.8639      0.03117
enh88959     4  174042100  174043100      4       2  150064       1.6958     0.044962
enh88969     4  174185700  174186700      4       2  150064       1.7445     0.040533
enh88976     4  174335800  174336800      1       1  150064       2.6598     0.003909
enh89005     4  176592400  176593400      4       2  150064        2.847    0.0022068
enh89024     4  177556600  177557600      2       1  150064       1.8965      0.02895
enh89042     4  177708100  177709100      2       1  150064       1.7816     0.037406
enh89074     4  178361600  178362600      3       1  150064       1.9138     0.027821
enh89085     4  178639800  178640800      1       1  150064       2.4588      0.00697
enh89086     4  178649100  178650100      7       1  150064       2.8602    0.0021166
enh89087     4  178661100  178662100      2       1  150064       2.8482    0.0021981
enh89089     4  178885200  178886200      3       1  150064       3.4861    0.0002451
enh89090     4  179086000  179087000      3       1  150064       2.0103     0.022199
enh89091     4  179086800  179087800      4       2  150064       1.9304     0.026782
enh89092     4  179227100  179228100      4       1  150064       1.9419     0.026074
enh89105     4  182742600  182743600      3       2  150064       1.6748     0.046989
enh89113     4  182963900  182964900      4       2  150064       3.2489   0.00057933
enh89136     4  183476900  183477900      6       3  150064       1.8214     0.034276
enh89137     4  183497600  183498600      8       3  150064       1.9565     0.025206
enh89143     4  183659000  183660000      3       2  150064       2.1224     0.016901
enh89144     4  183665800  183666800      2       1  150064        2.388    0.0084712
enh89145     4  183670000  183671000      6       3  150064       3.7189   0.00010005
enh89146     4  183673000  183674000      4       2  150064       1.6491     0.049562
enh89147     4  183677000  183678000      2       1  150064       1.8311     0.033542
enh89148     4  183685100  183686100      6       3  150064       2.4798    0.0065732
enh89159     4  183890300  183891300      5       2  150064       2.1352     0.016374
enh89160     4  183896700  183897700      7       3  150064       1.9956     0.022991
enh89163     4  184015700  184016700      2       1  150064       1.7649     0.038794
enh89164     4  184018000  184019000      1       1  150064       2.3451     0.009511
enh89168     4  184040200  184041200      4       1  150064       2.3195     0.010183
enh89205     4  184491800  184492800      8       2  150064       1.6589     0.048569
enh89206     4  184492600  184493600      5       2  150064       1.8608     0.031384
enh89225     4  184794300  184795300      3       1  150064       2.5415    0.0055182
enh89226     4  184796800  184797800      4       2  150064       2.2595     0.011926
enh89242     4  185189300  185190300      2       1  150064       1.7232     0.042427
enh89254     4  185321700  185322700      3       2  150064       2.4114    0.0079458
enh89257     4  185336000  185337000      3       2  150064       2.5352    0.0056192
enh89269     4  185380500  185381500      3       2  150064        1.652     0.049269
enh89270     4  185392600  185393600      3       1  150064       2.0966     0.018017
enh89274     4  185434400  185435400      3       2  150064        2.198     0.013974
enh89279     4  185565800  185566800      2       1  150064       1.8297     0.033651
enh89280     4  185567400  185568400      3       1  150064       1.8044     0.035584
enh89288     4  185652000  185653000      8       2  150064       2.0459     0.020383
enh89299     4  185734000  185735000      2       1  150064       1.6688     0.047576
enh89325     4  186177300  186178300      5       1  150064       1.8291     0.033692
enh89328     4  186204400  186205400      2       1  150064       2.1163      0.01716
enh89329     4  186227200  186228200      1       1  150064       2.4069     0.008044
enh89364     4  186988700  186989700      3       2  150064       2.5305    0.0056955
enh89366     4  186999900  187000900      8       3  150064       2.3451    0.0095102
enh89406     4  187766200  187767200      8       3  150064       1.9588     0.025071
enh89409     4  187802600  187803600      2       1  150064       1.8064      0.03543
enh89416     4  187856000  187857000      3       1  150064       1.9765     0.024051
enh89421     4  187942400  187943400      2       1  150064       1.6539     0.049072
enh89422     4  188049400  188050400      8       2  150064       1.7059     0.044012
enh89427     4  188157100  188158100      7       2  150064       2.0741     0.019034
enh89446     4  189292600  189293600      6       1  150064       3.3336    0.0004286
enh89447     4  189293200  189294200      8       4  150064       3.3229   0.00044538
enh89448     4  189308400  189309400      6       4  150064        1.953     0.025412
enh89458     4  189909100  189910100      4       2  150064       2.0114     0.022144
enh89460     4  189971300  189972300      4       2  150064       1.7021     0.044372
enh89488     5     401200     402200      3       1  150064       1.6758      0.04689
enh89518     5    1103100    1104100      4       2  150064       2.2067     0.013666
enh89535     5    1517200    1518200      9       2  150064       2.5082    0.0060673
enh89572     5    2695000    2696000      4       2  150064       1.8655     0.031059
enh89580     5    2797900    2798900      7       3  150064       1.6548      0.04898
enh89581     5    2847500    2848500      2       1  150064       2.5016    0.0061819
enh89600     5    4576200    4577200      1       1  150064       1.8091      0.03522
enh89601     5    4584700    4585700      1       1  150064       2.6394     0.004153
enh89613     5    5419000    5420000      7       2  150064       2.7739    0.0027693
enh89614     5    5420600    5421600      7       2  150064       2.9492     0.001593
enh89617     5    5432200    5433200      3       2  150064       2.7274    0.0031922
enh89621     5    6160000    6161000      3       2  150064       2.3782     0.008699
enh89632     5    6703600    6704600      4       2  150064        2.267     0.011696
enh89635     5    6717900    6718900      5       2  150064       1.9567     0.025189
enh89636     5    6720300    6721300      6       2  150064       2.7104    0.0033599
enh89637     5    6722000    6723000      3       2  150064        2.505    0.0061223
enh89638     5    6723100    6724100     10       4  150064        1.864     0.031161
enh89640     5    6728200    6729200      6       3  150064       2.5062    0.0061017
enh89641     5    6729700    6730700      5       3  150064       2.4523    0.0070977
enh89642     5    6731700    6732700      7       3  150064       2.9876    0.0014058
enh89643     5    6733700    6734700      7       2  150064       3.3528   0.00040005
enh89645     5    6765000    6766000      2       1  150064       1.6611     0.048347
enh89650     5    7596900    7597900      3       2  150064        1.895     0.029046
enh89721     5   10018400   10019400      1       1  150064       1.8818      0.02993
enh89757     5   10509400   10510400      5       1  150064       2.0534     0.020016
enh89775     5   10635100   10636100      7       1  150064       2.3149     0.010308
enh89803     5   13591400   13592400      1       1  150064       1.9634       0.0248
enh89869     5   14242700   14243700      1       1  150064       1.6453      0.04995
enh89881     5   14304900   14305900      1       1  150064       1.7665      0.03866
enh89897     5   14660500   14661500      1       1  150064       2.5045     0.006131
enh89906     5   14706300   14707300      2       1  150064       1.9555     0.025264
enh89908     5   14726000   14727000      3       2  150064       1.6671     0.047749
enh89953     5   16539500   16540500      2       1  150064       2.5106    0.0060262
enh89957     5   16569400   16570400      1       1  150064       1.6963      0.04491
enh89960     5   16713200   16714200      1       1  150064       2.8418     0.002243
enh90032     5   17215500   17216500      1       1  150064       1.6458       0.0499
enh90033     5   17220400   17221400      2       1  150064       1.8196     0.034407
enh90043     5   17251900   17252900      1       1  150064       1.8555      0.03176
enh90059     5   17796500   17797500      8       2  150064       3.1759   0.00074698
enh90072     5   18393800   18394800      6       3  150064       2.0849     0.018538
enh90088     5   19891400   19892400      1       1  150064       1.6481      0.04967
enh90143     5   31909800   31910800      7       3  150064       2.2264     0.012993
enh90168     5   32232400   32233400      3       2  150064       1.6769     0.046783
enh90170     5   32276400   32277400      3       2  150064       1.7105     0.043588
enh90195     5   32642300   32643300      1       1  150064       2.1348      0.01639
enh90196     5   32709200   32710200      2       1  150064        1.717     0.042987
enh90224     5   33320500   33321500      3       1  150064       2.2344     0.012727
enh90225     5   33337000   33338000      2       1  150064       1.9587     0.025072
enh90258     5   34519500   34520500      8       2  150064       1.9778     0.023975
enh90259     5   34523900   34524900      2       1  150064       2.1548     0.015589
enh90261     5   34534300   34535300     12       4  150064       1.7066     0.043949
enh90340     5   36454900   36455900      7       3  150064       1.8285     0.033739
enh90345     5   36502500   36503500      8       3  150064       1.7777     0.037726
enh90368     5   36743600   36744600      2       1  150064       2.1859     0.014412
enh90380     5   36958500   36959500      1       1  150064       2.4541     0.007061
enh90400     5   37738200   37739200      1       1  150064       1.6501      0.04946
enh90403     5   37786700   37787700      1       1  150064       1.8969      0.02892
enh90405     5   37811000   37812000      5       3  150064       2.0347     0.020941
enh90407     5   37832000   37833000      4       2  150064       2.1087     0.017485
enh90414     5   37926600   37927600      2       1  150064       1.8769     0.030267
enh90420     5   38077700   38078700      2       1  150064       2.2839     0.011189
enh90448     5   38857800   38858800      3       1  150064       1.7591     0.039278
enh90453     5   38974300   38975300      2       1  150064       2.6067    0.0045714
enh90454     5   39015000   39016000      2       1  150064         2.25     0.012223
enh90455     5   39021200   39022200      2       1  150064       2.8522     0.002171
enh90457     5   39030600   39031600      2       1  150064       2.2616      0.01186
enh90458     5   39057400   39058400      3       1  150064       2.1993     0.013928
enh90459     5   39058100   39059100      1       1  150064       2.7969      0.00258
enh90460     5   39072100   39073100      3       2  150064       2.3459    0.0094907
enh90470     5   39231400   39232400      3       2  150064       1.9878     0.023418
enh90480     5   39420900   39421900      2       1  150064       2.0292     0.021219
enh90481     5   39425900   39426900      7       2  150064       1.9951     0.023015
enh90482     5   39427300   39428300      6       1  150064       1.9379     0.026315
enh90592     5   43101200   43102200      1       1  150064       2.2685      0.01165
enh90594     5   43120000   43121000      2       1  150064       1.7263     0.042146
enh90605     5   43386800   43387800      1       1  150064       1.9622      0.02487
enh90607     5   43397200   43398200      1       1  150064       1.9824      0.02372
enh90608     5   43421800   43422800      1       1  150064       1.9728      0.02426
enh90620     5   43711200   43712200      6       3  150064       2.1796     0.014643
enh90627     5   44860200   44861200      2       1  150064       3.9489   3.9249e-05
enh90628     5   44875500   44876500      1       1  150064       4.0956    2.105e-05
enh90629     5   49598500   49599500      5       1  150064       3.3745   0.00036969
enh90631     5   49702300   49703300      1       1  150064       2.9702     0.001488
enh90633     5   49726200   49727200      3       1  150064       4.2499   1.0694e-05
enh90635     5   49734900   49735900      2       1  150064       4.0829    2.224e-05
enh90636     5   49849200   49850200      3       2  150064       1.9941     0.023072
enh90648     5   50521600   50522600      2       1  150064       2.6851    0.0036256
enh90655     5   51106300   51107300      1       1  150064       2.6688     0.003806
enh90657     5   51124800   51125800      3       2  150064       1.9695     0.024448
enh90690     5   52322500   52323500      2       1  150064       1.6706       0.0474
enh90691     5   52323700   52324700      3       2  150064       2.7278    0.0031881
enh90692     5   52325600   52326600      2       1  150064       1.9176     0.027583
enh90695     5   52333200   52334200      3       1  150064       1.9859      0.02352
enh90696     5   52334400   52335400      6       2  150064       2.6028    0.0046236
enh90699     5   52418800   52419800      4       2  150064       1.9219     0.027308
enh90701     5   52457400   52458400      3       1  150064       1.9427     0.026025
enh90714     5   52657300   52658300      2       1  150064       2.4074    0.0080333
enh90733     5   52898600   52899600      2       1  150064       2.1356     0.016358
enh90735     5   52939100   52940100      1       1  150064       1.9443      0.02593
enh90748     5   53358500   53359500      5       2  150064       1.7534     0.039763
enh90756     5   53597400   53598400      2       1  150064       2.6232    0.0043557
enh90757     5   53604000   53605000      2       1  150064        1.966     0.024648
enh90758     5   53607600   53608600      2       1  150064        1.647     0.049777
enh90780     5   53927700   53928700      6       4  150064       1.8425     0.032704
enh90784     5   53940100   53941100      6       2  150064       1.8733     0.030515
enh90785     5   53941900   53942900      5       2  150064       1.9622     0.024872
enh90801     5   54140500   54141500      6       2  150064       2.5919    0.0047731
enh90803     5   54162700   54163700      1       1  150064         1.97      0.02442
enh90837     5   55148800   55149800      2       1  150064       1.8506     0.032114
enh90838     5   55164200   55165200      4       2  150064       3.4827   0.00024817
enh90839     5   55180900   55181900      6       3  150064       2.4246    0.0076626
enh90841     5   55218600   55219600      4       2  150064       3.0143     0.001288
enh90925     5   56328800   56329800      3       2  150064       1.7064     0.043966
enh90939     5   56660000   56661000      1       1  150064       1.7861      0.03704
enh90968     5   57152500   57153500      1       1  150064       2.1584      0.01545
enh90980     5   57389500   57390500      8       2  150064       2.3223     0.010108
enh90981     5   57410000   57411000      3       2  150064       3.2856   0.00050885
enh90982     5   57429400   57430400      5       3  150064       1.9578     0.025126
enh90984     5   57452500   57453500      1       1  150064       2.8545     0.002155
enh90986     5   57483600   57484600      7       3  150064       2.1385      0.01624
enh90987     5   57497500   57498500      3       2  150064       1.9313     0.026723
enh90989     5   57535800   57536800      2       1  150064       2.1702     0.014998
enh90993     5   57569500   57570500      1       1  150064       3.9381    4.106e-05
enh91011     5   58218100   58219100      2       1  150064       1.8599     0.031452
enh91012     5   58316500   58317500      3       1  150064       2.6925    0.0035462
enh91014     5   58331500   58332500      3       1  150064       1.9358     0.026449
enh91017     5   58364700   58365700      3       1  150064       2.4056    0.0080722
enh91032     5   58591900   58592900      4       2  150064       1.7639     0.038871
enh91039     5   58816800   58817800      4       2  150064       2.6735    0.0037537
enh91040     5   58817800   58818800      3       1  150064        2.106     0.017602
enh91042     5   58858500   58859500      3       2  150064       2.7821    0.0027005
enh91043     5   58883800   58884800      2       1  150064       1.6588     0.048579
enh91044     5   58887000   58888000      1       1  150064       1.8245      0.03404
enh91049     5   59005400   59006400      2       1  150064       2.1323     0.016492
enh91050     5   59018500   59019500      4       2  150064       1.8479     0.032307
enh91072     5   59908800   59909800      3       2  150064       2.6416    0.0041264
enh91073     5   59928900   59929900      2       1  150064       2.1243     0.016823
enh91074     5   59947500   59948500      3       1  150064       3.2962   0.00049005
enh91077     5   60013500   60014500      1       1  150064       3.1628    0.0007814
enh91078     5   60105900   60106900      1       1  150064       2.3977      0.00825
enh91079     5   60131300   60132300      2       1  150064       2.7481    0.0029971
enh91080     5   60133600   60134600      2       1  150064       2.1854     0.014428
enh91081     5   60140400   60141400      2       1  150064       4.2783   9.4173e-06
enh91083     5   60242500   60243500      2       1  150064       3.6771   0.00011795
enh91084     5   60296400   60297400      1       1  150064        2.518     0.005902
enh91085     5   60317100   60318100      4       2  150064       3.5208   0.00021513
enh91086     5   60343700   60344700      4       2  150064       2.2683     0.011655
enh91087     5   60348100   60349100      2       1  150064       1.8841     0.029779
enh91089     5   60503300   60504300      1       1  150064        3.087     0.001011
enh91090     5   60524400   60525400      5       3  150064       5.3722   3.8897e-08
enh91091     5   60541300   60542300      1       1  150064       2.8933     0.001906
enh91092     5   60550700   60551700      4       2  150064       2.1134     0.017283
enh91093     5   60566200   60567200      7       3  150064       3.5441   0.00019699
enh91094     5   60572200   60573200      2       1  150064       2.9505    0.0015861
enh91095     5   60576000   60577000      4       1  150064       3.9375   4.1163e-05
enh91097     5   60599700   60600700      1       1  150064       4.0617    2.436e-05
enh91098     5   60608800   60609800      2       1  150064       3.8071   7.0292e-05
enh91099     5   60615000   60616000      2       1  150064       5.5451   1.4693e-08
enh91101     5   60624100   60625100      1       1  150064       6.6855    1.151e-11
enh91111     5   60705600   60706600      5       3  150064       4.3396   7.1368e-06
enh91112     5   60711600   60712600      2       1  150064       4.6132   1.9823e-06
enh91113     5   60727600   60728600      2       1  150064       5.8212   2.9217e-09
enh91114     5   60732500   60733500      4       2  150064        3.468   0.00026213
enh91115     5   60735400   60736400      2       1  150064       4.3727   6.1356e-06
enh91116     5   60736700   60737700      4       2  150064       4.5179   3.1222e-06
enh91122     5   60900000   60901000      3       2  150064       2.8338    0.0023001
enh91129     5   61100600   61101600      5       1  150064       2.6783    0.0036997
enh91130     5   61105000   61106000      1       1  150064       2.9222     0.001738
enh91146     5   61373500   61374500      4       2  150064        2.394    0.0083326
enh91151     5   61463200   61464200      3       2  150064       2.1729     0.014892
enh91153     5   61552100   61553100      6       3  150064       2.8836    0.0019656
enh91155     5   61572500   61573500      2       1  150064       2.9984    0.0013569
enh91156     5   61575700   61576700      2       1  150064       2.4863    0.0064539
enh91158     5   61600600   61601600      1       1  150064       2.9993     0.001353
enh91159     5   61603700   61604700      2       1  150064       1.7886     0.036841
enh91160     5   61606700   61607700      2       1  150064       2.2548     0.012072
enh91163     5   61614800   61615800      1       1  150064       1.7762      0.03785
enh91168     5   61691200   61692200      4       1  150064       1.8289     0.033711
enh91170     5   61700400   61701400      4       2  150064       1.7066     0.043953
enh91171     5   61709900   61710900      1       1  150064        1.827      0.03385
enh91175     5   61770500   61771500      1       1  150064       1.8946      0.02907
enh91177     5   62426600   62427600      3       2  150064       1.7882      0.03687
enh91180     5   63127200   63128200      1       1  150064       2.4706     0.006745
enh91181     5   63439700   63440700      2       1  150064       3.3196   0.00045078
enh91183     5   63453900   63454900      2       1  150064       3.4486    0.0002818
enh91190     5   63613700   63614700      2       1  150064       3.3078   0.00047015
enh91197     5   64315900   64316900      4       2  150064        2.141     0.016136
enh91198     5   64329900   64330900      4       1  150064       2.6771    0.0037133
enh91217     5   64499400   64500400      2       1  150064        2.326     0.010009
enh91228     5   64779200   64780200      4       2  150064       1.9537     0.025369
enh91230     5   64856800   64857800      1       1  150064       2.0131      0.02205
enh91231     5   64860200   64861200      2       1  150064       2.2465     0.012337
enh91232     5   64918000   64919000      1       1  150064        1.783      0.03729
enh91245     5   65103600   65104600      2       1  150064       2.9172    0.0017661
enh91276     5   65848700   65849700      3       2  150064       1.6587     0.048587
enh91313     5   66388800   66389800      1       1  150064       2.5554     0.005304
enh91314     5   66390400   66391400      1       1  150064       2.8054     0.002513
enh91361     5   67237700   67238700      5       2  150064       2.2512     0.012187
enh91374     5   67509500   67510500      3       2  150064       1.9903      0.02328
enh91375     5   67514900   67515900      4       2  150064       1.6454     0.049943
enh91378     5   67527800   67528800      2       1  150064        2.198     0.013976
enh91383     5   67546200   67547200      3       2  150064       2.6378    0.0041723
enh91403     5   67639600   67640600      3       2  150064       3.0335    0.0012087
enh91405     5   67671500   67672500      2       1  150064       2.9479    0.0015995
enh91411     5   67715700   67716700      5       3  150064       2.6748     0.003739
enh91412     5   67720700   67721700      5       3  150064       2.1041     0.017687
enh91414     5   67729600   67730600      4       2  150064        1.871     0.030675
enh91435     5   68290800   68291800      3       1  150064       1.9356     0.026458
enh91436     5   68331400   68332400      7       2  150064       1.9998     0.022761
enh91487     5   71234500   71235500      1       1  150064       1.6544      0.04902
enh91511     5   71483000   71484000      3       1  150064       1.9109     0.028007
enh91513     5   71505400   71506400      3       2  150064       1.9883     0.023391
enh91519     5   71548300   71549300      1       1  150064       1.9273      0.02697
enh91521     5   71577700   71578700      1       1  150064       1.6511      0.04936
enh91525     5   71602400   71603400      1       1  150064        2.217      0.01331
enh91532     5   71658700   71659700      1       1  150064       1.7443      0.04055
enh91538     5   71698000   71699000      2       1  150064       2.3472    0.0094568
enh91560     5   71856800   71857800      1       1  150064       1.7078      0.04384
enh91587     5   72433300   72434300      3       1  150064       2.2678     0.011669
enh91594     5   72574600   72575600      3       1  150064       1.7108     0.043559
enh91599     5   72617400   72618400      5       2  150064       2.0061     0.022421
enh91604     5   72672100   72673100      2       1  150064       1.7188     0.042829
enh91613     5   72826800   72827800     12       2  150064       1.7469     0.040323
enh91622     5   72927400   72928400      4       1  150064       1.7397     0.040957
enh91626     5   72939000   72940000      1       1  150064       2.6279     0.004296
enh91645     5   73059700   73060700      2       1  150064       1.8476     0.032332
enh91646     5   73081500   73082500      4       2  150064       1.8445     0.032554
enh91651     5   73118300   73119300      6       3  150064        1.752      0.03989
enh91654     5   73139300   73140300      1       1  150064       1.6918      0.04534
enh91664     5   73280000   73281000     12       3  150064         1.78     0.037535
enh91671     5   73326400   73327400      3       2  150064       1.6716     0.047298
enh91706     5   73685300   73686300      3       2  150064       1.7458     0.040425
enh91743     5   74288400   74289400      8       2  150064       1.8848     0.029727
enh91745     5   74336600   74337600      4       2  150064        1.794     0.036408
enh91759     5   74577300   74578300      5       3  150064       1.9538     0.025365
enh91764     5   74753300   74754300      3       1  150064       1.9047     0.028407
enh91765     5   74757600   74758600      2       1  150064        2.085     0.018535
enh91768     5   74809200   74810200      2       1  150064       1.8546      0.03183
enh91771     5   74829600   74830600      3       2  150064       1.7686     0.038482
enh91773     5   74854600   74855600      1       1  150064        2.215      0.01338
enh91774     5   74861400   74862400      3       2  150064       2.2594     0.011928
enh91778     5   74912800   74913800      1       1  150064       2.2603       0.0119
enh91779     5   74915700   74916700      2       1  150064       2.1466     0.015913
enh91780     5   74918600   74919600      4       2  150064       2.3889    0.0084494
enh91783     5   74950800   74951800      1       1  150064       2.8324      0.00231
enh91784     5   74954600   74955600      2       1  150064       2.2752     0.011448
enh91785     5   74964600   74965600      2       1  150064       1.7371     0.041184
enh91810     5   76050300   76051300      2       1  150064       1.6953     0.045012
enh91847     5   77073000   77074000      6       3  150064       2.0205     0.021668
enh91852     5   77527800   77528800      3       1  150064       2.0167     0.021866
enh91853     5   77556200   77557200      2       1  150064       2.5656      0.00515
enh91854     5   77581900   77582900      8       3  150064       3.9171   4.4815e-05
enh91855     5   77583000   77584000      7       2  150064       4.4914   3.5379e-06
enh91856     5   77584000   77585000      7       2  150064       3.8966   4.8775e-05
enh91857     5   77584900   77585900      5       2  150064        2.692    0.0035516
enh91858     5   77588000   77589000      5       2  150064       2.7975    0.0025754
enh91859     5   77623400   77624400      2       1  150064        4.084   2.2131e-05
enh91860     5   77641000   77642000      1       1  150064       1.9996      0.02277
enh91861     5   77654200   77655200      2       1  150064       1.9902     0.023287
enh91862     5   77657700   77658700      3       2  150064       1.6667     0.047784
enh91863     5   77701900   77702900      4       2  150064       2.9862    0.0014126
enh91864     5   77768600   77769600      4       1  150064       2.9857    0.0014148
enh91865     5   77779300   77780300      2       1  150064        1.983     0.023683
enh91866     5   77791800   77792800      2       1  150064       1.9786     0.023933
enh91868     5   77797200   77798200      3       2  150064       2.3696    0.0089045
enh91894     5   77901100   77902100      3       2  150064       2.5587    0.0052537
enh91925     5   78441800   78442800      6       2  150064       1.6687     0.047591
enh91927     5   78478600   78479600      1       1  150064       1.8129      0.03492
enh91941     5   78799600   78800600      1       1  150064       2.6967     0.003502
enh91950     5   79228100   79229100      3       1  150064       1.8827     0.029869
enh91967     5   79490200   79491200      4       2  150064       1.7543     0.039693
enh91971     5   79512700   79513700      2       1  150064       1.8464     0.032419
enh91972     5   79516200   79517200      4       2  150064       2.0573     0.019829
enh92011     5   80542200   80543200      2       1  150064       1.6868     0.045819
enh92033     5   81073900   81074900      2       1  150064       2.0767     0.018915
enh92037     5   81115200   81116200      3       2  150064       2.4719    0.0067198
enh92043     5   81152800   81153800      2       1  150064       3.1561   0.00079939
enh92045     5   81327200   81328200      2       1  150064       2.2595     0.011926
enh92052     5   81594200   81595200      2       1  150064       2.3325    0.0098371
enh92054     5   81630300   81631300      1       1  150064       1.7398      0.04095
enh92069     5   82374200   82375200      2       1  150064       1.7557      0.03957
enh92076     5   82602200   82603200      3       1  150064       1.8634     0.031205
enh92099     5   86409700   86410700      1       1  150064       1.6789      0.04659
enh92119     5   86626200   86627200      3       2  150064       1.9375     0.026343
enh92126     5   87042300   87043300      2       1  150064       3.2097   0.00066439
enh92127     5   87532700   87533700      2       1  150064       2.4492    0.0071593
enh92128     5   87566400   87567400      2       1  150064       3.1952   0.00069863
enh92130     5   88122700   88123700      1       1  150064       3.5875    0.0001669
enh92132     5   88251900   88252900      1       1  150064       2.4041     0.008107
[truncated: 919,169 more chars]
