# Supplementary material for: Identifying enhancer properties associated with genetic risk for complex traits using regulome-wide association studies
Source: PLoS Comput Biol. 2022 Sep 7;18(9):e1010430. doi: 10.1371/journal.pcbi.1010430 (PMC9484640; doi:10.1371/journal.pcbi.1010430)
Supplement: S3 Table — Sample names are as described in the ROADMAP epigenomics project integrative analysis portal: https://egg2.wustl.edu/roadmap/web_portal/meta.html. (ZIP) [file pcbi.1010430.s010.zip › supplemental_table3/E119breast_sig_enhancers05.gcov.out]

GENE       CHR      START       STOP  NSNPS  NPARAM       N        ZSTAT            P
enh43337     1    1168400    1169400      2       1  150064       1.7908     0.036659
enh43338     1    1172500    1173500      1       1  150064       2.0969        0.018
enh43351     1    1253300    1254300      2       1  150064       1.8249     0.034007
enh43412     1    1874100    1875100      3       1  150064       2.1129     0.017306
enh43416     1    2063100    2064100      3       2  150064       3.1698   0.00076283
enh43417     1    2065500    2066500      3       1  150064       3.2007    0.0006855
enh43418     1    2067500    2068500      2       1  150064       2.0175     0.021824
enh43419     1    2071200    2072200      5       2  150064       3.2169   0.00064792
enh43420     1    2081600    2082600      6       2  150064       2.8837     0.001965
enh43421     1    2082200    2083200      8       2  150064       3.1966   0.00069533
enh43426     1    2126600    2127600      1       1  150064       3.1061     0.000948
enh43429     1    2137200    2138200      2       1  150064       2.3226       0.0101
enh43430     1    2140000    2141000      4       2  150064       1.7724     0.038168
enh43465     1    2347400    2348400      8       4  150064       1.7127     0.043385
enh43468     1    2373800    2374800      6       3  150064       4.6348   1.7864e-06
enh43469     1    2378500    2379500      3       2  150064       3.6475   0.00013239
enh43470     1    2380800    2381800      6       2  150064       4.8978   4.8457e-07
enh43472     1    2382700    2383700      3       1  150064       3.3735   0.00037103
enh43473     1    2383700    2384700      8       3  150064       3.3288   0.00043605
enh43475     1    2397400    2398400      8       3  150064        4.066   2.3917e-05
enh43479     1    2437600    2438600      4       1  150064       1.6633     0.048122
enh43486     1    2486400    2487400      1       1  150064       2.5752     0.005009
enh43490     1    2516100    2517100      1       1  150064       3.2766    0.0005254
enh43492     1    2525200    2526200      3       1  150064        2.806    0.0025081
enh43517     1    3604700    3605700      4       2  150064       1.9732     0.024239
enh43519     1    3607300    3608300      4       2  150064       1.8516      0.03204
enh43552     1    5449000    5450000      1       1  150064       1.6795      0.04653
enh43569     1    6087900    6088900      3       2  150064       1.8115     0.035031
enh43577     1    6260100    6261100      1       1  150064       1.7453      0.04047
enh43578     1    6264400    6265400      3       2  150064         2.25     0.012223
enh43579     1    6265000    6266000      1       1  150064       2.2842      0.01118
enh43607     1    6428700    6429700      3       2  150064       1.7219     0.042546
enh43611     1    6446900    6447900      2       1  150064       1.7695     0.038403
enh43612     1    6449600    6450600      3       2  150064       2.4151    0.0078652
enh43616     1    6531800    6532800      2       1  150064       2.2622     0.011844
enh43620     1    6552600    6553600      2       1  150064       1.7867     0.036993
enh43622     1    6561800    6562800      2       1  150064       3.1144   0.00092158
enh43632     1    6656900    6657900      5       2  150064       1.6889      0.04562
enh43633     1    6658000    6659000      6       3  150064       1.6901     0.045505
enh43635     1    6668800    6669800      1       1  150064       1.8314      0.03352
enh43637     1    6684200    6685200      2       1  150064       2.1264     0.016733
enh43639     1    6759700    6760700      2       1  150064       3.5669   0.00018061
enh43673     1    7315300    7316300      4       1  150064        1.857     0.031656
enh43764     1    8363000    8364000      3       1  150064       2.8474    0.0022042
enh43765     1    8373900    8374900      3       2  150064        4.624   1.8821e-06
enh43766     1    8375000    8376000      4       1  150064       2.5823    0.0049077
enh43767     1    8403100    8404100      5       3  150064       3.3751   0.00036895
enh43768     1    8407400    8408400      2       1  150064        3.901   4.7901e-05
enh43769     1    8411800    8412800      1       1  150064       2.0981      0.01795
enh43770     1    8427200    8428200      1       1  150064       2.9348     0.001669
enh43771     1    8430700    8431700      3       2  150064       4.5866   2.2524e-06
enh43772     1    8433200    8434200      2       1  150064       2.9669     0.001504
enh43776     1    8454300    8455300      2       1  150064       3.3185   0.00045251
enh43777     1    8457200    8458200      1       1  150064       1.6541      0.04905
enh43778     1    8468300    8469300      2       1  150064       4.9577    3.567e-07
enh43781     1    8480100    8481100      1       1  150064       4.9501    3.709e-07
enh43782     1    8484500    8485500      3       2  150064       5.1566   1.2572e-07
enh43783     1    8498600    8499600      1       1  150064        5.656    7.747e-09
enh43785     1    8516100    8517100      2       1  150064       3.2735   0.00053114
enh43786     1    8523200    8524200      1       1  150064       2.4231     0.007694
enh43789     1    8542700    8543700      3       2  150064        3.203   0.00067997
enh43790     1    8557300    8558300      3       1  150064       2.7505     0.002975
enh43792     1    8576900    8577900      2       1  150064       2.4796     0.006576
enh43797     1    8600600    8601600      2       1  150064       3.9022   4.7664e-05
enh43798     1    8614900    8615900      2       1  150064       3.0698    0.0010711
enh43799     1    8623400    8624400      3       2  150064       2.3761    0.0087482
enh43801     1    8651300    8652300      2       1  150064        2.581    0.0049255
enh43802     1    8657800    8658800      5       1  150064       2.9333    0.0016768
enh43803     1    8686000    8687000      1       1  150064       2.9013     0.001858
enh43804     1    8707400    8708400      1       1  150064       2.3807      0.00864
enh43805     1    8712000    8713000      1       1  150064       2.6695     0.003798
enh43806     1    8719300    8720300      1       1  150064       2.4949       0.0063
enh43809     1    8725800    8726800      2       1  150064        2.806    0.0025081
enh43811     1    8729000    8730000      1       1  150064       1.9571      0.02517
enh43812     1    8730400    8731400      2       1  150064       2.3313     0.009868
enh43813     1    8734700    8735700      1       1  150064       2.7007      0.00346
enh43815     1    8741100    8742100      2       1  150064         2.38    0.0086572
enh43819     1    8767000    8768000      4       2  150064       2.4406    0.0073308
enh43820     1    8772100    8773100      1       1  150064       1.7195      0.04276
enh43822     1    8800000    8801000      1       1  150064       1.7758      0.03788
enh43835     1    8950400    8951400      3       1  150064       2.8461    0.0022127
enh43837     1    8959600    8960600      3       1  150064       1.6953     0.045007
enh43839     1    8971100    8972100      3       2  150064       2.0245     0.021458
enh43840     1    8999600    9000600      3       2  150064       2.3695    0.0089068
enh43841     1    9001500    9002500      6       3  150064       3.0003    0.0013487
enh43872     1    9326600    9327600      4       2  150064       1.9922     0.023176
enh43877     1    9351400    9352400      3       2  150064       2.4918    0.0063544
enh43914     1    9651400    9652400      1       1  150064       1.8634       0.0312
enh43946     1    9899500    9900500      1       1  150064       2.2414       0.0125
enh43953     1    9937200    9938200      1       1  150064        1.953      0.02541
enh44034     1   10783300   10784300      1       1  150064       2.0569      0.01985
enh44067     1   11117800   11118800      2       1  150064       1.7327     0.041571
enh44085     1   11335500   11336500      1       1  150064       2.0523      0.02007
enh44090     1   11376800   11377800      2       1  150064       2.1261     0.016749
enh44095     1   11712200   11713200      2       1  150064       1.7264     0.042136
enh44110     1   11868000   11869000      2       1  150064       1.8576     0.031615
enh44117     1   11995200   11996200      4       2  150064       2.1177     0.017102
enh44118     1   11996800   11997800      3       1  150064        2.566    0.0051442
enh44119     1   11998500   11999500      2       1  150064       1.9438      0.02596
enh44120     1   12000400   12001400      4       1  150064       2.0448     0.020437
enh44129     1   12135200   12136200      5       2  150064       2.1026      0.01775
enh44197     1   14010400   14011400      7       3  150064       1.7772     0.037771
enh44199     1   14028600   14029600      3       2  150064       2.6984    0.0034838
enh44202     1   14034600   14035600      4       2  150064       1.9076     0.028222
enh44204     1   14074400   14075400      2       1  150064       1.6562     0.048838
enh44209     1   14090500   14091500      1       1  150064       1.7987      0.03603
enh44220     1   14467200   14468200      7       1  150064       1.7305      0.04177
enh44232     1   14813000   14814000      4       2  150064       2.0007     0.022715
enh44235     1   14847400   14848400      1       1  150064       2.0798      0.01877
enh44252     1   15207400   15208400      4       2  150064       1.9605     0.024968
enh44257     1   15252700   15253700      3       1  150064       1.8983     0.028827
enh44309     1   15690900   15691900      2       1  150064       1.6764     0.046832
enh44348     1   16152000   16153000      7       2  150064       2.0326     0.021046
enh44413     1   16538000   16539000      4       2  150064        2.564    0.0051744
enh44415     1   16542400   16543400      7       2  150064        2.262     0.011848
enh44418     1   16564000   16565000      2       1  150064       2.7283    0.0031827
enh44419     1   16570400   16571400      1       1  150064        2.126      0.01675
enh44424     1   16644800   16645800      3       1  150064       2.0685     0.019295
enh44426     1   16648800   16649800      1       1  150064       1.9714      0.02434
enh44427     1   16650500   16651500      1       1  150064       2.2849      0.01116
enh44430     1   16679400   16680400      1       1  150064       2.0801      0.01876
enh44434     1   16698400   16699400      2       1  150064       1.7669     0.038622
enh44436     1   16701500   16702500      1       1  150064       1.8357       0.0332
enh44437     1   16702800   16703800      3       1  150064       1.9638     0.024774
enh44438     1   16711400   16712400      2       1  150064       1.7801     0.037533
enh44439     1   16714100   16715100      2       1  150064       1.7653      0.03876
enh44441     1   16722700   16723700      4       1  150064       2.0449      0.02043
enh44445     1   16839500   16840500      1       1  150064       2.1937      0.01413
enh44471     1   17287400   17288400      4       2  150064       2.8364    0.0022815
enh44474     1   17308000   17309000      4       2  150064       2.1727     0.014903
enh44475     1   17310800   17311800      3       2  150064        4.112   1.9615e-05
enh44480     1   17342400   17343400      5       2  150064       2.0112     0.022154
enh44482     1   17371800   17372800      6       1  150064       2.4293    0.0075639
enh44483     1   17372200   17373200      4       1  150064       2.2589     0.011946
enh44484     1   17378300   17379300      2       1  150064       2.7791    0.0027255
enh44485     1   17381500   17382500      3       2  150064       2.1627     0.015283
enh44486     1   17385600   17386600      2       1  150064        2.242     0.012479
enh44487     1   17389600   17390600      8       4  150064       2.8326    0.0023086
enh44492     1   17454500   17455500      2       1  150064       1.8986     0.028807
enh44505     1   17552500   17553500      5       3  150064       2.0997     0.017877
enh44525     1   17674900   17675900      8       2  150064       1.7946     0.036363
enh44563     1   19217800   19218800      2       1  150064       2.1426     0.016073
enh44606     1   19640900   19641900      2       1  150064       1.6538     0.049083
enh44616     1   19695700   19696700      4       2  150064       1.8083      0.03528
enh44647     1   19831600   19832600      7       3  150064       1.9153     0.027725
enh44648     1   19835400   19836400      6       2  150064       1.6627     0.048186
enh44650     1   19890300   19891300      3       2  150064       1.6727     0.047189
enh44657     1   19966400   19967400      2       1  150064       2.1289     0.016633
enh44660     1   19974600   19975600      9       4  150064       1.7098     0.043651
enh44682     1   20275200   20276200      6       4  150064       3.0975   0.00097573
enh44704     1   20702100   20703100      8       3  150064       1.7327     0.041575
enh44706     1   20732400   20733400      6       2  150064       2.1527     0.015672
enh44713     1   20819800   20820800      1       1  150064       1.7361      0.04127
enh44714     1   20822700   20823700      2       1  150064       2.0533      0.02002
enh44733     1   21060100   21061100      2       1  150064        2.354    0.0092853
enh44734     1   21062100   21063100      1       1  150064       1.6754      0.04693
enh44735     1   21065400   21066400      1       1  150064       2.3174      0.01024
enh44738     1   21114600   21115600      2       1  150064       2.4415    0.0073133
enh44739     1   21156300   21157300      2       1  150064       1.8852     0.029698
enh44740     1   21194000   21195000      3       2  150064       2.5493    0.0053971
enh44744     1   21324400   21325400      4       2  150064       1.7623     0.039007
enh44746     1   21348800   21349800      2       1  150064       2.0738     0.019051
enh44747     1   21351200   21352200      5       3  150064       2.4355    0.0074355
enh44748     1   21369200   21370200      5       3  150064       2.6484    0.0040443
enh44752     1   21403000   21404000      3       1  150064       2.1445     0.015997
enh44753     1   21409700   21410700      2       1  150064       2.4697    0.0067617
enh44754     1   21415900   21416900      3       1  150064       2.7094    0.0033702
enh44755     1   21417200   21418200      2       1  150064       2.9799    0.0014419
enh44758     1   21476500   21477500      4       2  150064       1.7142     0.043247
enh44760     1   21492000   21493000      4       2  150064       2.5446    0.0054697
enh44761     1   21499900   21500900      1       1  150064       2.4774     0.006618
enh44762     1   21516800   21517800      5       2  150064       2.5985    0.0046812
enh44763     1   21521300   21522300      1       1  150064       1.7381       0.0411
enh44811     1   21940800   21941800      4       1  150064       1.9238     0.027187
enh44817     1   22029700   22030700      2       1  150064       1.8437     0.032617
enh44818     1   22032300   22033300      3       2  150064        1.769      0.03845
enh44819     1   22090500   22091500      6       2  150064       1.6863     0.045866
enh44820     1   22092100   22093100      6       2  150064       2.2457     0.012363
enh44855     1   22350200   22351200      4       2  150064       1.7882     0.036872
enh44859     1   22374700   22375700      2       1  150064       3.2572   0.00056259
enh44860     1   22378200   22379200      5       2  150064       2.7142    0.0033213
enh44865     1   22396600   22397600      3       2  150064       2.1207     0.016975
enh44867     1   22398600   22399600      1       1  150064       3.3647    0.0003831
enh44868     1   22401300   22402300      3       2  150064       2.1345     0.016401
enh44871     1   22433100   22434100      2       1  150064       1.9357      0.02645
enh44872     1   22448700   22449700      7       4  150064       1.7571     0.039447
enh44974     1   23888600   23889600      1       1  150064       2.2754      0.01144
enh44990     1   24073700   24074700      1       1  150064       2.1532      0.01565
enh44993     1   24106600   24107600      1       1  150064       1.6674      0.04772
enh45015     1   24372700   24373700      3       1  150064       2.5782    0.0049652
enh45031     1   24522400   24523400      3       1  150064       1.9316     0.026702
enh45033     1   24529100   24530100      1       1  150064       2.0147      0.02197
enh45047     1   24678200   24679200      1       1  150064       2.2798      0.01131
enh45048     1   24690400   24691400      6       3  150064       2.2173     0.013303
enh45053     1   24717300   24718300      5       2  150064       1.7514     0.039939
enh45054     1   24719500   24720500      3       1  150064       2.3825    0.0085973
enh45055     1   24736300   24737300      2       1  150064       1.8781     0.030187
enh45062     1   24841900   24842900      2       1  150064        2.274     0.011484
enh45063     1   24867400   24868400      7       3  150064       2.6823    0.0036556
enh45064     1   24868800   24869800      3       2  150064       2.0413     0.020612
enh45070     1   24920400   24921400      5       2  150064       2.0972     0.017987
enh45072     1   24967400   24968400      2       1  150064       2.5702    0.0050815
enh45075     1   25004600   25005600      1       1  150064        3.688     0.000113
enh45220     1   26508000   26509000      4       2  150064       2.7792    0.0027246
enh45244     1   26701400   26702400      5       2  150064       1.7922     0.036551
enh45255     1   26851000   26852000      4       2  150064       2.1542     0.015613
enh45264     1   26881500   26882500      2       1  150064       1.8363     0.033157
enh45265     1   26900700   26901700      8       3  150064       2.7432    0.0030419
enh45271     1   27026500   27027500      2       1  150064       1.9902     0.023285
enh45274     1   27041600   27042600      2       1  150064       1.8757     0.030351
enh45276     1   27048500   27049500      1       1  150064       2.7248     0.003217
enh45277     1   27051600   27052600      2       1  150064       2.4531    0.0070822
enh45278     1   27053700   27054700      2       1  150064        1.943      0.02601
enh45281     1   27069700   27070700      2       1  150064       2.0605     0.019674
enh45284     1   27094500   27095500      1       1  150064       2.7557     0.002928
enh45285     1   27098300   27099300      1       1  150064       2.7473     0.003004
enh45287     1   27112100   27113100      1       1  150064       2.4696     0.006764
enh45291     1   27154200   27155200      2       1  150064       2.1232     0.016866
enh45293     1   27174500   27175500      3       1  150064       2.1933     0.014143
enh45294     1   27177900   27178900      4       2  150064       2.1959     0.014051
enh45295     1   27184300   27185300      1       1  150064       1.9879      0.02341
enh45298     1   27198800   27199800      2       1  150064       2.0508     0.020145
enh45300     1   27203600   27204600      3       1  150064       2.1692     0.015034
enh45301     1   27213300   27214300      3       1  150064       2.4157    0.0078529
enh45302     1   27214300   27215300      1       1  150064       2.4794      0.00658
enh45304     1   27220300   27221300      2       1  150064       1.8236     0.034108
enh45305     1   27221300   27222300      4       2  150064       2.5261     0.005767
enh45307     1   27233700   27234700      2       1  150064       2.7458    0.0030178
enh45308     1   27247000   27248000      2       1  150064       2.7103    0.0033606
enh45309     1   27249800   27250800      1       1  150064        2.512     0.006003
enh45326     1   27397100   27398100      4       1  150064        1.756     0.039544
enh45329     1   27424200   27425200      1       1  150064       1.8901      0.02937
enh45331     1   27431400   27432400      1       1  150064       2.4987     0.006232
enh45336     1   27448900   27449900      2       1  150064        2.571    0.0050697
enh45353     1   27667100   27668100      3       2  150064       1.8403     0.032859
enh45360     1   27693700   27694700      1       1  150064       1.8301      0.03362
enh45361     1   27695400   27696400      1       1  150064       2.9448     0.001616
enh45395     1   27861300   27862300      1       1  150064       1.8429      0.03267
enh45410     1   27930700   27931700      2       1  150064       1.7883     0.036866
enh45411     1   27932700   27933700      2       1  150064       1.9507     0.025546
enh45413     1   27947700   27948700      2       1  150064       1.6501     0.049462
enh45414     1   27951500   27952500      1       1  150064       2.1084       0.0175
enh45415     1   27957500   27958500      7       3  150064       1.8081     0.035298
enh45441     1   28269300   28270300      1       1  150064       1.8448      0.03253
enh45456     1   28431000   28432000      2       1  150064       2.3353    0.0097647
enh45460     1   28462200   28463200      1       1  150064       3.7917    7.481e-05
enh45467     1   28499900   28500900      2       1  150064       3.6693   0.00012161
enh45471     1   28522400   28523400      7       4  150064       2.1641     0.015227
enh45487     1   28622900   28623900      3       2  150064       2.0438     0.020484
enh45490     1   28656200   28657200      2       1  150064       1.9853     0.023554
enh45495     1   28692300   28693300      5       1  150064       1.8108     0.035084
enh45496     1   28695200   28696200      2       1  150064       1.9333     0.026598
enh45498     1   28699600   28700600      2       1  150064       2.2181     0.013274
enh45499     1   28700700   28701700      2       1  150064       2.1404     0.016161
enh45500     1   28701600   28702600      3       1  150064       1.7786     0.037653
enh45501     1   28718100   28719100      3       1  150064       2.1312     0.016538
enh45502     1   28736100   28737100      8       3  150064       2.2663     0.011716
enh45503     1   28743400   28744400      2       1  150064       2.0408     0.020638
enh45505     1   28751800   28752800      1       1  150064       2.1095      0.01745
enh45508     1   28766000   28767000      2       1  150064       1.7025     0.044334
enh45512     1   28782100   28783100      2       1  150064       1.8159     0.034693
enh45514     1   28837400   28838400      6       3  150064       2.5989    0.0046767
enh45517     1   28853100   28854100      4       1  150064       2.7444    0.0030313
enh45519     1   28900700   28901700      1       1  150064       2.8752     0.002019
enh45523     1   28925300   28926300      4       2  150064       1.8943     0.029094
enh45525     1   28966900   28967900      2       1  150064       2.2745     0.011467
enh45526     1   28967600   28968600      2       1  150064       2.2942     0.010889
enh45527     1   28970600   28971600      1       1  150064       2.3123      0.01038
enh45528     1   28975400   28976400      4       2  150064       2.0615     0.019626
enh45539     1   29186700   29187700      2       1  150064       2.5335    0.0056462
enh45541     1   29211600   29212600      5       1  150064       2.1952     0.014076
enh45545     1   29282100   29283100      1       1  150064       2.0212      0.02163
enh45548     1   29460000   29461000      2       1  150064       1.7028     0.044305
enh45549     1   29462600   29463600      5       3  150064       1.8254      0.03397
enh45558     1   29555600   29556600      4       2  150064       1.8991     0.028773
enh45561     1   29575500   29576500      4       2  150064       2.1119     0.017348
enh45565     1   29618400   29619400      2       1  150064       1.9077     0.028218
enh45577     1   30112300   30113300      3       2  150064       2.2786     0.011346
enh45586     1   30446600   30447600      3       2  150064       1.9486     0.025671
enh45587     1   30478500   30479500      2       1  150064       3.8019   7.1798e-05
enh45591     1   30852000   30853000      4       2  150064       2.0148     0.021965
enh45609     1   31148200   31149200      3       1  150064       1.8175      0.03457
enh45610     1   31150000   31151000      1       1  150064        1.807      0.03538
enh45615     1   31216200   31217200      1       1  150064       1.9473      0.02575
enh45630     1   31351800   31352800      2       1  150064        1.785     0.037131
enh45640     1   31449200   31450200      1       1  150064       1.7721      0.03819
enh45662     1   31688800   31689800      7       2  150064       3.0533    0.0011316
enh45663     1   31693500   31694500      4       1  150064       3.5873   0.00016706
enh45664     1   31746400   31747400      3       2  150064       3.6036   0.00015689
enh45666     1   31771800   31772800      5       2  150064       3.9229   4.3737e-05
enh45668     1   31799600   31800600      4       2  150064       3.2139   0.00065476
enh45669     1   31845000   31846000      3       2  150064       2.0867     0.018456
enh45671     1   31849100   31850100      2       1  150064       2.5774    0.0049766
enh45672     1   31854300   31855300      4       2  150064       4.6026   2.0864e-06
enh45673     1   31862600   31863600      7       2  150064       3.8162   6.7756e-05
enh45674     1   31866800   31867800      4       1  150064       2.8658    0.0020799
enh45675     1   31867600   31868600      2       1  150064       2.8315    0.0023167
enh45676     1   31869700   31870700      2       1  150064       3.7043   0.00010597
enh45677     1   31872500   31873500      2       1  150064       3.6379   0.00013741
enh45678     1   31879500   31880500      4       2  150064       2.3603    0.0091298
enh45679     1   31883000   31884000      4       1  150064       2.6203    0.0043924
enh45680     1   31889200   31890200      1       1  150064       2.8345     0.002295
enh45681     1   31890800   31891800      2       1  150064       1.7256      0.04221
enh45682     1   31893200   31894200      2       1  150064       1.7758     0.037881
enh45684     1   31899000   31900000      1       1  150064       2.7268     0.003198
enh45763     1   32616400   32617400      1       1  150064       2.0177      0.02181
enh45777     1   32707800   32708800      3       1  150064       1.7063     0.043974
enh45778     1   32712400   32713400      3       1  150064        1.811     0.035071
enh45815     1   33223000   33224000      3       1  150064        2.368    0.0089431
enh45818     1   33229100   33230100      4       2  150064       2.0178     0.021806
enh45819     1   33232700   33233700      2       1  150064       2.3703    0.0088876
enh45824     1   33257300   33258300      4       2  150064       2.1256     0.016767
enh45853     1   33502600   33503600      2       1  150064       1.8687     0.030829
enh45878     1   33724000   33725000      3       2  150064       2.2615     0.011863
enh45880     1   33766200   33767200      3       2  150064       2.3437    0.0095463
enh45904     1   33924600   33925600      6       2  150064        2.195     0.014081
enh45905     1   33936200   33937200      3       1  150064       1.7455     0.040446
enh45907     1   33967900   33968900      2       1  150064        1.887     0.029579
enh45925     1   35317500   35318500      4       2  150064       1.9904     0.023276
enh45926     1   35322800   35323800      4       2  150064        1.898     0.028849
enh45927     1   35325400   35326400      1       1  150064       2.2918      0.01096
enh45936     1   35551600   35552600      1       1  150064       1.7918      0.03658
enh45938     1   35609000   35610000      2       1  150064       1.7379      0.04111
enh45966     1   36101800   36102800      2       1  150064       3.6011   0.00015847
enh45972     1   36275700   36276700      3       2  150064       4.0586   2.4684e-05
enh45977     1   36400800   36401800      1       1  150064       3.4205    0.0003125
enh45982     1   36549000   36550000      3       2  150064        3.741   9.1642e-05
enh45984     1   36553400   36554400      1       1  150064       3.1405    0.0008432
enh45985     1   36555600   36556600      3       2  150064        3.192   0.00070642
enh45986     1   36565100   36566100      6       2  150064       2.3137     0.010343
enh45988     1   36574800   36575800      1       1  150064       2.3702      0.00889
enh45989     1   36580000   36581000      1       1  150064       2.0379      0.02078
enh45990     1   36581200   36582200      3       1  150064       2.1813     0.014579
enh45992     1   36593700   36594700      1       1  150064       3.8529    5.836e-05
enh45993     1   36600600   36601600      2       1  150064       3.3181   0.00045322
enh45994     1   36606100   36607100      1       1  150064       3.1162     0.000916
enh45996     1   36612900   36613900      4       1  150064        3.802   7.1771e-05
enh45997     1   36616600   36617600      2       1  150064       4.0756   2.2946e-05
enh45999     1   36620000   36621000      3       2  150064       2.8632    0.0020969
enh46004     1   36636900   36637900      1       1  150064       4.5633    2.518e-06
enh46007     1   36653200   36654200      4       2  150064       2.5472    0.0054291
enh46078     1   38204700   38205700      2       1  150064        1.783     0.037296
enh46080     1   38271800   38272800      4       2  150064       2.3417     0.009599
enh46081     1   38275200   38276200      1       1  150064        3.469    0.0002612
enh46082     1   38294100   38295100      1       1  150064       3.0472     0.001155
enh46084     1   38326300   38327300      3       2  150064        2.918    0.0017613
enh46085     1   38327700   38328700      1       1  150064        2.751     0.002971
enh46086     1   38330900   38331900      2       1  150064       3.2236   0.00063292
enh46089     1   38395500   38396500      4       2  150064       2.8911    0.0019196
enh46120     1   39193800   39194800      2       1  150064        1.899      0.02878
enh46121     1   39196100   39197100      5       2  150064       2.4378    0.0073894
enh46129     1   39416400   39417400      1       1  150064       1.7667      0.03864
enh46138     1   39490800   39491800      2       1  150064       1.8507     0.032107
enh46139     1   39493000   39494000      5       2  150064       1.7435     0.040624
enh46141     1   39541800   39542800      2       1  150064       2.9168    0.0017683
enh46146     1   39574800   39575800      2       1  150064       1.7871     0.036959
enh46148     1   39577400   39578400      3       2  150064        2.424    0.0076743
enh46150     1   39582500   39583500      4       2  150064       1.8098      0.03516
enh46162     1   39620800   39621800      4       2  150064         1.83     0.033622
enh46171     1   39645000   39646000      1       1  150064       1.8615      0.03134
enh46173     1   39648200   39649200      2       1  150064       1.8156     0.034712
enh46174     1   39650400   39651400      1       1  150064       1.7696       0.0384
enh46186     1   39696600   39697600      1       1  150064       1.7105      0.04359
enh46200     1   39859100   39860100      2       1  150064       1.7647     0.038809
enh46202     1   39863000   39864000      4       2  150064       2.4163    0.0078392
enh46212     1   39974400   39975400      3       2  150064       2.0358     0.020885
enh46215     1   40067400   40068400      2       1  150064       1.9636     0.024788
enh46219     1   40119000   40120000      3       2  150064       2.0009     0.022701
enh46227     1   40316900   40317900      2       1  150064       2.3965    0.0082759
enh46291     1   40876400   40877400      4       2  150064       3.1374   0.00085219
enh46296     1   40998000   40999000      3       2  150064       1.9022     0.028572
enh46299     1   41091200   41092200      2       1  150064       1.6966     0.044889
enh46303     1   41118400   41119400      1       1  150064       1.7088      0.04374
enh46308     1   41155600   41156600      3       2  150064       2.3236     0.010073
enh46309     1   41159300   41160300      4       2  150064       2.4007     0.008182
enh46310     1   41164600   41165600      3       1  150064        2.891    0.0019199
enh46314     1   41178500   41179500      2       1  150064        2.522    0.0058352
enh46333     1   41346000   41347000      5       2  150064       1.6812      0.04636
enh46346     1   41433200   41434200      8       3  150064       2.6821    0.0036576
enh46349     1   41468800   41469800      5       2  150064        2.221     0.013176
enh46356     1   41574000   41575000      4       2  150064       1.6785     0.046622
enh46357     1   41575900   41576900      1       1  150064        1.688      0.04571
enh46358     1   41588700   41589700      2       1  150064       1.6467     0.049808
enh46373     1   41878100   41879100      7       2  150064       1.8742     0.030451
enh46375     1   41898100   41899100      6       3  150064       2.2582     0.011965
enh46379     1   41919800   41920800      1       1  150064         1.69      0.04551
enh46385     1   41960400   41961400      4       2  150064       3.2234    0.0006334
enh46387     1   41969400   41970400      4       2  150064       1.7622      0.03902
enh46500     1   43419600   43420600      3       2  150064       2.1424      0.01608
enh46501     1   43426800   43427800      7       2  150064       2.4583    0.0069804
enh46530     1   43739800   43740800      4       2  150064       1.8094     0.035197
enh46533     1   43759700   43760700      3       1  150064       2.9059    0.0018308
enh46537     1   43826900   43827900      1       1  150064       2.7397     0.003075
enh46538     1   43830600   43831600      2       1  150064       1.9653     0.024692
enh46542     1   43856400   43857400      4       2  150064       4.1648   1.5578e-05
enh46544     1   43920300   43921300      3       2  150064       4.1734   1.5006e-05
enh46545     1   43930500   43931500      1       1  150064       3.6313     0.000141
enh46547     1   43938300   43939300      1       1  150064       3.0047     0.001329
enh46548     1   43941900   43942900      1       1  150064       3.0679     0.001078
enh46549     1   43958100   43959100      2       1  150064       1.7402     0.040916
enh46551     1   43971800   43972800      1       1  150064       1.9042      0.02844
enh46556     1   43999000   44000000      3       2  150064       2.5678    0.0051167
enh46557     1   44001600   44002600      1       1  150064        1.985      0.02357
enh46560     1   44011100   44012100      1       1  150064       1.6572      0.04874
enh46561     1   44013900   44014900      4       1  150064       1.9977     0.022875
enh46563     1   44023300   44024300      1       1  150064       3.0287     0.001228
enh46565     1   44042900   44043900      4       2  150064       3.9293   4.2603e-05
enh46566     1   44047500   44048500      5       2  150064       2.8226    0.0023819
enh46567     1   44052100   44053100      6       2  150064       2.7454    0.0030219
enh46569     1   44109900   44110900      3       1  150064       3.2656   0.00054621
enh46570     1   44113900   44114900      3       1  150064       3.3624   0.00038635
enh46571     1   44117800   44118800      4       2  150064       3.8625    5.612e-05
enh46573     1   44132700   44133700      3       2  150064       3.6565   0.00012786
enh46574     1   44137000   44138000      2       1  150064       2.7227    0.0032376
enh46575     1   44153800   44154800      1       1  150064       3.5304    0.0002075
enh46583     1   44233300   44234300      3       1  150064       2.8054    0.0025126
enh46585     1   44239600   44240600      2       1  150064       2.7456    0.0030204
enh46586     1   44241600   44242600      2       1  150064       2.4065    0.0080536
enh46587     1   44246400   44247400      1       1  150064       2.9904     0.001393
enh46588     1   44249100   44250100      4       2  150064       3.6857   0.00011403
enh46589     1   44255200   44256200      3       1  150064       2.7864    0.0026647
enh46593     1   44289900   44290900      2       1  150064       2.3578     0.009191
enh46595     1   44301400   44302400      2       1  150064         2.25     0.012225
enh46598     1   44318600   44319600      2       1  150064        3.435   0.00029627
enh46600     1   44326600   44327600      4       2  150064       2.9253    0.0017207
enh46603     1   44333400   44334400      2       1  150064       2.8449    0.0022214
enh46604     1   44337700   44338700      3       2  150064        3.777   7.9374e-05
enh46605     1   44344500   44345500      2       1  150064       3.9801   3.4443e-05
enh46606     1   44348700   44349700      3       2  150064       3.4751   0.00025532
enh46607     1   44350500   44351500      3       2  150064       3.2264   0.00062671
enh46608     1   44353200   44354200      3       2  150064       3.7838   7.7225e-05
enh46610     1   44379100   44380100      4       1  150064         2.82    0.0024013
enh46612     1   44387100   44388100      3       2  150064       1.9916     0.023209
enh46613     1   44389800   44390800      5       2  150064       2.0163     0.021886
enh46614     1   44392900   44393900      4       1  150064       2.5593    0.0052448
enh46615     1   44396100   44397100      5       2  150064       1.9916     0.023209
enh46618     1   44414100   44415100      4       2  150064       3.6117   0.00015211
enh46620     1   44439200   44440200      3       2  150064       3.1146   0.00092101
enh46621     1   44442700   44443700      5       2  150064       2.5588    0.0052521
enh46624     1   44456000   44457000      1       1  150064       2.0898      0.01832
enh46636     1   44677700   44678700      1       1  150064       2.7892     0.002642
enh46637     1   44679900   44680900      1       1  150064       2.3252      0.01003
enh46638     1   44704900   44705900      2       1  150064       2.2454      0.01237
enh46654     1   45019300   45020300      2       1  150064        1.649     0.049575
enh46788     1   46982200   46983200      7       3  150064       2.2428     0.012455
enh46789     1   46987300   46988300      4       1  150064       1.6758      0.04689
enh46813     1   47640500   47641500      4       2  150064       1.8457     0.032464
enh46841     1   48274700   48275700      3       2  150064       1.9918     0.023196
enh46877     1   49334800   49335800      7       2  150064       2.2734     0.011501
enh46879     1   49343800   49344800      1       1  150064       1.6698      0.04748
enh46918     1   51985700   51986700      4       2  150064       1.6839     0.046102
enh47040     1   53661200   53662200      1       1  150064       2.0792       0.0188
enh47041     1   53664200   53665200      2       1  150064       3.0935   0.00098902
enh47042     1   53666500   53667500      2       1  150064       1.9618     0.024891
enh47043     1   53684400   53685400      1       1  150064       2.2179      0.01328
enh47045     1   53702100   53703100      4       2  150064       2.5829    0.0048987
enh47047     1   53739100   53740100      3       1  150064       2.6017    0.0046381
enh47050     1   53771700   53772700      4       2  150064       2.1252     0.016783
enh47075     1   54422700   54423700      3       1  150064       1.7584     0.039338
enh47076     1   54447400   54448400      1       1  150064       2.3782     0.008699
enh47077     1   54448200   54449200      2       1  150064       2.3025     0.010653
enh47087     1   54623300   54624300      1       1  150064       2.1553      0.01557
enh47091     1   54685200   54686200      3       2  150064       2.1506     0.015755
enh47093     1   54694800   54695800      1       1  150064       2.0633      0.01954
enh47110     1   54800900   54801900      1       1  150064       2.3764     0.008741
enh47115     1   54836600   54837600      2       1  150064       2.0707     0.019196
enh47117     1   54850400   54851400      1       1  150064       2.1615      0.01533
enh47144     1   55326500   55327500      9       3  150064       2.0259     0.021389
enh47194     1   56038200   56039200      5       3  150064       1.8783     0.030168
enh47195     1   56046100   56047100      4       2  150064       1.9804     0.023828
enh47235     1   57176200   57177200      1       1  150064       1.7957      0.03627
enh47238     1   57286200   57287200      6       2  150064       2.0605     0.019677
enh47245     1   57566500   57567500      2       1  150064       1.7107     0.043571
enh47247     1   57591800   57592800      2       1  150064       1.9561     0.025224
enh47248     1   57597100   57598100      2       1  150064       2.1165     0.017151
enh47288     1   59165600   59166600      2       1  150064       2.3789    0.0086815
enh47355     1   59612600   59613600      3       1  150064       1.7397     0.040958
enh47357     1   59617200   59618200      1       1  150064       1.7215      0.04258
enh47358     1   59622200   59623200      8       2  150064       1.8643     0.031141
enh47360     1   59639200   59640200      1       1  150064       1.7361      0.04127
enh47400     1   60204200   60205200      2       1  150064       1.9809     0.023799
enh47413     1   60693200   60694200      2       1  150064       2.2664     0.011715
enh47416     1   61034700   61035700      4       2  150064       3.4444   0.00028615
enh47418     1   61062100   61063100      3       1  150064       3.5079   0.00022584
enh47419     1   61340500   61341500      3       2  150064        1.782     0.037372
enh47425     1   61455400   61456400      2       1  150064       2.5657    0.0051491
enh47449     1   61703100   61704100      2       1  150064       1.8905     0.029347
enh47451     1   61709600   61710600      2       1  150064       2.0865     0.018466
enh47473     1   61946800   61947800      2       1  150064       2.2598     0.011916
enh47474     1   61952400   61953400      1       1  150064       2.0853      0.01852
enh47475     1   61961900   61962900      1       1  150064       2.4786     0.006595
enh47476     1   61970100   61971100      1       1  150064       2.3761     0.008748
enh47479     1   62070200   62071200      2       1  150064       1.9246     0.027137
enh47518     1   62849800   62850800      1       1  150064       2.0361      0.02087
enh47522     1   62891700   62892700      4       1  150064       1.8736     0.030491
enh47561     1   64135400   64136400      1       1  150064       1.7968      0.03618
enh47651     1   65358500   65359500      5       3  150064       1.8816     0.029944
enh47652     1   65360200   65361200      3       1  150064       1.8943     0.029093
enh47656     1   65376500   65377500      3       1  150064       2.6756    0.0037299
enh47659     1   65382900   65383900      3       1  150064       3.4743   0.00025612
enh47660     1   65383600   65384600      3       2  150064       2.4738    0.0066834
enh47662     1   65388900   65389900      5       2  150064       2.6206    0.0043893
enh47663     1   65398000   65399000      3       1  150064       2.3488    0.0094178
enh47664     1   65400100   65401100      3       2  150064       3.3548   0.00039706
enh47666     1   65415800   65416800      2       1  150064       2.2473     0.012311
enh47668     1   65422000   65423000      3       1  150064       2.7844    0.0026814
enh47669     1   65427400   65428400      4       1  150064        2.863    0.0020985
enh47670     1   65428300   65429300      4       2  150064       2.5415    0.0055193
enh47671     1   65429800   65430800      4       2  150064       1.8966     0.028943
enh47678     1   65615800   65616800      1       1  150064       2.0298      0.02119
enh47679     1   65619000   65620000      3       2  150064       2.0383     0.020759
enh47682     1   65641400   65642400      4       2  150064       2.0387     0.020742
enh47683     1   65650100   65651100      2       1  150064       1.9398     0.026202
enh47703     1   66277800   66278800      1       1  150064       1.6821      0.04627
enh47704     1   66279300   66280300      1       1  150064       1.6931      0.04522
enh47708     1   66444200   66445200      1       1  150064       1.7883      0.03686
enh47716     1   66732000   66733000      2       1  150064       2.6176    0.0044279
enh47717     1   66736100   66737100      2       1  150064       2.3249     0.010039
enh47718     1   66737700   66738700      3       1  150064       2.1288     0.016634
enh47719     1   66740100   66741100      2       1  150064       2.2364     0.012662
enh47722     1   66751500   66752500      2       1  150064       2.1502     0.015772
enh47725     1   66766300   66767300      6       2  150064       2.1942      0.01411
enh47753     1   67198300   67199300      3       2  150064       2.0004      0.02273
enh47778     1   67800600   67801600      5       1  150064       1.9274     0.026967
enh47788     1   67865600   67866600      2       1  150064       2.0996      0.01788
enh47813     1   68083300   68084300      5       2  150064        2.693    0.0035411
enh47820     1   68145200   68146200      7       2  150064       2.0474      0.02031
enh47821     1   68147600   68148600      6       2  150064       1.8811      0.02998
enh47822     1   68154800   68155800      5       2  150064       2.4228    0.0077013
enh47823     1   68166200   68167200      4       2  150064       1.9657     0.024668
enh47824     1   68174400   68175400      1       1  150064       2.1873      0.01436
enh47829     1   68183800   68184800      1       1  150064       2.0137      0.02202
enh47831     1   68189000   68190000      2       1  150064       1.9157     0.027699
enh47833     1   68192500   68193500      1       1  150064       1.9344      0.02653
enh47843     1   68220500   68221500      1       1  150064       2.4668     0.006817
enh47844     1   68221200   68222200      1       1  150064       2.4668     0.006817
enh47853     1   68259000   68260000      2       1  150064       2.8362    0.0022828
enh47854     1   68268800   68269800      4       2  150064       2.9318     0.001685
enh47855     1   68270000   68271000      2       1  150064       2.3914    0.0083922
enh47857     1   68280500   68281500      3       2  150064       3.1099   0.00093561
enh47859     1   68290100   68291100      4       2  150064       1.7831     0.037287
enh47860     1   68295400   68296400      3       2  150064       3.7091   0.00010398
enh47861     1   68303000   68304000      3       1  150064       3.9633    3.696e-05
enh47862     1   68312300   68313300      3       2  150064       1.9199     0.027437
enh47864     1   68345600   68346600      2       1  150064       1.7791     0.037609
enh47867     1   68358400   68359400      4       2  150064       4.0387   2.6869e-05
enh47869     1   68373100   68374100      2       1  150064       2.7823    0.0026984
enh47872     1   68444500   68445500      1       1  150064       1.6489      0.04958
enh47873     1   68476000   68477000      4       1  150064       2.1674     0.015101
enh47914     1   69016400   69017400      3       2  150064       1.8075     0.035341
enh47915     1   69036600   69037600      1       1  150064       1.8468      0.03239
enh47927     1   69978700   69979700      3       2  150064        2.078     0.018857
enh47934     1   70448600   70449600      3       1  150064       2.2939     0.010899
enh47950     1   70792800   70793800      1       1  150064       2.5499     0.005388
enh47970     1   72132300   72133300      2       1  150064       3.4153   0.00031857
enh47978     1   72837000   72838000      3       1  150064       1.7706     0.038316
enh47983     1   74058200   74059200      4       2  150064       3.2624   0.00055242
enh47984     1   74059400   74060400      1       1  150064       1.8798      0.03007
enh48010     1   76619400   76620400      2       1  150064       1.6795     0.046531
enh48026     1   77939400   77940400      4       2  150064       2.0097     0.022233
enh48027     1   77941600   77942600      4       2  150064       1.8956     0.029009
enh48028     1   77976900   77977900      2       1  150064       1.7428     0.040683
enh48030     1   77988000   77989000      4       2  150064       2.0808     0.018726
enh48035     1   78028200   78029200      1       1  150064       1.9021      0.02858
enh48039     1   78107800   78108800      1       1  150064       1.8582      0.03157
enh48053     1   78352900   78353900      9       4  150064       2.7102    0.0033617
enh48057     1   78446700   78447700      1       1  150064        2.645     0.004084
enh48061     1   78475000   78476000      1       1  150064       2.0598      0.01971
enh48067     1   78561400   78562400      2       1  150064       1.7587     0.039313
enh48068     1   78567300   78568300      2       1  150064       1.7909     0.036654
enh48087     1   79181000   79182000      8       2  150064       2.1437     0.016028
enh48088     1   79187800   79188800      7       2  150064       3.0389    0.0011874
enh48101     1   80519600   80520600      5       2  150064       2.4624    0.0069002
enh48104     1   80531400   80532400      4       1  150064       2.8279    0.0023427
enh48105     1   80683000   80684000      7       3  150064       1.6947     0.045064
enh48110     1   81579000   81580000      4       2  150064       1.9073     0.028238
enh48121     1   82135700   82136700      3       2  150064       2.0532     0.020027
enh48122     1   82147200   82148200      5       2  150064       2.5307    0.0056916
enh48124     1   82164700   82165700      4       2  150064       2.7781    0.0027337
enh48125     1   82168700   82169700      4       2  150064       3.0071    0.0013188
enh48126     1   82172300   82173300      8       4  150064       3.1806    0.0007349
enh48127     1   82182400   82183400      3       2  150064       2.0123     0.022096
enh48165     1   84541900   84542900      1       1  150064       1.8123      0.03497
enh48168     1   84566400   84567400      2       1  150064       2.2567     0.012013
enh48172     1   84621800   84622800      2       1  150064       2.1147     0.017226
enh48173     1   84639200   84640200      1       1  150064        1.923      0.02724
enh48211     1   85218800   85219800      4       1  150064        1.818     0.034532
enh48220     1   85318800   85319800      5       2  150064       2.2348     0.012714
enh48228     1   85378800   85379800      4       1  150064       1.8566     0.031685
enh48234     1   85528400   85529400      5       2  150064       1.7374     0.041158
enh48241     1   85710100   85711100      4       2  150064       1.7827     0.037317
enh48242     1   85722800   85723800      5       3  150064       1.9157     0.027704
enh48252     1   85760900   85761900      3       1  150064       1.8796     0.030081
enh48257     1   85785800   85786800      2       1  150064       2.1548     0.015588
enh48264     1   85814500   85815500      4       2  150064       1.7641      0.03886
enh48268     1   85863900   85864900      4       2  150064       2.0858     0.018498
enh48270     1   85892500   85893500      2       1  150064       1.8308     0.033566
enh48273     1   85914400   85915400      8       4  150064       2.2358     0.012681
enh48274     1   85916700   85917700      1       1  150064       2.6717     0.003773
enh48371     1   88393100   88394100      3       1  150064       1.8094     0.035195
enh48418     1   89777100   89778100      2       1  150064       2.6612    0.0038928
enh48420     1   89830500   89831500      1       1  150064       2.1507      0.01575
enh48438     1   90174300   90175300      1       1  150064       2.0233      0.02152
enh48439     1   90184600   90185600      1       1  150064       1.6991      0.04465
enh48440     1   90186500   90187500      1       1  150064       1.9352      0.02648
enh48442     1   90204100   90205100      1       1  150064       1.7364      0.04125
enh48444     1   90227700   90228700      5       2  150064       1.6805     0.046432
enh48445     1   90232500   90233500      3       1  150064       1.8544     0.031844
enh48446     1   90274100   90275100      1       1  150064       2.1419       0.0161
enh48448     1   90307500   90308500      3       2  150064       2.4101    0.0079752
enh48451     1   90311800   90312800      2       1  150064       2.4159    0.0078477
enh48452     1   90312500   90313500      2       1  150064       2.7441    0.0030334
enh48455     1   90321600   90322600      5       3  150064       2.0262     0.021373
enh48475     1   90445800   90446800      4       2  150064       1.8077     0.035326
enh48491     1   91391400   91392400      2       1  150064       2.1155     0.017195
enh48493     1   91439600   91440600      1       1  150064       2.1706      0.01498
enh48497     1   91483000   91484000      1       1  150064       2.3451      0.00951
enh48498     1   91488000   91489000      3       1  150064       2.4412    0.0073191
enh48499     1   91965200   91966200      3       2  150064       2.3068     0.010532
enh48503     1   92021000   92022000      5       1  150064        1.719      0.04281
enh48521     1   92246700   92247700      5       2  150064       1.9426     0.026034
enh48522     1   92248600   92249600      3       1  150064       1.7799     0.037545
enh48548     1   92765800   92766800      4       2  150064       2.8423    0.0022392
enh48549     1   92766200   92767200      3       2  150064       1.8755     0.030364
enh48550     1   92791800   92792800      1       1  150064       3.1468    0.0008252
enh48551     1   92794700   92795700      3       1  150064       2.9094    0.0018108
enh48554     1   92967500   92968500      3       2  150064       2.1129     0.017306
enh48556     1   93033200   93034200      2       1  150064       2.8011    0.0025462
enh48559     1   93119300   93120300      2       1  150064       1.8106     0.035102
enh48561     1   93175200   93176200      1       1  150064        1.834      0.03333
enh48562     1   93193900   93194900      2       1  150064        1.881     0.029985
enh48563     1   93218600   93219600      2       1  150064       1.8372      0.03309
enh48571     1   93324300   93325300      1       1  150064        1.779      0.03762
enh48572     1   93348200   93349200      2       1  150064        1.731     0.041726
enh48574     1   93378200   93379200      2       1  150064       1.7106     0.043576
enh48576     1   93394900   93395900      1       1  150064       1.6959      0.04495
enh48577     1   93399800   93400800      2       1  150064       2.8424    0.0022386
enh48578     1   93405400   93406400      1       1  150064       1.7733      0.03809
enh48580     1   93415900   93416900      3       1  150064       1.8399     0.032888
enh48582     1   93438300   93439300      1       1  150064       1.6825      0.04624
enh48585     1   93481000   93482000      3       1  150064       1.8628     0.031247
enh48687     1   94533600   94534600      2       1  150064       1.6821     0.046279
enh48777     1   95349300   95350300      3       2  150064       2.2582     0.011965
enh48778     1   95364200   95365200      2       1  150064        2.368    0.0089425
enh48782     1   95387600   95388600      1       1  150064       1.7197      0.04274
enh48785     1   95402500   95403500      1       1  150064       1.8605      0.03141
enh48794     1   95468100   95469100      1       1  150064        1.982      0.02374
enh48798     1   95500200   95501200      1       1  150064        2.611     0.004514
enh48800     1   95507400   95508400      2       1  150064       2.0905     0.018287
enh48803     1   95552600   95553600      4       2  150064            2     0.022752
enh48807     1   95697800   95698800      3       2  150064       2.5955    0.0047225
enh48820     1   96771900   96772900      3       1  150064       2.9307     0.001691
enh48821     1   96775000   96776000      6       2  150064       2.7217    0.0032469
enh48822     1   96822400   96823400      3       2  150064       3.1508   0.00081415
enh48823     1   96825600   96826600      3       2  150064       2.1263     0.016738
enh48824     1   96829100   96830100      3       2  150064       2.8368    0.0022785
enh48825     1   96835700   96836700      4       1  150064       2.8846    0.0019595
enh48828     1   96881800   96882800      4       2  150064       2.8778    0.0020024
enh48829     1   96938800   96939800      2       1  150064       2.6058     0.004583
enh48830     1   96952800   96953800      2       1  150064       2.3162     0.010272
enh48833     1   97189200   97190200      3       1  150064       3.8812   5.1973e-05
enh48840     1   97609800   97610800      1       1  150064       3.3871    0.0003532
enh48841     1   97639400   97640400      1       1  150064       3.6086    0.0001539
enh48843     1   97658000   97659000      1       1  150064       3.7842    7.709e-05
enh48845     1   97717000   97718000      6       2  150064       2.3111     0.010415
enh48847     1   97829800   97830800      4       2  150064       3.7752    7.995e-05
enh48848     1   97833300   97834300      4       2  150064       3.5104   0.00022369
enh48849     1   97842800   97843800      5       2  150064       3.2009   0.00068509
enh48850     1   97849500   97850500      6       2  150064       4.5736   2.3972e-06
enh48852     1   98097300   98098300      1       1  150064       3.1292    0.0008763
enh48853     1   98315200   98316200      1       1  150064       6.4331    6.251e-11
enh48854     1   98359100   98360100      3       1  150064       5.5964   1.0941e-08
enh48856     1   98369700   98370700      4       2  150064       5.9064   1.7479e-09
enh48858     1   98379100   98380100      1       1  150064       6.3419    1.135e-10
enh48859     1   98382600   98383600      1       1  150064       6.4573    5.331e-11
enh48861     1   98403100   98404100      1       1  150064       5.2412    7.977e-08
enh48863     1   98408900   98409900      4       2  150064       5.8077   3.1677e-09
enh48865     1   98463200   98464200      2       1  150064       2.6977    0.0034908
enh48866     1   98464500   98465500      2       1  150064       1.9696     0.024443
enh48867     1   98470600   98471600      1       1  150064       7.4728    3.926e-14
enh48868     1   98494200   98495200      3       1  150064       6.6107   1.9119e-11
enh48869     1   98496200   98497200      1       1  150064       8.3189    4.441e-17
enh48870     1   98499600   98500600      4       2  150064       6.0297   8.2138e-10
enh48871     1   98500900   98501900      4       2  150064       2.6143    0.0044706
enh48873     1   98567600   98568600      4       2  150064       4.1848   1.4273e-05
enh48874     1   98569400   98570400      1       1  150064        3.596    0.0001616
enh48876     1   98608700   98609700      4       2  150064       3.0952   0.00098356
enh48883     1   98853700   98854700      3       2  150064        1.968     0.024534
enh48884     1   98932800   98933800      1       1  150064       1.7209      0.04263
enh48889     1   99139500   99140500      5       2  150064       2.5398    0.0055463
enh48890     1   99142200   99143200      1       1  150064        2.136      0.01634
enh48895     1   99386300   99387300      6       2  150064        1.849     0.032227
enh48961     1  101265200  101266200      2       1  150064       1.9522     0.025456
enh48964     1  101327700  101328700      3       1  150064       2.6154    0.0044563
enh48965     1  101331300  101332300      2       1  150064       3.2501   0.00057676
enh49005     1  103093200  103094200      2       1  150064       1.8102     0.035135
enh49008     1  103351900  103352900      5       1  150064       3.0271    0.0012347
enh49009     1  103357300  103358300      5       3  150064        2.403    0.0081311
enh49010     1  103362000  103363000      5       2  150064       1.8018     0.035788
enh49011     1  103362900  103363900      7       4  150064        3.014    0.0012892
enh49012     1  103385400  103386400      4       2  150064       2.1493     0.015805
enh49032     1  107468900  107469900      1       1  150064       2.1044      0.01767
enh49036     1  107618700  107619700      2       1  150064       2.6095    0.0045338
enh49085     1  108684700  108685700      3       2  150064       2.5114    0.0060131
enh49087     1  108740100  108741100      6       2  150064       2.6406    0.0041376
enh49189     1  110178600  110179600      4       2  150064        2.074     0.019042
enh49214     1  110438200  110439200      5       2  150064       1.9161     0.027674
enh49215     1  110444400  110445400      1       1  150064       2.1685      0.01506
enh49232     1  110545100  110546100      1       1  150064        1.927      0.02699
enh49236     1  110576000  110577000      1       1  150064       2.1318      0.01651
enh49248     1  110851200  110852200      6       3  150064       1.8731     0.030529
enh49251     1  110886900  110887900      3       2  150064       2.1752     0.014807
enh49256     1  110925800  110926800      4       2  150064         2.06     0.019699
enh49264     1  111019200  111020200      3       1  150064       2.3585    0.0091743
enh49295     1  111994800  111995800      2       1  150064       1.8799     0.030059
enh49304     1  112134400  112135400      3       2  150064       2.8477     0.002202
enh49306     1  112147500  112148500      5       2  150064       2.2784     0.011351
enh49308     1  112164200  112165200      6       3  150064       2.1895     0.014281
enh49312     1  112247100  112248100      3       2  150064       1.8638     0.031171
enh49322     1  112462500  112463500      3       1  150064       2.4432    0.0072786
enh49323     1  112480300  112481300      6       3  150064        2.472    0.0067189
enh49326     1  112494300  112495300      2       1  150064        2.496    0.0062806
enh49327     1  112602900  112603900      1       1  150064       1.9886      0.02337
enh49328     1  112635000  112636000      2       1  150064        1.788     0.036889
enh49338     1  112934000  112935000      2       1  150064       1.8858     0.029664
enh49340     1  112935500  112936500      3       1  150064       1.6799     0.046484
enh49341     1  112940600  112941600      4       1  150064       2.2752     0.011447
enh49342     1  112941800  112942800      3       1  150064        2.087     0.018442
enh49343     1  112944800  112945800      3       1  150064       2.7975    0.0025751
enh49344     1  112947100  112948100      1       1  150064       2.4319      0.00751
enh49346     1  112987100  112988100      3       1  150064       2.1693     0.015032
enh49348     1  113007000  113008000      1       1  150064       2.0222      0.02158
enh49350     1  113012900  113013900      1       1  150064       2.1123      0.01733
enh49351     1  113055200  113056200      1       1  150064       3.8697    5.448e-05
enh49357     1  113071600  113072600      4       1  150064       3.2292   0.00062067
enh49362     1  113159400  113160400      3       2  150064       3.7995   7.2484e-05
enh49364     1  113169600  113170600      5       2  150064       2.6285    0.0042875
enh49366     1  113174600  113175600      1       1  150064       3.2443    0.0005886
enh49371     1  113215700  113216700      4       2  150064       3.9815   3.4237e-05
enh49372     1  113218500  113219500      3       2  150064       2.2042     0.013755
enh49374     1  113230600  113231600      4       2  150064       2.9565    0.0015556
enh49375     1  113241500  113242500      3       2  150064       3.0879    0.0010079
enh49483     1  114977300  114978300      3       1  150064       2.2566     0.012018
enh49484     1  114997300  114998300      2       1  150064       1.9568     0.025187
enh49485     1  115000400  115001400      2       1  150064       2.0958     0.018052
enh49490     1  115050100  115051100      1       1  150064       2.5298     0.005706
enh49503     1  115259500  115260500      2       1  150064       1.9462     0.025816
enh49504     1  115261400  115262400      1       1  150064       3.1647    0.0007761
enh49515     1  115604600  115605600      3       1  150064       2.1682     0.015072
enh49516     1  115605600  115606600      7       3  150064       3.2348   0.00060866
enh49517     1  115606900  115607900      4       2  150064       2.8084    0.0024896
enh49518     1  115610800  115611800      2       1  150064        2.335    0.0097708
enh49520     1  115627300  115628300      1       1  150064       1.7163      0.04305
enh49521     1  115632700  115633700      5       2  150064       1.8358     0.033193
enh49522     1  115642300  115643300      6       2  150064       3.8735   5.3648e-05
enh49525     1  115677400  115678400      3       2  150064        3.298   0.00048681
enh49527     1  115700200  115701200      2       1  150064       2.0738     0.019048
enh49528     1  115710500  115711500      1       1  150064       2.5167     0.005923
enh49530     1  115721800  115722800     12       4  150064       3.2508   0.00057533
enh49531     1  115724600  115725600      5       2  150064         2.54     0.005542
enh49534     1  115752600  115753600      7       3  150064       2.4916    0.0063576
enh49535     1  115760800  115761800      2       1  150064       1.6793     0.046546
enh49539     1  115772700  115773700      2       1  150064       3.0474     0.001154
enh49541     1  115794000  115795000      4       2  150064       3.1966   0.00069522
enh49546     1  115851100  115852100      3       1  150064       3.1119   0.00092947
enh49547     1  115855100  115856100      8       3  150064       2.5129    0.0059871
enh49548     1  115857000  115858000      4       2  150064       2.9137    0.0017856
enh49550     1  115874300  115875300      3       2  150064       2.1117     0.017355
enh49552     1  115943300  115944300      1       1  150064       2.2508       0.0122
enh49554     1  115971300  115972300      4       2  150064       2.7826     0.002696
enh49571     1  116148500  116149500      3       2  150064       1.6625     0.048204
enh49581     1  116248100  116249100      2       1  150064            2     0.022753
enh49592     1  116357300  116358300      6       3  150064       1.9731     0.024244
enh49608     1  116618400  116619400      4       2  150064         2.07     0.019227
enh49617     1  116821600  116822600      3       1  150064       1.6656     0.047893
enh49619     1  116831800  116832800      1       1  150064        2.152       0.0157
enh49661     1  117189300  117190300      1       1  150064       1.7897      0.03675
enh49671     1  117253700  117254700      6       2  150064       1.6534      0.04912
enh49672     1  117264000  117265000      3       2  150064       1.8128     0.034931
enh49674     1  117312000  117313000      1       1  150064       2.8547     0.002154
enh49675     1  117320400  117321400      3       1  150064       3.3991   0.00033806
enh49676     1  117341600  117342600      3       1  150064       3.0152    0.0012839
enh49678     1  117362800  117363800      4       2  150064        3.243    0.0005913
enh49696     1  117514600  117515600      3       2  150064       1.9822     0.023729
enh49710     1  117689300  117690300      7       1  150064        1.791     0.036649
enh49711     1  117714200  117715200      4       2  150064        2.812    0.0024619
enh49749     1  118751800  118752800      7       2  150064       2.1244      0.01682
enh49942     1  145436500  145437500      1       1  150064       1.7244      0.04232
enh49966     1  145588200  145589200      2       1  150064       1.9785     0.023935
enh49969     1  145630200  145631200      2       1  150064       1.6689      0.04757
enh49976     1  145727600  145728600      1       1  150064        1.699      0.04466
enh49982     1  146633200  146634200      3       1  150064       2.2594     0.011929
enh49983     1  146637400  146638400      2       1  150064       1.7438     0.040594
enh49984     1  146638500  146639500      2       1  150064       2.0992     0.017899
enh49985     1  146639600  146640600      4       2  150064       2.4289    0.0075732
enh49986     1  146645300  146646300      6       1  150064       2.0854     0.018517
enh49989     1  146716500  146717500      5       2  150064       2.2623     0.011838
enh50001     1  147220500  147221500      3       2  150064       1.9172     0.027609
enh50002     1  147222000  147223000      5       2  150064       1.8102     0.035131
enh50006     1  147252800  147253800      1       1  150064       2.1717      0.01494
enh50031     1  149897100  149898100      3       1  150064       1.6494     0.049531
enh50044     1  149974100  149975100      2       1  150064       2.1726     0.014904
enh50047     1  149984600  149985600      4       1  150064       1.8379     0.033036
enh50049     1  149993400  149994400      3       1  150064       1.7071     0.043906
enh50051     1  150037400  150038400      1       1  150064       5.5334     1.57e-08
enh50054     1  150133300  150134300      4       1  150064       5.5692   1.2793e-08
enh50057     1  150158600  150159600      3       2  150064       4.7642   9.4794e-07
enh50058     1  150159500  150160500      1       1  150064       5.4736    2.205e-08
enh50059     1  150164300  150165300      1       1  150064       2.0092      0.02226
enh50060     1  150166500  150167500      3       1  150064       4.1871   1.4126e-05
enh50061     1  150185000  150186000      3       2  150064       4.6806   1.4303e-06
enh50063     1  150204900  150205900      2       1  150064       4.2775   9.4514e-06
enh50064     1  150209000  150210000      2       1  150064       1.9992     0.022793
enh50065     1  150228800  150229800      1       1  150064        2.696     0.003509
enh50067     1  150234100  150235100      2       1  150064       1.7168     0.043009
enh50072     1  150334800  150335800      5       2  150064       4.6395   1.7465e-06
enh50074     1  150361500  150362500      3       2  150064       4.0914   2.1441e-05
enh50076     1  150441300  150442300      2       1  150064       4.3542   6.6784e-06
enh50077     1  150449600  150450600      4       2  150064       4.7494   1.0199e-06
enh50078     1  150451400  150452400      4       2  150064       3.4845   0.00024654
enh50079     1  150457100  150458100      4       2  150064        1.766     0.038699
enh50080     1  150460600  150461600      3       1  150064       4.5462   2.7315e-06
enh50081     1  150479700  150480700      5       2  150064       1.8588      0.03153
enh50083     1  150488700  150489700      1       1  150064       2.0011      0.02269
enh50086     1  150506100  150507100      4       2  150064       3.8042   7.1137e-05
enh50087     1  150508200  150509200      1       1  150064       4.7934    8.198e-07
enh50088     1  150510100  150511100      5       2  150064       3.2311   0.00061661
enh50091     1  150537200  150538200      4       2  150064       2.2919     0.010955
enh50095     1  150544500  150545500      7       3  150064       2.0208      0.02165
enh50096     1  150546000  150547000      6       3  150064       1.7778     0.037718
enh50097     1  150553300  150554300      1       1  150064       1.7288      0.04192
enh50100     1  150577300  150578300      1       1  150064       2.3657     0.008998
enh50102     1  150581500  150582500      2       1  150064       2.5851    0.0048673
enh50103     1  150582300  150583300      2       1  150064        2.453    0.0070833
enh50111     1  150597400  150598400      1       1  150064       1.8349      0.03326
enh50117     1  150736800  150737800      3       2  150064       3.0898    0.0010016
enh50118     1  150738000  150739000      6       3  150064       1.8918     0.029256
enh50131     1  150951200  150952200      3       1  150064       2.2704     0.011591
enh50134     1  150967900  150968900      3       2  150064       3.7924     7.46e-05
enh50142     1  151021000  151022000      1       1  150064       3.8789    5.247e-05
enh50145     1  151035600  151036600      2       1  150064       2.0734     0.019068
enh50146     1  151041700  151042700      2       1  150064       3.0844    0.0010198
enh50148     1  151069500  151070500      3       2  150064       2.5844    0.0048774
enh50149     1  151079200  151080200      2       1  150064       3.5595   0.00018577
enh50151     1  151119600  151120600      3       2  150064       2.7149    0.0033143
enh50175     1  151344300  151345300      1       1  150064       1.7373      0.04117
enh50176     1  151370800  151371800      5       2  150064       2.6861    0.0036141
enh50177     1  151373800  151374800      2       1  150064       3.1435   0.00083467
enh50178     1  151388600  151389600      2       1  150064       3.0277    0.0012323
enh50180     1  151428800  151429800      4       2  150064       2.1558     0.015551
enh50182     1  151445100  151446100      1       1  150064       2.5897     0.004803
enh50207     1  151611700  151612700      1       1  150064       2.6561     0.003953
enh50279     1  152414800  152415800      8       2  150064       2.0014     0.022674
enh50285     1  152492700  152493700      2       1  150064       1.6735     0.047116
enh50287     1  152552500  152553500      1       1  150064       1.8599      0.03145
enh50293     1  152732000  152733000      3       1  150064       1.7117     0.043479
enh50378     1  153641200  153642200      2       1  150064       1.6588     0.048581
enh50386     1  153756200  153757200      1       1  150064       2.9848     0.001419
enh50389     1  153777700  153778700      2       1  150064       3.7987   7.2743e-05
enh50393     1  153896400  153897400      2       1  150064        2.061     0.019652
enh50394     1  153901000  153902000      3       1  150064       2.0779      0.01886
enh50395     1  153919100  153920100      1       1  150064       2.1821      0.01455
enh50399     1  153941100  153942100      2       1  150064       2.3994    0.0082099
enh50409     1  154186000  154187000      2       1  150064       1.6805     0.046433
enh50417     1  154324300  154325300      4       2  150064       2.4754    0.0066543
enh50425     1  154394500  154395500      5       2  150064       1.9145     0.027778
enh50428     1  154414100  154415100      2       1  150064       2.7097    0.0033674
enh50429     1  154417600  154418600      3       1  150064       2.3075     0.010513
enh50436     1  154525700  154526700      2       1  150064       1.8993     0.028763
enh50437     1  154528000  154529000      2       1  150064       2.1382     0.016251
enh50452     1  154832200  154833200      6       2  150064        3.068    0.0010777
enh50453     1  154883500  154884500      2       1  150064       3.1711   0.00075942
enh50454     1  154897900  154898900      1       1  150064       2.2952      0.01086
enh50457     1  154910800  154911800      5       1  150064       3.6992   0.00010816
enh50458     1  154914400  154915400      2       1  150064       3.8289   6.4357e-05
enh50460     1  154926700  154927700      1       1  150064       2.0764      0.01893
enh50470     1  154983800  154984800      2       1  150064       1.9708     0.024372
enh50471     1  154988200  154989200      3       2  150064       2.4353      0.00744
enh50472     1  154990500  154991500      1       1  150064       2.3559      0.00924
enh50473     1  154994700  154995700      3       1  150064       3.7675   8.2451e-05
enh50475     1  155006600  155007600      3       1  150064       3.2485   0.00058015
enh50477     1  155017200  155018200      2       1  150064       2.4019    0.0081556
enh50482     1  155042500  155043500      4       1  150064        2.767    0.0028289
enh50483     1  155043700  155044700      2       1  150064       2.7308    0.0031594
enh50494     1  155111100  155112100      2       1  150064       1.7452     0.040475
enh50506     1  155194400  155195400      3       1  150064       1.9033     0.028501
enh50511     1  155214800  155215800      1       1  150064       2.2046      0.01374
enh50512     1  155219800  155220800      1       1  150064       2.0947       0.0181
enh50515     1  155230100  155231100      1       1  150064       2.0678      0.01933
enh50517     1  155241200  155242200      2       1  150064       2.0835     0.018604
enh50519     1  155247900  155248900      2       1  150064       2.2396     0.012558
enh50520     1  155275300  155276300      2       1  150064        2.481    0.0065508
enh50521     1  155277100  155278100      2       1  150064       2.5297     0.005708
enh50522     1  155280900  155281900      1       1  150064       1.8809      0.02999
enh50527     1  155411400  155412400      1       1  150064         2.52     0.005868
enh50529     1  155433400  155434400      1       1  150064        2.346     0.009487
enh50537     1  155605300  155606300      1       1  150064       2.7108     0.003356
enh50539     1  155616200  155617200      1       1  150064       2.6751     0.003735
enh50541     1  155618200  155619200      2       1  150064       1.8937     0.029134
enh50551     1  155675600  155676600      1       1  150064        3.092     0.000994
enh50555     1  155827500  155828500      1       1  150064       2.1047      0.01766
enh50558     1  155859400  155860400      2       1  150064       2.3789    0.0086825
enh50559     1  155862000  155863000      1       1  150064       3.1041    0.0009543
enh50561     1  155879000  155880000      1       1  150064       1.9714      0.02434
enh50566     1  155929200  155930200      6       2  150064       2.5731     0.005039
enh50569     1  155941500  155942500      1       1  150064        2.449     0.007163
enh50570     1  155943300  155944300      1       1  150064        2.173      0.01489
enh50572     1  155958400  155959400      2       1  150064       2.2436      0.01243
enh50573     1  155960000  155961000      2       1  150064       2.8238    0.0023733
enh50576     1  155974200  155975200      2       1  150064       3.5394   0.00020054
enh50581     1  156060200  156061200      1       1  150064       1.7503      0.04003
enh50582     1  156066000  156067000      1       1  150064       1.6961      0.04493
enh50583     1  156071000  156072000      3       1  150064       1.9006     0.028679
enh50585     1  156081800  156082800      1       1  150064       1.6693      0.04753
enh50587     1  156100400  156101400      5       1  150064       1.6464     0.049836
enh50591     1  156116300  156117300      2       1  150064       2.6298    0.0042723
enh50604     1  156228300  156229300      1       1  150064       1.6537      0.04909
enh50646     1  156709200  156710200      3       2  150064        1.714     0.043261
enh50647     1  156711300  156712300      4       2  150064       2.4346    0.0074544
enh50685     1  157961700  157962700      3       1  150064       1.7069     0.043921
enh50724     1  159083400  159084400      2       1  150064       2.6704    0.0037886
enh50728     1  159209200  159210200      4       2  150064       1.7248     0.042283
enh50760     1  159965800  159966800      1       1  150064       2.1487      0.01583
enh50762     1  159973400  159974400      3       1  150064       2.0831     0.018622
enh50764     1  159988600  159989600      7       1  150064       2.0721     0.019126
enh50765     1  159992400  159993400      3       2  150064       1.8652     0.031076
enh50768     1  160030900  160031900      4       2  150064        2.096     0.018042
enh50778     1  160162700  160163700      7       2  150064       2.1637     0.015243
enh50779     1  160173900  160174900      1       1  150064       3.0586     0.001112
enh50783     1  160226400  160227400      2       1  150064       2.4212    0.0077354
enh50784     1  160229500  160230500      3       2  150064       2.3705    0.0088829
enh50785     1  160232600  160233600      2       1  150064       2.3287    0.0099381
enh50788     1  160278600  160279600      1       1  150064       2.2495      0.01224
enh50789     1  160314000  160315000      1       1  150064       2.4281     0.007589
enh50850     1  161166600  161167600      1       1  150064       1.7808      0.03747
enh50854     1  161194800  161195800      1       1  150064        1.863      0.03123
enh50909     1  162182900  162183900      2       1  150064       1.7972     0.036152
enh50931     1  162529800  162530800      2       1  150064       1.9254      0.02709
enh50932     1  162534700  162535700      3       2  150064       1.8788     0.030133
enh50946     1  162679400  162680400      3       2  150064       1.9737     0.024207
enh50964     1  162954000  162955000      1       1  150064       2.7639     0.002856
enh50965     1  162957200  162958200      2       1  150064       2.0317      0.02109
enh50967     1  162967200  162968200      2       1  150064       1.6523     0.049241
enh50974     1  163137300  163138300      2       1  150064       2.6326    0.0042369
enh50975     1  163140700  163141700      3       2  150064       1.9778     0.023974
enh50978     1  163210400  163211400      3       2  150064       2.6422    0.0041186
enh50979     1  163277200  163278200      4       2  150064       2.0914     0.018244
enh50980     1  163289800  163290800      2       1  150064       1.8664     0.030993
enh50982     1  163793200  163794200      3       1  150064       2.8249    0.0023646
enh51017     1  164763500  164764500      3       1  150064       1.8793     0.030105
enh51026     1  165550000  165551000      7       3  150064       1.9079     0.028202
enh51028     1  165570400  165571400      6       3  150064       1.8958     0.028994
enh51029     1  165598600  165599600      8       2  150064       1.8212     0.034289
enh51035     1  165739400  165740400      3       2  150064       2.0668     0.019375
enh51040     1  165811400  165812400      6       2  150064       2.0958     0.018051
enh51041     1  165820200  165821200      2       1  150064       1.7741      0.03802
enh51042     1  165822100  165823100      4       1  150064       2.2979     0.010784
enh51044     1  165826100  165827100      2       1  150064       3.1549   0.00080287
enh51062     1  166843500  166844500      2       1  150064       3.4847   0.00024635
enh51079     1  167127300  167128300      4       2  150064       2.0973     0.017984
enh51082     1  167140500  167141500      4       2  150064       1.7661     0.038686
enh51084     1  167144800  167145800      4       2  150064       2.4024    0.0081446
enh51085     1  167165100  167166100      2       1  150064       2.1517      0.01571
enh51086     1  167174400  167175400      2       1  150064       2.3292    0.0099235
enh51088     1  167187800  167188800      1       1  150064       2.7692      0.00281
enh51173     1  168271200  168272200      1       1  150064       2.1095      0.01745
enh51178     1  168356700  168357700      3       2  150064       2.2226     0.013122
enh51215     1  169087400  169088400      9       2  150064       1.8737     0.030483
enh51223     1  169295800  169296800      8       4  150064       1.6893     0.045585
enh51227     1  169429000  169430000      1       1  150064       1.9559      0.02524
enh51250     1  169883500  169884500      5       2  150064       1.7891     0.036801
enh51257     1  170041900  170042900      4       2  150064       1.8922     0.029229
enh51308     1  171365900  171366900      9       4  150064       2.1563     0.015532
enh51313     1  171404400  171405400      7       3  150064       1.7251     0.042258
enh51316     1  171437000  171438000      3       1  150064       1.8908     0.029328
enh51321     1  171518900  171519900      3       2  150064       1.7452     0.040479
enh51331     1  171751900  171752900      3       1  150064       2.1709     0.014968
enh51332     1  171757300  171758300      4       2  150064       2.0373      0.02081
enh51333     1  171762800  171763800      2       1  150064       1.7148     0.043193
enh51341     1  171868500  171869500      3       2  150064        2.009     0.022268
enh51370     1  172292500  172293500      3       2  150064       2.5438    0.0054828
enh51372     1  172312400  172313400      2       1  150064       1.8722     0.030589
enh51374     1  172325600  172326600      3       2  150064       1.7834     0.037264
enh51375     1  172329100  172330100      1       1  150064       1.8053      0.03551
enh51377     1  172352100  172353100      1       1  150064       2.5269     0.005753
enh51378     1  172359500  172360500      6       2  150064       2.4499    0.0071439
enh51379     1  172363200  172364200      6       2  150064       1.8056     0.035494
enh51380     1  172367400  172368400      3       2  150064       2.2771      0.01139
enh51394     1  172500100  172501100      3       2  150064       1.6888     0.045631
enh51428     1  172878500  172879500      3       2  150064       2.2874     0.011087
enh51430     1  172897800  172898800      4       2  150064       2.1908     0.014234
enh51434     1  172920500  172921500      3       1  150064       2.3632    0.0090601
enh51436     1  172929300  172930300      1       1  150064       2.6738      0.00375
enh51470     1  173388500  173389500      4       2  150064        2.579    0.0049546
enh51471     1  173393900  173394900      2       1  150064       2.4076     0.008029
enh51472     1  173398000  173399000      4       2  150064       2.3375    0.0097071
enh51473     1  173399700  173400700      1       1  150064        2.312      0.01039
enh51475     1  173422800  173423800      2       1  150064       2.2138     0.013423
enh51478     1  173448900  173449900      2       1  150064       2.3269    0.0099847
enh51482     1  173611000  173612000      1       1  150064       1.8425       0.0327
enh51485     1  173683000  173684000      1       1  150064       3.4023    0.0003341
enh51486     1  173685700  173686700      1       1  150064       3.4989    0.0002336
enh51488     1  173767300  173768300      1       1  150064       3.3872    0.0003531
enh51492     1  173822100  173823100      1       1  150064        3.358    0.0003926
enh51493     1  173831900  173832900      6       3  150064       1.6501     0.049457
enh51494     1  173838600  173839600      2       1  150064       3.0471    0.0011552
enh51495     1  173862800  173863800      4       2  150064       3.1377    0.0008514
enh51497     1  173974200  173975200      2       1  150064       2.9816    0.0014339
enh51498     1  173987300  173988300      4       2  150064       3.5258    0.0002111
enh51499     1  173992200  173993200      2       1  150064       2.9267    0.0017129
enh51502     1  174129600  174130600      2       1  150064       3.0947   0.00098495
enh51504     1  174176200  174177200      2       1  150064       2.4167    0.0078315
enh51507     1  174208200  174209200      4       2  150064       2.4901    0.0063845
enh51508     1  174231700  174232700      5       3  150064       3.7266   9.7057e-05
enh51509     1  174291100  174292100      2       1  150064       2.0466     0.020348
enh51515     1  174767700  174768700      1       1  150064       3.2494    0.0005783
enh51517     1  174784100  174785100      2       1  150064       1.9926     0.023153
enh51519     1  174797200  174798200      1       1  150064       2.2539       0.0121
enh51520     1  174840900  174841900      2       1  150064       2.1364     0.016322
enh51521     1  174871400  174872400      4       2  150064       1.6627      0.04819
enh51527     1  174940800  174941800      4       2  150064        2.187     0.014372
enh51528     1  174945400  174946400      1       1  150064       2.8844     0.001961
enh51529     1  174958600  174959600      2       1  150064       1.7845     0.037175
enh51534     1  174998300  174999300      2       1  150064       1.9851     0.023567
enh51539     1  175119400  175120400      3       2  150064       2.5913    0.0047812
enh51540     1  175127300  175128300      4       1  150064       2.7138    0.0033256
enh51541     1  175138500  175139500      3       1  150064       3.3641   0.00038396
enh51542     1  175143100  175144100      2       1  150064       3.8131   6.8629e-05
enh51546     1  175150800  175151800      3       2  150064       2.1544     0.015605
enh51547     1  175155500  175156500      4       2  150064       3.5376    0.0002019
enh51569     1  175791800  175792800      4       2  150064       2.0912     0.018257
enh51578     1  176625700  176626700      3       2  150064       1.8445     0.032556
enh51587     1  176963400  176964400      1       1  150064       3.3103     0.000466
enh51588     1  176964300  176965300      3       1  150064       2.5768    0.0049854
enh51589     1  176966600  176967600      1       1  150064       3.4335    0.0002979
enh51595     1  177247800  177248800      1       1  150064       4.7528    1.003e-06
enh51596     1  177251800  177252800      3       2  150064       3.7431   9.0899e-05
enh51597     1  177258100  177259100      2       1  150064        4.572   2.4158e-06
enh51598     1  177275300  177276300      3       1  150064       4.8293   6.8507e-07
enh51599     1  177284000  177285000      4       2  150064       2.3901    0.0084227
enh51605     1  177769500  177770500      4       2  150064       1.8572     0.031642
enh51607     1  177841500  177842500      4       2  150064       1.8364     0.033153
enh51614     1  177914500  177915500      5       3  150064       3.2393   0.00059919
enh51626     1  178030300  178031300      2       1  150064       2.7253    0.0032124
enh51646     1  178124500  178125500      1       1  150064        2.104      0.01769
enh51658     1  178227200  178228200      1       1  150064       2.0725      0.01911
enh51675     1  178314500  178315500      1       1  150064       1.7373      0.04117
enh51681     1  178357600  178358600      1       1  150064       1.8337      0.03335
enh51682     1  178366200  178367200      2       1  150064       2.5179     0.005903
enh51684     1  178386900  178387900      2       1  150064       1.8688     0.030827
enh51701     1  178620000  178621000      1       1  150064       1.8413      0.03279
enh51726     1  179088600  179089600     10       3  150064       1.7695     0.038403
enh51727     1  179095300  179096300      2       1  150064       1.6824      0.04625
enh51728     1  179098000  179099000      4       2  150064       1.7121     0.043439
enh51731     1  179107000  179108000      1       1  150064       1.9187      0.02751
enh51733     1  179115400  179116400      1       1  150064       2.0951      0.01808
enh51734     1  179132100  179133100      1       1  150064       2.1234      0.01686
enh51736     1  179135900  179136900      1       1  150064       2.0118      0.02212
enh51737     1  179138300  179139300      3       2  150064       1.8159     0.034695
enh51743     1  179199400  179200400      1       1  150064       1.8435      0.03263
enh51744     1  179200800  179201800      7       2  150064       2.4017     0.008159
enh51752     1  179844100  179845100      1       1  150064       1.9217      0.02732
enh51754     1  179895200  179896200      2       1  150064       1.8109     0.035077
enh51760     1  179996600  179997600      2       1  150064       1.7285     0.041949
enh51782     1  180490300  180491300      8       3  150064        1.802     0.035772
enh51785     1  180496200  180497200      4       2  150064       1.8978     0.028859
enh51796     1  180578700  180579700      2       1  150064       3.0831    0.0010242
enh51802     1  180605000  180606000      3       2  150064       4.0046   3.1056e-05
enh51804     1  180697700  180698700      3       2  150064       3.2356   0.00060687
enh51805     1  180742200  180743200      5       3  150064       2.5442     0.005476
enh51814     1  180892300  180893300      6       2  150064       2.1044     0.017671
enh51815     1  180895100  180896100      8       4  150064       2.1614     0.015334
enh51857     1  181428000  181429000      6       3  150064       2.2519     0.012165
enh51858     1  181438400  181439400      3       1  150064       2.9702     0.001488
enh51859     1  181510500  181511500      2       1  150064       1.7399     0.040943
enh51861     1  181732400  181733400      5       3  150064       1.7378     0.041119
enh51868     1  182062600  182063600      2       1  150064       1.6529     0.049171
enh51873     1  182115400  182116400      6       3  150064       2.6885    0.0035882
enh51895     1  182730400  182731400      2       1  150064        2.077     0.018902
enh51911     1  182997400  182998400      5       2  150064        1.822     0.034231
enh51954     1  183199300  183200300      1       1  150064       1.8077      0.03533
enh51967     1  183401300  183402300      8       4  150064       1.7248     0.042282
enh51974     1  183443400  183444400      2       1  150064       3.0031    0.0013362
enh51978     1  183486100  183487100      1       1  150064       3.0022      0.00134
enh51980     1  183537500  183538500      4       2  150064       2.3604    0.0091275
enh52019     1  184022000  184023000      1       1  150064       1.9914      0.02322
enh52022     1  184125400  184126400      2       1  150064       1.7889     0.036814
enh52037     1  184460100  184461100      2       1  150064       2.6156    0.0044536
enh52038     1  184476200  184477200      1       1  150064       2.4618     0.006913
enh52041     1  184504100  184505100      2       1  150064       2.5883    0.0048226
enh52053     1  184604600  184605600      2       1  150064       1.8448     0.032533
enh52057     1  184724900  184725900      3       1  150064       2.1648       0.0152
enh52072     1  184940000  184941000      2       1  150064       2.3995    0.0082089
enh52076     1  185037200  185038200      1       1  150064        1.771      0.03828
enh52081     1  185127400  185128400      1       1  150064       1.9047      0.02841
enh52132     1  186124200  186125200      3       2  150064       1.9593     0.025038
enh52182     1  187231600  187232600      2       1  150064       2.3982    0.0082376
enh52190     1  187811700  187812700      2       1  150064       1.7567     0.039487
enh52195     1  189626000  189627000      9       1  150064       1.7159     0.043092
enh52196     1  189627000  189628000     10       2  150064       1.7841     0.037205
enh52199     1  190833000  190834000      9       3  150064       2.1766     0.014757
enh52203     1  192102300  192103300      1       1  150064       2.6099     0.004528
enh52216     1  192515500  192516500      4       2  150064       1.9548     0.025305
enh52220     1  192670200  192671200      1       1  150064       2.0749        0.019
enh52223     1  192716400  192717400      1       1  150064       2.2052      0.01372
enh52224     1  192734800  192735800      2       1  150064       1.6781     0.046667
enh52227     1  192795600  192796600      4       2  150064       2.5129     0.005988
enh52230     1  192861800  192862800      3       1  150064       2.6925     0.003546
enh52232     1  192875200  192876200      6       3  150064       2.5661    0.0051431
enh52243     1  193072100  193073100      1       1  150064       3.0838     0.001022
enh52244     1  193074800  193075800      5       2  150064       2.2378     0.012616
enh52247     1  193089800  193090800      2       1  150064       3.0646    0.0010898
enh52248     1  193093200  193094200      2       1  150064       3.2285   0.00062229
enh52250     1  193154100  193155100      2       1  150064       2.6921    0.0035497
enh52255     1  193290300  193291300      8       2  150064       3.0851    0.0010174
enh52256     1  193306600  193307600      2       1  150064       2.8886     0.001935
enh52257     1  193323600  193324600      1       1  150064       2.6435     0.004103
enh52269     1  194504000  194505000      2       1  150064       1.9781     0.023957
enh52280     1  196129100  196130100      1       1  150064       1.6995      0.04461
enh52281     1  196150100  196151100      6       2  150064       2.9482    0.0015981
enh52283     1  196369700  196370700      1       1  150064       2.2115       0.0135
enh52301     1  197652600  197653600      2       1  150064       2.5705     0.005078
enh52305     1  197741600  197742600      1       1  150064       2.5419     0.005513
enh52306     1  197745500  197746500      1       1  150064       2.5951     0.004728
enh52307     1  197751800  197752800      1       1  150064        2.368     0.008942
enh52308     1  197755500  197756500      5       1  150064       2.4089    0.0079999
enh52309     1  197768000  197769000      6       2  150064       2.0587     0.019762
enh52310     1  197807100  197808100      1       1  150064        2.235      0.01271
enh52311     1  197807900  197808900      2       1  150064       2.4936    0.0063221
enh52356     1  198574700  198575700      4       2  150064        1.812     0.034995
enh52359     1  198637100  198638100      2       1  150064       1.8331     0.033396
enh52362     1  198650800  198651800      3       2  150064       2.0517     0.020101
enh52365     1  198806100  198807100      2       1  150064       2.4732    0.0066951
enh52390     1  199459900  199460900      5       2  150064       2.6812    0.0036676
enh52402     1  199825900  199826900      2       1  150064       1.7008     0.044489
enh52414     1  200201200  200202200      3       1  150064       2.5893    0.0048082
enh52415     1  200270300  200271300      3       2  150064       2.2916     0.010963
enh52419     1  200288400  200289400      1       1  150064       2.4172      0.00782
enh52421     1  200303800  200304800      6       3  150064       2.0238     0.021497
enh52422     1  200305300  200306300      1       1  150064       2.8515     0.002176
enh52423     1  200321500  200322500      2       1  150064       2.7883     0.002649
enh52424     1  200328600  200329600      8       1  150064       2.8768    0.0020086
enh52425     1  200333700  200334700      6       2  150064       2.7725    0.0027815
enh52426     1  200336900  200337900      1       1  150064       2.8341     0.002298
enh52427     1  200341000  200342000      1       1  150064       2.9427     0.001627
enh52429     1  200345700  200346700      2       1  150064       1.9188     0.027504
enh52430     1  200349200  200350200      5       2  150064       2.7283    0.0031826
enh52433     1  200379900  200380900      2       1  150064         2.31     0.010443
enh52435     1  200398000  200399000      4       2  150064        2.779    0.0027264
enh52436     1  200406600  200407600      1       1  150064       3.4739    0.0002565
enh52437     1  200407600  200408600      2       1  150064       1.8712     0.030659
enh52438     1  200411100  200412100      1       1  150064       1.9987      0.02282
enh52440     1  200446600  200447600      7       3  150064        1.791      0.03665
enh52441     1  200451600  200452600      7       1  150064       2.1102     0.017423
enh52442     1  200452900  200453900      5       1  150064       2.1018     0.017783
enh52443     1  200457300  200458300      3       2  150064       2.6382    0.0041671
enh52444     1  200480800  200481800      5       3  150064        3.601   0.00015849
enh52464     1  200713600  200714600      3       2  150064       1.7804     0.037506
enh52474     1  200870500  200871500      3       2  150064       2.6554    0.0039606
enh52475     1  200874300  200875300      7       2  150064       3.5286   0.00020886
enh52477     1  200885900  200886900      2       1  150064       3.6246   0.00014468
enh52478     1  200931700  200932700      4       2  150064       2.2895     0.011026
enh52482     1  201106300  201107300      2       1  150064       1.6794     0.046539
enh52486     1  201142000  201143000      4       2  150064        2.498    0.0062452
enh52502     1  201270000  201271000      1       1  150064       1.8133      0.03489
enh52515     1  201353500  201354500      7       3  150064       3.0307      0.00122
enh52529     1  201451100  201452100      7       2  150064       2.0246     0.021452
enh52585     1  201742900  201743900      3       1  150064         1.97     0.024418
enh52593     1  201797000  201798000      3       2  150064       2.6745    0.0037417
enh52595     1  201814100  201815100      2       1  150064       1.7378      0.04112
enh52596     1  201818500  201819500      1       1  150064       1.6978      0.04477
enh52601     1  201873000  201874000      3       1  150064       2.3227     0.010097
enh52621     1  202054000  202055000      1       1  150064       1.9841      0.02362
enh52623     1  202077600  202078600      7       2  150064       1.6662     0.047832
enh52627     1  202111200  202112200      5       2  150064       2.1389      0.01622
enh52669     1  202688600  202689600      4       2  150064       1.9076     0.028221
enh52691     1  203016100  203017100      3       1  150064       1.9315     0.026713
enh52692     1  203060100  203061100      2       1  150064       2.1131     0.017294
enh52693     1  203062500  203063500      3       1  150064       1.8829     0.029857
enh52788     1  204010300  204011300      3       2  150064       2.0032     0.022576
enh52789     1  204026700  204027700      3       1  150064       2.3745    0.0087852
enh52791     1  204044400  204045400      4       2  150064       3.3482   0.00040665
enh52792     1  204045400  204046400      2       1  150064       2.5349    0.0056243
enh52793     1  204047200  204048200      3       2  150064       3.0915   0.00099578
enh52794     1  204049400  204050400      2       1  150064       2.3558    0.0092406
enh52796     1  204056900  204057900      3       2  150064       2.5643    0.0051699
enh52797     1  204057700  204058700      4       2  150064       2.7358    0.0031112
enh52798     1  204071200  204072200      3       2  150064       3.3447    0.0004119
enh52809     1  204222800  204223800      1       1  150064       2.5598     0.005237
enh52811     1  204231100  204232100      2       1  150064       2.0185      0.02177
enh52836     1  204412400  204413400      2       1  150064       1.8946     0.029074
enh52837     1  204418800  204419800      3       1  150064         2.06     0.019697
enh52844     1  204489700  204490700      2       1  150064       2.1818     0.014561
enh52845     1  204493500  204494500      3       1  150064       2.0129     0.022063
enh52847     1  204534300  204535300      4       2  150064       1.9212     0.027355
enh52848     1  204540700  204541700      4       2  150064       2.5316     0.005677
enh52849     1  204542600  204543600      1       1  150064       2.4773     0.006619
enh52850     1  204560500  204561500      4       2  150064        3.222    0.0006364
enh52864     1  204909800  204910800      5       2  150064       1.7406     0.040878
enh52866     1  204982700  204983700      5       2  150064       1.6684     0.047616
enh52867     1  205042500  205043500      5       3  150064       4.1755   1.4867e-05
enh52868     1  205088900  205089900      4       1  150064       2.0429      0.02053
enh52870     1  205110600  205111600      4       2  150064       3.4959   0.00023627
enh52874     1  205144500  205145500      2       1  150064       3.8883   5.0474e-05
enh52875     1  205152600  205153600      5       2  150064       4.3555   6.6377e-06
enh52877     1  205168200  205169200      3       1  150064       4.0127   3.0014e-05
enh52878     1  205173200  205174200      2       1  150064       4.3115   8.1069e-06
enh52879     1  205180800  205181800      2       1  150064       2.9775    0.0014529
enh52881     1  205198600  205199600      6       3  150064       2.8526    0.0021679
enh52882     1  205218300  205219300      4       2  150064       1.9749     0.024142
enh52883     1  205227700  205228700      1       1  150064       1.8197       0.0344
enh52886     1  205242500  205243500      3       2  150064       1.9445     0.025917
enh52887     1  205245100  205246100      5       2  150064       2.1747     0.014827
enh52888     1  205248900  205249900      5       2  150064       1.9487     0.025664
enh52900     1  205344600  205345600      2       1  150064       2.3517    0.0093442
enh52906     1  205461200  205462200     10       3  150064        2.263     0.011817
enh52907     1  205462300  205463300      2       1  150064       2.6007    0.0046512
enh52913     1  205564900  205565900      4       2  150064       1.7289     0.041915
enh52923     1  205640900  205641900      3       2  150064       1.7645     0.038828
enh52936     1  205774700  205775700      3       1  150064       1.7156     0.043116
enh52937     1  205780000  205781000      1       1  150064       2.4157     0.007853
enh52955     1  206531300  206532300      1       1  150064       1.6921      0.04531
enh52968     1  206645400  206646400      6       3  150064       1.6566     0.048801
enh52970     1  206655600  206656600      6       3  150064        1.842     0.032735
enh53011     1  207036400  207037400      1       1  150064       3.2058    0.0006735
enh53012     1  207039400  207040400      1       1  150064       3.0902        0.001
enh53026     1  207192200  207193200      1       1  150064       2.3087      0.01048
enh53030     1  207207800  207208800      1       1  150064       3.4425    0.0002882
enh53031     1  207218700  207219700      1       1  150064       3.3826     0.000359
enh53033     1  207225000  207226000      2       1  150064       2.7994    0.0025596
enh53036     1  207249600  207250600      4       1  150064       2.9475    0.0016016
enh53037     1  207250600  207251600      2       1  150064       2.7064    0.0034006
enh53052     1  207880600  207881600      9       2  150064       2.8662    0.0020771
enh53054     1  207923600  207924600      2       1  150064       3.7753   7.9905e-05
enh53055     1  207928600  207929600      2       1  150064       2.8744    0.0020239
enh53056     1  207960700  207961700      2       1  150064       4.0749    2.302e-05
enh53059     1  207976600  207977600      4       2  150064       4.1101   1.9772e-05
enh53060     1  207980700  207981700      2       1  150064       3.7955   7.3661e-05
enh53062     1  207992100  207993100      2       1  150064       3.8879   5.0566e-05
enh53064     1  207998400  207999400      3       2  150064        2.312     0.010388
enh53065     1  208000100  208001100      2       1  150064       4.1435   1.7103e-05
enh53066     1  208001400  208002400      1       1  150064       4.9466    3.777e-07
enh53068     1  208011200  208012200      2       1  150064       2.2072     0.013648
enh53070     1  208018100  208019100      5       2  150064       4.1152   1.9342e-05
enh53071     1  208019400  208020400      3       2  150064       3.4058   0.00032981
enh53072     1  208021600  208022600      3       2  150064       2.1978     0.013982
enh53073     1  208035000  208036000      7       3  150064       3.2372   0.00060348
enh53074     1  208038600  208039600      5       3  150064       3.2667   0.00054402
enh53076     1  208046200  208047200      3       2  150064       2.4471    0.0072008
enh53077     1  208058100  208059100      5       2  150064       2.1411     0.016135
enh53088     1  208263200  208264200      4       2  150064       3.0281    0.0012306
enh53089     1  208280900  208281900      3       2  150064       1.7986     0.036037
enh53090     1  208293200  208294200      5       2  150064       2.2735     0.011499
enh53091     1  208305400  208306400      3       2  150064       2.9641    0.0015178
enh53104     1  208381300  208382300      6       2  150064       1.8271     0.033841
enh53106     1  208386400  208387400      2       1  150064       2.0546     0.019961
enh53115     1  208408000  208409000      4       2  150064       2.2047     0.013737
enh53147     1  209245500  209246500      4       2  150064       1.8196     0.034407
enh53167     1  209577500  209578500      3       1  150064       2.2172     0.013305
enh53186     1  209760700  209761700      3       2  150064       1.6506     0.049407
enh53243     1  210409800  210410800      2       1  150064       1.8007     0.035876
enh53246     1  210423600  210424600      1       1  150064       1.6612      0.04834
enh53275     1  211210000  211211000      2       1  150064       1.9052     0.028377
enh53286     1  211556800  211557800      4       2  150064       2.1653     0.015181
enh53289     1  211684700  211685700     13       4  150064       1.7913     0.036619
enh53297     1  211747800  211748800      2       1  150064       1.9267     0.027006
enh53318     1  211911700  211912700      1       1  150064        1.815      0.03476
enh53352     1  212485200  212486200      2       1  150064       1.9171     0.027611
enh53353     1  212575500  212576500      2       1  150064       1.8339     0.033333
enh53355     1  212607200  212608200      1       1  150064       2.1962      0.01404
enh53378     1  212829100  212830100      1       1  150064       2.0886      0.01837
enh53417     1  214432600  214433600      1       1  150064       3.8431    6.075e-05
enh53423     1  214470100  214471100      1       1  150064       2.0958      0.01805
enh53429     1  214510600  214511600      4       2  150064       2.3236     0.010075
enh53431     1  214522900  214523900      2       1  150064       2.3815    0.0086217
enh53444     1  214591600  214592600      2       1  150064       1.8624     0.031272
enh53447     1  214602600  214603600      4       2  150064       1.8003     0.035905
enh53449     1  214615300  214616300      4       2  150064       1.7866        0.037
enh53455     1  214633300  214634300      6       1  150064        1.749     0.040146
enh53461     1  214655400  214656400      3       1  150064       1.8636     0.031187
enh53467     1  214671200  214672200      4       1  150064       1.8782     0.030174
enh53481     1  214731100  214732100      2       1  150064       2.1024     0.017761
enh53520     1  216637600  216638600      4       2  150064       2.5911    0.0047831
enh53538     1  217801100  217802100      3       2  150064       1.7332     0.041531
enh53567     1  218583900  218584900      1       1  150064       1.6611      0.04835
enh53571     1  218632200  218633200      3       2  150064       2.6463    0.0040688
enh53573     1  218633700  218634700      1       1  150064       2.3116       0.0104
enh53582     1  218705200  218706200      5       3  150064       2.8183    0.0024136
enh53609     1  219047500  219048500      5       3  150064       1.8487     0.032253
enh53642     1  220263400  220264400      5       3  150064       1.7708     0.038297
enh53643     1  220268500  220269500      3       2  150064       1.6464     0.049836
enh53646     1  220392200  220393200      3       2  150064       2.7374    0.0030962
enh53647     1  220442100  220443100      2       1  150064       1.7508      0.03999
enh53683     1  221456700  221457700      4       2  150064          2.4    0.0081972
enh53715     1  221938900  221939900      3       2  150064       2.1266     0.016727
enh53742     1  222252400  222253400      1       1  150064       2.3208      0.01015
enh53765     1  222763700  222764700      1       1  150064       2.1165      0.01715
enh53767     1  222816200  222817200      1       1  150064       2.1669      0.01512
enh53768     1  222818400  222819400      1       1  150064       2.1321       0.0165
enh53819     1  223839500  223840500      6       2  150064       1.8328     0.033416
enh53822     1  223867400  223868400      4       2  150064       2.6111    0.0045128
enh53825     1  223889800  223890800      2       1  150064       2.9555    0.0015611
enh53826     1  223893100  223894100      1       1  150064       3.1898    0.0007119
enh53827     1  223896000  223897000      1       1  150064       1.8497      0.03218
enh53828     1  223898600  223899600      7       2  150064       3.8684   5.4769e-05
enh53829     1  223905400  223906400      7       2  150064       2.8109    0.0024705
enh53830     1  223907100  223908100      5       2  150064       2.3613    0.0091061
enh53831     1  223909700  223910700      4       1  150064       2.5369    0.0055919
enh53832     1  223912900  223913900      2       1  150064        2.065     0.019461
enh53833     1  223915000  223916000      2       1  150064       2.8231    0.0023782
enh53834     1  223917400  223918400      3       2  150064       2.3796    0.0086658
enh53836     1  223920500  223921500      1       1  150064       2.7258     0.003207
enh53837     1  223925100  223926100      3       2  150064       2.2327     0.012785
enh53838     1  223926500  223927500      1       1  150064       1.6616       0.0483
enh53840     1  223929200  223930200      2       1  150064       1.6798     0.046502
enh53841     1  223935200  223936200      1       1  150064       1.9807      0.02381
enh53842     1  223936600  223937600      3       1  150064       2.5361    0.0056044
enh53843     1  223958900  223959900      2       1  150064       3.8454   6.0189e-05
enh53844     1  223962700  223963700      2       1  150064       3.5699   0.00017853
enh53845     1  223998000  223999000      2       1  150064       3.0505    0.0011424
enh53847     1  224014600  224015600      1       1  150064       3.5115    0.0002228
enh53848     1  224018800  224019800      7       3  150064       3.2545   0.00056798
enh53849     1  224019200  224020200      4       2  150064       3.2273   0.00062475
enh53851     1  224021400  224022400      6       2  150064       2.6392    0.0041545
enh53852     1  224023700  224024700      1       1  150064       3.4465     0.000284
enh53854     1  224028900  224029900      1       1  150064       3.7148    0.0001017
enh53855     1  224030200  224031200      1       1  150064       3.5734    0.0001762
enh53857     1  224047400  224048400      2       1  150064       2.5448    0.0054666
enh53893     1  224546200  224547200      2       1  150064       2.3981    0.0082411
enh53894     1  224547400  224548400      3       1  150064       2.7917     0.002622
enh53896     1  224564200  224565200      2       1  150064       2.2896     0.011023
enh53897     1  224595500  224596500      3       2  150064       2.2521     0.012159
enh53898     1  224615000  224616000      1       1  150064       2.2869       0.0111
enh53899     1  224617200  224618200      2       1  150064       2.3121     0.010386
enh53900     1  224623900  224624900      1       1  150064        2.526     0.005768
enh53902     1  224638300  224639300      2       1  150064       2.2748     0.011458
enh53903     1  224641900  224642900      2       1  150064       2.0662     0.019405
enh53904     1  224643900  224644900      6       2  150064       2.5847    0.0048737
enh53908     1  224684600  224685600      1       1  150064       2.0878      0.01841
enh53909     1  224687000  224688000      5       2  150064       2.3793     0.008672
enh53910     1  224689700  224690700      3       2  150064       2.1965     0.014029
enh53922     1  224807300  224808300      4       2  150064       1.7451     0.040481
enh53924     1  224813400  224814400      6       2  150064       1.7758     0.037883
enh53926     1  224822600  224823600      2       1  150064       2.6604    0.0039026
enh53940     1  225516500  225517500      4       2  150064       1.8595     0.031476
enh53972     1  225934900  225935900      4       2  150064       1.8791     0.030115
enh53987     1  226053500  226054500      2       1  150064         2.39    0.0084246
enh53991     1  226066500  226067500      3       1  150064       2.5889     0.004814
enh53999     1  226184800  226185800      2       1  150064       1.8909     0.029316
enh54005     1  226253500  226254500      2       1  150064        2.767    0.0028287
enh54006     1  226284400  226285400      5       2  150064       1.7025     0.044333
enh54014     1  226311300  226312300      1       1  150064       2.6169     0.004437
enh54017     1  226315900  226316900      4       2  150064       1.9077     0.028218
enh54019     1  226322500  226323500      1       1  150064       2.6331     0.004231
enh54026     1  226497800  226498800      2       1  150064       2.6384    0.0041644
enh54030     1  226591600  226592600      1       1  150064       1.8744      0.03044
enh54031     1  226593000  226594000      4       2  150064       1.7485     0.040187
enh54034     1  226667000  226668000      2       1  150064       2.0415     0.020601
enh54037     1  226789400  226790400      6       3  150064       4.4533   4.2285e-06
enh54054     1  226898200  226899200      1       1  150064       2.4902     0.006384
enh54057     1  226927200  226928200      2       1  150064       2.0898     0.018317
enh54058     1  226951400  226952400      1       1  150064       2.1459      0.01594
enh54062     1  227014900  227015900      3       1  150064       2.1328     0.016472
enh54066     1  227053400  227054400      3       2  150064       1.9931     0.023127
enh54068     1  227059300  227060300      2       1  150064       1.9534     0.025384
enh54071     1  227070300  227071300      3       1  150064       2.2435     0.012432
enh54074     1  227245900  227246900      3       2  150064       1.8274     0.033816
enh54085     1  227531400  227532400      5       2  150064       1.8518     0.032026
enh54087     1  227544600  227545600      5       2  150064        2.537    0.0055896
enh54122     1  228335900  228336900      1       1  150064       1.8319      0.03348
enh54145     1  228677500  228678500      1       1  150064       1.6749      0.04698
enh54209     1  230209700  230210700      5       2  150064       1.6575     0.048706
enh54214     1  230226100  230227100      4       2  150064       2.1176     0.017102
enh54217     1  230238200  230239200      3       2  150064       3.3968    0.0003409
enh54218     1  230240200  230241200      5       2  150064       4.1046   2.0248e-05
enh54219     1  230241900  230242900      6       3  150064        3.227   0.00062552
enh54220     1  230245300  230246300      4       2  150064       3.6121   0.00015187
enh54222     1  230250000  230251000      3       1  150064       3.5765   0.00017411
enh54223     1  230257000  230258000      5       3  150064       1.9002     0.028702
enh54226     1  230269200  230270200      5       3  150064       1.8903     0.029356
enh54227     1  230269800  230270800      4       2  150064       2.8972    0.0018824
enh54228     1  230275600  230276600      8       4  150064       3.1945   0.00070042
enh54236     1  230321400  230322400      3       2  150064       1.7254     0.042229
enh54243     1  230443100  230444100      2       1  150064       2.2896     0.011023
enh54245     1  230495200  230496200      6       2  150064        2.207     0.013657
enh54299     1  231558600  231559600      2       1  150064       2.0492     0.020222
enh54337     1  232557900  232558900      2       1  150064       2.4009     0.008178
enh54338     1  232608300  232609300      3       1  150064       2.1716     0.014942
enh54339     1  232612500  232613500      1       1  150064       1.8193      0.03443
enh54340     1  232613600  232614600      2       1  150064       1.8114      0.03504
enh54341     1  232621800  232622800      5       2  150064        2.703    0.0034361
enh54353     1  232813700  232814700      2       1  150064       1.8877     0.029532
enh54392     1  233654000  233655000      2       1  150064       2.8497    0.0021883
enh54393     1  233656100  233657100      5       2  150064       1.9912     0.023228
enh54399     1  233762800  233763800      5       2  150064       2.0893     0.018338
enh54430     1  234353300  234354300      7       2  150064       2.5353    0.0056169
enh54436     1  234446500  234447500      3       2  150064       2.1496     0.015795
enh54446     1  234622800  234623800      4       2  150064       1.7362     0.041268
enh54448     1  234630500  234631500      5       2  150064       1.9164     0.027658
enh54449     1  234634100  234635100      7       2  150064       2.8238    0.0023726
enh54451     1  234640800  234641800      3       2  150064       2.0464     0.020359
enh54453     1  234651200  234652200      3       1  150064       2.5826    0.0049023
enh54462     1  234698000  234699000      2       1  150064       1.9754     0.024111
enh54492     1  234895700  234896700      3       2  150064       1.7982     0.036074
enh54570     1  235805000  235806000      1       1  150064       2.3335      0.00981
enh54644     1  237922800  237923800      2       1  150064       1.6975     0.044801
enh54655     1  238095800  238096800      1       1  150064       2.7774      0.00274
enh54659     1  238340800  238341800      3       1  150064       2.0903     0.018295
enh54669     1  239062000  239063000      2       1  150064        1.704     0.044188
enh54677     1  240194400  240195400      4       2  150064       3.1986   0.00069042
enh54705     1  241790600  241791600      6       2  150064       2.5618    0.0052061
enh54732     1  243368200  243369200      1       1  150064       3.2555    0.0005659
enh54733     1  243376100  243377100      2       1  150064       3.9066   4.6799e-05
enh54734     1  243409900  243410900      2       1  150064       2.6922    0.0035494
enh54735     1  243413700  243414700      3       2  150064       4.2886   8.9917e-06
enh54736     1  243420600  243421600      2       1  150064       4.0095   3.0424e-05
enh54738     1  243427400  243428400      2       1  150064       3.9425   4.0322e-05
enh54739     1  243431600  243432600      1       1  150064       4.8918    4.997e-07
enh54740     1  243443600  243444600      1       1  150064       4.5657    2.489e-06
enh54742     1  243450300  243451300      1       1  150064       4.8728    5.502e-07
enh54744     1  243457600  243458600      1       1  150064       5.0243    2.527e-07
enh54749     1  243645000  243646000      2       1  150064       4.1066   2.0075e-05
enh54751     1  243664000  243665000      4       2  150064       5.2183   9.0264e-08
enh54752     1  243677000  243678000      1       1  150064       3.9017    4.776e-05
enh54754     1  243712300  243713300      2       1  150064         4.03   2.7884e-05
enh54755     1  243731800  243732800      2       1  150064        4.853     6.08e-07
enh54756     1  243760000  243761000      1       1  150064       1.9669       0.0246
enh54757     1  243806200  243807200      2       1  150064       4.4845    3.654e-06
enh54758     1  243821600  243822600      3       1  150064       4.8199   7.1819e-07
enh54761     1  243891200  243892200      2       1  150064       4.1132   1.9514e-05
enh54762     1  243894000  243895000      2       1  150064       3.8836   5.1468e-05
enh54763     1  243897400  243898400      1       1  150064       4.7869     8.47e-07
enh54766     1  243908600  243909600      2       1  150064       4.6109   2.0044e-06
enh54767     1  243955400  243956400      2       1  150064       4.2876   9.0309e-06
enh54768     1  243962100  243963100      1       1  150064        2.476     0.006644
enh54769     1  243966400  243967400      2       1  150064       3.3144   0.00045925
enh54773     1  244014600  244015600      1       1  150064       3.3251     0.000442
enh54786     1  244376800  244377800      7       3  150064       2.8355    0.0022875
enh54787     1  244377500  244378500      7       3  150064       2.5555    0.0053017
enh54788     1  244394000  244395000      2       1  150064       2.1176     0.017106
enh54789     1  244402400  244403400      1       1  150064       2.0913      0.01825
enh54795     1  244486500  244487500      6       2  150064       2.4063    0.0080568
enh54806     1  244599800  244600800      3       2  150064       1.8026     0.035729
enh54807     1  244602500  244603500      4       2  150064       2.1017     0.017792
enh54808     1  244608500  244609500      2       1  150064       2.3236     0.010074
enh54810     1  244611900  244612900      1       1  150064       2.1862       0.0144
enh54812     1  244623600  244624600      3       2  150064       1.7861     0.037045
enh54840     1  245762300  245763300      6       1  150064       2.5013    0.0061871
enh54854     1  246149700  246150700      3       2  150064       2.1807     0.014603
enh54855     1  246160700  246161700      9       3  150064       2.1372     0.016291
enh54859     1  246198200  246199200      9       3  150064        1.877     0.030257
enh54884     1  246746600  246747600      3       2  150064         1.74     0.040928
enh54888     1  246760200  246761200      2       1  150064       1.7267     0.042114
enh54889     1  246772000  246773000      2       1  150064       2.2501      0.01222
enh54890     1  246776000  246777000      4       2  150064       1.7275     0.042042
enh54891     1  246780300  246781300      2       1  150064       1.9448     0.025902
enh54895     1  246861600  246862600      6       3  150064        1.869     0.030814
enh54896     1  246868300  246869300      2       1  150064        2.202     0.013831
enh54897     1  246931700  246932700      5       1  150064       1.7606     0.039154
enh54902     1  247048400  247049400      1       1  150064       1.7963      0.03622
enh54907     1  247265600  247266600      1       1  150064       2.0738      0.01905
enh54927     1  249134200  249135200      1       1  150064       2.4173     0.007817
enh54931     1  249153700  249154700      1       1  150064       1.7791      0.03761
enh54933     1  249157600  249158600      4       1  150064       1.6878      0.04572
enh54935     1  249199200  249200200      1       1  150064       1.7708       0.0383
enh61785     2      47400      48400      2       1  150064       1.9365     0.026405
enh61786     2      70100      71100      4       1  150064       1.6584     0.048617
enh61791     2     184700     185700      1       1  150064       2.0062      0.02242
enh61792     2     193000     194000      4       2  150064       2.1163      0.01716
enh61844     2    1733600    1734600      6       2  150064        1.825     0.033997
enh61846     2    1739800    1740800      2       1  150064       1.8083     0.035278
enh61848     2    1744000    1745000      4       2  150064       1.8452     0.032507
enh61849     2    1745200    1746200      9       3  150064       2.3702    0.0088896
enh61880     2    3621800    3622800      1       1  150064       2.0286      0.02125
enh61904     2    6511900    6512900      3       2  150064       2.0307     0.021142
enh61919     2    7832600    7833600      1       1  150064       1.9468      0.02578
enh61927     2    7935700    7936700      3       1  150064       2.7251    0.0032145
enh61948     2    8551800    8552800      6       2  150064       1.9529     0.025413
enh61949     2    8587600    8588600      4       1  150064       2.6439     0.004098
enh61950     2    8665600    8666600      2       1  150064       1.6534     0.049129
enh61952     2    8683600    8684600      3       2  150064       1.9324     0.026653
enh61957     2    8825800    8826800      3       1  150064       1.8469     0.032377
enh61964     2    8991600    8992600      2       1  150064        1.737     0.041194
enh61988     2    9253000    9254000      3       1  150064       1.7547      0.03966
enh61995     2    9314600    9315600      3       1  150064       2.0327     0.021043
enh61998     2    9330900    9331900      2       1  150064       2.0791     0.018805
enh62003     2    9352400    9353400      6       4  150064       1.7396     0.040964
enh62004     2    9355600    9356600      3       1  150064       2.9002    0.0018646
enh62009     2    9368200    9369200      2       1  150064       2.7065    0.0033994
enh62014     2    9392200    9393200      1       1  150064       3.1605    0.0007874
enh62018     2    9404200    9405200      1       1  150064        3.188    0.0007163
enh62069     2    9755300    9756300      3       2  150064        1.755     0.039628
enh62075     2    9795500    9796500      7       3  150064       2.3547    0.0092682
enh62076     2    9798600    9799600      1       1  150064       2.2914      0.01097
enh62115     2   10110900   10111900      5       2  150064       1.9208     0.027381
enh62119     2   10130400   10131400      4       1  150064       1.6644     0.048016
enh62120     2   10131800   10132800      3       1  150064       2.3264    0.0099986
enh62125     2   10159100   10160100      8       4  150064        2.151     0.015739
enh62159     2   10543900   10544900      6       2  150064       1.8623     0.031279
enh62161     2   10547400   10548400      5       2  150064       1.8294     0.033672
enh62191     2   10953200   10954200      6       3  150064       2.0708     0.019191
enh62225     2   11529800   11530800      7       2  150064       1.6586     0.048597
enh62227     2   11533500   11534500      2       1  150064       2.2141     0.013412
enh62230     2   11570800   11571800      3       1  150064       1.8724     0.030574
enh62232     2   11602200   11603200      5       1  150064       1.7983     0.036066
enh62234     2   11604300   11605300      4       2  150064       1.9436     0.025973
enh62253     2   11892800   11893800      4       2  150064       1.7322     0.041615
enh62256     2   11918600   11919600      2       1  150064        1.751      0.03997
enh62258     2   11924700   11925700      2       1  150064       2.6214     0.004379
enh62260     2   11964700   11965700      2       1  150064       1.6495     0.049523
enh62267     2   12078000   12079000      6       3  150064       3.4787   0.00025196
enh62268     2   12090500   12091500      2       1  150064       1.7401      0.04092
enh62287     2   12368000   12369000      3       1  150064       2.9012    0.0018589
enh62290     2   12427000   12428000      5       2  150064       1.6543     0.049033
enh62308     2   12644200   12645200      3       2  150064       1.6727      0.04719
enh62309     2   12647300   12648300      2       1  150064       1.7335       0.0415
enh62313     2   12695900   12696900      2       1  150064        2.396    0.0082886
enh62355     2   14329800   14330800      6       1  150064       1.8083     0.035276
enh62380     2   15310600   15311600      4       2  150064       2.5748    0.0050146
enh62381     2   15316900   15317900      3       2  150064       2.2534     0.012116
enh62382     2   15335700   15336700      4       2  150064       2.7243    0.0032215
enh62383     2   15363900   15364900      2       1  150064       2.6988    0.0034797
enh62389     2   15528200   15529200      5       1  150064       1.8532     0.031924
enh62391     2   15698400   15699400      2       1  150064       1.7773     0.037757
enh62420     2   17042400   17043400      1       1  150064       2.5688     0.005103
enh62446     2   17780500   17781500      4       2  150064       1.7245     0.042309
enh62452     2   17854200   17855200      4       1  150064       1.9498       0.0256
enh62453     2   17918500   17919500      1       1  150064       1.9503      0.02557
enh62455     2   17932500   17933500      3       1  150064       1.9908     0.023252
enh62456     2   17938500   17939500      1       1  150064       2.0909      0.01827
enh62457     2   17993600   17994600      2       1  150064       1.9517     0.025486
enh62458     2   17996400   17997400      3       2  150064       3.3749   0.00036922
enh62459     2   18011600   18012600      2       1  150064       3.0918   0.00099482
enh62460     2   18074000   18075000      6       3  150064       3.7365   9.3316e-05
enh62461     2   18081700   18082700      3       1  150064       2.0158      0.02191
enh62518     2   19314200   19315200      1       1  150064       2.6166     0.004441
enh62519     2   19319700   19320700      4       2  150064       2.5082    0.0060678
enh62520     2   19323500   19324500      3       1  150064       1.8783      0.03017
enh62525     2   19387100   19388100      3       2  150064       2.1594     0.015411
enh62526     2   19427500   19428500      1       1  150064       2.0583      0.01978
enh62530     2   19548200   19549200      2       1  150064        2.264     0.011786
enh62532     2   19673600   19674600      2       1  150064       1.8197     0.034405
enh62568     2   20262200   20263200      5       2  150064       2.2205     0.013193
enh62577     2   20308400   20309400      3       1  150064       1.8766     0.030288
enh62590     2   20365900   20366900      2       1  150064       1.6935     0.045183
enh62598     2   20407000   20408000      4       2  150064       2.2144     0.013399
enh62620     2   20561400   20562400      1       1  150064       1.7674      0.03858
enh62649     2   20768400   20769400      8       3  150064       2.2647     0.011765
enh62650     2   20773300   20774300      3       1  150064       2.7478    0.0030001
enh62651     2   20777900   20778900      3       2  150064       2.0854     0.018516
enh62653     2   20789800   20790800      5       2  150064       1.8173     0.034583
enh62658     2   20813800   20814800      6       2  150064       1.6763     0.046836
enh62660     2   20820400   20821400      2       1  150064        1.956     0.025235
enh62663     2   20841600   20842600      4       2  150064       2.0273     0.021318
enh62680     2   23502800   23503800      3       2  150064       1.8871     0.029575
enh62698     2   23703500   23704500      4       2  150064       1.8388     0.032972
enh62727     2   24047400   24048400      5       2  150064       1.6605     0.048402
enh62729     2   24065700   24066700      3       2  150064       2.2515     0.012177
enh62730     2   24122600   24123600      4       2  150064       2.2744      0.01147
enh62732     2   24125200   24126200      2       1  150064       1.7552     0.039614
enh62733     2   24127300   24128300      2       1  150064       2.0112     0.022153
enh62734     2   24139200   24140200      2       1  150064       1.8339     0.033332
enh62736     2   24151100   24152100      2       1  150064       1.9116     0.027966
enh62738     2   24167200   24168200      6       2  150064       2.7704     0.002799
enh62785     2   25327900   25328900      2       1  150064       3.7146   0.00010178
enh62786     2   25351600   25352600      6       3  150064        4.357    6.593e-06
enh62787     2   25420200   25421200      2       1  150064       2.6263    0.0043163
enh62789     2   25486400   25487400      4       2  150064       3.4615    0.0002686
enh62790     2   25501400   25502400      2       1  150064       1.7057      0.04403
enh62791     2   25513500   25514500      2       1  150064       2.3009     0.010698
enh62794     2   25528900   25529900      1       1  150064       3.7197    9.974e-05
enh62801     2   25585300   25586300      5       2  150064       1.6943     0.045104
enh62804     2   25598800   25599800      3       2  150064       3.8737   5.3599e-05
enh62806     2   25676000   25677000      2       1  150064       1.6521     0.049258
enh62813     2   25750400   25751400      1       1  150064       1.8522        0.032
enh62821     2   25878000   25879000      3       2  150064       1.9254     0.027089
enh62829     2   25942100   25943100      3       1  150064        2.181     0.014591
enh62834     2   26074800   26075800      5       2  150064       1.9901     0.023289
enh62840     2   26187300   26188300      4       2  150064       1.7664     0.038662
enh62844     2   26205600   26206600      2       1  150064       1.6586     0.048595
enh62845     2   26213800   26214800      2       1  150064       2.3868    0.0084985
enh62846     2   26214800   26215800      4       2  150064       3.7867   7.6332e-05
enh62847     2   26220300   26221300      7       3  150064       2.8477    0.0022021
enh62849     2   26231400   26232400      5       1  150064         1.72     0.042716
enh62851     2   26238800   26239800      2       1  150064       2.4055    0.0080745
enh62853     2   26254600   26255600      3       2  150064       4.2592   1.0257e-05
enh62856     2   26267100   26268100      3       1  150064       2.7329    0.0031394
enh62864     2   26308900   26309900      4       2  150064       2.0709     0.019183
enh62869     2   26492000   26493000      2       1  150064       2.1871     0.014367
enh62875     2   26523400   26524400      3       2  150064       1.6587     0.048589
enh62891     2   26580200   26581200      3       2  150064        1.769     0.038448
enh62896     2   26829200   26830200      3       2  150064       1.9089      0.02814
enh62903     2   26985900   26986900      2       1  150064       3.1708   0.00076023
enh62904     2   26989700   26990700      4       2  150064       3.0451     0.001163
enh62905     2   26991200   26992200      1       1  150064       3.3193    0.0004512
enh62907     2   26994500   26995500      3       1  150064        3.144   0.00083325
enh62911     2   27031700   27032700      4       2  150064       3.4085   0.00032666
enh62912     2   27164000   27165000      1       1  150064       3.3114    0.0004642
enh62916     2   27211600   27212600      2       1  150064       3.0518    0.0011374
enh62917     2   27226600   27227600      1       1  150064       3.3039    0.0004768
enh62918     2   27233500   27234500      2       1  150064       3.1174   0.00091222
enh62920     2   27243900   27244900      1       1  150064       3.3136    0.0004605
enh62921     2   27254200   27255200      1       1  150064       3.0193     0.001267
enh62923     2   27271800   27272800      2       1  150064       3.4335   0.00029787
enh62925     2   27295300   27296300      1       1  150064       2.9142     0.001783
enh62926     2   27300600   27301600      2       1  150064       3.1008   0.00096492
enh62930     2   27307700   27308700      2       1  150064       2.5213    0.0058457
enh62931     2   27309800   27310800      1       1  150064        2.979     0.001446
enh62934     2   27405500   27406500      2       1  150064       1.6971     0.044836
enh62935     2   27432400   27433400      7       3  150064       2.4129     0.007913
enh62939     2   27543400   27544400      2       1  150064       1.9898     0.023304
enh62941     2   27557500   27558500      1       1  150064       2.2842      0.01118
enh62944     2   27594900   27595900      2       1  150064       2.3713    0.0088636
enh62946     2   27603900   27604900      1       1  150064       3.0578     0.001115
enh62949     2   27632800   27633800      2       1  150064       2.0799     0.018769
enh62952     2   27664400   27665400      1       1  150064       3.1687    0.0007655
enh62953     2   27668500   27669500      2       1  150064        1.806     0.035459
enh62954     2   27711200   27712200      4       2  150064       3.6298   0.00014183
enh62955     2   27716400   27717400      1       1  150064        3.188    0.0007163
enh62958     2   27749700   27750700      3       1  150064       1.7872     0.036952
enh62959     2   27789300   27790300      1       1  150064       3.0656     0.001086
enh62960     2   27807700   27808700      3       2  150064       2.1673     0.015106
enh62962     2   27819000   27820000      4       2  150064       1.7866     0.037004
enh62965     2   27852600   27853600      4       2  150064       1.6601     0.048445
enh62968     2   27888200   27889200      2       1  150064        1.985     0.023573
enh62971     2   27912000   27913000      2       1  150064       3.4993   0.00023321
enh62973     2   27934100   27935100      3       2  150064       2.2868     0.011104
enh62974     2   27937400   27938400      2       1  150064       2.0899     0.018314
enh62975     2   27938700   27939700      2       1  150064       3.5124   0.00022205
enh62983     2   27974700   27975700      2       1  150064       4.2084   1.2859e-05
enh62984     2   27977000   27978000      1       1  150064       2.4741     0.006678
enh62986     2   27988000   27989000      1       1  150064       4.1169     1.92e-05
enh62987     2   27988800   27989800      3       2  150064       4.4211   4.9099e-06
enh62988     2   27993400   27994400      1       1  150064       3.8587      5.7e-05
enh62992     2   28020800   28021800      3       1  150064       5.0799    1.888e-07
enh62994     2   28055100   28056100      2       1  150064       3.5611   0.00018463
enh62996     2   28079000   28080000      3       1  150064       3.9255   4.3277e-05
enh62998     2   28087200   28088200      2       1  150064       3.7878   7.6006e-05
enh62999     2   28093300   28094300      1       1  150064       3.3684     0.000378
enh63002     2   28114300   28115300      1       1  150064       1.9473      0.02575
enh63003     2   28123800   28124800      1       1  150064        3.996    3.221e-05
enh63006     2   28143000   28144000      1       1  150064       3.6355    0.0001387
enh63007     2   28154900   28155900      4       2  150064        3.221   0.00063877
enh63009     2   28181900   28182900      2       1  150064       4.3615   6.4582e-06
enh63011     2   28184700   28185700      1       1  150064       3.5021    0.0002308
enh63012     2   28189100   28190100      3       2  150064       2.8324    0.0023101
enh63014     2   28202700   28203700      2       1  150064         4.51   3.2416e-06
enh63024     2   28303400   28304400      5       3  150064       2.3963    0.0082801
enh63026     2   28324500   28325500      1       1  150064       2.2133      0.01344
enh63053     2   28550300   28551300      1       1  150064       2.5517      0.00536
enh63062     2   28601700   28602700      4       2  150064       2.2538     0.012105
enh63065     2   28612000   28613000      1       1  150064        2.969     0.001494
enh63066     2   28623900   28624900      4       2  150064       2.1002     0.017857
enh63067     2   28629700   28630700      4       2  150064       1.9916      0.02321
enh63069     2   28636000   28637000      2       1  150064       1.9748     0.024147
enh63070     2   28658600   28659600      3       2  150064       2.6219    0.0043717
enh63119     2   29024700   29025700      1       1  150064       2.8096      0.00248
enh63120     2   29032500   29033500      2       1  150064        3.181   0.00073373
enh63122     2   29093600   29094600      6       3  150064         1.99     0.023295
enh63137     2   29275900   29276900      6       2  150064       2.6776    0.0037075
enh63141     2   29342200   29343200      3       2  150064       2.6316    0.0042488
enh63144     2   29349800   29350800      1       1  150064       2.1387      0.01623
enh63146     2   29388100   29389100      3       1  150064       1.8139     0.034846
enh63155     2   29548200   29549200      4       2  150064       1.8705     0.030708
enh63180     2   30368000   30369000      2       1  150064       1.8372     0.033087
enh63185     2   30447500   30448500      4       2  150064       2.1774     0.014726
enh63207     2   31202400   31203400      5       3  150064        2.151     0.015736
enh63226     2   31522900   31523900      1       1  150064       1.9698      0.02443
enh63230     2   31547500   31548500      2       1  150064       1.6604     0.048421
enh63245     2   31759200   31760200      1       1  150064       2.1677      0.01509
enh63256     2   32236600   32237600      3       2  150064       2.2825     0.011229
enh63260     2   32343800   32344800      2       1  150064       2.2383     0.012601
enh63323     2   33546200   33547200      2       1  150064       2.0047     0.022498
enh63351     2   36614900   36615900      7       3  150064       1.7482     0.040212
enh63355     2   36631900   36632900      7       4  150064       1.7478      0.04025
enh63357     2   36636500   36637500      1       1  150064       1.8342      0.03331
enh63360     2   36654600   36655600      6       2  150064        2.583    0.0048976
enh63367     2   36667600   36668600      4       2  150064         1.73     0.041816
enh63375     2   36688100   36689100      2       1  150064       2.0103     0.022198
enh63381     2   36711100   36712100      5       1  150064       1.8869     0.029589
enh63382     2   36713300   36714300      1       1  150064       1.9852      0.02356
enh63391     2   36791100   36792100      4       2  150064       2.0959     0.018048
enh63394     2   36822900   36823900      3       1  150064       2.0623      0.01959
enh63400     2   36925300   36926300      6       3  150064       1.9648     0.024717
enh63401     2   36928500   36929500     18       4  150064       1.9892     0.023339
enh63402     2   36933400   36934400      5       3  150064       2.2929     0.010928
enh63407     2   37116600   37117600      4       2  150064       1.8557     0.031747
enh63408     2   37140000   37141000      3       2  150064       1.8488     0.032244
enh63411     2   37178400   37179400      4       2  150064        1.784     0.037209
enh63413     2   37190400   37191400      4       2  150064       1.7158     0.043097
enh63415     2   37227300   37228300      3       2  150064       3.0413    0.0011779
enh63416     2   37279600   37280600      4       2  150064       2.2316     0.012822
enh63423     2   37394900   37395900      5       3  150064       1.9394     0.026228
enh63424     2   37406800   37407800      8       2  150064       2.2035     0.013781
enh63426     2   37424600   37425600      3       2  150064       1.7105      0.04359
enh63427     2   37438300   37439300      2       1  150064       3.8378   6.2068e-05
enh63432     2   37460000   37461000      5       2  150064        3.157   0.00079709
enh63433     2   37510100   37511100      2       1  150064       2.7876    0.0026553
enh63434     2   37526900   37527900      4       2  150064       3.3646   0.00038333
enh63435     2   37528200   37529200      8       3  150064        3.653   0.00012961
enh63436     2   37534400   37535400      3       2  150064       3.0357    0.0011999
enh63438     2   37536300   37537300      3       1  150064       2.1889     0.014304
enh63439     2   37545000   37546000      2       1  150064       3.1965   0.00069552
enh63440     2   37548600   37549600      2       1  150064       3.6531   0.00012954
enh63442     2   37570500   37571500      8       4  150064       4.1255   1.8498e-05
enh63443     2   37577400   37578400      4       2  150064       1.7096     0.043671
enh63449     2   37615200   37616200      4       1  150064       1.6491      0.04956
enh63451     2   37641500   37642500      4       2  150064       2.1762      0.01477
enh63481     2   37883100   37884100      1       1  150064       2.3419     0.009592
enh63504     2   38023000   38024000      4       2  150064       2.0245     0.021458
enh63521     2   38151200   38152200      4       2  150064       1.9939     0.023079
enh63524     2   38209100   38210100      2       1  150064        1.731     0.041726
enh63527     2   38241100   38242100      4       2  150064       1.9911     0.023237
enh63535     2   38323400   38324400      4       2  150064       1.6801     0.046474
enh63556     2   38523200   38524200      2       1  150064       1.8803     0.030037
enh63557     2   38528900   38529900      4       1  150064       1.8547     0.031821
enh63564     2   38625100   38626100      6       2  150064       1.6481     0.049662
enh63565     2   38626000   38627000      2       1  150064       1.6578     0.048676
enh63566     2   38633500   38634500      1       1  150064       2.1375      0.01628
enh63572     2   38670300   38671300      2       1  150064       2.1099     0.017433
enh63595     2   38947500   38948500      1       1  150064       3.2525    0.0005719
enh63613     2   39322000   39323000      1       1  150064       1.6606       0.0484
enh63629     2   39608500   39609500      1       1  150064        2.056      0.01989
enh63635     2   39636200   39637200      3       1  150064       1.9603     0.024983
enh63655     2   39757000   39758000      2       1  150064       1.6495     0.049521
enh63659     2   39795400   39796400      2       1  150064       2.4136    0.0078969
enh63664     2   39859000   39860000      2       1  150064       2.7981    0.0025706
enh63667     2   39932400   39933400      3       1  150064       2.6699    0.0037939
enh63671     2   39968600   39969600      1       1  150064       2.6719     0.003771
enh63672     2   39970300   39971300      6       3  150064       2.0941     0.018126
enh63673     2   39998800   39999800      4       1  150064       2.6811     0.003669
enh63677     2   40003500   40004500      1       1  150064       2.1843      0.01447
enh63678     2   40006400   40007400      2       1  150064       2.0011      0.02269
enh63680     2   40010000   40011000      1       1  150064       1.6763      0.04684
enh63687     2   40175000   40176000      2       1  150064       2.6604     0.003902
enh63688     2   40181300   40182300      5       3  150064       2.8576    0.0021341
enh63689     2   40221300   40222300      6       2  150064       2.0729     0.019091
enh63690     2   40223600   40224600      3       2  150064       2.3705    0.0088826
enh63692     2   40260200   40261200      2       1  150064       2.8164     0.002428
enh63699     2   40467000   40468000      5       2  150064       2.5466    0.0054393
enh63700     2   40470800   40471800      3       2  150064       2.3736    0.0088074
enh63706     2   40513600   40514600      1       1  150064       1.7342      0.04144
enh63708     2   40571000   40572000      6       3  150064       1.9339     0.026561
enh63710     2   40579300   40580300      3       2  150064       2.3671     0.008964
enh63717     2   40639000   40640000      4       2  150064        1.994     0.023078
enh63718     2   40660400   40661400      6       2  150064       1.9286     0.026891
enh63721     2   40715300   40716300      3       1  150064       1.7557      0.03957
enh63736     2   42067200   42068200      2       1  150064        2.308       0.0105
enh63737     2   42068500   42069500      5       1  150064       2.4789    0.0065887
enh63738     2   42086700   42087700      4       2  150064       2.2208     0.013182
enh63790     2   42952400   42953400      8       2  150064       1.8589      0.03152
enh63798     2   43072100   43073100      4       2  150064       1.9494     0.025626
enh63799     2   43078700   43079700      2       1  150064       2.2228     0.013116
enh63810     2   43134200   43135200      4       2  150064       1.9012     0.028639
enh63820     2   43184200   43185200      7       2  150064       1.7851     0.037121
enh63836     2   43253800   43254800      9       3  150064       1.8785     0.030155
enh63858     2   43379800   43380800      5       2  150064       1.9536     0.025374
enh63859     2   43382200   43383200      3       1  150064       1.6676     0.047698
enh63934     2   44398700   44399700      3       2  150064       2.0651     0.019455
enh63979     2   45781400   45782400      4       1  150064       1.9771     0.024014
enh63989     2   45901900   45902900      3       2  150064       1.9215     0.027334
enh63993     2   45982600   45983600      6       2  150064        2.001     0.022695
enh63994     2   45986100   45987100      2       1  150064       2.3983    0.0082368
enh63998     2   46049600   46050600      5       3  150064       1.8345      0.03329
enh64014     2   46219200   46220200      5       3  150064       2.2403     0.012536
enh64021     2   46290100   46291100      4       2  150064         3.29    0.0005009
enh64073     2   46732100   46733100      3       1  150064       1.7323     0.041606
enh64078     2   46845200   46846200      1       1  150064       1.9138      0.02782
enh64144     2   47318200   47319200      5       2  150064       1.6891     0.045604
enh64148     2   47372300   47373300      4       2  150064       1.9839     0.023632
enh64151     2   47398600   47399600      2       1  150064        2.338    0.0096946
enh64154     2   47426100   47427100      3       2  150064       2.1413     0.016125
enh64156     2   47435700   47436700      3       1  150064       2.2505     0.012207
enh64158     2   47492500   47493500      4       2  150064       1.8052      0.03552
enh64164     2   47515800   47516800      2       1  150064       1.8555     0.031761
enh64185     2   47978900   47979900      3       2  150064       1.6925     0.045279
enh64186     2   47994600   47995600      3       2  150064        2.471    0.0067377
enh64188     2   48012300   48013300      7       3  150064       2.4451    0.0072404
enh64190     2   48094200   48095200      5       2  150064       2.4631    0.0068862
enh64191     2   48097200   48098200      3       1  150064        2.669    0.0038038
enh64192     2   48107600   48108600      3       2  150064       2.1297     0.016597
enh64193     2   48119100   48120100      5       3  150064       3.1034   0.00095655
enh64194     2   48120600   48121600      3       1  150064       2.1945     0.014099
enh64198     2   48128900   48129900      1       1  150064       2.9361     0.001662
enh64200     2   48274200   48275200      4       2  150064       4.0028   3.1302e-05
enh64204     2   48340600   48341600      1       1  150064       2.0415       0.0206
enh64207     2   48400100   48401100      3       2  150064       2.2237     0.013086
enh64210     2   48475900   48476900      1       1  150064       2.1128      0.01731
enh64211     2   48533700   48534700      3       2  150064       1.8526     0.031967
enh64212     2   48539400   48540400      3       1  150064       2.5746    0.0050181
enh64214     2   48545100   48546100      3       2  150064       2.2742     0.011476
enh64215     2   48547500   48548500      4       2  150064       2.1309     0.016547
enh64216     2   48551600   48552600      1       1  150064       2.8635     0.002095
enh64217     2   48559000   48560000      1       1  150064       2.3852     0.008534
enh64218     2   48568200   48569200      5       2  150064       3.0855    0.0010161
enh64221     2   48573100   48574100      2       1  150064        3.744   9.0567e-05
enh64222     2   48579800   48580800      2       1  150064       1.9463     0.025807
enh64223     2   48642400   48643400      6       4  150064       2.5081    0.0060695
enh64225     2   48647700   48648700      3       2  150064       2.8124    0.0024586
enh64226     2   48650100   48651100      5       2  150064       2.0343     0.020963
enh64231     2   48709300   48710300      4       2  150064       2.4451    0.0072406
enh64233     2   48723700   48724700      3       1  150064       2.0365     0.020849
enh64234     2   48736200   48737200      2       1  150064       2.8269      0.00235
enh64238     2   48942400   48943400      5       3  150064       2.6064     0.004575
enh64239     2   48949600   48950600      6       3  150064       1.9674     0.024568
enh64245     2   50141200   50142200      1       1  150064       1.7203      0.04269
enh64246     2   50719000   50720000      1       1  150064       3.0002     0.001349
enh64247     2   50752500   50753500      1       1  150064       2.1628      0.01528
enh64253     2   50885400   50886400      1       1  150064       2.8617     0.002107
enh64280     2   54011000   54012000      1       1  150064        3.377    0.0003664
enh64281     2   54053700   54054700      3       2  150064       2.6099    0.0045285
enh64285     2   54123900   54124900      1       1  150064        3.483    0.0002479
enh64286     2   54176800   54177800      4       2  150064       2.6881    0.0035929
enh64289     2   54194000   54195000      5       2  150064       1.9327     0.026638
enh64290     2   54242800   54243800      1       1  150064       2.2655      0.01174
enh64291     2   54268800   54269800      5       2  150064       2.2485     0.012273
enh64292     2   54274400   54275400      4       2  150064       2.9882    0.0014033
enh64293     2   54286700   54287700      1       1  150064       1.7875      0.03693
enh64295     2   54294800   54295800      2       1  150064       3.7032   0.00010645
enh64296     2   54300700   54301700      6       3  150064       1.7968      0.03618
enh64297     2   54308400   54309400      6       3  150064       4.0321   2.7641e-05
enh64299     2   54315100   54316100      2       1  150064       1.8354     0.033224
enh64301     2   54330600   54331600      4       2  150064       2.5832    0.0048945
enh64302     2   54333700   54334700      2       1  150064       3.4716   0.00025872
enh64303     2   54334900   54335900      6       2  150064       3.4022   0.00033419
enh64304     2   54341400   54342400      5       2  150064        2.161     0.015346
enh64325     2   54710800   54711800      5       2  150064       1.9319     0.026683
enh64328     2   54750300   54751300      3       2  150064       2.1909     0.014229
enh64330     2   54755500   54756500      2       1  150064        1.838     0.033028
enh64331     2   54757400   54758400      6       3  150064       2.0302      0.02117
enh64334     2   54773300   54774300      3       2  150064       2.1938     0.014124
enh64339     2   54796000   54797000      5       2  150064       1.7598     0.039218
enh64340     2   54805300   54806300     10       1  150064       1.7294     0.041868
enh64343     2   54816600   54817600      2       1  150064       1.9997     0.022765
enh64345     2   54830400   54831400      9       4  150064       2.9333    0.0016769
enh64347     2   54840600   54841600      4       2  150064       2.3714    0.0088612
enh64352     2   54893000   54894000      1       1  150064       2.0337      0.02099
enh64353     2   54896500   54897500      1       1  150064       1.6458       0.0499
enh64357     2   54907400   54908400      8       4  150064       2.6705    0.0037871
enh64360     2   54982700   54983700      1       1  150064       4.0212    2.895e-05
enh64362     2   54991200   54992200      4       2  150064       1.7609     0.039127
enh64364     2   54997900   54998900      3       2  150064       1.9983     0.022842
enh64365     2   54999500   55000500      4       2  150064       2.1037     0.017704
enh64366     2   55036700   55037700      8       3  150064       1.9925     0.023157
enh64371     2   55087000   55088000      4       2  150064       3.0483    0.0011507
enh64373     2   55132300   55133300      5       2  150064       2.5172    0.0059152
enh64375     2   55172700   55173700      5       2  150064       2.3761    0.0087491
enh64380     2   55209700   55210700      1       1  150064       2.0183      0.02178
enh64384     2   55222400   55223400      5       2  150064       2.7688     0.002813
enh64385     2   55224900   55225900      1       1  150064       2.2283      0.01293
enh64389     2   55241900   55242900      1       1  150064         2.37     0.008894
enh64390     2   55244700   55245700      4       2  150064       1.9155     0.027717
enh64391     2   55247600   55248600      6       3  150064       2.1461     0.015931
enh64396     2   55271400   55272400      3       1  150064       2.0184     0.021775
enh64397     2   55279600   55280600      5       2  150064       1.7551     0.039618
enh64406     2   55347200   55348200      5       3  150064        2.564    0.0051738
enh64410     2   55388400   55389400      3       1  150064       1.7531     0.039796
enh64413     2   55394800   55395800      4       2  150064       2.2021     0.013829
enh64414     2   55402100   55403100      4       2  150064       1.9132     0.027858
enh64425     2   55643400   55644400      5       2  150064       1.7164     0.043048
enh64441     2   55969900   55970900      9       4  150064        1.666     0.047857
enh64443     2   55996300   55997300      3       1  150064       2.3311     0.009874
enh64444     2   55999100   56000100      1       1  150064       3.1415    0.0008405
enh64445     2   56003500   56004500      5       2  150064       2.9448    0.0016157
enh64446     2   56006900   56007900      5       3  150064       1.6914     0.045376
enh64447     2   56037700   56038700      5       3  150064       1.6586     0.048597
enh64448     2   56054400   56055400      3       1  150064       2.7492     0.002987
enh64453     2   56086700   56087700      2       1  150064       1.7921      0.03656
enh64455     2   56096600   56097600      2       1  150064       1.8086     0.035259
enh64459     2   56128200   56129200      6       3  150064       2.4107    0.0079605
enh64464     2   56219300   56220300      2       1  150064       2.3018     0.010673
enh64465     2   56235600   56236600      2       1  150064        2.049     0.020231
enh64479     2   57557200   57558200      1       1  150064       1.9717      0.02432
enh64481     2   57947400   57948400      2       1  150064       3.7924   7.4597e-05
enh64482     2   57948000   57949000      2       1  150064       3.8989   4.8315e-05
enh64483     2   57986400   57987400      1       1  150064       4.5121     3.21e-06
enh64486     2   58269200   58270200      1       1  150064       2.7708     0.002796
enh64487     2   58272400   58273400      3       1  150064       3.1905   0.00071004
enh64488     2   58275500   58276500      2       1  150064       3.6076   0.00015451
enh64489     2   58325000   58326000      2       1  150064       3.0385    0.0011888
enh64490     2   58334800   58335800      4       2  150064       4.5604    2.553e-06
enh64492     2   58345900   58346900      2       1  150064       3.7149   0.00010163
enh64494     2   58373600   58374600      2       1  150064       1.8145     0.034804
enh64495     2   58464600   58465600      2       1  150064       4.6671   1.5271e-06
enh64496     2   58466300   58467300      3       2  150064        3.836   6.2534e-05
enh64497     2   58468400   58469400      2       1  150064       2.0918     0.018226
enh64498     2   58674600   58675600      3       2  150064       2.7116    0.0033483
enh64501     2   58846900   58847900      1       1  150064       1.8705      0.03071
enh64503     2   58861200   58862200      2       1  150064       1.7254     0.042225
enh64514     2   60440700   60441700      3       2  150064        2.635    0.0042066
enh64517     2   60512600   60513600      4       1  150064       2.2367     0.012652
enh64518     2   60523600   60524600      6       4  150064       2.1419     0.016103
enh64521     2   60610400   60611400      4       2  150064       1.8924     0.029221
enh64522     2   60618500   60619500      3       1  150064        2.879    0.0019949
enh64528     2   60706300   60707300      3       1  150064       3.0706    0.0010683
enh64529     2   60709900   60710900      3       2  150064       2.9125    0.0017926
enh64530     2   60727100   60728100      4       2  150064       4.0389   2.6851e-05
enh64532     2   60734300   60735300      2       1  150064       2.7538     0.002945
enh64534     2   60739400   60740400      2       1  150064       1.7872     0.036949
enh64535     2   60743000   60744000      2       1  150064       2.0799     0.018768
enh64557     2   61186400   61187400      1       1  150064       1.7034      0.04425
enh64564     2   61372800   61373800      2       1  150064       1.6976     0.044788
enh64573     2   61583500   61584500      3       2  150064       2.0802     0.018755
enh64574     2   61651600   61652600      3       1  150064       2.0621       0.0196
enh64575     2   61663200   61664200      3       2  150064        2.757     0.002917
enh64578     2   61692200   61693200      3       2  150064       2.6498    0.0040264
enh64617     2   62443800   62444800      1       1  150064       2.2089      0.01359
enh64622     2   62531700   62532700      5       2  150064       1.8878     0.029525
enh64628     2   62668600   62669600      5       3  150064       1.7843     0.037191
enh64629     2   62680300   62681300      5       2  150064       3.1357   0.00085727
enh64630     2   62683200   62684200      1       1  150064       1.9283      0.02691
enh64631     2   62684900   62685900      2       1  150064       2.4917    0.0063565
enh64633     2   62696600   62697600      1       1  150064       1.7781      0.03769
enh64634     2   62701400   62702400      3       2  150064       1.8237     0.034096
enh64635     2   62702900   62703900      2       1  150064       3.1968   0.00069488
enh64637     2   62713100   62714100      2       1  150064       2.3474     0.009452
enh64638     2   62715900   62716900      3       2  150064       2.7455    0.0030209
enh64639     2   62728700   62729700      5       2  150064       2.6717     0.003774
enh64640     2   62731800   62732800      2       1  150064       1.7793     0.037599
enh64641     2   62733800   62734800      3       2  150064       1.9632     0.024809
enh64646     2   62805100   62806100      5       3  150064       2.8598    0.0021198
enh64651     2   62868800   62869800      1       1  150064       1.6598      0.04848
enh64653     2   62886400   62887400      1       1  150064       2.3939     0.008335
enh64654     2   62889900   62890900      4       1  150064        2.365    0.0090144
enh64659     2   62969000   62970000      1       1  150064       2.8907     0.001922
enh64660     2   62987200   62988200      4       2  150064       3.0513    0.0011394
enh64670     2   63045000   63046000      1       1  150064       2.0351      0.02092
enh64673     2   63166700   63167700      3       1  150064       3.0863    0.0010132
enh64675     2   63194800   63195800      1       1  150064       2.4472     0.007199
enh64703     2   64064000   64065000      2       1  150064       1.8105     0.035108
enh64737     2   64395500   64396500      1       1  150064       1.9197      0.02745
enh64767     2   64674700   64675700      1       1  150064       2.2436      0.01243
enh64775     2   64749400   64750400      2       1  150064        1.778     0.037704
enh64783     2   64833300   64834300      1       1  150064       2.7279     0.003187
enh64889     2   65680000   65681000      4       2  150064       2.0811     0.018712
enh64892     2   65741600   65742600      5       3  150064       1.6634     0.048117
enh64893     2   65743600   65744600      6       4  150064       2.6965    0.0035041
enh64894     2   65764800   65765800      6       2  150064        2.757    0.0029165
enh64895     2   65766400   65767400      6       2  150064       2.3253     0.010028
enh64896     2   65772800   65773800      2       1  150064       2.6961    0.0035078
enh64899     2   65794400   65795400      7       3  150064        2.017     0.021847
enh64900     2   65800500   65801500     10       2  150064       2.0139      0.02201
enh64916     2   66778000   66779000      1       1  150064       2.7836     0.002688
enh64935     2   67616100   67617100      5       2  150064       2.1368     0.016308
enh64936     2   67621600   67622600      5       1  150064       2.3277    0.0099649
enh64938     2   67628300   67629300      2       1  150064       2.0485     0.020254
enh64939     2   67664100   67665100      5       2  150064       2.1313     0.016534
enh64944     2   67686600   67687600      2       1  150064       1.7255     0.042218
enh64948     2   67788300   67789300      1       1  150064        1.647      0.04978
enh64956     2   67979400   67980400      1       1  150064       1.7638      0.03888
enh64979     2   68386300   68387300      3       2  150064       3.0763     0.001048
enh64981     2   68417500   68418500      2       1  150064       1.6748     0.046984
enh64985     2   68444600   68445600      2       1  150064       2.9047    0.0018382
enh64991     2   68474300   68475300      3       1  150064       2.6963    0.0035057
enh64993     2   68481400   68482400      4       2  150064       2.1196      0.01702
enh64994     2   68482800   68483800      1       1  150064       2.8455     0.002217
enh65035     2   69153600   69154600      4       2  150064       2.5819    0.0049129
enh65073     2   69423200   69424200      2       1  150064       2.1456     0.015953
enh65083     2   69525300   69526300      5       2  150064       2.3921    0.0083763
enh65084     2   69534600   69535600      1       1  150064       2.2815      0.01126
enh65085     2   69536500   69537500      1       1  150064       1.9178      0.02757
enh65089     2   69662600   69663600      1       1  150064       2.0166      0.02187
enh65118     2   69909500   69910500      4       2  150064       2.1894     0.014283
enh65129     2   69971300   69972300      3       1  150064        1.813     0.034918
enh65136     2   69995100   69996100      2       1  150064       2.1241     0.016832
enh65139     2   70008100   70009100      1       1  150064        1.646      0.04988
enh65140     2   70016900   70017900      5       2  150064       1.7414     0.040805
enh65144     2   70055000   70056000      3       1  150064        1.947      0.02577
enh65146     2   70120000   70121000      3       1  150064       1.6926     0.045261
enh65148     2   70138900   70139900      2       1  150064       1.6613     0.048325
enh65149     2   70140200   70141200      1       1  150064       1.7366      0.04123
enh65150     2   70144800   70145800      2       1  150064        1.804     0.035616
enh65151     2   70153900   70154900      3       1  150064       1.7061     0.043991
enh65158     2   70205300   70206300      3       1  150064        1.676     0.046868
enh65161     2   70226300   70227300      1       1  150064       1.6616       0.0483
enh65165     2   70268400   70269400      1       1  150064        1.811      0.03507
enh65190     2   70429000   70430000      3       1  150064        1.647     0.049777
enh65193     2   70486200   70487200      1       1  150064       1.7425      0.04071
enh65198     2   70527400   70528400      2       1  150064       2.0229     0.021543
enh65210     2   70614500   70615500      4       2  150064       1.7036     0.044227
enh65242     2   70953900   70954900      1       1  150064       1.7563      0.03952
enh65244     2   71006600   71007600      6       2  150064       1.9993     0.022789
enh65253     2   71250800   71251800      5       2  150064       1.7343     0.041428
enh65265     2   71533600   71534600      7       3  150064       2.3967    0.0082707
enh65270     2   71644800   71645800      2       1  150064       2.6902    0.0035708
enh65271     2   71679300   71680300      2       1  150064       2.3736    0.0088076
enh65272     2   71682600   71683600      4       2  150064       1.8815     0.029951
enh65273     2   71685000   71686000      3       1  150064         2.35    0.0093856
enh65274     2   71698100   71699100      1       1  150064       2.1012      0.01781
enh65287     2   71947800   71948800      2       1  150064       1.9648     0.024718
enh65306     2   72335000   72336000      3       2  150064       2.8102    0.0024755
enh65309     2   72357200   72358200      2       1  150064       2.9769    0.0014561
enh65317     2   72568000   72569000      2       1  150064       1.7351      0.04136
enh65334     2   72992500   72993500      1       1  150064       2.5217     0.005839
enh65349     2   73161500   73162500      1       1  150064       5.1192    1.534e-07
enh65351     2   73207600   73208600      1       1  150064       4.2077     1.29e-05
enh65352     2   73227100   73228100      2       1  150064        3.489   0.00024239
enh65354     2   73289600   73290600      5       2  150064       2.1708     0.014974
enh65355     2   73290000   73291000      4       2  150064        2.548    0.0054178
enh65357     2   73295200   73296200      3       1  150064       3.5055   0.00022786
enh65360     2   73316300   73317300      2       1  150064       2.7022    0.0034439
enh65362     2   73329700   73330700      5       2  150064       3.1086   0.00094002
enh65363     2   73333600   73334600      1       1  150064       3.2959    0.0004906
enh65364     2   73336600   73337600      4       1  150064       2.6464    0.0040674
enh65366     2   73383200   73384200      6       2  150064       3.3548   0.00039715
enh65368     2   73439400   73440400      2       1  150064       3.9133   4.5522e-05
enh65372     2   73470800   73471800      2       1  150064       3.2132   0.00065622
enh65375     2   73611600   73612600      2       1  150064       3.7349   9.3901e-05
enh65377     2   73645000   73646000      3       2  150064       4.0018   3.1433e-05
enh65384     2   74058000   74059000      3       2  150064       2.4619    0.0069097
enh65385     2   74059200   74060200      2       1  150064       2.7866    0.0026634
enh65389     2   74086400   74087400      6       3  150064       2.9217    0.0017409
enh65390     2   74096900   74097900      7       2  150064       1.7997      0.03595
enh65410     2   74237500   74238500      2       1  150064       1.6804     0.046438
enh65413     2   74252600   74253600      5       2  150064       3.2561   0.00056485
enh65414     2   74259200   74260200      3       1  150064       2.8353    0.0022892
enh65416     2   74272200   74273200      2       1  150064       2.4259    0.0076357
enh65417     2   74302500   74303500      1       1  150064       2.6886     0.003588
enh65426     2   74428500   74429500      2       1  150064        2.288     0.011069
enh65461     2   74789200   74790200      3       2  150064        1.786     0.037053
enh65466     2   74810600   74811600      1       1  150064        1.784      0.03721
enh65477     2   74945800   74946800      2       1  150064       1.9111     0.027994
enh65481     2   74968600   74969600      8       1  150064       2.0363     0.020859
enh65494     2   75114600   75115600      6       2  150064       2.0817     0.018687
enh65495     2   75120400   75121400      2       1  150064       2.6601    0.0039054
enh65511     2   75602500   75603500      8       2  150064       2.1906     0.014239
enh65512     2   75606500   75607500      4       2  150064        1.983     0.023683
enh65525     2   75796200   75797200      4       2  150064        2.007     0.022373
enh65526     2   75799000   75800000      2       1  150064       2.1684     0.015065
enh65629     2   85517900   85518900      3       2  150064       1.6597     0.048483
enh65639     2   85601800   85602800      2       1  150064       1.8923     0.029224
enh65641     2   85605100   85606100      2       1  150064       1.8733     0.030516
enh65644     2   85623800   85624800      3       1  150064       2.2708     0.011579
enh65647     2   85637900   85638900      3       1  150064       2.8256    0.0023599
enh65674     2   85844600   85845600      1       1  150064       2.0794      0.01879
enh65679     2   85907900   85908900      1       1  150064       2.3152       0.0103
enh65688     2   85998200   85999200      3       1  150064       2.2507     0.012201
enh65749     2   86858900   86859900      2       1  150064       1.9001     0.028708
enh65750     2   86921500   86922500      2       1  150064       2.8746    0.0020226
enh65752     2   86930100   86931100      1       1  150064       2.7007      0.00346
enh65840     2   96193800   96194800      2       1  150064       2.0633     0.019543
enh65842     2   96336100   96337100      1       1  150064       1.7518       0.0399
enh65853     2   96814400   96815400      1       1  150064       1.9042      0.02844
enh65859     2   96924400   96925400      3       2  150064       2.9815    0.0014343
enh65861     2   96927700   96928700      1       1  150064        3.299    0.0004851
enh65880     2   97205100   97206100      1       1  150064       1.9382       0.0263
enh65886     2   97297600   97298600      1       1  150064        2.562     0.005203
enh65892     2   97395800   97396800      1       1  150064       2.3479     0.009439
enh65894     2   97413000   97414000      2       1  150064       3.9458   3.9765e-05
enh65896     2   97423100   97424100      1       1  150064       2.4367     0.007412
enh65897     2   97425400   97426400      2       1  150064       1.9136     0.027833
enh65899     2   97437300   97438300      1       1  150064       2.4135     0.007901
enh65903     2   97483400   97484400      1       1  150064       2.1714      0.01495
enh65904     2   97484100   97485100      2       1  150064        1.861     0.031371
enh65905     2   97498300   97499300      1       1  150064       2.0026      0.02261
enh65906     2   97504800   97505800      1       1  150064       2.0077      0.02234
enh65909     2   97524400   97525400      1       1  150064       2.0166      0.02187
enh65910     2   97536500   97537500      2       1  150064       1.9317     0.026699
enh65911     2   97539200   97540200      1       1  150064       3.1536    0.0008064
enh65916     2   97561000   97562000      4       2  150064       3.5904   0.00016506
enh65917     2   97563300   97564300      2       1  150064       1.7908     0.036665
enh65918     2   97564200   97565200      2       1  150064        2.942    0.0016304
enh65919     2   97571800   97572800      8       1  150064        3.648   0.00013214
enh65922     2   97594000   97595000      2       1  150064       4.0478   2.5853e-05
enh65926     2   97760800   97761800      4       1  150064       2.8376    0.0022727
enh65927     2   98261000   98262000      3       1  150064       2.6678    0.0038176
enh65932     2   98344400   98345400      2       1  150064       1.9617     0.024899
enh65936     2   98371200   98372200      2       1  150064       1.8939     0.029121
enh65937     2   98423000   98424000      2       1  150064       2.0199     0.021697
enh65945     2   98562000   98563000      1       1  150064       1.7704      0.03833
enh65946     2   98566100   98567100      3       2  150064       2.9216    0.0017413
enh65947     2   98567200   98568200      4       2  150064       1.9454     0.025862
enh65949     2   98579000   98580000      3       1  150064       1.9914      0.02322
enh65951     2   98583100   98584100      1       1  150064       2.9781      0.00145
enh65952     2   98599000   98600000      3       2  150064       2.0159     0.021906
enh65953     2   98608000   98609000      1       1  150064       2.0385      0.02075
enh65954     2   98612900   98613900      3       1  150064       2.9854     0.001416
enh65969     2   99060200   99061200      2       1  150064        1.857     0.031655
enh65970     2   99062600   99063600      4       2  150064         2.21     0.013552
enh65972     2   99070700   99071700      1       1  150064       1.7237      0.04238
enh65974     2   99073900   99074900      2       1  150064       1.7555     0.039587
enh65975     2   99075800   99076800      1       1  150064       1.7947      0.03635
enh65977     2   99084700   99085700      4       1  150064       1.7108     0.043559
enh65978     2   99092100   99093100      2       1  150064       1.7027      0.04431
enh65981     2   99099400   99100400      2       1  150064       1.7773     0.037758
enh65984     2   99124500   99125500      2       1  150064       1.8219     0.034239
enh65988     2   99178400   99179400      1       1  150064       1.8114      0.03504
enh65990     2   99222800   99223800      3       1  150064       1.6702     0.047443
enh65992     2   99280400   99281400      1       1  150064       2.0208      0.02165
enh66001     2   99409700   99410700      1       1  150064       1.8603      0.03142
enh66002     2   99422100   99423100      3       1  150064       1.7118      0.04347
enh66039     2  100252600  100253600      2       1  150064       3.1745   0.00075046
enh66040     2  100264300  100265300      2       1  150064       1.9657     0.024669
enh66043     2  100311800  100312800      1       1  150064       1.9067      0.02828
enh66044     2  100314300  100315300      5       2  150064       1.8463     0.032423
enh66046     2  100317200  100318200      2       1  150064       1.6839     0.046101
enh66047     2  100318000  100319000      4       2  150064       2.0301     0.021175
enh66064     2  101359600  101360600      2       1  150064       1.8952      0.02903
enh66066     2  101364200  101365200      4       2  150064       2.3063     0.010548
enh66068     2  101383400  101384400      1       1  150064       2.0703      0.01921
enh66071     2  101400300  101401300      1       1  150064       2.1584      0.01545
enh66083     2  101493900  101494900      4       2  150064       1.9468     0.025777
enh66088     2  101540800  101541800      3       2  150064       1.6633     0.048122
enh66109     2  101791300  101792300      1       1  150064       1.7855      0.03709
enh66113     2  101867600  101868600      3       2  150064       1.9112     0.027987
enh66120     2  101943700  101944700      1       1  150064       1.7071       0.0439
enh66121     2  101946200  101947200      1       1  150064       1.7149      0.04318
enh66122     2  101954000  101955000      3       1  150064       1.8304     0.033594
enh66124     2  101972300  101973300      5       3  150064       2.0167     0.021864
enh66132     2  102050800  102051800      8       2  150064       1.7087     0.043751
enh66216     2  102698200  102699200      4       2  150064       1.8707     0.030694
enh66218     2  102700800  102701800      3       1  150064       2.0026     0.022612
enh66219     2  102711300  102712300      2       1  150064       2.0505     0.020159
enh66222     2  102723500  102724500      3       2  150064       1.7149     0.043183
enh66223     2  102731400  102732400      6       3  150064       2.0973     0.017986
enh66224     2  102738300  102739300      3       1  150064       1.9493     0.025632
enh66225     2  102743800  102744800      2       1  150064        1.908     0.028196
enh66227     2  102757500  102758500      6       2  150064       2.2417     0.012491
enh66230     2  102782300  102783300      2       1  150064       2.2052     0.013721
enh66244     2  102934000  102935000      1       1  150064        1.652      0.04927
enh66262     2  103314500  103315500      5       2  150064       2.2708     0.011579
enh66264     2  103351300  103352300      2       1  150064       2.8196    0.0024038
enh66276     2  105856100  105857100      3       2  150064       2.1553     0.015568
enh66279     2  105910200  105911200      2       1  150064        1.827      0.03385
enh66286     2  105946800  105947800      2       1  150064       1.7449     0.040499
enh66316     2  106349900  106350900      6       3  150064       1.8671     0.030942
enh66318     2  106360000  106361000      3       2  150064        1.892     0.029247
enh66389     2  108979700  108980700      1       1  150064       2.6078     0.004556
enh66396     2  109148800  109149800      1       1  150064        1.995      0.02302
enh66398     2  109158000  109159000      2       1  150064       1.8603     0.031424
enh66405     2  109200400  109201400      6       3  150064       1.6519      0.04928
enh66410     2  109208400  109209400      6       3  150064       2.4494    0.0071557
enh66414     2  109228000  109229000      4       2  150064       1.7673     0.038585
enh66420     2  109239600  109240600      7       3  150064       1.7272     0.042062
enh66481     2  110271300  110272300      3       2  150064        3.763   8.3956e-05
enh66483     2  110276600  110277600      1       1  150064       2.4909     0.006371
enh66484     2  110316000  110317000      3       2  150064       4.2529   1.0551e-05
enh66485     2  110317800  110318800      2       1  150064       2.9339    0.0016739
enh66486     2  110343900  110344900      3       2  150064       3.7946   7.3937e-05
enh66489     2  110363400  110364400      1       1  150064       3.8623    5.617e-05
enh66490     2  110365900  110366900      2       1  150064       4.0009   3.1548e-05
enh66491     2  110367300  110368300      2       1  150064       3.2812   0.00051685
enh66492     2  110368300  110369300      2       1  150064       2.5291    0.0057185
enh66493     2  110395300  110396300      3       1  150064        2.386    0.0085156
enh66494     2  110401800  110402800      4       2  150064       2.3766    0.0087369
enh66504     2  110854900  110855900      1       1  150064       2.0367      0.02084
enh66505     2  110857800  110858800      3       2  150064       1.8023     0.035747
enh66511     2  110882800  110883800      4       2  150064        2.339    0.0096676
enh66513     2  110906800  110907800      2       1  150064        2.578    0.0049685
enh66514     2  110910500  110911500      3       1  150064       2.0166     0.021871
enh66516     2  110931000  110932000      1       1  150064         2.71     0.003364
enh66526     2  111471100  111472100      4       2  150064       2.4124    0.0079242
enh66536     2  111917600  111918600      4       2  150064       1.7494     0.040109
enh66557     2  112249000  112250000      3       1  150064       1.8719     0.030608
enh66559     2  112253800  112254800      2       1  150064       1.8224     0.034198
enh66563     2  112379900  112380900      2       1  150064       1.6795     0.046528
enh66579     2  112703800  112704800      3       1  150064       1.7818     0.037389
enh66582     2  112732700  112733700      2       1  150064        1.863     0.031232
enh66584     2  112763600  112764600      4       2  150064       2.0325     0.021052
enh66697     2  114081300  114082300      4       2  150064        1.824     0.034076
enh66698     2  114086400  114087400      3       2  150064       2.2756     0.011434
enh66719     2  114634600  114635600      4       2  150064       2.8604    0.0021153
enh66721     2  114650600  114651600      5       2  150064        1.947     0.025765
enh66723     2  114667500  114668500      4       2  150064       2.4829    0.0065155
enh66739     2  118817800  118818800      4       2  150064       1.7433     0.040641
enh66743     2  118871500  118872500      7       3  150064       2.6682    0.0038135
enh66744     2  118875000  118876000      6       2  150064        3.052    0.0011365
enh66747     2  118926200  118927200      3       1  150064       1.9362     0.026422
enh66750     2  119120800  119121800      2       1  150064       1.9719     0.024313
enh66751     2  119144900  119145900      3       1  150064       2.0439     0.020484
enh66757     2  119252400  119253400      1       1  150064       2.4808     0.006555
enh66760     2  119444000  119445000      2       1  150064       1.8348     0.033267
enh66764     2  119495700  119496700      2       1  150064       2.5066    0.0060945
enh66765     2  119504200  119505200      3       2  150064       2.0998     0.017873
enh66767     2  119618800  119619800      4       2  150064       2.2226      0.01312
enh66780     2  119982300  119983300     10       3  150064        1.799      0.03601
enh66815     2  120774400  120775400      3       1  150064       1.6981     0.044745
enh66826     2  120984500  120985500      2       1  150064       1.6772     0.046754
enh66828     2  120990100  120991100      1       1  150064       1.6535      0.04911
enh66840     2  121077000  121078000      2       1  150064       1.9115     0.027967
enh66841     2  121125000  121126000     10       2  150064       2.5448    0.0054677
enh66846     2  121303200  121304200      2       1  150064       1.9769     0.024025
enh66854     2  121377500  121378500      4       2  150064       1.6629      0.04817
enh66859     2  121460800  121461800      1       1  150064       1.6851      0.04598
enh66897     2  121954300  121955300      3       1  150064       1.7022     0.044361
enh66902     2  122060800  122061800      1       1  150064       1.8367      0.03313
enh66908     2  122232500  122233500      2       1  150064       2.1579     0.015469
enh66921     2  122277500  122278500      3       2  150064       1.7412     0.040824
enh66924     2  122290300  122291300      2       1  150064        2.287     0.011099
enh66952     2  122494800  122495800      1       1  150064       2.8163     0.002429
enh66953     2  122511700  122512700      1       1  150064       1.8269      0.03386
enh66958     2  122547600  122548600      1       1  150064       2.3516     0.009346
enh66962     2  122787400  122788400      2       1  150064       1.9835     0.023658
enh66985     2  127844500  127845500      1       1  150064       2.7431     0.003043
enh66986     2  127850500  127851500      2       1  150064       1.8863      0.02963
enh66987     2  127852000  127853000      3       1  150064       3.1578   0.00079478
enh66988     2  127862300  127863300      8       4  150064       2.0802     0.018755
enh66991     2  127903600  127904600     10       4  150064       1.7458     0.040421
enh67016     2  128222300  128223300      2       1  150064       1.7947     0.036347
enh67050     2  128786200  128787200      2       1  150064       1.7097     0.043657
enh67072     2  129153400  129154400      9       1  150064       1.9032      0.02851
enh67073     2  129165500  129166500      8       4  150064       2.2622     0.011842
enh67113     2  131132100  131133100      1       1  150064       2.2907      0.01099
enh67115     2  131149400  131150400      1       1  150064       2.1072      0.01755
enh67130     2  131654900  131655900      2       1  150064       2.2017     0.013842
enh67137     2  131799400  131800400      1       1  150064       3.4002    0.0003367
enh67138     2  131813300  131814300      1       1  150064       3.2902    0.0005006
enh67139     2  131848900  131849900      1       1  150064       2.5573     0.005274
enh67140     2  131852000  131853000      2       1  150064       2.6769    0.0037155
enh67141     2  131861200  131862200      4       2  150064        3.335   0.00042656
enh67142     2  131864500  131865500      2       1  150064        2.684    0.0036368
enh67150     2  132431400  132432400      2       1  150064       2.2331     0.012771
enh67155     2  133105600  133106600      1       1  150064       1.6687      0.04759
enh67162     2  133220500  133221500      3       2  150064       1.8809     0.029995
enh67227     2  134570500  134571500      3       2  150064       1.6545     0.049014
enh67228     2  134572400  134573400      6       2  150064       1.9247     0.027133
enh67229     2  134575200  134576200      4       2  150064       1.7073     0.043887
enh67230     2  134578700  134579700      5       2  150064       1.8196      0.03441
enh67237     2  134879700  134880700      1       1  150064        3.271    0.0005359
enh67238     2  134880600  134881600      2       1  150064       2.8151    0.0024384
enh67240     2  134895300  134896300      3       1  150064       3.9695   3.6018e-05
enh67241     2  134897000  134898000      1       1  150064       4.2027    1.319e-05
enh67242     2  134897900  134898900      3       2  150064       3.6291    0.0001422
enh67243     2  134900100  134901100      3       2  150064       3.1516   0.00081185
enh67274     2  135164300  135165300      2       1  150064       1.9326     0.026643
enh67284     2  135603000  135604000      3       1  150064       2.8089    0.0024852
enh67286     2  135674200  135675200      1       1  150064       3.0217     0.001257
enh67317     2  136530800  136531800      1       1  150064       1.8062      0.03544
enh67352     2  138737600  138738600      1       1  150064        1.833       0.0334
enh67361     2  138960000  138961000      3       2  150064       1.7479     0.040238
enh67367     2  139051600  139052600      4       1  150064       1.6515     0.049314
enh67370     2  139153200  139154200      4       1  150064       3.0996   0.00096897
enh67371     2  139173300  139174300      4       2  150064       3.4552   0.00027495
enh67374     2  139181700  139182700      2       1  150064       2.1962     0.014038
enh67376     2  139212200  139213200      5       2  150064       3.7909   7.5059e-05
enh67386     2  139293500  139294500      3       2  150064       1.7277     0.042024
enh67395     2  139446900  139447900      7       4  150064       1.7041     0.044177
enh67398     2  139469300  139470300      3       2  150064       2.3454    0.0095021
enh67399     2  139509900  139510900      4       2  150064       1.8531     0.031938
enh67401     2  139706100  139707100      2       1  150064       1.7994     0.035976
enh67402     2  139732200  139733200      5       2  150064       1.7573     0.039437
enh67403     2  139755100  139756100      2       1  150064       1.8382     0.033018
enh67407     2  141260300  141261300      4       2  150064        3.241   0.00059564
enh67442     2  144230400  144231400      4       2  150064       1.8235     0.034111
enh67448     2  144658000  144659000      4       2  150064       1.9513     0.025511
enh67449     2  144659200  144660200      5       3  150064       1.7364     0.041249
enh67455     2  144844000  144845000      1       1  150064       2.1123      0.01733
enh67456     2  144857200  144858200      1       1  150064       2.1594      0.01541
enh67457     2  144859600  144860600      1       1  150064       2.7913     0.002625
enh67464     2  145090400  145091400      1       1  150064       3.2093    0.0006652
enh67469     2  145184200  145185200      2       1  150064       3.2428   0.00059181
enh67472     2  145213700  145214700      2       1  150064        3.645   0.00013371
enh67500     2  145763900  145764900      4       2  150064       2.0865     0.018465
enh67506     2  145816000  145817000      1       1  150064       2.4373     0.007398
enh67511     2  145853600  145854600      2       1  150064       2.5005    0.0062014
enh67519     2  146437600  146438600      1       1  150064        5.487    2.044e-08
enh67520     2  146440100  146441100      1       1  150064       5.5139    1.755e-08
enh67533     2  147391800  147392800      1       1  150064       1.8679      0.03089
enh67538     2  147578600  147579600      2       1  150064       4.3816   5.8918e-06
enh67540     2  147611100  147612100      2       1  150064       3.5042   0.00022899
enh67543     2  147674400  147675400      1       1  150064       2.3878     0.008475
enh67551     2  147857400  147858400      3       1  150064       2.0959     0.018045
enh67558     2  148113200  148114200      4       2  150064       2.6499    0.0040257
enh67571     2  148645900  148646900      3       2  150064       1.8045     0.035575
enh67573     2  148775600  148776600      2       1  150064       2.2751     0.011451
enh67575     2  148801400  148802400      2       1  150064       2.2525     0.012147
enh67579     2  149001800  149002800      3       2  150064       2.0629     0.019559
enh67580     2  149095900  149096900      3       2  150064       2.0302     0.021168
enh67582     2  149340200  149341200      2       1  150064       2.8356    0.0022872
enh67588     2  149403900  149404900      3       1  150064       1.7192     0.042789
enh67600     2  149863400  149864400      2       1  150064       1.8528     0.031956
enh67605     2  149915400  149916400     10       2  150064        3.347   0.00040851
enh67619     2  150222200  150223200      1       1  150064       1.6946      0.04508
enh67622     2  150394600  150395600      1       1  150064       2.0672      0.01936
enh67627     2  150453700  150454700      3       2  150064       2.2572     0.011997
enh67628     2  150454400  150455400      2       1  150064       1.9964     0.022947
enh67631     2  150468000  150469000      1       1  150064       1.6918      0.04534
enh67635     2  150588500  150589500      5       1  150064       1.9305     0.026775
enh67653     2  150982600  150983600      2       1  150064       1.7862     0.037035
enh67663     2  151129100  151130100      1       1  150064       2.4734     0.006691
enh67664     2  151143000  151144000      1       1  150064       2.3427     0.009572
enh67665     2  151149900  151150900      4       2  150064       1.7669     0.038618
enh67666     2  151152900  151153900      3       1  150064       1.9129     0.027881
enh67743     2  153023300  153024300      2       1  150064       2.3393    0.0096609
enh67746     2  153030100  153031100      2       1  150064       2.0004     0.022726
enh67748     2  153056200  153057200      2       1  150064       3.3625   0.00038614
enh67749     2  153057600  153058600      4       1  150064       3.4491   0.00028119
enh67750     2  153079400  153080400      2       1  150064       2.7181    0.0032833
enh67751     2  153080200  153081200      1       1  150064       3.0527     0.001134
enh67752     2  153084200  153085200      4       1  150064        2.749    0.0029893
enh67753     2  153097700  153098700      2       1  150064        2.413    0.0079114
enh67754     2  153103400  153104400      3       2  150064       2.2439     0.012418
enh67755     2  153160900  153161900      1       1  150064       2.7784     0.002731
enh67756     2  153190500  153191500      3       1  150064       2.3965     0.008276
enh67757     2  153194200  153195200      2       1  150064       1.7245     0.042307
enh67758     2  153195300  153196300      3       1  150064       1.7349     0.041383
enh67763     2  153232800  153233800      4       2  150064       2.2087     0.013597
enh67764     2  153236600  153237600      6       2  150064       1.7094     0.043691
enh67767     2  153257100  153258100      6       2  150064       2.3195     0.010184
enh67776     2  153276300  153277300      3       1  150064       2.5588    0.0052524
enh67777     2  153277700  153278700      2       1  150064       2.4095    0.0079867
enh67778     2  153278800  153279800      1       1  150064       2.3908     0.008405
enh67779     2  153282700  153283700      4       2  150064       2.1357     0.016352
enh67809     2  153450800  153451800      4       1  150064       1.8652     0.031074
enh67813     2  153550800  153551800      2       1  150064        2.609    0.0045403
enh67816     2  153586800  153587800      4       2  150064       2.7664    0.0028339
enh67817     2  153732200  153733200      2       1  150064        2.038     0.020776
enh67818     2  153781300  153782300      5       2  150064        1.778     0.037698
enh67827     2  156971800  156972800      1       1  150064       1.7595      0.03925
enh67853     2  157522200  157523200      3       2  150064       1.8265     0.033888
enh67854     2  157522900  157523900      2       1  150064       1.7786     0.037654
enh67888     2  158583800  158584800      2       1  150064       1.7378     0.041123
enh67889     2  158604200  158605200      1       1  150064       2.2924      0.01094
enh67891     2  158614600  158615600      2       1  150064       1.9884     0.023385
enh67901     2  158695300  158696300      1       1  150064       1.7127      0.04338
enh67914     2  158866900  158867900      3       1  150064       2.3107     0.010425
enh67915     2  158867800  158868800      4       2  150064       1.9431     0.026002
enh67921     2  159181800  159182800      5       2  150064         2.16     0.015386
enh67923     2  159251400  159252400     10       4  150064       2.3709    0.0088722
enh67925     2  159316700  159317700      4       2  150064       3.1216    0.0008994
enh67926     2  159317800  159318800      1       1  150064       3.0743     0.001055
enh67928     2  159333600  159334600      1       1  150064       3.0841     0.001021
enh67929     2  159338700  159339700      5       2  150064       3.5198   0.00021596
enh67930     2  159343100  159344100      5       2  150064        2.627    0.0043076
enh67931     2  159349800  159350800      4       2  150064       3.4879   0.00024343
enh67934     2  159358900  159359900      5       3  150064       2.8276    0.0023449
enh67936     2  159363300  159364300      2       1  150064       3.1839   0.00072655
enh67937     2  159366400  159367400      5       3  150064       2.3128     0.010367
enh67938     2  159385600  159386600      3       2  150064        2.239     0.012579
enh67939     2  159395400  159396400      1       1  150064       1.8639      0.03117
enh67940     2  159442600  159443600      4       2  150064       2.3947    0.0083161
enh67941     2  159456700  159457700      4       2  150064       1.8957     0.029002
enh68029     2  160373900  160374900      3       2  150064       3.3424   0.00041536
enh68030     2  160428000  160429000      5       1  150064       2.6272    0.0043048
enh68031     2  160452000  160453000      2       1  150064       2.1157     0.017185
enh68032     2  160456800  160457800      1       1  150064       2.4167     0.007832
enh68033     2  160462100  160463100      4       2  150064       3.1026   0.00095914
enh68035     2  160468400  160469400      2       1  150064       2.9327      0.00168
enh68036     2  160474100  160475100      2       1  150064       3.4676   0.00026257
enh68037     2  160494500  160495500      6       3  150064       2.0949     0.018091
enh68038     2  160540800  160541800      3       2  150064       2.6856    0.0036201
enh68039     2  160566800  160567800      5       2  150064       2.1417     0.016107
enh68040     2  160571600  160572600      4       1  150064       2.4048    0.0080913
enh68041     2  160591300  160592300      2       1  150064       2.1797      0.01464
enh68042     2  160593200  160594200      4       1  150064       2.6123    0.0044965
enh68046     2  160748300  160749300      2       1  150064       1.7573     0.039436
enh68049     2  160816300  160817300      2       1  150064       2.2192     0.013237
enh68065     2  161013600  161014600      5       3  150064       1.8354      0.03322
enh68067     2  161048400  161049400      5       2  150064       1.9655      0.02468
enh68089     2  161138400  161139400      1       1  150064       1.6973      0.04482
enh68114     2  161236600  161237600      3       2  150064       1.9082     0.028185
enh68129     2  161283800  161284800      2       1  150064       2.6417    0.0041247
enh68130     2  161284400  161285400      6       2  150064       2.2613     0.011869
enh68133     2  161320200  161321200      2       1  150064       2.3861    0.0085146
enh68143     2  161373200  161374200      2       1  150064       1.9984     0.022835
enh68151     2  161503000  161504000      4       1  150064       1.8825     0.029883
enh68197     2  162883900  162884900      1       1  150064       2.6015     0.004641
enh68198     2  162885500  162886500      1       1  150064       3.3731    0.0003716
enh68238     2  164522300  164523300      2       1  150064       1.8257     0.033945
enh68294     2  165970500  165971500      1       1  150064       1.6512      0.04935
enh68311     2  166651700  166652700      2       1  150064       2.5262    0.0057657
enh68313     2  166693300  166694300      3       2  150064       3.4033   0.00033287
enh68314     2  166733600  166734600      5       3  150064       2.0492     0.020222
enh68319     2  166811000  166812000      2       1  150064       3.2935   0.00049468
enh68320     2  166887300  166888300      2       1  150064       2.0932     0.018164
enh68323     2  167042000  167043000      4       1  150064       1.7104     0.043599
enh68328     2  167170500  167171500      8       1  150064       2.8186    0.0024117
enh68329     2  167199700  167200700      3       2  150064       2.7631    0.0028626
enh68373     2  169315300  169316300      3       2  150064       2.2001     0.013901
enh68375     2  169323000  169324000      2       1  150064       1.7044     0.044157
enh68376     2  169326400  169327400      1       1  150064       2.2774      0.01138
enh68381     2  169375300  169376300      5       2  150064       1.9554     0.025268
enh68383     2  169378100  169379100      2       1  150064       1.8807     0.030008
enh68386     2  169381900  169382900      3       1  150064       2.4077    0.0080276
enh68387     2  169385400  169386400      1       1  150064       1.8837       0.0298
enh68397     2  169438000  169439000      2       1  150064       2.5969    0.0047033
enh68401     2  169455900  169456900      2       1  150064       2.0734     0.019067
enh68403     2  169470300  169471300      3       1  150064       2.2577     0.011982
enh68404     2  169495500  169496500      3       1  150064        2.075     0.018993
enh68409     2  169546900  169547900      2       1  150064       1.8941     0.029108
enh68422     2  169847800  169848800      3       1  150064       1.7585     0.039332
enh68425     2  169861900  169862900      1       1  150064       1.6554      0.04892
enh68426     2  169868300  169869300      2       1  150064       1.7016     0.044414
enh68436     2  169948400  169949400      1       1  150064        2.361     0.009114
enh68446     2  170428300  170429300      1       1  150064       2.0183      0.02178
enh68498     2  171890500  171891500      1       1  150064       2.0347      0.02094
enh68500     2  171942900  171943900      2       1  150064       2.5562    0.0052908
enh68501     2  172002900  172003900      4       2  150064       2.1514     0.015721
enh68506     2  172042000  172043000      2       1  150064       2.3901    0.0084208
enh68510     2  172127900  172128900      4       2  150064         2.25     0.012225
enh68537     2  172560100  172561100      3       2  150064       4.1165   1.9238e-05
enh68539     2  172564100  172565100      1       1  150064       3.1527    0.0008088
enh68541     2  172619500  172620500      6       2  150064       4.4565    4.165e-06
enh68542     2  172654800  172655800      1       1  150064       4.1125    1.957e-05
enh68543     2  172663500  172664500      3       2  150064       1.9055     0.028358
enh68546     2  172734600  172735600      1       1  150064       4.1989    1.341e-05
enh68554     2  172865500  172866500      7       2  150064       3.5524   0.00019089
enh68555     2  172873600  172874600      1       1  150064       3.0425     0.001173
enh68558     2  172974600  172975600      4       1  150064       4.2612   1.0165e-05
enh68579     2  173158300  173159300      4       2  150064       2.3321    0.0098487
enh68604     2  173507700  173508700      8       3  150064       1.9746     0.024154
enh68605     2  173511500  173512500      4       2  150064       1.7638     0.038881
enh68612     2  173565800  173566800      2       1  150064       1.8664      0.03099
enh68617     2  173707500  173708500      2       1  150064       2.0173     0.021831
enh68641     2  173943600  173944600      4       2  150064       1.7994     0.035978
enh68646     2  173954300  173955300      2       1  150064       2.8521    0.0021718
enh68649     2  173971000  173972000      2       1  150064       1.8199     0.034386
enh68654     2  173991200  173992200      3       1  150064       1.6904     0.045479
enh68655     2  173995100  173996100      1       1  150064       1.6463      0.04985
enh68656     2  173996800  173997800      4       2  150064       2.8268    0.0023508
enh68657     2  173997700  173998700      4       2  150064       1.9024     0.028556
enh68658     2  173999700  174000700      4       2  150064       1.7147       0.0432
enh68659     2  174001700  174002700      5       2  150064       2.8835    0.0019665
enh68660     2  174009800  174010800      3       2  150064       2.0908     0.018275
enh68661     2  174013800  174014800      5       2  150064       2.3503    0.0093802
enh68666     2  174036400  174037400      4       2  150064       3.3542   0.00039798
enh68668     2  174052300  174053300      4       2  150064       2.7049    0.0034158
enh68671     2  174075000  174076000      6       3  150064       2.7938    0.0026043
enh68672     2  174078900  174079900      4       2  150064       3.0227    0.0012525
enh68673     2  174082900  174083900      3       2  150064       2.1942     0.014112
enh68690     2  174516300  174517300      3       2  150064       2.1923     0.014177
enh68694     2  174531500  174532500      3       2  150064       1.7208     0.042641
enh68701     2  174787000  174788000      3       1  150064       1.9503      0.02557
enh68705     2  174812400  174813400      2       1  150064       2.1035     0.017712
enh68707     2  174823800  174824800      4       2  150064       1.6724     0.047225
enh68708     2  174825500  174826500      5       3  150064        2.569    0.0050997
enh68714     2  174874400  174875400      7       3  150064       2.6558    0.0039564
enh68716     2  174887600  174888600      6       2  150064       2.2393      0.01257
enh68718     2  174896600  174897600      5       2  150064       1.8852     0.029699
enh68724     2  174918400  174919400      3       1  150064       1.9065     0.028292
enh68727     2  174982700  174983700      4       2  150064        2.473    0.0066985
enh68729     2  175018800  175019800      4       2  150064       2.2904     0.010999
enh68730     2  175022000  175023000      2       1  150064       1.6568     0.048783
enh68731     2  175041300  175042300      1       1  150064       2.2454      0.01237
enh68734     2  175099400  175100400      4       2  150064        2.874    0.0020268
enh68735     2  175108300  175109300      2       1  150064       2.0202     0.021682
enh68736     2  175111000  175112000      2       1  150064       2.6259    0.0043211
enh68737     2  175113800  175114800      1       1  150064       2.3959     0.008289
enh68738     2  175124400  175125400      3       1  150064       3.0443    0.0011662
enh68741     2  175258300  175259300      1       1  150064       1.7408      0.04086
enh68745     2  175396000  175397000      3       2  150064       1.7499     0.040067
enh68746     2  175400300  175401300      1       1  150064        2.639     0.004157
enh68751     2  175464300  175465300      1       1  150064       1.9423      0.02605
enh68752     2  175467300  175468300      3       1  150064       2.0291     0.021226
enh68753     2  175470600  175471600      1       1  150064       2.5642     0.005171
enh68754     2  175474800  175475800      2       1  150064       2.2738      0.01149
enh68759     2  175636500  175637500      3       1  150064       1.6477     0.049707
enh68765     2  175698200  175699200      1       1  150064       1.9179      0.02756
enh68772     2  175892200  175893200      1       1  150064        1.768      0.03853
enh68790     2  177147700  177148700      1       1  150064       1.9747      0.02415
enh68792     2  177156100  177157100      2       1  150064       1.8023     0.035745
enh68796     2  177325500  177326500      2       1  150064       2.2756     0.011434
enh68865     2  178853600  178854600      3       1  150064       1.9823     0.023722
enh68866     2  178862500  178863500      5       2  150064       1.8125     0.034956
enh68869     2  178976200  178977200      2       1  150064       1.9619     0.024889
enh68870     2  178978300  178979300      2       1  150064       2.7261    0.0032045
enh68882     2  179136900  179137900      1       1  150064       1.7273      0.04206
enh68903     2  179621200  179622200      2       1  150064       1.7078     0.043833
enh68923     2  180308300  180309300      6       3  150064       2.5323    0.0056657
enh68924     2  180311400  180312400      3       2  150064       3.6449   0.00013374
enh68926     2  180324900  180325900      3       2  150064       4.3777   5.9962e-06
enh68927     2  180331600  180332600      3       2  150064        2.154     0.015622
enh68937     2  180864900  180865900      2       1  150064       2.6308    0.0042587
enh68939     2  180877200  180878200      4       2  150064       2.3772    0.0087231
enh68940     2  180881200  180882200      3       1  150064       1.9512     0.025517
enh68941     2  180989700  180990700      1       1  150064       3.4796    0.0002511
enh68942     2  180994600  180995600      7       4  150064        2.527    0.0057514
enh68952     2  181384400  181385400      1       1  150064       1.9495      0.02562
enh69026     2  183391000  183392000      6       2  150064       2.5144    0.0059624
enh69028     2  183537000  183538000      5       2  150064       1.6551     0.048954
enh69029     2  183579200  183580200      2       1  150064       2.4001    0.0081953
enh69034     2  183813900  183814900      2       1  150064       1.8571     0.031646
enh69035     2  183817500  183818500      5       2  150064        2.034     0.020977
enh69036     2  183874500  183875500      2       1  150064       3.0777     0.001043
enh69040     2  183891400  183892400      4       2  150064       2.0394     0.020705
enh69057     2  185418900  185419900      1       1  150064       1.6863      0.04587
enh69059     2  185550500  185551500      3       1  150064       2.4042    0.0081029
enh69083     2  187409000  187410000      2       1  150064       2.2828     0.011221
enh69087     2  187437300  187438300      3       2  150064       1.7134     0.043323
enh69104     2  188255400  188256400      1       1  150064       1.7603      0.03918
enh69115     2  188412000  188413000      2       1  150064       1.7926     0.036515
enh69128     2  189163200  189164200      3       2  150064       1.8551     0.031793
enh69129     2  189167900  189168900      2       1  150064        2.019     0.021745
enh69134     2  189246500  189247500      2       1  150064       2.9245     0.001725
enh69137     2  189493700  189494700      5       3  150064       2.0648     0.019473
enh69142     2  189648700  189649700      4       2  150064       2.0675     0.019345
enh69143     2  189651600  189652600      2       1  150064       2.6071    0.0045662
enh69144     2  189676900  189677900      4       2  150064       1.8923     0.029229
enh69195     2  190399200  190400200      1       1  150064        1.646      0.04988
enh69199     2  190433700  190434700      2       1  150064       2.1181     0.017084
enh69206     2  190528000  190529000      6       3  150064       1.7229     0.042457
enh69232     2  191216400  191217400      3       2  150064       1.7361     0.041272
enh69234     2  191222400  191223400      3       1  150064       2.3504     0.009376
enh69237     2  191277400  191278400      1       1  150064       1.8367      0.03313
enh69246     2  191400700  191401700      3       2  150064       1.7662     0.038684
enh69248     2  191410300  191411300      5       2  150064       1.9238     0.027189
enh69249     2  191412400  191413400      6       2  150064       2.8054    0.0025128
enh69251     2  191441500  191442500      4       2  150064       1.8885     0.029478
enh69254     2  191471900  191472900      4       2  150064       2.0687     0.019289
enh69257     2  191492600  191493600      2       1  150064       2.4091    0.0079953
enh69279     2  191718400  191719400      1       1  150064       1.8464      0.03242
enh69287     2  191768500  191769500      2       1  150064       2.3442     0.009534
enh69290     2  191789200  191790200      3       2  150064       1.7089     0.043738
enh69299     2  191879400  191880400      4       2  150064       1.7544     0.039678
enh69300     2  191884000  191885000      3       2  150064       1.8504     0.032126
enh69301     2  191886000  191887000      4       2  150064       2.4662    0.0068282
enh69304     2  191906100  191907100      1       1  150064       2.1558      0.01555
enh69305     2  191914800  191915800      4       1  150064       1.8149     0.034767
enh69399     2  194018200  194019200      2       1  150064       4.5093   3.2525e-06
enh69414     2  196385400  196386400      4       1  150064       3.4052   0.00033053
enh69415     2  196397100  196398100      4       1  150064       3.4271   0.00030498
enh69417     2  196408900  196409900      5       2  150064       3.6552   0.00012851
enh69421     2  196465700  196466700      2       1  150064       2.4135    0.0079001
enh69433     2  196763200  196764200      2       1  150064       2.4382    0.0073811
enh69434     2  196767100  196768100      1       1  150064       2.2603       0.0119
enh69435     2  196932200  196933200      7       3  150064       3.1076   0.00094311
enh69436     2  196952800  196953800      3       2  150064       2.2759     0.011426
enh69437     2  196977600  196978600      3       2  150064       2.2846     0.011167
enh69438     2  196988400  196989400      1       1  150064       2.0077      0.02234
enh69445     2  197071100  197072100      3       2  150064       1.6588     0.048578
enh69459     2  197140500  197141500      3       2  150064        2.866    0.0020784
enh69460     2  197142900  197143900      9       2  150064       2.6898    0.0035744
enh69461     2  197149200  197150200      1       1  150064       2.4366     0.007413
enh69466     2  197264300  197265300      3       2  150064       1.6888     0.045631
enh69468     2  197344900  197345900      3       2  150064       2.1528     0.015667
enh69469     2  197346800  197347800      1       1  150064       2.8523      0.00217
enh69470     2  197466000  197467000      2       1  150064       2.7355    0.0031146
enh69471     2  197472500  197473500      2       1  150064       2.5373    0.0055858
enh69474     2  197648000  197649000      2       1  150064       1.6848     0.046012
enh69478     2  197700800  197701800      4       2  150064       2.5033    0.0061512
enh69479     2  197785600  197786600      1       1  150064       2.5571     0.005277
enh69486     2  197853000  197854000      1       1  150064       2.8627       0.0021
enh69489     2  197962000  197963000      2       1  150064       2.4016    0.0081622
enh69501     2  198134100  198135100      3       1  150064       1.7248      0.04228
enh69503     2  198158100  198159100      3       1  150064        5.112   1.5937e-07
enh69504     2  198170900  198171900      4       2  150064       4.5313   2.9317e-06
enh69506     2  198243200  198244200      1       1  150064       4.7819    8.681e-07
enh69507     2  198262200  198263200      3       2  150064       2.7893    0.0026413
enh69515     2  198479200  198480200      1       1  150064         5.97    1.186e-09
enh69516     2  198492500  198493500      4       1  150064       2.0871      0.01844
enh69517     2  198573300  198574300      2       1  150064        4.101   2.0565e-05
enh69518     2  198668400  198669400      3       2  150064       3.9602   3.7443e-05
enh69519     2  198712000  198713000      3       1  150064       4.8843   5.1892e-07
enh69521     2  198737900  198738900      1       1  150064       4.2984    8.603e-06
enh69522     2  198753500  198754500      2       1  150064       4.2409   1.1133e-05
enh69528     2  199495000  199496000      4       1  150064        1.991     0.023238
enh69532     2  200024800  200025800      3       2  150064        4.356   6.6223e-06
enh69535     2  200203900  200204900      3       2  150064       2.4871    0.0064389
enh69537     2  200235000  200236000      4       2  150064       3.5316   0.00020654
enh69541     2  200308000  200309000      2       1  150064        1.758     0.039378
enh69543     2  200675200  200676200      2       1  150064       4.4392   4.5156e-06
enh69544     2  200678700  200679700      2       1  150064       3.2866   0.00050696
enh69545     2  200714600  200715600      3       2  150064        6.421   6.7675e-11
enh69546     2  200774600  200775600      1       1  150064       7.1749    3.618e-13
enh69547     2  200777800  200778800      4       2  150064       5.6966   6.1128e-09
enh69548     2  200778800  200779800      3       1  150064       2.9751    0.0014646
enh69549     2  200787200  200788200      5       2  150064       5.7762   3.8197e-09
enh69550     2  200818000  200819000      4       2  150064       5.9462   1.3719e-09
enh69555     2  200907200  200908200      4       2  150064       2.4103    0.0079687
enh69557     2  200994600  200995600      3       1  150064        2.059     0.019747
enh69558     2  201024500  201025500      3       2  150064       5.2779    6.535e-08
enh69562     2  201123800  201124800      3       2  150064       1.6865     0.045849
enh69563     2  201129300  201130300      4       1  150064       2.9701    0.0014886
enh69564     2  201142600  201143600      6       2  150064       6.3055   1.4363e-10
enh69565     2  201144100  201145100      5       2  150064       5.3927   3.4699e-08
enh69569     2  201175200  201176200      3       1  150064       4.6922   1.3513e-06
enh69570     2  201179900  201180900      3       2  150064       2.5797     0.004945
enh69571     2  201182800  201183800      1       1  150064       2.5294     0.005713
enh69572     2  201184500  201185500      1       1  150064       1.8854      0.02969
enh69573     2  201185200  201186200      2       1  150064       2.0784     0.018838
enh69574     2  201186800  201187800      1       1  150064       1.8995      0.02875
enh69580     2  201221300  201222300      2       1  150064       4.1162   1.9258e-05
enh69583     2  201238800  201239800      3       2  150064       4.0677   2.3737e-05
enh69584     2  201242000  201243000      2       1  150064       4.0926   2.1329e-05
enh69585     2  201245500  201246500      4       2  150064       2.2986     0.010764
enh69586     2  201247500  201248500      2       1  150064        3.498   0.00023437
enh69587     2  201248400  201249400      2       1  150064       3.0275    0.0012328
enh69589     2  201269500  201270500      3       2  150064       2.3572    0.0092073
enh69590     2  201272100  201273100      3       2  150064       2.5622    0.0052006
enh69593     2  201319900  201320900      1       1  150064       3.8819    5.182e-05
enh69599     2  201392100  201393100      1       1  150064       2.5746     0.005018
enh69600     2  201468500  201469500      8       3  150064       1.7009     0.044477
enh69608     2  201499800  201500800      4       2  150064        1.781     0.037459
enh69613     2  201606700  201607700      6       1  150064       2.1047     0.017659
enh69619     2  201642300  201643300      2       1  150064        2.272     0.011543
enh69621     2  201648600  201649600      1       1  150064        2.068      0.01932
enh69660     2  202118800  202119800      8       4  150064        3.382   0.00035982
enh69702     2  202834300  202835300      4       1  150064        2.104      0.01769
enh69737     2  203453100  203454100      2       1  150064       1.7147     0.043196
enh69746     2  203582300  203583300      1       1  150064       1.8509      0.03209
enh69756     2  203830200  203831200      6       3  150064        2.341    0.0096165
enh69757     2  203866700  203867700      2       1  150064       2.8747    0.0020218
enh69758     2  203877800  203878800      1       1  150064       2.9017     0.001856
enh69759     2  203884000  203885000      2       1  150064       1.6528      0.04919
enh69766     2  204105000  204106000      3       1  150064        2.659    0.0039186
enh69770     2  204265400  204266400      3       1  150064       2.1662     0.015147
enh69773     2  204315900  204316900      2       1  150064       2.4105    0.0079651
enh69775     2  204357200  204358200      1       1  150064       2.4938     0.006319
enh69809     2  204876500  204877500      4       2  150064       1.8888     0.029457
enh69810     2  204884200  204885200      5       2  150064       1.7042     0.044172
enh69837     2  206217100  206218100      3       1  150064       1.7123     0.043424
enh69841     2  206438700  206439700      3       2  150064       2.6265     0.004314
enh69858     2  206578800  206579800      1       1  150064       2.1306      0.01656
enh69879     2  206947400  206948400      3       2  150064       1.9901     0.023292
enh69880     2  206970400  206971400      4       2  150064       1.8891     0.029442
enh69902     2  207911200  207912200      3       2  150064       1.8611     0.031363
enh69905     2  207925500  207926500      6       2  150064       1.8817      0.02994
enh69917     2  208044900  208045900      2       1  150064       1.9359     0.026438
enh69918     2  208046200  208047200      8       2  150064       2.0361      0.02087
enh69920     2  208048900  208049900      3       1  150064       1.8967     0.028933
enh69941     2  208273000  208274000      4       2  150064       2.8627    0.0021004
enh69944     2  208332100  208333100      4       2  150064       3.7581    8.559e-05
enh69946     2  208339600  208340600      7       2  150064       3.3184   0.00045259
enh69947     2  208346200  208347200      5       2  150064       2.3361    0.0097426
enh69950     2  208370700  208371700      2       1  150064       3.5615   0.00018438
enh69952     2  208392100  208393100      2       1  150064       3.2313   0.00061611
enh69953     2  208398000  208399000      1       1  150064       4.0619    2.434e-05
enh69954     2  208411100  208412100      3       2  150064       4.0868   2.1867e-05
enh69956     2  208420900  208421900      2       1  150064       3.7401   9.1988e-05
enh69957     2  208422500  208423500      1       1  150064       4.0507    2.553e-05
enh69959     2  208481500  208482500      3       1  150064       3.7659    8.296e-05
enh69962     2  208497400  208498400      2       1  150064       3.4618   0.00026826
enh69992     2  208911900  208912900      4       1  150064       1.6705     0.047413
enh69993     2  208929000  208930000      8       4  150064       2.1217     0.016933
enh69996     2  209007000  209008000      4       2  150064       1.6653     0.047923
enh70024     2  210494000  210495000      1       1  150064       2.4534     0.007075
enh70049     2  212272400  212273400      1       1  150064       3.2319    0.0006149
enh70058     2  213093200  213094200      5       2  150064        2.404     0.008108
enh70062     2  213483500  213484500      4       2  150064       2.0922     0.018211
enh70063     2  213504800  213505800      5       3  150064       2.7105    0.0033592
enh70065     2  213550900  213551900      7       4  150064       2.1618     0.015318
enh70067     2  213587600  213588600      4       2  150064       2.2976     0.010792
enh70069     2  213641700  213642700      4       2  150064       2.0216     0.021611
enh70076     2  213767800  213768800      3       2  150064       1.9892     0.023338
enh70088     2  213839200  213840200      3       2  150064       1.8883     0.029495
enh70127     2  215243000  215244000      5       2  150064       2.2804     0.011291
enh70131     2  215547500  215548500      2       1  150064       2.1708     0.014972
enh70191     2  216523700  216524700      1       1  150064       1.8565      0.03169
enh70217     2  216698600  216699600      2       1  150064       1.9195      0.02746
enh70253     2  217086700  217087700      2       1  150064          1.7     0.044565
enh70255     2  217163500  217164500      2       1  150064       1.7118     0.043465
enh70264     2  217277900  217278900      3       1  150064       2.8614    0.0021086
enh70266     2  217342600  217343600      1       1  150064       2.8023     0.002537
enh70270     2  217366700  217367700      3       2  150064       2.8024    0.0025361
enh70271     2  217375000  217376000      5       3  150064       2.2671     0.011694
enh70274     2  217404600  217405600      2       1  150064        1.993     0.023129
enh70278     2  217427600  217428600      5       3  150064       1.8474     0.032348
enh70281     2  217463100  217464100      4       2  150064       3.9011   4.7872e-05
enh70283     2  217484000  217485000      4       2  150064       1.9169     0.027628
enh70289     2  217523200  217524200      1       1  150064       1.9774        0.024
enh70290     2  217529600  217530600      2       1  150064       2.1836     0.014494
enh70314     2  217919400  217920400      3       2  150064       1.6572     0.048735
enh70324     2  218026700  218027700      1       1  150064       2.1604      0.01537
enh70361     2  218655000  218656000      2       1  150064       2.4467    0.0072085
enh70457     2  219935800  219936800      2       1  150064         2.01     0.022218
enh70458     2  219981300  219982300      1       1  150064        2.351     0.009361
enh70460     2  220006700  220007700      2       1  150064       2.3236     0.010074
enh70461     2  220025600  220026600      2       1  150064       2.6891    0.0035818
enh70463     2  220039800  220040800      2       1  150064       3.3886   0.00035125
enh70469     2  220091900  220092900      2       1  150064       1.9286     0.026889
enh70490     2  220310400  220311400      2       1  150064       3.7925   7.4572e-05
enh70509     2  220526200  220527200      2       1  150064       1.7379     0.041118
enh70550     2  221650700  221651700      3       2  150064       1.7535     0.039755
enh70566     2  222308400  222309400      4       1  150064       1.6987     0.044684
enh70567     2  222311700  222312700      7       3  150064       1.8064     0.035425
enh70573     2  222394400  222395400      1       1  150064       2.8599     0.002119
enh70575     2  222405800  222406800      4       2  150064       1.8282      0.03376
enh70578     2  222644800  222645800      3       1  150064       2.2245     0.013058
enh70652     2  224388000  224389000      3       2  150064       1.9761     0.024073
enh70653     2  224393000  224394000      6       2  150064       2.0139     0.022012
enh70710     2  224890200  224891200      4       2  150064       1.7678     0.038547
enh70718     2  225010700  225011700      1       1  150064       2.2182      0.01327
enh70720     2  225026100  225027100      3       2  150064       2.7975    0.0025752
enh70726     2  225085900  225086900      2       1  150064       1.7259     0.042182
enh70729     2  225225300  225226300      9       2  150064       1.6785     0.046626
enh70730     2  225276600  225277600      3       1  150064       3.0041    0.0013318
enh70733     2  225305800  225306800     12       4  150064       2.7074    0.0033906
enh70734     2  225349700  225350700      2       1  150064       1.9061     0.028321
enh70739     2  225410700  225411700      2       1  150064       2.7169    0.0032953
enh70741     2  225428000  225429000      2       1  150064       1.9548     0.025302
enh70743     2  225439700  225440700      6       2  150064        3.536   0.00020315
enh70745     2  225446700  225447700      2       1  150064       4.7216   1.1702e-06
enh70747     2  225543200  225544200      1       1  150064       1.9343      0.02654
enh70753     2  225702100  225703100      4       2  150064         2.31     0.010443
enh70756     2  225725500  225726500      2       1  150064        2.428    0.0075917
enh70760     2  225761200  225762200      7       3  150064       1.7246     0.042298
enh70761     2  225774600  225775600      8       3  150064       1.7529     0.039808
enh70763     2  225813200  225814200      2       1  150064       2.8813      0.00198
enh70772     2  225955700  225956700      2       1  150064       1.7331      0.04154
enh70774     2  225968200  225969200      7       1  150064       1.7814     0.037421
enh70775     2  225984600  225985600      4       2  150064       1.8381     0.033024
enh70814     2  227348400  227349400      3       2  150064       2.1959      0.01405
enh70848     2  227702200  227703200      6       1  150064       1.8715     0.030641
enh70850     2  227756400  227757400      2       1  150064       1.8582     0.031568
enh70852     2  227776400  227777400      2       1  150064       1.6916     0.045363
enh70853     2  227780300  227781300      1       1  150064       2.3855     0.008527
enh70856     2  227841700  227842700      2       1  150064       2.0638      0.01952
enh70857     2  227842600  227843600      3       1  150064       1.8323      0.03345
enh70859     2  227859800  227860800      2       1  150064       1.6823     0.046252
enh70870     2  228261700  228262700      4       2  150064       2.2617     0.011857
enh70874     2  228324800  228325800      1       1  150064       2.7341     0.003128
enh70881     2  228347400  228348400      3       2  150064       1.9634     0.024799
enh70886     2  228380200  228381200      5       2  150064       2.0463     0.020364
enh70887     2  228382200  228383200      3       2  150064       1.7766     0.037816
enh70888     2  228383100  228384100      8       3  150064       2.4844    0.0064886
enh70896     2  228652800  228653800      3       2  150064       2.4453    0.0072367
enh70921     2  230147200  230148200      1       1  150064        1.951      0.02553
enh70923     2  230165200  230166200      2       1  150064       1.6727     0.047192
enh70939     2  230644500  230645500      1       1  150064       1.7203      0.04269
enh70951     2  230845000  230846000      1       1  150064        2.353     0.009312
enh70960     2  231094600  231095600      1       1  150064       2.4535     0.007073
enh70962     2  231190800  231191800      5       1  150064       1.6993     0.044628
enh70976     2  231384900  231385900      8       3  150064       2.2996     0.010736
enh70981     2  231532500  231533500      3       2  150064        1.912      0.02794
enh71041     2  232264600  232265600      1       1  150064       2.3044       0.0106
enh71048     2  232469900  232470900      1       1  150064       2.0699      0.01923
enh71057     2  232505500  232506500      4       2  150064       1.8608     0.031387
enh71059     2  232527200  232528200      1       1  150064       2.3914     0.008391
enh71061     2  232531700  232532700      2       1  150064       2.2746     0.011466
enh71063     2  232538700  232539700      3       2  150064       2.2061     0.013688
enh71089     2  232968100  232969100      5       3  150064       2.3159     0.010281
enh71091     2  233100500  233101500      4       1  150064       1.8991     0.028774
enh71097     2  233174500  233175500      4       2  150064       2.0692     0.019262
enh71101     2  233242600  233243600      8       3  150064       2.0952     0.018076
enh71102     2  233416400  233417400      1       1  150064       1.6581      0.04865
enh71105     2  233441300  233442300      5       2  150064        1.965     0.024706
enh71106     2  233453500  233454500      3       1  150064       1.7228     0.042464
enh71107     2  233457000  233458000      1       1  150064       2.1019      0.01778
enh71109     2  233560800  233561800      3       2  150064       4.9199   4.3302e-07
enh71112     2  233646300  233647300      4       2  150064       4.2163    1.242e-05
enh71113     2  233702900  233703900      1       1  150064       3.5443    0.0001968
enh71114     2  233718100  233719100      3       2  150064       5.9004    1.813e-09
enh71115     2  233721100  233722100      5       3  150064       2.8653     0.002083
enh71117     2  233756100  233757100      1       1  150064       4.2405    1.115e-05
enh71118     2  233765700  233766700      7       3  150064       1.7602     0.039183
enh71119     2  233766600  233767600      2       1  150064       5.2628   7.0926e-08
enh71120     2  233806500  233807500      5       2  150064       5.4815   2.1082e-08
enh71121     2  233816400  233817400      1       1  150064       1.9784      0.02394
enh71122     2  233845100  233846100      7       3  150064       1.6677     0.047691
enh71126     2  233898200  233899200      4       2  150064       2.6407     0.004137
enh71127     2  233913600  233914600      3       1  150064       2.5327    0.0056589
enh71128     2  233916100  233917100      4       2  150064       1.8241     0.034069
enh71129     2  233918500  233919500      1       1  150064       2.5708     0.005073
enh71212     2  235280500  235281500      3       2  150064       2.7706    0.0027976
enh71222     2  235355200  235356200      1       1  150064        2.029      0.02123
enh71293     2  236419800  236420800      1       1  150064       2.9263     0.001715
enh71301     2  236514300  236515300      2       1  150064       1.8384     0.032999
enh71304     2  236542600  236543600      2       1  150064       2.1214     0.016942
enh71305     2  236543400  236544400      2       1  150064       1.8264     0.033891
enh71306     2  236549200  236550200      3       2  150064       2.2041     0.013757
enh71315     2  236616700  236617700      6       2  150064       2.0647     0.019478
enh71316     2  236617900  236618900      8       4  150064       2.2327     0.012783
enh71321     2  236768600  236769600      1       1  150064       3.3008    0.0004821
enh71330     2  237406900  237407900      1       1  150064       2.0443      0.02046
enh71336     2  237551000  237552000      4       2  150064       2.2977     0.010791
enh71350     2  237665600  237666600      2       1  150064       1.7377     0.041129
enh71352     2  237677900  237678900      3       1  150064       2.1965     0.014027
enh71354     2  237691200  237692200      3       1  150064       2.0616     0.019624
enh71425     2  238483000  238484000      6       2  150064       1.6965     0.044891
enh71426     2  238484100  238485100     12       4  150064        1.954      0.02535
enh71452     2  238652400  238653400      7       1  150064       1.8832     0.029837
enh71479     2  239083700  239084700      6       2  150064       2.9155    0.0017755
enh71483     2  239175800  239176800      1       1  150064       1.7618      0.03905
enh71596     2  241331500  241332500      6       2  150064       2.6522    0.0039981
enh71598     2  241366200  241367200      9       2  150064       2.9117    0.0017975
enh71599     2  241372000  241373000      6       3  150064       2.0356     0.020894
enh71626     2  242000400  242001400      2       1  150064       1.7827     0.037316
enh71641     2  242250400  242251400      3       2  150064       1.6783     0.046649
enh71651     2  242329900  242330900      1       1  150064       2.6614     0.003891
enh71653     2  242350000  242351000      4       2  150064       2.0214     0.021619
enh71664     2  242574200  242575200      3       2  150064       1.8432     0.032647
enh71665     2  242578400  242579400      3       1  150064       2.3244     0.010052
enh71666     2  242604500  242605500      3       1  150064       2.1349     0.016386
enh71718     3    4575100    4576100      3       1  150064       1.7872     0.036951
enh71737     3    4894600    4895600      1       1  150064       2.3182      0.01022
enh71738     3    4908000    4909000      1       1  150064       1.7001      0.04456
enh71750     3    5068500    5069500      6       2  150064       2.1935     0.014137
enh71794     3    8524800    8525800      1       1  150064       2.0306      0.02115
enh71846     3    9115200    9116200      4       2  150064       1.8451     0.032513
enh71850     3    9175200    9176200      2       1  150064       1.9232     0.027225
enh71862     3    9287300    9288300      2       1  150064       1.6635      0.04811
enh71873     3    9403100    9404100      3       2  150064       2.0005     0.022725
enh71874     3    9429700    9430700      4       1  150064       2.2416     0.012493
enh71877     3    9448300    9449300      3       1  150064       2.2227     0.013119
enh71878     3    9451000    9452000      3       2  150064       2.2399      0.01255
enh71882     3    9461300    9462300      2       1  150064       2.2432     0.012441
enh71883     3    9462800    9463800      4       2  150064        2.434    0.0074661
enh71884     3    9465600    9466600      2       1  150064       1.8174      0.03458
enh71886     3    9757500    9758500      4       2  150064       1.8084     0.035269
enh71960     3   10437300   10438300      3       2  150064       2.4979    0.0062463
enh71962     3   10593300   10594300      3       1  150064       2.2016     0.013848
enh71964     3   10813000   10814000      1       1  150064       2.3023      0.01066
enh71966     3   10825200   10826200      4       2  150064       2.9268    0.0017125
enh71967     3   10840600   10841600      3       2  150064       2.0508     0.020143
enh71968     3   10845600   10846600      5       2  150064       2.8247    0.0023663
enh71972     3   10976000   10977000      6       3  150064       1.7131     0.043348
enh71973     3   10983100   10984100      4       2  150064       2.1091     0.017466
enh71974     3   10987900   10988900      3       1  150064       1.6647     0.047987
enh72024     3   11433400   11434400      3       1  150064       2.0562     0.019883
enh72030     3   11517800   11518800      1       1  150064       1.9868      0.02347
enh72042     3   11603400   11604400      1       1  150064       2.5596     0.005239
enh72044     3   11608200   11609200      2       1  150064       2.7706     0.002798
enh72068     3   11685600   11686600      2       1  150064       3.9925   3.2686e-05
enh72069     3   11702600   11703600      3       2  150064       3.6275   0.00014312
enh72079     3   11806200   11807200      4       2  150064       2.6584    0.0039256
enh72090     3   11885900   11886900      4       1  150064       2.4412    0.0073193
enh72091     3   11888600   11889600      1       1  150064       2.3023      0.01066
enh72092     3   12185300   12186300      3       2  150064       2.8109    0.0024698
enh72093     3   12197000   12198000      5       2  150064       2.1735      0.01487
enh72097     3   12220900   12221900      2       1  150064       2.6385    0.0041636
enh72101     3   12239500   12240500      3       1  150064       1.7183     0.042869
enh72112     3   12485900   12486900      2       1  150064       2.7152    0.0033119
enh72114     3   12512300   12513300      3       2  150064       2.5137    0.0059735
enh72116     3   12520800   12521800      4       1  150064       2.2484     0.012275
enh72117     3   12521200   12522200      3       1  150064       2.1194     0.017028
enh72118     3   12524600   12525600      3       1  150064       1.9132     0.027863
enh72121     3   12548600   12549600      1       1  150064       2.1719      0.01493
enh72122     3   12549900   12550900      5       2  150064       2.0131     0.022052
enh72124     3   12585900   12586900      3       2  150064       2.2307     0.012851
enh72127     3   12601100   12602100      3       1  150064       2.5321    0.0056684
enh72128     3   12604300   12605300      1       1  150064       2.5015     0.006183
enh72129     3   12617700   12618700      3       2  150064       2.9165    0.0017697
enh72130     3   12629200   12630200      3       2  150064       1.8033     0.035667
enh72136     3   12697400   12698400      1       1  150064       2.4099     0.007979
enh72138     3   12723000   12724000      1       1  150064       2.3974     0.008255
enh72139     3   12744800   12745800      3       2  150064       2.6234    0.0043531
enh72141     3   12760800   12761800      1       1  150064       1.7088      0.04374
enh72142     3   12761200   12762200      2       1  150064       1.7678     0.038545
enh72143     3   12771800   12772800      2       1  150064        1.709     0.043726
enh72146     3   12796400   12797400      5       2  150064       2.5298    0.0057063
enh72163     3   13036400   13037400      5       2  150064       1.7541     0.039707
enh72172     3   13342800   13343800      1       1  150064       1.7837      0.03724
enh72173     3   13420700   13421700      6       3  150064       2.0208      0.02165
enh72246     3   14442800   14443800      1       1  150064       1.7653      0.03876
enh72263     3   14567300   14568300      5       2  150064       2.0117     0.022128
enh72265     3   14602200   14603200      1       1  150064       1.9952      0.02301
enh72271     3   14676200   14677200      2       1  150064       2.0577     0.019808
enh72273     3   14691800   14692800      2       1  150064       1.7422     0.040736
enh72276     3   14962100   14963100      3       2  150064       2.1015     0.017798
enh72285     3   15138600   15139600      2       1  150064       1.7907     0.036672
enh72352     3   16017800   16018800      4       1  150064       2.2246     0.013055
enh72355     3   16053400   16054400      9       3  150064       1.7065     0.043957
enh72386     3   16353300   16354300      3       1  150064       1.7802      0.03752
enh72393     3   16440900   16441900      5       2  150064       2.0809      0.01872
enh72410     3   16558000   16559000      2       1  150064         1.85     0.032154
enh72411     3   16589900   16590900      4       2  150064       2.3756    0.0087607
enh72414     3   16770100   16771100      5       2  150064       1.7505      0.04002
enh72416     3   16800500   16801500      6       3  150064       2.4411    0.0073203
enh72417     3   16948400   16949400      3       2  150064       1.6755      0.04692
enh72418     3   16958600   16959600      3       1  150064       3.1654   0.00077425
enh72419     3   17081100   17082100      4       2  150064       2.4159    0.0078489
enh72423     3   17473200   17474200      2       1  150064       3.6793   0.00011695
enh72424     3   17519600   17520600      1       1  150064       3.8565     5.75e-05
enh72425     3   17520200   17521200      4       2  150064       2.8142     0.002445
enh72426     3   17532800   17533800      1       1  150064       1.7854       0.0371
enh72430     3   17673400   17674400      3       2  150064       3.3203   0.00044954
enh72432     3   17680700   17681700      1       1  150064       4.3788    5.968e-06
enh72434     3   17719300   17720300      4       1  150064       4.6646   1.5463e-06
enh72435     3   17780000   17781000      3       2  150064       4.6669   1.5285e-06
enh72436     3   17781000   17782000      4       1  150064       4.7449   1.0431e-06
enh72437     3   17784800   17785800      4       1  150064         2.91     0.001807
enh72438     3   17790500   17791500      1       1  150064       3.0272     0.001234
enh72439     3   17797100   17798100      1       1  150064       5.1533     1.28e-07
enh72441     3   17875000   17876000      1       1  150064       4.6799    1.435e-06
enh72453     3   18273600   18274600      6       2  150064       2.6348    0.0042098
enh72464     3   18910400   18911400      1       1  150064       3.3343    0.0004276
enh72468     3   19942900   19943900      1       1  150064       2.6904     0.003568
enh72471     3   19991200   19992200      6       3  150064       1.6766     0.046809
enh72497     3   21686500   21687500      5       2  150064       1.6511     0.049358
enh72499     3   21706600   21707600      3       2  150064       2.0251     0.021429
enh72504     3   21771200   21772200      8       3  150064       1.7913      0.03662
enh72505     3   21996300   21997300      9       2  150064       2.5769    0.0049843
enh72522     3   23203200   23204200     10       3  150064       2.2486     0.012268
enh72530     3   23447800   23448800      1       1  150064       1.9033       0.0285
enh72558     3   23853000   23854000      4       2  150064       3.4433    0.0002873
enh72560     3   23872400   23873400      2       1  150064       2.4768    0.0066283
enh72570     3   23989100   23990100      5       2  150064        1.698     0.044755
enh72577     3   24045400   24046400      7       4  150064       2.2055     0.013709
enh72578     3   24052800   24053800      3       2  150064        1.767     0.038616
enh72579     3   24053900   24054900      3       1  150064       2.4973    0.0062573
enh72580     3   24060700   24061700      2       1  150064       2.1888     0.014306
enh72581     3   24089200   24090200      3       2  150064       2.9405    0.0016382
enh72583     3   24143000   24144000      6       2  150064        3.521   0.00021493
enh72584     3   24160500   24161500      1       1  150064       3.2787    0.0005214
enh72585     3   24164600   24165600      2       1  150064       3.1042   0.00095385
enh72587     3   24179400   24180400      1       1  150064       2.9301     0.001694
enh72590     3   24227000   24228000      6       2  150064       1.7418     0.040776
enh72591     3   24254000   24255000      6       3  150064       3.1199   0.00090454
enh72608     3   24513300   24514300      2       1  150064        2.816    0.0024313
enh72612     3   24531400   24532400      5       2  150064        3.236   0.00060598
enh72655     3   25755000   25756000      3       1  150064       1.9555     0.025265
enh72656     3   25766400   25767400      1       1  150064       2.0401      0.02067
enh72657     3   25822700   25823700      2       1  150064       1.8144      0.03481
enh72661     3   25833400   25834400      1       1  150064        2.117      0.01713
enh72666     3   26479800   26480800      5       3  150064       1.8645     0.031125
enh72714     3   27798400   27799400      3       1  150064       1.8242      0.03406
enh72722     3   28363600   28364600      1       1  150064       1.7538      0.03973
enh72730     3   28786000   28787000      3       2  150064       2.4661    0.0068291
enh72742     3   29243300   29244300      4       1  150064       1.8914     0.029286
enh72755     3   29412100   29413100      5       3  150064       2.1366     0.016317
enh72757     3   29451300   29452300      4       2  150064       3.0084     0.001313
enh72759     3   29471800   29472800      4       2  150064       2.0827     0.018637
enh72761     3   29495300   29496300      2       1  150064       3.1047   0.00095228
enh72764     3   29555500   29556500      7       2  150064       1.8506     0.032115
enh72768     3   29724500   29725500      4       2  150064       1.8435     0.032628
enh72769     3   29736000   29737000      5       1  150064       2.2673     0.011686
enh72771     3   29760000   29761000      8       2  150064       1.9518      0.02548
enh72774     3   29805300   29806300      5       1  150064       2.9172    0.0017661
enh72775     3   29964100   29965100      3       1  150064       3.9647   3.6751e-05
enh72776     3   29977900   29978900      2       1  150064       3.0753    0.0010515
enh72777     3   30013800   30014800      3       2  150064       2.3963    0.0082807
enh72785     3   30323400   30324400      4       2  150064       2.1982     0.013967
enh72788     3   30333400   30334400      2       1  150064       2.1266     0.016727
enh72789     3   30335000   30336000      3       2  150064       2.9363    0.0016609
enh72790     3   30343200   30344200      4       2  150064        1.948     0.025707
enh72792     3   30356400   30357400      1       1  150064       1.6563      0.04883
enh72793     3   30360900   30361900      4       2  150064       2.3234     0.010079
enh72794     3   30373900   30374900      2       1  150064       2.2932     0.010918
enh72795     3   30386300   30387300      3       1  150064        1.678      0.04667
enh72796     3   30391600   30392600      5       2  150064       2.0295     0.021205
enh72835     3   30705900   30706900      2       1  150064       2.5237    0.0058069
enh72837     3   30722000   30723000      3       2  150064       2.1188     0.017052
enh72851     3   31083600   31084600      4       2  150064        2.036     0.020877
enh72854     3   31114400   31115400      1       1  150064       2.1741      0.01485
enh72857     3   31159200   31160200      1       1  150064       2.1251      0.01679
enh72868     3   31398000   31399000      2       1  150064       1.8279     0.033785
enh72869     3   31402800   31403800      4       1  150064       2.0865     0.018467
enh72870     3   31406000   31407000      6       2  150064       2.0018     0.022653
enh72872     3   31571800   31572800      2       1  150064       3.0998   0.00096833
enh72876     3   31588400   31589400      2       1  150064       2.6997    0.0034698
enh72880     3   31675600   31676600      2       1  150064       2.6739    0.0037483
enh72911     3   31975200   31976200      5       2  150064       2.1308     0.016554
enh72912     3   31976000   31977000      3       1  150064       2.4676    0.0068009
enh72914     3   31980700   31981700      4       2  150064       2.6894     0.003579
enh72918     3   31986700   31987700      2       1  150064       2.5406    0.0055332
enh72926     3   32011400   32012400      6       2  150064       3.2447   0.00058781
enh72927     3   32019200   32020200      5       3  150064        2.477     0.006625
enh72928     3   32024200   32025200      5       1  150064       2.1145     0.017235
enh72944     3   32337200   32338200      1       1  150064       2.0691      0.01927
enh72983     3   32654000   32655000      1       1  150064       1.8534      0.03191
enh73009     3   33318000   33319000      2       1  150064       2.6051    0.0045928
enh73013     3   33359600   33360600      2       1  150064       1.8748     0.030408
enh73016     3   33404400   33405400      4       2  150064       3.4166   0.00031706
enh73017     3   33413800   33414800      1       1  150064       3.0412     0.001178
enh73018     3   33419000   33420000      1       1  150064       2.8652     0.002084
enh73020     3   33458100   33459100      4       2  150064       2.5082    0.0060678
enh73021     3   33469400   33470400      3       2  150064       3.3217   0.00044742
enh73022     3   33473200   33474200      4       2  150064       3.2911   0.00049894
enh73023     3   33475100   33476100      3       2  150064       2.8522    0.0021708
enh73024     3   33477300   33478300      3       2  150064       2.9535    0.0015711
enh73025     3   33483000   33484000      6       3  150064       2.7076    0.0033882
enh73026     3   33509000   33510000      3       2  150064       2.7649    0.0028467
enh73028     3   33620100   33621100      2       1  150064       1.6786     0.046615
enh73042     3   33843200   33844200      5       2  150064       1.7755      0.03791
enh73053     3   34053100   34054100      4       2  150064       2.5003    0.0062049
enh73067     3   36457800   36458800      4       1  150064       1.8984     0.028822
enh73068     3   36459400   36460400      8       2  150064       1.6462     0.049863
enh73074     3   36566600   36567600      1       1  150064       2.1439      0.01602
enh73083     3   36841700   36842700      4       2  150064       4.8525   6.0943e-07
enh73085     3   36949800   36950800      1       1  150064       2.8166     0.002427
enh73086     3   36953200   36954200      1       1  150064       4.3847    5.808e-06
enh73088     3   36974000   36975000      2       1  150064       2.5998    0.0046632
enh73089     3   36984700   36985700      3       1  150064       3.0717    0.0010642
enh73090     3   36998600   36999600      4       2  150064       3.6868   0.00011353
enh73092     3   37006600   37007600      4       2  150064       2.6997    0.0034697
enh73093     3   37011000   37012000      2       1  150064       2.8671     0.002071
enh73096     3   37095400   37096400      3       2  150064       2.6262    0.0043168
enh73098     3   37115500   37116500      3       1  150064       2.8372    0.0022757
enh73102     3   37173500   37174500      1       1  150064       3.0572     0.001117
enh73104     3   37205000   37206000      3       1  150064       2.8564    0.0021424
enh73105     3   37211500   37212500      1       1  150064       3.0838     0.001022
enh73106     3   37214400   37215400      2       1  150064       2.0011     0.022689
enh73107     3   37219600   37220600      1       1  150064        2.948     0.001599
enh73108     3   37220500   37221500      5       3  150064       2.9005    0.0018631
enh73109     3   37222000   37223000      2       1  150064       2.8405    0.0022524
enh73110     3   37223700   37224700      2       1  150064       2.6543    0.0039731
enh73111     3   37225900   37226900      3       2  150064       1.6764     0.046833
enh73116     3   37254400   37255400      2       1  150064       2.1823     0.014545
enh73117     3   37261600   37262600      3       1  150064       2.7298    0.0031687
enh73120     3   37278600   37279600      1       1  150064        1.823      0.03415
enh73125     3   37328700   37329700      4       2  150064       1.8577     0.031607
enh73126     3   37331900   37332900      5       2  150064       1.6897     0.045542
enh73127     3   37534400   37535400      1       1  150064        1.971      0.02436
enh73130     3   37694300   37695300      6       1  150064       1.9266     0.027016
enh73131     3   37695300   37696300      2       1  150064        2.179     0.014664
enh73134     3   37866900   37867900      4       2  150064       1.8025     0.035733
enh73135     3   37894300   37895300      1       1  150064       3.1088    0.0009394
enh73139     3   37906800   37907800      2       1  150064        2.173     0.014889
enh73145     3   37950500   37951500      2       1  150064       3.6389   0.00013692
enh73146     3   37953500   37954500      4       2  150064       2.9667     0.001505
enh73147     3   37963900   37964900      2       1  150064       3.7265   9.7082e-05
enh73148     3   37966000   37967000      6       2  150064       2.8963    0.0018881
enh73153     3   37988300   37989300      1       1  150064       3.9365    4.134e-05
enh73167     3   38090600   38091600      1       1  150064       1.8965      0.02895
enh73189     3   38500000   38501000      3       2  150064       2.6357    0.0041986
enh73190     3   38501300   38502300      1       1  150064       3.2383    0.0006013
enh73192     3   38560100   38561100      4       1  150064       2.7906    0.0026303
enh73197     3   39027200   39028200      3       1  150064       2.2651     0.011753
enh73200     3   39055600   39056600      7       4  150064       2.1878     0.014341
enh73206     3   39149600   39150600      8       4  150064       2.0115     0.022138
enh73355     3   42202700   42203700      1       1  150064       1.7506      0.04001
enh73356     3   42205300   42206300      3       2  150064        1.876      0.03033
enh73357     3   42219700   42220700      6       2  150064        2.194     0.014116
enh73358     3   42222100   42223100      5       3  150064       2.7753    0.0027579
enh73359     3   42223900   42224900      3       1  150064       2.2652     0.011751
enh73360     3   42225600   42226600      5       2  150064       2.4904    0.0063792
enh73361     3   42233700   42234700      6       2  150064       1.9939     0.023082
enh73365     3   42288800   42289800      2       1  150064       1.7321     0.041624
enh73369     3   42417500   42418500      5       2  150064       2.4807    0.0065562
enh73381     3   42644400   42645400      3       2  150064       1.7247     0.042289
enh73399     3   42871100   42872100      1       1  150064       2.3324     0.009841
enh73418     3   43333000   43334000      1       1  150064       2.1077      0.01753
enh73422     3   43358500   43359500      2       1  150064       1.7782     0.037685
enh73432     3   43680000   43681000      1       1  150064       1.7368      0.04121
enh73434     3   43736600   43737600      6       3  150064       1.9726     0.024273
enh73436     3   43764200   43765200      3       1  150064       2.8503    0.0021839
enh73437     3   43769400   43770400      5       2  150064       3.5089   0.00022497
enh73439     3   43778000   43779000      1       1  150064       3.6714    0.0001206
enh73441     3   43795300   43796300      4       2  150064       3.3299   0.00043445
enh73442     3   43800500   43801500      3       2  150064       2.8163    0.0024292
enh73444     3   43811600   43812600      1       1  150064       1.6469      0.04979
enh73466     3   44240100   44241100      4       2  150064       2.1694     0.015025
enh73468     3   44250000   44251000      3       2  150064       2.8517    0.0021745
enh73472     3   44396800   44397800      5       2  150064        2.871    0.0020458
enh73481     3   44597200   44598200      1       1  150064       3.0287     0.001228
enh73486     3   44727000   44728000      5       3  150064       1.6802     0.046456
enh73524     3   45126400   45127400      2       1  150064       2.5509    0.0053718
enh73529     3   45154500   45155500      4       2  150064       2.0524     0.020064
enh73557     3   45414400   45415400      4       2  150064       1.7833     0.037269
enh73563     3   45527700   45528700      5       3  150064       1.7421     0.040742
enh73749     3   47710900   47711900      1       1  150064       2.1641      0.01523
enh73751     3   47824200   47825200      2       1  150064       1.6567     0.048795
enh73754     3   47865400   47866400      1       1  150064       2.3659     0.008992
enh73759     3   47937700   47938700      1       1  150064       1.9806      0.02382
enh73773     3   48099400   48100400      1       1  150064        1.666      0.04786
enh73776     3   48118600   48119600      1       1  150064        1.742      0.04075
enh73781     3   48166300   48167300      1       1  150064       1.8551      0.03179
enh73782     3   48171700   48172700      2       1  150064       1.9356      0.02646
enh73784     3   48182600   48183600      1       1  150064       2.1227      0.01689
enh73786     3   48192900   48193900      5       1  150064       2.0903     0.018296
enh73790     3   48235700   48236700      1       1  150064       2.3208      0.01015
enh73792     3   48273900   48274900      2       1  150064       2.8184    0.0024135
enh73793     3   48281600   48282600      3       1  150064       2.1688     0.015048
enh73799     3   48343400   48344400      4       1  150064        1.983     0.023681
enh73827     3   48603700   48604700      2       1  150064       1.9712     0.024349
enh73835     3   48693800   48694800      1       1  150064        2.472     0.006718
enh73837     3   48720300   48721300      2       1  150064       1.9742      0.02418
enh73838     3   48724000   48725000      1       1  150064       2.3709     0.008872
enh73839     3   48730100   48731100      2       1  150064       2.2037     0.013774
enh73840     3   48733300   48734300      2       1  150064       1.9281     0.026919
enh73841     3   48744700   48745700      1       1  150064       2.0135      0.02203
enh73843     3   48748900   48749900      4       1  150064       2.3221     0.010114
enh73846     3   48754800   48755800      1       1  150064       2.1125      0.01732
enh73853     3   48863800   48864800      1       1  150064        1.765      0.03878
enh73877     3   49156000   49157000      2       1  150064       2.1108     0.017397
enh73884     3   49275700   49276700      5       2  150064       1.7737     0.038055
enh73886     3   49285800   49286800      3       2  150064       1.9876     0.023429
enh73890     3   49334500   49335500      4       2  150064       1.8961     0.028972
enh73892     3   49378200   49379200      3       1  150064       1.7785     0.037657
enh73898     3   49414800   49415800      2       1  150064       1.9668     0.024604
enh73900     3   49423600   49424600      5       3  150064       2.2637     0.011796
enh73901     3   49425600   49426600      2       1  150064       2.6292    0.0042788
enh73903     3   49450800   49451800      3       2  150064       1.7453     0.040468
enh73905     3   49458300   49459300      3       1  150064       2.1251      0.01679
enh73907     3   49465500   49466500      2       1  150064       2.3632    0.0090586
enh73908     3   49467200   49468200      1       1  150064        2.313      0.01036
enh73913     3   49502800   49503800      2       1  150064        1.769     0.038446
enh73922     3   49556400   49557400      2       1  150064       1.8477     0.032325
enh73939     3   49783100   49784100      2       1  150064       1.7009     0.044481
enh73942     3   49836700   49837700      1       1  150064       1.7144      0.04323
enh73944     3   49843600   49844600      1       1  150064       2.0166      0.02187
enh73948     3   49935400   49936400      1       1  150064       2.7899     0.002636
enh73949     3   49937500   49938500      2       1  150064       2.3419    0.0095922
enh73953     3   49965200   49966200      3       2  150064       1.7315      0.04168
enh73955     3   49978700   49979700      2       1  150064        2.531    0.0056873
enh73957     3   50003500   50004500      3       2  150064       3.0765    0.0010474
enh73958     3   50010300   50011300      2       1  150064       2.5611    0.0052175
enh73961     3   50087300   50088300      4       2  150064       2.3676    0.0089525
enh73963     3   50158900   50159900      2       1  150064       2.4627    0.0068945
enh73964     3   50161400   50162400      4       2  150064       2.9686     0.001496
enh73971     3   50206300   50207300      3       2  150064       1.8037     0.035639
enh73972     3   50209600   50210600      2       1  150064        2.092     0.018219
enh73986     3   50287300   50288300      1       1  150064        2.389     0.008448
enh73989     3   50291100   50292100      2       1  150064       2.4292    0.0075658
enh73991     3   50297100   50298100      1       1  150064       2.6618     0.003886
enh74040     3   51320300   51321300      1       1  150064       2.5272     0.005749
enh74044     3   51393100   51394100      1       1  150064        2.173      0.01489
enh74046     3   51426300   51427300      1       1  150064        2.068      0.01932
enh74049     3   51471100   51472100      2       1  150064       1.8842     0.029766
enh74050     3   51532000   51533000      2       1  150064       1.8601     0.031432
enh74054     3   51655100   51656100      1       1  150064       1.7551      0.03962
enh74092     3   52123100   52124100      1       1  150064        1.723      0.04244
enh74099     3   52205400   52206400      1       1  150064       2.2203       0.0132
enh74102     3   52230200   52231200      2       1  150064       3.5017   0.00023113
enh74103     3   52233200   52234200      1       1  150064       3.9421    4.039e-05
enh74110     3   52287400   52288400      1       1  150064       5.6654    7.336e-09
enh74115     3   52347400   52348400      2       1  150064       2.8812     0.001981
enh74123     3   52478500   52479500      2       1  150064       2.5522    0.0053525
enh74125     3   52488000   52489000      3       2  150064       3.1092   0.00093793
enh74130     3   52532100   52533100      2       1  150064       2.9165    0.0017697
enh74131     3   52558300   52559300      2       1  150064       3.3604    0.0003892
enh74132     3   52559000   52560000      1       1  150064       4.7662    9.387e-07
enh74133     3   52559800   52560800      1       1  150064       3.9805    3.439e-05
enh74135     3   52565000   52566000      3       1  150064       3.3555   0.00039616
enh74137     3   52572100   52573100      3       1  150064       3.9099   4.6163e-05
enh74138     3   52572900   52573900      4       2  150064       4.1864   1.4171e-05
enh74139     3   52640300   52641300      1       1  150064        4.617    1.947e-06
enh74140     3   52670600   52671600      3       2  150064       2.5854     0.004863
enh74141     3   52683100   52684100      2       1  150064       4.5107   3.2303e-06
enh74142     3   52703100   52704100      2       1  150064       4.4689   3.9308e-06
enh74146     3   52716000   52717000      3       2  150064       4.2563   1.0391e-05
enh74147     3   52717500   52718500      2       1  150064       4.4416   4.4639e-06
enh74148     3   52721900   52722900      2       1  150064       4.9234   4.2524e-07
enh74149     3   52741400   52742400      1       1  150064       3.4679    0.0002623
enh74150     3   52803000   52804000      1       1  150064       5.0609    2.086e-07
enh74152     3   52832300   52833300      1       1  150064       5.5621    1.333e-08
enh74153     3   52864800   52865800      6       2  150064       2.8628    0.0020998
enh74154     3   52907500   52908500      1       1  150064       5.6131    9.939e-09
enh74155     3   52925200   52926200      1       1  150064       4.9932    2.969e-07
enh74157     3   52931800   52932800      2       1  150064        4.483   3.6795e-06
enh74158     3   53033400   53034400      1       1  150064       4.6881    1.379e-06
enh74160     3   53072600   53073600      1       1  150064       2.8509      0.00218
enh74161     3   53074200   53075200      3       1  150064        3.124   0.00089216
enh74162     3   53077400   53078400      2       1  150064       4.0936   2.1237e-05
enh74163     3   53105900   53106900      3       1  150064       1.8597     0.031461
enh74170     3   53174600   53175600      2       1  150064       4.8257   6.9761e-07
enh74171     3   53184000   53185000      2       1  150064       1.7249     0.042276
enh74180     3   53227900   53228900      3       1  150064       1.8336     0.033355
enh74181     3   53229600   53230600      4       2  150064       3.2444    0.0005884
enh74182     3   53269300   53270300     10       2  150064       2.3101     0.010442
enh74184     3   53271800   53272800      3       2  150064       3.0174    0.0012747
enh74185     3   53273000   53274000      5       2  150064       4.1058   2.0148e-05
enh74186     3   53276700   53277700      6       2  150064       2.4138    0.0078946
enh74187     3   53284500   53285500      3       2  150064       3.1891    0.0007136
enh74188     3   53290000   53291000      4       2  150064       2.6459    0.0040737
enh74190     3   53298500   53299500      1       1  150064       3.9283    4.277e-05
enh74191     3   53303300   53304300      2       1  150064       1.7912     0.036629
enh74193     3   53388700   53389700      2       1  150064       3.5769   0.00017387
enh74204     3   53914000   53915000      1       1  150064       2.2603       0.0119
enh74210     3   54076200   54077200      2       1  150064       2.3845    0.0085516
enh74245     3   55449900   55450900      3       1  150064       1.8644     0.031136
enh74265     3   56153400   56154400      3       1  150064        2.311     0.010416
enh74272     3   56713900   56714900      4       1  150064       2.3096     0.010455
enh74285     3   56857400   56858400      5       2  150064       2.0158      0.02191
enh74286     3   56870400   56871400      5       2  150064       2.7638     0.002857
enh74287     3   56873500   56874500      3       1  150064       2.7889    0.0026446
enh74288     3   56879400   56880400      1       1  150064       2.1635      0.01525
enh74319     3   57230000   57231000      1       1  150064       1.6896      0.04555
enh74407     3   58149600   58150600      2       1  150064       1.8904      0.02935
enh74408     3   58160700   58161700      4       2  150064       2.3206     0.010154
enh74409     3   58163900   58164900      8       2  150064       1.7897     0.036755
enh74422     3   58282100   58283100     11       2  150064       2.0488     0.020239
enh74428     3   58360600   58361600      4       1  150064       2.1636     0.015246
enh74429     3   58369400   58370400      5       2  150064       2.0758     0.018957
enh74430     3   58373200   58374200      6       1  150064         2.13     0.016584
enh74431     3   58389600   58390600      4       1  150064       2.2947     0.010874
enh74432     3   58405000   58406000      7       2  150064       2.2735     0.011499
enh74433     3   58420100   58421100      6       3  150064       1.8137     0.034862
enh74435     3   58456100   58457100      2       1  150064       2.2212     0.013169
enh74460     3   58980800   58981800      1       1  150064        1.688      0.04571
enh74485     3   59411500   59412500     10       3  150064        1.937     0.026374
enh74493     3   59526000   59527000      4       2  150064       3.0798    0.0010358
enh74495     3   59545100   59546100      4       2  150064       1.7532     0.039782
enh74496     3   59550900   59551900      1       1  150064       2.3837      0.00857
enh74499     3   59638900   59639900      2       1  150064         1.75     0.040059
enh74509     3   59847800   59848800      2       1  150064       2.3908    0.0084066
enh74514     3   60286800   60287800      1       1  150064       3.6921    0.0001112
enh74526     3   61237600   61238600      4       2  150064       1.7454     0.040454
enh74549     3   61834000   61835000      4       2  150064       1.9587     0.025073
enh74559     3   62069800   62070800      3       1  150064       3.3284   0.00043668
enh74574     3   62665600   62666600      2       1  150064       2.0678     0.019329
enh74575     3   62672300   62673300      5       3  150064       1.7454     0.040457
enh74576     3   62704000   62705000      8       2  150064       2.8058    0.0025092
enh74590     3   63748400   63749400      6       3  150064       3.8611    5.644e-05
enh74593     3   63840800   63841800      1       1  150064       3.9631    3.699e-05
enh74594     3   63842900   63843900      1       1  150064       2.4446      0.00725
enh74597     3   63850800   63851800      4       2  150064       2.2454      0.01237
enh74598     3   63855100   63856100      1       1  150064       2.5298     0.005706
enh74603     3   63895900   63896900      4       2  150064       2.3692    0.0089141
enh74605     3   63919500   63920500      1       1  150064       2.6535     0.003983
enh74607     3   63925600   63926600      3       2  150064       2.5713    0.0050657
enh74610     3   63939700   63940700      1       1  150064         3.66    0.0001261
enh74612     3   63946400   63947400      1       1  150064       2.7057     0.003408
enh74613     3   63949700   63950700      3       2  150064       2.3367    0.0097271
enh74614     3   63951400   63952400      2       1  150064       4.1676   1.5389e-05
enh74622     3   63974100   63975100      2       1  150064       4.6513   1.6491e-06
enh74623     3   63979200   63980200      3       2  150064       2.2365      0.01266
enh74624     3   63994200   63995200      4       2  150064       4.9005   4.7802e-07
enh74625     3   63997000   63998000      4       2  150064       3.2143   0.00065381
enh74626     3   64007000   64008000      3       2  150064       2.3156     0.010291
enh74628     3   64016000   64017000      4       2  150064       1.7161      0.04307
enh74629     3   64017000   64018000      1       1  150064       1.9985      0.02283
enh74632     3   64080000   64081000      1       1  150064       1.8178      0.03455
enh74635     3   64127000   64128000      4       2  150064       1.8722     0.030592
enh74637     3   64136500   64137500      4       2  150064       3.1658   0.00077342
enh74638     3   64143800   64144800      4       2  150064       2.1262     0.016744
enh74642     3   64162000   64163000      4       2  150064       2.5605    0.0052259
enh74643     3   64171600   64172600      9       2  150064       3.6094   0.00015347
enh74644     3   64174500   64175500      3       1  150064       3.8714   5.4105e-05
enh74646     3   64176800   64177800      6       3  150064       2.2171     0.013307
enh74647     3   64188500   64189500      2       1  150064       1.6959     0.044952
enh74651     3   64200600   64201600      3       2  150064       2.6393    0.0041541
enh74652     3   64201500   64202500      5       3  150064       1.8334     0.033373
enh74654     3   64205800   64206800      4       2  150064       2.4391    0.0073619
enh74659     3   64224900   64225900      3       2  150064       2.5603    0.0052296
enh74661     3   64242500   64243500      4       2  150064       2.6028    0.0046233
enh74663     3   64249500   64250500      3       2  150064       2.6781    0.0037023
enh74680     3   64403100   64404100      4       2  150064        2.592    0.0047704
enh74681     3   64411800   64412800      3       2  150064       2.3464    0.0094769
enh74683     3   64447400   64448400      4       2  150064       2.8093    0.0024821
enh74696     3   64973300   64974300      9       2  150064       1.9269     0.026998
enh74725     3   65869100   65870100      8       2  150064       1.9126     0.027897
enh74780     3   67047400   67048400      2       1  150064       1.8736     0.030492
enh74783     3   67133600   67134600      3       1  150064       1.8876     0.029543
enh74787     3   67655400   67656400      7       1  150064       2.6603    0.0039036
enh74788     3   67660600   67661600      8       1  150064       2.7521     0.002961
enh74790     3   67685800   67686800      2       1  150064       1.9451     0.025884
enh74791     3   67697800   67698800      3       1  150064       2.0442     0.020466
enh74792     3   67703000   67704000      4       1  150064       2.1242     0.016827
enh74823     3   69325700   69326700      3       1  150064       1.7876     0.036924
enh74830     3   69403600   69404600      5       1  150064       2.1347     0.016391
enh74831     3   69406200   69407200      7       2  150064       2.6268     0.004309
enh74832     3   69413200   69414200     10       2  150064       3.0746    0.0010539
enh74833     3   69417600   69418600      4       1  150064       2.9483    0.0015974
enh74841     3   69470900   69471900      3       1  150064       1.9928     0.023143
enh74842     3   69482700   69483700      4       1  150064       1.9613     0.024924
enh74860     3   69840100   69841100      2       1  150064       3.6867   0.00011358
enh74861     3   69855800   69856800      2       1  150064       2.9099    0.0018079
enh74862     3   69887500   69888500      7       2  150064       2.8075    0.0024963
enh74865     3   69938800   69939800      2       1  150064       2.3305    0.0098893
enh74872     3   70784900   70785900      1       1  150064       1.7541      0.03971
enh74873     3   70820300   70821300      1       1  150064         2.38     0.008657
enh74874     3   70861100   70862100      1       1  150064       2.1434      0.01604
enh74875     3   70873600   70874600      1       1  150064       2.2374      0.01263
enh74878     3   70889300   70890300      5       1  150064        1.675     0.046965
enh74894     3   71098700   71099700      1       1  150064       1.9498       0.0256
enh74895     3   71100400   71101400      2       1  150064       2.1929     0.014156
enh74899     3   71117400   71118400      1       1  150064       1.8504      0.03213
enh74901     3   71123600   71124600      2       1  150064       1.8206     0.034335
enh74902     3   71126000   71127000      2       1  150064        2.893    0.0019082
enh74905     3   71157800   71158800      3       2  150064       1.9673     0.024572
enh74907     3   71166400   71167400      1       1  150064       3.1354    0.0008581
enh74908     3   71168000   71169000      1       1  150064       1.7172      0.04297
enh74909     3   71170400   71171400      3       2  150064       2.7672    0.0028269
enh74911     3   71177000   71178000      1       1  150064       2.9911      0.00139
enh74920     3   71294900   71295900      1       1  150064       2.5053     0.006117
enh74925     3   71354800   71355800      2       1  150064       3.3036   0.00047728
enh74926     3   71359300   71360300      3       1  150064       3.1417   0.00083982
enh74932     3   71472200   71473200      3       2  150064        2.349    0.0094126
enh74933     3   71474500   71475500      1       1  150064        1.927      0.02699
enh74935     3   71480600   71481600      2       1  150064       2.3839     0.008566
enh74938     3   71492000   71493000      4       2  150064       2.4101    0.0079739
enh74940     3   71494100   71495100      3       2  150064       3.0285    0.0012287
enh74942     3   71497200   71498200      1       1  150064       1.8728      0.03055
enh74943     3   71504600   71505600      2       1  150064       2.9132    0.0017887
enh74944     3   71505500   71506500      3       1  150064       2.4465    0.0072122
enh74947     3   71545600   71546600      5       1  150064       2.6258     0.004322
enh74948     3   71551800   71552800      4       1  150064       4.6222   1.8985e-06
enh74949     3   71553800   71554800      1       1  150064       4.8402    6.485e-07
enh74951     3   71563400   71564400      3       1  150064       4.7037   1.2777e-06
enh74952     3   71569500   71570500      2       1  150064       4.6792   1.4402e-06
enh74954     3   71585600   71586600      2       1  150064       3.1861   0.00072098
enh74956     3   71592000   71593000      1       1  150064       3.4803    0.0002504
enh74964     3   71650700   71651700      2       1  150064       2.7169    0.0032945
enh74971     3   71774700   71775700      3       2  150064       1.8666      0.03098
enh74987     3   72235000   72236000      5       2  150064       2.0673     0.019352
enh74996     3   72372400   72373400      3       2  150064       1.9217     0.027321
enh75010     3   72531200   72532200      4       1  150064       1.9651     0.024701
enh75014     3   72569700   72570700      3       1  150064       1.6993     0.044634
enh75037     3   73058300   73059300      3       1  150064       2.1409     0.016142
enh75042     3   73090400   73091400      4       2  150064        1.948     0.025707
enh75043     3   73094700   73095700      6       2  150064       1.8651     0.031083
enh75044     3   73104800   73105800      1       1  150064       1.6871      0.04579
enh75046     3   73120000   73121000      3       1  150064       2.2942     0.010888
enh75056     3   73568000   73569000      4       2  150064       1.7737     0.038058
enh75067     3   73670400   73671400      4       2  150064       2.2699     0.011608
enh75072     3   73795400   73796400      2       1  150064       2.0471     0.020322
enh75080     3   74475800   74476800      3       2  150064       1.8359     0.033188
enh75091     3   74893300   74894300      1       1  150064       2.5163     0.005929
enh75098     3   75865400   75866400      2       1  150064       1.9126     0.027898
enh75151     3   80238900   80239900      2       1  150064       1.6755     0.046921
enh75153     3   80582400   80583400      3       1  150064       3.5211    0.0002149
enh75154     3   81264800   81265800      3       2  150064       1.9044     0.028428
enh75158     3   81540900   81541900      1       1  150064       2.0674      0.01935
enh75162     3   81699400   81700400      3       1  150064       1.8513      0.03206
enh75166     3   81790000   81791000      3       2  150064        1.704     0.044186
enh75233     3   88761900   88762900      2       1  150064       1.7586     0.039323
enh75254     3   93562400   93563400      3       2  150064       2.3644    0.0090301
enh75264     3   93878400   93879400      1       1  150064       1.9194      0.02747
enh75271     3   94012700   94013700      5       2  150064       1.8251     0.033993
enh75276     3   95641900   95642900      2       1  150064       1.9685     0.024506
enh75286     3   97484300   97485300      1       1  150064       2.5832     0.004895
enh75294     3   97632700   97633700      2       1  150064       1.8948      0.02906
enh75341     3   98685000   98686000      1       1  150064        1.701      0.04447
enh75381     3   99363600   99364600      3       2  150064       1.6814     0.046345
enh75384     3   99376800   99377800      1       1  150064       2.0638      0.01952
enh75387     3   99392900   99393900      1       1  150064       2.1444        0.016
enh75388     3   99396500   99397500      3       1  150064       2.0202      0.02168
enh75389     3   99418800   99419800      2       1  150064       1.8588     0.031527
enh75390     3   99433000   99434000      2       1  150064       1.9307     0.026762
enh75391     3   99439600   99440600      2       1  150064       2.5173     0.005913
enh75392     3   99466400   99467400      2       1  150064       2.1725     0.014908
enh75394     3   99493100   99494100      4       2  150064       2.2836     0.011199
enh75395     3   99495200   99496200      4       2  150064       1.8677     0.030898
enh75459     3  100144100  100145100      1       1  150064       1.6565      0.04881
enh75569     3  101771900  101772900      1       1  150064       1.9742      0.02418
enh75595     3  102178800  102179800      1       1  150064        1.961      0.02494
enh75608     3  104670900  104671900      2       1  150064       2.0181     0.021791
enh75610     3  104993400  104994400      3       2  150064       2.2729     0.011516
enh75612     3  105052800  105053800      2       1  150064       1.9311     0.026737
enh75614     3  105070700  105071700      5       3  150064       1.9695     0.024445
enh75620     3  105106700  105107700      2       1  150064       2.2631     0.011814
enh75624     3  105119200  105120200      1       1  150064       2.1469       0.0159
enh75626     3  105136400  105137400      4       1  150064        2.016     0.021899
enh75631     3  105242000  105243000      4       2  150064       2.8662    0.0020773
enh75643     3  105524700  105525700      4       2  150064       3.0575    0.0011159
enh75644     3  105527800  105528800      3       2  150064       2.0647     0.019475
enh75646     3  105541900  105542900      1       1  150064       1.7223      0.04251
enh75647     3  105547300  105548300      8       3  150064        1.883     0.029849
enh75650     3  105583300  105584300      5       3  150064       1.7659     0.038705
enh75656     3  105657000  105658000      2       1  150064       1.8676     0.030909
enh75658     3  105666400  105667400      2       1  150064       2.2653     0.011749
enh75684     3  106335300  106336300      1       1  150064       2.2138      0.01342
enh75708     3  106930200  106931200      1       1  150064       2.0488      0.02024
enh75727     3  107245300  107246300      1       1  150064       2.1432      0.01605
enh75730     3  107322800  107323800      2       1  150064       1.6703     0.047434
enh75733     3  107363200  107364200      2       1  150064       2.5721    0.0050542
enh75735     3  107379200  107380200      3       2  150064       2.6402    0.0041429
enh75736     3  107380500  107381500      1       1  150064       2.2708      0.01158
enh75755     3  107725300  107726300      4       2  150064       1.8803     0.030034
enh75761     3  107845900  107846900      2       1  150064       3.5055   0.00022785
enh75764     3  107872000  107873000      3       1  150064       3.3614   0.00038777
enh75765     3  107878400  107879400      2       1  150064       3.0694    0.0010724
enh75766     3  107898200  107899200      3       1  150064       3.3604   0.00038909
enh75767     3  107900800  107901800      6       2  150064       3.2356   0.00060701
enh75768     3  107920900  107921900     10       1  150064       3.3359   0.00042508
enh75769     3  107938300  107939300      3       1  150064       2.5331    0.0056531
enh75770     3  107942200  107943200      2       1  150064       2.5167    0.0059228
enh75798     3  110532800  110533800      7       3  150064       1.7748     0.037966
enh75862     3  111685900  111686900      2       1  150064        2.109     0.017473
enh75870     3  111775200  111776200      4       1  150064       2.1697     0.015014
enh75899     3  112287000  112288000      3       1  150064        1.713     0.043357
enh75959     3  112966900  112967900      4       2  150064       1.6839     0.046096
enh75980     3  113458000  113459000      2       1  150064       2.3717    0.0088526
enh75982     3  113467900  113468900      1       1  150064       2.2724      0.01153
enh75993     3  113631300  113632300      6       3  150064       1.8725     0.030566
enh76015     3  114173700  114174700      1       1  150064       3.2368    0.0006044
enh76021     3  114270800  114271800      2       1  150064       2.5016     0.006182
enh76024     3  114338300  114339300      4       2  150064       2.9758    0.0014611
enh76028     3  114378600  114379600      4       2  150064       2.0923     0.018207
enh76098     3  118197200  118198200      4       2  150064       2.8768    0.0020088
enh76111     3  118913500  118914500      3       2  150064       1.6988     0.044679
enh76127     3  119186600  119187600      4       2  150064       1.6637     0.048088
enh76129     3  119199800  119200800      5       2  150064       1.8568      0.03167
enh76169     3  119899700  119900700      3       2  150064       1.8907     0.029331
enh76175     3  120069100  120070100      1       1  150064       1.7053      0.04407
enh76177     3  120137200  120138200      1       1  150064       1.8344       0.0333
enh76178     3  120139300  120140300      2       1  150064       1.6791     0.046562
enh76188     3  120216100  120217100      4       2  150064       1.6497     0.049504
enh76192     3  120314000  120315000      6       2  150064        2.292     0.010953
enh76212     3  121637600  121638600      6       1  150064       2.1509     0.015742
enh76219     3  121714100  121715100      2       1  150064        2.308     0.010499
enh76256     3  122328800  122329800      3       2  150064       1.7139     0.043276
enh76258     3  122347100  122348100      2       1  150064       2.0308      0.02114
enh76264     3  122486800  122487800      2       1  150064       2.0303     0.021161
enh76267     3  122506400  122507400      2       1  150064       1.9871     0.023456
enh76269     3  122509000  122510000      2       1  150064       2.1499     0.015783
enh76274     3  122608800  122609800      2       1  150064       2.9809    0.0014368
enh76275     3  122612200  122613200      5       3  150064       2.2439      0.01242
enh76277     3  122617000  122618000      3       1  150064       2.4569    0.0070064
enh76279     3  122650600  122651600      4       1  150064        2.032     0.021076
enh76289     3  122787600  122788600      5       2  150064       2.9058    0.0018317
enh76290     3  122793800  122794800      4       1  150064       2.6548    0.0039675
enh76293     3  122823000  122824000      6       3  150064       3.3621   0.00038671
enh76311     3  123354800  123355800      4       2  150064       1.8847     0.029732
enh76322     3  123434500  123435500      2       1  150064       1.7034     0.044249
enh76325     3  123452200  123453200      3       2  150064       1.8659     0.031027
enh76352     3  123948100  123949100      2       1  150064       3.3134    0.0004608
enh76353     3  123967600  123968600      4       2  150064       3.1128   0.00092672
enh76354     3  123975100  123976100      4       1  150064       2.8071    0.0024997
enh76355     3  123979300  123980300      5       2  150064       3.9116   4.5852e-05
enh76356     3  123981700  123982700      3       2  150064       4.4017   5.3713e-06
enh76357     3  123985000  123986000      4       2  150064       4.2502   1.0678e-05
enh76358     3  123991400  123992400      3       2  150064       2.9628    0.0015243
enh76359     3  124102000  124103000      5       2  150064       2.3081     0.010496
enh76361     3  124147500  124148500      1       1  150064       2.9762     0.001459
enh76363     3  124228700  124229700      5       2  150064       2.5619    0.0052054
enh76364     3  124241000  124242000      4       2  150064       3.2511   0.00057478
enh76366     3  124277000  124278000      2       1  150064       2.7882    0.0026505
enh76393     3  124551900  124552900      2       1  150064       2.1211     0.016955
enh76400     3  124595000  124596000      4       2  150064       1.7681     0.038524
enh76402     3  124598000  124599000      3       1  150064        2.243     0.012449
enh76404     3  124602800  124603800      7       1  150064       2.0639     0.019512
enh76410     3  124704300  124705300      4       1  150064       1.6788       0.0466
enh76411     3  124722200  124723200      2       1  150064       1.9773     0.024002
enh76428     3  124838500  124839500      5       2  150064       2.5925    0.0047644
enh76430     3  124844700  124845700      9       4  150064       3.5588   0.00018624
enh76432     3  124854800  124855800      2       1  150064       1.9399     0.026198
enh76441     3  125000000  125001000      3       1  150064       1.6615     0.048305
enh76445     3  125041000  125042000      2       1  150064       2.1367     0.016311
enh76446     3  125049600  125050600      1       1  150064       2.7366     0.003104
enh76454     3  125113300  125114300      1       1  150064       2.9539     0.001569
enh76463     3  125237000  125238000      6       3  150064       1.7114     0.043499
enh76467     3  125315100  125316100      5       3  150064       1.9109     0.028007
enh76469     3  125321900  125322900      5       3  150064         1.89     0.029379
enh76473     3  125369700  125370700      4       1  150064       1.8113     0.035048
enh76478     3  125724400  125725400      3       1  150064       1.9061     0.028318
enh76479     3  125732600  125733600      5       2  150064        2.026      0.02138
enh76515     3  126439600  126440600      2       1  150064        1.681     0.046383
enh76525     3  126614300  126615300      1       1  150064       1.6957      0.04497
enh76555     3  127005600  127006600      3       1  150064       1.8968     0.028926
enh76568     3  127390000  127391000      1       1  150064        1.789      0.03681
enh76570     3  127394700  127395700      1       1  150064       1.7855      0.03709
enh76571     3  127397000  127398000      3       2  150064       1.9677     0.024549
enh76603     3  127725900  127726900      7       3  150064       2.3168     0.010258
enh76605     3  127758400  127759400      3       1  150064       2.0295     0.021202
enh76606     3  127769400  127770400      3       2  150064       1.7282     0.041973
enh76608     3  127779500  127780500      5       2  150064        2.047     0.020327
enh76613     3  127799500  127800500      3       1  150064       1.9766     0.024045
enh76652     3  128592000  128593000      8       3  150064       1.6726     0.047204
enh76658     3  128805700  128806700      1       1  150064       2.0976      0.01797
enh76660     3  128841600  128842600      2       1  150064       1.7523      0.03986
enh76672     3  128984000  128985000      2       1  150064       2.6247    0.0043358
enh76673     3  128996400  128997400      3       2  150064        3.131   0.00087118
enh76674     3  128999100  129000100      4       1  150064       3.2928   0.00049596
enh76675     3  129001100  129002100      3       1  150064       3.2125   0.00065798
enh76676     3  129007700  129008700      1       1  150064       3.5297     0.000208
enh76677     3  129023200  129024200      1       1  150064       3.6939    0.0001104
enh76679     3  129030200  129031200      1       1  150064       3.4387    0.0002923
enh76693     3  129209100  129210100      3       1  150064       1.7024     0.044341
enh76706     3  129340900  129341900      3       1  150064       2.5042    0.0061371
enh76707     3  129342900  129343900      1       1  150064       1.6463      0.04985
enh76748     3  130411200  130412200      1       1  150064       1.6526      0.04921
enh76751     3  130462600  130463600      1       1  150064       1.9919      0.02319
enh76752     3  130467000  130468000      2       1  150064       1.7932     0.036469
enh76754     3  130491200  130492200      2       1  150064       1.7198     0.042736
enh76788     3  131262500  131263500      2       1  150064       1.8569     0.031664
enh76793     3  131855300  131856300      7       3  150064       1.8042     0.035596
enh76826     3  132491300  132492300      2       1  150064       1.7753     0.037924
enh76830     3  132978100  132979100      3       2  150064       1.7498     0.040073
enh76831     3  133013900  133014900      8       3  150064       3.2726   0.00053273
enh76842     3  133259600  133260600      3       1  150064       1.8878     0.029523
enh76858     3  133539200  133540200      1       1  150064       2.1385      0.01624
enh76883     3  134052100  134053100      1       1  150064       1.8294      0.03367
enh76916     3  134428400  134429400      2       1  150064       1.8343     0.033303
enh76921     3  135614700  135615700      3       1  150064       3.0743    0.0010551
enh76924     3  135641200  135642200      4       1  150064       3.6903   0.00011199
enh76926     3  135648400  135649400      2       1  150064       3.8122   6.8876e-05
enh76927     3  135683600  135684600      1       1  150064       3.4655    0.0002646
enh76928     3  135686600  135687600      2       1  150064       3.6211   0.00014665
enh76931     3  135707700  135708700      3       1  150064       3.5913   0.00016452
enh76932     3  135708600  135709600      3       1  150064       3.8634   5.5908e-05
enh76933     3  135710200  135711200      2       1  150064       2.1566     0.015519
enh76934     3  135713200  135714200      5       1  150064        3.638   0.00013736
enh76936     3  135739100  135740100      3       1  150064       3.6809   0.00011622
enh76937     3  135741000  135742000      5       3  150064       3.6273   0.00014319
enh76944     3  135888900  135889900      1       1  150064       2.9798     0.001442
enh76945     3  135891500  135892500      1       1  150064       3.1545    0.0008038
enh76950     3  135916400  135917400      2       1  150064       2.8409    0.0022496
enh76951     3  135968200  135969200      2       1  150064       3.6371   0.00013789
enh76953     3  135984900  135985900      2       1  150064       1.6934     0.045191
enh76954     3  135995000  135996000      3       1  150064       4.1748   1.4911e-05
enh76956     3  136068900  136069900      4       2  150064       3.9783   3.4701e-05
enh76958     3  136183200  136184200      4       2  150064       2.6901     0.003571
enh76959     3  136192200  136193200      3       2  150064       3.1965   0.00069542
enh76963     3  136376000  136377000      3       2  150064       2.2826     0.011226
enh76966     3  136449700  136450700      2       1  150064       2.5073    0.0060829
enh76967     3  136467700  136468700      3       2  150064       3.8258    6.517e-05
enh76968     3  136472500  136473500      3       2  150064       3.2031   0.00067987
enh76970     3  136505800  136506800      3       2  150064       3.0324    0.0012131
enh76971     3  136521100  136522100      2       1  150064       2.3337    0.0098062
enh76972     3  136539000  136540000      3       1  150064       2.9199    0.0017506
enh76973     3  136557400  136558400      2       1  150064       2.0929     0.018179
enh76974     3  136578800  136579800      2       1  150064       2.9288    0.0017013
enh76975     3  136610900  136611900      3       1  150064       2.9039    0.0018427
enh76976     3  136612400  136613400      1       1  150064       3.0285     0.001229
enh76977     3  136634600  136635600      3       2  150064       2.5181    0.0059003
enh76979     3  136648400  136649400      3       1  150064       2.8248    0.0023652
enh76980     3  136651100  136652100      4       1  150064       3.0786    0.0010397
enh76982     3  136661500  136662500      2       1  150064       2.4908    0.0063731
enh76983     3  136670900  136671900      4       2  150064       3.7924   7.4608e-05
enh76984     3  136674500  136675500      2       1  150064       3.4617   0.00026839
enh76985     3  136678700  136679700      3       2  150064       3.0196    0.0012654
enh76986     3  136698100  136699100      3       1  150064        3.762   8.4274e-05
enh76987     3  136703200  136704200      4       1  150064       3.8156   6.7914e-05
enh76988     3  136708800  136709800      2       1  150064       3.1077   0.00094271
enh76989     3  136710500  136711500      1       1  150064       3.9802    3.443e-05
enh76991     3  136713700  136714700      2       1  150064       1.9002     0.028701
enh76993     3  136732000  136733000      1       1  150064       4.2938    8.784e-06
enh76994     3  136733200  136734200      1       1  150064       4.5297    2.954e-06
enh76995     3  136751100  136752100      5       1  150064       4.0192   2.9198e-05
enh77011     3  137904700  137905700      2       1  150064       1.9238     0.027192
enh77022     3  138051100  138052100      1       1  150064       1.8888      0.02946
enh77039     3  138405300  138406300      1       1  150064       2.0525      0.02006
enh77041     3  138442200  138443200      1       1  150064       2.0243      0.02147
enh77042     3  138483200  138484200      1       1  150064       2.0492      0.02022
enh77045     3  138522000  138523000      2       1  150064       1.9634     0.024798
enh77046     3  138536600  138537600      1       1  150064       1.8135      0.03488
enh77052     3  138609500  138610500      4       1  150064       1.7595     0.039248
enh77087     3  140113200  140114200      3       1  150064       2.0988     0.017919
enh77094     3  140299100  140300100      7       2  150064       1.8968     0.028929
enh77097     3  140347800  140348800      6       3  150064       4.0373   2.7039e-05
enh77098     3  140355200  140356200      6       1  150064       3.6596   0.00012629
enh77128     3  141122900  141123900      2       1  150064       2.0358     0.020888
enh77146     3  141256900  141257900      2       1  150064        2.237     0.012643
enh77161     3  141613200  141614200      3       2  150064       2.4923    0.0063461
enh77183     3  142037600  142038600      1       1  150064        1.863      0.03123
enh77222     3  142967500  142968500      2       1  150064       2.2879     0.011073
enh77223     3  142982700  142983700      8       3  150064       1.6968     0.044869
enh77225     3  143021200  143022200      5       3  150064       2.5356     0.005613
enh77226     3  143024800  143025800      5       3  150064       1.9323     0.026662
enh77260     3  144148400  144149400      3       2  150064       2.3332    0.0098179
enh77300     3  146298800  146299800      2       1  150064       1.8581     0.031578
enh77305     3  147016000  147017000      1       1  150064       2.3525     0.009325
enh77315     3  148474900  148475900      1       1  150064       2.0657      0.01943
enh77317     3  148619700  148620700      3       1  150064       2.1337     0.016433
enh77318     3  148620400  148621400     10       2  150064       1.8269     0.033861
enh77334     3  148943300  148944300      1       1  150064       2.5604     0.005228
enh77470     3  150106000  150107000      2       1  150064       1.9671     0.024587
enh77483     3  150188100  150189100      4       2  150064         2.05     0.020182
enh77490     3  150322900  150323900      2       1  150064        2.072     0.019133
enh77510     3  150688300  150689300      2       1  150064       2.7165    0.0032989
enh77560     3  151787500  151788500      3       1  150064       1.9205     0.027395
enh77562     3  151867900  151868900      4       2  150064       1.7573     0.039437
enh77583     3  152025800  152026800      1       1  150064       1.9048       0.0284
enh77586     3  152035800  152036800      4       2  150064       2.4528    0.0070876
enh77591     3  152049100  152050100      1       1  150064       2.1107       0.0174
enh77596     3  152091900  152092900      2       1  150064       1.8112     0.035054
enh77606     3  152121000  152122000      1       1  150064       2.1297       0.0166
enh77608     3  152147300  152148300      1       1  150064       1.6567      0.04879
enh77612     3  152169800  152170800      2       1  150064       2.0707     0.019194
enh77618     3  152436400  152437400      1       1  150064        2.134      0.01642
enh77619     3  152497200  152498200      2       1  150064       1.8089      0.03523
enh77620     3  152551600  152552600      3       1  150064       2.8442    0.0022259
enh77628     3  152761800  152762800      3       2  150064       1.7691     0.038438
enh77656     3  153317100  153318100      2       1  150064       2.0457     0.020394
enh77698     3  155215600  155216600      1       1  150064       2.3069      0.01053
enh77699     3  155230400  155231400      4       1  150064       2.4311     0.007526
enh77704     3  155422100  155423100      3       2  150064       2.6168    0.0044378
enh77739     3  156209900  156210900      4       2  150064       2.1534     0.015644
enh77766     3  156438800  156439800      3       1  150064       1.8154     0.034729
enh77793     3  156794300  156795300      2       1  150064       2.2162     0.013339
enh77799     3  156816700  156817700      5       1  150064        2.453    0.0070833
enh77868     3  158918000  158919000      5       1  150064       1.8385     0.032993
enh77870     3  159175000  159176000      1       1  150064       2.4213     0.007733
enh77873     3  159197600  159198600      2       1  150064       2.4705    0.0067466
enh77874     3  159199500  159200500      1       1  150064       2.4276     0.007599
enh77875     3  159216600  159217600      2       1  150064       1.8659     0.031026
enh77893     3  159513500  159514500      1       1  150064       2.0347      0.02094
enh77905     3  159554700  159555700      2       1  150064       1.6544     0.049027
enh77908     3  159562000  159563000      2       1  150064       1.8186     0.034489
enh77909     3  159563500  159564500      2       1  150064       1.9377     0.026329
enh77919     3  159591300  159592300      1       1  150064       1.7286      0.04194
enh77935     3  159815800  159816800      1       1  150064       2.3051      0.01058
enh77963     3  160519100  160520100      3       1  150064       2.0256     0.021403
enh77965     3  160587300  160588300      3       1  150064       2.0913     0.018249
enh77968     3  160826200  160827200      5       2  150064       2.4482    0.0071791
enh77969     3  160880400  160881400      1       1  150064       2.2383       0.0126
enh77972     3  160948600  160949600      2       1  150064       2.4867    0.0064465
enh77975     3  160980500  160981500      2       1  150064       2.6124    0.0044959
enh77976     3  160983800  160984800      2       1  150064       3.1393   0.00084671
enh77977     3  161002400  161003400      4       1  150064       3.2199    0.0006411
enh77979     3  161033000  161034000      3       2  150064       2.1156     0.017189
enh77980     3  161067300  161068300      4       1  150064       2.0241     0.021481
enh77983     3  161133200  161134200      1       1  150064       2.3963      0.00828
enh78013     3  167454300  167455300      1       1  150064       2.9064     0.001828
enh78014     3  167531800  167532800      1       1  150064       1.9569      0.02518
enh78027     3  167804200  167805200      2       1  150064       2.2317     0.012816
enh78028     3  167809500  167810500      5       1  150064       2.1498     0.015786
enh78029     3  167814500  167815500      2       1  150064       2.0918      0.01823
enh78030     3  167834600  167835600      2       1  150064       1.9143      0.02779
enh78043     3  168759200  168760200      3       1  150064       1.8583     0.031562
enh78044     3  168759600  168760600      3       2  150064       1.6929     0.045233
enh78056     3  168942600  168943600      4       2  150064       2.3523    0.0093294
enh78070     3  169476700  169477700      1       1  150064       2.5392     0.005555
enh78072     3  169492400  169493400      1       1  150064       2.6313     0.004253
enh78075     3  169564700  169565700      3       1  150064        2.317     0.010251
enh78099     3  170241000  170242000      6       3  150064       2.4012    0.0081714
enh78100     3  170332000  170333000      5       2  150064       2.1023     0.017761
enh78120     3  170588400  170589400      2       1  150064       2.5201    0.0058659
enh78122     3  170627000  170628000      2       1  150064       2.9542    0.0015674
enh78123     3  170710200  170711200      4       2  150064       2.4621    0.0069054
enh78137     3  170883200  170884200      2       1  150064       1.7317     0.041666
enh78138     3  170893900  170894900      5       2  150064       1.7852     0.037112
enh78155     3  171135200  171136200      2       1  150064        1.944     0.025946
enh78165     3  171429700  171430700      1       1  150064       1.6568      0.04878
enh78174     3  171500000  171501000      6       2  150064       1.7712     0.038263
enh78175     3  171507000  171508000      4       2  150064       2.3191     0.010195
enh78176     3  171509900  171510900      4       1  150064       2.3179     0.010227
enh78178     3  171515500  171516500      1       1  150064       2.3048      0.01059
enh78180     3  171518100  171519100      5       2  150064        2.091     0.018262
enh78181     3  171519200  171520200      4       2  150064       2.2414     0.012501
enh78289     3  172312400  172313400      8       2  150064       2.7023    0.0034428
enh78290     3  172313700  172314700      6       2  150064       2.8667    0.0020741
enh78314     3  173112200  173113200      7       3  150064       2.2723     0.011533
enh78320     3  173507200  173508200      5       2  150064       3.1558   0.00080043
enh78322     3  173733600  173734600      8       2  150064       2.1445     0.015997
enh78323     3  174149500  174150500      2       1  150064       1.7171     0.042978
enh78325     3  174160100  174161100      1       1  150064       1.8057      0.03548
enh78340     3  175149800  175150800      1       1  150064       3.3597    0.0003901
enh78346     3  176163000  176164000      5       2  150064         2.03      0.02118
enh78357     3  176758100  176759100      2       1  150064       3.1097   0.00093648
enh78358     3  176768400  176769400      2       1  150064       2.4725    0.0067091
enh78360     3  176806800  176807800      4       2  150064       1.6843     0.046064
enh78362     3  176821800  176822800      5       2  150064       2.9531    0.0015729
enh78364     3  176827800  176828800      2       1  150064       2.3749    0.0087757
enh78369     3  176866900  176867900      4       2  150064       1.8897     0.029397
enh78375     3  176896600  176897600      3       2  150064       1.8478     0.032313
enh78384     3  177003500  177004500      2       1  150064        2.998    0.0013588
enh78427     3  177332700  177333700      4       2  150064       2.7936    0.0026061
enh78438     3  177494500  177495500      4       2  150064       1.7867     0.036996
enh78447     3  177553200  177554200      3       2  150064       1.6687     0.047587
enh78449     3  177634400  177635400      2       1  150064       1.7319     0.041647
enh78460     3  178038000  178039000      7       3  150064       2.5421    0.0055099
enh78526     3  179898300  179899300      2       1  150064       2.1856     0.014422
enh78527     3  179967400  179968400      5       3  150064       2.2914     0.010971
enh78528     3  180013400  180014400      1       1  150064       2.7047     0.003418
enh78530     3  180028800  180029800      2       1  150064       2.3524    0.0093255
enh78531     3  180075900  180076900      4       2  150064       2.0836       0.0186
enh78534     3  180126800  180127800      6       2  150064       1.9369     0.026377
enh78538     3  180148300  180149300      1       1  150064       2.8537     0.002161
enh78540     3  180153000  180154000      1       1  150064       2.1675       0.0151
enh78546     3  180629000  180630000      2       1  150064       5.4446   2.5956e-08
enh78552     3  181010900  181011900      4       2  150064       5.5706   1.2691e-08
enh78553     3  181121600  181122600      2       1  150064       5.2943   5.9736e-08
enh78587     3  182321300  182322300      4       1  150064       2.2639     0.011789
enh78588     3  182327200  182328200      2       1  150064       2.1319     0.016508
enh78591     3  182354600  182355600      1       1  150064       1.7399      0.04094
enh78603     3  182626800  182627800      2       1  150064       2.4509    0.0071246
enh78608     3  182695600  182696600      1       1  150064       1.8448      0.03253
enh78613     3  182903100  182904100      1       1  150064       2.4024     0.008144
enh78641     3  183098700  183099700      3       1  150064       2.0802     0.018754
enh78663     3  183600100  183601100      2       1  150064       2.0495     0.020209
enh78730     3  184474200  184475200      5       3  150064       2.5138    0.0059726
enh78733     3  184478800  184479800      1       1  150064       2.2389      0.01258
enh78741     3  184531700  184532700      2       1  150064       2.2819     0.011248
enh78764     3  185216800  185217800      1       1  150064       1.9695      0.02445
enh78781     3  185407900  185408900      1       1  150064       1.8476      0.03233
enh78783     3  185419800  185420800      1       1  150064       1.8946      0.02907
enh78784     3  185421600  185422600      4       2  150064       2.5812    0.0049234
enh78801     3  185475900  185476900      1       1  150064        1.769      0.03845
enh78804     3  185484100  185485100      2       1  150064       2.0968     0.018005
enh78826     3  185676500  185677500      1       1  150064       2.4354     0.007437
enh78829     3  185793200  185794200      1       1  150064       2.6809     0.003671
enh78831     3  185814400  185815400      2       1  150064       2.3921    0.0083766
enh78835     3  185823400  185824400      4       2  150064       2.1608     0.015357
enh78848     3  185998400  185999400      3       1  150064        2.135     0.016381
enh78849     3  186005700  186006700      7       3  150064       2.8441    0.0022271
enh78884     3  186507000  186508000      3       2  150064       2.2538     0.012104
enh78915     3  186904400  186905400      2       1  150064       1.8023     0.035749
enh78918     3  186929300  186930300      4       2  150064       2.3084     0.010489
enh78926     3  187453100  187454100      4       2  150064       1.8605     0.031411
enh78938     3  187568000  187569000      3       2  150064       2.0592     0.019737
enh78956     3  187869800  187870800      2       1  150064       1.7929     0.036493
enh78961     3  187881800  187882800      2       1  150064       1.6832      0.04617
enh78962     3  187887800  187888800      7       4  150064       1.9998     0.022763
enh78963     3  187897000  187898000      6       2  150064       1.8421     0.032731
enh78968     3  187914300  187915300      5       2  150064       2.2199     0.013211
enh78980     3  187990700  187991700      5       2  150064       1.6857     0.045929
enh78994     3  188079900  188080900      9       3  150064       1.6473      0.04975
enh78997     3  188108900  188109900      4       2  150064       2.0921     0.018213
enh79001     3  188151000  188152000      2       1  150064       1.7346     0.041407
enh79004     3  188186600  188187600      3       2  150064       4.2612   1.0166e-05
enh79008     3  188225000  188226000      2       1  150064       1.7455     0.040453
enh79023     3  188349200  188350200      3       2  150064       2.5282    0.0057319
enh79025     3  188352900  188353900      4       2  150064       2.9446     0.001617
enh79028     3  188389000  188390000      2       1  150064       2.2473     0.012312
enh79040     3  188550700  188551700      1       1  150064       1.8142      0.03482
enh79055     3  188719100  188720100      2       1  150064       2.2897      0.01102
enh79058     3  188884300  188885300      4       2  150064       1.7614     0.039084
enh79103     3  189484200  189485200      2       1  150064       2.3049     0.010586
enh79104     3  189490200  189491200      1       1  150064       2.3545     0.009274
enh79125     3  189561100  189562100      2       1  150064        1.732      0.04164
enh79141     3  189721000  189722000      3       2  150064       2.4131    0.0079089
enh79142     3  189729200  189730200      4       1  150064       2.0411     0.020622
enh79165     3  189839800  189840800      6       2  150064       2.1578     0.015471
enh79215     3  190298600  190299600      3       2  150064       2.0301     0.021171
enh79222     3  190783800  190784800      6       2  150064       1.8234     0.034123
enh79249     3  191479500  191480500      2       1  150064       1.8475     0.032335
enh79250     3  191480200  191481200      3       1  150064       2.1016     0.017794
enh79251     3  191492800  191493800      6       3  150064       2.5502    0.0053827
enh79292     3  193552100  193553100      2       1  150064       2.1948     0.014089
enh79297     3  193575900  193576900     11       5  150064       1.6466     0.049819
enh79316     3  193789200  193790200      3       1  150064       1.9691     0.024473
enh79319     3  193807000  193808000      4       2  150064       2.4049    0.0080891
enh79327     3  193866000  193867000      7       2  150064       2.7371    0.0030991
enh79370     3  194360500  194361500      6       3  150064        1.825     0.033999
enh79380     3  194461500  194462500      3       2  150064       1.8006     0.035882
enh79429     3  195006700  195007700      2       1  150064        1.707     0.043912
enh79456     3  195603400  195604400      3       2  150064       1.7212      0.04261
enh79483     3  195945600  195946600      4       2  150064       3.0019    0.0013413
enh79484     3  195946400  195947400      2       1  150064        2.403    0.0081312
enh79485     3  195973600  195974600      2       1  150064       3.0091      0.00131
enh79487     3  196001300  196002300      2       1  150064       1.7184     0.042859
enh79489     3  196005800  196006800      5       1  150064       1.7428     0.040681
enh79493     3  196046200  196047200      7       3  150064        3.334   0.00042802
enh79494     3  196064100  196065100      3       2  150064       2.4127    0.0079172
enh79495     3  196066600  196067600      1       1  150064       3.0087     0.001312
enh79496     3  196069600  196070600     10       4  150064       2.3923    0.0083723
enh79497     3  196126100  196127100      1       1  150064       2.9415     0.001633
enh79498     3  196140900  196141900      1       1  150064       3.0899     0.001001
enh79500     3  196156800  196157800      3       2  150064       1.8914     0.029284
enh79501     3  196160000  196161000      2       1  150064       3.1878   0.00071689
enh79508     3  196297000  196298000      3       1  150064       1.6472      0.04976
enh79519     3  196465800  196466800      4       2  150064       1.7618     0.039056
enh79524     3  196506000  196507000      5       3  150064        1.687     0.045806
enh79526     3  196519500  196520500      5       2  150064       2.5748    0.0050152
enh79543     3  196930500  196931500      2       1  150064       1.6528     0.049188
enh79546     3  196948100  196949100      3       1  150064       2.6434    0.0041043
enh79547     3  196949300  196950300      4       2  150064       2.9987    0.0013557
enh79548     3  196952800  196953800      3       2  150064       1.7607      0.03914
enh79549     3  196954700  196955700      4       2  150064       2.3942    0.0083275
enh79550     3  196955400  196956400      6       3  150064       1.8626     0.031256
enh79551     3  196961600  196962600      1       1  150064       2.0492      0.02022
enh79552     3  196980500  196981500      6       3  150064       2.2843     0.011177
enh79553     3  196984300  196985300      1       1  150064       2.9008     0.001861
enh79557     3  196998700  196999700      2       1  150064       2.0976     0.017968
enh79558     3  197016100  197017100      4       1  150064       2.0048     0.022491
enh79559     3  197017000  197018000      1       1  150064       2.6441     0.004095
enh79560     3  197019200  197020200      5       2  150064       2.3738    0.0088033
enh79561     3  197021000  197022000      4       1  150064       2.7297    0.0031694
enh79588     3  197208800  197209800      4       2  150064       2.7048     0.003417
enh79589     3  197210100  197211100      6       1  150064       1.9122     0.027923
enh79591     3  197221200  197222200      3       2  150064       3.7627   8.4029e-05
enh79592     3  197223200  197224200      1       1  150064       2.8096      0.00248
enh79600     3  197247400  197248400      4       2  150064       1.9261     0.027044
enh79610     3  197444500  197445500      1       1  150064       1.8919      0.02925
enh79644     4     666400     667400      3       2  150064        2.863    0.0020979
enh79648     4     677200     678200      2       1  150064       1.8302     0.033612
enh79652     4     698400     699400      8       3  150064       1.7181     0.042889
enh79653     4     701800     702800      4       2  150064       2.6272    0.0043042
enh79654     4     714000     715000      6       2  150064       3.0491    0.0011476
enh79656     4     719900     720900      3       1  150064       1.9845     0.023598
enh79657     4     743500     744500      6       2  150064       3.3105   0.00046569
enh79682     4    1194600    1195600      1       1  150064       2.9202     0.001749
enh79683     4    1202500    1203500      3       1  150064       2.1162     0.017166
enh79684     4    1212300    1213300      2       1  150064       3.0424    0.0011734
enh79685     4    1216500    1217500      3       1  150064       1.6741     0.047058
enh79686     4    1225300    1226300      3       1  150064       1.7303     0.041786
enh79687     4    1238500    1239500      7       3  150064       2.8265    0.0023529
enh79698     4    1316900    1317900      3       2  150064       1.8965      0.02895
enh79699     4    1319000    1320000      1       1  150064       2.4891     0.006404
enh79703     4    1338400    1339400      5       2  150064       2.1289     0.016632
enh79704     4    1342200    1343200      4       2  150064       1.9268     0.027005
enh79705     4    1345300    1346300      6       3  150064       2.1873      0.01436
enh79745     4    1994400    1995400      2       1  150064       2.4042    0.0081041
enh79755     4    2267400    2268400      3       2  150064        2.015     0.021952
enh79757     4    2331600    2332600      3       2  150064       2.1925     0.014172
enh79803     4    2961300    2962300      5       2  150064       1.9351     0.026486
enh79849     4    4404100    4405100      7       2  150064       1.9636     0.024786
enh79854     4    4445400    4446400      4       1  150064        2.366    0.0089896
enh79855     4    4475200    4476200      7       3  150064       3.0729      0.00106
enh79856     4    4479000    4480000      3       2  150064       2.2163     0.013337
enh79857     4    4482400    4483400      4       2  150064       2.5993    0.0046702
enh79858     4    4541200    4542200      4       2  150064       2.4288    0.0075743
enh79872     4    5167200    5168200      6       2  150064       1.9326      0.02664
enh79878     4    5638500    5639500      4       1  150064        2.622    0.0043708
enh79879     4    5708200    5709200      5       3  150064       2.2642     0.011779
enh79884     4    5748900    5749900     11       4  150064        1.991     0.023241
enh79888     4    5774800    5775800      3       2  150064       1.8172     0.034595
enh79898     4    6495100    6496100      6       3  150064       1.7633     0.038929
enh79907     4    6689600    6690600     11       4  150064       2.1116      0.01736
enh79908     4    6691000    6692000      1       1  150064       1.8193      0.03443
enh79940     4    6942300    6943300      3       2  150064       3.0836    0.0010227
enh79942     4    6956700    6957700      4       2  150064        1.741     0.040845
enh79960     4    7136500    7137500      8       3  150064       2.1365     0.016321
enh79985     4    7751300    7752300      5       2  150064       2.7101    0.0033633
enh80070     4    8403800    8404800      8       4  150064        2.204     0.013763
enh80072     4    8430400    8431400      3       1  150064         1.77     0.038365
enh80074     4    8439800    8440800      4       2  150064       1.9959     0.022975
enh80083     4    9906500    9907500      3       1  150064       2.0903     0.018293
enh80095     4   10033700   10034700      2       1  150064       1.7062     0.043989
enh80107     4   10109800   10110800      2       1  150064       1.7835     0.037249
enh80108     4   10111800   10112800      5       2  150064       1.8205     0.034342
enh80112     4   10130200   10131200     12       3  150064       1.9535      0.02538
enh80114     4   10174600   10175600      6       2  150064        1.722     0.042535
enh80120     4   10298000   10299000      7       3  150064       1.8022     0.035759
enh80121     4   10303600   10304600      5       2  150064       1.8414     0.032785
enh80141     4   10955800   10956800      6       4  150064       1.7822     0.037358
enh80153     4   11427000   11428000      9       2  150064       2.0626     0.019573
enh80209     4   13967800   13968800      3       2  150064       1.7693     0.038423
enh80213     4   14112500   14113500      3       2  150064        2.044     0.020476
enh80224     4   14346800   14347800      5       3  150064       3.0425     0.001173
enh80225     4   14362200   14363200      6       3  150064       1.8165     0.034647
enh80241     4   14890100   14891100      2       1  150064       2.2103     0.013543
enh80242     4   14895000   14896000      2       1  150064        2.211     0.013518
enh80244     4   14918400   14919400      6       2  150064       1.6899      0.04552
enh80274     4   15563700   15564700      3       1  150064       1.7347     0.041396
enh80278     4   15661100   15662100      3       2  150064       1.9296     0.026829
enh80311     4   16254900   16255900      7       3  150064       1.7911     0.036637
enh80314     4   16599700   16600700      3       2  150064       1.7895     0.036765
enh80316     4   16668700   16669700      2       1  150064       2.4721    0.0067156
enh80329     4   17514500   17515500      1       1  150064        2.006      0.02243
enh80331     4   17577600   17578600      5       1  150064       2.1161      0.01717
enh80332     4   17580200   17581200      3       2  150064       1.7988     0.036028
enh80333     4   17582100   17583100      1       1  150064       2.1821      0.01455
enh80334     4   17617200   17618200      6       1  150064       2.1848     0.014453
enh80335     4   17617900   17618900      4       1  150064        2.376    0.0087514
enh80336     4   17620600   17621600      2       1  150064       2.3442    0.0095339
enh80341     4   17788300   17789300      2       1  150064       1.7006     0.044505
enh80342     4   17790200   17791200      2       1  150064       1.7089     0.043739
enh80343     4   17808100   17809100      1       1  150064       1.9182      0.02754
enh80345     4   17818400   17819400      2       1  150064       1.7774     0.037751
enh80346     4   17933400   17934400      5       2  150064       1.8663        0.031
enh80348     4   17970300   17971300      3       1  150064       2.2514     0.012179
enh80350     4   18013400   18014400      1       1  150064       2.2473      0.01231
enh80352     4   18020700   18021700      3       1  150064       2.2682     0.011659
enh80355     4   18883600   18884600      4       2  150064       3.8475   5.9655e-05
enh80356     4   18915500   18916500      2       1  150064       3.7528   8.7435e-05
enh80358     4   19359400   19360400     11       5  150064       1.7008     0.044492
enh80360     4   19740200   19741200      3       1  150064       2.4778    0.0066106
enh80361     4   19750000   19751000      2       1  150064       2.2801     0.011301
enh80362     4   19777600   19778600      1       1  150064       3.0349     0.001203
enh80364     4   19947400   19948400      2       1  150064        2.435     0.007445
enh80367     4   20030000   20031000      4       2  150064        2.832    0.0023131
enh80382     4   20605200   20606200      4       2  150064       4.0446   2.6205e-05
enh80384     4   20626000   20627000      2       1  150064       2.8768    0.0020088
enh80385     4   20664100   20665100      3       2  150064       2.4768    0.0066285
enh80387     4   20703000   20704000      2       1  150064       2.1014     0.017803
enh80428     4   23325700   23326700      4       2  150064       1.9391     0.026247
enh80448     4   24227600   24228600      2       1  150064       2.0265     0.021356
enh80449     4   24231400   24232400      5       1  150064       1.8501     0.032147
enh80451     4   24275100   24276100      4       2  150064       1.6899     0.045521
enh80454     4   24474800   24475800      2       1  150064       2.1131     0.017294
enh80475     4   24806200   24807200      3       2  150064       2.2575      0.01199
enh80476     4   24825800   24826800      2       1  150064       2.6086    0.0045459
enh80496     4   25450300   25451300      3       1  150064       2.3763    0.0087425
enh80503     4   25812400   25813400      2       1  150064       1.8406      0.03284
enh80507     4   25861900   25862900      1       1  150064        2.731     0.003157
enh80508     4   25866500   25867500      1       1  150064       2.4119     0.007935
enh80510     4   25909700   25910700      6       2  150064       2.0088     0.022279
enh80513     4   25929800   25930800      3       2  150064       2.8159    0.0024318
enh80514     4   25939800   25940800      3       1  150064       2.6928    0.0035429
enh80515     4   25954900   25955900      9       4  150064       3.2532   0.00057065
enh80539     4   26222500   26223500      1       1  150064       2.1651      0.01519
enh80541     4   26240300   26241300      3       2  150064       2.0644     0.019489
enh80549     4   26344900   26345900      1       1  150064       2.1612      0.01534
enh80551     4   26357100   26358100      2       1  150064       2.2508       0.0122
enh80568     4   26586800   26587800      1       1  150064       3.4971    0.0002352
enh80571     4   26689100   26690100      1       1  150064       3.2699     0.000538
enh80574     4   26781700   26782700      1       1  150064       2.3886     0.008457
enh80577     4   26804700   26805700      2       1  150064        3.133   0.00086519
enh80578     4   26813400   26814400      2       1  150064       2.4518    0.0071075
enh80581     4   26866300   26867300      4       2  150064       1.7861     0.037042
enh80598     4   28168800   28169800      4       2  150064        1.906     0.028325
enh80601     4   28280500   28281500      5       1  150064       1.7363     0.041256
enh80603     4   28353300   28354300      2       1  150064       1.7107     0.043567
enh80609     4   28922900   28923900      9       2  150064       1.6549      0.04897
enh80617     4   30768600   30769600      3       2  150064       1.7023     0.044352
enh80618     4   30769600   30770600      1       1  150064       2.2938       0.0109
enh80619     4   30771500   30772500      1       1  150064       2.2994      0.01074
enh80625     4   30872000   30873000      2       1  150064        3.096    0.0009808
enh80628     4   30947000   30948000      2       1  150064       1.6863     0.045873
enh80630     4   30952700   30953700      1       1  150064       2.8369     0.002278
enh80632     4   31520100   31521100      2       1  150064       3.4998   0.00023281
enh80643     4   33999600   34000600      2       1  150064       2.0006     0.022719
enh80644     4   34171800   34172800      2       1  150064       2.8707    0.0020477
enh80645     4   34182800   34183800      1       1  150064       3.0027     0.001338
enh80646     4   34195100   34196100      2       1  150064       2.3004     0.010713
enh80654     4   36226500   36227500      2       1  150064       1.8163      0.03466
enh80669     4   37605800   37606800      4       1  150064       1.9886     0.023375
enh80692     4   37814200   37815200      7       3  150064       2.7202    0.0032626
enh80693     4   37826400   37827400      2       1  150064       1.7997     0.035952
enh80705     4   38006200   38007200      5       1  150064       2.1912      0.01422
enh80707     4   38031200   38032200      4       2  150064       1.7143     0.043237
enh80755     4   38643100   38644100      3       2  150064       1.8628     0.031243
enh80764     4   38725400   38726400      3       2  150064       1.6803      0.04645
enh80774     4   38821100   38822100      1       1  150064       1.7412      0.04082
enh80775     4   38860000   38861000      8       2  150064       2.2189     0.013245
enh80784     4   39044500   39045500      2       1  150064       1.7223     0.042507
enh80806     4   39496900   39497900      3       2  150064       2.0719     0.019139
enh80807     4   39503800   39504800      7       4  150064       1.8312     0.033533
enh80812     4   39541300   39542300      1       1  150064       1.9542      0.02534
enh80820     4   39617800   39618800      1       1  150064       2.1846      0.01446
enh80823     4   39641500   39642500      1       1  150064       2.5731      0.00504
enh80839     4   40040000   40041000      3       1  150064       2.6078    0.0045557
enh80877     4   40588800   40589800      1       1  150064       2.6921      0.00355
enh80878     4   40623300   40624300      4       2  150064       1.8001     0.035925
enh80967     4   44489000   44490000      6       2  150064       2.0067      0.02239
enh80980     4   44985300   44986300     10       2  150064       2.6411    0.0041322
enh80982     4   45006000   45007000      7       3  150064       1.6455     0.049937
enh80991     4   47223800   47224800      1       1  150064       3.5095    0.0002245
enh80996     4   47488900   47489900      2       1  150064       1.6624     0.048218
enh81006     4   47566700   47567700      6       2  150064       1.7795      0.03758
enh81034     4   48333200   48334200      2       1  150064        1.782     0.037376
enh81037     4   48358200   48359200      1       1  150064       2.8739     0.002027
enh81040     4   48363100   48364100      3       1  150064       2.1209     0.016964
enh81043     4   48382400   48383400      1       1  150064       3.0226     0.001253
enh81044     4   48433400   48434400      2       1  150064       1.7699     0.038371
enh81045     4   48572500   48573500      2       1  150064       1.9278     0.026938
enh81046     4   48604100   48605100      2       1  150064       2.1834     0.014502
enh81051     4   48644600   48645600      2       1  150064       1.8341     0.033319
enh81052     4   48653500   48654500      3       2  150064       2.7995    0.0025593
enh81053     4   48655400   48656400      1       1  150064       1.7022      0.04436
enh81055     4   48666600   48667600      3       2  150064       2.0242     0.021475
enh81056     4   48669800   48670800      1       1  150064       2.3414     0.009606
enh81063     4   48724400   48725400      1       1  150064       2.2173       0.0133
enh81066     4   48748200   48749200      2       1  150064       1.8877      0.02953
enh81067     4   48749100   48750100      1       1  150064       2.4588      0.00697
enh81070     4   48758500   48759500      2       1  150064       1.6802     0.046463
enh81072     4   48776900   48777900      1       1  150064       2.1063      0.01759
enh81073     4   48778300   48779300      2       1  150064       1.9604     0.024973
enh81074     4   48783200   48784200      1       1  150064        2.482     0.006533
enh81158     4   54344100   54345100      2       1  150064       1.7568     0.039478
enh81168     4   54451500   54452500      2       1  150064       1.6892     0.045586
enh81172     4   54517000   54518000      4       2  150064       2.0516     0.020103
enh81173     4   54520400   54521400      1       1  150064       1.7254      0.04223
enh81213     4   55018900   55019900      2       1  150064       2.6279    0.0042956
enh81215     4   55063000   55064000      5       2  150064       2.9432    0.0016241
enh81216     4   55079600   55080600      4       1  150064       2.8625    0.0021015
enh81217     4   55083200   55084200      1       1  150064       2.3698       0.0089
enh81218     4   55083900   55084900      1       1  150064       2.1427      0.01607
enh81261     4   56265600   56266600      2       1  150064       1.7153     0.043149
enh81263     4   56311800   56312800      4       2  150064       1.6956     0.044981
enh81264     4   56313400   56314400      2       1  150064       2.0901     0.018304
enh81266     4   56341400   56342400      3       1  150064       1.7526     0.039833
enh81267     4   56344200   56345200      3       2  150064       1.7733     0.038091
enh81273     4   56419900   56420900      6       2  150064       1.8119     0.035003
enh81275     4   56599600   56600600      5       2  150064       1.7478     0.040251
enh81279     4   56718000   56719000      3       2  150064       1.7581     0.039365
enh81281     4   56731900   56732900      4       2  150064       2.0486     0.020248
enh81295     4   57304300   57305300      4       2  150064       1.7068     0.043926
enh81296     4   57325900   57326900      1       1  150064       2.2764      0.01141
enh81299     4   57372400   57373400      7       3  150064       1.8124     0.034959
enh81316     4   57670500   57671500      1       1  150064       2.4485     0.007172
enh81336     4   57961000   57962000      6       2  150064       2.0162      0.02189
enh81338     4   57967700   57968700      1       1  150064       1.6622      0.04824
enh81339     4   57969100   57970100      1       1  150064        2.077       0.0189
enh81340     4   57971100   57972100      3       2  150064       2.0717     0.019149
enh81359     4   59849600   59850600      3       2  150064       1.8084     0.035268
enh81379     4   62377200   62378200      2       1  150064       2.0562     0.019884
enh81380     4   62386200   62387200      4       1  150064        2.237     0.012645
enh81382     4   62637200   62638200      1       1  150064       1.7976      0.03612
enh81389     4   66249400   66250400      1       1  150064       2.7983     0.002569
enh81390     4   66367100   66368100      3       2  150064        2.529    0.0057198
enh81391     4   66368200   66369200      7       4  150064       2.6386    0.0041619
enh81392     4   66373700   66374700      8       4  150064       2.4823    0.0065268
enh81393     4   66377300   66378300      7       3  150064       3.0645    0.0010903
enh81394     4   66489100   66490100      2       1  150064       2.6405    0.0041397
enh81412     4   68545700   68546700      5       3  150064       3.4351   0.00029614
enh81414     4   68550700   68551700      5       2  150064       1.9365     0.026404
enh81415     4   68563700   68564700      5       2  150064       2.9866    0.0014107
enh81416     4   68567900   68568900      5       2  150064        3.129   0.00087715
enh81417     4   68578500   68579500      2       1  150064       2.5985    0.0046821
enh81418     4   68590000   68591000      2       1  150064       2.9803    0.0014398
enh81420     4   68612300   68613300      2       1  150064       3.0977   0.00097508
enh81421     4   68614400   68615400      6       2  150064       3.1705   0.00076097
enh81477     4   70725900   70726900      1       1  150064       3.0855     0.001016
enh81478     4   71387700   71388700     12       3  150064         1.73     0.041814
enh81510     4   72425700   72426700      3       1  150064       1.7828      0.03731
enh81521     4   73432600   73433600      2       1  150064       2.8718    0.0020405
enh81522     4   73496400   73497400      4       2  150064       2.6908    0.0035642
enh81523     4   73506700   73507700      2       1  150064       2.0067     0.022391
enh81526     4   73836400   73837400      1       1  150064       2.1146      0.01723
enh81527     4   73840200   73841200      1       1  150064       2.2688      0.01164
enh81528     4   73862900   73863900      7       1  150064        2.251     0.012193
enh81536     4   74119400   74120400      1       1  150064       1.6631      0.04815
enh81539     4   74140100   74141100      1       1  150064       1.7348      0.04139
enh81541     4   74313000   74314000      3       2  150064       1.7066     0.043944
enh81544     4   74365500   74366500      1       1  150064       1.6707      0.04739
enh81586     4   74751200   74752200      5       3  150064       1.6556     0.048898
enh81589     4   74785100   74786100      1       1  150064       1.9036      0.02848
enh81633     4   75336700   75337700      5       2  150064       2.3308    0.0098826
enh81635     4   75356200   75357200      3       1  150064       2.4425    0.0072925
enh81666     4   76435500   76436500      6       2  150064       1.8476     0.032332
enh81695     4   77007800   77008800      1       1  150064        1.962      0.02488
enh81702     4   77114400   77115400      3       2  150064       2.0124     0.022086
enh81707     4   77127600   77128600      4       2  150064       2.2392     0.012571
enh81716     4   77309200   77310200      4       1  150064          2.2     0.013903
enh81721     4   77456600   77457600      8       1  150064       1.8197     0.034406
enh81725     4   77490800   77491800      2       1  150064       2.2143     0.013403
enh81728     4   77511900   77512900      5       2  150064       2.2702     0.011598
enh81730     4   77531800   77532800      3       1  150064       2.2019     0.013836
enh81737     4   77562200   77563200      2       1  150064       1.9054     0.028367
enh81750     4   77627500   77628500      4       1  150064       1.7341     0.041451
enh81755     4   77645400   77646400      3       2  150064        1.884     0.029782
enh81769     4   77813600   77814600      5       2  150064       2.4358    0.0074292
enh81821     4   78199700   78200700      7       1  150064       2.2824     0.011234
enh81822     4   78257600   78258600     10       1  150064       2.1181     0.017082
enh81823     4   78264900   78265900     10       1  150064       2.0393     0.020712
enh81827     4   78393200   78394200      3       2  150064       2.5055    0.0061139
enh81841     4   78718100   78719100      2       1  150064       1.7216     0.042567
enh81859     4   79097300   79098300      1       1  150064       2.0529      0.02004
enh81860     4   79141000   79142000      1       1  150064       1.8278      0.03379
enh81861     4   79168800   79169800      6       3  150064       2.1216     0.016935
enh81897     4   79690400   79691400      1       1  150064       2.7371     0.003099
enh81927     4   81046400   81047400      1       1  150064       1.6914      0.04538
enh81932     4   81093800   81094800      2       1  150064       1.9017     0.028607
enh81933     4   81102300   81103300      4       2  150064       2.1185     0.017068
enh81935     4   81146500   81147500      6       1  150064       2.9385    0.0016491
enh81936     4   81156900   81157900      3       2  150064       1.9459     0.025833
enh81951     4   82057100   82058100      1       1  150064       1.9606      0.02496
enh81972     4   83188800   83189800      5       2  150064       2.3598    0.0091436
enh81973     4   83189400   83190400      2       1  150064       2.8699    0.0020533
enh81976     4   83281400   83282400      2       1  150064       2.1198     0.017013
enh81978     4   83285200   83286200      1       1  150064        2.389     0.008448
enh81979     4   83289000   83290000      2       1  150064       1.6963     0.044919
enh81998     4   83705300   83706300      1       1  150064        2.357     0.009212
enh82002     4   83754800   83755800      4       1  150064       1.7723     0.038172
enh82013     4   83909400   83910400      1       1  150064       2.3592     0.009156
enh82014     4   83910500   83911500      3       1  150064        2.409    0.0079978
enh82044     4   84436900   84437900      4       2  150064       1.6714     0.047318
enh82048     4   84479300   84480300      8       2  150064       2.7488    0.0029903
enh82049     4   84482100   84483100      3       2  150064       1.6564     0.048825
enh82050     4   84490700   84491700      3       1  150064       1.8037     0.035641
enh82051     4   84503300   84504300      1       1  150064       1.9576      0.02514
enh82052     4   84539700   84540700      2       1  150064       2.2656     0.011738
enh82053     4   84551000   84552000      1       1  150064       1.9612      0.02493
enh82056     4   84678000   84679000      2       1  150064        1.994     0.023076
enh82070     4   85594200   85595200      2       1  150064       2.3121     0.010386
enh82130     4   87038400   87039400      1       1  150064       2.9995     0.001352
enh82132     4   87154200   87155200      3       1  150064       2.1364     0.016322
enh82167     4   87777200   87778200      4       2  150064       1.8723     0.030582
enh82168     4   87814000   87815000      3       1  150064       2.1295     0.016608
enh82169     4   87815300   87816300      3       1  150064       2.2999     0.010727
enh82172     4   87839400   87840400      2       1  150064          2.3     0.010724
enh82176     4   87860200   87861200      1       1  150064       2.8133     0.002452
enh82179     4   87884400   87885400      2       1  150064       2.5695    0.0050921
enh82180     4   87891500   87892500      5       2  150064       2.7788    0.0027279
enh82183     4   87898700   87899700      4       2  150064       2.8659     0.002079
enh82184     4   87924000   87925000      2       1  150064       1.6943     0.045106
enh82189     4   87936000   87937000      2       1  150064       2.2384     0.012598
enh82191     4   87946000   87947000      2       1  150064       2.0706     0.019196
enh82192     4   87953400   87954400      1       1  150064       2.7191     0.003273
enh82194     4   87960600   87961600      2       1  150064       2.0051     0.022474
enh82196     4   87963500   87964500      3       1  150064       2.5445     0.005472
enh82197     4   87965900   87966900      2       1  150064       2.1474     0.015879
enh82198     4   87971700   87972700      4       2  150064       1.8828     0.029861
enh82199     4   87975400   87976400      8       4  150064       2.7267     0.003199
enh82200     4   87979200   87980200      4       1  150064       1.9778     0.023976
enh82216     4   88156000   88157000      1       1  150064       1.7099      0.04364
enh82268     4   89376300   89377300      1       1  150064        1.896      0.02898
enh82299     4   89885000   89886000      4       1  150064       1.7437     0.040602
enh82325     4   90629900   90630900      3       1  150064       2.7836    0.0026883
enh82335     4   90759300   90760300      4       2  150064       1.9092     0.028116
enh82336     4   90768600   90769600      4       2  150064       2.2422     0.012475
enh82338     4   90999700   91000700      2       1  150064       2.8422    0.0022404
enh82339     4   91020900   91021900      4       2  150064       2.6463    0.0040693
enh82352     4   93155000   93156000      1       1  150064       1.9703       0.0244
enh82360     4   95130800   95131800      1       1  150064       1.8048      0.03555
enh82420     4   95799200   95800200      2       1  150064       1.7794     0.037584
enh82423     4   95868500   95869500      4       1  150064       2.3937    0.0083407
enh82433     4   96101900   96102900      3       1  150064       1.7674     0.038577
enh82438     4   96225500   96226500      3       1  150064       1.9972     0.022899
enh82439     4   96226200   96227200      2       1  150064       2.2194     0.013229
enh82440     4   96239200   96240200      3       1  150064       2.9661    0.0015082
enh82445     4   96458300   96459300      2       1  150064       1.8898     0.029392
enh82446     4   96461400   96462400      4       2  150064       2.0138     0.022018
enh82458     4   97018500   97019500      2       1  150064        2.276     0.011423
enh82461     4   97657000   97658000      6       2  150064        4.278   9.4302e-06
enh82481     4   99298200   99299200      2       1  150064       1.8555     0.031766
enh82502     4   99462300   99463300      1       1  150064       1.7104       0.0436
enh82503     4   99467200   99468200      8       3  150064       1.9748     0.024146
enh82504     4   99476900   99477900      6       3  150064         2.08     0.018762
enh82507     4   99482700   99483700      2       1  150064       2.2727     0.011521
enh82511     4   99508600   99509600      5       3  150064       2.7129     0.003335
enh82512     4   99509800   99510800      3       1  150064       2.6829    0.0036498
enh82578     4  100740800  100741800      4       2  150064        2.128      0.01667
enh82579     4  100747600  100748600      8       4  150064       2.0035     0.022563
enh82580     4  100753200  100754200      7       3  150064       2.4707    0.0067433
enh82581     4  100759600  100760600      4       2  150064       2.3489    0.0094154
enh82584     4  100806900  100807900      1       1  150064       1.6884      0.04567
enh82587     4  100815900  100816900      6       2  150064       1.7416     0.040791
enh82592     4  100919000  100920000      2       1  150064       1.7481     0.040222
enh82596     4  101017000  101018000      4       2  150064       2.5487    0.0054055
enh82597     4  101210200  101211200      8       3  150064       2.1166     0.017145
enh82600     4  101269300  101270300      3       2  150064       2.6943    0.0035271
enh82608     4  101903100  101904100      2       1  150064       2.4757    0.0066491
enh82611     4  101958200  101959200      5       2  150064       1.6939     0.045145
enh82612     4  102024300  102025300      1       1  150064         2.09      0.01831
enh82623     4  102112600  102113600      3       1  150064       1.9254     0.027088
enh82625     4  102122100  102123100      2       1  150064       2.1351     0.016378
enh82627     4  102132200  102133200      5       2  150064       1.8772     0.030245
enh82632     4  102159800  102160800      3       1  150064       1.7503     0.040034
enh82651     4  102276100  102277100      1       1  150064       2.0431      0.02052
enh82652     4  102278400  102279400      2       1  150064       1.8529     0.031948
enh82661     4  102756000  102757000      2       1  150064       1.9178     0.027569
enh82663     4  102786100  102787100      6       3  150064       1.7862     0.037033
enh82665     4  102893500  102894500      3       2  150064       2.2952     0.010862
enh82666     4  102897900  102898900      3       2  150064       2.0125     0.022086
enh82667     4  102902700  102903700      1       1  150064       4.7338    1.102e-06
enh82668     4  102985700  102986700      3       2  150064       1.8851     0.029708
enh82670     4  103095500  103096500      3       2  150064       1.7295     0.041859
enh82674     4  103350100  103351100      5       3  150064       2.2035     0.013781
enh82702     4  103605300  103606300      2       1  150064       2.1528     0.015666
enh82705     4  103655600  103656600      2       1  150064       2.1671     0.015114
enh82707     4  103701300  103702300      6       2  150064       3.6504   0.00013091
enh82708     4  103709400  103710400      4       1  150064       3.5278   0.00020951
enh82710     4  103736000  103737000      4       2  150064       3.9456   3.9797e-05
enh82711     4  103741100  103742100      4       2  150064       3.6147   0.00015037
enh82712     4  103743300  103744300      2       1  150064       3.1289   0.00087718
enh82713     4  103750400  103751400      2       1  150064       3.4804   0.00025034
enh82714     4  103788200  103789200      1       1  150064       3.8858      5.1e-05
enh82716     4  103810700  103811700      2       1  150064        3.052    0.0011366
enh82717     4  103932600  103933600      4       2  150064       2.5792     0.004952
enh82727     4  104223900  104224900      1       1  150064       2.0462      0.02037
enh82728     4  104333900  104334900      1       1  150064       1.7622      0.03902
enh82766     4  106603700  106604700      2       1  150064       1.9437     0.025968
enh82768     4  106631800  106632800      3       1  150064       1.6994     0.044621
enh82769     4  106633900  106634900      2       1  150064       1.7091     0.043718
enh82771     4  106687200  106688200      2       1  150064       1.8704     0.030711
enh82772     4  106729400  106730400      2       1  150064       1.9447     0.025905
enh82773     4  106764400  106765400      4       1  150064       2.0235     0.021509
enh82780     4  106954100  106955100      3       2  150064       1.7099     0.043638
enh82785     4  107194600  107195600      2       1  150064       1.8752     0.030382
enh82841     4  108851400  108852400      3       1  150064        2.431    0.0075285
enh82842     4  108853300  108854300      5       2  150064        2.503    0.0061571
enh82843     4  108855200  108856200      3       1  150064       2.7086    0.0033781
enh82850     4  109266900  109267900      5       1  150064       2.0685     0.019297
enh82854     4  109481800  109482800      6       1  150064       2.1536     0.015637
enh82891     4  110833600  110834600      1       1  150064       3.3573    0.0003935
enh82892     4  110842200  110843200      5       1  150064       2.7614    0.0028778
enh82893     4  110868400  110869400      2       1  150064       3.0061     0.001323
enh82894     4  110888500  110889500      1       1  150064       2.8933     0.001906
enh82895     4  110900800  110901800      2       1  150064       2.3197     0.010178
enh82897     4  110910300  110911300      4       1  150064       2.7458    0.0030179
enh82915     4  111461800  111462800      2       1  150064       1.9299     0.026811
enh82931     4  112990200  112991200      1       1  150064       2.5331     0.005653
enh82968     4  113739800  113740800      4       2  150064       2.3507    0.0093702
enh82984     4  114355000  114356000      3       1  150064       2.1285     0.016647
enh82985     4  114357200  114358200      3       2  150064       1.8809      0.02999
enh83008     4  114604700  114605700      2       1  150064       1.7094     0.043685
enh83010     4  114620900  114621900      2       1  150064       2.4637    0.0068757
enh83043     4  115170800  115171800      5       2  150064       2.6367    0.0041856
enh83046     4  115198500  115199500      4       2  150064       2.0875     0.018421
enh83047     4  115202100  115203100      2       1  150064       2.6721    0.0037689
enh83070     4  118714800  118715800      6       2  150064       2.6146    0.0044667
enh83073     4  119198400  119199400      5       3  150064       1.6526     0.049202
enh83079     4  119269800  119270800      4       1  150064       2.4287    0.0075769
enh83086     4  119604300  119605300      4       2  150064       1.8435     0.032626
enh83091     4  119679200  119680200      1       1  150064       2.0866      0.01846
enh83131     4  120037800  120038800      1       1  150064       1.8834      0.02982
enh83154     4  120974200  120975200      3       2  150064       1.7692     0.038428
enh83168     4  122113000  122114000      2       1  150064       1.7234     0.042406
enh83186     4  122706000  122707000      2       1  150064       1.9627      0.02484
enh83187     4  122711100  122712100      1       1  150064       1.9067      0.02828
enh83199     4  123560300  123561300      6       3  150064       1.9115     0.027972
enh83204     4  123652500  123653500      1       1  150064       1.7892      0.03679
enh83229     4  123796900  123797900      1       1  150064       1.7082       0.0438
enh83232     4  123819400  123820400      8       3  150064       1.9965     0.022938
enh83234     4  123835400  123836400      3       1  150064       2.5509    0.0053718
enh83236     4  123918000  123919000      2       1  150064       1.9402     0.026178
enh83242     4  124048600  124049600      1       1  150064       1.9662      0.02464
enh83259     4  124373700  124374700      1       1  150064       1.6998      0.04458
enh83328     4  125867500  125868500      2       1  150064       2.1522      0.01569
enh83329     4  125868600  125869600      1       1  150064       1.9768      0.02403
enh83330     4  125869700  125870700      2       1  150064       2.1213     0.016948
enh83356     4  127629500  127630500      5       1  150064       1.9246     0.027141
enh83384     4  128619700  128620700      2       1  150064       2.1117     0.017356
enh83400     4  129149200  129150200      2       1  150064       1.8349     0.033259
enh83401     4  129151600  129152600      2       1  150064       1.7704      0.03833
enh83402     4  129162300  129163300      3       1  150064       2.0241     0.021479
enh83405     4  129205200  129206200      1       1  150064       1.7304      0.04178
enh83406     4  129210200  129211200      1       1  150064       1.9004      0.02869
enh83408     4  129237100  129238100      2       1  150064       2.9681    0.0014981
enh83411     4  129268800  129269800      3       2  150064       1.6789     0.046587
enh83416     4  129303200  129304200      3       2  150064       2.6239    0.0043459
enh83417     4  129307100  129308100      4       2  150064       2.6691    0.0038022
enh83418     4  129314100  129315100      6       3  150064       2.0561     0.019886
enh83424     4  129389300  129390300      2       1  150064       1.8834     0.029823
enh83439     4  129581500  129582500      2       1  150064       1.7986     0.036042
enh83459     4  130997800  130998800      9       3  150064        1.837     0.033104
enh83465     4  131624700  131625700      4       1  150064       2.4984    0.0062371
enh83466     4  131633300  131634300      6       2  150064       2.6062    0.0045777
enh83467     4  131643300  131644300      2       1  150064       2.8177    0.0024182
enh83469     4  132486900  132487900      4       2  150064       1.9962     0.022954
enh83471     4  132524700  132525700      4       2  150064       1.6689     0.047572
enh83536     4  139327000  139328000      4       2  150064       2.2748     0.011459
enh83545     4  139812900  139813900      1       1  150064        1.786      0.03705
enh83546     4  139815400  139816400      3       1  150064       2.3297    0.0099099
enh83564     4  140065400  140066400      4       2  150064       2.3645    0.0090284
enh83567     4  140089600  140090600      6       4  150064        1.858     0.031584
enh83568     4  140092900  140093900      3       1  150064       2.3914    0.0083927
enh83571     4  140164800  140165800      3       1  150064       2.6725    0.0037644
enh83572     4  140174900  140175900      8       2  150064       2.0613     0.019637
enh83574     4  140188000  140189000      2       1  150064       1.8131     0.034907
enh83586     4  140472000  140473000      1       1  150064       2.9567     0.001555
enh83588     4  140489300  140490300      4       2  150064       3.3004   0.00048266
enh83589     4  140513800  140514800      1       1  150064       1.6754      0.04693
enh83600     4  140735800  140736800      4       1  150064       3.1349   0.00085947
enh83609     4  140855600  140856600      1       1  150064       1.7358       0.0413
enh83615     4  140958400  140959400      3       2  150064       1.9384     0.026284
enh83651     4  141444100  141445100      1       1  150064       1.7094      0.04369
enh83673     4  141864800  141865800      2       1  150064       2.5704    0.0050789
enh83674     4  141868300  141869300      5       2  150064       3.0701    0.0010701
enh83679     4  142143200  142144200      2       1  150064       2.3606    0.0091234
enh83708     4  143194800  143195800      3       1  150064       1.9348      0.02651
enh83710     4  143199200  143200200      2       1  150064       1.7067     0.043939
enh83727     4  143304700  143305700      5       1  150064       1.6862     0.045876
enh83728     4  143317300  143318300      1       1  150064       1.8005      0.03589
enh83736     4  143443700  143444700      4       2  150064       2.1604     0.015371
enh83740     4  143477000  143478000      7       4  150064       1.9838      0.02364
enh83749     4  143736700  143737700      5       2  150064       2.0333      0.02101
enh83758     4  144212400  144213400      3       1  150064       1.8057      0.03548
enh83760     4  144217900  144218900      5       2  150064       1.8423     0.032718
enh83769     4  144281600  144282600      8       3  150064       2.1037     0.017703
enh83770     4  144296400  144297400      2       1  150064       1.7799     0.037544
enh83773     4  144318100  144319100      2       1  150064       2.8485    0.0021966
enh83778     4  144479400  144480400      5       2  150064       2.8259    0.0023571
enh83889     4  148024400  148025400      5       2  150064       2.3328    0.0098304
enh83950     4  148977700  148978700      1       1  150064       2.1399      0.01618
enh83972     4  150362500  150363500      1       1  150064       2.6293     0.004278
enh83973     4  150629600  150630600      1       1  150064       2.7133     0.003331
enh83980     4  150701900  150702900      5       3  150064       1.8107     0.035091
enh83997     4  151138100  151139100      2       1  150064       1.8991     0.028779
enh83998     4  151145900  151146900      1       1  150064        1.985      0.02357
enh84002     4  151165800  151166800      4       2  150064       2.5254    0.0057784
enh84005     4  151204500  151205500      3       2  150064       1.6659      0.04787
enh84009     4  151232800  151233800      5       2  150064       1.6961      0.04493
enh84030     4  151871600  151872600      2       1  150064         1.79     0.036729
enh84071     4  152460900  152461900      1       1  150064       1.7494      0.04011
enh84195     4  154319600  154320600      2       1  150064       1.6569     0.048767
enh84227     4  154652500  154653500      3       1  150064       2.0251     0.021426
enh84228     4  154669700  154670700      5       3  150064       1.9757     0.024092
enh84235     4  155045800  155046800      1       1  150064       2.0054      0.02246
enh84243     4  155433600  155434600      2       1  150064       2.1516     0.015716
enh84266     4  156549900  156550900      8       2  150064       2.1013     0.017808
enh84277     4  157176300  157177300      4       2  150064       1.6774     0.046736
enh84281     4  157242800  157243800      4       1  150064       1.7867     0.036993
enh84289     4  157488900  157489900      3       2  150064       2.5403    0.0055376
enh84290     4  157496500  157497500      8       4  150064       2.7609     0.002882
enh84292     4  157505100  157506100      4       2  150064        1.912     0.027937
enh84293     4  157515500  157516500      4       2  150064       1.7702     0.038347
enh84294     4  157536300  157537300      4       2  150064       2.5842    0.0048805
enh84327     4  157852700  157853700      1       1  150064       1.7455      0.04045
enh84392     4  159691600  159692600      1       1  150064       1.9175      0.02759
enh84394     4  159696300  159697300      1       1  150064        2.304      0.01061
enh84395     4  159698700  159699700      3       1  150064       1.7565     0.039505
enh84396     4  159703100  159704100      1       1  150064       1.9214      0.02734
enh84397     4  159704300  159705300      3       1  150064       2.1406     0.016154
enh84411     4  159835100  159836100      5       1  150064       2.0025     0.022618
enh84446     4  160319100  160320100      3       1  150064       1.7938     0.036424
enh84458     4  160437400  160438400      9       4  150064       1.6721     0.047252
enh84462     4  160605000  160606000      3       1  150064       2.1239      0.01684
enh84464     4  160947700  160948700      8       3  150064       2.0041     0.022531
enh84470     4  161345000  161346000      2       1  150064       1.8976     0.028877
enh84490     4  164614800  164615800      1       1  150064       1.7054      0.04406
enh84511     4  166119900  166120900      2       1  150064       2.7795    0.0027224
enh84512     4  166125200  166126200      1       1  150064       2.8207     0.002396
enh84516     4  166135800  166136800      2       1  150064       3.2253   0.00062928
enh84517     4  166143100  166144100      2       1  150064       2.8915    0.0019169
enh84519     4  166159100  166160100      7       2  150064       2.9538    0.0015692
enh84520     4  166161400  166162400      3       2  150064       2.4909    0.0063706
enh84530     4  166382300  166383300      2       1  150064       1.8188     0.034471
enh84531     4  166397300  166398300      1       1  150064       2.2218      0.01315
enh84534     4  166438100  166439100      3       1  150064       2.0913     0.018251
enh84542     4  166605200  166606200      6       2  150064       1.7021     0.044364
enh84545     4  166735200  166736200      2       1  150064       1.8816     0.029943
enh84547     4  166749900  166750900      5       3  150064       3.0442    0.0011667
enh84558     4  167229400  167230400      3       1  150064       1.8749     0.030402
enh84559     4  167240100  167241100      1       1  150064       2.4325     0.007497
enh84564     4  167953000  167954000      4       2  150064       2.8602    0.0021167
enh84565     4  168021000  168022000      4       2  150064       2.3973    0.0082577
enh84568     4  168533500  168534500      5       2  150064       2.9334    0.0016763
enh84573     4  169017000  169018000      3       2  150064       1.8882     0.029497
enh84616     4  169531900  169532900      3       1  150064       1.9776     0.023989
enh84621     4  169550900  169551900      1       1  150064       2.0976      0.01797
enh84667     4  169798000  169799000      1       1  150064       2.3266     0.009992
enh84684     4  169992200  169993200     10       5  150064       2.3045     0.010598
enh84685     4  170000300  170001300      2       1  150064       1.9724     0.024281
enh84691     4  170037400  170038400      1       1  150064       2.1733      0.01488
enh84693     4  170054800  170055800      1       1  150064       2.4425     0.007292
enh84694     4  170068500  170069500      2       1  150064       2.7923    0.0026164
enh84695     4  170072200  170073200      5       2  150064       1.7417     0.040777
enh84696     4  170080700  170081700      2       1  150064       2.2649     0.011758
enh84697     4  170085200  170086200      5       2  150064       1.7175     0.042944
enh84698     4  170086000  170087000      2       1  150064       2.2185     0.013259
enh84699     4  170089200  170090200      2       1  150064       2.4237    0.0076823
enh84705     4  170125400  170126400      2       1  150064       2.3109     0.010419
enh84718     4  170162300  170163300      4       2  150064       1.7415     0.040796
enh84720     4  170165500  170166500      1       1  150064       2.3403     0.009635
enh84729     4  170204000  170205000      2       1  150064       1.9048     0.028405
enh84730     4  170234900  170235900      2       1  150064       3.5589   0.00018619
enh84731     4  170236500  170237500      3       1  150064       4.6007   2.1057e-06
enh84732     4  170255500  170256500      2       1  150064       3.5088   0.00022508
enh84733     4  170257800  170258800      1       1  150064       2.3736     0.008807
enh84735     4  170266400  170267400      4       2  150064       3.8522    5.854e-05
enh84736     4  170284500  170285500      4       2  150064       4.0444   2.6224e-05
enh84737     4  170304600  170305600      2       1  150064       4.5896   2.2207e-06
enh84738     4  170319000  170320000      1       1  150064       4.6599    1.582e-06
enh84739     4  170320400  170321400      4       2  150064       3.5809   0.00017121
enh84740     4  170325700  170326700      2       1  150064       4.1424   1.7181e-05
enh84742     4  170406700  170407700      3       1  150064       1.9236     0.027205
enh84743     4  170492200  170493200      2       1  150064       2.1239      0.01684
enh84744     4  170504300  170505300      4       2  150064       3.4603   0.00026981
enh84745     4  170525600  170526600      3       2  150064       4.3039   8.3909e-06
enh84748     4  170539800  170540800      2       1  150064       3.2756   0.00052721
enh84749     4  170543600  170544600      2       1  150064        3.486   0.00024516
enh84750     4  170549400  170550400      3       1  150064        3.191   0.00070903
enh84752     4  170579700  170580700      1       1  150064       5.0246    2.523e-07
enh84753     4  170582200  170583200      3       2  150064       3.3682   0.00037826
enh84754     4  170584800  170585800      4       2  150064       4.0911   2.1465e-05
enh84762     4  170843800  170844800     10       2  150064       3.0422    0.0011744
enh84763     4  170846500  170847500     11       1  150064       2.6489    0.0040373
enh84764     4  170876900  170877900      4       2  150064        2.342    0.0095902
enh84771     4  171163300  171164300      2       1  150064        1.824     0.034073
enh84776     4  171593300  171594300      3       2  150064       1.6748      0.04699
enh84794     4  174113200  174114200      3       2  150064       1.8817     0.029939
enh84801     4  174185100  174186100      2       1  150064       2.0638      0.01952
enh84802     4  174185600  174186600      4       2  150064       1.7445     0.040533
enh84811     4  174336100  174337100      1       1  150064       2.6598     0.003909
enh84813     4  174399400  174400400      2       1  150064       2.4277    0.0075964
enh84838     4  176333600  176334600      1       1  150064       1.8115      0.03503
enh84864     4  177556600  177557600      2       1  150064       1.8965      0.02895
enh84910     4  178237200  178238200      1       1  150064       1.6748      0.04699
enh84912     4  178361600  178362600      3       1  150064       1.9138     0.027821
enh84920     4  178649000  178650000      9       1  150064       2.9235    0.0017308
enh84921     4  178661300  178662300      2       1  150064       2.8482    0.0021981
enh84923     4  178885200  178886200      3       1  150064       3.4861    0.0002451
enh84924     4  179086400  179087400      5       2  150064       1.6884     0.045664
enh84925     4  180526200  180527200      3       1  150064       1.7421     0.040748
enh84931     4  181531300  181532300      4       2  150064       2.6146    0.0044666
enh84947     4  182775200  182776200      2       1  150064       1.9255     0.027081
enh84955     4  182963900  182964900      4       2  150064       3.2489   0.00057933
enh84983     4  183476900  183477900      6       3  150064       1.8214     0.034276
enh84991     4  183659100  183660100      3       2  150064       2.1224     0.016901
enh84992     4  183665900  183666900      1       1  150064       3.1074    0.0009438
enh84993     4  183670000  183671000      6       3  150064       3.7189   0.00010005
enh84995     4  183677000  183678000      2       1  150064       1.8311     0.033542
enh84998     4  183739800  183740800      9       4  150064       1.7071     0.043903
enh85004     4  183890300  183891300      5       2  150064       2.1352     0.016374
enh85005     4  183896700  183897700      7       3  150064       1.9956     0.022991
enh85007     4  184015700  184016700      2       1  150064       1.7649     0.038794
enh85012     4  184040200  184041200      4       1  150064       2.3195     0.010183
enh85026     4  184183200  184184200      2       1  150064       1.7548     0.039651
enh85045     4  184492000  184493000      7       2  150064       1.7748     0.037964
enh85046     4  184492400  184493400      6       2  150064       2.0122       0.0221
enh85061     4  184794500  184795500      3       1  150064       2.5415    0.0055182
enh85086     4  185321700  185322700      3       2  150064       2.4114    0.0079458
enh85089     4  185336100  185337100      3       2  150064       2.5352    0.0056192
enh85098     4  185380500  185381500      3       2  150064        1.652     0.049269
enh85099     4  185392500  185393500      3       1  150064       2.0966     0.018017
enh85103     4  185434400  185435400      3       2  150064        2.198     0.013974
enh85108     4  185565700  185566700      1       1  150064       1.8684      0.03085
enh85109     4  185567500  185568500      3       1  150064       1.8044     0.035584
enh85118     4  185652200  185653200      7       2  150064       1.7338     0.041481
enh85153     4  186177300  186178300      5       1  150064       1.8291     0.033692
enh85156     4  186204700  186205700      1       1  150064       1.9905      0.02327
enh85157     4  186227100  186228100      1       1  150064       2.4069     0.008044
enh85160     4  186279900  186280900      3       1  150064       1.7371     0.041185
enh85196     4  186854200  186855200      5       2  150064       2.6237    0.0043489
enh85200     4  186988800  186989800      3       2  150064       2.5305    0.0056955
enh85202     4  186999800  187000800      7       3  150064       2.3521    0.0093328
enh85221     4  187623700  187624700      2       1  150064       2.2543     0.012087
enh85225     4  187640800  187641800      5       2  150064       1.8369     0.033109
enh85256     4  188105300  188106300      1       1  150064       2.0116      0.02213
enh85257     4  188130400  188131400      5       2  150064       1.6737     0.047097
enh85259     4  188157000  188158000      6       2  150064       2.0188     0.021755
enh85279     4  189308300  189309300      7       5  150064       1.7028       0.0443
enh85288     4  189909800  189910800      3       2  150064       2.1516     0.015715
enh85308     5     378300     379300      3       1  150064       2.0454     0.020408
enh85338     5    1098900    1099900      7       3  150064       2.0951     0.018082
enh85339     5    1104300    1105300      4       2  150064       2.6726    0.0037636
enh85340     5    1110200    1111200      1       1  150064       2.2613      0.01187
enh85355     5    1517000    1518000     10       3  150064       2.5466    0.0054389
enh85387     5    2695000    2696000      4       2  150064       1.8655     0.031059
enh85422     5    4584600    4585600      1       1  150064       2.6394     0.004153
enh85440     5    5419000    5420000      7       2  150064       2.7739    0.0027693
enh85441     5    5420600    5421600      7       2  150064       2.9492     0.001593
enh85443     5    5431700    5432700      1       1  150064       3.0387     0.001188
enh85444     5    5494100    5495100      2       1  150064       2.5335    0.0056464
enh85445     5    6158200    6159200      5       1  150064       2.5178     0.005905
enh85446     5    6160000    6161000      3       2  150064       2.3782     0.008699
enh85451     5    6614500    6615500      6       1  150064       2.0747     0.019006
enh85452     5    6630800    6631800      2       1  150064       2.2091     0.013584
enh85455     5    6703500    6704500      4       2  150064       2.3199     0.010172
enh85458     5    6717800    6718800      5       2  150064       1.9567     0.025189
enh85459     5    6720900    6721900      5       2  150064       2.9718    0.0014803
enh85461     5    6729200    6730200      5       2  150064       2.0585     0.019773
enh85462     5    6731400    6732400     10       4  150064       3.1622   0.00078286
enh85463     5    6733900    6734900      7       2  150064       3.3528   0.00040005
enh85464     5    6765000    6766000      2       1  150064       1.6611     0.048347
enh85465     5    6765600    6766600      4       2  150064       1.7553     0.039605
enh85469     5    7321400    7322400      4       2  150064       2.3109      0.01042
enh85470     5    7596900    7597900      3       2  150064        1.895     0.029046
enh85532     5   10018300   10019300      1       1  150064       1.8818      0.02993
enh85578     5   10629900   10630900      3       2  150064       1.8157     0.034712
enh85579     5   10631900   10632900     12       2  150064       2.1111      0.01738
enh85580     5   10635300   10636300      7       1  150064       2.3192     0.010192
enh85597     5   13143400   13144400      4       2  150064       1.8075     0.035341
enh85604     5   13589600   13590600      5       2  150064        1.877     0.030256
enh85673     5   14304900   14305900      1       1  150064       1.7665      0.03866
enh85690     5   14660300   14661300      1       1  150064       2.5045     0.006131
enh85693     5   14669800   14670800      2       1  150064       1.9078      0.02821
enh85694     5   14671900   14672900      1       1  150064       2.0484      0.02026
enh85741     5   16056800   16057800      2       1  150064       1.9722     0.024292
enh85757     5   16539700   16540700      2       1  150064       2.5106    0.0060262
enh85759     5   16568900   16569900      1       1  150064       1.6963      0.04491
enh85760     5   16570200   16571200      1       1  150064       1.6517       0.0493
enh85827     5   17215700   17216700      1       1  150064       1.6458       0.0499
enh85839     5   17251900   17252900      1       1  150064       1.8555      0.03176
enh85859     5   17796500   17797500      8       2  150064       3.1759   0.00074698
enh85893     5   19891500   19892500      1       1  150064       1.6481      0.04967
enh85894     5   19928500   19929500      1       1  150064        2.235      0.01271
enh85927     5   27906700   27907700      5       2  150064       2.1139     0.017261
enh85950     5   31909700   31910700      4       2  150064       2.1122     0.017335
enh85981     5   32276300   32277300      3       2  150064       1.7105     0.043588
enh86005     5   32642300   32643300      1       1  150064       2.1348      0.01639
enh86038     5   33258100   33259100      1       1  150064       1.9217      0.02732
enh86046     5   33316200   33317200      3       1  150064       3.0124    0.0012959
enh86047     5   33320800   33321800      2       1  150064       1.7875     0.036925
enh86048     5   33336900   33337900      2       1  150064       1.9587     0.025072
enh86072     5   33833000   33834000      3       1  150064       1.7641     0.038856
enh86073     5   33834400   33835400      3       1  150064       1.6803     0.046454
enh86097     5   34519500   34520500      8       2  150064       1.9778     0.023975
enh86100     5   34534400   34535400     13       4  150064       1.9116     0.027964
enh86147     5   35478700   35479700      2       1  150064       1.6872     0.045786
enh86180     5   36454700   36455700      8       3  150064       1.7948     0.036342
enh86185     5   36502300   36503300      6       3  150064       2.1259     0.016756
enh86208     5   36881500   36882500      3       2  150064        1.863     0.031234
enh86216     5   36958500   36959500      1       1  150064       2.4541     0.007061
enh86217     5   36981900   36982900      2       1  150064       2.6481    0.0040474
enh86224     5   37371800   37372800      1       1  150064       1.7507         0.04
enh86241     5   37786700   37787700      1       1  150064       1.8969      0.02892
enh86242     5   37810500   37811500      2       1  150064       1.9955     0.022995
enh86250     5   37926600   37927600      2       1  150064       1.8769     0.030267
enh86255     5   38077700   38078700      2       1  150064       2.2839     0.011189
enh86273     5   38607200   38608200      2       1  150064       1.6996     0.044602
enh86288     5   38871000   38872000      2       1  150064       1.8484     0.032271
enh86291     5   38925200   38926200      2       1  150064       2.0298      0.02119
enh86292     5   38974300   38975300      2       1  150064       2.6067    0.0045714
enh86293     5   39014900   39015900      2       1  150064         2.25     0.012223
enh86294     5   39021200   39022200      2       1  150064       2.8522     0.002171
enh86296     5   39030600   39031600      2       1  150064       2.2616      0.01186
enh86298     5   39058200   39059200      1       1  150064       2.7969      0.00258
enh86299     5   39062800   39063800      3       1  150064       1.7606     0.039153
enh86302     5   39077200   39078200      1       1  150064       2.0849      0.01854
enh86303     5   39080300   39081300      4       1  150064        1.973     0.024247
enh86315     5   39231400   39232400      3       2  150064       1.9878     0.023418
enh86320     5   39353600   39354600      4       2  150064       1.6568     0.048779
enh86325     5   39400100   39401100      6       3  150064       1.7543      0.03969
enh86459     5   43120000   43121000      2       1  150064       1.7263     0.042146
enh86473     5   43386700   43387700      1       1  150064       1.9622      0.02487
enh86475     5   43397200   43398200      1       1  150064       1.9824      0.02372
enh86488     5   43648800   43649800      4       2  150064       2.2047     0.013739
enh86497     5   44807800   44808800      3       1  150064        3.754   8.7012e-05
enh86499     5   44860100   44861100      2       1  150064       3.9489   3.9249e-05
enh86500     5   44875500   44876500      1       1  150064       4.0956    2.105e-05
enh86501     5   44885500   44886500      2       1  150064       3.9883   3.3273e-05
enh86504     5   49702400   49703400      1       1  150064       2.9702     0.001488
enh86505     5   49719000   49720000      2       1  150064       3.1828    0.0007294
enh86507     5   49735000   49736000      2       1  150064       4.0829    2.224e-05
enh86508     5   49737400   49738400      1       1  150064       3.7711    8.126e-05
enh86510     5   49890800   49891800      2       1  150064       1.6743     0.047035
enh86517     5   50103700   50104700      2       1  150064       1.6706     0.047397
enh86524     5   51106300   51107300      1       1  150064       2.6688     0.003806
enh86526     5   51124800   51125800      3       2  150064       1.9695     0.024448
enh86559     5   52323500   52324500      3       2  150064       2.7149    0.0033147
enh86563     5   52328500   52329500      9       3  150064       2.3066     0.010539
enh86565     5   52334500   52335500      8       3  150064       2.6104    0.0045216
enh86567     5   52336600   52337600      8       2  150064       2.5712    0.0050671
enh86569     5   52386800   52387800      4       2  150064       3.1333   0.00086424
enh86573     5   52457400   52458400      3       1  150064       1.9427     0.026025
enh86580     5   52557000   52558000      6       3  150064       2.1743     0.014842
enh86587     5   52627200   52628200      3       2  150064       2.0082      0.02231
enh86588     5   52630700   52631700      3       2  150064       2.4195    0.0077702
enh86589     5   52636100   52637100      1       1  150064       2.6836     0.003642
enh86591     5   52651000   52652000      4       2  150064       2.3311     0.009875
enh86637     5   53597300   53598300      2       1  150064       2.6232    0.0043557
enh86639     5   53607500   53608500      2       1  150064        1.647     0.049777
enh86665     5   53927700   53928700      6       4  150064       1.8425     0.032704
enh86667     5   53940600   53941600      6       1  150064       1.6877      0.04573
enh86678     5   54056500   54057500      1       1  150064       1.7038      0.04421
enh86680     5   54140800   54141800      4       2  150064       2.8616    0.0021073
enh86682     5   54162700   54163700      1       1  150064         1.97      0.02442
enh86725     5   55164200   55165200      4       2  150064       3.4827   0.00024817
enh86726     5   55180800   55181800      6       3  150064       2.4246    0.0076626
enh86742     5   55459800   55460800      3       1  150064       1.6582     0.048637
enh86743     5   55465000   55466000      4       2  150064       1.8751      0.03039
enh86803     5   56328900   56329900      3       2  150064       1.7195     0.042765
enh86815     5   56660000   56661000      1       1  150064       1.7861      0.03704
enh86849     5   57152400   57153400      1       1  150064       2.1584      0.01545
enh86859     5   57375800   57376800      1       1  150064       2.5834     0.004891
enh86860     5   57389500   57390500      8       2  150064       2.3223     0.010108
enh86861     5   57403100   57404100      3       2  150064       2.8163    0.0024293
enh86862     5   57410000   57411000      3       2  150064       3.2856   0.00050885
enh86863     5   57429400   57430400      5       3  150064       1.9578     0.025126
enh86864     5   57445000   57446000      3       2  150064       1.8064     0.035431
enh86865     5   57478500   57479500      3       2  150064       2.3359     0.009747
enh86866     5   57480600   57481600      4       2  150064        1.863      0.03123
enh86867     5   57482900   57483900      9       3  150064       2.9656    0.0015105
enh86870     5   57497600   57498600      3       2  150064       1.9313     0.026723
enh86877     5   57569300   57570300      2       1  150064        3.589   0.00016596
enh86892     5   58218200   58219200      1       1  150064       1.9632      0.02481
enh86894     5   58316400   58317400      2       1  150064        2.658    0.0039304
enh86899     5   58364700   58365700      3       1  150064       2.4056    0.0080722
enh86907     5   58484400   58485400      5       2  150064       1.7684     0.038493
enh86913     5   58591800   58592800      4       2  150064       1.7639     0.038871
enh86920     5   58858500   58859500      3       2  150064       2.7821    0.0027005
enh86922     5   58887000   58888000      1       1  150064       1.8245      0.03404
enh86929     5   59005300   59006300      2       1  150064       2.1323     0.016492
enh86945     5   59105700   59106700      2       1  150064       2.2899     0.011014
enh86953     5   59793500   59794500      2       1  150064       1.6508     0.049394
enh86954     5   59837000   59838000      5       2  150064       2.8516    0.0021749
enh86955     5   59928600   59929600      2       1  150064       2.9442    0.0016188
enh86956     5   59947600   59948600      3       1  150064       3.2962   0.00049005
enh86959     5   60013300   60014300      1       1  150064       3.1628    0.0007814
enh86961     5   60106000   60107000      1       1  150064       2.3977      0.00825
enh86962     5   60131300   60132300      2       1  150064       2.7481    0.0029971
enh86963     5   60133600   60134600      2       1  150064       2.1854     0.014428
enh86965     5   60242500   60243500      2       1  150064       3.6771   0.00011795
enh86966     5   60315100   60316100      3       2  150064       2.7292     0.003174
enh86967     5   60316900   60317900      3       2  150064       2.6843     0.003634
enh86968     5   60318800   60319800      2       1  150064       3.7419   9.1311e-05
enh86969     5   60343800   60344800      5       2  150064       2.0752     0.018982
enh86970     5   60348100   60349100      2       1  150064       1.8841     0.029779
enh86971     5   60455700   60456700      3       2  150064       3.4759   0.00025456
enh86973     5   60524200   60525200      5       3  150064       2.9485    0.0015966
enh86974     5   60541100   60542100      1       1  150064       2.8933     0.001906
enh86975     5   60550700   60551700      4       2  150064       2.1134     0.017283
enh86977     5   60572500   60573500      4       2  150064       3.9495   3.9159e-05
enh86978     5   60573200   60574200      3       2  150064       3.1217   0.00089914
enh86979     5   60575900   60576900      4       1  150064       3.9375   4.1163e-05
enh86980     5   60586200   60587200      2       1  150064       5.7158   5.4602e-09
enh86981     5   60596700   60597700      2       1  150064       4.2705   9.7526e-06
enh86982     5   60601800   60602800      2       1  150064       4.2904   8.9193e-06
enh86983     5   60609000   60610000      2       1  150064       3.8071   7.0292e-05
enh86984     5   60615100   60616100      3       2  150064       6.1932   2.9478e-10
enh86986     5   60624100   60625100      1       1  150064       6.6855    1.151e-11
enh86991     5   60697500   60698500      2       1  150064       3.5854   0.00016831
enh86992     5   60703300   60704300      1       1  150064       2.5525     0.005347
enh86993     5   60711600   60712600      2       1  150064       4.6132   1.9823e-06
enh86995     5   60727600   60728600      2       1  150064       5.8212   2.9217e-09
enh86996     5   60732400   60733400      4       2  150064        3.468   0.00026213
enh86997     5   60734800   60735800      3       1  150064       4.2423   1.1062e-05
enh86998     5   60736600   60737600      4       2  150064       4.5179   3.1222e-06
enh87000     5   60746800   60747800      1       1  150064       4.7675    9.324e-07
enh87004     5   60900100   60901100      3       2  150064       2.8338    0.0023001
enh87008     5   61100600   61101600      5       1  150064       2.6783    0.0036997
enh87009     5   61105000   61106000      1       1  150064       2.9222     0.001738
enh87010     5   61108900   61109900      3       1  150064       1.7204     0.042676
enh87030     5   61373400   61374400      4       2  150064        2.394    0.0083326
enh87035     5   61463100   61464100      4       2  150064       2.0049     0.022485
enh87038     5   61572600   61573600      2       1  150064       2.9984    0.0013569
enh87039     5   61576200   61577200      2       1  150064       2.4863    0.0064539
enh87040     5   61600600   61601600      1       1  150064       2.9993     0.001353
enh87041     5   61603700   61604700      2       1  150064       1.7886     0.036841
enh87042     5   61607300   61608300      5       3  150064       1.7001     0.044555
enh87044     5   61614800   61615800      1       1  150064       1.7762      0.03785
enh87045     5   61638900   61639900      2       1  150064       1.8181     0.034524
enh87050     5   61700400   61701400      4       2  150064       1.7066     0.043953
enh87051     5   61709800   61710800      2       1  150064       1.9192     0.027478
enh87056     5   61770600   61771600      1       1  150064       1.8946      0.02907
enh87058     5   62426800   62427800      2       1  150064       1.7638     0.038879
enh87061     5   63127300   63128300      1       1  150064       2.4706     0.006745
enh87062     5   63440200   63441200      4       2  150064       3.2078   0.00066869
enh87067     5   63613700   63614700      2       1  150064       3.3078   0.00047015
enh87079     5   64330000   64331000      4       1  150064       2.6771    0.0037133
enh87102     5   64499400   64500400      2       1  150064        2.326     0.010009
enh87106     5   64691100   64692100      4       2  150064       1.7303     0.041787
enh87108     5   64779200   64780200      4       2  150064       1.9537     0.025369
enh87109     5   64831100   64832100      6       3  150064       1.7263     0.042144
enh87111     5   64856800   64857800      1       1  150064       2.0131      0.02205
enh87112     5   64860500   64861500      3       2  150064       2.4384    0.0073765
enh87115     5   64918000   64919000      1       1  150064        1.783      0.03729
enh87125     5   65103900   65104900      3       2  150064       2.4556     0.007032
enh87154     5   65848700   65849700      3       2  150064       1.6587     0.048587
enh87197     5   66356800   66357800      3       1  150064       2.5826     0.004903
enh87201     5   66388800   66389800      1       1  150064       2.5554     0.005304
enh87242     5   67237800   67238800      5       2  150064       2.2512     0.012187
enh87253     5   67410100   67411100      2       1  150064       2.4996    0.0062163
enh87258     5   67509600   67510600      3       2  150064       1.9903      0.02328
enh87259     5   67515600   67516600      3       2  150064       1.7567     0.039487
enh87262     5   67527800   67528800      2       1  150064        2.198     0.013976
enh87269     5   67546200   67547200      3       2  150064       2.6378    0.0041723
enh87284     5   67587500   67588500      3       2  150064       2.0796     0.018783
enh87291     5   67639800   67640800      3       2  150064       3.0335    0.0012087
enh87299     5   67711000   67712000      2       1  150064        2.807    0.0025005
enh87300     5   67714200   67715200      4       2  150064       1.8861     0.029642
enh87302     5   67720600   67721600      4       2  150064       1.9441     0.025944
enh87304     5   67728900   67729900      3       2  150064       1.7046     0.044137
enh87305     5   67730700   67731700      3       2  150064       2.8964    0.0018875
enh87327     5   68290800   68291800      3       1  150064       1.9356     0.026458
enh87328     5   68331500   68332500      5       2  150064       1.7529     0.039811
enh87403     5   71483000   71484000      3       1  150064       1.9109     0.028007
enh87405     5   71505400   71506400      3       2  150064       1.9883     0.023391
enh87411     5   71543100   71544100      3       2  150064       1.6747     0.046992
enh87412     5   71548300   71549300      1       1  150064       1.9273      0.02697
enh87416     5   71602400   71603400      1       1  150064        2.217      0.01331
enh87488     5   72617400   72618400      5       2  150064       2.0061     0.022421
enh87490     5   72633900   72634900      2       1  150064       1.6531     0.049153
enh87494     5   72672200   72673200      2       1  150064       1.7188     0.042829
enh87503     5   72826700   72827700     12       2  150064       1.7469     0.040323
enh87511     5   72913100   72914100      3       2  150064       1.8972     0.028898
enh87536     5   73059900   73060900      1       1  150064       1.8945      0.02908
enh87537     5   73081300   73082300      4       2  150064       1.8813     0.029966
enh87550     5   73139500   73140500      1       1  150064       1.6918      0.04534
enh87562     5   73280000   73281000     12       3  150064         1.78     0.037535
enh87570     5   73326400   73327400      3       2  150064       1.6716     0.047298
enh87602     5   73685100   73686100      3       2  150064       1.9976     0.022879
enh87654     5   74288400   74289400      8       2  150064       1.8848     0.029727
enh87655     5   74332600   74333600      2       1  150064       1.8494     0.032203
enh87656     5   74336600   74337600      4       2  150064        1.794     0.036408
enh87673     5   74577300   74578300      5       3  150064       1.9538     0.025365
enh87679     5   74663800   74664800      1       1  150064       2.5934     0.004751
enh87680     5   74753300   74754300      3       1  150064       1.9047     0.028407
enh87682     5   74809200   74810200      2       1  150064       1.8546      0.03183
enh87687     5   74829300   74830300      4       2  150064         2.46    0.0069466
enh87690     5   74862000   74863000      2       1  150064       2.6414    0.0041284
enh87694     5   74912900   74913900      1       1  150064       2.2603       0.0119
enh87695     5   74915900   74916900      5       2  150064       2.2793     0.011325
enh87696     5   74918600   74919600      4       2  150064       2.3889    0.0084494
enh87698     5   74951500   74952500      2       1  150064       2.1506     0.015754
enh87700     5   74964600   74965600      2       1  150064       1.7371     0.041184
enh87769     5   77527800   77528800      3       1  150064       2.0167     0.021866
enh87771     5   77556300   77557300      2       1  150064       2.5656      0.00515
enh87772     5   77578600   77579600      2       1  150064       4.4081   5.2133e-06
enh87773     5   77582400   77583400      4       2  150064       4.1624   1.5743e-05
enh87774     5   77583900   77584900      7       2  150064       3.8966   4.8775e-05
enh87775     5   77584900   77585900      5       2  150064        2.692    0.0035516
enh87776     5   77588100   77589100      5       2  150064       2.7962    0.0025857
enh87777     5   77623500   77624500      2       1  150064        4.084   2.2131e-05
enh87779     5   77654300   77655300      2       1  150064       1.9902     0.023287
enh87780     5   77657800   77658800      3       2  150064       1.6667     0.047784
enh87782     5   77701900   77702900      4       2  150064       2.9862    0.0014126
enh87783     5   77779300   77780300      2       1  150064        1.983     0.023683
enh87784     5   77786800   77787800      1       1  150064       2.8627       0.0021
enh87785     5   77791800   77792800      2       1  150064       1.9786     0.023933
enh87787     5   77797500   77798500      2       1  150064       1.7011     0.044466
enh87789     5   77800400   77801400      6       3  150064       2.0508     0.020144
enh87810     5   77887600   77888600      3       1  150064       2.1907     0.014236
enh87815     5   77901300   77902300      1       1  150064       2.0181      0.02179
enh87845     5   78316100   78317100      4       1  150064       1.6583     0.048632
enh87846     5   78317100   78318100      3       1  150064       1.7046     0.044133
enh87851     5   78441600   78442600      6       3  150064       1.6643     0.048023
enh87853     5   78478600   78479600      1       1  150064       1.8129      0.03492
enh87867     5   78744200   78745200      3       1  150064       2.1683     0.015068
enh87870     5   78799600   78800600      1       1  150064       2.6967     0.003502
enh87884     5   79227900   79228900      3       1  150064       1.8827     0.029869
enh87900     5   79479000   79480000      1       1  150064       1.9103      0.02805
enh87906     5   79512700   79513700      2       1  150064       1.8464     0.032419
enh87907     5   79516000   79517000      5       3  150064        1.785     0.037133
enh87954     5   81073800   81074800      4       2  150064       2.2007     0.013878
enh87955     5   81075300   81076300      2       1  150064       1.8606     0.031401
enh87958     5   81115400   81116400      3       2  150064       2.4719    0.0067198
enh87964     5   81152700   81153700      4       2  150064       2.9541    0.0015679
enh87967     5   81327200   81328200      2       1  150064       2.2595     0.011926
enh87974     5   81518200   81519200      2       1  150064       2.3195     0.010185
enh87975     5   81571800   81572800      7       3  150064        2.907    0.0018247
enh87976     5   81575100   81576100      2       1  150064       1.7553     0.039604
enh87977     5   81594200   81595200      2       1  150064       2.3325    0.0098371
enh87979     5   81629900   81630900      1       1  150064       1.7398      0.04095
enh87991     5   82030800   82031800      5       3  150064       1.7967     0.036195
enh88000     5   82602400   82603400      3       1  150064       1.8634     0.031205
enh88011     5   83283600   83284600      2       1  150064       1.9454     0.025865
enh88033     5   86365400   86366400      1       1  150064       2.0037      0.02255
enh88035     5   86376900   86377900      3       1  150064       1.6836     0.046133
enh88067     5   87042100   87043100      2       1  150064       3.2097   0.00066439
enh88068     5   87047900   87048900      2       1  150064       2.1452     0.015968
enh88069     5   87540700   87541700      3       1  150064       2.5491    0.0053998
[truncated: 866,537 more chars]
