# Supplementary material for: Identifying enhancer properties associated with genetic risk for complex traits using regulome-wide association studies
Source: PLoS Comput Biol. 2022 Sep 7;18(9):e1010430. doi: 10.1371/journal.pcbi.1010430 (PMC9484640; doi:10.1371/journal.pcbi.1010430)
Supplement: S3 Table — Sample names are as described in the ROADMAP epigenomics project integrative analysis portal: https://egg2.wustl.edu/roadmap/web_portal/meta.html. (ZIP) [file pcbi.1010430.s010.zip › supplemental_table3/E104heart_sig_enhancers05.gcov.out]

GENE      CHR      START       STOP  NSNPS  NPARAM       N        ZSTAT            P
enh36939    1     841700     842700      1       1  150064       1.8239      0.03408
enh36943    1     892800     893800      3       1  150064       1.7601     0.039192
enh36944    1     894800     895800      1       1  150064       1.8429      0.03267
enh36965    1    1168300    1169300      2       1  150064       1.7908     0.036659
enh37028    1    1817200    1818200      1       1  150064       1.6936      0.04517
enh37033    1    1841000    1842000      3       1  150064       2.0797     0.018775
enh37041    1    2058800    2059800      1       1  150064       3.2129    0.0006569
enh37042    1    2063400    2064400      1       1  150064       2.0727       0.0191
enh37044    1    2079600    2080600      1       1  150064       3.2266    0.0006264
enh37050    1    2126600    2127600      1       1  150064       3.1061     0.000948
enh37058    1    2173800    2174800      1       1  150064       3.7831    7.743e-05
enh37073    1    2232700    2233700      1       1  150064       1.9129      0.02788
enh37093    1    2486300    2487300      1       1  150064       2.5752     0.005009
enh37097    1    2516000    2517000      1       1  150064       3.2766    0.0005254
enh37099    1    2525000    2526000      5       2  150064       2.1678     0.015087
enh37100    1    2542100    2543100      1       1  150064       2.6463     0.004069
enh37106    1    2999400    3000400      6       2  150064       1.9045      0.02842
enh37113    1    3043500    3044500      3       2  150064       2.1011     0.017815
enh37122    1    3199800    3200800      3       2  150064       1.8688     0.030822
enh37123    1    3208500    3209500      6       3  150064       2.9198    0.0017512
enh37124    1    3229700    3230700      9       4  150064       1.6768     0.046795
enh37154    1    5720300    5721300      3       2  150064       1.7398     0.040943
enh37161    1    6066600    6067600      2       1  150064       1.7209     0.042636
enh37165    1    6088200    6089200      2       1  150064       1.7294      0.04187
enh37169    1    6260300    6261300      1       1  150064       1.7453      0.04047
enh37170    1    6264000    6265000      4       2  150064       1.8368     0.033121
enh37185    1    6520000    6521000      3       2  150064       1.7943     0.036383
enh37186    1    6520900    6521900      2       1  150064       2.5329    0.0056567
enh37189    1    6552000    6553000      3       1  150064       1.9459     0.025835
enh37192    1    6561500    6562500      3       2  150064       1.6621      0.04825
enh37201    1    6648900    6649900      4       2  150064       1.7673     0.038589
enh37203    1    6656400    6657400      3       1  150064       1.7721     0.038189
enh37205    1    6658600    6659600      8       5  150064       2.7934    0.0026075
enh37208    1    6675600    6676600      3       1  150064       2.1533     0.015649
enh37209    1    6676400    6677400      2       1  150064       3.3689   0.00037737
enh37210    1    6684200    6685200      2       1  150064       2.1264     0.016733
enh37211    1    6726900    6727900      1       1  150064       2.1925      0.01417
enh37212    1    6732500    6733500      3       2  150064       3.5853   0.00016837
enh37218    1    6847000    6848000      3       1  150064       1.7795     0.037581
enh37226    1    6863500    6864500      5       2  150064       2.6686     0.003808
enh37242    1    7020100    7021100      1       1  150064       1.9101      0.02806
enh37285    1    8002100    8003100      2       1  150064       2.0947     0.018098
enh37321    1    8378400    8379400      3       1  150064       3.2369   0.00060417
enh37322    1    8403100    8404100      5       3  150064       3.3751   0.00036895
enh37323    1    8412800    8413800      3       2  150064       4.7419   1.0588e-06
enh37324    1    8414900    8415900      4       2  150064       3.8114   6.9095e-05
enh37325    1    8416800    8417800      1       1  150064        2.381     0.008632
enh37329    1    8429700    8430700      3       1  150064       2.8972    0.0018824
enh37330    1    8431800    8432800      3       2  150064       4.1291   1.8213e-05
enh37331    1    8432800    8433800      3       2  150064       3.3035   0.00047739
enh37333    1    8436000    8437000      3       2  150064       4.2536    1.052e-05
enh37334    1    8440200    8441200      1       1  150064       3.7753     7.99e-05
enh37335    1    8444500    8445500      2       1  150064       4.8974   4.8548e-07
enh37337    1    8448400    8449400      1       1  150064       5.1376    1.391e-07
enh37338    1    8449900    8450900      3       2  150064       2.6929    0.0035421
enh37339    1    8451000    8452000      2       1  150064       3.1964   0.00069587
enh37340    1    8452600    8453600      1       1  150064       5.5087    1.807e-08
enh37341    1    8455700    8456700      1       1  150064       1.6624      0.04822
enh37342    1    8458200    8459200      1       1  150064       2.3545     0.009273
enh37344    1    8464500    8465500      2       1  150064       4.6602   1.5796e-06
enh37345    1    8466700    8467700      6       3  150064       5.5612   1.3393e-08
enh37348    1    8473300    8474300      4       2  150064       5.1209   1.5201e-07
enh37353    1    8487000    8488000      2       1  150064       4.9564   3.5904e-07
enh37357    1    8516300    8517300      1       1  150064       2.5713     0.005066
enh37361    1    8536000    8537000      2       1  150064       3.8195   6.6868e-05
enh37362    1    8536900    8537900      3       1  150064       3.2444   0.00058856
enh37363    1    8538200    8539200      3       1  150064        2.004     0.022537
enh37364    1    8556200    8557200      2       1  150064       2.3078     0.010506
enh37365    1    8557000    8558000      2       1  150064       2.8573    0.0021361
enh37366    1    8569900    8570900      2       1  150064        2.394    0.0083322
enh37373    1    8623100    8624100      3       2  150064       2.3761    0.0087482
enh37377    1    8655600    8656600      2       1  150064       2.6443    0.0040927
enh37378    1    8658400    8659400      6       2  150064       2.9781    0.0014503
enh37379    1    8662800    8663800      2       1  150064       2.2696     0.011615
enh37380    1    8686400    8687400      1       1  150064       2.9013     0.001858
enh37383    1    8690200    8691200      1       1  150064       3.1268    0.0008837
enh37384    1    8690900    8691900      2       1  150064        2.889    0.0019323
enh37385    1    8691800    8692800      1       1  150064        2.875      0.00202
enh37386    1    8702500    8703500      1       1  150064       3.0783     0.001041
enh37387    1    8706600    8707600      2       1  150064       2.9936    0.0013784
enh37388    1    8711800    8712800      1       1  150064       2.6695     0.003798
enh37389    1    8719000    8720000      1       1  150064       2.4949       0.0063
enh37391    1    8721900    8722900      1       1  150064       2.2886      0.01105
enh37394    1    8725800    8726800      2       1  150064        2.806    0.0025081
enh37396    1    8728800    8729800      2       1  150064       2.9814    0.0014349
enh37397    1    8730400    8731400      2       1  150064       2.3313     0.009868
enh37399    1    8739900    8740900      2       1  150064       2.1019     0.017779
enh37400    1    8741000    8742000      2       1  150064         2.38    0.0086572
enh37403    1    8766900    8767900      4       2  150064       2.4406    0.0073308
enh37405    1    8771900    8772900      2       1  150064       2.1925     0.014172
enh37408    1    8814800    8815800      1       1  150064       1.9749      0.02414
enh37417    1    8918200    8919200      3       2  150064       1.8549     0.031802
enh37418    1    8931700    8932700      1       1  150064       1.8274      0.03382
enh37424    1    8950400    8951400      3       1  150064       2.8461    0.0022127
enh37496    1    9651700    9652700      1       1  150064       1.8634       0.0312
enh37564    1   10367800   10368800      3       1  150064       1.7143     0.043237
enh37649    1   11335000   11336000      1       1  150064       2.0523      0.02007
enh37657    1   11767600   11768600      5       2  150064        1.916     0.027685
enh37666    1   11849600   11850600      1       1  150064       2.1348      0.01639
enh37667    1   11854200   11855200      3       1  150064       1.8679     0.030889
enh37681    1   11990200   11991200      2       1  150064       1.7587     0.039313
enh37682    1   11995500   11996500      4       2  150064       2.1548     0.015588
enh37683    1   11998500   11999500      2       1  150064       1.9438      0.02596
enh37684    1   12000200   12001200      4       1  150064       2.0448     0.020437
enh37694    1   12112000   12113000      4       2  150064       1.7134     0.043322
enh37698    1   12190200   12191200      3       1  150064       1.6689     0.047567
enh37752    1   12659700   12660700      6       3  150064       1.7259     0.042179
enh37772    1   14057300   14058300      3       2  150064       1.7182     0.042885
enh37778    1   14090600   14091600      1       1  150064       1.7987      0.03603
enh37906    1   16353000   16354000      4       2  150064       2.2654     0.011743
enh37927    1   16542300   16543300      6       2  150064       2.2668     0.011702
enh37930    1   16563800   16564800      1       1  150064       2.1876      0.01435
enh37931    1   16570400   16571400      1       1  150064        2.126      0.01675
enh37936    1   16592500   16593500      3       1  150064       2.1759      0.01478
enh37937    1   16594500   16595500      2       1  150064       1.6956     0.044977
enh37938    1   16619600   16620600      5       2  150064        2.248     0.012288
enh37940    1   16643600   16644600      5       2  150064       2.2124      0.01347
enh37941    1   16644900   16645900      3       1  150064       2.0685     0.019295
enh37944    1   16667400   16668400      3       1  150064       1.8354     0.033226
enh37947    1   16679300   16680300      1       1  150064       2.0801      0.01876
enh37949    1   16697900   16698900      2       1  150064       1.6637     0.048085
enh37950    1   16698900   16699900      2       1  150064       1.7669     0.038622
enh37953    1   16703100   16704100      4       1  150064       1.9451     0.025883
enh37956    1   16711300   16712300      3       1  150064       1.7799     0.037547
enh37958    1   16713900   16714900      2       1  150064       1.8111     0.035064
enh37960    1   16722700   16723700      4       1  150064       2.0449      0.02043
enh37977    1   17287400   17288400      4       2  150064       2.8364    0.0022815
enh37980    1   17338400   17339400      1       1  150064        1.751      0.03997
enh37981    1   17371400   17372400      7       2  150064        2.316      0.01028
enh37982    1   17378500   17379500      2       1  150064       2.7791    0.0027255
enh37983    1   17390000   17391000      7       3  150064       2.3775    0.0087148
enh38061    1   19641400   19642400      3       2  150064       1.7859     0.037057
enh38107    1   19821600   19822600      2       1  150064       3.1151    0.0009193
enh38108    1   19832000   19833000      7       3  150064       1.8529     0.031947
enh38109    1   19835300   19836300      5       2  150064       1.8503     0.032138
enh38113    1   19925200   19926200      6       3  150064       1.6957     0.044967
enh38116    1   19939200   19940200      1       1  150064       1.7696       0.0384
enh38117    1   19946200   19947200      2       1  150064       1.6624     0.048212
enh38119    1   19967000   19968000      2       1  150064       1.6743     0.047036
enh38143    1   20420100   20421100      4       2  150064       2.3072     0.010521
enh38163    1   20861200   20862200      3       2  150064       1.9131     0.027871
enh38173    1   21059800   21060800      2       1  150064       2.8097    0.0024792
enh38176    1   21114500   21115500      2       1  150064       2.4415    0.0073133
enh38177    1   21288800   21289800      2       1  150064       1.7163     0.043052
enh38179    1   21339600   21340600      2       1  150064       2.6501    0.0040235
enh38181    1   21351200   21352200      5       3  150064       2.4355    0.0074355
enh38182    1   21361500   21362500      2       1  150064       1.9996     0.022773
enh38183    1   21403300   21404300      4       2  150064       2.5195    0.0058759
enh38184    1   21415600   21416600      3       1  150064       2.7094    0.0033702
enh38185    1   21475900   21476900      1       1  150064       3.0309     0.001219
enh38188    1   21497600   21498600      3       1  150064       2.9716     0.001481
enh38189    1   21500000   21501000      1       1  150064       2.4774     0.006618
enh38245    1   21992500   21993500      9       4  150064       2.5437    0.0054841
enh38246    1   21998800   21999800      4       2  150064       2.1205     0.016982
enh38247    1   22090900   22091900      3       1  150064        1.892     0.029244
enh38271    1   22350200   22351200      4       2  150064       1.7882     0.036872
enh38276    1   22374900   22375900      3       2  150064        3.234   0.00061028
enh38278    1   22382700   22383700      4       2  150064       1.7817       0.0374
enh38279    1   22386100   22387100      5       2  150064       2.2699     0.011607
enh38282    1   22401200   22402200      3       2  150064       2.1345     0.016401
enh38408    1   24372700   24373700      3       1  150064       2.5782    0.0049652
enh38434    1   24743800   24744800      1       1  150064       1.8747      0.03042
enh38438    1   24833200   24834200      2       1  150064       1.7526     0.039832
enh38440    1   25004600   25005600      1       1  150064        3.688     0.000113
enh38585    1   26485600   26486600      2       1  150064       1.7482     0.040215
enh38590    1   26508200   26509200      3       1  150064       2.4224    0.0077088
enh38606    1   26757600   26758600      1       1  150064       1.8722      0.03059
enh38612    1   26900800   26901800      6       3  150064       2.2813     0.011264
enh38616    1   27026400   27027400      2       1  150064       1.9902     0.023285
enh38618    1   27033600   27034600      2       1  150064       2.6037    0.0046111
enh38619    1   27038400   27039400      2       1  150064        2.036     0.020876
enh38620    1   27040200   27041200      1       1  150064        2.725     0.003215
enh38621    1   27041600   27042600      2       1  150064       1.8757     0.030351
enh38624    1   27047700   27048700      2       1  150064       2.6519    0.0040023
enh38625    1   27051900   27052900      4       1  150064       2.7077    0.0033878
enh38626    1   27070500   27071500      3       2  150064        1.957     0.025176
enh38628    1   27076400   27077400      1       1  150064       2.7081     0.003383
enh38629    1   27078300   27079300      2       1  150064       2.6109    0.0045156
enh38630    1   27079600   27080600      2       1  150064       2.5595    0.0052415
enh38632    1   27094100   27095100      1       1  150064       2.0566      0.01986
enh38633    1   27095000   27096000      1       1  150064       2.7557     0.002928
enh38640    1   27175300   27176300      1       1  150064       2.4217     0.007724
enh38642    1   27225200   27226200      1       1  150064        2.489     0.006405
enh38648    1   27321800   27322800      1       1  150064       2.0699      0.01923
enh38659    1   27425400   27426400      1       1  150064         2.29      0.01101
enh38662    1   27444300   27445300      2       1  150064       1.7807     0.037481
enh38663    1   27448700   27449700      1       1  150064       2.1775      0.01472
enh38678    1   27658300   27659300      1       1  150064       2.2825      0.01123
enh38684    1   27693800   27694800      1       1  150064       1.8301      0.03362
enh38731    1   27900100   27901100      2       1  150064       1.9362     0.026424
enh38739    1   27955100   27956100      2       1  150064        1.664     0.048061
enh38740    1   27958100   27959100      6       2  150064       1.8263     0.033902
enh38780    1   28499600   28500600      2       1  150064       3.6693   0.00012161
enh38788    1   28575000   28576000      5       2  150064       1.6932      0.04521
enh38790    1   28588000   28589000      2       1  150064       2.6132    0.0044846
enh38794    1   28695200   28696200      2       1  150064       1.9333     0.026598
enh38795    1   28697200   28698200      2       1  150064         3.39   0.00034946
enh38796    1   28736100   28737100      8       3  150064       2.2663     0.011716
enh38798    1   28743800   28744800      3       1  150064       2.0259     0.021387
enh38800    1   28782600   28783600      1       1  150064       2.4036     0.008118
enh38805    1   28845400   28846400      1       1  150064       2.4689     0.006776
enh38806    1   28905600   28906600      1       1  150064        2.917     0.001767
enh38807    1   28918100   28919100      1       1  150064       1.8519      0.03202
enh38809    1   28966900   28967900      2       1  150064       2.2745     0.011467
enh38810    1   28967600   28968600      2       1  150064       2.2942     0.010889
enh38811    1   28970700   28971700      1       1  150064       2.3123      0.01038
enh38812    1   28973600   28974600      2       1  150064       2.0484     0.020261
enh38813    1   28975300   28976300      4       2  150064       2.0615     0.019626
enh38821    1   29211600   29212600      5       1  150064       2.1952     0.014076
enh38825    1   29279800   29280800      2       1  150064       2.9504    0.0015869
enh38827    1   29311700   29312700      2       1  150064       2.9405    0.0016383
enh38828    1   29312300   29313300      3       2  150064       2.9616    0.0015305
enh38829    1   29369600   29370600      2       1  150064        3.021    0.0012595
enh38830    1   29447600   29448600      2       1  150064       1.8517     0.032037
enh38831    1   29451600   29452600      4       2  150064        3.172   0.00075707
enh38832    1   29472200   29473200      2       1  150064       2.2445     0.012401
enh38839    1   29505000   29506000      3       2  150064       2.5506    0.0053764
enh38842    1   29555800   29556800      3       1  150064       2.0326     0.021045
enh38844    1   29585400   29586400      2       1  150064       2.6601    0.0039063
enh38850    1   30457300   30458300      3       2  150064       3.9025   4.7592e-05
enh38858    1   31179800   31180800      8       1  150064       1.9241     0.027168
enh38866    1   31274500   31275500      1       1  150064       1.7209      0.04263
enh38871    1   31297000   31298000      2       1  150064        1.783     0.037294
enh38876    1   31350200   31351200      2       1  150064       1.7686     0.038478
enh38887    1   31449600   31450600      1       1  150064       1.7721      0.03819
enh38909    1   31688600   31689600      8       2  150064       2.9787    0.0014475
enh38911    1   31770800   31771800      2       1  150064       3.3482   0.00040666
enh38912    1   31772000   31773000      6       2  150064       3.9116   4.5846e-05
enh38913    1   31836900   31837900      5       2  150064       4.0079   3.0625e-05
enh38914    1   31840800   31841800      1       1  150064       2.2533      0.01212
enh38915    1   31847200   31848200      2       1  150064       2.7671    0.0028278
enh38916    1   31854600   31855600      3       1  150064       4.3807   5.9157e-06
enh38917    1   31866800   31867800      4       1  150064       2.8658    0.0020799
enh38918    1   31867600   31868600      2       1  150064       2.8315    0.0023167
enh38919    1   31885000   31886000      2       1  150064       2.5361    0.0056054
enh38920    1   31887100   31888100      1       1  150064       2.5279     0.005737
enh38927    1   32029800   32030800      1       1  150064       2.3782     0.008699
enh38947    1   32138300   32139300      2       1  150064       1.7052     0.044079
enh38958    1   32230200   32231200      4       2  150064       1.6562     0.048841
enh38999    1   32616600   32617600      1       1  150064       2.0177      0.02181
enh39008    1   32707600   32708600      3       1  150064       1.7063     0.043974
enh39009    1   32713000   32714000      1       1  150064       1.6948      0.04506
enh39014    1   32810700   32811700      1       1  150064        2.932     0.001684
enh39039    1   33280600   33281600      3       1  150064       2.2349     0.012712
enh39071    1   33593500   33594500      1       1  150064       2.1316      0.01652
enh39074    1   33618700   33619700      1       1  150064       2.3578     0.009193
enh39076    1   33626400   33627400      2       1  150064       1.6613     0.048329
enh39082    1   33724200   33725200      3       2  150064       2.2615     0.011863
enh39085    1   33734600   33735600      1       1  150064       1.6893      0.04558
enh39090    1   33766200   33767200      3       2  150064       2.3437    0.0095463
enh39099    1   33811300   33812300      1       1  150064       1.7861      0.03704
enh39129    1   33937100   33938100      2       1  150064       2.4899    0.0063881
enh39151    1   35318200   35319200      4       2  150064       1.8872     0.029566
enh39152    1   35323100   35324100      3       2  150064       2.0918     0.018229
enh39153    1   35325400   35326400      1       1  150064       2.2918      0.01096
enh39161    1   35585800   35586800      2       1  150064       1.7055      0.04405
enh39182    1   36002100   36003100      2       1  150064       3.0799    0.0010355
enh39190    1   36102200   36103200      2       1  150064       3.6011   0.00015847
enh39196    1   36275200   36276200      3       2  150064       4.1596    1.594e-05
enh39197    1   36310900   36311900      2       1  150064       2.7211    0.0032536
enh39198    1   36313600   36314600      4       2  150064       3.5688   0.00017929
enh39199    1   36316600   36317600      3       2  150064       3.0233    0.0012503
enh39205    1   36398100   36399100      1       1  150064        3.492    0.0002397
enh39207    1   36555200   36556200      3       2  150064        3.192   0.00070642
enh39208    1   36580800   36581800      2       1  150064       1.8026     0.035725
enh39209    1   36600800   36601800      1       1  150064       4.0568    2.488e-05
enh39211    1   36607600   36608600      2       1  150064       3.3975   0.00034006
enh39212    1   36613500   36614500      2       1  150064       3.6811   0.00011612
enh39213    1   36616100   36617100      4       2  150064       4.9148   4.4438e-07
enh39219    1   36633800   36634800      3       2  150064       4.2441   1.0974e-05
enh39225    1   36653300   36654300      4       2  150064       2.5472    0.0054291
enh39291    1   38260400   38261400      2       1  150064       2.2913     0.010973
enh39292    1   38272000   38273000      3       2  150064       2.5568    0.0052817
enh39294    1   38315100   38316100      1       1  150064        3.465    0.0002651
enh39297    1   38323500   38324500      1       1  150064       3.1702    0.0007616
enh39302    1   38395200   38396200      4       2  150064       2.5493    0.0053965
enh39320    1   38757200   38758200      6       2  150064       2.3912    0.0083978
enh39323    1   39193800   39194800      2       1  150064        1.899      0.02878
enh39329    1   39407300   39408300      2       1  150064       1.6718     0.047283
enh39334    1   39468400   39469400      1       1  150064       2.3639     0.009042
enh39335    1   39490800   39491800      2       1  150064       1.8507     0.032107
enh39336    1   39492800   39493800      5       2  150064       1.7435     0.040624
enh39339    1   39541500   39542500      2       1  150064       2.9168    0.0017683
enh39344    1   39568500   39569500      1       1  150064        1.984      0.02363
enh39348    1   39581900   39582900      3       1  150064       2.2439     0.012419
enh39366    1   39650900   39651900      2       1  150064       2.1225     0.016899
enh39369    1   39660200   39661200      3       2  150064       1.7081     0.043804
enh39395    1   39859300   39860300      2       1  150064       1.7647     0.038809
enh39411    1   39991200   39992200      3       1  150064       2.5327    0.0056586
enh39424    1   40119000   40120000      3       2  150064       2.0009     0.022701
enh39429    1   40166400   40167400      2       1  150064       2.5858    0.0048577
enh39434    1   40341300   40342300      1       1  150064       1.8639      0.03117
enh39438    1   40345800   40346800      3       1  150064       2.1568     0.015512
enh39439    1   40347100   40348100      3       2  150064       2.0052     0.022472
enh39484    1   40997900   40998900      2       1  150064       1.9879     0.023409
enh39489    1   41155800   41156800      3       2  150064       2.3236     0.010073
enh39492    1   41170100   41171100      2       1  150064        2.747     0.003007
enh39494    1   41178500   41179500      2       1  150064        2.522    0.0058352
enh39501    1   41196200   41197200      1       1  150064       2.9742     0.001469
enh39506    1   41205300   41206300      3       2  150064       2.6545    0.0039717
enh39508    1   41209300   41210300      2       1  150064       2.7719    0.0027863
enh39509    1   41220200   41221200      3       1  150064        2.345    0.0095134
enh39531    1   41452300   41453300      2       1  150064       2.6895    0.0035779
enh39532    1   41468800   41469800      5       2  150064        2.221     0.013176
enh39538    1   41574700   41575700      3       2  150064       2.5747     0.005017
enh39539    1   41617500   41618500      2       1  150064         2.58    0.0049407
enh39543    1   41700200   41701200      6       3  150064        2.127      0.01671
enh39550    1   41832200   41833200      7       2  150064       4.0677   2.3742e-05
enh39553    1   41848800   41849800      3       1  150064       3.3816   0.00036031
enh39554    1   41853200   41854200      2       1  150064       1.9565     0.025206
enh39556    1   41889100   41890100      3       1  150064       2.1375      0.01628
enh39561    1   41950100   41951100      7       4  150064       2.8808    0.0019834
enh39563    1   41960700   41961700      5       2  150064       3.6371   0.00013785
enh39565    1   41967800   41968800      6       2  150064       2.1494       0.0158
enh39566    1   41969700   41970700      3       2  150064       2.3629    0.0090673
enh39567    1   41981100   41982100      1       1  150064       1.7727      0.03814
enh39646    1   42845200   42846200      1       1  150064       2.2319      0.01281
enh39673    1   43412400   43413400     10       2  150064       1.7257     0.042201
enh39674    1   43414900   43415900      8       2  150064       1.9734     0.024226
enh39676    1   43421000   43422000      3       1  150064         2.19     0.014263
enh39679    1   43426700   43427700      7       2  150064       2.4583    0.0069804
enh39696    1   43739700   43740700      4       2  150064       1.8094     0.035197
enh39697    1   43760000   43761000      2       1  150064        2.976    0.0014603
enh39699    1   43769800   43770800      2       1  150064       2.6287    0.0042854
enh39701    1   43810500   43811500      1       1  150064       3.4765     0.000254
enh39703    1   43825600   43826600      3       2  150064       3.7678   8.2356e-05
enh39704    1   43834400   43835400      1       1  150064       3.6162    0.0001495
enh39708    1   43856300   43857300      4       2  150064       4.1648   1.5578e-05
enh39709    1   43900800   43901800      2       1  150064       3.4907   0.00024088
enh39711    1   43920400   43921400      4       2  150064       4.1611   1.5834e-05
enh39715    1   44010700   44011700      1       1  150064       3.5484    0.0001938
enh39716    1   44015600   44016600      3       1  150064       2.0885     0.018378
enh39717    1   44029300   44030300      1       1  150064       5.2188    9.004e-08
enh39718    1   44030500   44031500      1       1  150064       3.1202    0.0009035
enh39719    1   44031400   44032400      4       2  150064         3.44   0.00029085
enh39720    1   44114200   44115200      5       2  150064       4.0012   3.1507e-05
enh39721    1   44117300   44118300      1       1  150064       4.3591    6.529e-06
enh39724    1   44197500   44198500      1       1  150064       4.5098    3.245e-06
enh39725    1   44248700   44249700      3       2  150064       4.2994   8.5643e-06
enh39726    1   44251800   44252800      2       1  150064       2.3699    0.0088966
enh39731    1   44318800   44319800      3       1  150064       3.9946   3.2404e-05
enh39735    1   44345800   44346800      1       1  150064       3.8293    6.425e-05
enh39737    1   44399400   44400400      2       1  150064       2.7352    0.0031173
enh39738    1   44414100   44415100      4       2  150064       3.6117   0.00015211
enh39742    1   44439100   44440100      2       1  150064       1.9816     0.023762
enh39743    1   44441700   44442700      1       1  150064       3.4286    0.0003034
enh39745    1   44445900   44446900      4       2  150064       1.9799      0.02386
enh39746    1   44456100   44457100      1       1  150064       2.0898      0.01832
enh39752    1   44554600   44555600      3       2  150064       2.0944     0.018113
enh39753    1   44677700   44678700      1       1  150064       2.7892     0.002642
enh39763    1   44821000   44822000      2       1  150064       1.9614     0.024916
enh39893    1   46713800   46714800      2       1  150064       1.7757      0.03789
enh39895    1   46764600   46765600      1       1  150064       2.5042     0.006137
enh39910    1   46985700   46986700      3       1  150064       2.1668     0.015125
enh39932    1   47264200   47265200      3       2  150064       2.3999    0.0081992
enh39943    1   47763000   47764000      5       2  150064       1.6794      0.04654
enh39956    1   48224000   48225000      2       1  150064       1.8118     0.035009
enh39961    1   48337100   48338100      6       3  150064       2.4214    0.0077295
enh39963    1   48399200   48400200      4       2  150064       1.8083     0.035281
enh39990    1   49240700   49241700      5       3  150064       1.6972     0.044829
enh39992    1   50641100   50642100      2       1  150064       2.2838     0.011192
enh40002    1   51439000   51440000      2       1  150064       2.0223     0.021573
enh40018    1   51733000   51734000      2       1  150064       1.7671     0.038602
enh40043    1   51981400   51982400      8       3  150064       1.7506     0.040007
enh40141    1   53661100   53662100      1       1  150064       2.0792       0.0188
enh40143    1   53684600   53685600      1       1  150064       2.2179      0.01328
enh40146    1   53702500   53703500      4       2  150064       2.5829    0.0048987
enh40148    1   53758700   53759700      1       1  150064       1.8966      0.02894
enh40149    1   53760400   53761400      4       2  150064       3.3613   0.00038792
enh40158    1   54422500   54423500      3       1  150064       1.7584     0.039338
enh40159    1   54447400   54448400      1       1  150064       2.3782     0.008699
enh40170    1   54685300   54686300      3       2  150064       1.6795     0.046523
enh40218    1   54841500   54842500      3       1  150064       1.8758     0.030339
enh40219    1   54844600   54845600      6       1  150064       1.9984     0.022834
enh40247    1   55326600   55327600      8       3  150064       2.1813      0.01458
enh40281    1   56046800   56047800      4       2  150064       3.5254   0.00021143
enh40283    1   56055300   56056300      4       2  150064       1.7337     0.041487
enh40288    1   56136000   56137000      3       2  150064       1.8156     0.034718
enh40290    1   56184500   56185500      2       1  150064       1.7767      0.03781
enh40322    1   56903800   56904800      5       2  150064       1.9431     0.026001
enh40367    1   57125000   57126000      1       1  150064       2.0956      0.01806
enh40377    1   57286200   57287200      6       2  150064       2.0605     0.019677
enh40390    1   58936000   58937000      5       3  150064       2.1756     0.014791
enh40397    1   59184000   59185000      1       1  150064       1.8184       0.0345
enh40439    1   59612700   59613700      2       1  150064       2.1872     0.014363
enh40442    1   59644900   59645900      3       2  150064       1.9821     0.023734
enh40476    1   60204100   60205100      4       2  150064       2.1759     0.014782
enh40479    1   60217800   60218800      4       2  150064        2.363    0.0090627
enh40492    1   61085800   61086800      5       2  150064       3.2515   0.00057402
enh40498    1   61377200   61378200      5       3  150064       1.8739     0.030474
enh40500    1   61402200   61403200      1       1  150064       1.7319      0.04165
enh40505    1   61455200   61456200      2       1  150064       1.8711     0.030669
enh40549    1   61696000   61697000      3       1  150064       1.8764     0.030301
enh40550    1   61703800   61704800      5       3  150064       1.6634     0.048112
enh40552    1   61709500   61710500      3       1  150064       2.0719     0.019136
enh40584    1   61858200   61859200      6       2  150064        2.115     0.017214
enh40585    1   61869400   61870400      1       1  150064       2.1912      0.01422
enh40594    1   61956900   61957900      4       2  150064       1.6611     0.048342
enh40702    1   64947500   64948500      1       1  150064       1.7013      0.04444
enh40717    1   65223200   65224200      3       1  150064       1.6984     0.044713
enh40719    1   65294900   65295900      2       1  150064       2.0059     0.022432
enh40725    1   65355900   65356900      1       1  150064       3.6018     0.000158
enh40727    1   65359400   65360400      3       1  150064       2.8452    0.0022195
enh40728    1   65360200   65361200      3       1  150064       1.8943     0.029093
enh40734    1   65376600   65377600      3       1  150064       2.6756    0.0037299
enh40736    1   65379300   65380300      2       1  150064        1.913     0.027875
enh40738    1   65382100   65383100      6       2  150064       2.4001    0.0081951
enh40739    1   65383300   65384300      3       1  150064       2.0943     0.018116
enh40741    1   65388500   65389500      4       2  150064       2.0678     0.019328
enh40742    1   65391500   65392500      1       1  150064       2.8801     0.001988
enh40743    1   65392400   65393400      4       2  150064       2.6794    0.0036881
enh40744    1   65393400   65394400      1       1  150064       2.9146     0.001781
enh40745    1   65398000   65399000      3       1  150064       2.3488    0.0094178
enh40746    1   65398500   65399500      4       2  150064       2.4436    0.0072702
enh40747    1   65400100   65401100      3       2  150064       3.3548   0.00039706
enh40748    1   65401000   65402000      2       1  150064       2.5757    0.0050017
enh40749    1   65401800   65402800      4       2  150064       1.7347     0.041401
enh40750    1   65402400   65403400      3       2  150064       3.1377   0.00085137
enh40755    1   65412600   65413600      2       1  150064       2.8544    0.0021562
enh40757    1   65415600   65416600      2       1  150064       2.2473     0.012311
enh40758    1   65417400   65418400      4       2  150064       2.9826    0.0014292
enh40759    1   65419600   65420600      2       1  150064       1.9861     0.023509
enh40760    1   65421500   65422500      2       1  150064       2.4354    0.0074375
enh40761    1   65423400   65424400      8       2  150064       2.5629    0.0051894
enh40763    1   65426800   65427800      4       2  150064       2.0246     0.021452
enh40764    1   65427800   65428800      5       2  150064       2.9459    0.0016099
enh40771    1   65521000   65522000      5       2  150064       1.9944     0.023054
enh40777    1   65615400   65616400      2       1  150064       2.3592    0.0091569
enh40779    1   65619700   65620700      3       1  150064       2.0987     0.017924
enh40787    1   65640100   65641100      5       1  150064       1.8082     0.035289
enh40788    1   65641500   65642500      4       2  150064       2.0387     0.020742
enh40789    1   65643500   65644500      1       1  150064       2.0028       0.0226
enh40790    1   65648600   65649600      3       1  150064       2.1385      0.01624
enh40791    1   65650400   65651400      3       1  150064       1.6698     0.047479
enh40806    1   66153300   66154300      5       2  150064       2.7778    0.0027366
enh40808    1   66277600   66278600      1       1  150064       1.6821      0.04627
enh40811    1   66731500   66732500      2       1  150064       2.3938    0.0083366
enh40812    1   66733600   66734600      2       1  150064       1.7795     0.037579
enh40813    1   66734700   66735700      2       1  150064       2.1163     0.017158
enh40814    1   66735600   66736600      7       3  150064       2.9768    0.0014563
enh40815    1   66736600   66737600      2       1  150064       1.7028     0.044304
enh40816    1   66738000   66739000      3       1  150064       2.4017    0.0081602
enh40817    1   66740700   66741700      1       1  150064       2.3167      0.01026
enh40820    1   66766000   66767000      7       2  150064        2.249     0.012256
enh40869    1   67858900   67859900      2       1  150064       2.2355     0.012693
enh40874    1   68002900   68003900      2       1  150064       2.2326     0.012789
enh40882    1   68078300   68079300      2       1  150064       1.6808     0.046401
enh40883    1   68084100   68085100      3       2  150064       2.2176     0.013291
enh40889    1   68166400   68167400      4       2  150064       1.9657     0.024668
enh40900    1   68214400   68215400      2       1  150064       2.0104     0.022192
enh40901    1   68221200   68222200      1       1  150064       2.4668     0.006817
enh40907    1   68257000   68258000      1       1  150064        1.756      0.03954
enh40908    1   68259200   68260200      3       2  150064       3.2428   0.00059183
enh40909    1   68269300   68270300      3       2  150064       2.5673    0.0051245
enh40910    1   68276800   68277800      6       2  150064       2.2383     0.012602
enh40911    1   68280800   68281800      3       2  150064       3.1099   0.00093561
enh40913    1   68291000   68292000      3       1  150064        1.756     0.039541
enh40914    1   68296000   68297000      3       2  150064       3.3379   0.00042212
enh40915    1   68305200   68306200      2       1  150064       2.2469     0.012322
enh40917    1   68327800   68328800      2       1  150064        3.368   0.00037857
enh40971    1   74857600   74858600      2       1  150064       1.8855      0.02968
enh40994    1   76605200   76606200      3       2  150064       1.6983     0.044722
enh41002    1   78005200   78006200      3       1  150064        2.191     0.014227
enh41005    1   78107800   78108800      1       1  150064       1.8582      0.03157
enh41020    1   78352300   78353300      4       2  150064       1.6534     0.049125
enh41027    1   78446400   78447400      2       1  150064        2.026     0.021384
enh41031    1   78510200   78511200      2       1  150064       1.6581      0.04865
enh41038    1   78561300   78562300      2       1  150064       1.7587     0.039313
enh41040    1   78567300   78568300      2       1  150064       1.7909     0.036654
enh41049    1   79472400   79473400      3       2  150064       2.0681     0.019315
enh41055    1   81777600   81778600      2       1  150064       1.7118     0.043466
enh41070    1   82136100   82137100      3       2  150064       2.0532     0.020027
enh41071    1   82145500   82146500      3       2  150064       2.2103     0.013542
enh41072    1   82146700   82147700      4       2  150064       1.8182     0.034516
enh41091    1   84157700   84158700      3       2  150064       2.2405     0.012529
enh41094    1   84268000   84269000      3       2  150064       3.6801   0.00011655
enh41103    1   84945900   84946900      3       2  150064       2.1086      0.01749
enh41125    1   85320800   85321800      3       2  150064       2.2618     0.011856
enh41126    1   85348500   85349500      4       2  150064       1.7864     0.037015
enh41138    1   85694500   85695500      2       1  150064          2.3     0.010723
enh41139    1   85710200   85711200      4       2  150064       1.7827     0.037317
enh41155    1   85893100   85894100      5       2  150064        1.994     0.023076
enh41157    1   85906100   85907100      3       1  150064       1.7187     0.042831
enh41159    1   85914400   85915400      8       4  150064       2.2358     0.012681
enh41160    1   85928700   85929700      3       1  150064          1.9     0.028717
enh41169    1   86034500   86035500      3       2  150064       2.1136     0.017274
enh41201    1   87811500   87812500      3       1  150064       1.7206     0.042657
enh41235    1   89829300   89830300      3       2  150064       1.8499     0.032165
enh41261    1   90185100   90186100      1       1  150064       1.6991      0.04465
enh41266    1   90222800   90223800      3       2  150064       1.8802     0.030044
enh41269    1   90285400   90286400      1       1  150064       1.8208      0.03432
enh41274    1   90307600   90308600      3       2  150064       2.4101    0.0079752
enh41293    1   91390200   91391200      1       1  150064       2.5134     0.005979
enh41294    1   91391100   91392100      2       1  150064       2.1155     0.017195
enh41295    1   91439400   91440400      1       1  150064       2.8983     0.001876
enh41298    1   91481400   91482400      2       1  150064       1.7401      0.04092
enh41299    1   91483000   91484000      1       1  150064       2.3451      0.00951
enh41300    1   91484800   91485800      5       2  150064       1.8113     0.035044
enh41301    1   91485500   91486500      2       1  150064       1.9499     0.025594
enh41303    1   91965200   91966200      3       2  150064       2.3068     0.010532
enh41307    1   92020700   92021700      4       1  150064       1.7622     0.039015
enh41345    1   92242800   92243800      5       2  150064       2.3494     0.009401
enh41346    1   92244600   92245600      3       1  150064       2.4125    0.0079211
enh41348    1   92249700   92250700      4       2  150064       2.8221    0.0023856
enh41350    1   92254800   92255800      3       2  150064       2.6423    0.0041168
enh41378    1   92765200   92766200      2       1  150064        2.813     0.002454
enh41388    1   93324400   93325400      1       1  150064        1.779      0.03762
enh41389    1   93399900   93400900      2       1  150064       2.8424    0.0022386
enh41390    1   93401000   93402000      3       1  150064       1.7756       0.0379
enh41393    1   93415400   93416400      1       1  150064       1.8858      0.02966
enh41394    1   93416400   93417400      2       1  150064        1.846     0.032449
enh41395    1   93417600   93418600      1       1  150064       2.1765      0.01476
enh41398    1   93437900   93438900      1       1  150064       1.6825      0.04624
enh41478    1   94659600   94660600      2       1  150064       2.2948     0.010871
enh41491    1   94771200   94772200      1       1  150064       1.6808       0.0464
enh41537    1   95329600   95330600      3       2  150064       1.7517     0.039914
enh41539    1   95349000   95350000      3       2  150064       2.5628    0.0051921
enh41548    1   95412400   95413400      4       2  150064       1.7282     0.041977
enh41554    1   95437100   95438100      2       1  150064       2.2949      0.01087
enh41557    1   95454900   95455900      1       1  150064       1.9067      0.02828
enh41559    1   95459800   95460800      2       1  150064       1.8498     0.032171
enh41561    1   95478000   95479000      2       1  150064       2.7442    0.0030334
enh41564    1   95507500   95508500      2       1  150064       2.0905     0.018287
enh41566    1   95549800   95550800      6       2  150064       1.9616     0.024904
enh41567    1   95552100   95553100      4       2  150064       2.5885    0.0048201
enh41568    1   95581300   95582300      5       3  150064       4.4131   5.0949e-06
enh41573    1   95644600   95645600      2       1  150064       1.7002     0.044545
enh41577    1   95693000   95694000      2       1  150064       1.7608      0.03914
enh41579    1   95697800   95698800      3       2  150064       2.5955    0.0047225
enh41584    1   96879800   96880800      4       2  150064       2.5897    0.0048027
enh41585    1   96881500   96882500      4       2  150064       2.6126    0.0044929
enh41586    1   96953400   96954400      2       1  150064       2.7889    0.0026443
enh41589    1   97188800   97189800      4       2  150064       3.5504   0.00019229
enh41590    1   97189500   97190500      5       2  150064       3.8273   6.4774e-05
enh41592    1   97195900   97196900      4       2  150064        3.075    0.0010527
enh41593    1   97206400   97207400      3       1  150064       2.4378    0.0073895
enh41594    1   97209200   97210200      3       1  150064        2.815    0.0024389
enh41595    1   97213200   97214200      2       1  150064       2.1013     0.017805
enh41598    1   97711000   97712000      2       1  150064       2.1219     0.016922
enh41602    1   98096000   98097000      1       1  150064       2.5085     0.006062
enh41606    1   98351400   98352400      2       1  150064       4.9823   3.1417e-07
enh41607    1   98369000   98370000      2       1  150064       5.3934   3.4576e-08
enh41608    1   98383600   98384600      2       1  150064        1.972     0.024303
enh41623    1  100109800  100110800      2       1  150064       2.3677    0.0089504
enh41632    1  100142600  100143600      2       1  150064       1.7113     0.043508
enh41635    1  100147000  100148000      3       2  150064       1.9573     0.025156
enh41695    1  101655600  101656600      9       3  150064       1.9609     0.024943
enh41696    1  101669000  101670000      5       1  150064       1.7034     0.044246
enh41725    1  108508200  108509200      5       3  150064       2.2686     0.011647
enh41728    1  108733000  108734000      2       1  150064       2.9407    0.0016371
enh41729    1  108740300  108741300      7       3  150064       2.7227    0.0032374
enh41805    1  110078100  110079100      2       1  150064         1.88     0.030057
enh41817    1  110178500  110179500      3       2  150064       1.7713     0.038254
enh41841    1  110438300  110439300      5       2  150064       1.9161     0.027674
enh41855    1  110530600  110531600      1       1  150064       2.2206      0.01319
enh41862    1  110545800  110546800      1       1  150064        1.927      0.02699
enh41867    1  110576200  110577200      1       1  150064       2.1318      0.01651
enh41876    1  110852600  110853600      2       1  150064       2.0465     0.020351
enh41880    1  110892800  110893800      2       1  150064       2.1775     0.014723
enh41882    1  110925900  110926900      4       2  150064         2.06     0.019699
enh41886    1  111009200  111010200      3       2  150064       2.0603     0.019684
enh41887    1  111019500  111020500      2       1  150064        2.358    0.0091872
enh41923    1  112164200  112165200      6       3  150064       2.1895     0.014281
enh41924    1  112165400  112166400     10       5  150064       2.4791    0.0065861
enh41925    1  112166000  112167000      8       4  150064       2.2978     0.010786
enh41928    1  112172800  112173800      1       1  150064       2.4923     0.006346
enh41936    1  112203000  112204000      5       3  150064        2.294     0.010897
enh41962    1  112418300  112419300      1       1  150064       1.7118      0.04347
enh41963    1  112423300  112424300      5       3  150064       2.4053    0.0080806
enh41965    1  112426600  112427600      3       1  150064       1.9237     0.027197
enh41969    1  112462500  112463500      3       1  150064       2.4432    0.0072786
enh41972    1  112490700  112491700      5       2  150064       1.6947     0.045069
enh41973    1  112498400  112499400      1       1  150064       2.0179       0.0218
enh41977    1  112520600  112521600      2       1  150064       1.6637     0.048089
enh41978    1  112522200  112523200      6       4  150064       3.2124   0.00065805
enh41981    1  112598900  112599900      3       2  150064       2.6838    0.0036392
enh41995    1  112936100  112937100      3       1  150064       1.8437     0.032611
enh41996    1  112940600  112941600      4       1  150064       2.2752     0.011447
enh41997    1  112941800  112942800      3       1  150064        2.087     0.018442
enh41998    1  112944400  112945400      2       1  150064       2.2625     0.011834
enh41999    1  112972800  112973800      3       1  150064       2.3372    0.0097143
enh42000    1  112981100  112982100      3       2  150064       2.1976     0.013988
enh42001    1  112987200  112988200      4       1  150064       2.2709     0.011576
enh42002    1  112988800  112989800      4       2  150064       2.3688    0.0089225
enh42008    1  113060400  113061400      1       1  150064       3.0924    0.0009927
enh42009    1  113066900  113067900      2       1  150064       2.8172     0.002422
enh42011    1  113086700  113087700      4       1  150064       3.1044   0.00095343
enh42012    1  113159700  113160700      4       2  150064       3.9287   4.2698e-05
enh42013    1  113163700  113164700      1       1  150064       3.1803    0.0007357
enh42015    1  113174500  113175500      1       1  150064       3.2443    0.0005886
enh42017    1  113179300  113180300      1       1  150064       3.2955    0.0004912
enh42018    1  113188600  113189600      2       1  150064       2.7473    0.0030041
enh42019    1  113216000  113217000      2       1  150064       3.0364    0.0011973
enh42020    1  113218400  113219400      3       2  150064       2.2042     0.013755
enh42021    1  113242800  113243800      2       1  150064       2.8446    0.0022237
enh42022    1  113246000  113247000      4       2  150064       2.5308    0.0056894
enh42052    1  113683500  113684500      1       1  150064       1.6575      0.04871
enh42095    1  114802000  114803000      1       1  150064       2.4579     0.006988
enh42101    1  115008700  115009700      2       1  150064       2.0465     0.020354
enh42107    1  115050500  115051500      3       2  150064       2.0774     0.018885
enh42115    1  115259400  115260400      2       1  150064       1.9462     0.025816
enh42117    1  115294700  115295700      2       1  150064       2.6518    0.0040031
enh42120    1  115605000  115606000      2       1  150064       2.1718     0.014936
enh42121    1  115610800  115611800      2       1  150064        2.335    0.0097708
enh42123    1  115627300  115628300      1       1  150064       1.7163      0.04305
enh42126    1  115642300  115643300      6       2  150064       3.8735   5.3648e-05
enh42127    1  115677100  115678100      3       1  150064       3.7871     7.62e-05
enh42129    1  115701000  115702000      4       2  150064       1.6678     0.047677
enh42130    1  115711700  115712700      3       2  150064       1.9306     0.026767
enh42132    1  115721800  115722800     12       4  150064       3.2508   0.00057533
enh42134    1  115731000  115732000      3       2  150064       1.9009     0.028661
enh42136    1  115736600  115737600      8       3  150064        3.032    0.0012147
enh42139    1  115759100  115760100      3       2  150064        2.531    0.0056866
enh42140    1  115762400  115763400      6       3  150064       3.1293   0.00087613
enh42145    1  115856900  115857900      2       1  150064       2.8811    0.0019812
enh42147    1  115860500  115861500      5       2  150064       2.1156      0.01719
enh42149    1  115867500  115868500      4       2  150064       2.1784      0.01469
enh42150    1  115868400  115869400      6       3  150064       2.3963    0.0082801
enh42153    1  115875100  115876100      2       1  150064       2.5023    0.0061698
enh42155    1  115878400  115879400      2       1  150064       1.8363      0.03316
enh42157    1  115906400  115907400      5       2  150064       2.8832    0.0019684
enh42163    1  116172800  116173800      2       1  150064       2.1278     0.016678
enh42164    1  116185700  116186700      1       1  150064       2.1895      0.01428
enh42171    1  116245400  116246400      6       2  150064       1.9918     0.023195
enh42172    1  116247200  116248200      5       2  150064       2.5352    0.0056192
enh42173    1  116248700  116249700      3       1  150064       1.7886     0.036843
enh42174    1  116249400  116250400      6       2  150064       2.4484    0.0071745
enh42236    1  117306000  117307000      2       1  150064       2.2518     0.012168
enh42237    1  117362600  117363600      1       1  150064       3.1865      0.00072
enh42238    1  117367800  117368800      3       1  150064       3.6779   0.00011757
enh42255    1  117514400  117515400      3       2  150064       1.9822     0.023729
enh42256    1  117515200  117516200      1       1  150064       1.9039      0.02846
enh42268    1  117689900  117690900      5       1  150064       1.6451     0.049976
enh42269    1  117714500  117715500      4       2  150064       2.8175    0.0024202
enh42327    1  120188300  120189300      1       1  150064       1.9527      0.02543
enh42458    1  145588200  145589200      2       1  150064       1.9785     0.023935
enh42460    1  145609100  145610100      1       1  150064       1.8132       0.0349
enh42473    1  146638700  146639700      4       1  150064       2.0033     0.022571
enh42474    1  146639900  146640900      1       1  150064       2.1682      0.01507
enh42475    1  146641600  146642600      6       2  150064       2.3072     0.010523
enh42476    1  146649400  146650400      6       2  150064       2.1536     0.015638
enh42480    1  146745100  146746100      6       3  150064       2.5136    0.0059761
enh42484    1  146981700  146982700      2       1  150064       2.4945    0.0063075
enh42503    1  147220300  147221300      4       2  150064       2.0435     0.020502
enh42504    1  147222300  147223300      5       3  150064       1.9108     0.028014
enh42506    1  147231600  147232600      5       2  150064       1.7016     0.044419
enh42509    1  147245300  147246300      5       2  150064       1.9182      0.02754
enh42510    1  147252900  147253900      1       1  150064       2.1717      0.01494
enh42526    1  149887600  149888600      1       1  150064       1.7468      0.04034
enh42528    1  149897800  149898800      2       1  150064       1.6838     0.046111
enh42536    1  149966800  149967800      1       1  150064       1.6967      0.04488
enh42544    1  150036700  150037700      1       1  150064       5.5334     1.57e-08
enh42548    1  150118800  150119800      3       1  150064       5.2081   9.5414e-08
enh42549    1  150124400  150125400      4       2  150064       4.5844    2.276e-06
enh42552    1  150133200  150134200      3       1  150064       5.6361   8.6982e-09
enh42554    1  150137700  150138700      4       1  150064       5.0425   2.2976e-07
enh42556    1  150158700  150159700      3       1  150064       5.3207   5.1694e-08
enh42557    1  150159400  150160400      1       1  150064       5.4736    2.205e-08
enh42558    1  150164100  150165100      1       1  150064       2.0092      0.02226
enh42559    1  150185000  150186000      3       2  150064       4.6806   1.4303e-06
enh42560    1  150208900  150209900      2       1  150064       1.9992     0.022793
enh42562    1  150241700  150242700      3       1  150064       4.9797   3.1842e-07
enh42567    1  150294800  150295800      5       2  150064       5.3544   4.2929e-08
enh42568    1  150334800  150335800      5       2  150064       4.6395   1.7465e-06
enh42569    1  150339300  150340300      3       2  150064       4.0739   2.3115e-05
enh42571    1  150343600  150344600      4       2  150064       1.8538     0.031883
enh42573    1  150359300  150360300      2       1  150064       4.2877   9.0281e-06
enh42574    1  150377800  150378800      3       2  150064       1.8845     0.029749
enh42575    1  150382100  150383100      2       1  150064       3.9829   3.4041e-05
enh42576    1  150382900  150383900      3       1  150064       4.4268   4.7811e-06
enh42578    1  150449500  150450500      6       3  150064       4.1928   1.3775e-05
enh42579    1  150460400  150461400      3       1  150064       4.5462   2.7315e-06
enh42580    1  150479900  150480900      5       2  150064       1.8588      0.03153
enh42581    1  150481300  150482300      5       3  150064       4.8443   6.3533e-07
enh42582    1  150486700  150487700      2       1  150064       4.1525   1.6446e-05
enh42586    1  150509700  150510700      5       2  150064       4.3641   6.3823e-06
enh42587    1  150510500  150511500      4       2  150064       1.6586     0.048594
enh42591    1  150537200  150538200      4       2  150064       2.2919     0.010955
enh42593    1  150543200  150544200      2       1  150064       1.7826     0.037322
enh42594    1  150546100  150547100      5       2  150064       1.6844     0.046052
enh42595    1  150552600  150553600      2       1  150064       1.6658      0.04788
enh42604    1  150842600  150843600      1       1  150064       2.8772     0.002006
enh42612    1  150951200  150952200      3       1  150064       2.2704     0.011591
enh42618    1  150988000  150989000      3       2  150064        3.511   0.00022324
enh42625    1  151035000  151036000      2       1  150064       1.8598     0.031455
enh42626    1  151041600  151042600      3       2  150064       3.2928   0.00049598
enh42628    1  151115900  151116900      5       3  150064       2.9243    0.0017263
enh42629    1  151119700  151120700      3       2  150064       2.7149    0.0033143
enh42634    1  151168500  151169500      4       2  150064       1.9154     0.027722
enh42647    1  151373100  151374100      1       1  150064       3.3175    0.0004542
enh42649    1  151417000  151418000      2       1  150064        2.118     0.017088
enh42650    1  151428000  151429000      1       1  150064       3.2691    0.0005394
enh42651    1  151428900  151429900      4       2  150064       2.1558     0.015551
enh42653    1  151444800  151445800      1       1  150064       2.5897     0.004803
enh42699    1  153498000  153499000      1       1  150064       2.0546      0.01996
enh42720    1  153601800  153602800      4       2  150064       1.7766     0.037814
enh42731    1  153670300  153671300      1       1  150064       2.0054      0.02246
enh42732    1  153702300  153703300      2       1  150064       1.9206     0.027394
enh42741    1  153756200  153757200      1       1  150064       2.9848     0.001419
enh42742    1  153761400  153762400      1       1  150064       2.5081     0.006069
enh42744    1  153776900  153777900      2       1  150064       3.3589   0.00039121
enh42745    1  153816000  153817000      4       2  150064       2.3847    0.0085454
enh42746    1  153849000  153850000      2       1  150064       2.0388     0.020736
enh42748    1  153854300  153855300      2       1  150064       1.8961     0.028974
enh42750    1  153876000  153877000      2       1  150064       3.1628   0.00078142
enh42751    1  153892100  153893100      2       1  150064       2.2218     0.013148
enh42752    1  153901100  153902100      3       1  150064       2.0779      0.01886
enh42755    1  153919000  153920000      1       1  150064       2.1821      0.01455
enh42757    1  153931800  153932800      4       2  150064       1.9594     0.025031
enh42758    1  153933600  153934600      2       1  150064       2.7014    0.0034523
enh42759    1  153938200  153939200      2       1  150064       2.7928     0.002613
enh42760    1  153940900  153941900      1       1  150064       2.3237      0.01007
enh42761    1  153948200  153949200      2       1  150064       2.2278     0.012946
enh42766    1  154127100  154128100      4       2  150064       1.9295     0.026836
enh42768    1  154150700  154151700      1       1  150064       2.3861     0.008513
enh42773    1  154184600  154185600      2       1  150064        1.667     0.047758
enh42775    1  154194800  154195800      1       1  150064       1.9978      0.02287
enh42776    1  154245800  154246800      1       1  150064       2.0864      0.01847
enh42782    1  154324300  154325300      4       2  150064       2.4754    0.0066543
enh42785    1  154378700  154379700      1       1  150064       2.2063      0.01368
enh42794    1  154395700  154396700      4       2  150064       2.1786      0.01468
enh42796    1  154404800  154405800      3       2  150064       1.8075     0.035343
enh42797    1  154418300  154419300      3       1  150064       2.5301     0.005701
enh42800    1  154457400  154458400      1       1  150064       1.6633      0.04813
enh42807    1  154528200  154529200      1       1  150064       2.2665      0.01171
enh42809    1  154540000  154541000      3       2  150064       2.0502     0.020172
enh42811    1  154571800  154572800      3       2  150064       1.7237     0.042382
enh42814    1  154578600  154579600      1       1  150064        2.022      0.02159
enh42815    1  154581600  154582600      2       1  150064       1.6851      0.04598
enh42819    1  154595300  154596300      3       2  150064       1.7237      0.04238
enh42827    1  154740600  154741600      6       2  150064       1.8501     0.032149
enh42829    1  154779200  154780200      6       3  150064       2.0366     0.020846
enh42830    1  154781600  154782600      3       1  150064       1.8386     0.032984
enh42834    1  154831900  154832900      5       2  150064       3.0004    0.0013482
enh42836    1  154842500  154843500      1       1  150064       3.8504    5.896e-05
enh42838    1  154884100  154885100      1       1  150064       3.9787    3.464e-05
enh42839    1  154886000  154887000      2       1  150064       3.1822   0.00073078
enh42842    1  154910400  154911400      3       1  150064       3.6817   0.00011585
enh42843    1  154912300  154913300      5       2  150064       3.7478    8.919e-05
enh42844    1  154914100  154915100      2       1  150064       3.8289   6.4357e-05
enh42845    1  154916600  154917600      2       1  150064       3.1055   0.00094975
enh42846    1  154925500  154926500      1       1  150064       2.1154       0.0172
enh42851    1  154940800  154941800      1       1  150064        2.829     0.002335
enh42856    1  154977800  154978800      1       1  150064       2.6744     0.003743
enh42858    1  154983500  154984500      3       2  150064       2.5274    0.0057453
enh42859    1  154988800  154989800      2       1  150064       1.7026     0.044321
enh42860    1  154990100  154991100      1       1  150064       4.5142    3.178e-06
enh42861    1  155017000  155018000      2       1  150064       2.4019    0.0081556
enh42865    1  155042400  155043400      3       1  150064       3.1173   0.00091248
enh42866    1  155043600  155044600      2       1  150064       2.7308    0.0031594
enh42876    1  155111200  155112200      2       1  150064       1.7452     0.040475
enh42879    1  155157300  155158300      4       2  150064       1.6924     0.045283
enh42885    1  155195200  155196200      1       1  150064        2.079      0.01881
enh42891    1  155223200  155224200      1       1  150064       2.2083      0.01361
enh42896    1  155241600  155242600      1       1  150064       1.9162      0.02767
enh42898    1  155247900  155248900      2       1  150064       2.2396     0.012558
enh42899    1  155277200  155278200      2       1  150064       2.5297     0.005708
enh42900    1  155279900  155280900      1       1  150064       2.7019     0.003447
enh42901    1  155289500  155290500      2       1  150064       1.8741      0.03046
enh42904    1  155433400  155434400      1       1  150064        2.346     0.009487
enh42907    1  155477500  155478500      1       1  150064       2.3163      0.01027
enh42910    1  155500300  155501300      1       1  150064       2.4889     0.006407
enh42911    1  155505100  155506100      1       1  150064        2.431     0.007528
enh42912    1  155509000  155510000      3       1  150064       1.9562      0.02522
enh42915    1  155526200  155527200      1       1  150064       2.6213      0.00438
enh42921    1  155606000  155607000      2       1  150064       2.5547    0.0053137
enh42923    1  155618000  155619000      1       1  150064       2.5906      0.00479
enh42926    1  155656500  155657500      1       1  150064       3.3819    0.0003599
enh42932    1  155859400  155860400      2       1  150064       2.3789    0.0086825
enh42933    1  155862900  155863900      1       1  150064       3.1041    0.0009543
enh42934    1  155879000  155880000      1       1  150064       1.9714      0.02434
enh42936    1  155900100  155901100      1       1  150064       2.1215      0.01694
enh42938    1  155907800  155908800      2       1  150064       2.6992    0.0034752
enh42940    1  155914300  155915300      2       1  150064        1.843     0.032664
enh42941    1  155930900  155931900      2       1  150064       2.8968    0.0018848
enh42944    1  155940600  155941600      1       1  150064       2.2646      0.01177
enh42948    1  155958200  155959200      1       1  150064       2.4907     0.006375
enh42949    1  155959000  155960000      1       1  150064       2.1154       0.0172
enh42957    1  156049500  156050500      2       1  150064       2.7774      0.00274
enh42960    1  156066200  156067200      1       1  150064       1.6961      0.04493
enh42962    1  156073200  156074200      1       1  150064       1.7129      0.04337
enh42966    1  156081900  156082900      1       1  150064       1.6693      0.04753
enh42967    1  156082800  156083800      3       1  150064       1.8479     0.032306
enh42968    1  156088500  156089500      2       1  150064       1.6726     0.047208
enh42973    1  156115800  156116800      2       1  150064       2.5663    0.0051388
enh42974    1  156120600  156121600      3       2  150064       2.1271     0.016705
enh42976    1  156131800  156132800      2       1  150064       2.9325     0.001681
enh43013    1  156627100  156628100      2       1  150064        1.661     0.048354
enh43022    1  156711200  156712200      3       2  150064        2.387    0.0084932
enh43025    1  156725000  156726000      4       2  150064       1.9132     0.027864
enh43032    1  156770900  156771900      2       1  150064       1.7927     0.036514
enh43063    1  157961900  157962900      1       1  150064        1.748      0.04023
enh43066    1  157971400  157972400      1       1  150064       1.7935      0.03645
enh43109    1  159890700  159891700      2       1  150064        1.986     0.023515
enh43115    1  159993000  159994000      2       1  150064       1.9775     0.023994
enh43116    1  159994000  159995000      3       2  150064       1.9199     0.027435
enh43132    1  160162900  160163900      7       2  150064       2.2854     0.011146
enh43134    1  160177000  160178000      1       1  150064       2.3579     0.009189
enh43137    1  160213200  160214200      2       1  150064       2.2021      0.01383
enh43138    1  160216000  160217000      5       1  150064       2.4397    0.0073504
enh43140    1  160225400  160226400      1       1  150064       2.8411     0.002248
enh43141    1  160227200  160228200      1       1  150064       2.5181       0.0059
enh43143    1  160232600  160233600      2       1  150064       2.3287    0.0099381
enh43145    1  160260700  160261700      2       1  150064        1.783     0.037296
enh43147    1  160314000  160315000      1       1  150064       2.4281     0.007589
enh43148    1  160321100  160322100      4       2  150064       2.9422    0.0016294
enh43149    1  160345000  160346000      2       1  150064       1.9713     0.024342
enh43153    1  160398800  160399800      3       2  150064       2.2241     0.013071
enh43194    1  161155200  161156200      3       1  150064       1.8047      0.03556
enh43204    1  161195000  161196000      1       1  150064        1.863      0.03123
enh43216    1  161352100  161353100      4       2  150064       1.6675     0.047707
enh43222    1  161482200  161483200      1       1  150064       2.1487      0.01583
enh43252    1  162177000  162178000      3       1  150064       2.2674     0.011682
enh43253    1  162183000  162184000      2       1  150064       1.7728     0.038131
enh43265    1  162529800  162530800      2       1  150064       1.9254      0.02709
enh43267    1  162535000  162536000      3       2  150064       1.8788     0.030133
enh43291    1  162679400  162680400      3       2  150064       1.9737     0.024207
enh43304    1  163038000  163039000      4       2  150064       1.8871     0.029576
enh43306    1  163137000  163138000      2       1  150064       2.6326    0.0042369
enh43307    1  163140600  163141600      3       2  150064       1.9778     0.023974
enh43314    1  163200400  163201400      4       2  150064       1.7974     0.036139
enh43316    1  163292400  163293400      3       1  150064       1.6795     0.046525
enh43380    1  164740300  164741300      3       2  150064       1.9975     0.022883
enh43384    1  164754800  164755800      1       1  150064       2.9073     0.001823
enh43385    1  164763400  164764400      2       1  150064       1.8374     0.033078
enh43387    1  164770700  164771700      1       1  150064        2.031      0.02113
enh43391    1  164815400  164816400      1       1  150064       1.8643      0.03114
enh43401    1  165412500  165413500      3       2  150064        2.782    0.0027012
enh43415    1  165611000  165612000      4       1  150064        2.027     0.021334
enh43418    1  165615700  165616700      3       1  150064       1.7711     0.038275
enh43419    1  165616800  165617800      5       3  150064       1.6932     0.045208
enh43422    1  165721200  165722200      4       2  150064       2.4999    0.0062122
enh43424    1  165738900  165739900      2       1  150064       2.3176     0.010235
enh43430    1  165811400  165812400      6       2  150064       2.0958     0.018051
enh43431    1  165818200  165819200      1       1  150064       2.3829     0.008588
enh43432    1  165821800  165822800      2       1  150064       2.2491     0.012252
enh43433    1  165823000  165824000      1       1  150064       2.4075     0.008032
enh43435    1  165826600  165827600      2       1  150064       2.5516    0.0053621
enh43451    1  166553800  166554800      5       2  150064       2.1036     0.017707
enh43457    1  166814100  166815100      1       1  150064       2.2021      0.01383
enh43461    1  166843600  166844600      2       1  150064       3.4847   0.00024635
enh43476    1  167131600  167132600      7       3  150064       1.8686     0.030841
enh43478    1  167188100  167189100      1       1  150064       2.7692      0.00281
enh43554    1  168053800  168054800      1       1  150064       2.2271      0.01297
enh43570    1  168356300  168357300      3       2  150064       2.2226     0.013122
enh43608    1  169087100  169088100      5       2  150064       1.8013     0.035827
enh43609    1  169088800  169089800      2       1  150064       2.9606    0.0015354
enh43610    1  169090700  169091700      4       2  150064        2.617    0.0044358
enh43614    1  169429000  169430000      1       1  150064       1.9559      0.02524
enh43677    1  171403800  171404800     10       2  150064       1.6975     0.044801
enh43679    1  171460000  171461000      4       2  150064       1.8907      0.02933
enh43697    1  171712400  171713400      3       1  150064       1.8565     0.031693
enh43699    1  171751600  171752600      6       2  150064        2.082     0.018673
enh43713    1  172312500  172313500      2       1  150064       1.8722     0.030589
enh43716    1  172351800  172352800      1       1  150064       2.5383      0.00557
enh43717    1  172359400  172360400      6       2  150064       2.4499    0.0071439
enh43718    1  172362800  172363800      5       2  150064       1.6454      0.04994
enh43719    1  172368000  172369000      3       2  150064       1.9916     0.023205
enh43727    1  172500200  172501200      4       2  150064       1.8567     0.031675
enh43748    1  173398000  173399000      4       2  150064       2.3375    0.0097071
enh43749    1  173399600  173400600      3       2  150064       3.0303    0.0012215
enh43751    1  173448800  173449800      2       1  150064       2.3269    0.0099847
enh43754    1  173685800  173686800      1       1  150064       3.4989    0.0002336
enh43756    1  173822000  173823000      1       1  150064        3.358    0.0003926
enh43759    1  173970200  173971200      2       1  150064       3.2422   0.00059298
enh43760    1  173973800  173974800      3       2  150064       2.6899    0.0035733
enh43761    1  173974600  173975600      1       1  150064       3.4302    0.0003016
enh43763    1  173984600  173985600      1       1  150064       3.1996    0.0006881
enh43764    1  173986800  173987800      4       2  150064       3.6234   0.00014539
enh43765    1  173988900  173989900      2       1  150064       3.3167   0.00045536
enh43766    1  173992100  173993100      2       1  150064       2.9267    0.0017129
enh43767    1  174121800  174122800      2       1  150064       3.8232   6.5877e-05
enh43770    1  174135300  174136300      1       1  150064       2.9457     0.001611
enh43771    1  174138200  174139200      2       1  150064       2.7783    0.0027324
enh43773    1  174173600  174174600      1       1  150064       2.4562     0.007021
enh43775    1  174216400  174217400      3       2  150064       3.9149   4.5218e-05
enh43776    1  174231800  174232800      5       3  150064       3.7266   9.7057e-05
enh43777    1  174321900  174322900      2       1  150064       2.6572    0.0039399
enh43780    1  174682200  174683200      1       1  150064       1.9781      0.02396
enh43781    1  174768000  174769000      1       1  150064       3.2494    0.0005783
enh43788    1  174935900  174936900      1       1  150064       2.9175     0.001764
enh43790    1  174945400  174946400      1       1  150064       2.8844     0.001961
enh43791    1  174958700  174959700      2       1  150064       1.7845     0.037175
enh43794    1  174998300  174999300      2       1  150064       1.9851     0.023567
enh43801    1  175162500  175163500      4       1  150064       3.3679   0.00037868
enh43808    1  175287200  175288200      1       1  150064       2.0206      0.02166
enh43818    1  176661800  176662800      2       1  150064       1.9979     0.022863
enh43824    1  176872900  176873900      3       1  150064       2.2242     0.013068
enh43827    1  177243500  177244500      1       1  150064       4.1036    2.034e-05
enh43828    1  177271300  177272300      4       2  150064       4.9563    3.592e-07
enh43839    1  178026100  178027100      2       1  150064       2.0695     0.019247
enh43840    1  178029900  178030900      4       2  150064        2.698    0.0034877
enh43854    1  178141800  178142800      4       2  150064       2.1307     0.016557
enh43868    1  178314900  178315900      1       1  150064       1.7373      0.04117
enh43872    1  178357200  178358200      1       1  150064       1.8337      0.03335
enh43874    1  178455200  178456200      2       1  150064       1.9743     0.024175
enh43907    1  179096400  179097400      3       2  150064       1.6568      0.04878
enh43912    1  179112000  179113000      3       1  150064       1.7358     0.041304
enh43913    1  179122100  179123100      4       2  150064       2.2291     0.012904
enh43914    1  179138900  179139900      1       1  150064       2.1591      0.01542
enh43918    1  179174200  179175200      2       1  150064       1.7559     0.039553
enh43926    1  179261800  179262800      1       1  150064       1.7587      0.03931
enh43928    1  179279700  179280700      4       2  150064       1.9407     0.026146
enh43931    1  179333800  179334800      5       3  150064       2.8804    0.0019862
enh43933    1  179783100  179784100      3       2  150064       1.9811     0.023793
enh43938    1  179844700  179845700      1       1  150064       1.9217      0.02732
enh43964    1  180496000  180497000      4       2  150064       1.8978     0.028859
enh43967    1  180513000  180514000      3       1  150064        1.762     0.039033
enh43968    1  180515900  180516900      2       1  150064       1.9909     0.023244
enh43970    1  180534300  180535300      5       3  150064       1.7945     0.036366
enh43974    1  180572300  180573300      2       1  150064       2.4331    0.0074857
enh43977    1  180605200  180606200      3       2  150064       4.0046   3.1056e-05
enh43979    1  180612600  180613600      2       1  150064       2.1936     0.014133
enh43983    1  180892300  180893300      6       2  150064       2.1044     0.017671
enh43984    1  180895800  180896800      3       2  150064       1.8117     0.035014
enh44015    1  181108200  181109200     11       2  150064       1.6601     0.048445
enh44040    1  182226500  182227500      3       1  150064       1.8808     0.030002
enh44043    1  182259900  182260900      3       1  150064       1.7631     0.038939
enh44047    1  182306800  182307800      1       1  150064       2.1135      0.01728
enh44055    1  182362600  182363600      1       1  150064       2.0259      0.02139
enh44066    1  182643300  182644300      4       2  150064       2.7889    0.0026443
enh44067    1  182668600  182669600      5       2  150064       2.5274    0.0057449
enh44070    1  182776600  182777600      4       1  150064       1.8249     0.034007
enh44077    1  182998200  182999200      5       2  150064       1.8264     0.033894
enh44133    1  183308700  183309700      5       1  150064       2.5383    0.0055703
enh44134    1  183315000  183316000      1       1  150064       2.4506      0.00713
enh44136    1  183322800  183323800      3       1  150064       1.9308     0.026754
enh44137    1  183324800  183325800      2       1  150064        1.963      0.02482
enh44140    1  183339200  183340200      3       1  150064       2.8149    0.0024394
enh44144    1  183373800  183374800      3       1  150064       2.2981     0.010778
enh44147    1  183442500  183443500      1       1  150064       3.0045      0.00133
enh44149    1  183449300  183450300      2       1  150064       2.7001    0.0034661
enh44159    1  183537400  183538400      6       2  150064       2.0017     0.022659
enh44160    1  183546100  183547100      3       2  150064       2.6038    0.0046102
enh44199    1  183842200  183843200      5       2  150064       2.1554     0.015566
enh44209    1  183895600  183896600      1       1  150064       2.0017      0.02266
enh44227    1  184119900  184120900      2       1  150064       1.9059      0.02833
enh44230    1  184227400  184228400      3       1  150064       2.1257     0.016765
enh44233    1  184255400  184256400      3       2  150064       1.7952     0.036311
enh44261    1  184429800  184430800      1       1  150064       1.8826      0.02988
enh44265    1  184453000  184454000      4       2  150064       2.3939    0.0083356
enh44267    1  184460600  184461600      5       2  150064       2.5477     0.005422
enh44268    1  184463300  184464300      3       2  150064       2.9608    0.0015343
enh44270    1  184468500  184469500      1       1  150064       2.6691     0.003803
enh44272    1  184475900  184476900      1       1  150064       2.4618     0.006913
enh44274    1  184485600  184486600      3       2  150064        1.684     0.046093
enh44279    1  184504300  184505300      2       1  150064       2.7738      0.00277
enh44280    1  184516100  184517100      3       2  150064       2.6501     0.004024
enh44281    1  184522400  184523400      3       1  150064       1.7282     0.041975
enh44293    1  184604600  184605600      2       1  150064       1.8448     0.032533
enh44296    1  184633200  184634200      3       2  150064       2.1721     0.014923
enh44297    1  184715000  184716000      4       2  150064       2.0694     0.019256
enh44313    1  184844100  184845100      1       1  150064       1.7121      0.04344
enh44323    1  184897200  184898200      4       2  150064       1.7964     0.036217
enh44332    1  184920400  184921400      2       1  150064       2.2163     0.013336
enh44334    1  184925700  184926700      3       2  150064       2.0976     0.017972
enh44335    1  184927400  184928400      6       3  150064       2.0572     0.019831
enh44338    1  184938300  184939300      3       1  150064       2.4086    0.0080073
enh44339    1  184939800  184940800      1       1  150064       2.8973     0.001882
enh44342    1  185026600  185027600      3       2  150064         2.91    0.0018069
enh44344    1  185037200  185038200      1       1  150064        1.771      0.03828
enh44366    1  185648200  185649200      1       1  150064       1.8262      0.03391
enh44372    1  186342200  186343200      1       1  150064        1.751      0.03997
enh44373    1  186345800  186346800      1       1  150064       1.7256      0.04221
enh44399    1  193072200  193073200      1       1  150064       3.0838     0.001022
enh44402    1  193089700  193090700      2       1  150064       3.0646    0.0010898
enh44403    1  193092800  193093800      3       1  150064       3.1849   0.00072396
enh44407    1  193157900  193158900      4       2  150064       2.9851    0.0014173
enh44414    1  193317200  193318200      2       1  150064       2.4488    0.0071664
enh44419    1  193558500  193559500      5       1  150064       1.7012     0.044455
enh44428    1  196369600  196370600      2       1  150064       1.7256     0.042206
enh44435    1  197166100  197167100      1       1  150064       3.8365     6.24e-05
enh44437    1  197438600  197439600      2       1  150064       2.1834     0.014503
enh44441    1  197652300  197653300      2       1  150064       2.5705     0.005078
enh44445    1  197741300  197742300      1       1  150064       2.5419     0.005513
enh44504    1  200336600  200337600      1       1  150064       2.8341     0.002298
enh44506    1  200374300  200375300      1       1  150064       2.4823     0.006527
enh44510    1  200406400  200407400      1       1  150064       3.4739    0.0002565
enh44511    1  200442800  200443800      2       1  150064       2.6782    0.0037013
enh44512    1  200457300  200458300      3       2  150064       2.6382    0.0041671
enh44513    1  200493800  200494800      4       2  150064       1.9864     0.023494
enh44528    1  200886000  200887000      3       1  150064       3.5701   0.00017843
enh44530    1  200988800  200989800      4       2  150064       3.7517   8.7833e-05
enh44534    1  200997300  200998300      2       1  150064       2.2783     0.011353
enh44540    1  201106600  201107600      2       1  150064       1.7983     0.036062
enh44556    1  201353200  201354200      6       3  150064       2.9962     0.001367
enh44566    1  201434800  201435800      4       2  150064       2.0749     0.018998
enh44569    1  201451100  201452100      7       2  150064       2.0246     0.021452
enh44624    1  201685400  201686400      3       2  150064       1.9464     0.025806
enh44626    1  201689700  201690700      5       2  150064       1.8119     0.035004
enh44627    1  201690400  201691400      5       2  150064       2.0511     0.020127
enh44643    1  201726300  201727300      2       1  150064       2.4865    0.0064499
enh44656    1  201742800  201743800      3       1  150064         1.97     0.024418
enh44661    1  201796800  201797800      2       1  150064       2.2485     0.012272
enh44670    1  201869000  201870000      1       1  150064        1.818      0.03453
enh44671    1  201874100  201875100      2       1  150064       2.1808       0.0146
enh44672    1  201882500  201883500      3       2  150064       3.1594   0.00079048
enh44673    1  201886700  201887700      3       2  150064       1.7032     0.044265
enh44691    1  202103800  202104800      1       1  150064       2.7921     0.002618
enh44693    1  202111200  202112200      5       2  150064       2.1389      0.01622
enh44772    1  203015800  203016800      1       1  150064       2.0533      0.02002
enh44775    1  203051500  203052500      2       1  150064       1.7998     0.035948
enh44781    1  203109700  203110700      4       2  150064       1.6788     0.046592
enh44807    1  203323400  203324400      2       1  150064        1.962     0.024882
enh44856    1  203650800  203651800      4       1  150064       1.8899     0.029383
enh44871    1  204010300  204011300      3       2  150064       2.0032     0.022576
enh44874    1  204045200  204046200      1       1  150064       2.6213      0.00438
enh44876    1  204049300  204050300      2       1  150064       1.6922     0.045304
enh44877    1  204052000  204053000      3       2  150064        2.735     0.003119
enh44879    1  204057400  204058400      2       1  150064        3.731    9.535e-05
enh44883    1  204065800  204066800      2       1  150064       1.6759     0.046877
enh44884    1  204069700  204070700      4       2  150064       3.4002   0.00033669
enh44885    1  204070800  204071800      2       1  150064       3.4941    0.0002378
enh44887    1  204076500  204077500      2       1  150064       2.4232    0.0076912
enh44895    1  204182700  204183700      2       1  150064       1.7859     0.037056
enh44901    1  204253500  204254500      5       2  150064        2.261     0.011879
enh44926    1  204403100  204404100      4       2  150064       1.8391     0.032948
enh44930    1  204411100  204412100      2       1  150064        2.039     0.020723
enh44931    1  204415300  204416300      2       1  150064       1.9149     0.027755
enh44932    1  204419100  204420100      3       1  150064       1.7121     0.043436
enh44933    1  204423500  204424500      3       1  150064       2.9259    0.0017172
enh44934    1  204425800  204426800      4       2  150064       2.7256    0.0032094
enh44935    1  204432300  204433300      2       1  150064       1.9799     0.023857
enh44936    1  204437200  204438200      4       2  150064       2.2551     0.012065
enh44940    1  204460400  204461400      1       1  150064       3.1976     0.000693
enh44941    1  204484400  204485400      3       1  150064       3.0715    0.0010648
enh44943    1  204489800  204490800      2       1  150064       2.1818     0.014561
enh44944    1  204543400  204544400      3       2  150064       3.2053   0.00067472
enh44945    1  204547600  204548600      5       3  150064       1.8029     0.035699
enh44947    1  204593600  204594600      2       1  150064       2.7563    0.0029227
enh44967    1  205088700  205089700      4       1  150064       2.0429      0.02053
enh44969    1  205110300  205111300      5       2  150064       3.7788   7.8797e-05
enh44970    1  205144300  205145300      2       1  150064       4.1479   1.6775e-05
enh44971    1  205152900  205153900      6       2  150064       4.5969   2.1439e-06
enh44973    1  205161000  205162000      4       2  150064       3.4903   0.00024123
enh44974    1  205171200  205172200      2       1  150064       3.2906   0.00049996
enh44975    1  205172800  205173800      3       1  150064       3.7427   9.1036e-05
enh44976    1  205178700  205179700      4       2  150064       4.4417   4.4622e-06
enh44977    1  205181000  205182000      2       1  150064       2.9775    0.0014529
enh44981    1  205198800  205199800      5       2  150064       2.9599    0.0015387
enh44982    1  205203800  205204800      3       1  150064       1.9331     0.026609
enh44983    1  205205300  205206300      7       2  150064       3.2737   0.00053066
enh44984    1  205206600  205207600      5       3  150064       3.2408   0.00059605
enh44985    1  205216100  205217100      4       2  150064       2.4166    0.0078334
enh44986    1  205218000  205219000      3       2  150064       2.3691    0.0089157
enh44987    1  205225000  205226000      4       2  150064        2.585    0.0048691
enh44996    1  205263100  205264100      3       2  150064       2.0907      0.01828
enh45003    1  205390800  205391800      1       1  150064       2.1182      0.01708
enh45009    1  205461900  205462900      4       2  150064       2.3781    0.0087014
enh45016    1  205491200  205492200      2       1  150064       2.4049     0.008088
enh45020    1  205551400  205552400      4       2  150064       1.6664     0.047813
enh45022    1  205562700  205563700      5       2  150064       1.7678     0.038543
enh45023    1  205567800  205568800      8       3  150064       2.3828    0.0085916
enh45032    1  205649600  205650600      2       1  150064       2.2197     0.013221
enh45074    1  206645500  206646500      6       3  150064       1.8622     0.031289
enh45106    1  206893400  206894400      1       1  150064       1.7619      0.03904
enh45122    1  207219400  207220400      2       1  150064       3.2002   0.00068663
enh45123    1  207219800  207220800      2       1  150064        3.258   0.00056106
enh45125    1  207224900  207225900      3       1  150064       3.1904    0.0007105
enh45128    1  207237500  207238500      1       1  150064       2.4979     0.006247
enh45129    1  207243100  207244100      2       1  150064       3.0753    0.0010514
enh45146    1  207919400  207920400      3       1  150064       2.4967    0.0062686
enh45147    1  207921100  207922100      1       1  150064       2.8594     0.002122
enh45148    1  207926800  207927800      8       3  150064        2.091     0.018266
enh45149    1  207928200  207929200      1       1  150064       3.3754    0.0003685
enh45150    1  207970600  207971600      3       2  150064        2.105     0.017645
enh45151    1  207980700  207981700      2       1  150064       3.7955   7.3661e-05
enh45152    1  207985900  207986900      1       1  150064       2.3796     0.008666
enh45154    1  207991200  207992200      2       1  150064       3.2939   0.00049399
enh45156    1  208004600  208005600      2       1  150064       2.2068     0.013663
enh45157    1  208007500  208008500      2       1  150064       2.1932     0.014147
enh45158    1  208010800  208011800      5       2  150064       2.7321    0.0031469
enh45159    1  208013100  208014100      3       2  150064       3.9261   4.3175e-05
enh45160    1  208015000  208016000      2       1  150064       1.8245     0.034038
enh45161    1  208016700  208017700      6       3  150064       4.2131   1.2592e-05
enh45162    1  208017900  208018900      6       2  150064       4.5428   2.7761e-06
enh45163    1  208024100  208025100      2       1  150064       2.2614     0.011866
enh45164    1  208029400  208030400      3       1  150064       3.5388   0.00020095
enh45165    1  208030600  208031600      5       2  150064       4.1601   1.5908e-05
enh45166    1  208031900  208032900      8       4  150064        3.038    0.0011909
enh45167    1  208033500  208034500      4       2  150064       3.5683   0.00017964
enh45168    1  208034700  208035700      6       2  150064       3.2288   0.00062155
enh45169    1  208036800  208037800      6       4  150064       1.6901     0.045509
enh45171    1  208046400  208047400      2       1  150064       2.7033    0.0034328
enh45172    1  208055600  208056600      4       2  150064       2.3794    0.0086709
enh45192    1  208263400  208264400      3       1  150064       2.8185    0.0024121
enh45193    1  208273900  208274900      2       1  150064        2.695    0.0035199
enh45196    1  208291400  208292400      7       3  150064       2.3704    0.0088856
enh45197    1  208300800  208301800     10       2  150064       3.0871    0.0010106
enh45213    1  208381300  208382300      6       2  150064       1.8271     0.033841
enh45215    1  208386700  208387700      2       1  150064       2.0546     0.019961
enh45218    1  208392600  208393600      2       1  150064       2.4943    0.0063098
enh45222    1  208407900  208408900      4       2  150064       2.2047     0.013737
enh45223    1  208409700  208410700     10       6  150064       1.6867     0.045835
enh45297    1  211430400  211431400      6       2  150064       1.6817     0.046317
enh45298    1  211434400  211435400      6       4  150064       2.5508    0.0053739
enh45311    1  211715100  211716100      1       1  150064       1.8722      0.03059
enh45361    1  212420300  212421300      2       1  150064       1.9187     0.027512
enh45362    1  212429000  212430000      6       2  150064       2.3535    0.0092989
enh45373    1  212479000  212480000      3       2  150064       2.2631     0.011814
enh45374    1  212479800  212480800      4       2  150064       2.3944    0.0083229
enh45375    1  212483400  212484400      1       1  150064       2.2238      0.01308
enh45377    1  212604800  212605800      6       3  150064       1.8601     0.031435
enh45378    1  212607400  212608400      1       1  150064       2.1962      0.01404
enh45394    1  212769500  212770500      6       3  150064       1.9121      0.02793
enh45417    1  214078200  214079200      1       1  150064       2.6749     0.003738
enh45420    1  214175600  214176600      3       1  150064       3.3592    0.0003908
enh45421    1  214186700  214187700      1       1  150064       3.4067    0.0003288
enh45422    1  214189600  214190600      1       1  150064         3.48    0.0002507
enh45441    1  214470300  214471300      2       1  150064       1.6482     0.049656
enh45445    1  214500800  214501800      4       2  150064       2.6225    0.0043647
enh45466    1  214639800  214640800      5       2  150064       1.6772     0.046753
enh45467    1  214649300  214650300      1       1  150064       1.7057      0.04403
enh45471    1  214678200  214679200      7       3  150064       2.4687    0.0067796
enh45473    1  214685000  214686000      4       2  150064       2.3348    0.0097768
enh45483    1  214715300  214716300      5       2  150064       1.8872     0.029567
enh45487    1  214741200  214742200      2       1  150064       1.7698     0.038378
enh45488    1  214777400  214778400      2       1  150064       1.6883     0.045676
enh45539    1  218632900  218633900      2       1  150064       2.0383     0.020761
enh45541    1  218639500  218640500      1       1  150064       1.6974      0.04481
enh45565    1  219965600  219966600      4       1  150064       1.6501      0.04946
enh45566    1  220217700  220218700      2       1  150064       2.0112     0.022151
enh45567    1  220263400  220264400      5       3  150064       1.7708     0.038297
enh45568    1  220266400  220267400      2       1  150064        2.041     0.020624
enh45588    1  220905300  220906300      2       1  150064        1.773     0.038112
enh45641    1  221886000  221887000      1       1  150064       1.7438       0.0406
enh45653    1  221912600  221913600      3       1  150064       1.8928     0.029189
enh45654    1  221916800  221917800      5       2  150064       3.1988   0.00068992
enh45665    1  222628000  222629000      3       1  150064       2.8637    0.0020939
enh45669    1  222792500  222793500      1       1  150064       1.6887      0.04564
enh45670    1  222818300  222819300      1       1  150064       2.1321       0.0165
enh45678    1  223118600  223119600      4       2  150064       1.9851     0.023569
enh45707    1  223888100  223889100      1       1  150064       1.9712      0.02435
enh45709    1  223896300  223897300      2       1  150064       1.7586     0.039326
enh45710    1  223899000  223900000      5       2  150064       3.3426   0.00041503
enh45711    1  223903600  223904600      4       1  150064       2.2914      0.01097
enh45712    1  223908600  223909600      6       2  150064       3.0468    0.0011563
enh45713    1  223913100  223914100      1       1  150064       2.8498     0.002187
enh45714    1  223915000  223916000      2       1  150064       2.8231    0.0023782
enh45717    1  223920900  223921900      1       1  150064       2.7258     0.003207
enh45718    1  223923500  223924500      3       2  150064       3.4294   0.00030247
enh45722    1  223930300  223931300      9       2  150064        1.693     0.045231
enh45723    1  223935400  223936400      1       1  150064       1.9807      0.02381
enh45724    1  223952700  223953700      3       1  150064       2.5186    0.0058919
enh45725    1  223959100  223960100      4       2  150064       3.7196   9.9754e-05
enh45726    1  223963100  223964100      1       1  150064       3.5405    0.0001997
enh45728    1  224008300  224009300      2       1  150064       1.7727      0.03814
enh45729    1  224012100  224013100      1       1  150064       3.5115    0.0002228
enh45731    1  224014500  224015500      1       1  150064       3.5115    0.0002228
enh45732    1  224019400  224020400      2       1  150064       3.7844   7.7026e-05
enh45734    1  224023400  224024400      1       1  150064       3.4465     0.000284
enh45735    1  224028200  224029200      2       1  150064       1.8336     0.033354
enh45736    1  224029600  224030600      2       1  150064       2.9574    0.0015512
enh45737    1  224030200  224031200      1       1  150064       3.5734    0.0001762
enh45752    1  224545800  224546800      1       1  150064       2.4353     0.007439
enh45753    1  224546400  224547400      2       1  150064       2.3981    0.0082411
enh45754    1  224564900  224565900      4       2  150064        2.242     0.012481
enh45755    1  224566300  224567300      2       1  150064       2.4161    0.0078444
enh45760    1  224626400  224627400      2       1  150064       2.3043     0.010602
enh45762    1  224644400  224645400      3       2  150064       2.0156     0.021919
enh45764    1  224690600  224691600      2       1  150064       2.2192     0.013236
enh45767    1  224832200  224833200      6       2  150064       2.3481    0.0094353
enh45774    1  225622900  225623900      1       1  150064       1.6963      0.04491
enh45815    1  225934100  225935100      3       2  150064       1.8934     0.029152
enh45816    1  225938400  225939400      4       2  150064       1.7637     0.038893
enh45828    1  226012900  226013900      3       2  150064       2.0645     0.019485
enh45831    1  226065900  226066900      2       1  150064       2.5513    0.0053659
enh45839    1  226187600  226188600      3       2  150064       1.8656     0.031051
enh45844    1  226254000  226255000      2       1  150064       2.7206    0.0032585
enh45853    1  226459800  226460800      1       1  150064       2.2138      0.01342
enh45859    1  226551400  226552400      4       2  150064        1.888      0.02951
enh45862    1  226584900  226585900      3       1  150064       1.7595     0.039244
enh45864    1  226591600  226592600      1       1  150064       1.8744      0.03044
enh45869    1  226790300  226791300      5       3  150064        1.948     0.025706
enh45872    1  226825200  226826200      1       1  150064       2.5273     0.005747
enh45874    1  226833000  226834000      3       2  150064       3.0417    0.0011762
enh45875    1  226846400  226847400      2       1  150064       2.5549    0.0053116
enh45885    1  226898400  226899400      1       1  150064       2.4902     0.006384
enh45888    1  226914800  226915800      2       1  150064       2.3349    0.0097731
enh45889    1  226916100  226917100      3       2  150064       2.6785    0.0036981
enh45890    1  226917700  226918700      1       1  150064       2.6623     0.003881
enh45891    1  226918600  226919600      2       1  150064       1.8456     0.032478
enh45892    1  226919800  226920800      5       2  150064       2.6231    0.0043573
enh45893    1  226927200  226928200      2       1  150064       2.0898     0.018317
enh45898    1  227015100  227016100      3       1  150064       2.1328     0.016472
enh45900    1  227063300  227064300      4       2  150064       1.6895     0.045558
enh45901    1  227070200  227071200      3       1  150064       2.2435     0.012432
enh45903    1  227079800  227080800      6       2  150064       2.1595     0.015404
enh45938    1  227544600  227545600      5       2  150064        2.537    0.0055896
enh46000    1  228873800  228874800      8       4  150064        1.893     0.029178
enh46013    1  229163200  229164200      1       1  150064       1.8157      0.03471
enh46030    1  229413000  229414000      1       1  150064       1.6464      0.04984
enh46079    1  230238200  230239200      3       2  150064       3.3968    0.0003409
enh46080    1  230239500  230240500      3       1  150064       3.5876   0.00016688
enh46081    1  230241600  230242600      5       3  150064        2.823     0.002379
enh46082    1  230243200  230244200      5       3  150064       3.2921    0.0004972
enh46083    1  230245400  230246400      3       1  150064       3.7059   0.00010534
enh46084    1  230246400  230247400      6       2  150064        3.593   0.00016342
enh46085    1  230248000  230249000      2       1  150064       3.1926    0.0007051
enh46086    1  230249200  230250200      2       1  150064       3.6258   0.00014402
enh46087    1  230255900  230256900      3       2  150064       2.5537    0.0053289
enh46088    1  230260100  230261100      2       1  150064       1.9589     0.025062
enh46090    1  230272100  230273100     11       5  150064       3.1965   0.00069557
enh46091    1  230274800  230275800      7       3  150064       3.9843   3.3834e-05
enh46092    1  230275700  230276700      5       3  150064       2.1215     0.016938
enh46101    1  230301000  230302000      5       2  150064       1.7598     0.039222
enh46105    1  230311400  230312400      5       3  150064       2.1821     0.014552
enh46121    1  230406200  230407200      2       1  150064       2.0144     0.021985
enh46248    1  232455200  232456200      4       2  150064       1.8142     0.034821
enh46255    1  232563400  232564400      5       3  150064       2.4285    0.0075812
enh46256    1  232563800  232564800      4       2  150064       2.4097    0.0079832
enh46261    1  232571500  232572500      6       4  150064       1.7061     0.043999
enh46265    1  232597200  232598200      5       2  150064       2.8352    0.0022898
enh46266    1  232607200  232608200      6       1  150064       2.4879    0.0064244
enh46267    1  232608600  232609600      2       1  150064       1.9085     0.028161
enh46268    1  232612900  232613900      1       1  150064       1.8193      0.03443
enh46269    1  232621800  232622800      5       2  150064        2.703    0.0034361
enh46270    1  232634800  232635800      7       2  150064       3.2904   0.00050031
enh46346    1  233813100  233814100      1       1  150064       1.9388      0.02626
enh46355    1  234612800  234613800      8       3  150064       1.6699     0.047472
enh46357    1  234622800  234623800      4       2  150064       1.7362     0.041268
enh46358    1  234630700  234631700      6       2  150064       1.6752     0.046947
enh46359    1  234635300  234636300      5       2  150064       2.8585    0.0021283
enh46360    1  234638600  234639600      3       1  150064       2.2505      0.01221
enh46361    1  234651000  234652000      2       1  150064       2.7282    0.0031841
enh46362    1  234653000  234654000      9       2  150064       2.8448     0.002222
enh46367    1  234697800  234698800      2       1  150064       1.9754     0.024111
enh46368    1  234706000  234707000      5       2  150064       3.0113    0.0013005
enh46392    1  234895700  234896700      3       2  150064       1.7982     0.036074
enh46403    1  235010900  235011900      3       1  150064       1.9239     0.027182
enh46404    1  235015100  235016100      4       1  150064       2.5034    0.0061504
enh46417    1  235094800  235095800      5       2  150064       1.8465     0.032409
enh46507    1  236665800  236666800      1       1  150064       1.7372      0.04118
enh46552    1  237249700  237250700      3       1  150064       1.8047     0.035563
enh46555    1  237254100  237255100      2       1  150064       2.7464    0.0030126
enh46556    1  237256500  237257500      3       1  150064       2.4378    0.0073888
enh46557    1  237258600  237259600      4       2  150064       2.0731      0.01908
enh46558    1  237261800  237262800      4       2  150064         2.93    0.0016951
enh46559    1  237263300  237264300      1       1  150064       1.8187      0.03448
enh46603    1  237463000  237464000      6       2  150064       1.9457     0.025844
enh46621    1  241800700  241801700      9       4  150064       1.9708     0.024373
enh46625    1  243039400  243040400      3       1  150064       1.7075     0.043866
enh46626    1  243368200  243369200      1       1  150064       3.2555    0.0005659
enh46629    1  243407400  243408400      1       1  150064       3.8631    5.598e-05
enh46630    1  243409800  243410800      1       1  150064       3.5241    0.0002125
enh46631    1  243411000  243412000      4       2  150064       3.7988   7.2691e-05
enh46632    1  243412700  243413700      2       1  150064       4.0336   2.7463e-05
enh46633    1  243414700  243415700      2       1  150064       3.2785   0.00052184
enh46634    1  243420100  243421100      1       1  150064       4.8412    6.453e-07
enh46635    1  243427300  243428300      2       1  150064       3.9425   4.0322e-05
enh46636    1  243430800  243431800      2       1  150064       4.6566   1.6074e-06
enh46637    1  243432300  243433300      1       1  150064       4.8999    4.794e-07
enh46639    1  243450900  243451900      3       1  150064       5.2784   6.5154e-08
enh46644    1  243645300  243646300      1       1  150064       3.8909    4.993e-05
enh46647    1  243893800  243894800      1       1  150064       2.1786      0.01468
enh46651    1  243953600  243954600      3       1  150064       3.1595   0.00079015
enh46653    1  243956400  243957400      3       2  150064       3.4607   0.00026938
enh46655    1  243966800  243967800      1       1  150064       4.7773    8.883e-07
enh46657    1  244011400  244012400      3       2  150064       3.0738    0.0010569
enh46658    1  244014400  244015400      3       2  150064       4.1088   1.9883e-05
enh46660    1  244094400  244095400      1       1  150064       2.6135     0.004481
enh46668    1  244377300  244378300      6       2  150064       2.5072    0.0060851
enh46673    1  244486300  244487300      5       2  150064        2.393    0.0083554
enh46674    1  244487200  244488200     12       2  150064       1.7105     0.043587
enh46679    1  244602500  244603500      4       2  150064       2.1017     0.017792
enh46681    1  244607900  244608900      1       1  150064       2.2307      0.01285
enh46682    1  244608700  244609700      2       1  150064       2.3236     0.010074
enh46683    1  244611600  244612600      2       1  150064       1.7693     0.038418
enh46684    1  244612700  244613700      1       1  150064       2.4323     0.007502
enh46685    1  244623600  244624600      3       2  150064       1.7861     0.037045
enh46688    1  244820200  244821200      3       2  150064       1.9286     0.026889
enh46690    1  244827400  244828400      3       1  150064       2.1247     0.016805
enh46691    1  244828500  244829500      6       2  150064        1.716     0.043077
enh46694    1  244842000  244843000      6       3  150064       3.1325   0.00086674
enh46695    1  244843000  244844000      1       1  150064       1.7208      0.04264
enh46697    1  244873200  244874200      3       2  150064       1.6895     0.045563
enh46717    1  245762000  245763000     10       2  150064       2.4693     0.006768
enh46731    1  246160600  246161600     10       3  150064       1.8984     0.028824
enh46743    1  246743700  246744700      2       1  150064       1.6457     0.049908
enh46746    1  246750000  246751000      1       1  150064       1.7767      0.03781
enh46752    1  246770400  246771400      2       1  150064       1.8193     0.034432
enh46753    1  246771900  246772900      2       1  150064       2.2501      0.01222
enh46754    1  246773800  246774800      4       2  150064       2.0202     0.021684
enh46755    1  246780300  246781300      2       1  150064       1.9448     0.025902
enh46756    1  246785100  246786100      7       3  150064       2.2465     0.012335
enh46765    1  246859800  246860800      3       1  150064       1.7629     0.038958
enh46766    1  246861600  246862600      6       3  150064        1.869     0.030814
enh46771    1  246932100  246933100      2       1  150064        1.668     0.047662
enh46803    1  249134200  249135200      1       1  150064       2.4173     0.007817
enh46804    1  249135000  249136000      2       1  150064       1.8202     0.034368
enh46808    1  249153600  249154600      1       1  150064       1.7791      0.03761
enh46809    1  249156400  249157400      1       1  150064       1.8718      0.03062
enh46810    1  249157600  249158600      4       1  150064       1.6878      0.04572
enh52737    2     826800     827800      6       2  150064       1.7331     0.041538
enh52763    2    1733600    1734600      6       2  150064        1.825     0.033997
enh52768    2    1745200    1746200      9       3  150064       2.3702    0.0088896
enh52769    2    1746300    1747300      5       2  150064       1.7811     0.037445
enh52770    2    1748800    1749800      7       2  150064       1.8909     0.029319
enh52782    2    3241000    3242000      4       1  150064       2.5753     0.005008
enh52805    2    3621800    3622800      1       1  150064       2.0286      0.02125
enh52808    2    3641800    3642800      5       3  150064       1.6578     0.048676
enh52831    2    7056600    7057600      3       2  150064       2.8319    0.0023136
enh52832    2    7060300    7061300      8       3  150064       1.7456     0.040438
enh52833    2    7066800    7067800      2       1  150064       2.7035    0.0034308
enh52854    2    7571200    7572200      1       1  150064       1.9847      0.02359
enh52885    2    8679700    8680700      2       1  150064       2.4627    0.0068955
enh52886    2    8683900    8684900      3       2  150064       1.8768     0.030272
enh52897    2    8825800    8826800      3       1  150064       1.8469     0.032377
enh52903    2    8961500    8962500      2       1  150064       2.3217     0.010124
enh52916    2    9331800    9332800      3       2  150064       1.7613     0.039092
enh52919    2    9352500    9353500      5       3  150064       1.9588     0.025067
enh52920    2    9355700    9356700      3       1  150064       2.9002    0.0018646
enh52922    2    9358500    9359500      1       1  150064       1.7092      0.04371
enh52926    2    9370100    9371100      2       1  150064       1.9918     0.023194
enh52927    2    9372800    9373800      1       1  150064       1.8161      0.03468
enh52929    2    9374200    9375200      2       1  150064       2.6857    0.0036193
enh52935    2    9391700    9392700      4       2  150064       3.0426    0.0011728
enh52937    2    9403600    9404600      4       2  150064       2.2769     0.011396
enh52938    2    9404100    9405100      1       1  150064        3.188    0.0007163
enh52939    2    9408600    9409600      5       2  150064       2.7128     0.003336
enh52969    2    9685600    9686600      3       2  150064       2.0401     0.020668
enh53015    2   10146500   10147500      9       4  150064       1.7009     0.044479
enh53028    2   10259600   10260600      3       2  150064       2.0375     0.020802
enh53072    2   10953200   10954200      6       3  150064       2.0708     0.019191
enh53075    2   10986900   10987900      6       3  150064       1.8442     0.032579
enh53076    2   10993400   10994400      5       2  150064       2.0136     0.022028
enh53114    2   11533600   11534600      2       1  150064       2.2141     0.013412
enh53115    2   11535200   11536200      6       2  150064       1.7433      0.04064
enh53122    2   11602400   11603400      4       1  150064       1.8165     0.034648
enh53143    2   11889500   11890500      4       2  150064       1.7365     0.041234
enh53146    2   11904300   11905300      2       1  150064       1.7834      0.03726
enh53147    2   11918800   11919800      2       1  150064        1.751      0.03997
enh53148    2   11924800   11925800      3       2  150064       2.1727     0.014901
enh53157    2   12332800   12333800      3       2  150064       2.1241     0.016831
enh53161    2   12427200   12428200      6       2  150064       1.7987     0.036032
enh53162    2   12454100   12455100      1       1  150064       1.9468      0.02578
enh53170    2   12677600   12678600      1       1  150064       1.7193      0.04278
enh53172    2   12695400   12696400      2       1  150064       1.8598     0.031459
enh53174    2   12777000   12778000      3       1  150064        3.304   0.00047661
enh53202    2   15309800   15310800      5       2  150064       2.4187    0.0077875
enh53206    2   15699200   15700200      3       1  150064       1.8802     0.030041
enh53254    2   17828300   17829300      3       2  150064       1.7582     0.039355
enh53255    2   17933000   17934000      1       1  150064       2.0415       0.0206
enh53257    2   17981100   17982100      7       1  150064       2.4643    0.0068646
enh53259    2   18002800   18003800      2       1  150064       1.7553     0.039602
enh53260    2   18011500   18012500      1       1  150064       2.9298     0.001696
enh53262    2   18093200   18094200      7       4  150064       2.5386    0.0055653
enh53289    2   19320500   19321500      3       1  150064       2.1935     0.014136
enh53294    2   19548100   19549100      2       1  150064        2.264     0.011786
enh53318    2   20242500   20243500      2       1  150064       1.9731      0.02424
enh53321    2   20261400   20262400      3       1  150064       1.8385     0.032994
enh53335    2   20541200   20542200      1       1  150064       1.6584      0.04862
enh53365    2   20773700   20774700      3       1  150064       2.7904    0.0026325
enh53373    2   20816400   20817400      9       2  150064       1.8948      0.02906
enh53374    2   20824100   20825100     10       3  150064       1.9599     0.025006
enh53375    2   20835800   20836800      3       2  150064       2.5777     0.004973
enh53392    2   22722300   22723300      3       2  150064       3.6636   0.00012434
enh53403    2   23726000   23727000      5       2  150064       4.2256   1.1917e-05
enh53406    2   23742700   23743700      1       1  150064       3.4082     0.000327
enh53426    2   24139300   24140300      3       2  150064       2.2082     0.013614
enh53430    2   24166700   24167700      5       2  150064       2.4833    0.0065081
enh53431    2   24167600   24168600      3       2  150064       1.7523     0.039858
enh53433    2   24169600   24170600      4       2  150064        1.854     0.031873
enh53460    2   24657700   24658700      2       1  150064       2.5822    0.0049087
enh53463    2   24719800   24720800      4       2  150064        2.538    0.0055742
enh53473    2   24782100   24783100      2       1  150064       1.7998     0.035949
enh53474    2   24798800   24799800      1       1  150064       2.5369     0.005592
enh53478    2   24836000   24837000      2       1  150064       1.8495     0.032195
enh53481    2   24881300   24882300      1       1  150064       2.7999     0.002556
enh53502    2   25321100   25322100      2       1  150064       1.9089     0.028136
enh53503    2   25351400   25352400      6       3  150064        4.357    6.593e-06
enh53507    2   25453400   25454400      3       2  150064       3.6029   0.00015733
enh53510    2   25486200   25487200      3       2  150064       3.6998   0.00010789
enh53514    2   25508400   25509400      2       1  150064       1.9292     0.026854
enh53515    2   25513700   25514700      2       1  150064       2.3426    0.0095756
enh53519    2   25534100   25535100      1       1  150064       2.9383      0.00165
enh53522    2   25551100   25552100      3       1  150064       2.1798     0.014637
enh53527    2   25585400   25586400      5       2  150064       1.6943     0.045104
enh53528    2   25599100   25600100      3       2  150064       3.5091    0.0002248
enh53534    2   25840500   25841500      1       1  150064       2.0558       0.0199
enh53537    2   25962500   25963500      1       1  150064       1.9917       0.0232
enh53545    2   26161400   26162400      1       1  150064       1.9976      0.02288
enh53547    2   26184000   26185000      1       1  150064       1.9515       0.0255
enh53550    2   26214500   26215500      4       2  150064       3.7867   7.6332e-05
enh53551    2   26220000   26221000      7       3  150064       2.8477    0.0022021
enh53556    2   26262600   26263600      2       1  150064       2.6277    0.0042987
enh53566    2   26320800   26321800      2       1  150064       2.9095      0.00181
enh53568    2   26343700   26344700      3       1  150064       1.7825      0.03733
enh53572    2   26402000   26403000      3       1  150064        1.709     0.043728
enh53592    2   26922800   26923800      4       1  150064        1.959     0.025056
enh53594    2   26929600   26930600      1       1  150064       2.0956      0.01806
enh53601    2   26985900   26986900      2       1  150064       3.1708   0.00076023
enh53603    2   26990100   26991100      3       1  150064       3.0209      0.00126
enh53604    2   26991400   26992400      2       1  150064       3.1258   0.00088647
enh53606    2   26994200   26995200      4       2  150064       3.3436   0.00041347
enh53607    2   26995200   26996200      1       1  150064       3.3202    0.0004497
enh53609    2   27136700   27137700      3       1  150064       2.9711    0.0014835
enh53613    2   27198700   27199700      2       1  150064        2.951     0.001584
enh53615    2   27204500   27205500      2       1  150064       2.6912    0.0035593
enh53619    2   27240600   27241600      1       1  150064       2.0575      0.01982
enh53620    2   27242800   27243800      3       1  150064        3.198   0.00069193
enh53621    2   27271800   27272800      2       1  150064       3.4335   0.00029787
enh53622    2   27286200   27287200      2       1  150064       3.9856    3.366e-05
enh53623    2   27291800   27292800      1       1  150064       2.9839     0.001423
enh53625    2   27300200   27301200      1       1  150064       2.6139     0.004476
enh53627    2   27307700   27308700      2       1  150064       2.5213    0.0058457
enh53628    2   27309800   27310800      1       1  150064        2.979     0.001446
enh53631    2   27345400   27346400      2       1  150064       2.6162    0.0044459
enh53638    2   27504300   27505300      1       1  150064       2.3305     0.009891
enh53641    2   27514500   27515500      2       1  150064       1.9602     0.024989
enh53643    2   27518800   27519800      3       1  150064       2.8532    0.0021641
enh53644    2   27543700   27544700      2       1  150064       1.9898     0.023304
enh53651    2   27603900   27604900      1       1  150064       3.0578     0.001115
enh53652    2   27630300   27631300      1       1  150064       3.1035    0.0009562
enh53653    2   27632800   27633800      2       1  150064       2.0799     0.018769
enh53657    2   27664700   27665700      1       1  150064       3.1687    0.0007655
enh53658    2   27712800   27713800      2       1  150064        2.505    0.0061232
enh53660    2   27821400   27822400      2       1  150064       1.6805     0.046428
enh53661    2   27850400   27851400      2       1  150064       1.8163      0.03466
enh53662    2   27852400   27853400      3       2  150064       1.6838     0.046106
enh53669    2   27934400   27935400      4       2  150064       3.6798    0.0001167
enh53670    2   27937000   27938000      1       1  150064       2.8369     0.002278
enh53673    2   27951900   27952900      3       1  150064       3.8446   6.0373e-05
enh53677    2   27970400   27971400      1       1  150064       3.1564    0.0007986
enh53678    2   27988000   27989000      1       1  150064       4.1169     1.92e-05
enh53679    2   27988500   27989500      3       2  150064       4.4211   4.9099e-06
enh53680    2   27993400   27994400      1       1  150064       3.8587      5.7e-05
enh53682    2   27999100   28000100      1       1  150064       2.4833     0.006508
enh53683    2   28001600   28002600      2       1  150064       3.3491   0.00040542
enh53686    2   28020800   28021800      3       1  150064       5.0799    1.888e-07
enh53687    2   28025200   28026200      1       1  150064       4.6595    1.585e-06
enh53688    2   28031600   28032600      2       1  150064       4.1818   1.4459e-05
enh53689    2   28045800   28046800      4       1  150064       2.1924     0.014174
enh53690    2   28114200   28115200      1       1  150064       1.9473      0.02575
enh53692    2   28128700   28129700      3       2  150064        3.419   0.00031425
enh53693    2   28137600   28138600      1       1  150064        1.956      0.02523
enh53694    2   28139000   28140000      1       1  150064       2.2514      0.01218
enh53695    2   28142600   28143600      1       1  150064       3.6355    0.0001387
enh53697    2   28181200   28182200      2       1  150064       4.3615   6.4582e-06
enh53702    2   28232200   28233200      1       1  150064       4.0053    3.097e-05
enh53703    2   28257800   28258800      2       1  150064       3.2946   0.00049281
enh53704    2   28303600   28304600      3       2  150064       2.3048     0.010588
enh53705    2   28324600   28325600      1       1  150064       2.2133      0.01344
enh53708    2   28374800   28375800      3       2  150064       1.9645     0.024739
enh53731    2   28611800   28612800      2       1  150064       3.1887   0.00071447
enh53732    2   28623100   28624100      2       1  150064       2.5793    0.0049499
enh53733    2   28629500   28630500      4       2  150064       1.9916      0.02321
enh53734    2   28636100   28637100      2       1  150064       1.9748     0.024147
enh53736    2   28646200   28647200      6       3  150064       3.0378    0.0011914
enh53739    2   28750600   28751600      4       2  150064       2.0234     0.021514
enh53762    2   28968200   28969200      4       2  150064       2.9535    0.0015711
enh53766    2   28984900   28985900      1       1  150064        2.729     0.003176
enh53769    2   28992400   28993400      4       2  150064       2.8241    0.0023707
enh53770    2   28994100   28995100      2       1  150064       1.7271     0.042079
enh53772    2   28997600   28998600      4       2  150064       2.6867     0.003608
enh53774    2   29032500   29033500      2       1  150064        3.181   0.00073373
enh53804    2   30446900   30447900      4       1  150064       2.0073      0.02236
enh53827    2   30583300   30584300      4       1  150064       1.9356     0.026458
enh53828    2   30588900   30589900      1       1  150064       1.8188      0.03447
enh53829    2   30594600   30595600      2       1  150064       1.7379     0.041116
enh53855    2   31202400   31203400      5       3  150064        2.151     0.015736
enh53869    2   32183400   32184400      2       1  150064       1.9374     0.026349
enh53877    2   32236300   32237300      4       2  150064       1.9291     0.026856
enh53957    2   33546100   33547100      2       1  150064       2.0047     0.022498
enh54005    2   36632100   36633100      5       3  150064       1.7881     0.036876
enh54008    2   36636500   36637500      1       1  150064       1.8342      0.03331
enh54012    2   36641700   36642700      4       2  150064       2.2387     0.012587
enh54015    2   36647400   36648400      1       1  150064       2.3588     0.009167
enh54016    2   36654400   36655400      8       3  150064       2.3854    0.0085301
enh54019    2   36661000   36662000      1       1  150064       2.1714      0.01495
enh54021    2   36668200   36669200      4       1  150064       1.8784     0.030163
enh54022    2   36676100   36677100      1       1  150064       2.2365      0.01266
enh54028    2   36687900   36688900      2       1  150064       1.8887     0.029466
enh54032    2   36711900   36712900      4       1  150064       1.8021     0.035768
enh54033    2   36716600   36717600      1       1  150064       1.7143      0.04324
enh54034    2   36717500   36718500      4       1  150064       1.7384     0.041067
enh54044    2   36822200   36823200      6       2  150064       1.7792     0.037606
enh54045    2   36823000   36824000      2       1  150064       1.7264     0.042141
enh54047    2   36931300   36932300     13       3  150064       1.9693     0.024457
enh54048    2   36932600   36933600      4       2  150064       2.1082     0.017508
enh54052    2   37116800   37117800      3       1  150064       1.7748     0.037965
enh54053    2   37154000   37155000      5       3  150064       2.3421    0.0095886
enh54056    2   37178500   37179500      5       3  150064        1.859     0.031515
enh54057    2   37179400   37180400      2       1  150064       2.8784    0.0019983
enh54058    2   37189800   37190800      7       2  150064       1.8881     0.029503
enh54059    2   37190400   37191400      4       2  150064       1.7158     0.043097
enh54061    2   37194500   37195500      1       1  150064       2.9809     0.001437
enh54062    2   37203000   37204000      2       1  150064       2.0356     0.020895
enh54063    2   37232100   37233100      3       2  150064       1.9022     0.028573
enh54064    2   37240300   37241300      2       1  150064       2.7251    0.0032146
enh54065    2   37243000   37244000      1       1  150064       3.0806     0.001033
enh54066    2   37244000   37245000      5       2  150064       3.3182   0.00045302
enh54068    2   37248000   37249000      3       2  150064       1.8422     0.032721
enh54072    2   37384400   37385400      3       1  150064       1.8706     0.030697
enh54073    2   37395000   37396000      5       3  150064       1.9394     0.026228
enh54074    2   37424500   37425500      3       2  150064       1.7105      0.04359
enh54075    2   37456200   37457200      3       2  150064       2.2591     0.011938
enh54076    2   37459800   37460800      5       2  150064       2.2188     0.013252
enh54077    2   37528200   37529200      8       3  150064        3.653   0.00012961
enh54078    2   37533400   37534400      5       3  150064       3.1934   0.00070297
enh54079    2   37542400   37543400      6       3  150064       3.3921   0.00034677
enh54080    2   37543000   37544000      7       2  150064       3.4551   0.00027501
enh54082    2   37549300   37550300      2       1  150064        3.763   8.3938e-05
enh54083    2   37552500   37553500      3       2  150064       3.5159   0.00021917
enh54085    2   37569600   37570600      4       2  150064       3.0193    0.0012666
enh54086    2   37570600   37571600      7       3  150064        3.884   5.1384e-05
enh54087    2   37576800   37577800      2       1  150064       2.7638    0.0028562
enh54088    2   37603500   37604500      6       4  150064        1.682     0.046287
enh54090    2   37642100   37643100      3       1  150064       2.1615     0.015329
enh54094    2   37733900   37734900      4       1  150064       1.8585     0.031551
enh54136    2   38151100   38152100      4       2  150064       1.9939     0.023079
enh54138    2   38209100   38210100      2       1  150064        1.731     0.041726
enh54161    2   38604900   38605900      4       2  150064       1.8559     0.031732
enh54163    2   38633500   38634500      1       1  150064       2.1375      0.01628
enh54164    2   38635600   38636600      3       2  150064       1.6621     0.048246
enh54167    2   38670100   38671100      2       1  150064       2.1099     0.017433
enh54184    2   38948300   38949300      5       2  150064       2.5385    0.0055665
enh54189    2   39101600   39102600      5       1  150064       1.8361     0.033174
enh54199    2   39345000   39346000      3       1  150064       1.7073     0.043887
enh54206    2   39454800   39455800      3       2  150064       1.8022     0.035754
enh54215    2   39608600   39609600      2       1  150064       1.7637     0.038888
enh54216    2   39614800   39615800      4       1  150064       1.7551     0.039622
enh54233    2   39652200   39653200      1       1  150064       2.7394     0.003078
enh54251    2   39767200   39768200      2       1  150064       2.2935     0.010911
enh54253    2   39795500   39796500      2       1  150064       2.4136    0.0078969
enh54257    2   39866900   39867900      1       1  150064        2.064      0.01951
enh54260    2   39908600   39909600      2       1  150064       1.7952     0.036311
enh54261    2   39909600   39910600      1       1  150064        1.786      0.03705
enh54263    2   39950400   39951400      2       1  150064        1.784     0.037209
enh54266    2   39999400   40000400      4       2  150064       2.0368     0.020835
enh54268    2   40004200   40005200      3       1  150064       1.8608     0.031388
enh54272    2   40354400   40355400      3       1  150064       1.9426      0.02603
enh54274    2   40392200   40393200      4       2  150064       1.8345     0.033288
enh54279    2   40454000   40455000      3       1  150064       1.9135     0.027844
enh54281    2   40466800   40467800      4       2  150064       2.6961    0.0035077
enh54283    2   40473500   40474500      2       1  150064       2.3865    0.0085057
enh54287    2   40500600   40501600      4       1  150064       1.6571     0.048748
enh54290    2   40510400   40511400      3       1  150064       1.6625     0.048206
enh54291    2   40511600   40512600      2       1  150064       1.7162     0.043063
enh54292    2   40513600   40514600      1       1  150064       1.7342      0.04144
enh54299    2   40571000   40572000      6       3  150064       1.9339     0.026561
enh54301    2   40579700   40580700      3       2  150064       2.3671     0.008964
enh54302    2   40587700   40588700      4       2  150064       2.1433     0.016043
enh54303    2   40598700   40599700      6       2  150064       1.9226     0.027263
enh54306    2   40610700   40611700      7       2  150064       1.8198     0.034392
enh54313    2   40630100   40631100      3       1  150064       2.0112     0.022152
enh54316    2   40645700   40646700      1       1  150064       1.9016      0.02861
enh54319    2   40654200   40655200      3       2  150064       2.2646     0.011769
enh54323    2   40661900   40662900      6       2  150064       2.2156     0.013361
enh54324    2   40665600   40666600      4       2  150064       2.3974    0.0082553
enh54330    2   40689800   40690800      7       3  150064       1.7825     0.037333
enh54332    2   40709200   40710200      3       1  150064       2.8075    0.0024966
enh54333    2   40712800   40713800      2       1  150064       2.2346     0.012721
enh54334    2   40714800   40715800      4       2  150064       2.3782    0.0086979
enh54336    2   40777600   40778600      3       1  150064       2.1305     0.016564
enh54337    2   41824900   41825900      4       1  150064       1.8613     0.031351
enh54342    2   42068500   42069500      5       1  150064       2.4789    0.0065887
enh54348    2   42133300   42134300      6       2  150064       2.1184      0.01707
enh54406    2   42981100   42982100      3       2  150064       1.9159     0.027691
enh54413    2   43072000   43073000      4       2  150064       1.9494     0.025626
enh54420    2   43106900   43107900      3       1  150064       1.6831     0.046179
enh54432    2   43173500   43174500      3       2  150064       1.8782     0.030178
enh54442    2   43253800   43254800      9       3  150064       1.8785     0.030155
enh54466    2   43380000   43381000      4       2  150064       2.2116     0.013496
enh54535    2   44418000   44419000      1       1  150064       1.7877      0.03691
enh54558    2   45895800   45896800      2       1  150064       2.0769     0.018907
enh54576    2   45986300   45987300      2       1  150064       2.3983    0.0082368
enh54586    2   46044600   46045600     10       5  150064       2.9463    0.0016082
enh54587    2   46049500   46050500      5       3  150064       1.8345      0.03329
enh54597    2   46115800   46116800      1       1  150064       2.2402      0.01254
enh54610    2   46193400   46194400      7       4  150064       2.2673     0.011686
enh54611    2   46219500   46220500      3       2  150064       2.4645    0.0068611
enh54613    2   46231200   46232200      5       3  150064       1.8707     0.030692
enh54616    2   46256600   46257600      2       1  150064       2.6319    0.0042458
enh54621    2   46266500   46267500      1       1  150064       1.6664      0.04782
enh54622    2   46285000   46286000      5       3  150064        2.454    0.0070639
enh54623    2   46290300   46291300      5       3  150064       3.4293   0.00030253
enh54624    2   46292800   46293800      4       2  150064       2.9166    0.0017696
enh54694    2   46790300   46791300      1       1  150064       1.7709      0.03829
enh54719    2   47007800   47008800      2       1  150064       1.7339     0.041472
enh54722    2   47040200   47041200      3       2  150064       1.6923     0.045291
enh54775    2   47563600   47564600      3       1  150064       1.6973     0.044819
enh54783    2   47994600   47995600      3       2  150064        2.471    0.0067377
enh54784    2   48012300   48013300      7       3  150064       2.4451    0.0072404
enh54785    2   48069600   48070600      1       1  150064       2.0264      0.02136
enh54787    2   48092500   48093500      4       2  150064       2.6304    0.0042637
enh54788    2   48094400   48095400      3       1  150064       2.4978    0.0062486
enh54789    2   48097100   48098100      3       1  150064        2.669    0.0038038
enh54790    2   48117200   48118200      4       2  150064       2.7895    0.0026391
enh54791    2   48119500   48120500      2       1  150064        2.299     0.010752
enh54792    2   48120500   48121500      3       1  150064       2.1945     0.014099
enh54793    2   48122000   48123000      2       1  150064       2.3482    0.0094325
enh54796    2   48129200   48130200      1       1  150064       2.9361     0.001662
enh54800    2   48340300   48341300      1       1  150064       2.0415       0.0206
enh54802    2   48476000   48477000      1       1  150064       2.1128      0.01731
enh54803    2   48533400   48534400      2       1  150064        2.354    0.0092865
enh54804    2   48539900   48540900      5       2  150064       2.7155    0.0033084
enh54805    2   48543200   48544200      2       1  150064       2.2372     0.012638
enh54806    2   48543900   48544900      1       1  150064       2.8941     0.001901
enh54808    2   48559100   48560100      2       1  150064       3.2332    0.0006121
enh54809    2   48568300   48569300      5       2  150064       3.0855    0.0010161
enh54810    2   48571400   48572400      5       2  150064       1.9774     0.024001
enh54811    2   48573100   48574100      2       1  150064        3.744   9.0567e-05
enh54814    2   48579900   48580900      2       1  150064       1.9463     0.025807
enh54816    2   48642200   48643200      4       2  150064         1.76     0.039204
enh54817    2   48647000   48648000      5       3  150064       1.6782      0.04665
enh54821    2   48701400   48702400      2       1  150064       2.2353     0.012699
enh54827    2   48755000   48756000      4       2  150064       1.8753     0.030375
enh54831    2   48794800   48795800      5       3  150064       2.1054     0.017629
enh54832    2   48940200   48941200      5       3  150064       2.2885     0.011054
enh54833    2   48941900   48942900      4       2  150064       2.0892     0.018347
enh54842    2   50719000   50720000      1       1  150064       3.0002     0.001349
enh54843    2   52221200   52222200      1       1  150064       1.7449       0.0405
enh54847    2   53995500   53996500      3       1  150064       1.9562     0.025221
enh54849    2   54015200   54016200      4       1  150064       2.2744     0.011472
enh54850    2   54053800   54054800      3       2  150064       2.6099    0.0045285
enh54852    2   54176800   54177800      4       2  150064       2.6881    0.0035929
enh54854    2   54184200   54185200      2       1  150064       2.3289    0.0099325
enh54855    2   54188300   54189300      2       1  150064       2.4166    0.0078321
enh54858    2   54193200   54194200      2       1  150064       2.6041    0.0046064
enh54859    2   54194400   54195400      5       2  150064       2.2426     0.012463
enh54862    2   54216300   54217300      3       1  150064       2.3442     0.009535
enh54867    2   54291000   54292000      2       1  150064       3.1703   0.00076139
enh54868    2   54304200   54305200      2       1  150064       2.4129    0.0079141
enh54869    2   54315200   54316200      2       1  150064       1.8354     0.033224
enh54870    2   54330600   54331600      4       2  150064       2.5832    0.0048945
enh54871    2   54341300   54342300      5       2  150064        2.161     0.015346
enh54885    2   54628900   54629900      6       2  150064       2.0744      0.01902
enh54888    2   54650200   54651200      2       1  150064       2.7509    0.0029718
enh54890    2   54662600   54663600      2       1  150064       3.1466   0.00082577
enh54891    2   54666100   54667100      3       2  150064       2.9087    0.0018145
enh54892    2   54687500   54688500      6       3  150064       2.3879    0.0084721
enh54899    2   54699200   54700200      3       1  150064       2.4015     0.008165
enh54900    2   54700800   54701800      6       4  150064       1.7264      0.04214
enh54906    2   54710900   54711900      5       2  150064       1.9319     0.026683
enh54911    2   54719800   54720800      1       1  150064       1.6671      0.04775
enh54912    2   54721800   54722800      1       1  150064       3.9814    3.425e-05
enh54926    2   54746200   54747200      5       2  150064       3.2437   0.00058984
enh54928    2   54750200   54751200      3       2  150064       2.1909     0.014229
enh54929    2   54751000   54752000      4       2  150064       2.0948     0.018095
enh54930    2   54753000   54754000      2       1  150064       1.8279     0.033784
enh54941    2   54778800   54779800      5       2  150064       1.8162     0.034671
enh54942    2   54779600   54780600      3       2  150064       1.7175     0.042946
enh54948    2   54793800   54794800      2       1  150064       2.2905     0.010997
enh54950    2   54796600   54797600      4       2  150064       2.4673    0.0068075
enh54951    2   54801200   54802200      4       2  150064       2.6339    0.0042205
enh54952    2   54804900   54805900      8       1  150064       1.6771     0.046766
enh54953    2   54808300   54809300      5       1  150064       2.3872    0.0084891
enh54955    2   54811600   54812600      3       1  150064       2.3829    0.0085877
enh54958    2   54818400   54819400      3       1  150064        1.707     0.043912
enh54959    2   54820100   54821100      2       1  150064       2.1912     0.014219
enh54960    2   54824600   54825600      3       2  150064       1.6807     0.046412
enh54961    2   54830500   54831500      6       3  150064       3.0577    0.0011151
enh54964    2   54839900   54840900      5       2  150064       2.4294    0.0075625
enh54965    2   54842200   54843200      5       2  150064       2.4214    0.0077296
enh54967    2   54852000   54853000      2       1  150064       2.8326    0.0023083
enh54968    2   54858300   54859300      5       2  150064       2.2682     0.011657
enh54969    2   54861000   54862000      5       2  150064       2.1092     0.017462
enh54970    2   54863400   54864400      3       2  150064       2.2396      0.01256
enh54973    2   54885200   54886200      4       2  150064       2.9491    0.0015937
enh54976    2   54896700   54897700      3       2  150064       1.7683     0.038502
enh54979    2   54907400   54908400      8       4  150064       2.6705    0.0037871
enh54982    2   55172700   55173700      5       2  150064       2.3761    0.0087491
enh54989    2   55222900   55223900      3       2  150064       2.4238    0.0076804
enh54991    2   55231600   55232600      4       2  150064       3.0157    0.0012819
enh54994    2   55241600   55242600      3       1  150064       2.3019     0.010671
enh54997    2   55267200   55268200      3       2  150064       2.0004     0.022729
enh54999    2   55273800   55274800      1       1  150064       1.7422      0.04074
enh55000    2   55310000   55311000      3       2  150064       1.7524     0.039856
enh55009    2   55346600   55347600     10       5  150064       1.7942     0.036395
enh55026    2   55643700   55644700      6       3  150064       1.7866     0.036999
enh55036    2   56096600   56097600      2       1  150064       1.8086     0.035259
enh55037    2   56098200   56099200      2       1  150064       1.7475     0.040274
enh55043    2   56192200   56193200      6       3  150064       2.2912     0.010975
enh55044    2   56235700   56236700      2       1  150064        2.049     0.020231
enh55046    2   56476000   56477000      4       1  150064       2.2805     0.011288
enh55054    2   57986500   57987500      1       1  150064       4.5121     3.21e-06
enh55055    2   57987000   57988000      3       2  150064       5.7603   4.1982e-09
enh55056    2   58272200   58273200      3       1  150064       3.1905   0.00071004
enh55058    2   58283300   58284300      2       1  150064       2.6638    0.0038635
enh55060    2   58466400   58467400      3       2  150064       4.0369   2.7085e-05
enh55067    2   60440600   60441600      3       2  150064        2.635    0.0042066
enh55075    2   60705000   60706000      2       1  150064        3.395   0.00034316
enh55076    2   60706100   60707100      2       1  150064       2.5532    0.0053372
enh55077    2   60710400   60711400      3       2  150064       2.9125    0.0017926
enh55078    2   60716300   60717300      2       1  150064       3.2924   0.00049675
enh55079    2   60723000   60724000      3       2  150064        4.119    1.903e-05
enh55080    2   60726600   60727600      1       1  150064       3.1499    0.0008165
enh55081    2   60730800   60731800      3       2  150064       2.7966    0.0025825
enh55083    2   60735300   60736300      1       1  150064        1.657      0.04876
enh55085    2   60744000   60745000      5       3  150064         1.94     0.026191
enh55086    2   60748200   60749200      7       2  150064       2.1153     0.017201
enh55088    2   60755500   60756500      2       1  150064       2.5993    0.0046703
enh55100    2   61406500   61407500      5       3  150064       1.6566     0.048799
enh55105    2   61583100   61584100      3       2  150064       2.6574     0.003937
enh55106    2   61583800   61584800      3       2  150064       2.0802     0.018755
enh55107    2   61607400   61608400      3       1  150064       2.1335      0.01644
enh55115    2   61662800   61663800      4       2  150064       2.6209    0.0043846
enh55120    2   61685500   61686500      2       1  150064        1.899     0.028781
enh55123    2   61692200   61693200      3       2  150064       2.6498    0.0040264
enh55125    2   61699400   61700400      1       1  150064        1.971      0.02436
enh55159    2   62416300   62417300      4       2  150064       1.8092     0.035211
enh55164    2   62432000   62433000      2       1  150064       1.8729     0.030541
enh55169    2   62443800   62444800      1       1  150064       2.2089      0.01359
enh55174    2   62532600   62533600      2       1  150064       1.9495     0.025616
enh55175    2   62536400   62537400      1       1  150064       2.1125      0.01732
enh55178    2   62570000   62571000      3       1  150064       1.8445     0.032554
enh55181    2   62683400   62684400      1       1  150064       1.9283      0.02691
enh55182    2   62684400   62685400      1       1  150064       1.9612      0.02493
enh55184    2   62694300   62695300      3       2  150064       1.8182     0.034516
enh55185    2   62695100   62696100      4       2  150064       2.1227      0.01689
enh55188    2   62701600   62702600      3       2  150064       1.8237     0.034096
enh55189    2   62702800   62703800      3       2  150064       2.7505    0.0029754
enh55191    2   62712900   62713900      2       1  150064       2.3474     0.009452
enh55193    2   62816900   62817900      5       3  150064       2.5959    0.0047168
enh55194    2   62869800   62870800      1       1  150064       1.6466      0.04982
enh55196    2   62891100   62892100      3       1  150064       2.3306    0.0098876
enh55197    2   62891600   62892600      2       1  150064       1.8688     0.030828
enh55201    2   62954600   62955600      2       1  150064       2.7505     0.002975
enh55240    2   64291000   64292000      2       1  150064       1.9995     0.022775
enh55249    2   64429000   64430000      1       1  150064       1.6741      0.04706
enh55270    2   64674900   64675900      1       1  150064       2.2436      0.01243
enh55277    2   64833400   64834400      1       1  150064       2.7279     0.003187
enh55278    2   64833800   64834800      1       1  150064       2.7279     0.003187
enh55343    2   65571400   65572400      3       1  150064        1.876     0.030326
enh55374    2   65772700   65773700      1       1  150064       3.1367    0.0008544
enh55397    2   66759800   66760800      3       1  150064       2.6364    0.0041899
enh55398    2   66763900   66764900      2       1  150064       2.1276     0.016683
enh55400    2   66770800   66771800      2       1  150064       2.8505    0.0021823
enh55410    2   67787900   67788900      1       1  150064        1.647      0.04978
enh55419    2   68288500   68289500      2       1  150064       1.8862     0.029632
enh55425    2   68386000   68387000      5       2  150064       2.8937    0.0019034
enh55427    2   68434400   68435400      2       1  150064       1.9074     0.028232
enh55429    2   68444400   68445400      1       1  150064       3.0899     0.001001
enh55430    2   68446300   68447300      2       1  150064       1.7764     0.037832
enh55439    2   68474700   68475700      4       1  150064       2.4528    0.0070881
enh55441    2   68482800   68483800      1       1  150064       2.8455     0.002217
enh55509    2   69423600   69424600      1       1  150064       2.0351      0.02092
enh55514    2   69525600   69526600      7       2  150064       2.2894     0.011029
enh55515    2   69527000   69528000      8       2  150064         1.92     0.027427
enh55517    2   69534500   69535500      1       1  150064       2.2815      0.01126
enh55518    2   69536500   69537500      1       1  150064       1.9178      0.02757
enh55524    2   69662600   69663600      1       1  150064       2.0166      0.02187
enh55565    2   69960800   69961800      2       1  150064       1.7617     0.039063
enh55567    2   69969800   69970800      3       1  150064        2.275     0.011453
enh55568    2   69970500   69971500      2       1  150064       2.0354     0.020905
enh55574    2   69997000   69998000      1       1  150064       1.7877      0.03691
enh55578    2   70016900   70017900      5       2  150064       1.7414     0.040805
enh55586    2   70144800   70145800      2       1  150064        1.804     0.035616
enh55590    2   70261800   70262800      2       1  150064       1.6648     0.047979
enh55592    2   70274000   70275000      3       1  150064       1.6873     0.045776
enh55615    2   70470100   70471100      2       1  150064       1.7034     0.044247
enh55617    2   70486100   70487100      1       1  150064       1.7425      0.04071
enh55618    2   70487400   70488400      1       1  150064       1.7068      0.04393
enh55619    2   70488400   70489400      2       1  150064       2.0876     0.018417
enh55621    2   70518900   70519900      1       1  150064       1.7556      0.03958
enh55622    2   70527600   70528600      1       1  150064        1.689      0.04561
enh55623    2   70584600   70585600      2       1  150064       2.0984     0.017934
enh55641    2   71506100   71507100      3       1  150064       2.0484     0.020262
enh55645    2   71561000   71562000      3       2  150064       1.6505     0.049422
enh55646    2   71561800   71562800      3       1  150064       2.2041     0.013757
enh55648    2   71566700   71567700      5       3  150064       3.0834    0.0010233
enh55649    2   71603800   71604800      5       2  150064       2.9796    0.0014431
enh55650    2   71676900   71677900      5       2  150064       1.9916     0.023207
enh55651    2   71678900   71679900      2       1  150064       2.3736    0.0088076
enh55652    2   71684900   71685900      2       1  150064       1.9128     0.027889
enh55655    2   71701200   71702200      2       1  150064       1.6617     0.048285
enh55669    2   71912000   71913000      3       2  150064       1.8541     0.031863
enh55690    2   72365000   72366000      1       1  150064        2.597     0.004702
enh55691    2   72369800   72370800      2       1  150064        3.538   0.00020161
enh55693    2   72439800   72440800      4       2  150064       2.3171      0.01025
enh55698    2   72923200   72924200      1       1  150064       1.9795      0.02388
enh55712    2   73207900   73208900      1       1  150064       4.2077     1.29e-05
enh55713    2   73211400   73212400      2       1  150064       3.6391   0.00013679
enh55714    2   73216700   73217700      1       1  150064        4.059    2.464e-05
enh55715    2   73289600   73290600      5       2  150064       2.1708     0.014974
enh55718    2   73295600   73296600      1       1  150064       3.5033    0.0002298
enh55721    2   73316400   73317400      3       1  150064       2.3541    0.0092831
enh55722    2   73319600   73320600      2       1  150064       3.1168   0.00091398
enh55723    2   73321000   73322000      5       2  150064       2.9955    0.0013701
enh55724    2   73329900   73330900      4       2  150064       2.8765    0.0020107
enh55725    2   73334100   73335100      2       1  150064       3.4372   0.00029392
enh55726    2   73337000   73338000      1       1  150064       3.2819    0.0005155
enh55727    2   73383400   73384400      5       2  150064       3.8212     6.64e-05
enh55728    2   73404400   73405400      5       2  150064        1.921     0.027366
enh55730    2   73441900   73442900      4       2  150064       2.4479     0.007184
enh55732    2   73462700   73463700      3       1  150064       3.7782   7.8976e-05
enh55735    2   73867800   73868800      3       1  150064       4.0881   2.1749e-05
enh55739    2   73986500   73987500      2       1  150064       3.3062   0.00047286
enh55742    2   74059400   74060400      1       1  150064       2.7245      0.00322
enh55766    2   74248200   74249200      3       1  150064       2.0334     0.021008
enh55767    2   74253000   74254000      5       1  150064       3.0081    0.0013146
enh55768    2   74253700   74254700      1       1  150064       3.0007     0.001347
enh55769    2   74256000   74257000      1       1  150064       2.2758      0.01143
enh55770    2   74257700   74258700      5       2  150064        2.621    0.0043836
enh55771    2   74259100   74260100      2       1  150064       2.3726    0.0088325
enh55773    2   74272200   74273200      2       1  150064       2.4259    0.0076357
enh55774    2   74303800   74304800      1       1  150064        2.801     0.002547
enh55776    2   74401700   74402700      6       2  150064       1.8584     0.031554
enh55821    2   74967700   74968700      6       1  150064       2.0549     0.019946
enh55855    2   80469500   80470500      5       2  150064       1.6672     0.047735
enh55865    2   84714400   84715400      3       2  150064       2.6579    0.0039317
enh55905    2   85384900   85385900      2       1  150064       1.8849     0.029719
enh55934    2   85518200   85519200      3       1  150064       1.8199     0.034384
enh55940    2   85623500   85624500      2       1  150064       1.6886     0.045644
enh55941    2   85635800   85636800      4       2  150064       2.4865    0.0064495
enh55942    2   85636600   85637600      1       1  150064       2.1964      0.01403
enh55987    2   85992100   85993100      8       3  150064       2.1965     0.014029
enh55988    2   85994500   85995500      1       1  150064        2.303      0.01064
enh55989    2   85997500   85998500      1       1  150064       1.7565       0.0395
enh56020    2   86294900   86295900      3       2  150064       2.1238     0.016845
enh56073    2   86858600   86859600      3       2  150064       2.2344     0.012729
enh56075    2   86902400   86903400      2       1  150064       2.3893    0.0084397
enh56079    2   86996600   86997600      3       2  150064       4.3213   7.7561e-06
enh56136    2   96335900   96336900      1       1  150064       1.7518       0.0399
enh56154    2   96871900   96872900      2       1  150064       2.6324    0.0042391
enh56155    2   96875500   96876500      1       1  150064       3.9123    4.571e-05
enh56158    2   96912400   96913400      3       2  150064       2.0049     0.022487
enh56159    2   96914000   96915000      3       2  150064       2.6579    0.0039319
enh56164    2   96927600   96928600      1       1  150064        3.299    0.0004851
enh56174    2   97096600   97097600      2       1  150064       2.6512    0.0040106
enh56180    2   97197700   97198700      1       1  150064       1.9138      0.02782
enh56181    2   97205000   97206000      1       1  150064       1.9382       0.0263
enh56183    2   97282200   97283200      1       1  150064       1.9348      0.02651
enh56184    2   97297500   97298500      1       1  150064        2.562     0.005203
enh56190    2   97406000   97407000      1       1  150064       1.9779      0.02397
enh56192    2   97435500   97436500      3       1  150064       1.7792     0.037603
enh56195    2   97458400   97459400      2       1  150064       2.9304    0.0016928
enh56197    2   97476600   97477600      1       1  150064        2.391     0.008401
enh56198    2   97484800   97485800      3       1  150064       1.9841     0.023623
enh56199    2   97498200   97499200      1       1  150064       2.0026      0.02261
enh56200    2   97504800   97505800      1       1  150064       2.0077      0.02234
enh56203    2   97524700   97525700      1       1  150064       2.0166      0.02187
enh56204    2   97532000   97533000      1       1  150064       2.6807     0.003673
enh56205    2   97536500   97537500      2       1  150064       1.9317     0.026699
enh56206    2   97539100   97540100      1       1  150064       3.1536    0.0008064
enh56209    2   97572600   97573600      3       1  150064        3.547   0.00019479
enh56211    2   97578900   97579900      2       1  150064       3.5059   0.00022755
enh56213    2   97593200   97594200      2       1  150064       2.9489    0.0015945
enh56217    2   97760900   97761900      5       1  150064       2.6068      0.00457
enh56218    2   98261000   98262000      3       1  150064       2.6678    0.0038176
enh56237    2   98567400   98568400      3       2  150064       2.3493    0.0094037
enh56239    2   98582900   98583900      1       1  150064       2.9781      0.00145
enh56242    2   98596000   98597000      4       2  150064       2.0347     0.020938
enh56243    2   98599400   98600400      3       2  150064       2.7334     0.003134
enh56248    2   98612800   98613800      3       1  150064       2.9854     0.001416
enh56249    2   98627100   98628100      2       1  150064       2.6621    0.0038827
enh56259    2   99063000   99064000      4       1  150064       2.1642     0.015226
enh56261    2   99068100   99069100      1       1  150064        1.848       0.0323
enh56263    2   99074800   99075800      1       1  150064        1.831      0.03355
enh56264    2   99075600   99076600      1       1  150064       1.7947      0.03635
enh56270    2   99088200   99089200      5       1  150064       1.7535     0.039756
enh56276    2   99100300   99101300      1       1  150064       1.8484      0.03227
enh56278    2   99102800   99103800      5       1  150064       1.6953      0.04501
enh56280    2   99105400   99106400      5       1  150064       1.8035     0.035656
enh56282    2   99108600   99109600      2       1  150064       1.7642     0.038849
enh56288    2   99124400   99125400      3       1  150064       1.8078      0.03532
enh56291    2   99178800   99179800      1       1  150064       1.8114      0.03504
enh56293    2   99222800   99223800      3       1  150064       1.6702     0.047443
enh56309    2   99422400   99423400      4       2  150064       2.0672      0.01936
enh56314    2   99449700   99450700      3       1  150064       1.7629     0.038962
enh56347    2  100223900  100224900      5       2  150064       2.1628      0.01528
enh56348    2  100235000  100236000      3       1  150064       1.8176     0.034563
enh56350    2  100252600  100253600      2       1  150064       3.1745   0.00075046
enh56351    2  100260800  100261800      5       2  150064       2.9053    0.0018347
enh56353    2  100273100  100274100      3       2  150064       1.8485     0.032266
enh56358    2  100311000  100312000      2       1  150064       1.6611     0.048351
enh56364    2  100364100  100365100      3       1  150064       1.8638     0.031174
enh56367    2  100507000  100508000      1       1  150064       2.3222      0.01011
enh56369    2  100577400  100578400      1       1  150064        1.887      0.02958
enh56388    2  101364300  101365300      4       2  150064       2.3063     0.010548
enh56389    2  101366900  101367900      1       1  150064       2.2377      0.01262
enh56393    2  101381800  101382800      5       1  150064       2.2585     0.011957
enh56394    2  101396500  101397500      4       2  150064       1.8887     0.029469
enh56409    2  101493300  101494300      7       3  150064       1.6486     0.049617
enh56415    2  101520600  101521600      1       1  150064       1.7194      0.04277
enh56456    2  101850700  101851700      2       1  150064       2.4755    0.0066531
enh56459    2  101880700  101881700      3       2  150064       1.8608     0.031383
enh56461    2  101916400  101917400      3       2  150064       2.2721     0.011541
enh56462    2  101918700  101919700      2       1  150064       1.6736     0.047109
enh56465    2  101944000  101945000      1       1  150064       1.7071       0.0439
enh56468    2  102051000  102052000      7       2  150064       1.7408     0.040856
enh56470    2  102055800  102056800     10       2  150064       1.6652     0.047935
enh56545    2  102667400  102668400      1       1  150064       1.7585      0.03933
enh56552    2  102717200  102718200      5       3  150064       1.9019     0.028594
enh56555    2  102738300  102739300      3       1  150064       1.9493     0.025632
enh56556    2  102757400  102758400      6       2  150064       2.2417     0.012491
enh56557    2  102763500  102764500      3       2  150064       1.6996     0.044599
enh56561    2  102795000  102796000      1       1  150064       1.7663      0.03867
enh56574    2  103351300  103352300      2       1  150064       2.8196    0.0024038
enh56575    2  103377800  103378800      3       2  150064       3.7597   8.5051e-05
enh56582    2  103401100  103402100      2       1  150064       2.1843      0.01447
enh56588    2  103425500  103426500      3       1  150064       3.0403    0.0011819
enh56591    2  103444600  103445600      2       1  150064       1.9332     0.026608
enh56614    2  106001900  106002900      3       2  150064       1.6687     0.047591
enh56638    2  106359800  106360800      3       2  150064        1.892     0.029247
enh56640    2  106369900  106370900      2       1  150064       1.6662      0.04784
enh56641    2  106371200  106372200      4       1  150064       1.7857     0.037076
enh56644    2  106376400  106377400      5       2  150064        2.736    0.0031092
enh56683    2  106519400  106520400      1       1  150064       2.2389      0.01258
enh56685    2  106525700  106526700      3       1  150064       2.2119     0.013488
enh56686    2  106526900  106527900      1       1  150064       1.7131      0.04335
enh56742    2  109200200  109201200      4       2  150064       2.1656     0.015173
enh56746    2  109223100  109224100      4       2  150064        2.128     0.016667
enh56749    2  109231500  109232500      3       1  150064       1.8293     0.033678
enh56752    2  109237000  109238000      1       1  150064       2.0736      0.01906
enh56797    2  109872200  109873200      3       2  150064        1.872     0.030607
enh56824    2  110271700  110272700      2       1  150064       3.3942   0.00034421
enh56827    2  110363200  110364200      2       1  150064       4.0565   2.4907e-05
enh56828    2  110364000  110365000      2       1  150064       3.9318   4.2148e-05
enh56830    2  110369000  110370000      5       3  150064       3.4337   0.00029767
enh56831    2  110401900  110402900      3       2  150064       2.6335    0.0042256
enh56852    2  111874200  111875200      5       1  150064       1.8888     0.029462
enh56856    2  111905800  111906800      4       2  150064       2.3252     0.010032
enh56860    2  111942700  111943700      4       1  150064       2.1767     0.014752
enh56867    2  112252600  112253600      1       1  150064        2.238      0.01261
enh56880    2  112677200  112678200      3       2  150064       2.0374     0.020804
enh56886    2  112789200  112790200      4       2  150064       2.2383     0.012601
enh56931    2  114095000  114096000      1       1  150064       2.3975     0.008253
enh56946    2  114657400  114658400      4       2  150064       2.3854    0.0085306
enh56949    2  114667400  114668400      5       2  150064        2.007     0.022376
enh56968    2  120072500  120073500      4       2  150064       1.8852     0.029703
enh57012    2  121015200  121016200      3       1  150064       1.7039     0.044196
enh57017    2  121076400  121077400      2       1  150064        1.706     0.044004
enh57022    2  121261400  121262400      1       1  150064       2.0304      0.02116
enh57036    2  121498000  121499000      2       1  150064       1.8336      0.03336
enh57062    2  121954400  121955400      3       1  150064       1.7022     0.044361
enh57065    2  122120700  122121700      1       1  150064       2.0078      0.02233
enh57079    2  122289900  122290900      4       2  150064       2.2455     0.012369
enh57093    2  122323300  122324300      2       1  150064       1.7881      0.03688
enh57116    2  122511800  122512800      1       1  150064       1.8269      0.03386
enh57124    2  125300600  125301600      5       1  150064       1.7704     0.038327
enh57151    2  127844700  127845700      1       1  150064       2.7431     0.003043
enh57152    2  127851000  127852000      1       1  150064       3.4108    0.0003239
enh57153    2  127852000  127853000      3       1  150064       3.1578   0.00079478
enh57154    2  127853900  127854900      7       4  150064       3.0487     0.001149
enh57158    2  127903500  127904500     10       4  150064       1.7458     0.040421
enh57218    2  128613000  128614000      2       1  150064       1.9235     0.027207
enh57227    2  128786200  128787200      2       1  150064       1.7097     0.043657
enh57279    2  131132000  131133000      1       1  150064       2.2907      0.01099
enh57283    2  131149600  131150600      1       1  150064       2.1072      0.01755
enh57289    2  131821900  131822900      2       1  150064       3.1467   0.00082561
enh57292    2  131849000  131850000      1       1  150064       2.5573     0.005274
enh57294    2  131861300  131862300      4       2  150064        3.335   0.00042656
enh57295    2  131864400  131865400      2       1  150064        2.684    0.0036368
enh57301    2  132398600  132399600      1       1  150064       2.2584      0.01196
enh57338    2  134844000  134845000      4       1  150064       2.8385    0.0022665
enh57340    2  134880500  134881500      2       1  150064       2.8151    0.0024384
enh57345    2  134889000  134890000      1       1  150064       2.7632     0.002862
enh57346    2  134889800  134890800      2       1  150064       1.8367     0.033124
enh57348    2  134893200  134894200      1       1  150064       2.5116     0.006009
enh57351    2  134899200  134900200      6       2  150064        3.593   0.00016342
enh57352    2  134900200  134901200      2       1  150064       3.3207   0.00044901
enh57359    2  134916800  134917800      5       3  150064       2.0542      0.01998
enh57362    2  134920400  134921400      1       1  150064       2.4341     0.007465
enh57373    2  134945400  134946400      7       3  150064       1.6896     0.045554
enh57431    2  135198700  135199700      1       1  150064       1.6977      0.04478
enh57441    2  135674300  135675300      1       1  150064       3.0217     0.001257
enh57442    2  135678200  135679200      2       1  150064         2.09      0.01831
enh57473    2  139293400  139294400      4       2  150064        2.345    0.0095147
enh57474    2  139464900  139465900      5       3  150064       1.7067     0.043938
enh57482    2  144230500  144231500      4       2  150064       1.8235     0.034111
enh57483    2  144232600  144233600      1       1  150064       2.5366     0.005597
enh57490    2  144713000  144714000      1       1  150064       2.9506     0.001586
enh57494    2  144994900  144995900      1       1  150064       2.0335        0.021
enh57499    2  145116200  145117200      1       1  150064       3.3639    0.0003842
enh57500    2  145129800  145130800      1       1  150064       2.7902     0.002634
enh57501    2  145136800  145137800      2       1  150064       3.5341    0.0002046
enh57506    2  145161400  145162400      2       1  150064       4.2078   1.2891e-05
enh57508    2  145184300  145185300      2       1  150064       3.2428   0.00059181
enh57509    2  145186900  145187900      1       1  150064        3.432    0.0002996
enh57511    2  145191600  145192600      2       1  150064        4.191   1.3889e-05
enh57513    2  145198200  145199200      6       3  150064       2.3436    0.0095487
enh57514    2  145201500  145202500      1       1  150064       4.3878    5.724e-06
enh57516    2  145204800  145205800      2       1  150064       1.7417      0.04078
enh57523    2  145214000  145215000      3       1  150064       4.0622   2.4309e-05
enh57526    2  145219200  145220200      3       2  150064       3.6757   0.00011861
enh57549    2  145260000  145261000      1       1  150064       1.9658      0.02466
enh57578    2  148612400  148613400      2       1  150064       2.1293     0.016614
enh57579    2  148616400  148617400      2       1  150064       2.2004     0.013891
enh57580    2  148617100  148618100      2       1  150064       2.2004     0.013891
enh57581    2  148627000  148628000      2       1  150064       2.2105     0.013534
enh57584    2  148734800  148735800      1       1  150064        1.891      0.02931
enh57587    2  149076000  149077000      2       1  150064       1.6601     0.048442
enh57588    2  149258800  149259800      1       1  150064       2.4484     0.007175
enh57590    2  149310600  149311600      2       1  150064       3.1153   0.00091871
enh57594    2  149403900  149404900      3       1  150064       1.7192     0.042789
enh57595    2  149405000  149406000      2       1  150064       3.0023    0.0013396
enh57598    2  149411500  149412500      3       2  150064       4.4006    5.397e-06
enh57608    2  150185600  150186600      3       2  150064       1.6818       0.0463
enh57611    2  150436600  150437600      4       2  150064       1.9936       0.0231
enh57614    2  150453900  150454900      3       2  150064       2.2572     0.011997
enh57664    2  153022100  153023100      2       1  150064       2.4911    0.0063683
enh57665    2  153023100  153024100      2       1  150064       2.3388    0.0096724
enh57667    2  153030200  153031200      3       2  150064       3.1252   0.00088831
enh57668    2  153079300  153080300      3       1  150064        2.717    0.0032937
enh57669    2  153100200  153101200      2       1  150064       2.2667     0.011704
enh57670    2  153193800  153194800      2       1  150064       1.7091     0.043713
enh57672    2  153228600  153229600      6       2  150064        2.457    0.0070057
enh57673    2  153251300  153252300      4       2  150064       2.1877     0.014347
enh57681    2  153277600  153278600      2       1  150064       2.4095    0.0079867
enh57683    2  153289700  153290700      2       1  150064       2.4729    0.0067002
enh57689    2  153323400  153324400      3       1  150064       1.7491     0.040137
enh57690    2  153325400  153326400      1       1  150064        2.779     0.002726
enh57705    2  153450800  153451800      4       1  150064       1.8652     0.031074
enh57706    2  153467800  153468800      6       4  150064       1.8651     0.031083
enh57707    2  153468400  153469400      4       1  150064       2.1423     0.016087
enh57708    2  153503800  153504800      1       1  150064       2.9765     0.001458
enh57710    2  153550800  153551800      2       1  150064        2.609    0.0045403
enh57714    2  157187500  157188500      1       1  150064       2.2442      0.01241
enh57716    2  157197000  157198000      3       1  150064       2.6281    0.0042929
enh57737    2  158662600  158663600      1       1  150064       3.1129    0.0009264
enh57758    2  159316000  159317000      5       3  150064        2.406    0.0080642
enh57759    2  159319900  159320900      1       1  150064       1.8669      0.03096
enh57760    2  159333700  159334700      1       1  150064       3.0841     0.001021
enh57761    2  159343000  159344000      5       2  150064        2.627    0.0043076
enh57763    2  159349700  159350700      6       2  150064       2.8574    0.0021356
enh57772    2  159493500  159494500      4       2  150064       3.4109   0.00032376
enh57773    2  159507300  159508300      5       3  150064        1.712     0.043448
enh57874    2  160448800  160449800      3       1  150064       2.4297    0.0075562
enh57875    2  160461700  160462700      5       2  150064       2.3077     0.010507
enh57877    2  160465000  160466000      3       2  150064       1.9367     0.026389
enh57878    2  160466200  160467200      4       2  150064       2.6527    0.0039921
enh57881    2  160567000  160568000      5       2  150064       2.1417     0.016107
enh57883    2  160572300  160573300      5       1  150064       2.5574    0.0052728
enh57884    2  160574100  160575100      3       1  150064       2.3491    0.0094089
enh57886    2  160599800  160600800      6       2  150064       3.0613    0.0011017
enh57887    2  160601400  160602400     10       4  150064       2.7398    0.0030734
enh57893    2  160817200  160818200      2       1  150064       1.9166     0.027644
enh57898    2  161014100  161015100      7       3  150064       1.9089      0.02814
enh57900    2  161064500  161065500      1       1  150064       2.3001      0.01072
enh57972    2  161276500  161277500      2       1  150064       1.7479     0.040244
enh57976    2  161284500  161285500      6       2  150064       2.2613     0.011869
enh57984    2  161320200  161321200      2       1  150064       2.3861    0.0085146
enh57998    2  161373000  161374000      4       2  150064       2.1235     0.016855
enh57999    2  161389600  161390600      1       1  150064        1.896      0.02898
enh58007    2  161552400  161553400      2       1  150064       2.2109      0.01352
enh58008    2  161560200  161561200      4       2  150064       1.6628     0.048171
enh58033    2  162878500  162879500      2       1  150064       3.0915   0.00099566
enh58034    2  162879600  162880600      1       1  150064       3.3993    0.0003378
enh58035    2  162887600  162888600      4       2  150064       3.2828   0.00051391
enh58036    2  162893200  162894200      3       2  150064       2.3263     0.010002
enh58055    2  164457600  164458600      2       1  150064       2.3011     0.010694
enh58064    2  164522300  164523300      2       1  150064       1.8257     0.033945
enh58066    2  164547500  164548500      3       2  150064       2.0261     0.021379
enh58095    2  165687600  165688600      1       1  150064       1.9471      0.02576
enh58108    2  166808600  166809600      1       1  150064       3.0532     0.001132
enh58120    2  168802100  168803100      3       1  150064       1.9932      0.02312
enh58146    2  169315000  169316000      3       2  150064       2.2001     0.013901
enh58147    2  169316400  169317400      2       1  150064       1.7569     0.039464
enh58149    2  169323100  169324100      2       1  150064       1.7044     0.044157
enh58151    2  169326500  169327500      1       1  150064       2.2774      0.01138
enh58161    2  169374800  169375800      3       1  150064       2.1259     0.016756
enh58163    2  169377700  169378700      2       1  150064       1.8727     0.030553
enh58167    2  169385100  169386100      3       2  150064       3.2223   0.00063589
enh58168    2  169389600  169390600      5       3  150064       1.8527     0.031963
enh58171    2  169406800  169407800      4       2  150064       2.4677    0.0067991
enh58174    2  169424700  169425700      1       1  150064       1.9423      0.02605
enh58180    2  169469400  169470400      2       1  150064       2.4375    0.0073951
enh58181    2  169482600  169483600      5       2  150064       3.3347   0.00042701
enh58182    2  169490300  169491300      4       2  150064       2.9465    0.0016067
enh58184    2  169496200  169497200      4       1  150064       3.2382   0.00060139
enh58185    2  169498600  169499600      6       1  150064       1.7503     0.040032
enh58192    2  169585600  169586600      3       2  150064       1.8736     0.030491
enh58209    2  169668800  169669800      4       2  150064       1.8763     0.030307
enh58210    2  169671200  169672200      1       1  150064       2.5011     0.006191
enh58224    2  170428800  170429800      2       1  150064        1.851     0.032082
enh58254    2  171787200  171788200      3       1  150064       1.8075     0.035339
enh58256    2  171942900  171943900      2       1  150064       2.5562    0.0052908
enh58259    2  171993400  171994400      5       2  150064       1.7528     0.039816
enh58263    2  172014400  172015400      3       1  150064       2.2358     0.012682
enh58273    2  172734600  172735600      1       1  150064       4.1989    1.341e-05
enh58279    2  172793400  172794400      2       1  150064       1.9321     0.026672
enh58281    2  172817200  172818200      3       2  150064       3.6235   0.00014532
enh58289    2  173149600  173150600      7       2  150064       2.0624     0.019587
enh58348    2  173943200  173944200      4       2  150064       1.7994     0.035978
enh58350    2  173945600  173946600      5       2  150064        2.465     0.006851
enh58351    2  173946900  173947900      5       3  150064       2.4241    0.0076737
enh58353    2  173950200  173951200      6       3  150064       1.9486     0.025669
enh58356    2  173954600  173955600      3       2  150064       2.5413    0.0055224
enh58357    2  173964300  173965300      5       3  150064       1.7648     0.038799
enh58361    2  173971600  173972600      4       2  150064       2.4878    0.0064275
enh58362    2  173972000  173973000      5       2  150064       1.7917     0.036588
enh58365    2  173988900  173989900      3       2  150064         2.95    0.0015887
enh58367    2  174000600  174001600      3       2  150064       2.9722    0.0014783
enh58368    2  174012900  174013900      2       1  150064       2.4692    0.0067712
enh58369    2  174014800  174015800      4       2  150064       2.5967    0.0047058
enh58376    2  174052900  174053900      4       2  150064       2.7049    0.0034158
enh58378    2  174055700  174056700      2       1  150064       2.6642    0.0038587
enh58382    2  174071200  174072200      2       1  150064       2.3758    0.0087555
enh58383    2  174074800  174075800      7       4  150064       2.6491    0.0040349
enh58384    2  174078300  174079300      1       1  150064        1.673      0.04716
enh58385    2  174079400  174080400      6       3  150064       2.6557    0.0039576
enh58386    2  174080200  174081200      3       2  150064       1.6617      0.04829
enh58387    2  174082800  174083800      4       2  150064         1.95     0.025587
enh58388    2  174091800  174092800      4       2  150064       2.1194     0.017029
enh58401    2  174786000  174787000      4       2  150064       1.9108     0.028015
enh58408    2  174808600  174809600      7       4  150064       2.1002     0.017857
enh58409    2  174811200  174812200      3       2  150064       1.8972     0.028902
enh58410    2  174814700  174815700      4       1  150064       2.0412     0.020615
enh58412    2  174824100  174825100      4       2  150064       1.6724     0.047225
enh58413    2  174825400  174826400      6       3  150064       2.7215    0.0032496
enh58432    2  174928000  174929000      6       2  150064       2.3237      0.01007
enh58433    2  175111500  175112500      2       1  150064       2.6259    0.0043211
enh58434    2  175258400  175259400      1       1  150064       1.7408      0.04086
enh58445    2  175456200  175457200      3       2  150064       1.6973     0.044824
enh58449    2  175464400  175465400      1       1  150064       1.9423      0.02605
enh58450    2  175471200  175472200      2       1  150064       2.0666     0.019385
enh58451    2  175475100  175476100      3       2  150064       2.8635    0.0020949
enh58461    2  175545200  175546200      2       1  150064       2.6965    0.0035033
enh58463    2  175643100  175644100      2       1  150064       3.0348    0.0012036
enh58477    2  175892500  175893500      4       2  150064       1.6482     0.049657
enh58490    2  177156000  177157000      2       1  150064       1.8023     0.035745
enh58491    2  177157800  177158800      2       1  150064       2.0204     0.021671
enh58493    2  177256700  177257700      1       1  150064       1.8763      0.03031
enh58534    2  178661000  178662000      2       1  150064       2.1772     0.014732
enh58537    2  178976200  178977200      2       1  150064       1.9619     0.024889
enh58538    2  178978100  178979100      1       1  150064       2.1118      0.01735
enh58543    2  179136700  179137700      1       1  150064       1.7273      0.04206
enh58587    2  180307500  180308500      4       2  150064       1.9119     0.027947
enh58595    2  180541100  180542100      7       3  150064       2.1037     0.017701
enh58599    2  180870000  180871000      2       1  150064       2.6466    0.0040648
enh58631    2  183814000  183815000      2       1  150064       1.8571     0.031646
enh58632    2  183874500  183875500      2       1  150064       3.0777     0.001043
enh58637    2  183890400  183891400      6       3  150064       1.8203     0.034355
enh58638    2  183893900  183894900      4       2  150064       2.0579     0.019801
enh58642    2  183990100  183991100      9       4  150064       1.8524     0.031986
enh58673    2  188413600  188414600      1       1  150064         1.98      0.02385
enh58677    2  189198400  189199400      2       1  150064       2.6501    0.0040238
enh58678    2  189246700  189247700      3       2  150064       2.6179    0.0044238
enh58679    2  189494300  189495300      4       2  150064       1.6971     0.044842
enh58680    2  189651200  189652200      2       1  150064       2.6071    0.0045662
enh58712    2  190433600  190434600      2       1  150064       2.1181     0.017084
enh58739    2  191209900  191210900      1       1  150064       2.5887     0.004817
enh58740    2  191217000  191218000      2       1  150064       1.8244     0.034047
enh58742    2  191220600  191221600      1       1  150064       1.7229      0.04245
enh58745    2  191274000  191275000      1       1  150064       2.8772     0.002006
enh58748    2  191281600  191282600      3       2  150064       1.8238     0.034087
enh58761    2  191441100  191442100      2       1  150064        1.682     0.046286
enh58764    2  191447600  191448600      3       1  150064       2.2885     0.011053
enh58766    2  191493100  191494100      2       1  150064       2.4091    0.0079953
enh58787    2  191756200  191757200      2       1  150064       1.8837     0.029805
enh58795    2  191885900  191886900      4       2  150064       2.4662    0.0068282
enh58796    2  191887600  191888600      2       1  150064       1.9141     0.027801
enh58834    2  192306000  192307000      1       1  150064       1.9478      0.02572
enh58861    2  196398600  196399600      3       2  150064       2.4275    0.0076017
enh58870    2  196977900  196978900      3       2  150064       2.2846     0.011167
enh58874    2  197065500  197066500      3       1  150064       2.7123    0.0033407
enh58882    2  197140400  197141400      4       2  150064       2.5991    0.0046729
enh58883    2  197148700  197149700      3       2  150064         2.75    0.0029802
enh58884    2  197156800  197157800      4       2  150064       3.1434   0.00083509
enh58894    2  197344800  197345800      3       2  150064       2.1528     0.015667
enh58895    2  197346800  197347800      1       1  150064       2.8523      0.00217
enh58899    2  197402900  197403900      2       1  150064       1.8597     0.031466
enh58900    2  197431300  197432300      1       1  150064       2.5163      0.00593
enh58901    2  197466200  197467200      2       1  150064       2.7355    0.0031146
enh58902    2  197471400  197472400      2       1  150064       2.9931     0.001381
enh58903    2  197504800  197505800      2       1  150064       1.8353     0.033232
enh58906    2  197789100  197790100      1       1  150064       2.0893      0.01834
enh58915    2  198029300  198030300      2       1  150064       2.3458    0.0094928
enh58929    2  198144300  198145300      4       1  150064       4.3087    8.211e-06
enh58931    2  198152000  198153000      2       1  150064       4.1386   1.7469e-05
enh58932    2  198157900  198158900      3       1  150064        5.112   1.5937e-07
enh58933    2  198168800  198169800      5       2  150064       5.3426   4.5803e-08
enh58934    2  198171900  198172900      2       1  150064       5.3304   4.9004e-08
enh58938    2  198293100  198294100      1       1  150064       6.4019    7.671e-11
enh58940    2  198316800  198317800      1       1  150064       5.2528    7.491e-08
enh58943    2  198361500  198362500      1       1  150064       6.2257    2.397e-10
enh58947    2  198436400  198437400      1       1  150064       6.1104    4.969e-10
enh58948    2  198485000  198486000      1       1  150064       5.9155    1.654e-09
enh58949    2  198492500  198493500      4       1  150064       2.0871      0.01844
enh58950    2  198513000  198514000      3       1  150064       4.8472   6.2596e-07
enh58952    2  198541200  198542200      2       1  150064       4.6838    1.408e-06
enh58954    2  198573000  198574000      2       1  150064        4.101   2.0565e-05
enh58956    2  198650200  198651200      2       1  150064       3.2515   0.00057401
enh58957    2  198667800  198668800      3       2  150064       5.3473   4.4647e-08
enh58958    2  198673800  198674800      3       2  150064       3.9429   4.0256e-05
enh58959    2  198703100  198704100      1       1  150064       3.0064     0.001322
enh58960    2  198712700  198713700      3       2  150064       4.0851   2.2025e-05
enh58962    2  198721600  198722600      3       2  150064       4.5656   2.4901e-06
enh58966    2  198737800  198738800      2       1  150064       3.7759   7.9729e-05
enh58967    2  198743200  198744200      1       1  150064       5.1723    1.156e-07
enh58968    2  198748500  198749500      2       1  150064       4.1785   1.4672e-05
enh58969    2  198755500  198756500      1       1  150064       4.2633    1.007e-05
enh58970    2  198758400  198759400      2       1  150064       4.0666   2.3857e-05
enh58971    2  198766700  198767700      1       1  150064       4.3332    7.349e-06
enh58973    2  198780000  198781000      2       1  150064       3.5144   0.00022033
enh58977    2  198814600  198815600      2       1  150064       4.2573   1.0345e-05
enh58978    2  198815700  198816700      1       1  150064       5.1977    1.009e-07
enh58979    2  198823600  198824600      1       1  150064       5.1876    1.065e-07
enh58980    2  198837700  198838700      2       1  150064       3.8947   4.9167e-05
enh58981    2  198858200  198859200      4       2  150064       3.9207   4.4154e-05
enh58982    2  198860400  198861400      3       2  150064        5.072   1.9685e-07
enh58984    2  198904800  198905800      5       1  150064       5.0643   2.0496e-07
enh58985    2  198917600  198918600      3       1  150064       3.2415    0.0005945
enh58993    2  200774800  200775800      3       2  150064       5.8052   3.2138e-09
enh58994    2  200818200  200819200      6       3  150064        6.199   2.8416e-10
enh59002    2  201173500  201174500      1       1  150064       4.7124    1.224e-06
enh59003    2  201175600  201176600      2       1  150064       4.3751   6.0675e-06
enh59004    2  201177400  201178400      1       1  150064       2.5883     0.004823
enh59006    2  201179200  201180200      4       2  150064       2.2078     0.013628
enh59007    2  201180800  201181800      1       1  150064       2.5725     0.005049
enh59008    2  201181800  201182800      4       2  150064       4.1246   1.8572e-05
enh59010    2  201183600  201184600      4       2  150064        2.565    0.0051586
enh59012    2  201185400  201186400      2       1  150064       2.0784     0.018838
enh59013    2  201186200  201187200      1       1  150064       5.3766    3.796e-08
enh59016    2  201192400  201193400      4       2  150064       3.9877   3.3361e-05
enh59017    2  201193900  201194900      4       2  150064       2.8612    0.0021102
enh59018    2  201195000  201196000      3       1  150064       2.9176    0.0017637
enh59027    2  201221200  201222200      3       2  150064       3.8805   5.2131e-05
enh59028    2  201224700  201225700      1       1  150064       3.5893    0.0001658
enh59029    2  201237200  201238200      2       1  150064       2.5634    0.0051829
enh59030    2  201238700  201239700      3       2  150064       4.0677   2.3737e-05
enh59033    2  201247500  201248500      2       1  150064        3.498   0.00023437
enh59034    2  201248300  201249300      1       1  150064       3.2062    0.0006724
enh59035    2  201270100  201271100      3       1  150064       3.3255   0.00044135
enh59036    2  201272400  201273400      2       1  150064       2.2132     0.013441
enh59039    2  201320300  201321300      3       1  150064       3.6447   0.00013385
enh59040    2  201331300  201332300      2       1  150064       3.1014   0.00096296
enh59043    2  201373000  201374000      5       3  150064       2.0277     0.021297
enh59044    2  201391400  201392400      1       1  150064       2.5776     0.004974
enh59048    2  201606400  201607400      5       2  150064       1.9379     0.026317
enh59059    2  201752000  201753000      2       1  150064       2.0896     0.018329
enh59090    2  202100700  202101700      4       2  150064       2.0478      0.02029
enh59094    2  202125200  202126200      2       1  150064       2.4295    0.0075591
enh59121    2  202560600  202561600      6       2  150064       1.6559     0.048868
enh59163    2  203452900  203453900      1       1  150064       1.7028       0.0443
enh59164    2  203453400  203454400      2       1  150064       1.7147     0.043196
enh59176    2  203902000  203903000      1       1  150064       2.9995     0.001352
enh59178    2  204104900  204105900      2       1  150064       2.6149    0.0044624
enh59194    2  204521300  204522300      6       2  150064       1.6772     0.046752
enh59197    2  204554900  204555900      1       1  150064       1.9738       0.0242
enh59208    2  204772600  204773600      2       1  150064       1.7097     0.043664
enh59217    2  205186500  205187500      3       1  150064       1.7117     0.043473
enh59229    2  205837200  205838200      1       1  150064       2.1553      0.01557
enh59254    2  206904800  206905800      4       2  150064       2.3054     0.010571
enh59277    2  207911100  207912100      2       1  150064        1.793      0.03649
enh59307    2  208089200  208090200      3       2  150064       2.3638    0.0090448
enh59321    2  208259300  208260300      6       4  150064       1.9546     0.025315
enh59322    2  208272700  208273700      4       2  150064       3.3696   0.00037633
enh59323    2  208273800  208274800      3       1  150064       2.5903    0.0047951
enh59324    2  208345400  208346400      2       1  150064       2.7936    0.0026064
enh59325    2  208346300  208347300      6       3  150064        2.175     0.014814
enh59327    2  208355400  208356400      8       3  150064       2.1668     0.015126
enh59328    2  208362800  208363800      6       2  150064       3.9032   4.7463e-05
enh59329    2  208364000  208365000      2       1  150064       2.7784    0.0027312
enh59335    2  208398300  208399300      2       1  150064       3.6579   0.00012715
enh59340    2  208481600  208482600      3       1  150064       3.7659    8.296e-05
enh59388    2  211802600  211803600      5       3  150064       1.7953     0.036301
enh59389    2  212272600  212273600      1       1  150064       3.2319    0.0006149
enh59391    2  213388000  213389000      3       2  150064        3.127   0.00088297
enh59392    2  213392400  213393400      1       1  150064       3.1771    0.0007439
enh59393    2  213394800  213395800      6       2  150064       1.9613     0.024922
enh59394    2  213404000  213405000      4       1  150064       3.8383   6.1953e-05
enh59395    2  213641500  213642500      4       1  150064       1.8196     0.034408
enh59408    2  215347200  215348200      6       3  150064       2.4225    0.0077075
enh59409    2  215354400  215355400      3       1  150064       2.5269    0.0057536
enh59447    2  217277900  217278900      3       1  150064       2.8614    0.0021086
enh59449    2  217328600  217329600      3       1  150064       2.2309     0.012845
enh59452    2  217396900  217397900      1       1  150064       2.2004      0.01389
enh59454    2  217404400  217405400      2       1  150064       1.9987     0.022821
enh59468    2  217530100  217531100      6       2  150064       2.2926     0.010935
enh59483    2  217625000  217626000      2       1  150064        2.692    0.0035518
enh59512    2  217939400  217940400     10       3  150064       1.8883     0.029496
enh59561    2  218654600  218655600      2       1  150064       2.6739    0.0037486
enh59571    2  218697600  218698600      1       1  150064       1.7481      0.04022
enh59597    2  218813000  218814000      1       1  150064       1.7665      0.03866
enh59598    2  218813600  218814600      1       1  150064       1.7665      0.03866
enh59663    2  219947000  219948000      5       2  150064       1.8635     0.031196
enh59667    2  219992900  219993900      1       1  150064       2.9174     0.001765
enh59668    2  220024000  220025000      2       1  150064       2.6937    0.0035333
enh59669    2  220025600  220026600      2       1  150064       2.6891    0.0035818
enh59671    2  220039800  220040800      2       1  150064       3.3886   0.00035125
enh59677    2  220092000  220093000      1       1  150064        2.173      0.01489
enh59680    2  220113600  220114600      2       1  150064       1.6616     0.048299
enh59700    2  220301300  220302300      2       1  150064       2.0941     0.018126
enh59704    2  220309900  220310900      2       1  150064       3.1918   0.00070691
enh59708    2  220340000  220341000      3       1  150064         2.09     0.018311
enh59731    2  220487400  220488400      1       1  150064       3.6065    0.0001552
enh59732    2  220489900  220490900      1       1  150064       2.1543      0.01561
enh59752    2  221259000  221260000      2       1  150064        2.341     0.009615
enh59755    2  221823800  221824800      1       1  150064       2.5469     0.005435
enh59756    2  221825400  221826400      1       1  150064       2.5405     0.005534
enh59762    2  222308800  222309800      5       1  150064       1.7363     0.041255
enh59771    2  222383800  222384800      3       2  150064       2.6792      0.00369
enh59772    2  222393400  222394400      4       2  150064       2.8771     0.002007
enh59773    2  222397000  222398000      3       2  150064       2.0497     0.020198
enh59774    2  222403400  222404400      1       1  150064       2.8272     0.002348
enh59780    2  223262900  223263900      2       1  150064       2.1463     0.015926
enh59800    2  223728300  223729300      3       1  150064       1.8497     0.032177
enh59816    2  223771400  223772400      2       1  150064       1.7092     0.043711
enh59854    2  225010600  225011600      2       1  150064       1.8981     0.028841
enh59855    2  225085700  225086700      2       1  150064       1.7259     0.042182
enh59858    2  225271600  225272600      7       2  150064       2.7159    0.0033043
enh59859    2  225349800  225350800      2       1  150064       1.9061     0.028321
enh59860    2  225384700  225385700      3       2  150064       3.6737   0.00011953
enh59864    2  225428500  225429500      3       2  150064       1.7376      0.04114
enh59865    2  225429500  225430500      2       1  150064       2.0802     0.018751
enh59866    2  225434700  225435700      1       1  150064       1.6773      0.04674
enh59867    2  225436800  225437800      4       2  150064        4.282   9.2614e-06
enh59868    2  225439800  225440800      8       3  150064        3.204   0.00067765
enh59870    2  225446600  225447600      3       1  150064       4.8104   7.5306e-07
enh59871    2  225740200  225741200      5       3  150064       2.0504     0.020163
enh59872    2  225774500  225775500      7       3  150064       2.0494     0.020212
enh59890    2  227348400  227349400      3       2  150064       2.1959      0.01405
enh59927    2  227699100  227700100      3       2  150064       2.6478    0.0040509
enh59928    2  227701700  227702700      2       1  150064        1.826     0.033928
enh59929    2  227756200  227757200      1       1  150064       1.9007      0.02867
enh59930    2  227759400  227760400      5       2  150064       1.7571     0.039447
enh59931    2  227772600  227773600      3       1  150064       2.0618     0.019612
enh59943    2  228280300  228281300      4       2  150064       2.6493    0.0040327
enh59955    2  228383200  228384200      8       4  150064       2.3467    0.0094713
enh59960    2  228999000  229000000      8       2  150064       4.4507   4.2786e-06
enh59964    2  229291400  229292400      5       2  150064       5.2427   7.9126e-08
enh59968    2  229952200  229953200      6       3  150064       2.8356    0.0022871
enh59999    2  230845000  230846000      1       1  150064        2.353     0.009312
enh60004    2  231082100  231083100      2       1  150064       1.6688     0.047582
enh60008    2  231190800  231191800      5       1  150064       1.6993     0.044628
enh60021    2  231532500  231533500      3       2  150064        1.912      0.02794
enh60076    2  232264500  232265500      1       1  150064       2.3044       0.0106
enh60097    2  232526600  232527600      4       1  150064       2.0705     0.019203
enh60098    2  232527200  232528200      1       1  150064       2.3914     0.008391
enh60100    2  232531800  232532800      2       1  150064       2.2746     0.011466
enh60122    2  233416400  233417400      1       1  150064       1.6581      0.04865
enh60123    2  233453200  233454200      3       1  150064       1.7228     0.042464
enh60124    2  233457100  233458100      1       1  150064       2.1019      0.01778
enh60125    2  233457600  233458600      2       1  150064        1.959     0.025056
enh60128    2  233553800  233554800      6       3  150064       4.4505   4.2842e-06
enh60131    2  233565800  233566800      3       2  150064        5.358   4.2063e-08
enh60132    2  233643800  233644800      2       1  150064       5.6406   8.4732e-09
enh60133    2  233700100  233701100      6       3  150064       4.0566   2.4895e-05
enh60134    2  233702700  233703700      1       1  150064       3.5443    0.0001968
enh60135    2  233741200  233742200      2       1  150064       3.5961   0.00016153
enh60136    2  233915700  233916700      5       2  150064       2.6291    0.0042812
enh60165    2  234473600  234474600      1       1  150064       2.1638      0.01524
enh60174    2  235353400  235354400      4       2  150064         1.85      0.03216
enh60175    2  235354800  235355800      3       1  150064       2.1345     0.016401
enh60231    2  236471700  236472700      1       1  150064       2.0511      0.02013
enh60235    2  236514000  236515000      1       1  150064       1.8251      0.03399
enh60236    2  236516600  236517600      3       2  150064       1.9775     0.023993
enh60242    2  236549000  236550000      3       2  150064       2.2041     0.013757
enh60243    2  236552300  236553300      5       2  150064       1.6555     0.048915
enh60244    2  236556200  236557200      3       1  150064       2.3053     0.010575
enh60255    2  236769800  236770800      4       2  150064       2.2097     0.013564
enh60256    2  236776700  236777700      3       2  150064       2.7815    0.0027056
enh60262    2  237247200  237248200      4       2  150064       2.0592     0.019738
enh60268    2  237551000  237552000      4       2  150064       2.2977     0.010791
enh60281    2  237897200  237898200      4       1  150064       1.8289     0.033704
enh60354    2  238571600  238572600      5       2  150064       1.7341      0.04145
enh60385    2  238647600  238648600      5       2  150064       2.3306    0.0098862
enh60386    2  238649100  238650100      4       1  150064       1.7396     0.040963
enh60388    2  238652400  238653400      7       1  150064       1.8832     0.029837
enh60414    2  239109900  239110900      5       3  150064        1.647     0.049782
enh60422    2  239169000  239170000      2       1  150064       1.6853     0.045966
enh60553    2  241386800  241387800     12       3  150064        1.722     0.042537
enh60556    2  241393900  241394900      1       1  150064       1.7524      0.03985
enh60596    2  242257200  242258200      3       2  150064       1.9966     0.022935
enh60606    2  242320100  242321100      3       2  150064       2.6115    0.0045079
enh60615    2  242555500  242556500      2       1  150064       2.3737    0.0088059
enh60618    2  242578400  242579400      3       1  150064       2.3244     0.010052
enh60634    2  242805400  242806400      3       1  150064       1.8747     0.030418
enh60654    3    4347900    4348900      3       2  150064       2.4356    0.0074327
enh60672    3    4575100    4576100      3       1  150064       1.7872     0.036951
enh60686    3    4772000    4773000      3       2  150064       1.6856      0.04594
enh60700    3    4990100    4991100      4       2  150064       1.7321     0.041632
enh60716    3    5175000    5176000      2       1  150064         1.65     0.049467
enh60722    3    5227600    5228600      1       1  150064       1.6719      0.04727
enh60728    3    5238600    5239600      1       1  150064       2.1472      0.01589
enh60736    3    8498000    8499000      1       1  150064       1.9572      0.02516
enh60777    3    9069600    9070600      8       3  150064       2.0257     0.021398
enh60786    3    9403300    9404300      2       1  150064       2.4557    0.0070301
enh60787    3    9436200    9437200      5       2  150064         1.74     0.040926
enh60790    3    9448300    9449300      3       1  150064       2.2227     0.013119
enh60791    3    9451500    9452500      1       1  150064       2.0714      0.01916
enh60794    3    9455400    9456400      4       2  150064       2.4203    0.0077541
enh60796    3    9460600    9461600      1       1  150064       2.5563     0.005289
enh60797    3    9462600    9463600      3       2  150064       2.2163     0.013337
enh60798    3    9463800    9464800      4       2  150064       2.3925    0.0083674
enh60799    3    9464600    9465600      3       2  150064       1.6735     0.047116
enh60800    3    9465200    9466200      2       1  150064       1.9569     0.025179
enh60859    3   10418400   10419400      4       1  150064        3.128   0.00088004
enh60861    3   10511600   10512600      6       2  150064       2.0769     0.018905
enh60882    3   11426800   11427800      2       1  150064       1.8283     0.033751
enh60906    3   11603500   11604500      1       1  150064       2.5596     0.005239
enh60908    3   11608700   11609700      3       1  150064       1.9176      0.02758
enh60934    3   11664100   11665100      4       2  150064       2.0189     0.021748
enh60936    3   11670800   11671800      3       2  150064       1.7874     0.036933
enh60938    3   11680900   11681900      4       2  150064        2.301     0.010695
enh60939    3   11703100   11704100      2       1  150064       3.0804    0.0010335
enh60944    3   11886200   11887200      8       1  150064       2.3888    0.0084513
enh60945    3   11888700   11889700      1       1  150064       2.3023      0.01066
enh60948    3   12185300   12186300      3       2  150064       2.8109    0.0024698
enh60950    3   12197600   12198600      3       2  150064       2.4043    0.0081019
enh60953    3   12220200   12221200      1       1  150064       3.2532    0.0005705
enh60965    3   12398400   12399400      1       1  150064       2.0875      0.01842
enh60973    3   12482700   12483700      3       2  150064       3.1767   0.00074483
enh60974    3   12503300   12504300      4       2  150064       1.9011     0.028642
enh60976    3   12521100   12522100      4       1  150064       2.2434     0.012436
enh60977    3   12524600   12525600      3       1  150064       1.9132     0.027863
enh60980    3   12549300   12550300      4       2  150064       2.2149     0.013384
enh60981    3   12555600   12556600      1       1  150064       2.5969     0.004703
enh60982    3   12558800   12559800      4       2  150064       2.1019     0.017779
enh60983    3   12601000   12602000      3       1  150064       2.5321    0.0056684
enh60984    3   12603700   12604700      4       1  150064       2.3425    0.0095783
enh60985    3   12609200   12610200      3       1  150064       2.6715    0.0037754
enh60989    3   12633300   12634300      1       1  150064       2.0054      0.02246
enh60990    3   12663300   12664300      2       1  150064       1.8685     0.030845
enh60994    3   12674400   12675400      5       3  150064       1.9762     0.024065
enh60995    3   12679100   12680100      2       1  150064        2.729    0.0031768
enh60999    3   12689700   12690700      3       1  150064       1.8254      0.03397
enh61000    3   12690600   12691600      4       2  150064       2.1735     0.014872
enh61002    3   12694500   12695500      2       1  150064       1.7605     0.039158
enh61003    3   12697800   12698800      2       1  150064       2.2178     0.013283
enh61006    3   12723100   12724100      1       1  150064       2.3974     0.008255
enh61007    3   12735200   12736200      4       2  150064       1.9715     0.024335
enh61008    3   12760800   12761800      1       1  150064       1.7088      0.04374
enh61009    3   12761400   12762400      5       1  150064       2.2083      0.01361
enh61011    3   12771800   12772800      2       1  150064        1.709     0.043726
enh61013    3   12785200   12786200      1       1  150064       3.0456     0.001161
enh61030    3   12967200   12968200      2       1  150064        1.678     0.046675
enh61041    3   13026500   13027500      4       1  150064       1.7152     0.043158
enh61043    3   13036500   13037500      5       2  150064       1.7541     0.039707
enh61052    3   13113700   13114700      7       3  150064       2.2525     0.012146
enh61054    3   13123000   13124000      4       2  150064       2.9498    0.0015901
enh61059    3   13304300   13305300      4       2  150064       1.9098     0.028079
enh61062    3   13388000   13389000      2       1  150064       2.1091     0.017467
enh61063    3   13420400   13421400      4       1  150064       2.1205     0.016981
enh61065    3   13493600   13494600      4       2  150064       1.8773     0.030239
enh61097    3   14216900   14217900      5       2  150064       1.8216     0.034258
enh61111    3   14419000   14420000     10       2  150064       2.5294    0.0057131
enh61114    3   14442800   14443800      1       1  150064       1.7653      0.03876
enh61132    3   14565100   14566100      4       1  150064       1.8517     0.032034
enh61136    3   14596900   14597900      3       2  150064       2.8581     0.002131
enh61137    3   14689900   14690900      4       1  150064       1.6976     0.044792
enh61142    3   14848000   14849000      1       1  150064       2.0699      0.01923
enh61144    3   14855600   14856600      2       1  150064       1.7496     0.040094
enh61150    3   14890200   14891200      5       2  150064       2.2687     0.011642
enh61169    3   15157400   15158400      6       2  150064       1.6711     0.047351
enh61228    3   16000200   16001200      2       1  150064       2.3095     0.010458
enh61230    3   16024200   16025200      3       1  150064       2.0693     0.019259
enh61261    3   16353200   16354200      3       1  150064       1.7802      0.03752
enh61266    3   16416800   16417800      4       2  150064       1.6925     0.045274
enh61272    3   16440900   16441900      5       2  150064       2.0809      0.01872
enh61274    3   16456000   16457000      4       1  150064       1.9619     0.024887
enh61276    3   16460600   16461600      4       2  150064       1.7414     0.040808
enh61305    3   16782700   16783700      8       4  150064       2.0201     0.021686
enh61306    3   16811100   16812100      4       2  150064       2.8462    0.0022123
enh61307    3   16843000   16844000      2       1  150064       3.6224   0.00014595
enh61308    3   16849600   16850600      3       2  150064       1.7975     0.036131
enh61309    3   16875500   16876500      4       1  150064        3.484   0.00024701
enh61310    3   16879700   16880700      1       1  150064       1.8239      0.03408
enh61312    3   16923900   16924900      2       1  150064       1.7256     0.042211
enh61317    3   16939500   16940500      3       2  150064       1.7217     0.042562
enh61319    3   16948200   16949200      2       1  150064       2.0693     0.019258
enh61321    3   16951200   16952200      3       1  150064       3.5851   0.00016849
enh61322    3   16954100   16955100      3       2  150064       2.5967    0.0047056
enh61323    3   16958000   16959000      6       3  150064       4.1108   1.9714e-05
enh61324    3   16964300   16965300      2       1  150064       3.2495   0.00057798
enh61326    3   16970800   16971800      3       2  150064       2.8981    0.0018774
enh61327    3   16972000   16973000      2       1  150064       2.9489    0.0015943
enh61328    3   16974200   16975200      4       2  150064       1.7915     0.036606
enh61330    3   16977400   16978400      3       1  150064       1.7499     0.040067
enh61334    3   17016000   17017000      4       2  150064       2.0095     0.022245
enh61341    3   17075200   17076200      2       1  150064        1.952     0.025467
enh61342    3   17081100   17082100      4       2  150064       2.4159    0.0078489
enh61343    3   17085200   17086200      3       2  150064       1.9608     0.024949
enh61346    3   17118700   17119700      2       1  150064       2.7256    0.0032096
enh61347    3   17130000   17131000      2       1  150064       2.0394     0.020705
enh61351    3   17198600   17199600      1       1  150064       2.0579       0.0198
enh61352    3   17200000   17201000      2       1  150064       2.2521     0.012157
enh61353    3   17202200   17203200      3       2  150064       1.9001     0.028707
enh61354    3   17203200   17204200      4       2  150064       1.8348      0.03327
enh61357    3   17220900   17221900      3       1  150064       4.2715   9.7099e-06
enh61358    3   17231700   17232700      1       1  150064       4.6319    1.812e-06
enh61359    3   17236800   17237800      2       1  150064       3.8841   5.1359e-05
enh61360    3   17363600   17364600      1       1  150064       3.4059    0.0003297
enh61362    3   17761600   17762600      3       2  150064       4.3116   8.1024e-06
enh61363    3   17780500   17781500      2       1  150064       4.6121   1.9928e-06
enh61364    3   17784600   17785600      5       1  150064       2.6322    0.0042412
enh61365    3   17790800   17791800      1       1  150064       3.0272     0.001234
enh61372    3   19990400   19991400      3       2  150064       1.8339     0.033334
enh61373    3   20001400   20002400      5       3  150064       2.2982     0.010774
enh61396    3   21686000   21687000      4       2  150064       2.0058     0.022438
enh61399    3   21788900   21789900      7       3  150064       1.8403     0.032864
enh61400    3   21824600   21825600      9       4  150064        3.835   6.2792e-05
enh61425    3   23850600   23851600      1       1  150064       2.4976     0.006252
enh61426    3   23852700   23853700      4       2  150064       3.4433    0.0002873
enh61427    3   23860900   23861900      3       2  150064       1.7084     0.043782
enh61448    3   24089200   24090200      3       2  150064       2.9405    0.0016382
enh61449    3   24142400   24143400      7       2  150064       3.6525   0.00012986
enh61450    3   24160600   24161600      1       1  150064       3.2787    0.0005214
enh61451    3   24169200   24170200      4       2  150064       3.6972   0.00010899
enh61452    3   24179400   24180400      1       1  150064       2.9301     0.001694
enh61456    3   24226900   24227900      4       2  150064       2.5787    0.0049592
enh61457    3   24233600   24234600      3       2  150064       1.7516     0.039923
enh61458    3   24254000   24255000      6       3  150064       3.1199   0.00090454
enh61482    3   24503800   24504800      3       1  150064        3.015     0.001285
enh61484    3   24518600   24519600      3       2  150064       2.0949     0.018089
enh61485    3   24531500   24532500      5       2  150064        3.236   0.00060598
enh61487    3   24562100   24563100      3       1  150064       1.9754     0.024113
enh61488    3   24998200   24999200      5       1  150064       1.7138     0.043281
enh61490    3   25086700   25087700      2       1  150064       1.7817     0.037399
enh61506    3   25513700   25514700      2       1  150064       2.2844     0.011173
enh61508    3   25523100   25524100      1       1  150064       2.0111      0.02216
enh61509    3   25526900   25527900      6       2  150064       1.7368     0.041213
enh61516    3   25569100   25570100      5       2  150064       1.6498     0.049497
enh61531    3   25822700   25823700      2       1  150064       1.8144      0.03481
enh61603    3   29495100   29496100      4       2  150064       2.8451    0.0022197
enh61605    3   29555300   29556300      5       2  150064       1.8787     0.030142
enh61615    3   29724200   29725200      4       2  150064       1.8435     0.032628
enh61616    3   29736400   29737400      3       1  150064       1.6544     0.049023
enh61619    3   29759600   29760600      7       2  150064       1.6631     0.048143
enh61620    3   29786500   29787500      2       1  150064       2.5909    0.0047868
enh61621    3   29792900   29793900      6       2  150064       2.9614    0.0015313
enh61622    3   29799700   29800700      2       1  150064       2.8554     0.002149
enh61623    3   29802400   29803400      8       1  150064       2.8784    0.0019988
enh61626    3   30269500   30270500      3       2  150064       2.2904     0.010999
enh61628    3   30326100   30327100      3       2  150064       1.7837     0.037236
enh61632    3   30360900   30361900      4       2  150064       2.3234     0.010079
enh61634    3   30385600   30386600      1       1  150064       1.7551      0.03962
enh61635    3   30391200   30392200      5       2  150064       2.0295     0.021205
enh61638    3   30411400   30412400      4       2  150064       1.9883     0.023387
enh61639    3   30414000   30415000      4       1  150064       1.8594     0.031483
enh61651    3   30514800   30515800      3       2  150064       1.7238     0.042375
enh61690    3   30706700   30707700      1       1  150064       2.8953     0.001894
enh61720    3   31637400   31638400      3       2  150064       2.2756     0.011434
enh61724    3   31976000   31977000      3       1  150064       2.4676    0.0068009
enh61725    3   31986700   31987700      2       1  150064       2.5406    0.0055332
enh61726    3   31987700   31988700      5       2  150064       1.9903     0.023279
enh61730    3   32020800   32021800      1       1  150064       1.7796      0.03757
enh61752    3   32326800   32327800      6       3  150064       1.7215      0.04258
enh61753    3   32343800   32344800      6       3  150064       1.6664     0.047817
enh61780    3   32744600   32745600      6       3  150064        1.715     0.043169
enh61782    3   32889400   32890400      7       3  150064       1.7253     0.042233
enh61793    3   33413900   33414900      1       1  150064       3.0412     0.001178
enh61794    3   33466000   33467000      1       1  150064        2.772     0.002786
enh61795    3   33470900   33471900      2       1  150064       2.2573     0.011995
enh61796    3   33473200   33474200      4       2  150064       3.2911   0.00049894
enh61798    3   33478400   33479400      3       2  150064        2.521    0.0058515
enh61799    3   33483000   33484000      6       3  150064       2.7076    0.0033882
enh61816    3   36855400   36856400      5       3  150064       5.3635   4.0804e-08
enh61817    3   36933800   36934800      3       1  150064       2.9408    0.0016367
enh61819    3   36953300   36954300      1       1  150064       4.3847    5.808e-06
enh61821    3   36968200   36969200      3       1  150064       3.6494   0.00013142
enh61823    3   36984600   36985600      2       1  150064       2.7253    0.0032117
enh61824    3   36986400   36987400      4       2  150064       2.6413    0.0041289
enh61825    3   37010800   37011800      2       1  150064       2.8671     0.002071
enh61828    3   37057300   37058300      2       1  150064       2.3302    0.0098979
enh61829    3   37058500   37059500      1       1  150064       2.9372     0.001656
enh61830    3   37067000   37068000      1       1  150064       3.0809     0.001032
enh61832    3   37072700   37073700      6       2  150064       2.2376     0.012624
enh61833    3   37074000   37075000      3       2  150064       2.4249    0.0076563
enh61834    3   37091000   37092000      2       1  150064       2.7781    0.0027341
enh61835    3   37095500   37096500      3       2  150064       2.6262    0.0043168
enh61843    3   37178200   37179200      1       1  150064       3.0538      0.00113
enh61845    3   37180500   37181500      1       1  150064       2.6632      0.00387
enh61847    3   37185100   37186100      3       2  150064        2.791     0.002627
enh61848    3   37187500   37188500      7       4  150064       2.2112     0.013512
enh61849    3   37195200   37196200      3       1  150064       3.0623    0.0010984
enh61852    3   37204500   37205500      3       1  150064       3.0441    0.0011669
enh61853    3   37211800   37212800      1       1  150064       3.0838     0.001022
enh61856    3   37220700   37221700      5       3  150064       2.2979     0.010784
enh61857    3   37222800   37223800      1       1  150064       2.2626      0.01183
enh61858    3   37225100   37226100      7       3  150064       2.6122    0.0044976
enh61874    3   37539900   37540900      3       1  150064       1.9193     0.027476
enh61875    3   37548100   37549100      7       4  150064       2.3179     0.010228
enh61876    3   37551300   37552300      2       1  150064       2.0233     0.021523
enh61878    3   37577300   37578300      9       2  150064       2.2621     0.011845
enh61879    3   37579100   37580100      5       2  150064       2.4097    0.0079819
enh61894    3   37687000   37688000      3       2  150064       2.4512    0.0071182
enh61895    3   37693800   37694800      5       2  150064         2.81     0.002477
enh61896    3   37703300   37704300      5       2  150064       1.7472     0.040303
enh61897    3   37709000   37710000      1       1  150064       3.1679    0.0007676
enh61899    3   37730600   37731600      3       2  150064       2.4081    0.0080184
enh61900    3   37731200   37732200      4       2  150064       2.7581    0.0029067
enh61903    3   37781000   37782000      3       2  150064       1.8155     0.034725
enh61905    3   37823600   37824600      2       1  150064       3.6248   0.00014461
enh61906    3   37827000   37828000      5       2  150064       2.3613    0.0091047
enh61907    3   37828200   37829200      2       1  150064       2.2195     0.013226
enh61910    3   37866400   37867400      3       2  150064       2.1402     0.016169
enh61924    3   37940000   37941000      4       1  150064        1.721     0.042623
enh61927    3   37948600   37949600      4       2  150064       2.1082     0.017506
enh61928    3   37950400   37951400      2       1  150064       3.6389   0.00013692
enh61929    3   37952000   37953000      2       1  150064       3.6433   0.00013458
enh61930    3   37959300   37960300      3       1  150064       2.3769    0.0087299
enh61931    3   37961100   37962100      4       2  150064       1.7385     0.041061
enh61932    3   37962400   37963400      5       2  150064       3.6222   0.00014605
enh61933    3   37963600   37964600      2       1  150064       3.6835     0.000115
enh61934    3   37964400   37965400      2       1  150064       3.1752   0.00074856
enh61935    3   37965000   37966000      1       1  150064       1.9498       0.0256
enh61936    3   37966200   37967200      4       2  150064       2.8943    0.0019001
enh61939    3   37976900   37977900      3       2  150064        3.341    0.0004174
enh61945    3   37991100   37992100      2       1  150064       2.6342    0.0042167
enh61946    3   37998000   37999000      2       1  150064       2.0516     0.020107
enh61973    3   38494100   38495100      3       1  150064       3.1473   0.00082402
enh61974    3   38497400   38498400      3       1  150064       3.1542   0.00080478
enh61976    3   38499600   38500600      2       1  150064       2.9328    0.0016794
enh61977    3   38501400   38502400      1       1  150064       3.2383    0.0006013
enh61978    3   38514300   38515300      2       1  150064       2.3891    0.0084459
enh61980    3   38541100   38542100      4       2  150064       3.0843    0.0010202
enh61984    3   38574300   38575300      5       3  150064       2.8355    0.0022879
enh61987    3   38587200   38588200      1       1  150064       2.1301      0.01658
enh61988    3   38589700   38590700      1       1  150064       3.2215    0.0006375
enh61990    3   38621400   38622400      1       1  150064       1.8978      0.02886
enh61994    3   38672800   38673800      5       2  150064       2.5424    0.0055054
enh61995    3   38673600   38674600      4       2  150064       2.0239     0.021493
enh61996    3   38675100   38676100      1       1  150064        2.288      0.01107
enh61999    3   38759200   38760200      5       2  150064       1.8228      0.03417
enh62000    3   38761000   38762000      3       1  150064       1.9156     0.027705
enh62007    3   39149600   39150600      8       4  150064       2.0115     0.022138
enh62036    3   40002600   40003600      2       1  150064       2.2238     0.013081
enh62037    3   40003700   40004700      3       1  150064       2.4858    0.0064629
enh62058    3   40736200   40737200      2       1  150064       1.6782      0.04665
enh62139    3   42190600   42191600      1       1  150064       3.0188     0.001269
enh62143    3   42201800   42202800      1       1  150064       2.3561     0.009233
enh62144    3   42202300   42203300      1       1  150064       2.3561     0.009233
enh62145    3   42202900   42203900      1       1  150064       1.7506      0.04001
enh62146    3   42205700   42206700      2       1  150064       1.7237     0.042378
enh62148    3   42208000   42209000      1       1  150064       1.8153      0.03474
enh62150    3   42212600   42213600      2       1  150064        1.686     0.045895
enh62152    3   42214600   42215600      1       1  150064         2.26      0.01191
enh62154    3   42217500   42218500      3       2  150064       2.5686    0.0051049
enh62155    3   42220000   42221000      6       3  150064       2.5802    0.0049378
enh62156    3   42223600   42224600      6       2  150064       2.5029    0.0061595
enh62157    3   42224800   42225800      4       2  150064       2.2091     0.013584
enh62158    3   42229800   42230800      7       2  150064       2.4705    0.0067468
enh62159    3   42237000   42238000      3       1  150064       2.5243    0.0057956
enh62180    3   42692700   42693700      2       1  150064       2.1973     0.013999
enh62193    3   42782800   42783800      3       2  150064       1.6893     0.045579
enh62196    3   42790800   42791800      2       1  150064        1.707      0.04391
enh62240    3   43386700   43387700      2       1  150064       1.8421      0.03273
enh62245    3   43435300   43436300      3       2  150064       2.4605    0.0069373
enh62248    3   43455000   43456000      2       1  150064       1.8782     0.030177
enh62258    3   43737400   43738400      4       2  150064       2.5512    0.0053676
enh62259    3   43764100   43765100      3       1  150064       2.8491    0.0021923
enh62262    3   43795200   43796200      4       2  150064       3.3299   0.00043445
enh62263    3   43800500   43801500      3       2  150064       2.8163    0.0024292
enh62274    3   44396800   44397800      5       2  150064        2.871    0.0020458
enh62280    3   44597200   44598200      1       1  150064       3.0287     0.001228
enh62313    3   45154500   45155500      4       2  150064       2.0524     0.020064
enh62316    3   45180500   45181500      6       3  150064         2.03      0.02118
enh62388    3   46106400   46107400      7       3  150064       1.8552     0.031782
enh62390    3   46131400   46132400      3       2  150064       1.6808     0.046405
enh62414    3   46602300   46603300      3       2  150064       1.9465     0.025798
enh62416    3   46616000   46617000      2       1  150064        1.924     0.027176
enh62490    3   47515600   47516600      1       1  150064       1.6502      0.04945
enh62495    3   47653100   47654100      1       1  150064       2.0591      0.01974
enh62535    3   48099400   48100400      1       1  150064        1.666      0.04786
enh62541    3   48115600   48116600      1       1  150064       2.0122       0.0221
enh62547    3   48160300   48161300      1       1  150064       1.8275      0.03381
enh62550    3   48192300   48193300      3       1  150064        1.899     0.028779
enh62551    3   48193200   48194200      2       1  150064       2.1947     0.014092
enh62555    3   48258700   48259700      3       1  150064       2.1006     0.017839
enh62556    3   48273700   48274700      1       1  150064       2.3819     0.008612
enh62557    3   48274200   48275200      2       1  150064       2.8184    0.0024135
enh62558    3   48281500   48282500      3       1  150064       2.1688     0.015048
enh62585    3   48671100   48672100      2       1  150064       2.3372    0.0097139
enh62587    3   48693800   48694800      1       1  150064        2.472     0.006718
enh62591    3   48724000   48725000      1       1  150064       2.3709     0.008872
enh62592    3   48729900   48730900      2       1  150064       2.2037     0.013774
enh62593    3   48730600   48731600      2       1  150064       1.7726      0.03815
enh62594    3   48733200   48734200      2       1  150064       1.9281     0.026919
enh62595    3   48735000   48736000      4       2  150064       2.0676     0.019339
enh62596    3   48739800   48740800      3       2  150064       1.6535     0.049117
enh62598    3   48745900   48746900      2       1  150064       1.6997     0.044593
enh62599    3   48750300   48751300      1       1  150064       2.0126      0.02208
enh62600    3   48752200   48753200      1       1  150064       2.2268      0.01298
enh62601    3   48754800   48755800      1       1  150064       2.1125      0.01732
enh62609    3   48918700   48919700      1       1  150064       1.8089      0.03523
enh62614    3   48964000   48965000      1       1  150064       1.7185      0.04285
enh62618    3   48968500   48969500      1       1  150064       1.7662      0.03868
enh62622    3   48972600   48973600      2       1  150064       2.2907      0.01099
enh62640    3   49156200   49157200      2       1  150064       2.1108     0.017397
enh62644    3   49201800   49202800      1       1  150064       2.1306      0.01656
enh62647    3   49211200   49212200      2       1  150064       2.1347     0.016391
enh62651    3   49275700   49276700      5       2  150064       1.7737     0.038055
enh62655    3   49334200   49335200      4       2  150064       1.8961     0.028972
enh62658    3   49378700   49379700      3       1  150064       1.7785     0.037657
enh62663    3   49414900   49415900      2       1  150064       1.9668     0.024604
enh62666    3   49423400   49424400      5       3  150064       2.2637     0.011796
enh62667    3   49425800   49426800      1       1  150064        1.854      0.03187
enh62669    3   49431400   49432400      6       3  150064       1.9128     0.027888
enh62671    3   49436700   49437700      3       2  150064       2.1673     0.015107
enh62675    3   49450800   49451800      3       2  150064       1.7453     0.040468
enh62678    3   49459300   49460300      1       1  150064       2.1956      0.01406
enh62679    3   49467200   49468200      1       1  150064        2.313      0.01036
enh62683    3   49502900   49503900      2       1  150064        1.769     0.038446
enh62688    3   49521100   49522100      3       1  150064       1.9154     0.027722
enh62696    3   49590200   49591200      3       2  150064        2.041     0.020626
enh62702    3   49732300   49733300      1       1  150064       2.2998      0.01073
enh62709    3   49843100   49844100      1       1  150064       2.0166      0.02187
enh62710    3   49849700   49850700      1       1  150064       2.3804     0.008648
enh62712    3   49892600   49893600      2       1  150064       2.2205     0.013191
enh62714    3   49938000   49939000      1       1  150064       2.8215      0.00239
enh62717    3   49967900   49968900      1       1  150064       3.0538      0.00113
enh62718    3   49978400   49979400      2       1  150064        2.531    0.0056873
enh62720    3   49997200   49998200      2       1  150064       2.9361    0.0016618
enh62721    3   50003800   50004800      1       1  150064       3.0519     0.001137
enh62722    3   50125400   50126400      3       1  150064       1.7618     0.039055
enh62723    3   50128100   50129100      3       1  150064       2.8328    0.0023068
enh62728    3   50231800   50232800      1       1  150064       3.4946    0.0002374
enh62736    3   50286800   50287800      3       1  150064       2.5802    0.0049365
enh62739    3   50291800   50292800      3       2  150064       2.9169    0.0017674
enh62741    3   50296500   50297500      1       1  150064       2.6618     0.003886
enh62796    3   51424500   51425500      1       1  150064       2.0468      0.02034
enh62798    3   51430500   51431500      1       1  150064       2.1198      0.01701
enh62801    3   51593600   51594600      3       1  150064       2.5281    0.0057334
enh62833    3   52099400   52100400      2       1  150064       1.9623     0.024863
enh62835    3   52123100   52124100      1       1  150064        1.723      0.04244
enh62837    3   52143000   52144000      3       1  150064       2.0685     0.019296
enh62844    3   52217100   52218100      2       1  150064       2.7869    0.0026611
enh62847    3   52230200   52231200      2       1  150064       3.5017   0.00023113
enh62848    3   52233200   52234200      1       1  150064       3.9421    4.039e-05
enh62849    3   52236200   52237200      1       1  150064        3.771    8.131e-05
enh62852    3   52267300   52268300      4       2  150064       3.4216   0.00031128
enh62857    3   52287300   52288300      1       1  150064       5.6654    7.336e-09
enh62858    3   52304700   52305700      2       1  150064         4.45   4.2937e-06
enh62863    3   52333500   52334500      4       2  150064       3.9249   4.3386e-05
enh62874    3   52490800   52491800      2       1  150064       3.4041   0.00033195
enh62881    3   52559100   52560100      2       1  150064       4.4057   5.2729e-06
enh62883    3   52568600   52569600      3       2  150064       4.5318   2.9247e-06
enh62885    3   52572500   52573500      4       2  150064       3.1443   0.00083228
enh62886    3   52573600   52574600      3       1  150064       3.1335   0.00086361
enh62890    3   52717600   52718600      2       1  150064       4.4416   4.4639e-06
enh62891    3   52737700   52738700      1       1  150064       4.5918    2.197e-06
enh62892    3   52741200   52742200      1       1  150064       3.4679    0.0002623
enh62893    3   52803100   52804100      1       1  150064       5.0609    2.086e-07
enh62895    3   52865200   52866200      3       1  150064       3.6853   0.00011424
enh62896    3   52869200   52870200      3       2  150064       5.6433   8.3402e-09
enh62897    3   52877100   52878100      1       1  150064       1.9797      0.02387
enh62898    3   52882400   52883400      2       1  150064       4.9173   4.3883e-07
enh62900    3   52924800   52925800      2       1  150064       4.5315   2.9289e-06
enh62901    3   52926600   52927600      3       1  150064       1.6979     0.044759
enh62903    3   53011800   53012800      1       1  150064       3.0183     0.001271
enh62906    3   53060300   53061300      3       2  150064       5.2966   5.9004e-08
enh62908    3   53077500   53078500      2       1  150064       4.0936   2.1237e-05
enh62909    3   53080600   53081600      1       1  150064       2.7686     0.002815
enh62910    3   53105800   53106800      2       1  150064       2.1692     0.015032
enh62913    3   53147200   53148200      3       2  150064       2.3014     0.010685
enh62917    3   53184000   53185000      2       1  150064       1.7249     0.042276
enh62923    3   53227900   53228900      3       1  150064       1.8336     0.033355
enh62925    3   53269900   53270900     10       2  150064       2.4965    0.0062713
enh62926    3   53272000   53273000      5       2  150064       3.0313    0.0012175
enh62927    3   53276500   53277500      6       2  150064       2.9043    0.0018406
enh62930    3   53290000   53291000      4       2  150064       2.6459    0.0040737
enh62931    3   53293400   53294400      3       1  150064       2.9151    0.0017778
enh62934    3   53303900   53304900      1       1  150064       1.9089      0.02814
enh62935    3   53328000   53329000      5       2  150064       2.1589     0.015429
enh62937    3   53354700   53355700      1       1  150064       1.6692      0.04754
enh62938    3   53357200   53358200      3       1  150064       1.8416     0.032765
enh62939    3   53358000   53359000      2       1  150064       1.8425     0.032701
enh62941    3   53363800   53364800      3       2  150064       3.3767   0.00036674
enh62942    3   53376100   53377100      1       1  150064       4.0947    2.114e-05
enh62943    3   53379500   53380500      1       1  150064        4.146    1.692e-05
enh62944    3   53534600   53535600      3       2  150064       3.0304    0.0012211
enh62960    3   53914000   53915000      1       1  150064       2.2603       0.0119
enh62962    3   53923800   53924800      1       1  150064       2.6099     0.004528
enh62974    3   54561200   54562200      4       2  150064       2.1703     0.014993
enh62989    3   56644400   56645400      5       2  150064       2.1792     0.014659
enh63040    3   57263000   57264000      1       1  150064       1.7645      0.03882
enh63046    3   57572300   57573300      4       2  150064       1.6587     0.048593
enh63069    3   57878200   57879200      1       1  150064       1.6662      0.04784
enh63111    3   58105900   58106900      2       1  150064       2.0228     0.021544
enh63114    3   58149800   58150800      2       1  150064       1.8904      0.02935
enh63117    3   58163600   58164600     11       2  150064       1.8072     0.035367
enh63118    3   58174500   58175500      2       1  150064       1.7697     0.038385
enh63119    3   58184100   58185100      3       2  150064       2.0519      0.02009
enh63127    3   58273000   58274000      2       1  150064        2.578    0.0049682
enh63133    3   58372500   58373500      5       2  150064       2.0987     0.017921
enh63134    3   58374200   58375200      4       2  150064       2.2624     0.011836
enh63136    3   58384300   58385300      3       1  150064       2.2677     0.011672
enh63137    3   58400000   58401000      2       1  150064       1.8105     0.035106
enh63138    3   58405000   58406000      7       2  150064       2.2735     0.011499
enh63139    3   58417800   58418800      2       1  150064       2.2582     0.011967
enh63140    3   58420200   58421200      6       3  150064       1.8137     0.034862
enh63142    3   58456500   58457500      2       1  150064       2.2212     0.013169
enh63144    3   58469900   58470900      2       1  150064       2.5911    0.0047839
enh63146    3   58479300   58480300      2       1  150064       1.9968     0.022922
enh63161    3   59437000   59438000     10       2  150064        1.937     0.026371
enh63169    3   61225400   61226400      4       2  150064       2.1778     0.014709
enh63170    3   61237600   61238600      4       2  150064       1.7454     0.040454
enh63220    3   61833400   61834400      3       1  150064       2.2755     0.011438
enh63222    3   61841000   61842000      2       1  150064       2.8095    0.0024807
enh63223    3   61848600   61849600      2       1  150064       1.9559     0.025237
enh63225    3   61857400   61858400      1       1  150064       1.9515       0.0255
enh63227    3   61860900   61861900      1       1  150064        1.974      0.02419
enh63234    3   61902600   61903600      1       1  150064       1.8039      0.03562
enh63243    3   62075600   62076600      3       1  150064       1.6605     0.048409
enh63244    3   62078800   62079800      8       2  150064       3.5888   0.00016609
enh63245    3   62080600   62081600      5       2  150064       1.9471     0.025762
enh63246    3   62082500   62083500      2       1  150064        1.799     0.036011
enh63247    3   62085600   62086600      3       2  150064       2.7729    0.0027782
enh63248    3   62086800   62087800      7       3  150064       2.6657     0.003841
enh63249    3   62094900   62095900      7       2  150064       1.7895     0.036765
enh63250    3   62098400   62099400      2       1  150064       1.6924     0.045285
enh63255    3   62129200   62130200      3       2  150064       2.1539     0.015623
enh63276    3   62640700   62641700      2       1  150064        2.873    0.0020332
enh63285    3   63850600   63851600      5       2  150064       2.7717    0.0027884
enh63286    3   63857700   63858700      2       1  150064       2.8442     0.002226
enh63288    3   63896200   63897200      4       2  150064       2.3692    0.0089141
enh63291    3   63919500   63920500      1       1  150064       2.6535     0.003983
enh63296    3   63950600   63951600      2       1  150064       2.0097     0.022229
enh63297    3   63951400   63952400      2       1  150064       4.1676   1.5389e-05
enh63299    3   63953800   63954800      2       1  150064        2.671    0.0037808
enh63300    3   63954500   63955500      3       2  150064       2.5941    0.0047425
enh63303    3   63958200   63959200      2       1  150064       1.9866     0.023486
enh63304    3   63961600   63962600      2       1  150064       2.3863    0.0085094
enh63307    3   64007000   64008000      3       2  150064       2.3156     0.010291
enh63308    3   64016000   64017000      4       2  150064       1.7161      0.04307
enh63311    3   64107700   64108700      4       2  150064        2.299     0.010753
enh63315    3   64136500   64137500      4       2  150064       3.1658   0.00077342
enh63316    3   64146800   64147800      2       1  150064       1.9231     0.027235
enh63318    3   64169900   64170900      2       1  150064       4.0114   3.0178e-05
enh63319    3   64173500   64174500      3       1  150064        2.646    0.0040728
enh63320    3   64176300   64177300      7       3  150064       1.9882     0.023393
enh63324    3   64196300   64197300      2       1  150064       1.6875     0.045755
enh63327    3   64200400   64201400      2       1  150064       2.0011     0.022691
enh63328    3   64201200   64202200      4       2  150064       2.7123    0.0033414
enh63329    3   64201600   64202600      5       3  150064       1.8334     0.033373
enh63332    3   64204200   64205200      4       2  150064       1.7169     0.042998
enh63333    3   64205600   64206600      5       2  150064        1.829     0.033703
enh63380    3   64846000   64847000      2       1  150064       1.8883     0.029496
enh63414    3   65604700   65605700      5       2  150064       1.8333     0.033382
enh63425    3   65816400   65817400      5       2  150064       1.6614     0.048318
enh63430    3   65869100   65870100      8       2  150064       1.9126     0.027897
enh63457    3   65975500   65976500      4       2  150064       2.3799     0.008658
enh63519    3   66531200   66532200      1       1  150064       1.7962      0.03623
enh63535    3   67047400   67048400      2       1  150064       1.8736     0.030492
enh63538    3   67650800   67651800      1       1  150064       2.4551     0.007043
enh63539    3   67685600   67686600      3       1  150064       1.7835     0.037251
enh63540    3   67688400   67689400      2       1  150064       1.7652     0.038767
enh63542    3   67698300   67699300      3       1  150064       2.0367      0.02084
enh63543    3   67700500   67701500      3       2  150064       3.1657   0.00077359
enh63544    3   67703200   67704200      5       1  150064       2.1378     0.016268
enh63579    3   69355600   69356600      5       3  150064       1.9529     0.025413
enh63583    3   69383600   69384600      4       2  150064        2.083     0.018626
enh63584    3   69388000   69389000      5       2  150064       2.6679    0.0038166
enh63587    3   69417200   69418200     11       1  150064       2.9979    0.0013593
enh63589    3   69435400   69436400      4       2  150064       2.3103     0.010435
enh63592    3   69469800   69470800      3       2  150064       2.3952    0.0083052
enh63610    3   69794400   69795400      4       1  150064       3.4025   0.00033391
enh63611    3   69797900   69798900      1       1  150064         1.96        0.025
enh63612    3   69802000   69803000      2       1  150064       1.9781     0.023959
enh63613    3   69803100   69804100      4       2  150064       4.1535   1.6373e-05
enh63614    3   69807000   69808000      4       1  150064       3.4947   0.00023732
enh63623    3   69835100   69836100      2       1  150064        2.464    0.0068695
enh63624    3   69840100   69841100      2       1  150064       3.6867   0.00011358
enh63625    3   69842200   69843200      2       1  150064       2.8914    0.0019175
enh63627    3   69853400   69854400      2       1  150064       3.2749   0.00052852
enh63628    3   69857400   69858400      3       2  150064       2.1863     0.014395
enh63629    3   69860300   69861300      6       1  150064       3.1544   0.00080424
enh63630    3   69864900   69865900      4       1  150064       3.1671   0.00076984
enh63631    3   69868400   69869400      9       2  150064       3.3264    0.0004398
enh63632    3   69869300   69870300      9       2  150064        3.679   0.00011708
enh63633    3   69871000   69872000      3       2  150064        3.512   0.00022235
enh63635    3   69885700   69886700      2       1  150064       3.8883   5.0481e-05
enh63636    3   69887700   69888700      5       2  150064       3.4381   0.00029293
enh63637    3   69899600   69900600      5       2  150064       2.7418    0.0030554
enh63638    3   69904200   69905200      2       1  150064        2.403    0.0081317
enh63639    3   69905800   69906800      6       1  150064       3.6073   0.00015469
enh63654    3   70902800   70903800      1       1  150064       2.0777      0.01887
enh63672    3   71100400   71101400      2       1  150064       2.1929     0.014156
enh63679    3   71122600   71123600      2       1  150064       1.6546     0.049006
enh63680    3   71127700   71128700      4       1  150064       1.8485     0.032265
enh63681    3   71128400   71129400      1       1  150064       1.7362      0.04126
enh63685    3   71148800   71149800      1       1  150064       1.7816      0.03741
enh63688    3   71156700   71157700      1       1  150064       2.2562      0.01203
enh63690    3   71161400   71162400      3       2  150064       3.5233   0.00021307
enh63691    3   71166600   71167600      1       1  150064       3.1354    0.0008581
enh63692    3   71168000   71169000      1       1  150064       1.7172      0.04297
enh63693    3   71172000   71173000      2       1  150064       3.4366    0.0002945
enh63694    3   71175500   71176500      5       2  150064       2.1267     0.016723
enh63697    3   71191600   71192600      3       1  150064       1.6807      0.04641
enh63701    3   71253200   71254200      4       2  150064       2.7802     0.002716
enh63704    3   71274400   71275400      3       2  150064       3.6639   0.00012418
enh63705    3   71276000   71277000      1       1  150064       2.5692     0.005097
enh63707    3   71288700   71289700      2       1  150064       3.6057   0.00015566
enh63709    3   71294100   71295100      3       1  150064       1.9355     0.026462
enh63710    3   71296500   71297500      4       2  150064       3.8755   5.3204e-05
enh63712    3   71301500   71302500      2       1  150064       4.3596   6.5151e-06
enh63715    3   71311800   71312800      1       1  150064       2.4199     0.007763
enh63717    3   71359300   71360300      3       1  150064       3.1417   0.00083982
enh63722    3   71472100   71473100      3       2  150064        2.349    0.0094126
enh63725    3   71481100   71482100      4       2  150064       2.2854     0.011144
enh63726    3   71483000   71484000      7       3  150064       2.2015      0.01385
enh63731    3   71496100   71497100      1       1  150064       2.2262        0.013
enh63732    3   71514800   71515800      2       1  150064       2.0771     0.018897
enh63733    3   71517500   71518500      3       1  150064       3.5408   0.00019947
enh63734    3   71546200   71547200      5       1  150064       2.7416    0.0030572
enh63735    3   71553400   71554400      1       1  150064       4.8402    6.485e-07
enh63736    3   71570800   71571800      4       1  150064       4.4782   3.7636e-06
enh63737    3   71580000   71581000      1       1  150064       1.7832      0.03728
enh63738    3   71592100   71593100      1       1  150064       3.4803    0.0002504
enh63760    3   72323400   72324400      1       1  150064       1.9322      0.02667
enh63763    3   72347400   72348400      5       2  150064       2.2409     0.012516
enh63767    3   72378300   72379300      2       1  150064       2.3925    0.0083672
enh63785    3   72487300   72488300      1       1  150064       1.8821      0.02991
enh63791    3   72531300   72532300      4       1  150064       1.9651     0.024701
enh63795    3   72540900   72541900      5       2  150064       1.7452     0.040473
enh63811    3   73001400   73002400      4       2  150064       2.0075      0.02235
enh63813    3   73005800   73006800      1       1  150064       2.1198      0.01701
enh63816    3   73050100   73051100      6       1  150064       2.0491     0.020225
enh63818    3   73053100   73054100      6       2  150064       2.2029     0.013801
enh63819    3   73058700   73059700      5       2  150064       1.9288     0.026881
enh63820    3   73061100   73062100      7       2  150064       1.6875     0.045756
enh63822    3   73069000   73070000      1       1  150064       2.0716      0.01915
enh63823    3   73070800   73071800      2       1  150064       1.7264     0.042141
enh63826    3   73077800   73078800      4       2  150064       1.7161     0.043076
enh63827    3   73086500   73087500      2       1  150064       1.9033     0.028498
enh63828    3   73088400   73089400      7       2  150064       1.8921     0.029237
enh63829    3   73089900   73090900      4       1  150064        1.986     0.023517
enh63831    3   73093300   73094300      7       2  150064       1.9529     0.025415
enh63832    3   73094600   73095600      6       2  150064       1.8651     0.031083
enh63833    3   73104500   73105500      1       1  150064       1.6871      0.04579
enh63834    3   73110300   73111300      3       2  150064        1.663     0.048154
enh63835    3   73119600   73120600      1       1  150064       2.3496     0.009396
enh63851    3   73501600   73502600      5       2  150064       1.7612     0.039099
enh63862    3   73565700   73566700      1       1  150064       1.9348      0.02651
enh63863    3   73568600   73569600      1       1  150064       1.7643      0.03884
enh63897    3   73668400   73669400      4       2  150064       1.8895     0.029413
enh63898    3   73675100   73676100      1       1  150064       2.1507      0.01575
enh63913    3   76614600   76615600      2       1  150064       1.6459     0.049896
enh63932    3   81659400   81660400      2       1  150064       1.9405     0.026157
enh63933    3   81675200   81676200      4       2  150064       2.0268     0.021339
enh63972    3   94853800   94854800     11       3  150064       2.3158     0.010283
enh63974    3   97484100   97485100      1       1  150064       2.5832     0.004895
enh63976    3   97543300   97544300      1       1  150064       1.7723      0.03817
enh63978    3   97545400   97546400      1       1  150064       1.7705      0.03832
enh63984    3   97620600   97621600      1       1  150064       1.7412      0.04082
enh63993    3   98411600   98412600      1       1  150064       2.4857     0.006465
enh64030    3   99377100   99378100      3       1  150064       2.0199     0.021698
enh64032    3   99396500   99397500      3       1  150064       2.0202      0.02168
enh64115    3  100144400  100145400      1       1  150064       1.6565      0.04881
enh64128    3  100599000  100600000      7       2  150064       1.7423     0.040732
enh64172    3  105088700  105089700      1       1  150064       2.4325     0.007497
enh64179    3  105502200  105503200      2       1  150064       2.3491    0.0094087
enh64180    3  105504400  105505400      2       1  150064       2.3988    0.0082247
enh64181    3  105504800  105505800      2       1  150064       1.6825     0.046234
enh64182    3  105509000  105510000      2       1  150064       1.9383     0.026296
enh64183    3  105510900  105511900      4       2  150064        2.283     0.011215
enh64184    3  105513400  105514400      3       2  150064       2.4524    0.0070961
enh64188    3  105523700  105524700      4       2  150064       2.7549    0.0029359
enh64189    3  105525400  105526400      3       2  150064       2.9515     0.001581
enh64190    3  105527600  105528600      3       2  150064       2.0647     0.019475
enh64191    3  105530800  105531800      1       1  150064       2.3545     0.009275
enh64199    3  105562500  105563500      2       1  150064       1.7758     0.037887
enh64206    3  105582600  105583600      5       3  150064       1.7373     0.041169
enh64209    3  105656700  105657700      2       1  150064       1.8676     0.030909
enh64231    3  106982400  106983400      4       2  150064        2.014     0.022006
enh64232    3  107244800  107245800      3       2  150064       2.0587     0.019761
enh64235    3  107322600  107323600      2       1  150064       1.6703     0.047434
enh64236    3  107361900  107362900      5       2  150064       1.9043     0.028435
enh64237    3  107380400  107381400      1       1  150064       2.2708      0.01158
enh64241    3  107402900  107403900      1       1  150064       2.6608     0.003898
enh64256    3  107806800  107807800      4       2  150064       2.1767     0.014752
enh64257    3  107810200  107811200      3       2  150064       2.2722     0.011539
enh64259    3  107845800  107846800      2       1  150064       3.5055   0.00022785
enh64260    3  107939200  107940200      4       1  150064       3.1598   0.00078945
enh64261    3  107942400  107943400      3       2  150064       1.9197     0.027449
enh64277    3  111040200  111041200      8       2  150064       1.9455     0.025856
enh64315    3  111685900  111686900      2       1  150064        2.109     0.017473
enh64351    3  112353700  112354700      1       1  150064       2.2966      0.01082
enh64387    3  113348800  113349800      2       1  150064       1.8377     0.033051
enh64398    3  113467400  113468400      2       1  150064       2.1893     0.014287
enh64411    3  114095000  114096000      1       1  150064       1.8851      0.02971
enh64429    3  114173900  114174900      1       1  150064       3.2368    0.0006044
enh64443    3  114315000  114316000      2       1  150064       2.6492    0.0040346
enh64446    3  114335800  114336800      3       2  150064       2.6356    0.0041996
enh64447    3  114340600  114341600      6       2  150064        3.197   0.00069442
enh64450    3  114377800  114378800      4       2  150064        2.748    0.0029978
enh64476    3  115099900  115100900      5       2  150064       2.1696     0.015018
enh64525    3  119186600  119187600      4       2  150064       1.6637     0.048088
enh64527    3  119278200  119279200      7       2  150064       1.7751     0.037944
enh64579    3  120137000  120138000      1       1  150064       1.8344       0.0333
enh64581    3  120144800  120145800      1       1  150064       1.7654      0.03875
enh64596    3  120234800  120235800      5       2  150064       1.9796     0.023876
enh64602    3  120286200  120287200      5       3  150064       2.6967    0.0035017
enh64629    3  121714000  121715000      3       1  150064        2.163     0.015272
enh64630    3  121717200  121718200      2       1  150064       2.1789     0.014668
enh64646    3  122511200  122512200      6       3  150064        1.796     0.036246
enh64648    3  122612800  122613800      4       2  150064        3.171   0.00075949
enh64663    3  122787400  122788400      4       2  150064       2.6812    0.0036676
enh64664    3  122789000  122790000      4       1  150064       2.8865     0.001948
enh64665    3  122790500  122791500      4       2  150064       2.1361     0.016334
enh64711    3  123354800  123355800      4       2  150064       1.8847     0.029732
enh64740    3  123753400  123754400      3       2  150064       2.1275     0.016691
enh64748    3  123835400  123836400      2       1  150064        1.985     0.023575
enh64753    3  123860600  123861600      3       2  150064       2.2872     0.011091
enh64759    3  123921300  123922300      2       1  150064       2.0292     0.021217
enh64760    3  123953500  123954500      2       1  150064       2.1526     0.015675
enh64761    3  123961600  123962600      3       1  150064       3.6025    0.0001576
enh64762    3  123964900  123965900      3       1  150064       4.1997   1.3366e-05
enh64763    3  123967700  123968700      5       3  150064       3.7697   8.1732e-05
enh64765    3  123979000  123980000      4       1  150064       3.3847    0.0003563
enh64766    3  123994800  123995800      1       1  150064       3.8505    5.893e-05
enh64767    3  124002300  124003300      1       1  150064        3.743    9.093e-05
enh64768    3  124082400  124083400      3       2  150064       3.3314   0.00043202
enh64771    3  124138600  124139600      4       2  150064       2.3004     0.010712
enh64772    3  124139400  124140400      3       1  150064       2.9154    0.0017762
enh64782    3  124327000  124328000      6       3  150064       1.8138     0.034854
enh64790    3  124449900  124450900      6       3  150064       2.1201     0.017001
enh64806    3  124551500  124552500      1       1  150064       2.3606     0.009122
enh64812    3  124595000  124596000      4       2  150064       1.7681     0.038524
enh64814    3  124598000  124599000      3       1  150064        2.243     0.012449
enh64815    3  124601000  124602000      1       1  150064       2.2984      0.01077
enh64816    3  124603200  124604200      6       1  150064       2.0389     0.020728
enh64817    3  124603800  124604800      3       1  150064       2.0111     0.022158
enh64821    3  124704300  124705300      4       1  150064       1.6788       0.0466
enh64827    3  124724200  124725200      3       2  150064       2.0054     0.022459
enh64844    3  124847800  124848800      7       4  150064       2.4285    0.0075806
enh64850    3  124998800  124999800      2       1  150064       2.3512     0.009356
enh64855    3  125077500  125078500      1       1  150064       2.6884      0.00359
enh64856    3  125078100  125079100      1       1  150064       2.6884      0.00359
enh64863    3  125309800  125310800      2       1  150064       2.4667     0.006818
enh64865    3  125315000  125316000      5       3  150064       1.9109     0.028007
enh64867    3  125342600  125343600      4       1  150064       1.8666     0.030977
enh64873    3  125758800  125759800      4       1  150064       1.9131     0.027866
enh64896    3  126107800  126108800      2       1  150064        2.122      0.01692
enh64909    3  126530200  126531200      1       1  150064       1.7109      0.04355
enh64918    3  126667400  126668400      7       3  150064       1.7493     0.040119
enh64926    3  126857000  126858000      6       3  150064        1.739     0.041021
enh64931    3  127305200  127306200      1       1  150064       1.6953      0.04501
enh64937    3  127348600  127349600      2       1  150064       1.9413     0.026109
enh64978    3  127798800  127799800      2       1  150064       2.8751    0.0020196
enh64981    3  127819000  127820000      2       1  150064       3.9669   3.6401e-05
enh64989    3  127874100  127875100      2       1  150064       1.7007       0.0445
enh64993    3  127897800  127898800      3       2  150064       3.9156   4.5091e-05
enh64994    3  127899200  127900200      2       1  150064       3.2432   0.00059092
enh64995    3  127913300  127914300      3       1  150064        3.536    0.0002031
enh64996    3  127916400  127917400      3       2  150064       4.2951    8.729e-06
enh64997    3  127926400  127927400      1       1  150064       3.6789    0.0001171
enh64998    3  127928600  127929600      3       2  150064       3.1417   0.00083977
enh64999    3  127934900  127935900      4       2  150064       4.2966    8.671e-06
enh65000    3  127947700  127948700      3       1  150064       3.8282   6.4549e-05
enh65009    3  128083300  128084300      2       1  150064       3.5481   0.00019401
enh65053    3  128538900  128539900      1       1  150064        3.316    0.0004565
enh65062    3  128712000  128713000      2       1  150064       2.5048    0.0061269
enh65071    3  128805600  128806600      1       1  150064       2.0976      0.01797
enh65080    3  128877800  128878800      2       1  150064       1.6767     0.046798
enh65086    3  128930300  128931300      1       1  150064        2.084      0.01858
enh65089    3  128958600  128959600      3       1  150064       2.8831    0.0019688
enh65091    3  128966600  128967600      3       1  150064       2.7164    0.0033002
enh65093    3  128996400  128997400      3       2  150064        3.131   0.00087118
enh65094    3  128998700  128999700      1       1  150064       3.4818     0.000249
enh65096    3  129023400  129024400      1       1  150064       3.6939    0.0001104
enh65098    3  129032400  129033400      2       1  150064       2.9966    0.0013648
enh65100    3  129068100  129069100      2       1  150064       2.3862     0.008511
enh65128    3  129305800  129306800      5       2  150064       1.7562     0.039524
enh65130    3  129310700  129311700      5       3  150064       2.1873     0.014359
enh65132    3  129317100  129318100      4       2  150064       1.8621     0.031294
enh65136    3  129334300  129335300      3       2  150064       1.7441     0.040567
enh65152    3  129511700  129512700      1       1  150064         1.87      0.03074
enh65163    3  130462700  130463700      1       1  150064       1.9919      0.02319
enh65178    3  130746000  130747000      3       2  150064       1.8342     0.033309
enh65212    3  133015000  133016000      3       2  150064       2.5373    0.0055851
enh65235    3  133602400  133603400      4       2  150064       2.4972    0.0062587
enh65236    3  133606500  133607500      4       2  150064       1.9653     0.024692
enh65320    3  135683100  135684100      2       1  150064       3.2415   0.00059451
enh65321    3  135686800  135687800      2       1  150064       3.6211   0.00014665
enh65322    3  135693000  135694000      2       1  150064       3.6891   0.00011254
enh65323    3  135709400  135710400      4       2  150064       4.2384   1.1254e-05
enh65324    3  135736200  135737200      2       1  150064       3.6323   0.00014047
enh65326    3  135741200  135742200      5       3  150064       3.6273   0.00014319
enh65330    3  135875800  135876800      2       1  150064       3.4455   0.00028497
enh65340    3  135907100  135908100      2       1  150064       3.4748   0.00025557
enh65341    3  135968200  135969200      2       1  150064       3.6371   0.00013789
enh65343    3  136000400  136001400      2       1  150064       4.8233   7.0616e-07
enh65345    3  136069000  136070000      4       2  150064       3.9783   3.4701e-05
enh65348    3  136350800  136351800      4       2  150064       3.4995    0.0002331
enh65351    3  136408200  136409200      2       1  150064       2.0036     0.022557
enh65352    3  136444700  136445700      1       1  150064       3.1766    0.0007451
enh65356    3  136449800  136450800      2       1  150064       2.5073    0.0060829
enh65357    3  136467400  136468400      3       2  150064       2.7043    0.0034223
enh65358    3  136472600  136473600      2       1  150064       3.1548   0.00080316
enh65359    3  136502200  136503200      1       1  150064       3.1101     0.000935
enh65361    3  136505600  136506600      2       1  150064        3.281   0.00051724
enh65362    3  136520400  136521400      2       1  150064       2.3237      0.01007
enh65363    3  136536400  136537400      3       1  150064       3.0338    0.0012075
enh65364    3  136539000  136540000      3       1  150064       2.9199    0.0017506
enh65365    3  136554900  136555900      2       1  150064        2.781    0.0027097
enh65366    3  136557900  136558900      3       1  150064       3.4112   0.00032336
enh65367    3  136582100  136583100      2       1  150064       2.9709    0.0014849
enh65368    3  136603800  136604800      3       1  150064       3.1109   0.00093257
enh65369    3  136612600  136613600      1       1  150064       3.0285     0.001229
enh65371    3  136617500  136618500      2       1  150064       2.4929    0.0063349
enh65372    3  136625300  136626300      3       1  150064       2.5698    0.0050877
enh65374    3  136631200  136632200      3       2  150064       2.0321     0.021071
enh65375    3  136637000  136638000      1       1  150064       2.8617     0.002107
enh65376    3  136651600  136652600      3       2  150064       2.9111    0.0018007
enh65377    3  136661500  136662500      2       1  150064       2.4908    0.0063731
enh65378    3  136713600  136714600      2       1  150064       1.9002     0.028701
enh65389    3  137904800  137905800      2       1  150064       1.9238     0.027192
enh65392    3  137924000  137925000      1       1  150064       2.1035      0.01771
enh65397    3  138072600  138073600      4       2  150064        1.963     0.024822
enh65398    3  138078000  138079000      4       1  150064       1.8077     0.035328
enh65406    3  138114300  138115300      1       1  150064       2.0521      0.02008
enh65416    3  138392200  138393200      1       1  150064       2.1802      0.01462
enh65419    3  138494900  138495900      3       1  150064       1.8714     0.030646
enh65420    3  138495700  138496700      2       1  150064       1.8381     0.033023
enh65422    3  138517300  138518300      2       1  150064       1.8942     0.029101
enh65425    3  138536700  138537700      1       1  150064       1.8135      0.03488
enh65448    3  139482600  139483600      7       2  150064       1.9634     0.024801
enh65452    3  139659400  139660400      7       3  150064       2.3797    0.0086643
enh65454    3  139742000  139743000      3       2  150064       1.7441     0.040575
enh65460    3  140287400  140288400      4       2  150064       1.7456      0.04044
enh65461    3  140291000  140292000      2       1  150064       1.9179     0.027559
enh65463    3  140315500  140316500      1       1  150064       4.2753    9.544e-06
enh65464    3  140426900  140427900      3       1  150064       1.8794     0.030094
enh65465    3  140438400  140439400      6       1  150064       2.8912    0.0019188
enh65475    3  140794700  140795700      3       1  150064       1.9477     0.025724
enh65483    3  140871200  140872200      2       1  150064       2.1687     0.015052
enh65510    3  141138600  141139600      5       2  150064       2.2662      0.01172
enh65528    3  141221200  141222200      1       1  150064        2.099      0.01791
enh65539    3  141571500  141572500      4       2  150064       1.6643     0.048031
enh65560    3  142572000  142573000      1       1  150064       1.7397      0.04096
enh65570    3  142706200  142707200      4       2  150064       2.0839     0.018587
enh65572    3  142721700  142722700      1       1  150064       2.6068     0.004569
enh65578    3  143026000  143027000      3       2  150064       1.6952     0.045015
enh65645    3  148915000  148916000      4       1  150064       2.1274     0.016692
enh65647    3  148939400  148940400      4       2  150064       2.4525    0.0070927
enh65705    3  149297900  149298900      1       1  150064       1.7712      0.03826
enh65789    3  150325900  150326900      2       1  150064       2.6927    0.0035443
enh65790    3  150326600  150327600      3       2  150064       2.2344     0.012727
enh65856    3  152035100  152036100      3       2  150064       2.3324    0.0098396
enh65857    3  152036000  152037000      3       2  150064       2.3114     0.010405
enh65876    3  152081800  152082800      1       1  150064       2.5358      0.00561
enh65878    3  152092100  152093100      2       1  150064       1.8112     0.035054
enh65882    3  152097800  152098800      2       1  150064       2.0184     0.021772
enh65900    3  152147100  152148100      3       2  150064       2.4936    0.0063222
enh65910    3  152367700  152368700      6       2  150064       1.9116     0.027961
enh65912    3  152389700  152390700      5       2  150064       2.1414     0.016119
enh65913    3  152855800  152856800      1       1  150064       1.6826      0.04623
enh65925    3  154038000  154039000      1       1  150064       2.4668     0.006817
enh65984    3  156794800  156795800      5       1  150064       2.0288     0.021238
enh65988    3  156815200  156816200      4       2  150064       1.8368      0.03312
enh66057    3  159554800  159555800      2       1  150064       1.6544     0.049027
enh66059    3  159558300  159559300      1       1  150064       1.8891      0.02944
enh66061    3  159562400  159563400      3       1  150064       1.7571     0.039448
enh66080    3  159611500  159612500      1       1  150064       2.6663     0.003835
enh66105    3  160514500  160515500      3       1  150064       1.7514     0.039939
enh66110    3  160543100  160544100      3       1  150064       2.1743     0.014841
enh66112    3  160559600  160560600      1       1  150064       2.6254     0.004327
enh66113    3  160587600  160588600      4       2  150064       2.3267    0.0099919
enh66114    3  160594100  160595100      1       1  150064         2.06       0.0197
enh66124    3  160821300  160822300      2       1  150064       2.4988    0.0062306
enh66125    3  160823000  160824000      3       2  150064       2.1065     0.017582
enh66129    3  161133500  161134500      1       1  150064       2.3963      0.00828
enh66130    3  161852000  161853000      3       2  150064        4.311   8.1242e-06
enh66131    3  161912900  161913900      6       2  150064       3.2744   0.00052946
enh66144    3  167557500  167558500      4       1  150064       2.7056    0.0034086
enh66146    3  167587800  167588800      1       1  150064       2.5758        0.005
enh66148    3  167594400  167595400      3       2  150064        1.731      0.04173
enh66161    3  167803000  167804000      3       1  150064        1.909     0.028132
enh66162    3  167804100  167805100      1       1  150064       2.4413     0.007318
enh66163    3  167805900  167806900      3       1  150064       2.2753     0.011444
enh66165    3  167809200  167810200      4       1  150064       2.0899     0.018313
enh66166    3  167833700  167834700      7       1  150064       2.1306     0.016563
enh66167    3  167838800  167839800      1       1  150064       1.8286      0.03373
enh66169    3  168759400  168760400      3       1  150064       1.8583     0.031562
enh66175    3  169016600  169017600      6       3  150064       2.0504     0.020161
enh66179    3  169107400  169108400      2       1  150064       2.2091     0.013583
enh66190    3  169351000  169352000      1       1  150064       1.7068      0.04393
enh66192    3  169417100  169418100      2       1  150064       2.2414     0.012499
enh66195    3  169491800  169492800      1       1  150064       2.6075      0.00456
enh66197    3  169688500  169689500      2       1  150064       2.0416     0.020596
enh66198    3  169689700  169690700      2       1  150064       2.0603     0.019684
enh66199    3  169720400  169721400      2       1  150064       2.3225     0.010104
enh66200    3  169767000  169768000      2       1  150064        1.753     0.039804
enh66201    3  169869000  169870000      1       1  150064       2.5128     0.005989
enh66207    3  169944200  169945200      5       3  150064       2.0436     0.020495
enh66217    3  170331700  170332700      4       2  150064       2.1998     0.013912
enh66228    3  170584800  170585800      2       1  150064       2.1509     0.015742
enh66235    3  170891600  170892600      2       1  150064       1.6851     0.045987
enh66237    3  170893800  170894800      5       2  150064       1.7852     0.037112
enh66259    3  171049800  171050800      3       2  150064       2.8073    0.0024977
enh66279    3  171135200  171136200      2       1  150064        1.944     0.025946
enh66281    3  171138600  171139600      3       1  150064       1.7945     0.036364
enh66287    3  171174300  171175300      1       1  150064       1.9072      0.02825
enh66312    3  171509400  171510400      4       1  150064       1.9826     0.023706
enh66313    3  171519600  171520600      3       1  150064         2.18     0.014629
enh66422    3  172024800  172025800      3       2  150064       1.9309     0.026748
enh66442    3  172312400  172313400      8       2  150064       2.7023    0.0034428
enh66471    3  176757400  176758400      4       2  150064       2.9588    0.0015441
enh66472    3  176758800  176759800      1       1  150064        2.666     0.003838
enh66475    3  176777300  176778300      2       1  150064       2.5752    0.0050097
enh66476    3  176781200  176782200      3       1  150064        2.876    0.0020137
enh66479    3  176793400  176794400      2       1  150064        2.803    0.0025316
enh66480    3  176803800  176804800      3       2  150064       3.2682   0.00054123
enh66481    3  176806600  176807600      4       2  150064        1.838     0.033032
enh66485    3  176821800  176822800      5       2  150064       2.9531    0.0015729
enh66493    3  176846000  176847000      3       1  150064       2.2848     0.011162
enh66494    3  176847200  176848200      5       2  150064       2.5699    0.0050865
enh66496    3  176851700  176852700      4       2  150064       2.1332     0.016454
enh66501    3  176866500  176867500      2       1  150064       2.4719    0.0067194
enh66513    3  177001900  177002900      1       1  150064       1.9435      0.02598
enh66514    3  177009000  177010000      4       2  150064       2.5125     0.005994
enh66519    3  177053700  177054700      1       1  150064        3.067     0.001081
enh66534    3  177231400  177232400      3       2  150064       2.0397     0.020692
enh66541    3  177332700  177333700      4       2  150064       2.7936    0.0026061
enh66545    3  177370400  177371400      2       1  150064       3.2658    0.0005457
enh66573    3  178036800  178037800      1       1  150064       2.5233     0.005813
enh66574    3  178038500  178039500      4       2  150064       2.1072      0.01755
enh66581    3  178225300  178226300      8       2  150064        2.085     0.018533
enh66651    3  180629200  180630200      3       1  150064       5.7266   5.1235e-09
enh66652    3  180632300  180633300      1       1  150064       1.7731      0.03811
enh66653    3  180637600  180638600      3       2  150064       4.8195   7.1945e-07
enh66656    3  180649200  180650200      3       1  150064       5.3789   3.7478e-08
enh66664    3  182515400  182516400      1       1  150064        1.855       0.0318
enh66667    3  182613000  182614000      3       1  150064       2.0294     0.021208
enh66710    3  183600500  183601500      6       2  150064       2.0295     0.021205
enh66711    3  183602800  183603800      7       3  150064       1.8104     0.035115
enh66757    3  184474500  184475500      6       3  150064       2.0598     0.019708
enh66759    3  184478800  184479800      1       1  150064       2.2389      0.01258
enh66765    3  184539500  184540500      2       1  150064       1.7193     0.042783
enh66769    3  184871300  184872300      1       1  150064       2.1402      0.01617
enh66770    3  184892900  184893900      1       1  150064       1.9491      0.02564
enh66789    3  185446200  185447200      2       1  150064       2.3156     0.010289
enh66804    3  185645400  185646400      2       1  150064       2.1223     0.016905
enh66806    3  185650100  185651100      1       1  150064       3.3611    0.0003882
enh66807    3  185650900  185651900      3       1  150064       3.4275   0.00030463
enh66810    3  185677500  185678500      4       2  150064       2.3319    0.0098521
enh66813    3  185814400  185815400      2       1  150064       2.3921    0.0083766
enh66815    3  185824200  185825200      3       1  150064       1.8072     0.035364
enh66890    3  186822300  186823300      5       2  150064       1.7653     0.038753
enh66892    3  186891200  186892200      4       2  150064       1.9813     0.023778
enh66893    3  186904300  186905300      2       1  150064       1.8023     0.035749
enh66895    3  186927600  186928600      2       1  150064       2.7487    0.0029916
enh66896    3  186929800  186930800      3       2  150064       2.3487    0.0094206
enh66906    3  187087300  187088300      3       2  150064       1.9813     0.023779
enh66911    3  187452900  187453900      4       2  150064       1.8605     0.031411
enh66947    3  187876000  187877000      4       2  150064       1.6705     0.047408
enh66949    3  187879700  187880700     12       5  150064       1.9717      0.02432
enh66950    3  187882300  187883300      4       2  150064       2.1981     0.013972
enh66952    3  187884700  187885700      6       2  150064       1.8134     0.034884
enh66953    3  187888300  187889300      4       2  150064       1.9598     0.025008
enh66955    3  187891000  187892000      7       4  150064       2.2466     0.012333
enh66964    3  187907900  187908900      6       3  150064       2.1357      0.01635
enh66965    3  187908900  187909900      6       3  150064       2.1176     0.017105
enh66978    3  187945100  187946100      4       2  150064       2.2512     0.012188
enh67019    3  188079300  188080300     12       3  150064        1.983     0.023684
enh67022    3  188102700  188103700      1       1  150064       1.6734      0.04712
enh67025    3  188108200  188109200      3       2  150064       2.0403     0.020659
enh67028    3  188118000  188119000      4       1  150064       1.9962     0.022959
enh67032    3  188150500  188151500      2       1  150064       1.7346     0.041407
enh67035    3  188186200  188187200      1       1  150064       2.9475     0.001602
enh67036    3  188188000  188189000      3       2  150064       1.6698      0.04748
enh67038    3  188194500  188195500      2       1  150064       2.9073    0.0018226
enh67039    3  188196600  188197600      5       2  150064       3.5463   0.00019535
enh67041    3  188199400  188200400      7       3  150064        2.967    0.0015038
enh67056    3  188341500  188342500      4       2  150064       1.8739     0.030475
enh67058    3  188352900  188353900      4       2  150064       2.9446     0.001617
enh67084    3  188550100  188551100      2       1  150064       1.6838     0.046108
enh67089    3  188618400  188619400      2       1  150064       2.0626     0.019573
enh67092    3  188662300  188663300      1       1  150064       1.7079      0.04383
enh67102    3  188920200  188921200      2       1  150064       1.7726     0.038146
enh67109    3  189721000  189722000      3       2  150064       2.4131    0.0079089
enh67122    3  190291800  190292800      4       2  150064       1.8925     0.029212
enh67123    3  190298600  190299600      3       2  150064       2.0301     0.021171
enh67128    3  190582000  190583000      4       2  150064       2.0493     0.020216
enh67144    3  191840600  191841600      1       1  150064        1.699      0.04466
enh67146    3  192127900  192128900      3       1  150064       2.3441    0.0095367
enh67151    3  192217800  192218800      2       1  150064       2.1457      0.01595
enh67163    3  192393200  192394200      2       1  150064       1.8678     0.030897
enh67169    3  192424300  192425300      4       2  150064        2.876    0.0020136
enh67170    3  192434300  192435300      5       2  150064       1.9159     0.027688
enh67171    3  192437600  192438600      5       2  150064       2.1951     0.014078
enh67202    3  193506100  193507100      8       3  150064       1.9452     0.025873
enh67204    3  193549300  193550300      2       1  150064       1.6609     0.048366
enh67209    3  193587200  193588200      8       4  150064        2.756    0.0029258
enh67221    3  193789000  193790000      4       2  150064       1.7798     0.037556
enh67222    3  193815200  193816200      2       1  150064       2.1404     0.016161
enh67227    3  193866000  193867000      7       2  150064       2.7371    0.0030991
enh67279    3  194461600  194462600      3       2  150064       1.8006     0.035882
enh67326    3  194928600  194929600      1       1  150064       1.7171      0.04298
enh67336    3  195106000  195107000      2       1  150064       1.9039     0.028459
enh67346    3  195271000  195272000      2       1  150064       1.7566     0.039491
enh67361    3  195615000  195616000      2       1  150064       1.7152     0.043154
enh67381    3  195946000  195947000      4       2  150064        2.306     0.010554
enh67383    3  196005400  196006400      6       3  150064       2.4685    0.0067847
enh67384    3  196007400  196008400      3       1  150064       1.6714     0.047317
enh67385    3  196009500  196010500      1       1  150064       1.8952      0.02903
enh67386    3  196010200  196011200      1       1  150064       1.8952      0.02903
enh67388    3  196015200  196016200      6       2  150064        2.365    0.0090155
enh67390    3  196145400  196146400      3       2  150064       2.7982     0.002569
enh67392    3  196149300  196150300      2       1  150064       2.3914    0.0083912
enh67393    3  196157000  196158000      3       2  150064       1.8914     0.029284
enh67415    3  196474700  196475700      7       2  150064       1.8716     0.030629
enh67417    3  196499400  196500400      3       1  150064       1.9662     0.024637
enh67421    3  196519600  196520600      3       2  150064       2.7879    0.0026521
enh67430    3  196930200  196931200      2       1  150064       1.6528     0.049188
enh67432    3  196961600  196962600      1       1  150064       2.0492      0.02022
enh67446    3  197183800  197184800      3       2  150064       1.9565     0.025205
enh67447    3  197193300  197194300      2       1  150064       1.8761      0.03032
enh67486    4     656600     657600      3       1  150064       2.1924     0.014177
enh67487    4     657800     658800      2       1  150064       1.9956     0.022989
enh67490    4     677200     678200      2       1  150064       1.8302     0.033612
enh67492    4     683200     684200      4       2  150064       1.8117     0.035013
enh67493    4     702000     703000      4       2  150064       3.1694   0.00076368
enh67494    4     704400     705400      2       1  150064       2.0196     0.021712
enh67495    4     714600     715600      2       1  150064       2.0964     0.018022
enh67496    4     719800     720800      3       1  150064       1.9845     0.023598
enh67497    4     743300     744300      7       3  150064       3.5951   0.00016213
enh67498    4     743800     744800      5       2  150064       3.5014   0.00023143
enh67499    4     766000     767000      4       2  150064       2.1678     0.015088
enh67521    4    1202800    1203800      4       1  150064       1.8479      0.03231
enh67522    4    1210600    1211600      2       1  150064       2.0517     0.020101
enh67535    4    1345200    1346200      6       3  150064       2.5424    0.0055042
enh67537    4    1546100    1547100      6       2  150064       1.7186     0.042839
enh67548    4    1844400    1845400      1       1  150064       2.2104      0.01354
enh67549    4    1845300    1846300      2       1  150064       1.7573      0.03943
enh67560    4    2267300    2268300      3       2  150064        2.015     0.021952
enh67583    4    2544000    2545000      1       1  150064       1.6818       0.0463
enh67622    4    2860800    2861800      3       2  150064       2.4425    0.0072928
enh67683    4    4482300    4483300      4       2  150064       2.5993    0.0046702
enh67686    4    4541800    4542800      3       2  150064       2.5175    0.0059092
enh67696    4    5708700    5709700      4       2  150064       2.5129     0.005987
enh67700    4    5748400    5749400      9       3  150064       2.0727     0.019102
enh67709    4    6518500    6519500      2       1  150064       2.6385    0.0041641
enh67715    4    6690400    6691400      5       3  150064       2.8339     0.002299
enh67761    4    6942000    6943000      3       2  150064       2.2989     0.010754
enh67763    4    6955500    6956500      7       2  150064       1.8253     0.033977
enh67868    4    8392600    8393600      8       4  150064       2.2514      0.01218
enh67870    4    8404000    8405000      8       4  150064       1.9625     0.024851
enh67877    4    8430400    8431400      3       1  150064         1.77     0.038365
enh67881    4    8437600    8438600      1       1  150064       1.6643      0.04803
enh67882    4    8439200    8440200      3       2  150064       1.6647     0.047987
enh67883    4    8440500    8441500      5       3  150064       2.1675     0.015099
enh67885    4    8453000    8454000      2       1  150064       2.2786     0.011347
enh67887    4    8504300    8505300      3       1  150064       2.2366     0.012656
enh67894    4    9882200    9883200      4       1  150064       1.6761     0.046862
enh67895    4    9918000    9919000      6       3  150064       1.8361     0.033173
enh67918    4   10459200   10460200      1       1  150064       2.9006     0.001862
enh67932    4   12556300   12557300     11       2  150064       1.8842     0.029767
enh67939    4   13627300   13628300      2       1  150064       1.7364     0.041251
enh67941    4   13695200   13696200      1       1  150064       1.6756      0.04691
enh67946    4   13841900   13842900      1       1  150064       2.1786      0.01468
enh67959    4   15031000   15032000      2       1  150064       1.7691     0.038436
enh67960    4   15033200   15034200      5       2  150064       1.7776     0.037735
enh68013    4   16207700   16208700      7       3  150064       2.0126      0.02208
enh68014    4   16208200   16209200     11       4  150064       2.1296       0.0166
enh68019    4   16219000   16220000      4       2  150064       2.5969    0.0047028
enh68029    4   16599700   16600700      3       2  150064       1.7895     0.036765
enh68030    4   16609300   16610300      4       2  150064       2.2703     0.011594
enh68031    4   16654700   16655700      2       1  150064       2.9336    0.0016754
enh68033    4   16672800   16673800      4       2  150064       2.6539    0.0039787
enh68056    4   17168000   17169000      3       2  150064       2.0452     0.020417
enh68062    4   17325000   17326000      8       3  150064       2.1933     0.014144
enh68065    4   17577600   17578600      5       1  150064       2.1161      0.01717
enh68066    4   17581400   17582400      2       1  150064       2.1633     0.015257
enh68067    4   17617200   17618200      6       1  150064       2.1848     0.014453
enh68068    4   17617900   17618900      4       1  150064        2.376    0.0087514
enh68069    4   17620400   17621400      3       1  150064       2.3445    0.0095259
enh68071    4   17809500   17810500      4       1  150064       1.9515     0.025501
enh68073    4   18013400   18014400      1       1  150064       2.2473      0.01231
enh68074    4   18021100   18022100      3       1  150064       2.2472     0.012315
enh68076    4   18320500   18321500      4       2  150064       2.0195     0.021718
enh68077    4   19695500   19696500      4       2  150064       2.7101    0.0033635
enh68080    4   20702700   20703700      5       2  150064       1.9287     0.026885
enh68097    4   23371100   23372100      1       1  150064        2.446     0.007223
enh68131    4   24235200   24236200      3       1  150064       2.4656    0.0068389
enh68132    4   24242000   24243000      8       4  150064        2.311     0.010417
enh68136    4   24250100   24251100      5       2  150064       1.8169     0.034615
enh68137    4   24263400   24264400      9       3  150064       2.1973     0.013999
enh68160    4   24912900   24913900      2       1  150064       1.7957     0.036271
enh68179    4   25864800   25865800      2       1  150064       2.6662    0.0038358
enh68184    4   25929900   25930900      3       2  150064       2.8159    0.0024318
enh68185    4   25939600   25940600      1       1  150064        2.215      0.01338
enh68199    4   26240300   26241300      3       2  150064       2.0644     0.019489
enh68205    4   26357300   26358300      2       1  150064       2.2508       0.0122
enh68215    4   26783600   26784600      2       1  150064       1.9142       0.0278
enh68222    4   26866500   26867500      4       2  150064       1.7861     0.037042
enh68224    4   26870200   26871200      1       1  150064       2.7227     0.003238
enh68226    4   26887800   26888800      2       1  150064       1.8707     0.030691
enh68235    4   27250600   27251600      1       1  150064       1.7213       0.0426
enh68237    4   27922400   27923400      3       1  150064       1.8411     0.032801
enh68268    4   37886700   37887700      1       1  150064       2.1643      0.01522
enh68275    4   37947900   37948900      4       2  150064       2.2642      0.01178
enh68292    4   38006600   38007600      6       2  150064       1.7735     0.038076
enh68304    4   38073200   38074200      5       3  150064         1.89     0.029376
enh68313    4   38114000   38115000      4       2  150064       2.1479     0.015862
enh68333    4   38565000   38566000      2       1  150064       1.9341     0.026552
enh68346    4   38686300   38687300      2       1  150064       2.0673     0.019354
enh68355    4   38859400   38860400      4       1  150064       1.6666       0.0478
enh68380    4   39641300   39642300      2       1  150064       2.4629    0.0068913
enh68464    4   41383200   41384200      1       1  150064       2.5044     0.006133
enh68518    4   42607100   42608100      6       2  150064       1.8745      0.03043
enh68537    4   47488400   47489400      5       3  150064        2.309     0.010473
enh68568    4   48131500   48132500      6       2  150064       1.8992     0.028767
enh68574    4   48348800   48349800      4       1  150064       2.8059    0.0025091
enh68577    4   48362800   48363800      3       2  150064       1.9401     0.026185
enh68580    4   48605300   48606300      2       1  150064       2.1294     0.016612
enh68582    4   48643100   48644100      2       1  150064       1.7304     0.041777
enh68583    4   48644600   48645600      2       1  150064       1.8341     0.033319
enh68584    4   48652200   48653200      3       2  150064       2.5362    0.0056025
enh68585    4   48653500   48654500      3       2  150064       2.7995    0.0025593
enh68588    4   48670100   48671100      1       1  150064       2.3414     0.009606
enh68595    4   48729200   48730200      3       2  150064        1.945     0.025887
enh68601    4   48757600   48758600      2       1  150064       3.1525   0.00080952
enh68602    4   48758400   48759400      2       1  150064       1.6802     0.046463
enh68608    4   48776800   48777800      3       1  150064       2.3619    0.0090908
enh68609    4   48778500   48779500      2       1  150064       1.9604     0.024973
enh68610    4   48783000   48784000      1       1  150064        2.482     0.006533
enh68688    4   54516100   54517100      6       2  150064        2.033     0.021026
enh68711    4   55053200   55054200      4       2  150064       3.1215   0.00089964
enh68712    4   55063100   55064100      5       2  150064       2.9432    0.0016241
enh68713    4   55079600   55080600      4       1  150064       2.8625    0.0021015
enh68714    4   55083200   55084200      1       1  150064       2.3698       0.0089
enh68719    4   55268800   55269800      5       2  150064       2.4344    0.0074587
enh68750    4   56265400   56266400      2       1  150064       1.7153     0.043149
enh68752    4   56275500   56276500      2       1  150064       1.7429     0.040677
enh68809    4   57969100   57970100      1       1  150064        2.077       0.0189
enh68810    4   57972300   57973300      1       1  150064        1.734      0.04146
enh68815    4   58136200   58137200      6       2  150064       1.8825     0.029885
enh68822    4   62421700   62422700      3       2  150064       1.7739     0.038037
enh68835    4   68565000   68566000      4       2  150064       2.3874    0.0084849
enh68836    4   68567400   68568400      4       2  150064       3.3077   0.00047037
enh68909    4   75071600   75072600      1       1  150064       1.7774      0.03775
enh68931    4   76435000   76436000      3       1  150064       1.7819     0.037384
enh68954    4   76932700   76933700      4       2  150064       2.0613     0.019638
enh68960    4   77007600   77008600      1       1  150064        1.962      0.02488
enh68971    4   77127500   77128500      4       2  150064       2.2392     0.012571
enh68981    4   77231600   77232600      4       2  150064       1.8323     0.033456
enh68984    4   77298300   77299300      2       1  150064       1.7072     0.043889
enh68985    4   77341200   77342200      2       1  150064       2.1596       0.0154
enh68991    4   77460600   77461600      4       2  150064       1.8469      0.03238
enh68994    4   77490800   77491800      2       1  150064       2.2143     0.013403
enh68999    4   77528800   77529800      5       2  150064       2.1139      0.01726
enh69000    4   77531900   77532900      3       1  150064       2.2019     0.013836
enh69005    4   77579900   77580900      1       1  150064        1.732      0.04164
enh69050    4   78485400   78486400      1       1  150064       2.6993     0.003474
enh69084    4   79550800   79551800      2       1  150064       1.8117     0.035015
enh69087    4   79563800   79564800      2       1  150064       1.8125     0.034958
enh69119    4   80991400   80992400      1       1  150064       1.7049      0.04411
enh69123    4   81190000   81191000      2       1  150064       1.7469     0.040327
enh69129    4   82471000   82472000      2       1  150064       2.7602    0.0028885
enh69130    4   82471500   82472500      2       1  150064       2.5831    0.0048963
enh69137    4   83284600   83285600      2       1  150064       2.0983     0.017941
enh69156    4   83755000   83756000      1       1  150064       1.8612      0.03136
enh69162    4   83818900   83819900      1       1  150064       1.7584      0.03934
enh69164    4   83910500   83911500      3       1  150064        2.409    0.0079978
enh69167    4   83957200   83958200      3       1  150064       2.2133     0.013438
enh69171    4   84071100   84072100      1       1  150064       1.7183      0.04287
enh69177    4   84469100   84470100      2       1  150064       2.1792     0.014659
enh69179    4   84474800   84475800      2       1  150064       1.8301     0.033616
enh69180    4   84480900   84481900      1       1  150064       2.1953      0.01407
enh69181    4   84494800   84495800      4       1  150064       1.8256     0.033956
enh69182    4   84503100   84504100      3       1  150064       2.7951     0.002594
enh69183    4   84507000   84508000      2       1  150064       2.6532    0.0039866
enh69184    4   84539700   84540700      2       1  150064       2.2656     0.011738
enh69232    4   86850700   86851700      5       3  150064       1.8481     0.032295
enh69236    4   86874500   86875500      5       3  150064       1.8784     0.030163
enh69239    4   86955600   86956600      3       2  150064       2.0842      0.01857
enh69248    4   87769300   87770300      2       1  150064        1.874     0.030463
enh69249    4   87770000   87771000      2       1  150064       1.9592     0.025045
enh69254    4   87860100   87861100      1       1  150064       2.8133     0.002452
enh69256    4   87867600   87868600      2       1  150064       2.8693    0.0020568
enh69260    4   87891600   87892600      4       2  150064       2.7116    0.0033478
enh69262    4   87898200   87899200      5       3  150064       2.1826     0.014531
enh69269    4   87936000   87937000      2       1  150064       2.2384     0.012598
enh69271    4   87940200   87941200      4       2  150064       2.9465    0.0016069
enh69274    4   87946500   87947500      3       1  150064       2.5648    0.0051625
enh69276    4   87948600   87949600      2       1  150064       1.9593      0.02504
enh69278    4   87950700   87951700      4       2  150064       2.3684    0.0089321
enh69279    4   87952500   87953500      2       1  150064       1.9813     0.023781
enh69280    4   87953400   87954400      1       1  150064       2.7191     0.003273
enh69282    4   87955000   87956000      3       1  150064       2.4916    0.0063581
enh69283    4   87955800   87956800      2       1  150064       1.7688      0.03846
enh69288    4   87963900   87964900      1       1  150064       2.6265     0.004313
enh69289    4   87964900   87965900      5       3  150064       1.9246      0.02714
enh69292    4   87970900   87971900      1       1  150064       2.2153      0.01337
enh69293    4   87971700   87972700      4       2  150064       1.8828     0.029861
enh69295    4   87973500   87974500      4       2  150064       2.1946     0.014094
enh69297    4   87975200   87976200      4       2  150064       3.2259   0.00062789
enh69298    4   87976000   87977000      6       3  150064       2.4636    0.0068773
enh69299    4   87978700   87979700      1       1  150064       2.2514      0.01218
enh69328    4   88308300   88309300      1       1  150064       2.1365      0.01632
enh69345    4   88541500   88542500      3       1  150064       1.8347     0.033277
enh69401    4   89750000   89751000      3       1  150064       1.8513     0.032064
enh69408    4   90031200   90032200      5       3  150064       1.7354     0.041338
enh69435    4   90674000   90675000      4       2  150064       1.6945     0.045087
enh69437    4   90819200   90820200      7       2  150064       1.7171     0.042985
enh69439    4   91155800   91156800      4       1  150064       1.9209     0.027373
enh69500    4   96239200   96240200      3       1  150064       2.9661    0.0015082
enh69503    4   96460000   96461000      3       2  150064       1.7131     0.043346
enh69504    4   96461000   96462000      2       1  150064        2.001     0.022698
enh69514    4   99489700   99490700      3       2  150064       1.8183      0.03451
enh69542    4  100244400  100245400      3       1  150064       2.4542    0.0070606
enh69545    4  100303900  100304900      9       5  150064       2.6508    0.0040152
enh69565    4  100741900  100742900      4       2  150064       2.4745    0.0066703
enh69569    4  100815900  100816900      6       2  150064       1.7416     0.040791
enh69570    4  100865700  100866700      5       3  150064       2.4061    0.0080626
enh69573    4  101014500  101015500      2       1  150064        2.258     0.011974
enh69580    4  102024300  102025300      1       1  150064         2.09      0.01831
enh69581    4  102058200  102059200      3       2  150064       2.1628      0.01528
enh69583    4  102112500  102113500      3       1  150064       1.9254     0.027088
enh69584    4  102119000  102120000      2       1  150064        1.864     0.031164
enh69587    4  102145600  102146600      5       1  150064       2.2946     0.010877
enh69599    4  102256000  102257000      1       1  150064       1.7044      0.04415
enh69607    4  103360800  103361800      8       3  150064       1.7238      0.04237
enh69610    4  103427400  103428400      1       1  150064       1.9243      0.02716
enh69614    4  103463800  103464800      1       1  150064       2.2316      0.01282
enh69621    4  103653400  103654400      1       1  150064       3.6146    0.0001504
enh69622    4  103655500  103656500      1       1  150064        2.895     0.001896
enh69623    4  103678500  103679500      2       1  150064       2.3234     0.010078
enh69625    4  103680100  103681100      2       1  150064       3.0803    0.0010341
enh69626    4  103731800  103732800      4       2  150064       4.2111   1.2705e-05
enh69627    4  103733900  103734900      3       2  150064       3.3334   0.00042891
enh69628    4  103735300  103736300      1       1  150064        3.712    0.0001028
enh69630    4  103750200  103751200      3       1  150064       3.5009   0.00023181
enh69631    4  103788200  103789200      1       1  150064       3.8858      5.1e-05
enh69633    4  103932300  103933300      3       2  150064       3.2745   0.00052919
enh69634    4  103939400  103940400      2       1  150064       3.5984   0.00016012
enh69639    4  105414200  105415200      2       1  150064        3.478   0.00025261
enh69642    4  105512300  105513300      2       1  150064         1.84     0.032881
enh69648    4  106070500  106071500      1       1  150064       2.1515      0.01572
enh69664    4  106628000  106629000      1       1  150064        2.009      0.02227
enh69689    4  108853500  108854500      4       1  150064       1.8969     0.028921
enh69699    4  108926800  108927800      2       1  150064       2.7387    0.0030843
enh69701    4  109060200  109061200      2       1  150064       1.8816     0.029947
enh69702    4  109259400  109260400      3       1  150064       1.9302     0.026792
enh69705    4  109480800  109481800      2       1  150064       2.1548      0.01559
enh69728    4  110835900  110836900      5       3  150064       1.9601     0.024989
enh69763    4  114034000  114035000      2       1  150064       1.7092     0.043707
enh69764    4  114037400  114038400      3       2  150064       3.3631   0.00038538
enh69766    4  114066200  114067200      3       1  150064       3.6497   0.00013125
enh69767    4  114068500  114069500      4       2  150064       3.4443   0.00028628
enh69811    4  114587200  114588200      3       1  150064       2.2112     0.013512
enh69818    4  114613800  114614800      2       1  150064       1.7332     0.041527
enh69819    4  114616600  114617600      2       1  150064       2.1916     0.014206
enh69820    4  114621400  114622400      3       1  150064       2.2875     0.011084
enh69825    4  114676400  114677400      3       1  150064       1.7634     0.038919
enh69841    4  119675200  119676200      2       1  150064       1.6984     0.044716
enh69842    4  119677100  119678100      1       1  150064       1.8357       0.0332
enh69843    4  119677900  119678900      2       1  150064       2.3007     0.010705
enh69845    4  119681900  119682900      2       1  150064       2.3178      0.01023
enh69892    4  119965800  119966800      2       1  150064       1.9755     0.024108
enh69895    4  119973400  119974400      3       2  150064       2.1447      0.01599
enh69896    4  119974900  119975900      1       1  150064       2.5073     0.006083
enh69900    4  120037800  120038800      1       1  150064       1.8834      0.02982
enh69904    4  120070200  120071200      2       1  150064       1.8806     0.030016
enh69906    4  120111200  120112200      3       2  150064       1.6537     0.049091
enh69928    4  120974200  120975200      3       2  150064       1.7692     0.038428
enh69939    4  122113000  122114000      2       1  150064       1.7234     0.042406
enh69952    4  122723000  122724000      1       1  150064       2.0458      0.02039
enh69973    4  123845000  123846000     10       4  150064       2.4472    0.0071995
enh69974    4  123945500  123946500      1       1  150064       1.8987       0.0288
enh70028    4  125857600  125858600      3       2  150064         1.97     0.024417
enh70031    4  125869700  125870700      2       1  150064       2.1213     0.016948
enh70038    4  126352800  126353800      2       1  150064       1.9237     0.027196
enh70045    4  128422000  128423000      5       2  150064       2.0675     0.019345
enh70064    4  129345000  129346000      3       1  150064       1.9829      0.02369
enh70067    4  129389300  129390300      2       1  150064       1.8834     0.029823
enh70068    4  129438800  129439800      4       2  150064       1.9323      0.02666
enh70131    4  139937800  139938800      3       1  150064       3.2198   0.00064145
enh70132    4  139939000  139940000      4       2  150064       2.7699    0.0028033
enh70133    4  139941200  139942200      2       1  150064       2.8693     0.002057
enh70134    4  139948900  139949900      1       1  150064       2.7598     0.002892
enh70140    4  140002500  140003500      1       1  150064       2.6525     0.003995
enh70143    4  140065400  140066400      4       2  150064       2.3645    0.0090284
enh70148    4  140093000  140094000      3       2  150064       1.9157     0.027702
enh70150    4  140099800  140100800      4       2  150064       1.9009     0.028657
enh70152    4  140164800  140165800      3       1  150064       2.6725    0.0037644
enh70153    4  140187800  140188800      2       1  150064       1.8131     0.034907
enh70168    4  140471600  140472600      1       1  150064       2.9567     0.001555
enh70169    4  140473000  140474000      3       2  150064       2.2174     0.013298
enh70196    4  140736600  140737600      2       1  150064       3.3433   0.00041396
enh70213    4  140891700  140892700      3       1  150064       1.7464     0.040368
enh70244    4  141563000  141564000      6       4  150064       2.2475     0.012305
enh70266    4  141855400  141856400      4       2  150064        2.293     0.010924
enh70267    4  141860000  141861000      3       1  150064        3.033    0.0012106
enh70268    4  141863000  141864000      5       3  150064       2.3775    0.0087154
enh70269    4  141865000  141866000      2       1  150064       2.5704    0.0050789
enh70275    4  141914700  141915700      1       1  150064       1.6774      0.04673
enh70277    4  141924100  141925100      6       2  150064       1.8261     0.033919
enh70301    4  143076200  143077200      6       2  150064       1.7897     0.036754
enh70313    4  143664000  143665000      3       2  150064       2.0791     0.018805
enh70333    4  144282300  144283300      4       2  150064       1.9994      0.02278
enh70336    4  144285300  144286300      5       2  150064       2.0009     0.022703
enh70337    4  144290700  144291700      2       1  150064       1.6468     0.049805
enh70339    4  144296500  144297500      2       1  150064       1.7799     0.037544
enh70340    4  144297600  144298600      5       2  150064       1.7068     0.043927
enh70344    4  144308400  144309400      5       2  150064       1.8432     0.032651
enh70347    4  144314000  144315000      3       2  150064       1.8376     0.033059
enh70348    4  144318100  144319100      2       1  150064       2.8485    0.0021966
enh70359    4  144479400  144480400      5       2  150064       2.8259    0.0023571
enh70379    4  146413800  146414800      1       1  150064       1.7686      0.03848
enh70430    4  148024200  148025200      5       2  150064       3.1704   0.00076123
enh70431    4  148038600  148039600      3       2  150064       1.7319     0.041644
enh70506    4  148861000  148862000      2       1  150064        1.876     0.030331
enh70526    4  149013700  149014700      5       2  150064       2.0968     0.018004
enh70527    4  149016300  149017300      2       1  150064       1.6698     0.047479
enh70535    4  149137300  149138300      4       2  150064       1.7993     0.035988
enh70540    4  149209300  149210300      2       1  150064       2.4307    0.0075341
enh70541    4  149232000  149233000      2       1  150064       1.8907     0.029331
enh70542    4  149265200  149266200      4       2  150064       1.7394     0.040982
enh70546    4  149318200  149319200      1       1  150064       4.0893    2.163e-05
enh70551    4  149352200  149353200      6       3  150064       1.8049     0.035542
enh70573    4  151871500  151872500      1       1  150064       1.7026      0.04432
enh70640    4  153010800  153011800      3       2  150064       1.8864     0.029618
enh70739    4  156512800  156513800      3       2  150064        1.896      0.02898
enh70744    4  157519100  157520100      2       1  150064       2.9665    0.0015062
enh70781    4  159688500  159689500      1       1  150064       1.8692       0.0308
enh70782    4  159692900  159693900      2       1  150064       1.6637     0.048088
enh70786    4  159696900  159697900      8       3  150064       1.9235     0.027209
enh70790    4  159705200  159706200      4       1  150064       1.9284       0.0269
enh70807    4  159741300  159742300      2       1  150064       1.7578     0.039394
enh70812    4  159764500  159765500      3       1  150064       1.9986     0.022823
enh70813    4  159766200  159767200      1       1  150064        2.155      0.01558
enh70816    4  159805200  159806200      1       1  150064       2.1571       0.0155
enh70818    4  159823400  159824400      2       1  150064       1.8648     0.031107
enh70829    4  160037600  160038600      1       1  150064       1.7265      0.04213
enh70883    4  160319500  160320500      2       1  150064       1.7514     0.039935
enh70889    4  163419000  163420000      4       2  150064       1.7741     0.038026
enh70897    4  165898800  165899800      2       1  150064       1.8408     0.032823
enh70900    4  166143100  166144100      2       1  150064       2.8915    0.0019169
enh70963    4  169656600  169657600      9       4  150064       2.1478     0.015865
enh70999    4  169786700  169787700      3       1  150064       2.1048     0.017653
enh71000    4  169787600  169788600      2       1  150064       1.7404     0.040896
enh71019    4  169991200  169992200      3       2  150064       1.9231     0.027235
enh71020    4  170000900  170001900      4       2  150064       2.1287     0.016639
enh71021    4  170020600  170021600      2       1  150064       2.7468    0.0030094
enh71023    4  170054700  170055700      2       1  150064       2.3723     0.008839
enh71026    4  170080200  170081200      1       1  150064       2.3657     0.008998
enh71028    4  170086100  170087100      4       1  150064       2.2712     0.011567
enh71029    4  170093400  170094400      3       1  150064       2.0667     0.019379
enh71041    4  170162300  170163300      4       2  150064       1.7415     0.040796
enh71055    4  170236100  170237100      4       1  150064       4.4245   4.8336e-06
enh71056    4  170406600  170407600      3       1  150064       1.9236     0.027205
enh71059    4  170543700  170544700      2       1  150064        3.486   0.00024516
enh71062    4  170570600  170571600      4       2  150064       2.0193     0.021727
enh71064    4  170580200  170581200      3       2  150064       3.9536    3.849e-05
enh71065    4  170583000  170584000      2       1  150064       3.7258    9.736e-05
enh71066    4  170584100  170585100      5       3  150064        3.157   0.00079709
enh71067    4  170585000  170586000      3       1  150064       3.9918   3.2781e-05
enh71070    4  170948400  170949400      4       2  150064       2.5683    0.0051106
enh71075    4  174185600  174186600      4       2  150064       1.7445     0.040533
enh71115    4  177198000  177199000      1       1  150064       1.7222      0.04252
enh71121    4  177556200  177557200      1       1  150064       1.9669       0.0246
enh71146    4  183669200  183670200      7       3  150064       2.2852     0.011152
enh71153    4  184046700  184047700      1       1  150064       2.2688      0.01164
enh71156    4  184066200  184067200      2       1  150064       1.9779     0.023971
enh71169    4  184182900  184183900      2       1  150064       1.7548     0.039651
enh71190    4  184769800  184770800      1       1  150064       2.2655      0.01174
enh71191    4  184796500  184797500      3       1  150064       2.4679    0.0067953
enh71211    4  185184900  185185900      4       2  150064       1.8425     0.032699
enh71212    4  185186600  185187600      1       1  150064       2.9359     0.001663
enh71223    4  185311100  185312100      7       2  150064       1.7451     0.040484
enh71224    4  185313700  185314700      4       2  150064       2.2487     0.012265
enh71226    4  185321400  185322400      3       2  150064       2.9849    0.0014186
enh71228    4  185331000  185332000      5       3  150064       2.9785    0.0014483
enh71229    4  185334200  185335200      2       1  150064       1.6822     0.046263
enh71230    4  185338400  185339400      6       3  150064       1.9499     0.025594
enh71233    4  185344400  185345400      3       2  150064       1.8923     0.029224
enh71256    4  185390100  185391100      1       1  150064       2.5814      0.00492
enh71257    4  185390800  185391800      6       2  150064       2.2286     0.012921
enh71264    4  185565800  185566800      2       1  150064       1.8297     0.033651
enh71265    4  185566500  185567500      2       1  150064       1.8073     0.035355
enh71266    4  185567600  185568600      3       1  150064       1.8044     0.035584
enh71297    4  185925600  185926600      2       1  150064       1.7012     0.044455
enh71316    4  186172200  186173200      3       1  150064       1.9134     0.027851
enh71317    4  186207200  186208200      2       1  150064       1.9829     0.023691
enh71325    4  186426100  186427100      3       1  150064        1.854     0.031871
enh71411    4  186988700  186989700      3       2  150064       2.5305    0.0056955
enh71414    4  187000600  187001600      7       4  150064       2.0345     0.020949
enh71442    4  187623700  187624700      2       1  150064       2.2543     0.012087
enh71451    4  187766100  187767100      8       3  150064       1.9588     0.025071
enh71457    4  189970600  189971600      5       2  150064       1.8566     0.031685
enh71498    5    1097300    1098300      7       3  150064       1.8818      0.02993
enh71500    5    1106700    1107700      2       1  150064       2.3576    0.0091973
enh71507    5    1185000    1186000      4       2  150064       2.1135     0.017278
enh71518    5    1537000    1538000      1       1  150064       1.6978      0.04477
enh71542    5    5419000    5420000      7       2  150064       2.7739    0.0027693
enh71544    5    5424500    5425500      1       1  150064       2.8418     0.002243
enh71545    5    5427800    5428800      1       1  150064       3.0103     0.001305
enh71546    5    5429000    5430000      1       1  150064        3.608    0.0001543
enh71547    5    5429800    5430800      2       1  150064       4.0821   2.2313e-05
enh71548    5    5431100    5432100      1       1  150064       3.0387     0.001188
enh71549    5    5432800    5433800      4       2  150064       2.7595    0.0028949
enh71550    5    5494400    5495400      4       2  150064       2.5949    0.0047313
enh71555    5    5688100    5689100      2       1  150064       1.7948     0.036344
enh71556    5    5710300    5711300      4       2  150064       2.7779    0.0027353
enh71570    5    6634500    6635500      2       1  150064       1.7311     0.041719
enh71572    5    6704200    6705200      3       1  150064       2.5447    0.0054681
enh71575    5    6717700    6718700      5       2  150064       1.9567     0.025189
enh71576    5    6720200    6721200      6       2  150064       2.7104    0.0033599
enh71577    5    6723300    6724300     10       4  150064        1.864     0.031161
enh71579    5    6729700    6730700      5       3  150064       2.4523    0.0070977
enh71580    5    6731700    6732700      7       3  150064       2.9876    0.0014058
enh71581    5    6734100    6735100      7       3  150064       3.3376   0.00042245
enh71582    5    6735800    6736800      8       3  150064       2.6953    0.0035166
enh71584    5    6766200    6767200      3       1  150064        1.706     0.044003
enh71586    5    7412400    7413400      2       1  150064       2.2243     0.013063
enh71587    5    7815900    7816900      1       1  150064       2.3398     0.009647
enh71645    5    9601200    9602200      3       2  150064       1.8358     0.033192
enh71649    5    9820600    9821600      2       1  150064       2.2738      0.01149
enh71704    5   10626300   10627300      1       1  150064       1.6877      0.04573
enh71732    5   14039100   14040100      2       1  150064       2.1775     0.014722
enh71785    5   14242700   14243700      1       1  150064       1.6453      0.04995
enh71812    5   14325900   14326900      6       3  150064       1.6993      0.04463
enh71840    5   14672200   14673200      1       1  150064       2.0484      0.02026
enh71844    5   14678300   14679300      4       2  150064       2.3538    0.0092908
enh71848    5   14698000   14699000      2       1  150064       2.1514     0.015722
enh71849    5   14698400   14699400      1       1  150064       1.9989      0.02281
enh71852    5   14714500   14715500      2       1  150064       2.3969    0.0082681
enh71861    5   14753800   14754800      1       1  150064       1.6856      0.04594
enh71947    5   15914500   15915500      1       1  150064       1.9523      0.02545
enh71948    5   15918400   15919400      1       1  150064       2.0243      0.02147
enh71971    5   16497100   16498100      4       2  150064        1.938      0.02631
enh71974    5   16505200   16506200      4       2  150064       1.7348      0.04139
enh71987    5   16560200   16561200      1       1  150064        1.668      0.04766
enh71989    5   16569000   16570000      1       1  150064       1.6963      0.04491
enh72005    5   16713000   16714000      1       1  150064       2.8418     0.002243
enh72007    5   16725800   16726800      2       1  150064       1.6854      0.04596
enh72024    5   16883800   16884800      6       3  150064       1.8674     0.030923
enh72056    5   17257400   17258400      2       1  150064       2.4341    0.0074654
enh72085    5   31630700   31631700      3       1  150064        1.742     0.040751
enh72098    5   31680200   31681200      5       2  150064       1.9793      0.02389
enh72099    5   31681800   31682800      6       2  150064       2.0864     0.018473
enh72220    5   33257600   33258600      2       1  150064       1.8956     0.029005
enh72221    5   33290900   33291900      3       1  150064       1.8717     0.030623
enh72222    5   33299400   33300400      3       2  150064       1.7584     0.039343
enh72263    5   34519500   34520500      8       2  150064       1.9778     0.023975
enh72314    5   36300400   36301400      4       1  150064       1.9844     0.023606
enh72335    5   36652000   36653000      1       1  150064       1.7148      0.04319
enh72339    5   36668500   36669500      1       1  150064       1.8291      0.03369
enh72373    5   37663400   37664400      1       1  150064       1.8089      0.03523
enh72374    5   37665400   37666400      3       2  150064        1.661     0.048358
enh72411    5   38607300   38608300      2       1  150064       1.6996     0.044602
enh72414    5   38659900   38660900      2       1  150064       1.7304     0.041779
enh72417    5   38670600   38671600      1       1  150064       2.0315       0.0211
enh72418    5   38672300   38673300      3       1  150064        1.794     0.036408
enh72427    5   38809000   38810000      1       1  150064       2.0195      0.02172
enh72436    5   38923400   38924400      4       2  150064       2.0714     0.019162
enh72437    5   38925200   38926200      2       1  150064       2.0298      0.02119
enh72439    5   39021200   39022200      2       1  150064       2.8522     0.002171
enh72447    5   39057400   39058400      3       1  150064       2.1993     0.013928
enh72448    5   39058000   39059000      1       1  150064       2.7969      0.00258
enh72450    5   39062400   39063400      4       2  150064       2.6778    0.0037057
enh72463    5   39421500   39422500      2       1  150064       2.1297       0.0166
enh72477    5   40551300   40552300      2       1  150064       1.9139     0.027815
enh72523    5   41432200   41433200      2       1  150064       3.0367    0.0011961
enh72525    5   41435600   41436600      5       2  150064       2.8792    0.0019932
enh72527    5   41450400   41451400      1       1  150064       2.0425      0.02055
enh72532    5   41502600   41503600      4       2  150064       1.9041     0.028449
enh72533    5   41504200   41505200      6       3  150064       2.2057     0.013703
enh72577    5   42812300   42813300      1       1  150064        1.685      0.04599
enh72591    5   43120000   43121000      2       1  150064       1.7263     0.042146
enh72614    5   43606800   43607800      1       1  150064       1.6984      0.04472
enh72619    5   43626900   43627900      3       1  150064       2.1787     0.014678
enh72631    5   44810600   44811600      2       1  150064       3.2993   0.00048464
enh72632    5   45335200   45336200      2       1  150064       4.6857   1.3953e-06
enh72633    5   45335800   45336800      1       1  150064       3.0635     0.001094
enh72672    5   52333900   52334900      7       2  150064       2.5366    0.0055968
enh72681    5   52872500   52873500      2       1  150064       2.0748     0.019002
enh72682    5   52898700   52899700      1       1  150064        1.689      0.04561
enh72683    5   52937800   52938800      2       1  150064       1.8725     0.030572
enh72696    5   53556400   53557400      6       1  150064       1.6949      0.04505
enh72697    5   53573400   53574400      5       1  150064       1.6791     0.046568
enh72702    5   53594600   53595600      4       2  150064       2.8761     0.002013
enh72704    5   53597400   53598400      2       1  150064       2.6232    0.0043557
enh72727    5   53898200   53899200      3       1  150064       2.5877    0.0048304
enh72730    5   53942200   53943200      5       2  150064       2.0182     0.021785
enh72746    5   54162700   54163700      1       1  150064         1.97      0.02442
enh72800    5   55148800   55149800      2       1  150064       1.8506     0.032114
enh72802    5   55219300   55220300      5       3  150064       2.6588    0.0039205
enh72824    5   55465400   55466400      5       2  150064       1.7006     0.044507
enh72892    5   56481900   56482900      2       1  150064        1.654     0.049064
enh72900    5   56594600   56595600      6       3  150064       1.9785     0.023936
enh72923    5   57137100   57138100      2       1  150064         1.93     0.026806
enh72931    5   57372400   57373400      8       3  150064       3.2618   0.00055351
enh72933    5   57452500   57453500      1       1  150064       2.8545     0.002155
enh72940    5   57749900   57750900      3       2  150064       3.5781   0.00017303
enh72945    5   58217700   58218700      2       1  150064       1.8599     0.031452
enh72948    5   58297800   58298800     13       5  150064       2.4938    0.0063187
enh72960    5   58430400   58431400      6       3  150064       1.9493      0.02563
enh72961    5   58439600   58440600      2       1  150064       1.6888     0.045633
enh72990    5   58858500   58859500      3       2  150064       2.7821    0.0027005
enh72991    5   58883600   58884600      2       1  150064       1.6588     0.048579
enh72993    5   58944900   58945900      2       1  150064       2.7969    0.0025798
enh73000    5   59836600   59837600      3       2  150064       2.8591    0.0021241
enh73006    5   60541200   60542200      1       1  150064       2.8933     0.001906
enh73007    5   60572800   60573800      4       2  150064       3.9699   3.5957e-05
enh73008    5   60597200   60598200      1       1  150064       1.6491      0.04956
enh73009    5   60600100   60601100      2       1  150064       3.8508    5.887e-05
enh73011    5   60615500   60616500      3       2  150064       6.1932   2.9478e-10
enh73012    5   60624900   60625900      3       2  150064       6.2194   2.4954e-10
enh73014    5   60636600   60637600      2       1  150064       2.5333    0.0056494
enh73016    5   60642700   60643700      4       2  150064       6.1307   4.3741e-10
enh73020    5   60695400   60696400      5       3  150064       6.1202   4.6732e-10
enh73021    5   60699800   60700800      1       1  150064       4.8041    7.773e-07
enh73023    5   60712000   60713000      1       1  150064       5.0953    1.741e-07
enh73025    5   60727700   60728700      2       1  150064       5.8212   2.9217e-09
enh73027    5   60751000   60752000      3       1  150064       5.7432   4.6457e-09
enh73028    5   60760200   60761200      1       1  150064       4.6098    2.015e-06
enh73029    5   60818600   60819600      2       1  150064       4.2345   1.1452e-05
enh73039    5   61600600   61601600      1       1  150064       2.9993     0.001353
enh73040    5   61603600   61604600      2       1  150064       1.7886     0.036841
enh73041    5   61628800   61629800      3       2  150064       3.9918   3.2792e-05
enh73042    5   61697700   61698700      3       2  150064        1.959     0.025058
enh73043    5   61709400   61710400      2       1  150064       1.9192     0.027478
enh73050    5   63440100   63441100      3       2  150064        3.243   0.00059143
enh73052    5   63486000   63487000      2       1  150064       3.1614   0.00078502
enh73060    5   64330200   64331200      4       1  150064       2.6771    0.0037133
enh73066    5   64857400   64858400      2       1  150064       2.0444     0.020456
enh73099    5   65736000   65737000      4       2  150064       1.6794     0.046538
enh73163    5   66390900   66391900      1       1  150064       2.8054     0.002513
enh73193    5   67238000   67239000      5       2  150064        2.405    0.0080865
enh73204    5   67509700   67510700      4       2  150064       1.8556     0.031752
enh73205    5   67515600   67516600      3       2  150064       1.7567     0.039487
enh73211    5   67527900   67528900      2       1  150064        2.198     0.013976
enh73222    5   67545300   67546300      4       2  150064       2.1606     0.015364
enh73223    5   67546400   67547400      5       3  150064        2.581    0.0049256
enh73245    5   67587900   67588900      3       2  150064       2.0796     0.018783
enh73247    5   67639100   67640100      2       1  150064       3.2233   0.00063366
enh73252    5   67773900   67774900      3       2  150064       1.7132     0.043339
enh73275    5   70752700   70753700      2       1  150064        1.686       0.0459
enh73319    5   71505000   71506000      2       1  150064       1.7211     0.042612
enh73323    5   71524500   71525500      1       1  150064       2.2206      0.01319
enh73324    5   71541200   71542200      2       1  150064       1.6829       0.0462
enh73328    5   71548400   71549400      1       1  150064       1.9273      0.02697
enh73331    5   71578600   71579600      3       1  150064       1.9181     0.027546
enh73332    5   71589200   71590200      1       1  150064       1.9013      0.02863
enh73333    5   71602600   71603600      1       1  150064        2.217      0.01331
enh73440    5   74814300   74815300      2       1  150064        1.701     0.044474
enh73443    5   74861900   74862900      2       1  150064       2.6414    0.0041284
enh73448    5   75011700   75012700      3       2  150064        1.933      0.02662
enh73483    5   77038900   77039900      3       2  150064       1.7637      0.03889
enh73487    5   77069300   77070300      3       1  150064       1.9461      0.02582
enh73489    5   77563900   77564900      2       1  150064       3.2337   0.00061094
enh73490    5   77588700   77589700      4       2  150064       3.6686   0.00012193
enh73491    5   77591400   77592400      1       1  150064       2.6042     0.004604
enh73494    5   77654500   77655500      2       1  150064       1.9902     0.023287
enh73495    5   77657500   77658500      2       1  150064       1.6495      0.04952
enh73496    5   77672700   77673700      2       1  150064         2.23     0.012872
enh73497    5   77683300   77684300      4       2  150064       2.8556    0.0021478
enh73499    5   77792100   77793100      2       1  150064       1.9786     0.023933
enh73501    5   77797000   77798000      3       2  150064       2.3696    0.0089045
enh73502    5   77800600   77801600      4       2  150064       2.2398     0.012553
enh73503    5   77803000   77804000      4       2  150064       2.1781     0.014701
enh73526    5   77887600   77888600      3       1  150064       2.1907     0.014236
enh73527    5   77888500   77889500      2       1  150064       1.9908      0.02325
enh73532    5   77905500   77906500      1       1  150064       1.7238      0.04237
enh73533    5   77906700   77907700      2       1  150064       1.7723      0.03817
enh73534    5   77919700   77920700      2       1  150064       2.0579       0.0198
enh73543    5   77955400   77956400      1       1  150064       2.0642       0.0195
enh73560    5   78316800   78317800      3       1  150064       1.7046     0.044133
enh73574    5   78786000   78787000      3       1  150064       1.7073      0.04388
enh73592    5   79039300   79040300      3       1  150064       1.8009     0.035863
enh73619    5   79500000   79501000      4       2  150064        2.179     0.014666
enh73622    5   79507400   79508400      5       3  150064       1.9571     0.025165
enh73625    5   79512800   79513800      2       1  150064       1.8464     0.032419
enh73629    5   79516000   79517000      5       3  150064        1.785     0.037133
enh73681    5   81074100   81075100      2       1  150064       2.7199    0.0032648
enh73682    5   81075300   81076300      2       1  150064       1.8606     0.031401
enh73688    5   81152700   81153700      4       2  150064       2.9541    0.0015679
enh73697    5   81521000   81522000      1       1  150064       2.6016      0.00464
enh73698    5   81572200   81573200      1       1  150064       2.5124     0.005996
enh73721    5   85757000   85758000      2       1  150064       1.7085     0.043772
enh73736    5   87562900   87563900      1       1  150064       3.0352     0.001202
enh73737    5   87566000   87567000      1       1  150064       2.5414      0.00552
enh73740    5   88030500   88031500      2       1  150064       2.9246    0.0017247
enh73741    5   88039300   88040300      1       1  150064       2.4369     0.007406
enh73743    5   88074200   88075200      2       1  150064        2.341    0.0096152
enh73749    5   88125000   88126000      1       1  150064       2.3685      0.00893
enh73753    5   88136600   88137600      3       2  150064       2.8842    0.0019619
enh73761    5   88238400   88239400      2       1  150064       2.4301    0.0075464
enh73765    5   88733500   88734500      1       1  150064        2.871     0.002046
enh73770    5   89351600   89352600      2       1  150064       3.3168    0.0004553
enh73771    5   89352800   89353800      1       1  150064       3.2466    0.0005839
enh73772    5   89407100   89408100      1       1  150064       2.8207     0.002396
enh73774    5   89768300   89769300      2       1  150064       2.7491    0.0029882
enh73778    5   90167400   90168400      1       1  150064       4.3032    8.416e-06
enh73780    5   90410000   90411000      3       1  150064       2.5203    0.0058632
enh73781    5   90416000   90417000      3       1  150064       1.7323     0.041608
enh73782    5   90418300   90419300      4       2  150064       1.8943     0.029091
enh73783    5   90420400   90421400      2       1  150064       2.2459     0.012355
enh73784    5   90422000   90423000      1       1  150064       1.9684      0.02451
enh73787    5   90458100   90459100      4       2  150064       2.3577    0.0091942
enh73791    5   90507000   90508000      3       2  150064        1.818     0.034529
enh73802    5   90672000   90673000      1       1  150064       2.6307      0.00426
enh73804    5   91624500   91625500      2       1  150064       1.9903     0.023276
enh73856    5   95217200   95218200      1       1  150064       1.8723      0.03058
enh73857    5   95237100   95238100      5       2  150064       1.9497     0.025609
enh73862    5   95268400   95269400      2       1  150064        1.972     0.024304
enh73864    5   95276200   95277200      3       1  150064        1.944     0.025945
enh73871    5   95569400   95570400      2       1  150064       3.5726   0.00017676
enh73878    5   95672800   95673800      3       2  150064       2.7115    0.0033492
enh73885    5   95999600   96000600      1       1  150064       2.2133      0.01344
enh73886    5   96004700   96005700      4       2  150064       2.7781    0.0027342
enh73887    5   96006600   96007600      1       1  150064       2.3907     0.008409
enh73905    5   96083100   96084100      2       1  150064       2.5023      0.00617
enh73916    5   96221100   96222100      4       1  150064       2.0314     0.021106
enh73918    5   96257600   96258600      2       1  150064       1.9238     0.027187
enh73920    5   96264200   96265200      2       1  150064       1.8656     0.031046
enh73923    5   96273000   96274000      6       1  150064       2.6936     0.003534
enh73924    5   96276000   96277000      4       1  150064       2.5433    0.0054911
enh73925    5   96276500   96277500      2       1  150064       2.0799     0.018769
enh73926    5   96279200   96280200      2       1  150064       1.8923     0.029225
enh73927    5   96288000   96289000      3       1  150064       2.5823    0.0049069
enh73928    5   96292800   96293800      5       2  150064       2.2779     0.011366
enh73929    5   96293900   96294900      2       1  150064       1.9019     0.028595
enh73930    5   96297400   96298400      1       1  150064       2.6248     0.004335
enh73946    5   98122900   98123900      2       1  150064       1.8729     0.030543
enh73947    5   98246700   98247700      2       1  150064       2.1203     0.016991
enh73950    5   98269000   98270000      3       2  150064         1.99     0.023293
enh73951    5   98270700   98271700      3       2  150064       1.8377     0.033056
enh73952    5   98273800   98274800      2       1  150064       2.2805     0.011288
enh73960    5  101632000  101633000      2       1  150064       2.5896    0.0048051
enh73975    5  102113300  102114300      4       2  150064       1.7526     0.039839
enh73984    5  102153800  102154800      1       1  150064       2.6938     0.003532
enh73989    5  102208700  102209700      1       1  150064       2.4199     0.007762
enh73991    5  102211600  102212600      2       1  150064       1.7774     0.037752
enh74012    5  106723900  106724900      3       1  150064       2.3799    0.0086579
enh74015    5  106768000  106769000      2       1  150064       2.2995     0.010739
enh74026    5  106855300  106856300      2       1  150064       2.7102     0.003362
enh74028    5  106874600  106875600      2       1  150064       2.5051     0.006121
enh74029    5  106878400  106879400      3       1  150064       3.1692   0.00076419
enh74030    5  106880700  106881700      4       2  150064         3.27   0.00053773
enh74031    5  106885000  106886000      4       2  150064       2.9494    0.0015921
enh74032    5  106890200  106891200      1       1  150064       2.5193     0.005879
enh74033    5  106891400  106892400      2       1  150064       2.5802    0.0049366
enh74034    5  106892500  106893500      5       2  150064       2.4607    0.0069342
enh74036    5  106902700  106903700      3       1  150064       1.6568     0.048781
enh74048    5  107003400  107004400      1       1  150064        1.883      0.02985
enh74049    5  107147900  107148900      2       1  150064       2.0666     0.019384
enh74065    5  108352200  108353200      6       3  150064       2.5595     0.005241
enh74066    5  108366000  108367000      6       3  150064       2.6419    0.0041227
enh74067    5  108684800  108685800      7       2  150064        1.826     0.033923
enh74068    5  108723500  108724500      3       1  150064       2.1118      0.01735
enh74069    5  108730600  108731600      6       1  150064       1.7055     0.044054
enh74070    5  108734400  108735400      3       1  150064        2.337    0.0097188
enh74071    5  108736400  108737400      2       1  150064       1.6687     0.047589
enh74072    5  108742100  108743100      4       2  150064       2.8543    0.0021566
enh74073    5  108746900  108747900      7       3  150064       2.7151    0.0033128
enh74074    5  108748600  108749600      3       1  150064       2.2013     0.013858
enh74075    5  108762600  108763600      4       2  150064       2.3324    0.0098391
enh74076    5  108791100  108792100      3       2  150064       2.3931    0.0083525
enh74077    5  108820500  108821500      3       2  150064        3.241   0.00059564
enh74080    5  109029600  109030600      2       1  150064       3.9179   4.4666e-05
enh74082    5  109031800  109032800      3       2  150064       2.0136     0.022028
enh74083    5  109037200  109038200      7       4  150064       3.6239   0.00014507
enh74084    5  109039800  109040800      3       1  150064       4.7375   1.0819e-06
enh74085    5  109075400  109076400      3       2  150064       4.0192   2.9202e-05
enh74086    5  109078900  109079900      6       2  150064        2.315     0.010305
enh74087    5  109141400  109142400      4       2  150064       4.1835    1.435e-05
enh74100    5  111016800  111017800      8       2  150064       1.9383     0.026293
enh74102    5  111071100  111072100      3       1  150064       2.1681     0.015075
enh74103    5  111072200  111073200      3       2  150064       2.3217     0.010126
enh74144    5  112019800  112020800      4       2  150064       2.1172     0.017122
enh74169    5  112314000  112315000      3       1  150064         2.09     0.018307
enh74187    5  112457900  112458900      3       2  150064       1.8158     0.034704
enh74188    5  112459000  112460000      4       2  150064        2.308     0.010499
enh74189    5  112460100  112461100      7       1  150064       2.7968    0.0025808
enh74190    5  112466900  112467900      5       3  150064            2     0.022752
enh74240    5  112941700  112942700      4       2  150064       2.0075      0.02235
enh74242    5  113142900  113143900      1       1  150064       2.1149      0.01722
enh74247    5  113543800  113544800      2       1  150064       1.9636     0.024791
enh74256    5  114707200  114708200      4       2  150064       2.8014    0.0025442
enh74257    5  114711200  114712200     10       3  150064        1.729     0.041904
enh74258    5  114712800  114713800      3       2  150064       1.7044     0.044155
enh74265    5  114770800  114771800      2       1  150064       2.0913     0.018249
enh74266    5  114785800  114786800      1       1  150064        2.184      0.01448
enh74269    5  114796100  114797100      5       2  150064       1.9736     0.024212
enh74284    5  115180000  115181000      2       1  150064       1.8686     0.030839
enh74296    5  115706800  115707800      3       1  150064       1.7899     0.036732
enh74325    5  117892700  117893700      4       2  150064       2.1867      0.01438
enh74349    5  118677900  118678900      6       1  150064       2.6124    0.0044957
enh74354    5  118692900  118693900      3       1  150064       2.2814     0.011262
enh74355    5  118694300  118695300      2       1  150064       1.6976      0.04479
enh74358    5  118722000  118723000      1       1  150064       1.7184      0.04286
enh74363    5  118789000  118790000      3       1  150064       1.8087     0.035251
enh74366    5  119724000  119725000      1       1  150064        1.645      0.04998
enh74368    5  119781600  119782600      7       2  150064       2.0199     0.021695
enh74383    5  121836300  121837300      3       2  150064       1.7134     0.043317
enh74414    5  123624800  123625800      4       1  150064       2.7684    0.0028167
enh74419    5  123737600  123738600      3       2  150064        2.263     0.011818
enh74430    5  123934700  123935700      4       2  150064       1.9146     0.027773
enh74431    5  123940800  123941800      3       2  150064       2.7213    0.0032512
enh74433    5  123977600  123978600      4       2  150064            2      0.02275
enh74441    5  123998200  123999200      4       2  150064       1.9747      0.02415
enh74445    5  124004700  124005700      4       2  150064       1.9036      0.02848
enh74453    5  124021800  124022800      4       2  150064       1.7406     0.040876
enh74469    5  124057400  124058400      1       1  150064       2.0112      0.02215
enh74491    5  124347600  124348600      7       3  150064       2.1718     0.014937
enh74498    5  124683800  124684800      2       1  150064       1.8261     0.033916
enh74504    5  125170700  125171700      7       2  150064       2.5475    0.0054244
enh74505    5  125337900  125338900      6       2  150064       3.2834   0.00051284
enh74506    5  125338800  125339800      3       1  150064       2.0069     0.022378
enh74507    5  125350600  125351600      4       2  150064       2.1495     0.015799
enh74509    5  125390300  125391300      6       3  150064       1.7214     0.042588
enh74510    5  125458300  125459300      1       1  150064       1.9707      0.02438
enh74511    5  125615500  125616500      3       2  150064       2.1571     0.015501
enh74512    5  125689500  125690500      3       2  150064       1.7999     0.035936
enh74516    5  125751200  125752200      2       1  150064       2.1947     0.014091
enh74517    5  125757800  125758800      2       1  150064       1.9487     0.025668
enh74518    5  125761400  125762400      2       1  150064        1.798     0.036087
enh74545    5  126193100  126194100      2       1  150064       2.1725     0.014911
enh74546    5  126204400  126205400      6       3  150064       3.6514   0.00013039
enh74555    5  126306100  126307100      3       1  150064       2.1729     0.014894
enh74557    5  126308700  126309700      3       2  150064       3.4239    0.0003087
enh74558    5  126312100  126313100      2       1  150064        2.954    0.0015685
enh74563    5  126334700  126335700      4       2  150064       1.8631     0.031227
enh74567    5  126346100  126347100      2       1  150064       2.9527    0.0015752
enh74579    5  126995400  126996400      3       1  150064       2.0064     0.022408
enh74582    5  127120700  127121700      4       2  150064       2.3053     0.010575
enh74584    5  127193500  127194500      1       1  150064        3.928    4.283e-05
enh74587    5  127211300  127212300      3       1  150064       3.9318   4.2164e-05
enh74588    5  127219200  127220200      3       1  150064        3.445   0.00028553
enh74589    5  127228300  127229300      1       1  150064       3.7947    7.391e-05
enh74598    5  127350000  127351000      2       1  150064       1.9125     0.027906
enh74599    5  127388600  127389600      2       1  150064       1.7209      0.04263
enh74600    5  127416600  127417600      3       1  150064       2.4229    0.0076987
enh74619    5  129362200  129363200      1       1  150064       1.7017      0.04441
enh74636    5  130860000  130861000      1       1  150064       1.7659      0.03871
enh74640    5  130945600  130946600      1       1  150064       1.7649      0.03879
enh74641    5  130954400  130955400      2       1  150064       1.6792     0.046554
enh74642    5  130963200  130964200      2       1  150064       1.6671     0.047748
enh74691    5  131766900  131767900      1       1  150064       2.0335        0.021
enh74693    5  131770300  131771300      2       1  150064       1.8845      0.02975
enh74694    5  131771300  131772300      3       2  150064       1.6936     0.045167
enh74697    5  131779400  131780400      4       1  150064       2.1147     0.017229
enh74698    5  131782200  131783200      2       1  150064       2.1549     0.015585
enh74703    5  131799100  131800100      6       3  150064       2.2948     0.010872
enh74705    5  131806000  131807000      5       2  150064       1.7579     0.039382
enh74826    5  134526900  134527900      2       1  150064       1.9616     0.024902
enh74841    5  135148000  135149000     10       2  150064       1.9426      0.02603
enh74842    5  135149500  135150500      8       2  150064       2.5574    0.0052724
enh74843    5  135200200  135201200      1       1  150064       2.7765     0.002747
enh74853    5  135372500  135373500      1       1  150064       2.2179      0.01328
enh74881    5  136541500  136542500      3       2  150064       2.2672      0.01169
enh74882    5  136554000  136555000      7       3  150064       1.8145     0.034797
enh74885    5  136604600  136605600      8       3  150064       2.4462    0.0072189
enh74888    5  136636000  136637000      3       1  150064       2.0415     0.020602
enh74907    5  137068500  137069500      2       1  150064       3.0669    0.0010815
enh74908    5  137069000  137070000      2       1  150064       3.0669    0.0010815
enh74910    5  137078000  137079000      2       1  150064       2.5063    0.0060996
enh74917    5  137163900  137164900      1       1  150064       3.0143     0.001288
enh74919    5  137168900  137169900      3       2  150064       2.3165     0.010265
enh74921    5  137177300  137178300      1       1  150064       2.9476     0.001601
enh74923    5  137183500  137184500      1       1  150064       2.9902     0.001394
enh74927    5  137223300  137224300      2       1  150064       2.6324    0.0042394
enh74929    5  137229000  137230000      2       1  150064       2.5267    0.0057576
enh74930    5  137268900  137269900      1       1  150064        2.222      0.01314
enh74934    5  137358200  137359200      5       2  150064       3.2711   0.00053569
enh74935    5  137359700  137360700      6       3  150064       2.3142     0.010329
enh74936    5  137360300  137361300      4       2  150064       2.6026    0.0046257
enh74937    5  137363000  137364000      2       1  150064       2.0509     0.020137
enh74938    5  137365900  137366900      1       1  150064       1.7893      0.03678
enh74939    5  137369200  137370200      1       1  150064       1.7626      0.03898
enh74941    5  137390600  137391600      4       1  150064        2.571    0.0050696
enh74946    5  137565900  137566900      1       1  150064       3.2096    0.0006646
enh74949    5  137672200  137673200      5       3  150064       4.9712   3.3275e-07
enh74950    5  137675500  137676500      3       1  150064       3.2208   0.00063924
enh74951    5  137676200  137677200      1       1  150064       2.4083     0.008014
enh74952    5  137685200  137686200      1       1  150064       2.1586      0.01544
enh74956    5  137704400  137705400      2       1  150064        1.954      0.02535
enh74957    5  137706300  137707300      2       1  150064       2.5189    0.0058857
enh74958    5  137707200  137708200      2       1  150064       2.9242    0.0017265
enh74961    5  137775200  137776200      3       2  150064       4.4343   4.6181e-06
enh74962    5  137785400  137786400      1       1  150064       3.4458    0.0002847
enh74964    5  137798600  137799600      3       2  150064       4.1241   1.8611e-05
enh74968    5  137839700  137840700      1       1  150064       5.6147    9.845e-09
enh74969    5  137855900  137856900      2       1  150064       3.7258   9.7348e-05
enh74970    5  137872100  137873100      1       1  150064       5.2608    7.172e-08
enh74972    5  137876000  137877000      2       1  150064        4.384   5.8268e-06
enh74973    5  137880700  137881700      2       1  150064       4.4219    4.891e-06
enh74976    5  137940600  137941600      3       2  150064       2.7847    0.0026786
enh74977    5  137945900  137946900      2       1  150064       4.4767   3.7903e-06
enh75021    5  138254100  138255100      1       1  150064       2.1733      0.01488
enh75031    5  138411200  138412200      1       1  150064       1.6931      0.04522
enh75036    5  138460300  138461300      1       1  150064       2.0783      0.01884
enh75037    5  138462000  138463000      1       1  150064       1.6763      0.04684
enh75042    5  138483100  138484100      2       1  150064       1.8032     0.035675
enh75067    5  138688100  138689100      2       1  150064       1.8913     0.029295
enh75082    5  138842100  138843100      1       1  150064       1.6777       0.0467
enh75084    5  138853400  138854400      1       1  150064       2.2705      0.01159
enh75089    5  138872000  138873000      1       1  150064       1.7968      0.03618
enh75092    5  138922400  138923400      2       1  150064       2.3016      0.01068
enh75107    5  139036600  139037600      3       1  150064       2.3431    0.0095613
enh75108    5  139043800  139044800      1       1  150064       2.9032     0.001847
enh75109    5  139050300  139051300      1       1  150064       2.9118     0.001797
enh75110    5  139051000  139052000      1       1  150064       2.9118     0.001797
enh75111    5  139052000  139053000      2       1  150064       3.0434    0.0011695
enh75112    5  139054000  139055000      5       1  150064       3.3882   0.00035172
enh75113    5  139057200  139058200      4       1  150064       3.2573   0.00056239
enh75114    5  139066800  139067800      2       1  150064       3.6259   0.00014401
enh75115    5  139072500  139073500      1       1  150064       4.3165    7.925e-06
enh75117    5  139077800  139078800      1       1  150064       4.2077     1.29e-05
enh75118    5  139080300  139081300      1       1  150064       3.8986    4.837e-05
enh75119    5  139088500  139089500      1       1  150064       2.6799     0.003682
enh75124    5  139228300  139229300      1       1  150064       2.0341      0.02097
enh75125    5  139259900  139260900      2       1  150064       2.1816     0.014568
enh75129    5  139348400  139349400      3       1  150064       2.2555     0.012052
enh75133    5  139379800  139380800      1       1  150064       2.7763     0.002749
enh75136    5  139397600  139398600      1       1  150064       1.6932      0.04521
enh75142    5  139488700  139489700      1       1  150064       3.3836    0.0003577
enh75148    5  139519900  139520900      1       1  150064       1.7849      0.03714
enh75151    5  139525600  139526600      2       1  150064       3.7874   7.6104e-05
enh75152    5  139536000  139537000      2       1  150064       3.5479   0.00019415
enh75156    5  139564800  139565800      4       1  150064        1.697     0.044848
enh75157    5  139568400  139569400      5       2  150064       2.0997     0.017877
enh75158    5  139570100  139571100      1       1  150064       3.4022    0.0003342
enh75160    5  139599400  139600400      1       1  150064       1.9667      0.02461
enh75163    5  139607200  139608200      1       1  150064       3.3893    0.0003503
enh75170    5  139637000  139638000      1       1  150064       3.5465    0.0001952
enh75181    5  139672300  139673300      1       1  150064       3.4603    0.0002698
enh75184    5  139678000  139679000      3       2  150064       2.5462    0.0054454
enh75185    5  139680600  139681600      1       1  150064       3.6524    0.0001299
enh75186    5  139683100  139684100      3       1  150064       1.6657      0.04789
enh75187    5  139690900  139691900      3       2  150064       2.0504     0.020161
enh75191    5  139719000  139720000      4       2  150064       3.3423   0.00041542
enh75197    5  139783800  139784800      3       2  150064       2.3455    0.0095016
enh75200    5  139803400  139804400      2       1  150064       3.1766   0.00074499
enh75201    5  139927700  139928700      1       1  150064        3.529    0.0002086
enh75207    5  139953000  139954000      2       1  150064       3.3195   0.00045082
enh75210    5  139988400  139989400      1       1  150064       2.8179     0.002417
enh75211    5  140012600  140013600      3       1  150064       3.3482   0.00040674
enh75212    5  140025600  140026600      4       1  150064       1.8292     0.033688
enh75213    5  140042800  140043800      2       1  150064       3.6706     0.000121
enh75214    5  140045200  140046200      3       2  150064       1.8601     0.031433
enh75215    5  140069600  140070600      5       2  150064       4.2883   9.0009e-06
enh75216    5  140071800  140072800      6       2  150064       4.2326   1.1549e-05
enh75217    5  140079000  140080000      1       1  150064         4.26    1.022e-05
enh75218    5  140080600  140081600      1       1  150064        4.289    8.974e-06
enh75221    5  140863200  140864200      6       3  150064       1.9227     0.027261
enh75247    5  141062900  141063900      1       1  150064       2.2371      0.01264
enh75256    5  141206800  141207800      3       1  150064       2.4622    0.0069047
enh75257    5  141215000  141216000      3       1  150064       2.4179    0.0078043
enh75258    5  141220400  141221400      6       3  150064       1.6636       0.0481
enh75264    5  141251800  141252800      2       1  150064       2.3054     0.010572
enh75265    5  141253200  141254200      1       1  150064       2.6916     0.003556
enh75280    5  141443100  141444100      1       1  150064       2.0168      0.02186
enh75281    5  141468400  141469400      2       1  150064       2.3471    0.0094601
enh75282    5  141474600  141475600      3       1  150064       1.7614     0.039089
enh75294    5  141659600  141660600      6       1  150064        1.911     0.028005
enh75301    5  141706300  141707300      3       2  150064       2.9626    0.0015251
enh75302    5  141706900  141707900      3       2  150064       3.0707    0.0010678
enh75304    5  141735300  141736300      3       2  150064       2.0771     0.018895
enh75305    5  141737400  141738400      3       2  150064       2.2247     0.013051
enh75313    5  141820700  141821700      4       1  150064       1.7112     0.043523
enh75329    5  141977200  141978200      2       1  150064       1.9903     0.023277
enh75349    5  142125800  142126800      1       1  150064        1.886      0.02965
enh75355    5  142157600  142158600      3       2  150064       2.6641    0.0038595
enh75467    5  142707200  142708200      3       2  150064       2.0277     0.021295
enh75472    5  142721900  142722900      3       2  150064       2.8586    0.0021274
enh75477    5  142734400  142735400      1       1  150064       2.1727       0.0149
enh75482    5  142754000  142755000      2       1  150064       2.2916     0.010966
enh75489    5  142850800  142851800      3       1  150064       1.9789     0.023914
enh75490    5  142873600  142874600      3       1  150064        2.806    0.0025077
enh75512    5  143548200  143549200      2       1  150064       1.7394     0.040981
enh75532    5  145441900  145442900      4       1  150064       1.9291     0.026862
enh75535    5  145446800  145447800      3       1  150064       1.9121     0.027934
enh75557    5  146816100  146817100      2       1  150064       2.5643    0.0051698
enh75565    5  146859300  146860300      1       1  150064       2.6216     0.004376
enh75593    5  147848100  147849100      2       1  150064       2.4548    0.0070474
enh75628    5  148509800  148510800      1       1  150064       2.0175      0.02182
enh75667    5  148655100  148656100      4       2  150064       2.4256    0.0076415
enh75669    5  148665900  148666900      4       2  150064       2.7697    0.0028056
enh75670    5  148668000  148669000      1       1  150064       2.1323      0.01649
enh75671    5  148670400  148671400      8       2  150064       2.3779    0.0087062
enh75672    5  148672100  148673100      7       3  150064       2.6282    0.0042915
enh75674    5  148681600  148682600      2       1  150064         3.02     0.001264
enh75679    5  148700100  148701100      4       2  150064       1.7866     0.037002
enh75684    5  148725800  148726800      3       1  150064       2.2633     0.011808
enh75685    5  148736700  148737700      4       2  150064       2.1907     0.014235
enh75686    5  148764100  148765100      3       1  150064       2.5902    0.0047955
enh75730    5  149073100  149074100      2       1  150064       1.6777     0.046701
enh75736    5  149121300  149122300      1       1  150064       2.0708      0.01919
enh75737    5  149123100  149124100      4       2  150064       2.7364     0.003106
enh75746    5  149152300  149153300      6       3  150064       2.3702    0.0088884
enh75751    5  149185100  149186100      5       3  150064       2.5665    0.0051369
enh75753    5  149195000  149196000      5       2  150064       2.1307     0.016555
enh75754    5  149203900  149204900      7       4  150064       1.7395      0.04097
enh75777    5  149543200  149544200      4       1  150064        1.737     0.041191
enh75809    5  149912100  149913100      5       2  150064       2.0639     0.019512
enh75810    5  149917700  149918700      2       1  150064       1.8809     0.029995
enh75892    5  151053500  151054500      5       2  150064       1.6543     0.049036
enh75912    5  151708600  151709600      1       1  150064       1.9663      0.02463
enh75915    5  152731900  152732900      4       2  150064       3.4031   0.00033316
enh75918    5  153008000  153009000      4       2  150064       1.7945     0.036363
enh75921    5  153380600  153381600      1       1  150064       3.3573    0.0003936
enh75922    5  153381700  153382700      6       3  150064       1.9503     0.025571
enh75923    5  153389600  153390600      5       1  150064       3.5383   0.00020138
enh75925    5  153416800  153417800      1       1  150064       3.3858    0.0003548
enh75926    5  153421800  153422800      1       1  150064       3.2758    0.0005269
enh75929    5  153451400  153452400      2       1  150064       3.2966   0.00048932
enh75931    5  153518400  153519400      3       2  150064       3.0169    0.0012768
enh75935    5  153524400  153525400      3       1  150064       3.8311   6.3775e-05
enh75938    5  153573600  153574600      2       1  150064       2.1697     0.015015
enh75939    5  153576200  153577200      3       2  150064       2.5435     0.005487
enh75941    5  153600300  153601300      4       2  150064       2.6029    0.0046219
enh75942    5  153618400  153619400      3       1  150064       3.3166   0.00045556
enh75943    5  153644000  153645000      3       1  150064       4.7744   9.0107e-07
enh75944    5  153652000  153653000      7       2  150064       4.6462   1.6907e-06
enh75945    5  153664800  153665800      4       2  150064        3.318   0.00045327
enh75946    5  153666100  153667100      4       2  150064       3.3795   0.00036311
enh75947    5  153681300  153682300      4       2  150064       2.8536    0.0021613
enh75950    5  153750300  153751300      1       1  150064       2.1367      0.01631
enh75962    5  154071300  154072300      6       3  150064       1.7405     0.040889
enh75964    5  154092200  154093200      1       1  150064        1.887      0.02958
enh75965    5  154093400  154094400      1       1  150064       1.8972       0.0289
enh75991    5  154319600  154320600      2       1  150064       1.8015     0.035813
enh76002    5  154860200  154861200      4       2  150064       1.9868     0.023473
enh76005    5  155191000  155192000      3       2  150064       1.9917     0.023203
enh76011    5  155753000  155754000      3       2  150064       1.9045     0.028422
enh76012    5  155756200  155757200      4       2  150064        2.283     0.011215
enh76014    5  155810000  155811000      7       3  150064       3.0233    0.0012504
enh76016    5  155824200  155825200      4       2  150064       2.8371    0.0022765
enh76017    5  155826300  155827300      3       2  150064       1.9817     0.023757
enh76018    5  155832800  155833800      3       1  150064       3.3138   0.00046024
enh76057    5  156900300  156901300      4       2  150064       1.7662     0.038682
enh76091    5  157254700  157255700      5       3  150064       2.2176     0.013293
enh76092    5  157255600  157256600      3       1  150064       1.9981     0.022853
enh76147    5  158446800  158447800      3       2  150064       1.8624     0.031273
enh76153    5  158475000  158476000      4       2  150064       3.1208   0.00090173
enh76161    5  158498000  158499000      2       1  150064       3.6177   0.00014861
enh76167    5  158607600  158608600      2       1  150064       2.4224     0.007709
enh76168    5  158610600  158611600      1       1  150064       4.3201    7.798e-06
enh76172    5  158632000  158633000      4       2  150064        1.803     0.035697
enh76189    5  159199400  159200400      2       1  150064        2.014     0.022005
enh76209    5  159596200  159597200      4       1  150064       2.0598     0.019711
enh76238    5  162884800  162885800      2       1  150064        3.446   0.00028443
enh76251    5  167126300  167127300      1       1  150064       2.0855      0.01851
enh76254    5  167366500  167367500      6       1  150064       2.1861     0.014406
enh76255    5  167374700  167375700      3       2  150064       3.2309   0.00061702
enh76256    5  167387400  167388400      2       1  150064       2.1726     0.014903
enh76272    5  167599100  167600100      2       1  150064       1.8398       0.0329
enh76287    5  167914200  167915200      2       1  150064       2.0713     0.019165
enh76288    5  167978900  167979900      1       1  150064       2.0701      0.01922
enh76289    5  168002200  168003200      2       1  150064       2.3522    0.0093307
enh76290    5  168004000  168005000      1       1  150064       2.2049      0.01373
enh76294    5  168161600  168162600      2       1  150064       1.6625     0.048203
enh76346    5  169780000  169781000      3       2  150064       1.8391     0.032949
enh76347    5  169787600  169788600      3       2  150064       1.6515     0.049321
enh76353    5  170060600  170061600      4       2  150064       2.3041     0.010607
enh76365    5  170845300  170846300      3       1  150064       1.7977     0.036113
enh76421    5  171589700  171590700      6       2  150064       1.6458     0.049899
enh76427    5  171604000  171605000     10       2  150064        1.665     0.047955
enh76429    5  171606600  171607600      5       3  150064       2.0114     0.022142
enh76437    5  171708200  171709200      4       2  150064       1.7983     0.036063
enh76454    5  171923600  171924600      3       1  150064       1.9439     0.025951
enh76455    5  171930500  171931500      2       1  150064       2.2841     0.011181
enh76457    5  171954500  171955500      7       2  150064       1.9823      0.02372
enh76458    5  171958000  171959000      2       1  150064       2.1706     0.014983
enh76468    5  172029500  172030500      2       1  150064       2.0417     0.020593
enh76530    5  172358300  172359300      4       2  150064       1.9138     0.027824
enh76537    5  172400200  172401200      8       3  150064       2.0475     0.020306
enh76538    5  172409500  172410500      1       1  150064       2.9614     0.001531
enh76545    5  172446800  172447800      1       1  150064       2.3182      0.01022
enh76546    5  172455900  172456900      4       2  150064       2.4613    0.0069219
enh76549    5  172492400  172493400      4       2  150064       1.7981     0.036083
enh76554    5  172591800  172592800      4       2  150064       2.6161    0.0044468
enh76582    5  173040700  173041700      5       2  150064       2.0395     0.020698
enh76586    5  173100200  173101200      1       1  150064       1.8043      0.03559
enh76619    5  173360600  173361600      2       1  150064       1.7105     0.043587
enh76625    5  173400400  173401400      2       1  150064       1.7728     0.038129
enh76654    5  175821800  175822800      1       1  150064       2.2147      0.01339
enh76657    5  175829200  175830200      2       1  150064        1.748     0.040235
enh76659    5  175839400  175840400      1       1  150064       2.0575      0.01982
enh76661    5  175843700  175844700      4       2  150064       2.1044     0.017671
enh76664    5  175893000  175894000      3       1  150064       1.8732     0.030519
enh76727    5  176936300  176937300      4       2  150064        2.868    0.0020653
enh76730    5  176966200  176967200      1       1  150064       3.0105     0.001304
enh76731    5  176970100  176971100      2       1  150064       2.5569    0.0052804
enh76732    5  176972000  176973000      3       1  150064       2.7995    0.0025592
enh76733    5  176972900  176973900      1       1  150064       3.0418     0.001176
enh76734    5  176973600  176974600      3       1  150064       3.4147   0.00031929
enh76735    5  176974900  176975900      2       1  150064        2.483    0.0065141
enh76757    5  177887600  177888600      4       1  150064        1.744     0.040583
enh76768    5  178667800  178668800      4       2  150064       2.8477    0.0022016
enh76769    5  178668400  178669400      7       2  150064       2.6064    0.0045745
enh76773    5  178700200  178701200      7       2  150064       2.4083     0.008014
enh76775    5  178711900  178712900      3       2  150064       2.8818    0.0019768
enh76776    5  178713200  178714200      3       2  150064       2.4577    0.0069909
enh76781    5  178768800  178769800      2       1  150064       2.9149    0.0017787
enh76784    5  178978400  178979400      4       2  150064       1.6517     0.049297
enh76793    5  179127700  179128700      3       2  150064       1.8618     0.031316
enh76795    5  179158300  179159300      1       1  150064       1.7517      0.03991
enh76800    5  179181400  179182400      1       1  150064       1.8827      0.02987
enh76802    5  179189500  179190500      1       1  150064       1.8839      0.02979
enh76806    5  179229100  179230100      3       2  150064       1.9146     0.027773
enh76808    5  179234600  179235600      2       1  150064       1.9462     0.025818
enh76853    5  180630100  180631100      2       1  150064       1.8985     0.028816
enh76866    5  180678300  180679300      2       1  150064       2.0171     0.021843
enh76920    6    1837600    1838600      2       1  150064       1.7355     0.041322
enh76921    6    1872000    1873000      1       1  150064       2.3432     0.009559
enh76926    6    2103900    2104900      2       1  150064       2.2617      0.01186
enh76932    6    2168000    2169000      2       1  150064       1.8734     0.030505
enh76952    6    2749700    2750700      3       1  150064       2.0548     0.019948
enh76983    6    2947400    2948400      1       1  150064       2.4005     0.008186
enh76987    6    2957900    2958900     12       3  150064       2.2925     0.010938
enh76988    6    2960300    2961300      5       2  150064       2.0789     0.018814
enh76994    6    2972200    2973200      7       2  150064       1.9215     0.027336
enh77009    6    3139100    3140100      1       1  150064       2.4976     0.006251
enh77034    6    3438000    3439000      5       2  150064       1.7838     0.037226
enh77035    6    3453600    3454600      7       3  150064       2.0836     0.018597
enh77038    6    3722600    3723600      4       2  150064       2.1146     0.017231
enh77039    6    3724700    3725700      2       1  150064       2.3502    0.0093822
enh77040    6    3732500    3733500      4       2  150064       2.0654     0.019441
enh77041    6    3741300    3742300      2       1  150064        2.838    0.0022697
enh77045    6    3752900    3753900      1       1  150064       3.2207    0.0006394
enh77060    6    3876100    3877100      2       1  150064       1.9874     0.023439
enh77076    6    4020200    4021200      8       3  150064       2.0288     0.021237
enh77077    6    4023500    4024500      2       1  150064       1.7887     0.036835
enh77078    6    4026800    4027800      1       1  150064       1.7277      0.04202
enh77080    6    4055300    4056300      1       1  150064       1.8429      0.03267
enh77082    6    4126100    4127100      2       1  150064       2.2494     0.012243
enh77088    6    4287800    4288800      6       3  150064       2.8012    0.0025455
enh77118    6    4804200    4805200      2       1  150064       1.8765     0.030291
enh77119    6    4806300    4807300      4       2  150064       1.7337     0.041489
enh77123    6    4846900    4847900      3       1  150064       2.8669    0.0020729
enh77130    6    4907900    4908900      3       1  150064        2.493    0.0063334
enh77132    6    4913900    4914900      5       3  150064       2.6705    0.0037873
enh77133    6    4914600    4915600      6       2  150064       2.6468    0.0040624
enh77135    6    4925400    4926400      2       1  150064       1.9949     0.023028
enh77162    6    5294200    5295200      7       4  150064       1.7709     0.038292
enh77163    6    5294700    5295700      4       2  150064       1.7029     0.044289
enh77226    6    6885700    6886700      6       2  150064        2.446     0.007223
enh77227    6    6892100    6893100      3       2  150064       1.7296     0.041853
enh77282    6    7242400    7243400      1       1  150064       2.1028      0.01774
enh77307    6    7784600    7785600      1       1  150064       2.1434      0.01604
enh77324    6    8182300    8183300      6       4  150064       3.1557    0.0008006
enh77331    6   10510600   10511600      1       1  150064       1.9554      0.02527
enh77373    6   11215200   11216200      2       1  150064       1.7786     0.037649
enh77381    6   11236300   11237300      6       3  150064       2.4664    0.0068243
enh77402    6   11427800   11428800      3       1  150064       1.7053     0.044067
enh77404    6   11434900   11435900      7       4  150064        2.294     0.010896
enh77408    6   11495000   11496000      9       2  150064       3.5254   0.00021143
enh77409    6   11536400   11537400      2       1  150064       2.4195    0.0077701
enh77430    6   11968500   11969500      6       3  150064       1.8941     0.029105
enh77431    6   12001100   12002100      4       2  150064       2.6236    0.0043506
enh77433    6   12013900   12014900      4       2  150064       1.9707      0.02438
enh77435    6   12033200   12034200      5       3  150064       1.8677     0.030901
enh77436    6   12033800   12034800      1       1  150064       2.1399      0.01618
enh77437    6   12034400   12035400      1       1  150064       1.9296      0.02683
enh77486    6   13268800   13269800      4       2  150064       2.4057    0.0080713
enh77489    6   13327000   13328000      2       1  150064       1.7815     0.037414
enh77495    6   13358600   13359600      5       2  150064       1.7972     0.036151
enh77519    6   13452500   13453500      2       1  150064       2.0314     0.021105
enh77520    6   13454700   13455700      3       1  150064       2.0997     0.017878
enh77533    6   13505000   13506000      3       1  150064       1.9955     0.022992
enh77540    6   13558600   13559600      2       1  150064       1.7929     0.036497
enh77545    6   13587000   13588000      2       1  150064       2.3887    0.0084544
enh77546    6   13611600   13612600      2       1  150064       1.7088     0.043746
enh77549    6   13660800   13661800      2       1  150064        2.582    0.0049121
enh77552    6   13695600   13696600      2       1  150064        1.662     0.048258
enh77553    6   13700100   13701100      1       1  150064       2.4325     0.007498
enh77557    6   13707800   13708800      2       1  150064       2.7686    0.0028147
enh77558    6   13712900   13713900      3       1  150064       1.6542     0.049039
enh77586    6   14540600   14541600      7       2  150064       2.0257     0.021399
enh77587    6   14551100   14552100      7       3  150064       2.2368      0.01265
enh77588    6   14571600   14572600      6       2  150064       1.6503     0.049439
enh77591    6   14655400   14656400      5       2  150064       1.9658     0.024659
enh77592    6   14656600   14657600      4       2  150064       1.6865     0.045847
enh77635    6   15291400   15292400      1       1  150064       1.7747      0.03797
enh77636    6   15293500   15294500      1       1  150064       1.6774      0.04673
enh77656    6   15351800   15352800      3       1  150064        1.858     0.031587
enh77671    6   15409100   15410100      1       1  150064       2.0873      0.01843
enh77731    6   15879900   15880900      7       3  150064       2.3943     0.008326
enh77732    6   15897100   15898100      3       2  150064       1.9535     0.025378
enh77741    6   16135000   16136000      1       1  150064       1.7302       0.0418
enh77744    6   16138500   16139500      1       1  150064       1.7536      0.03975
enh77745    6   16146100   16147100      2       1  150064       1.7475     0.040277
enh77751    6   16216600   16217600      7       2  150064       1.8014     0.035819
enh77752    6   16229500   16230500      3       1  150064       2.2754     0.011441
enh77754    6   16243000   16244000      4       2  150064       2.2989     0.010756
enh77762    6   16332300   16333300      2       1  150064       3.0729    0.0010599
enh77763    6   16335000   16336000      2       1  150064        2.782    0.0027009
enh77771    6   16399500   16400500     12       4  150064       2.1653     0.015184
enh77772    6   16409800   16410800      3       1  150064       1.8456     0.032472
enh77796    6   16673600   16674600      5       2  150064       1.8318     0.033493
enh77800    6   16683800   16684800      6       2  150064       2.0326     0.021046
enh77812    6   16719500   16720500      4       2  150064       2.1306     0.016562
enh77813    6   16721800   16722800      2       1  150064       3.4734   0.00025699
enh77814    6   16724500   16725500      4       2  150064        3.244   0.00058933
enh77815    6   16725700   16726700      6       3  150064        2.383    0.0085863
enh77816    6   16731300   16732300      3       2  150064       2.3984    0.0082329
enh77823    6   16752300   16753300      5       3  150064       2.6432     0.004106
enh77824    6   16753000   16754000      2       1  150064       2.8948    0.0018969
enh77825    6   16754400   16755400      3       2  150064       2.6405    0.0041389
enh77826    6   16758100   16759100      3       2  150064       2.4419    0.0073045
enh77843    6   17045200   17046200      5       2  150064       2.2729     0.011516
enh77850    6   17225800   17226800      2       1  150064        1.691     0.045414
enh77860    6   17395200   17396200      5       1  150064       1.6451     0.049973
enh77863    6   17418200   17419200      1       1  150064       2.0206      0.02166
enh77883    6   17865400   17866400      7       3  150064       1.7571     0.039449
enh77929    6   18121800   18122800      2       1  150064        1.788      0.03689
enh77941    6   18391200   18392200      2       1  150064       1.9256     0.027079
enh77947    6   18457000   18458000      5       3  150064       1.6986     0.044696
enh77949    6   18503200   18504200      6       3  150064       2.0508     0.020143
enh77952    6   19035200   19036200      1       1  150064       2.2543      0.01209
enh77955    6   19803500   19804500     12       4  150064       1.9693      0.02446
enh77958    6   19851400   19852400      3       1  150064       1.7088     0.043745
enh77967    6   20174000   20175000      5       2  150064       1.7181     0.042892
enh77972    6   20205800   20206800      4       2  150064       1.9187     0.027509
enh77973    6   20206600   20207600      1       1  150064       1.8525      0.03198
enh77985    6   20535200   20536200      6       2  150064       2.5865    0.0048472
enh77986    6   20630000   20631000      8       3  150064       2.5341    0.0056369
enh77987    6   20680400   20681400      1       1  150064       1.9629      0.02483
enh77990    6   20826000   20827000      6       2  150064       1.6848     0.046013
enh77992    6   20877400   20878400      3       2  150064       2.2916     0.010964
enh78033    6   22145900   22146900      1       1  150064       2.1187      0.01706
enh78053    6   23177000   23178000      5       1  150064       1.7948     0.036339
enh78058    6   24394600   24395600      5       1  150064       3.1928   0.00070446
enh78061    6   24495800   24496800      3       2  150064       2.2362      0.01267
enh78067    6   24901400   24902400      2       1  150064       2.0359      0.02088
enh78068    6   24908300   24909300      3       2  150064       3.6021   0.00015782
enh78075    6   25006900   25007900      2       1  150064        1.933      0.02662
enh78076    6   25015000   25016000      4       2  150064       1.9661     0.024645
enh78077    6   25035200   25036200      6       3  150064       2.4564    0.0070178
enh78078    6   25070500   25071500      4       2  150064       2.9567    0.0015548
enh78087    6   25170200   25171200      4       2  150064        4.818   7.2516e-07
enh78088    6   25174200   25175200      3       1  150064        4.575   2.3808e-06
enh78089    6   25175100   25176100      2       1  150064        3.488   0.00024337
enh78090    6   25178600   25179600      6       2  150064        2.289     0.011038
enh78093    6   25194300   25195300      1       1  150064       4.5975    2.138e-06
enh78094    6   25278000   25279000      3       2  150064       1.7999     0.035935
enh78096    6   25296700   25297700      3       2  150064       1.8851     0.029711
enh78101    6   25302500   25303500      7       3  150064       2.4348    0.0074508
enh78108    6   25326900   25327900     10       3  150064       1.7012     0.044448
enh78109    6   25329900   25330900      7       3  150064       2.6622    0.0038821
enh78113    6   25346000   25347000     11       5  150064       2.0703     0.019213
enh78116    6   25359600   25360600      2       1  150064       1.9187     0.027512
enh78119    6   25404300   25405300      9       2  150064       2.1487     0.015829
enh78122    6   25418500   25419500      7       3  150064       5.2552   7.3947e-08
enh78123    6   25487000   25488000      1       1  150064       2.3156      0.01029
enh78125    6   25961500   25962500      2       1  150064       6.3781   8.9657e-11
enh78126    6   25964600   25965600      2       1  150064       1.7255     0.042215
enh78130    6   25993800   25994800      2       1  150064       6.2143   2.5779e-10
enh78131    6   26025400   26026400      1       1  150064       7.9707    7.886e-16
enh78132    6   26027700   26028700      1       1  150064       1.9967      0.02293
enh78133    6   26053600   26054600      2       1  150064       6.3284   1.2385e-10
enh78135    6   26088800   26089800      2       1  150064       2.8914    0.0019177
enh78136    6   26104600   26105600      8       4  150064       6.8614   3.4103e-12
enh78137    6   26127800   26128800      6       2  150064       6.0856   5.8012e-10
enh78138    6   26141300   26142300      1       1  150064       1.7931      0.03648
enh78139    6   26170900   26171900      1       1  150064       2.4731     0.006697
enh78140    6   26173600   26174600      1       1  150064       4.3734    6.117e-06
enh78143    6   26206800   26207800      9       3  150064       1.9284     0.026904
enh78148    6   26282700   26283700      1       1  150064       4.3395    7.139e-06
enh78150    6   26341800   26342800      2       1  150064       5.6599   7.5721e-09
enh78151    6   26363800   26364800      4       2  150064       7.2604   1.9301e-13
enh78152    6   26401300   26402300      4       2  150064       1.9038     0.028465
enh78153    6   26420400   26421400      8       2  150064       3.7742   8.0262e-05
enh78159    6   26461400   26462400     10       5  150064       5.0839   1.8487e-07
enh78161    6   26474900   26475900      3       2  150064       1.9359     0.026443
enh78162    6   26476100   26477100      3       2  150064       6.9203   2.2541e-12
enh78163    6   26520000   26521000      3       1  150064       3.3134   0.00046089
enh78164    6   26536200   26537200      1       1  150064       3.2398    0.0005981
enh78165    6   26539600   26540600      4       1  150064       3.2499   0.00057725
enh78166    6   26594900   26595900      5       2  150064       3.2798   0.00051936
enh78167    6   26607500   26608500      3       2  150064       3.4503      0.00028
enh78169    6   27046100   27047100      3       2  150064       5.0522    2.184e-07
enh78172    6   27154800   27155800      9       3  150064       1.6669     0.047772
enh78173    6   27341600   27342600      1       1  150064       2.2678      0.01167
enh78174    6   27343200   27344200      5       3  150064       3.6113   0.00015232
enh78175    6   27355400   27356400      5       2  150064       4.8663   5.6857e-07
enh78176    6   27357000   27358000      7       3  150064       7.6119   1.3503e-14
enh78177    6   27438600   27439600      8       2  150064       3.8031   7.1434e-05
enh78179    6   27739800   27740800      5       2  150064       5.4194   2.9901e-08
enh78180    6   27760500   27761500      1       1  150064       2.1576      0.01548
enh78181    6   27783000   27784000      3       1  150064       7.7187   5.8751e-15
enh78182    6   27839000   27840000      1       1  150064       6.7288    8.551e-12
enh78184    6   28105800   28106800      5       1  150064       5.0946   1.7478e-07
enh78185    6   28110700   28111700      3       2  150064       5.8429    2.565e-09
enh78186    6   28185400   28186400      1       1  150064       1.9624      0.02486
enh78187    6   28193700   28194700      3       2  150064        6.172   3.3718e-10
enh78188    6   28218100   28219100      1       1  150064       8.4397    1.591e-17
enh78191    6   28249900   28250900      4       2  150064       7.8339   2.3651e-15
enh78192    6   28302100   28303100      5       1  150064       3.3114   0.00046421
enh78193    6   28318900   28319900      2       1  150064       6.5656   2.5912e-11
enh78194    6   28322000   28323000      3       1  150064        7.259   1.9503e-13
enh78195    6   28322800   28323800      4       2  150064       7.3519   9.7707e-14
enh78196    6   28324000   28325000      3       2  150064       8.0768   3.3256e-16
enh78197    6   28349600   28350600      5       2  150064       6.4473   5.6921e-11
enh78198    6   28351200   28352200      1       1  150064          7.1    6.236e-13
enh78199    6   28364400   28365400      2       1  150064       5.6638   7.4034e-09
enh78200    6   28365600   28366600      3       2  150064       7.9338   1.0627e-15
enh78201    6   28411400   28412400      8       4  150064       6.9996   1.2834e-12
enh78202    6   28832200   28833200      6       3  150064       9.3482   4.4571e-21
enh78203    6   28833600   28834600      8       3  150064       4.5189   3.1087e-06
enh78205    6   28892200   28893200      3       2  150064       3.6582   0.00012699
enh78206    6   28909500   28910500      3       1  150064       2.4369    0.0074072
enh78209    6   28947800   28948800      2       1  150064       7.8022   3.0407e-15
enh78210    6   28953600   28954600      3       2  150064       7.5488   2.1971e-14
enh78214    6   29623400   29624400      5       3  150064       5.4551   2.4469e-08
enh78439    6   33161100   33162100      5       2  150064        1.828     0.033772
enh78444    6   33172900   33173900      5       2  150064       2.1848     0.014453
enh78453    6   33255400   33256400      2       1  150064       3.8605   5.6587e-05
enh78454    6   33258000   33259000      1       1  150064       4.0471    2.593e-05
enh78461    6   33288000   33289000      2       1  150064       2.3657     0.008999
enh78462    6   33311600   33312600      3       2  150064       3.2854   0.00050912
enh78463    6   33312600   33313600      1       1  150064       3.3832    0.0003582
enh78464    6   33342600   33343600      1       1  150064       4.1667    1.545e-05
enh78465    6   33358100   33359100      3       1  150064       4.0536   2.5222e-05
enh78466    6   33360400   33361400      2       1  150064       4.0133   2.9934e-05
enh78467    6   33376800   33377800      2       1  150064       3.6535   0.00012932
enh78468    6   33379500   33380500      1       1  150064       3.6921    0.0001112
enh78469    6   33383600   33384600      2       1  150064       3.1641   0.00077776
enh78471    6   33391800   33392800      1       1  150064        3.638    0.0001374
enh78473    6   33398100   33399100      1       1  150064       3.0433      0.00117
enh78475    6   33422800   33423800      1       1  150064       2.9616      0.00153
enh78476    6   33476600   33477600      5       2  150064       2.4812    0.0065462
enh78477    6   33539500   33540500      2       1  150064       4.2654    9.977e-06
enh78478    6   33544500   33545500      3       2  150064       4.3472    6.895e-06
enh78479    6   33545500   33546500      1       1  150064       2.4323     0.007502
enh78480    6   33553200   33554200      3       2  150064       1.8555     0.031759
enh78482    6   33560500   33561500      4       2  150064       3.8285    6.447e-05
enh78483    6   33565300   33566300      4       2  150064       2.8979    0.0018781
enh78484    6   33567000   33568000      7       4  150064       3.5956    0.0001618
enh78485    6   33569400   33570400     12       2  150064       2.3718    0.0088517
enh78486    6   33577500   33578500      2       1  150064       2.6555      0.00396
enh78490    6   33591100   33592100      1       1  150064       3.2078    0.0006687
enh78491    6   33600000   33601000      3       1  150064        2.868    0.0020656
enh78493    6   33662000   33663000      4       2  150064       4.7229   1.1628e-06
enh78494    6   33676700   33677700      7       4  150064       2.4005    0.0081863
enh78495    6   33685300   33686300      5       3  150064       3.7888   7.5686e-05
enh78496    6   33691200   33692200      2       1  150064       2.8466    0.0022095
enh78498    6   33702100   33703100      5       2  150064        4.116   1.9278e-05
enh78500    6   33710400   33711400      3       2  150064       5.6611   7.5223e-09
enh78501    6   33713300   33714300     11       2  150064       1.9969     0.022916
enh78502    6   33714900   33715900     10       2  150064       2.1176     0.017104
enh78503    6   33718300   33719300      4       1  150064       1.8036     0.035644
enh78504    6   33719200   33720200      5       2  150064       2.8597    0.0021199
enh78505    6   33729100   33730100      5       2  150064       4.1964   1.3562e-05
enh78507    6   33749200   33750200      7       2  150064        3.734   9.4241e-05
enh78509    6   33757000   33758000      5       3  150064       3.0621     0.001099
enh78510    6   33796000   33797000     11       3  150064       2.5074    0.0060805
enh78514    6   33853000   33854000      6       2  150064       3.5841   0.00016913
enh78515    6   33853800   33854800      4       2  150064        2.869    0.0020587
enh78516    6   34023900   34024900      2       1  150064       2.1521     0.015694
enh78523    6   34215100   34216100      4       2  150064       1.6978     0.044776
enh78542    6   34286300   34287300      3       2  150064       2.1003     0.017852
enh78559    6   34337700   34338700      1       1  150064       2.1414      0.01612
enh78563    6   34356400   34357400      1       1  150064       2.3809     0.008635
enh78564    6   34357700   34358700      1       1  150064       2.1859      0.01441
enh78566    6   34382500   34383500      6       3  150064       1.8717     0.030622
enh78570    6   34528000   34529000      4       2  150064       2.6381    0.0041692
enh78572    6   34559500   34560500      4       2  150064       2.7202    0.0032617
enh78578    6   34576800   34577800      4       2  150064       2.3547    0.0092692
enh78617    6   34884400   34885400      1       1  150064       1.9431        0.026
enh78623    6   34903600   34904600      6       3  150064       2.2905     0.010997
enh78628    6   34925200   34926200      1       1  150064       1.6956      0.04498
enh78635    6   34978600   34979600      5       2  150064       2.4209    0.0077418
enh78636    6   34983200   34984200      2       1  150064       2.0328     0.021035
enh78637    6   34988300   34989300      4       2  150064       2.3337    0.0098049
enh78638    6   34989200   34990200      2       1  150064       1.9874     0.023441
enh78648    6   35056900   35057900      4       2  150064       2.2978     0.010787
enh78653    6   35133400   35134400      3       2  150064       2.0032     0.022578
enh78662    6   35216600   35217600      2       1  150064        2.097     0.017997
enh78832    6   36943300   36944300     10       2  150064        2.115     0.017216
enh78846    6   37093000   37094000      2       1  150064       1.9314     0.026718
enh78873    6   37448600   37449600      3       1  150064       2.5133    0.0059798
enh78886    6   37758500   37759500      1       1  150064       2.0272      0.02132
enh78887    6   37789900   37790900      5       2  150064       2.2695     0.011618
enh78888    6   37794300   37795300      3       1  150064       2.3151     0.010304
enh78889    6   37798600   37799600      4       2  150064       2.1092     0.017464
enh78890    6   37812900   37813900      4       2  150064       3.4731   0.00025729
enh78891    6   37817200   37818200      5       2  150064       2.3878    0.0084751
enh78892    6   37819600   37820600      4       2  150064       2.1075     0.017538
enh78895    6   37834600   37835600      2       1  150064       1.9808     0.023806
enh78896    6   37835800   37836800      5       3  150064       1.6998     0.044587
enh78897    6   37845300   37846300      2       1  150064       2.0577     0.019809
enh78900    6   37894700   37895700      1       1  150064       1.8773      0.03024
enh78901    6   37895500   37896500      5       2  150064       1.7372     0.041172
enh78902    6   37920100   37921100      4       2  150064       2.3321    0.0098488
enh78903    6   37920800   37921800      3       2  150064       2.3791    0.0086772
enh78906    6   37947700   37948700      2       1  150064       2.5588     0.005251
enh78914    6   38023800   38024800      1       1  150064       2.3269     0.009986
enh78919    6   38113400   38114400      2       1  150064       2.1502     0.015769
enh78920    6   38180600   38181600      1       1  150064       2.4076     0.008028
enh78977    6   40384400   40385400      1       1  150064       1.7284      0.04196
enh78987    6   40900300   40901300      2       1  150064       1.8069     0.035389
enh79010    6   41527400   41528400      7       2  150064       1.9825     0.023713
enh79012    6   41534400   41535400      1       1  150064       1.7212      0.04261
enh79013    6   41536200   41537200      3       1  150064        1.989     0.023351
enh79014    6   41545400   41546400      3       1  150064       2.0981     0.017947
enh79016    6   41548800   41549800      1       1  150064       1.9584      0.02509
enh79017    6   41551500   41552500      6       2  150064       2.4731    0.0066981
enh79018    6   41593000   41594000      3       2  150064       2.3497    0.0093945
enh79028    6   41691300   41692300      2       1  150064       1.8763     0.030309
enh79041    6   41863700   41864700      4       2  150064       1.7129     0.043362
enh79059    6   42019200   42020200      5       3  150064        1.654     0.049068
enh79060    6   42035700   42036700      2       1  150064       2.5305    0.0056945
enh79071    6   42228200   42229200      3       1  150064       1.7203     0.042693
enh79090    6   42515400   42516400      1       1  150064       1.6976      0.04479
enh79092    6   42540200   42541200      1       1  150064       2.6098      0.00453
enh79095    6   42693500   42694500      1       1  150064        1.991      0.02324
enh79098    6   42738500   42739500      2       1  150064       1.8914     0.029286
enh79100    6   42748100   42749100      2       1  150064       1.9747     0.024153
enh79132    6   43028800   43029800      1       1  150064       1.9538      0.02536
enh79137    6   43081700   43082700      1       1  150064       2.7855     0.002672
enh79143    6   43111200   43112200      3       2  150064        3.013    0.0012933
enh79145    6   43142800   43143800      1       1  150064       3.1477    0.0008228
enh79147    6   43150500   43151500      6       2  150064       3.8377   6.2098e-05
enh79153    6   43238000   43239000      5       2  150064       2.9515    0.0015814
enh79154    6   43265300   43266300      1       1  150064       2.8052     0.002514
enh79155    6   43275600   43276600      2       1  150064       2.0229     0.021543
enh79158    6   43335000   43336000      1       1  150064       2.9902     0.001394
enh79159    6   43337700   43338700      2       1  150064       4.3415   7.0759e-06
enh79164    6   43444200   43445200      4       1  150064       3.5735   0.00017612
enh79165    6   43446400   43447400      1       1  150064       2.0111      0.02216
enh79166    6   43449000   43450000      2       1  150064       2.9715    0.0014818
enh79167    6   43456900   43457900      2       1  150064       2.0148     0.021962
enh79168    6   43458200   43459200      1       1  150064       2.8202       0.0024
enh79169    6   43459700   43460700      1       1  150064       2.8203     0.002399
enh79171    6   43461600   43462600      1       1  150064       2.5763     0.004993
enh79172    6   43463100   43464100      2       1  150064       3.2564   0.00056416
enh79174    6   43474400   43475400      3       2  150064       2.6343    0.0042157
enh79175    6   43478200   43479200      2       1  150064       3.5429   0.00019785
enh79176    6   43479400   43480400      1       1  150064       3.5598    0.0001856
enh79177    6   43482700   43483700      5       2  150064       3.3797   0.00036277
enh79178    6   43485800   43486800      3       1  150064       2.7744     0.002765
enh79181    6   43594000   43595000      1       1  150064       2.7006     0.003461
enh79184    6   43604900   43605900      2       1  150064       2.2983     0.010771
enh79186    6   43612200   43613200      1       1  150064       2.7161     0.003303
enh79191    6   43653800   43654800      3       1  150064       2.5042    0.0061371
enh79193    6   43666400   43667400      4       2  150064       2.9805    0.0014391
enh79196    6   43676600   43677600      2       1  150064       2.2436      0.01243
enh79197    6   43684100   43685100      2       1  150064       1.8437     0.032612
enh79200    6   43736300   43737300      2       1  150064       2.6733    0.0037554
enh79219    6   44021800   44022800      4       2  150064       1.7073     0.043885
enh79224    6   44054200   44055200      5       3  150064       2.4426    0.0072901
enh79225    6   44072600   44073600      4       1  150064       3.3926   0.00034613
enh79228    6   44084300   44085300      3       2  150064       2.7404     0.003068
enh79229    6   44088000   44089000      2       1  150064       1.8928     0.029194
enh79232    6   44097400   44098400      3       1  150064       3.5174   0.00021791
enh79233    6   44100800   44101800      5       2  150064       3.6863   0.00011377
enh79235    6   44153600   44154600      4       2  150064       1.6564     0.048819
enh79262    6   44622900   44623900      5       3  150064       2.3675    0.0089533
enh79286    6   45919000   45920000      5       2  150064       1.7496     0.040091
enh79289    6   45928000   45929000      3       1  150064       1.9706     0.024382
enh79308    6   46073200   46074200      6       3  150064       2.2153     0.013371
enh79309    6   46096000   46097000      5       2  150064       1.7223     0.042507
enh79314    6   46185300   46186300      2       1  150064       2.8703    0.0020505
enh79315    6   46187800   46188800      3       2  150064       2.0678     0.019327
enh79361    6   46816600   46817600      3       1  150064        1.822     0.034225
enh79364    6   46870200   46871200      4       2  150064       1.9871     0.023458
enh79367    6   46881800   46882800      3       1  150064       1.9869     0.023469
enh79368    6   46883300   46884300      3       1  150064       2.0217     0.021603
enh79455    6   52536300   52537300      4       2  150064       2.3046     0.010595
enh79469    6   53114800   53115800      3       1  150064       2.7986    0.0025665
enh79470    6   53121400   53122400      3       2  150064       1.7215      0.04258
enh79476    6   53167100   53168100      3       1  150064       2.9749    0.0014654
enh79486    6   53191100   53192100      2       1  150064       2.0628     0.019565
enh79487    6   53192000   53193000      1       1  150064       2.0052      0.02247
enh79491    6   53209500   53210500      5       3  150064       1.8174     0.034579
enh79501    6   53395100   53396100      3       1  150064       1.6727     0.047191
enh79537    6   53863800   53864800      5       2  150064       2.1384     0.016241
enh79582    6   56315500   56316500      3       2  150064       1.7814     0.037423
enh79584    6   56356500   56357500      1       1  150064       2.1128      0.01731
enh79585    6   56369600   56370600      4       2  150064       1.9799     0.023859
enh79586    6   56370700   56371700      1       1  150064       2.2365      0.01266
enh79592    6   56390100   56391100      2       1  150064        2.088     0.018399
enh79594    6   56392800   56393800      3       1  150064       2.5146     0.005958
enh79596    6   56414900   56415900      4       1  150064       1.7467     0.040341
enh79597    6   56419900   56420900      3       1  150064       2.0844      0.01856
enh79598    6   56507200   56508200      1       1  150064       2.3901     0.008423
enh79599    6   56509100   56510100      4       2  150064       2.6291    0.0042803
enh79600    6   56514300   56515300      1       1  150064       2.2052      0.01372
enh79601    6   56516900   56517900      1       1  150064       2.4859     0.006461
enh79603    6   56520300   56521300      2       1  150064       2.4438    0.0072659
enh79604    6   56523200   56524200      1       1  150064       2.7416     0.003057
enh79605    6   56524400   56525400      6       2  150064       2.6766    0.0037184
enh79606    6   56528500   56529500      2       1  150064       2.1127     0.017312
enh79609    6   56537100   56538100      2       1  150064       2.1561     0.015538
enh79610    6   56542100   56543100      2       1  150064       2.2549     0.012068
enh79611    6   56545700   56546700      1       1  150064       2.7249     0.003216
enh79612    6   56548300   56549300      2       1  150064       3.7704   8.1484e-05
enh79613    6   56551500   56552500      2       1  150064       3.5499   0.00019268
enh79614    6   56553700   56554700      2       1  150064       3.9308   4.2329e-05
enh79615    6   56557700   56558700      2       1  150064       3.9429   4.0249e-05
enh79616    6   56571400   56572400      2       1  150064       3.9638   3.6889e-05
enh79617    6   56573000   56574000      2       1  150064       3.9425   4.0312e-05
enh79618    6   56574200   56575200      3       1  150064       4.0005   3.1601e-05
enh79620    6   56579500   56580500      1       1  150064       3.2439    0.0005896
enh79621    6   56584700   56585700      5       2  150064       2.8866    0.0019472
enh79622    6   56588200   56589200      1       1  150064       3.0543     0.001128
enh79623    6   56589300   56590300      2       1  150064       2.6194    0.0044047
enh79625    6   56592800   56593800      1       1  150064       3.0858     0.001015
enh79627    6   56604600   56605600      2       1  150064       3.0829    0.0010248
enh79628    6   56607000   56608000      2       1  150064       3.1738   0.00075231
enh79633    6   56622500   56623500      3       1  150064       3.1247   0.00088995
enh79635    6   56630900   56631900      1       1  150064       3.3583    0.0003921
enh79638    6   56633900   56634900      2       1  150064       3.0808    0.0010321
enh79640    6   56637000   56638000      2       1  150064       2.6919    0.0035521
enh79641    6   56656000   56657000      1       1  150064       3.7693    8.185e-05
enh79642    6   56659000   56660000      3       1  150064       3.6659   0.00012322
enh79643    6   56660500   56661500      1       1  150064       3.8485    5.941e-05
enh79646    6   56668100   56669100      4       1  150064       3.6762   0.00011837
enh79647    6   56671500   56672500      3       1  150064       3.5581    0.0001868
enh79649    6   56673400   56674400      1       1  150064       3.8091    6.973e-05
enh79650    6   56678600   56679600      1       1  150064       3.8387    6.184e-05
enh79651    6   56680300   56681300      5       1  150064       3.6146   0.00015043
enh79652    6   56685700   56686700      2       1  150064       3.6355   0.00013874
enh79654    6   56695800   56696800      2       1  150064       3.1707   0.00076029
enh79656    6   56701900   56702900      1       1  150064       3.8994    4.822e-05
enh79657    6   56703500   56704500      5       2  150064       4.2865   9.0738e-06
enh79658    6   56704400   56705400      1       1  150064       4.0042    3.112e-05
enh79660    6   56716900   56717900      2       1  150064       3.6229   0.00014564
enh79662    6   56779100   56780100      2       1  150064       2.7139     0.003325
enh79678    6   57169000   57170000      3       1  150064        2.567    0.0051297
enh79679    6   57170600   57171600      2       1  150064       1.9819     0.023745
enh79683    6   64185400   64186400      2       1  150064       3.3316   0.00043168
[truncated: 664,616 more chars]
