# Supplementary material for: Identifying enhancer properties associated with genetic risk for complex traits using regulome-wide association studies
Source: PLoS Comput Biol. 2022 Sep 7;18(9):e1010430. doi: 10.1371/journal.pcbi.1010430 (PMC9484640; doi:10.1371/journal.pcbi.1010430)
Supplement: S3 Table — Sample names are as described in the ROADMAP epigenomics project integrative analysis portal: https://egg2.wustl.edu/roadmap/web_portal/meta.html. (ZIP) [file pcbi.1010430.s010.zip › supplemental_table3/E065vascular_sig_enhancers05.gcov.out]

GENE      CHR      START       STOP  NSNPS  NPARAM       N        ZSTAT            P
enh36775    1     841400     842400      1       1  150064       1.8239      0.03408
enh36796    1    1168200    1169200      2       1  150064       1.7908     0.036659
enh36859    1    1841000    1842000      3       1  150064       2.0797     0.018775
enh36863    1    2063400    2064400      1       1  150064       2.0727       0.0191
enh36865    1    2069000    2070000      2       1  150064       2.6699     0.003794
enh36869    1    2126800    2127800      2       1  150064       2.5265    0.0057606
enh36878    1    2173800    2174800      1       1  150064       3.7831    7.743e-05
enh36907    1    2486500    2487500      1       1  150064       2.5752     0.005009
enh36911    1    2573100    2574100      5       2  150064       2.4536    0.0070712
enh36917    1    2998900    2999900     11       3  150064       1.9268     0.027002
enh36938    1    3123300    3124300      3       1  150064       3.2339    0.0006105
enh36944    1    3199800    3200800      3       2  150064       1.8688     0.030822
enh36945    1    3208500    3209500      6       3  150064       2.9198    0.0017512
enh36994    1    6260200    6261200      1       1  150064       1.7453      0.04047
enh36995    1    6265200    6266200      3       1  150064       2.3725    0.0088339
enh37009    1    6531600    6532600      3       2  150064       2.5574    0.0052732
enh37013    1    6561600    6562600      2       1  150064       2.0159     0.021905
enh37021    1    6649100    6650100      4       2  150064       1.7673     0.038589
enh37023    1    6657100    6658100      6       2  150064       1.7669      0.03862
enh37024    1    6658700    6659700      7       4  150064        2.683    0.0036478
enh37026    1    6675600    6676600      3       1  150064       2.1533     0.015649
enh37027    1    6684200    6685200      2       1  150064       2.1264     0.016733
enh37029    1    6726600    6727600      1       1  150064       2.1925      0.01417
enh37032    1    6760000    6761000      1       1  150064        3.769    8.194e-05
enh37044    1    6863400    6864400      5       2  150064       2.6686     0.003808
enh37141    1    8362000    8363000      2       1  150064       3.7709    8.133e-05
enh37142    1    8363200    8364200      2       1  150064        3.311   0.00046483
enh37143    1    8372100    8373100      4       2  150064       3.8599   5.6712e-05
enh37144    1    8377500    8378500      1       1  150064       3.5064    0.0002271
enh37145    1    8378400    8379400      3       1  150064       3.2369   0.00060417
enh37146    1    8383500    8384500      3       2  150064       3.6196    0.0001475
enh37147    1    8403200    8404200      3       2  150064       2.8493    0.0021907
enh37148    1    8411800    8412800      1       1  150064       2.0981      0.01795
enh37149    1    8412800    8413800      3       2  150064       4.7419   1.0588e-06
enh37152    1    8427200    8428200      1       1  150064       2.9348     0.001669
enh37153    1    8430900    8431900      4       2  150064       3.9093    4.628e-05
enh37155    1    8436000    8437000      3       2  150064       4.2536    1.052e-05
enh37157    1    8438800    8439800      1       1  150064       5.5166    1.728e-08
enh37160    1    8444500    8445500      2       1  150064       4.8974   4.8548e-07
enh37161    1    8451300    8452300      2       1  150064       3.1964   0.00069587
enh37162    1    8452300    8453300      1       1  150064       5.5087    1.807e-08
enh37167    1    8464500    8465500      2       1  150064       4.6602   1.5796e-06
enh37168    1    8466800    8467800      3       2  150064       4.5486   2.6996e-06
enh37169    1    8468200    8469200      2       1  150064       4.9569   3.5806e-07
enh37171    1    8472500    8473500      2       1  150064       4.9856   3.0891e-07
enh37172    1    8473500    8474500      2       1  150064       2.8875    0.0019416
enh37176    1    8486500    8487500      2       1  150064       4.9564   3.5904e-07
enh37177    1    8487800    8488800      1       1  150064       5.7199     5.33e-09
enh37179    1    8495400    8496400      2       1  150064       5.0697   1.9924e-07
enh37180    1    8498400    8499400      1       1  150064        5.656    7.747e-09
enh37181    1    8501000    8502000      2       1  150064       4.5893   2.2235e-06
enh37183    1    8510000    8511000      2       1  150064       3.3195   0.00045086
enh37184    1    8516200    8517200      2       1  150064       3.2735   0.00053114
enh37188    1    8535900    8536900      1       1  150064       4.4399    4.499e-06
enh37190    1    8552500    8553500      3       2  150064       2.8475    0.0022034
enh37191    1    8557000    8558000      2       1  150064       2.8573    0.0021361
enh37192    1    8566700    8567700      2       1  150064       3.8356   6.2631e-05
enh37195    1    8576200    8577200      2       1  150064       2.4796     0.006576
enh37196    1    8576600    8577600      2       1  150064       2.4796     0.006576
enh37200    1    8599900    8600900      2       1  150064       2.4961    0.0062787
enh37202    1    8615000    8616000      1       1  150064        3.125    0.0008889
enh37203    1    8622600    8623600      3       2  150064       3.1493   0.00081842
enh37204    1    8623000    8624000      3       2  150064       2.3761    0.0087482
enh37209    1    8651400    8652400      3       2  150064       2.3311    0.0098738
enh37210    1    8655500    8656500      2       1  150064       2.6443    0.0040927
enh37211    1    8657500    8658500      3       1  150064       2.8083    0.0024905
enh37212    1    8659000    8660000      2       1  150064       2.9415    0.0016333
enh37213    1    8663000    8664000      3       1  150064       2.8042    0.0025223
enh37215    1    8686300    8687300      1       1  150064       2.9013     0.001858
enh37218    1    8690200    8691200      1       1  150064       3.1268    0.0008837
enh37219    1    8701200    8702200      2       1  150064       3.7904    7.521e-05
enh37220    1    8702600    8703600      1       1  150064       3.0783     0.001041
enh37221    1    8703200    8704200      1       1  150064       2.8288     0.002336
enh37222    1    8706500    8707500      2       1  150064       2.9936    0.0013784
enh37223    1    8707700    8708700      2       1  150064       2.9453    0.0016132
enh37225    1    8712000    8713000      1       1  150064       2.6695     0.003798
enh37226    1    8719000    8720000      1       1  150064       2.4949       0.0063
enh37228    1    8721800    8722800      1       1  150064       2.2886      0.01105
enh37231    1    8726100    8727100      1       1  150064       2.8965     0.001887
enh37233    1    8730400    8731400      2       1  150064       2.3313     0.009868
enh37235    1    8740400    8741400      1       1  150064       2.2928      0.01093
enh37238    1    8766800    8767800      3       2  150064       2.0001     0.022746
enh37239    1    8772100    8773100      1       1  150064       1.7195      0.04276
enh37241    1    8787600    8788600      2       1  150064       3.5067   0.00022689
enh37243    1    8814800    8815800      1       1  150064       1.9749      0.02414
enh37247    1    8871400    8872400      3       2  150064       2.4797    0.0065747
enh37255    1    8950400    8951400      3       1  150064       2.8461    0.0022127
enh37256    1    8959800    8960800      2       1  150064       1.9551     0.025288
enh37257    1    8963400    8964400      4       2  150064       1.9326     0.026642
enh37279    1    9334900    9335900     10       2  150064       2.4162    0.0078412
enh37283    1    9351400    9352400      3       2  150064       2.4918    0.0063544
enh37301    1    9422500    9423500      4       2  150064       1.7315     0.041684
enh37377    1   10317600   10318600      2       1  150064       1.6877     0.045736
enh37382    1   10367800   10368800      3       1  150064       1.7143     0.043237
enh37419    1   10774100   10775100      1       1  150064       1.9622      0.02487
enh37421    1   10783500   10784500      1       1  150064       2.0569      0.01985
enh37467    1   11715300   11716300      1       1  150064       2.4441      0.00726
enh37476    1   11849600   11850600      1       1  150064       2.1348      0.01639
enh37488    1   11990200   11991200      2       1  150064       1.7587     0.039313
enh37498    1   12112100   12113100      4       2  150064       1.7134     0.043322
enh37499    1   12127800   12128800      2       1  150064       2.6411    0.0041314
enh37552    1   12659900   12660900      6       3  150064       1.7259     0.042179
enh37573    1   14090600   14091600      1       1  150064       1.7987      0.03603
enh37584    1   14467200   14468200      7       1  150064       1.7305      0.04177
enh37588    1   14812800   14813800      6       3  150064       1.8795     0.030086
enh37589    1   14813200   14814200      3       2  150064        2.427    0.0076113
enh37616    1   15533100   15534100      2       1  150064       1.8672     0.030939
enh37697    1   16353000   16354000      4       2  150064       2.2654     0.011743
enh37716    1   16542700   16543700      6       2  150064       2.2943     0.010888
enh37719    1   16563800   16564800      1       1  150064       2.1876      0.01435
enh37720    1   16570300   16571300      1       1  150064        2.126      0.01675
enh37724    1   16583400   16584400      3       1  150064       2.1021      0.01777
enh37727    1   16592500   16593500      3       1  150064       2.1759      0.01478
enh37728    1   16593600   16594600      4       1  150064       2.1579     0.015469
enh37729    1   16594400   16595400      2       1  150064       1.6956     0.044977
enh37730    1   16597000   16598000      1       1  150064       1.7263      0.04215
enh37732    1   16613200   16614200      2       1  150064       2.1435     0.016038
enh37734    1   16617300   16618300      3       1  150064       2.1801     0.014623
enh37735    1   16620100   16621100      3       2  150064       1.8576     0.031611
enh37736    1   16623200   16624200      4       2  150064       1.9806     0.023818
enh37737    1   16625600   16626600      3       1  150064       1.7362     0.041262
enh37738    1   16641400   16642400      3       2  150064       1.7559      0.03955
enh37739    1   16643800   16644800      4       2  150064       2.1114     0.017368
enh37740    1   16645000   16646000      3       1  150064       2.0685     0.019295
enh37747    1   16679300   16680300      1       1  150064       2.0801      0.01876
enh37749    1   16698500   16699500      2       1  150064       1.7669     0.038622
enh37754    1   16711400   16712400      2       1  150064       1.7801     0.037533
enh37755    1   16713900   16714900      2       1  150064       1.8111     0.035064
enh37757    1   16722900   16723900      4       1  150064       2.0449      0.02043
enh37777    1   17338400   17339400      1       1  150064        1.751      0.03997
enh37778    1   17371800   17372800      6       1  150064       2.4293    0.0075639
enh37779    1   17378600   17379600      2       1  150064       2.7791    0.0027255
enh37802    1   17898100   17899100      3       2  150064       1.6811     0.046372
enh37836    1   19256100   19257100      3       2  150064       1.6644      0.04802
enh37896    1   19821700   19822700      2       1  150064       3.1151    0.0009193
enh37897    1   19831600   19832600      7       3  150064       1.9153     0.027725
enh37898    1   19835300   19836300      5       2  150064       1.8503     0.032138
enh37902    1   19930700   19931700      3       2  150064       2.4057    0.0080702
enh37904    1   19939300   19940300      1       1  150064       1.7696       0.0384
enh37940    1   20861200   20862200      3       2  150064       1.9131     0.027871
enh37950    1   21043900   21044900      4       1  150064         2.43    0.0075497
enh37951    1   21059700   21060700      4       2  150064       2.9112    0.0018002
enh37953    1   21339600   21340600      2       1  150064       2.6501    0.0040235
enh37955    1   21351200   21352200      5       3  150064       2.4355    0.0074355
enh37956    1   21361600   21362600      2       1  150064       1.9996     0.022773
enh37957    1   21369600   21370600      3       2  150064       1.9724     0.024282
enh37958    1   21415600   21416600      3       1  150064       2.7094    0.0033702
enh37959    1   21465800   21466800      1       1  150064       2.4763     0.006638
enh37960    1   21475800   21476800      2       1  150064       2.8011    0.0025466
enh37963    1   21497600   21498600      3       1  150064       2.9716     0.001481
enh37964    1   21500200   21501200      2       1  150064       2.3653    0.0090067
enh38013    1   22085600   22086600      5       2  150064        1.674     0.047065
enh38014    1   22090500   22091500      6       2  150064       1.6863     0.045866
enh38039    1   22350200   22351200      4       2  150064       1.7882     0.036872
enh38042    1   22375000   22376000      3       2  150064        3.234   0.00061028
enh38043    1   22378200   22379200      5       2  150064       2.7142    0.0033213
enh38045    1   22382700   22383700      4       2  150064       1.7817       0.0374
enh38046    1   22386100   22387100      5       2  150064       2.2699     0.011607
enh38049    1   22398700   22399700      1       1  150064       3.3647    0.0003831
enh38050    1   22401400   22402400      3       2  150064       2.1345     0.016401
enh38083    1   23438300   23439300      1       1  150064       2.0492      0.02022
enh38180    1   24372300   24373300      2       1  150064       2.0756     0.018968
enh38240    1   25155800   25156800      1       1  150064       2.1589      0.01543
enh38345    1   26508300   26509300      2       1  150064        2.043     0.020525
enh38357    1   26757600   26758600      1       1  150064       1.8722      0.03059
enh38365    1   27020500   27021500      2       1  150064       2.5533    0.0053346
enh38367    1   27033600   27034600      2       1  150064       2.6037    0.0046111
enh38368    1   27035400   27036400      2       1  150064       3.7368   9.3202e-05
enh38369    1   27036800   27037800      2       1  150064       2.6108    0.0045159
enh38370    1   27038400   27039400      2       1  150064        2.036     0.020876
enh38371    1   27041000   27042000      2       1  150064       1.8779     0.030197
enh38373    1   27046900   27047900      3       1  150064       2.6633    0.0038685
enh38374    1   27048500   27049500      1       1  150064       2.7248     0.003217
enh38375    1   27052100   27053100      3       1  150064       2.5882    0.0048246
enh38376    1   27056000   27057000      1       1  150064       2.7026      0.00344
enh38377    1   27070400   27071400      3       2  150064        1.957     0.025176
enh38380    1   27079000   27080000      3       1  150064       2.5696    0.0050905
enh38382    1   27094500   27095500      1       1  150064       2.7557     0.002928
enh38383    1   27098300   27099300      1       1  150064       2.7473     0.003004
enh38394    1   27204000   27205000      1       1  150064       2.0777      0.01887
enh38396    1   27225100   27226100      1       1  150064        2.489     0.006405
enh38411    1   27425400   27426400      1       1  150064         2.29      0.01101
enh38415    1   27444200   27445200      1       1  150064       1.8468      0.03239
enh38416    1   27448700   27449700      1       1  150064       2.1775      0.01472
enh38419    1   27465600   27466600      2       1  150064       1.8532     0.031928
enh38441    1   27693800   27694800      1       1  150064       1.8301      0.03362
enh38478    1   27899500   27900500      2       1  150064       1.7821     0.037367
enh38485    1   27947600   27948600      2       1  150064       1.6501     0.049462
enh38486    1   27954900   27955900      2       1  150064        1.664     0.048061
enh38487    1   27958200   27959200      4       2  150064        2.328    0.0099565
enh38523    1   28431200   28432200      2       1  150064       1.9801     0.023844
enh38526    1   28499800   28500800      2       1  150064       3.6693   0.00012161
enh38530    1   28575000   28576000      5       2  150064       1.6932      0.04521
enh38534    1   28695200   28696200      2       1  150064       1.9333     0.026598
enh38535    1   28697200   28698200      2       1  150064         3.39   0.00034946
enh38536    1   28743700   28744700      3       1  150064       2.0259     0.021387
enh38539    1   28782200   28783200      1       1  150064       2.4036     0.008118
enh38543    1   28839700   28840700      3       2  150064       1.8216     0.034261
enh38545    1   28880300   28881300      2       1  150064       2.0181     0.021789
enh38547    1   28967000   28968000      2       1  150064       2.2745     0.011467
enh38548    1   28967700   28968700      2       1  150064       2.2942     0.010889
enh38549    1   28970700   28971700      1       1  150064       2.3123      0.01038
enh38550    1   28973700   28974700      2       1  150064       2.0484     0.020261
enh38551    1   28975400   28976400      4       2  150064       2.0615     0.019626
enh38557    1   29211600   29212600      5       1  150064       2.1952     0.014076
enh38561    1   29241600   29242600      3       2  150064       2.7864    0.0026653
enh38563    1   29279800   29280800      2       1  150064       2.9504    0.0015869
enh38566    1   29451600   29452600      4       2  150064        3.172   0.00075707
enh38573    1   29505000   29506000      3       2  150064       2.5506    0.0053764
enh38575    1   29555900   29556900      3       1  150064       2.0326     0.021045
enh38577    1   29585300   29586300      2       1  150064       2.6601    0.0039063
enh38584    1   30457200   30458200      2       1  150064       4.2256   1.1917e-05
enh38599    1   31297000   31298000      2       1  150064        1.783     0.037294
enh38603    1   31350200   31351200      2       1  150064       1.7686     0.038478
enh38614    1   31449600   31450600      1       1  150064       1.7721      0.03819
enh38620    1   31470300   31471300      1       1  150064       1.8526      0.03197
enh38641    1   31770600   31771600      2       1  150064       3.3482   0.00040666
enh38642    1   31840900   31841900      1       1  150064       2.2533      0.01212
enh38643    1   31844600   31845600      3       2  150064        2.686    0.0036152
enh38645    1   31854100   31855100      4       2  150064       4.6026   2.0864e-06
enh38646    1   31866800   31867800      4       1  150064       2.8658    0.0020799
enh38647    1   31867300   31868300      2       1  150064       2.8315    0.0023167
enh38680    1   32230000   32231000      3       2  150064       1.9655     0.024676
enh38682    1   32262300   32263300      1       1  150064       1.7442      0.04056
enh38716    1   32592600   32593600      3       2  150064       1.6917     0.045349
enh38719    1   32616900   32617900      1       1  150064       2.0177      0.02181
enh38729    1   32707800   32708800      3       1  150064       1.7063     0.043974
enh38735    1   32810800   32811800      1       1  150064        2.932     0.001684
enh38764    1   33233000   33234000      2       1  150064       2.3703    0.0088876
enh38766    1   33280300   33281300      3       1  150064       2.2349     0.012712
enh38776    1   33411900   33412900      1       1  150064       2.3553     0.009253
enh38800    1   33618700   33619700      1       1  150064       2.3578     0.009193
enh38802    1   33626400   33627400      2       1  150064       1.6613     0.048329
enh38809    1   33733900   33734900      1       1  150064       1.7148      0.04319
enh38815    1   33758100   33759100      2       1  150064       1.7152     0.043157
enh38818    1   33766200   33767200      3       2  150064       2.3437    0.0095463
enh38825    1   33811000   33812000      1       1  150064       1.7861      0.03704
enh38851    1   33921300   33922300      1       1  150064        1.962      0.02488
enh38878    1   35317500   35318500      4       2  150064       1.9904     0.023276
enh38879    1   35323100   35324100      3       2  150064       2.0918     0.018229
enh38880    1   35325400   35326400      1       1  150064       2.2918      0.01096
enh38907    1   35996500   35997500      1       1  150064       3.3398    0.0004192
enh38920    1   36275200   36276200      3       2  150064       4.1596    1.594e-05
enh38921    1   36313500   36314500      4       2  150064       3.5688   0.00017929
enh38922    1   36316400   36317400      3       2  150064       2.5744    0.0050207
enh38928    1   36398100   36399100      1       1  150064        3.492    0.0002397
enh38934    1   36553400   36554400      1       1  150064       3.1405    0.0008432
enh38935    1   36555200   36556200      3       2  150064        3.192   0.00070642
enh38936    1   36580000   36581000      1       1  150064       2.0379      0.02078
enh38937    1   36581600   36582600      2       1  150064       2.3251     0.010034
enh38938    1   36584700   36585700      2       1  150064       1.8279     0.033785
enh38939    1   36601200   36602200      3       1  150064       3.9267   4.3057e-05
enh38941    1   36607700   36608700      2       1  150064       3.3975   0.00034006
enh38942    1   36613400   36614400      2       1  150064       3.6811   0.00011612
enh38943    1   36616100   36617100      4       2  150064       4.9148   4.4438e-07
enh38946    1   36624800   36625800      3       2  150064       2.2319     0.012811
enh38947    1   36627900   36628900      2       1  150064       3.9956   3.2268e-05
enh38950    1   36633700   36634700      2       1  150064       3.8296   6.4181e-05
enh38956    1   36653300   36654300      4       2  150064       2.5472    0.0054291
enh39019    1   38260300   38261300      2       1  150064       2.2913     0.010973
enh39020    1   38272000   38273000      3       2  150064       2.5568    0.0052817
enh39024    1   38323500   38324500      1       1  150064       3.1702    0.0007616
enh39030    1   38395800   38396800      3       1  150064       2.8765    0.0020106
enh39049    1   39193800   39194800      2       1  150064        1.899      0.02878
enh39054    1   39339600   39340600      4       2  150064       1.7634     0.038915
enh39055    1   39407100   39408100      2       1  150064       1.6718     0.047283
enh39059    1   39490800   39491800      2       1  150064       1.8507     0.032107
enh39060    1   39492800   39493800      5       2  150064       1.7435     0.040624
enh39067    1   39575400   39576400      3       2  150064       1.7509     0.039984
enh39070    1   39581900   39582900      3       1  150064       2.2439     0.012419
enh39092    1   39650600   39651600      1       1  150064       1.7696       0.0384
enh39093    1   39651100   39652100      2       1  150064       2.1225     0.016899
enh39128    1   39863700   39864700      2       1  150064       1.6897     0.045544
enh39143    1   40090600   40091600      2       1  150064       1.7941     0.036396
enh39150    1   40118800   40119800      3       2  150064       1.9954     0.022998
enh39157    1   40341300   40342300      1       1  150064       1.8639      0.03117
enh39160    1   40347200   40348200      3       2  150064       2.0052     0.022472
enh39206    1   40997900   40998900      2       1  150064       1.9879     0.023409
enh39213    1   41159800   41160800      4       2  150064       2.3642    0.0090353
enh39215    1   41164400   41165400      2       1  150064       2.6446    0.0040899
enh39216    1   41169000   41170000      7       3  150064       1.8022     0.035758
enh39217    1   41170300   41171300      2       1  150064        2.747     0.003007
enh39219    1   41178300   41179300      2       1  150064        2.522    0.0058352
enh39227    1   41205300   41206300      3       2  150064       2.6545    0.0039717
enh39230    1   41209300   41210300      2       1  150064       2.7719    0.0027863
enh39232    1   41220200   41221200      3       1  150064        2.345    0.0095134
enh39240    1   41270600   41271600      6       2  150064       1.8032     0.035678
enh39255    1   41433200   41434200      8       3  150064       2.6821    0.0036576
enh39256    1   41448800   41449800      4       2  150064       1.7088     0.043747
enh39257    1   41450500   41451500      3       2  150064       2.0422     0.020568
enh39258    1   41452700   41453700      3       2  150064       3.8733   5.3695e-05
enh39259    1   41468800   41469800      5       2  150064        2.221     0.013176
enh39262    1   41562800   41563800      3       2  150064       1.8987     0.028805
enh39264    1   41574400   41575400      4       2  150064       2.1731     0.014886
enh39265    1   41617500   41618500      2       1  150064         2.58    0.0049407
enh39268    1   41698200   41699200      1       1  150064       1.7453      0.04047
enh39278    1   41832100   41833100      7       3  150064       4.3909   5.6443e-06
enh39281    1   41848700   41849700      2       1  150064       2.8694     0.002056
enh39282    1   41853200   41854200      2       1  150064       1.9565     0.025206
enh39284    1   41889000   41890000      3       1  150064       2.1375      0.01628
enh39291    1   41949600   41950600      7       4  150064       1.9265     0.027019
enh39295    1   41981200   41982200      1       1  150064       1.7727      0.03814
enh39300    1   42023800   42024800      3       2  150064       1.7405     0.040889
enh39385    1   43412400   43413400     10       2  150064       1.7257     0.042201
enh39386    1   43415100   43416100      7       2  150064       1.9365     0.026402
enh39389    1   43421000   43422000      3       1  150064         2.19     0.014263
enh39391    1   43427600   43428600      4       2  150064       2.0961     0.018037
enh39397    1   43760100   43761100      1       1  150064       3.2077     0.000669
enh39398    1   43765700   43766700      1       1  150064       3.1944    0.0007005
enh39399    1   43769000   43770000      2       1  150064       2.6374    0.0041776
enh39401    1   43810700   43811700      1       1  150064       3.4765     0.000254
enh39403    1   43825200   43826200      2       1  150064        3.146   0.00082763
enh39404    1   43831500   43832500      3       2  150064       1.9251     0.027108
enh39405    1   43834400   43835400      1       1  150064       3.6162    0.0001495
enh39409    1   43856200   43857200      4       2  150064       4.1648   1.5578e-05
enh39410    1   43870800   43871800      3       1  150064       3.3585   0.00039177
enh39412    1   43920200   43921200      3       2  150064       4.1734   1.5006e-05
enh39413    1   43938300   43939300      1       1  150064       3.0047     0.001329
enh39417    1   44015600   44016600      3       1  150064       2.0885     0.018378
enh39419    1   44030800   44031800      3       1  150064       3.2648   0.00054761
enh39420    1   44114300   44115300      5       2  150064       4.0012   3.1507e-05
enh39421    1   44117300   44118300      1       1  150064       4.3591    6.529e-06
enh39426    1   44197500   44198500      1       1  150064       4.5098    3.245e-06
enh39427    1   44228600   44229600      1       1  150064       3.2448    0.0005877
enh39428    1   44248700   44249700      3       2  150064       4.2994   8.5643e-06
enh39429    1   44252000   44253000      3       2  150064       1.9596     0.025019
enh39432    1   44289900   44290900      2       1  150064       2.3578     0.009191
enh39433    1   44300000   44301000      2       1  150064       2.7912    0.0026254
enh39434    1   44301500   44302500      2       1  150064         2.25     0.012225
enh39436    1   44315000   44316000      2       1  150064       4.0137   2.9891e-05
enh39437    1   44318700   44319700      2       1  150064        3.435   0.00029627
enh39440    1   44334100   44335100      3       2  150064       2.4468    0.0072075
enh39441    1   44345800   44346800      1       1  150064       3.8293    6.425e-05
enh39443    1   44399200   44400200      2       1  150064       2.7352    0.0031173
enh39444    1   44401600   44402600      2       1  150064       2.6457    0.0040767
enh39445    1   44413700   44414700      6       3  150064       3.4752   0.00025521
enh39448    1   44439200   44440200      3       2  150064       3.1146   0.00092101
enh39449    1   44441700   44442700      1       1  150064       3.4286    0.0003034
enh39451    1   44445900   44446900      4       2  150064       1.9799      0.02386
enh39452    1   44456000   44457000      1       1  150064       2.0898      0.01832
enh39454    1   44480800   44481800      1       1  150064       1.7054      0.04406
enh39460    1   44677800   44678800      1       1  150064       2.7892     0.002642
enh39461    1   44705300   44706300      2       1  150064       2.2454      0.01237
enh39583    1   46713800   46714800      2       1  150064       1.7757      0.03789
enh39585    1   46764600   46765600      1       1  150064       2.5042     0.006137
enh39593    1   46999000   47000000      6       2  150064       1.6896     0.045549
enh39638    1   48223800   48224800      2       1  150064       1.8118     0.035009
enh39641    1   48247600   48248600      4       2  150064       1.6702     0.047441
enh39647    1   48337400   48338400      5       3  150064       2.6703    0.0037895
enh39651    1   48399800   48400800      5       2  150064       1.7379     0.041113
enh39669    1   49217400   49218400      2       1  150064       1.8453     0.032499
enh39674    1   49240800   49241800      5       3  150064       1.6972     0.044829
enh39678    1   49396900   49397900      5       3  150064        2.105     0.017646
enh39699    1   51708800   51709800      3       1  150064       1.6728     0.047186
enh39709    1   51733200   51734200      2       1  150064       1.7671     0.038602
enh39710    1   51747800   51748800      1       1  150064       1.8758      0.03034
enh39738    1   51981700   51982700      7       2  150064       1.7848     0.037146
enh39805    1   52988600   52989600      1       1  150064       1.8582      0.03157
enh39839    1   53641600   53642600      4       2  150064       1.9399     0.026196
enh39841    1   53661000   53662000      1       1  150064       2.0792       0.0188
enh39843    1   53684600   53685600      1       1  150064       2.2179      0.01328
enh39845    1   53702100   53703100      4       2  150064       2.5829    0.0048987
enh39846    1   53759800   53760800      1       1  150064         2.26      0.01191
enh39856    1   54422500   54423500      3       1  150064       1.7584     0.039338
enh39857    1   54447400   54448400      1       1  150064       2.3782     0.008699
enh39866    1   54685200   54686200      3       2  150064       2.1506     0.015755
enh39868    1   54694200   54695200      5       2  150064       1.7932     0.036472
enh39893    1   54801100   54802100      2       1  150064       1.6758     0.046885
enh39906    1   54837000   54838000      1       1  150064       2.1367      0.01631
enh39907    1   54838500   54839500      3       1  150064       2.0538     0.019998
enh39911    1   54843900   54844900      2       1  150064       1.9919      0.02319
enh39935    1   55326700   55327700      7       2  150064       2.0501     0.020179
enh39937    1   55350000   55351000      2       1  150064       1.7608     0.039135
enh39968    1   56005600   56006600      2       1  150064       2.3569    0.0092137
enh39970    1   56046900   56047900      3       1  150064       3.3662   0.00038106
enh39974    1   56055300   56056300      4       2  150064       1.7337     0.041487
enh39982    1   56160700   56161700      8       2  150064       2.1321       0.0165
enh39983    1   56184500   56185500      2       1  150064       1.7767      0.03781
enh40019    1   56904300   56905300      7       2  150064       1.9398       0.0262
enh40073    1   57286200   57287200      6       2  150064       2.0605     0.019677
enh40133    1   59612700   59613700      2       1  150064       2.1872     0.014363
enh40137    1   59622000   59623000      8       1  150064       1.6942     0.045117
enh40140    1   59629200   59630200      9       1  150064       1.6788     0.046596
enh40141    1   59644900   59645900      3       2  150064       1.9821     0.023734
enh40196    1   60204100   60205100      4       2  150064       2.1759     0.014782
enh40199    1   60217800   60218800      4       2  150064        2.363    0.0090627
enh40214    1   61013000   61014000      2       1  150064        2.898    0.0018776
enh40215    1   61039500   61040500      1       1  150064       3.0103     0.001305
enh40216    1   61065700   61066700      4       1  150064       3.8344    6.293e-05
enh40217    1   61085800   61086800      5       2  150064       3.2515   0.00057402
enh40218    1   61228600   61229600      3       2  150064       2.6394    0.0041522
enh40227    1   61402000   61403000      1       1  150064       2.2825      0.01123
enh40234    1   61456000   61457000      2       1  150064       2.5657    0.0051491
enh40286    1   61698600   61699600      4       1  150064       1.7147     0.043204
enh40287    1   61703800   61704800      5       3  150064       1.6634     0.048112
enh40289    1   61709500   61710500      3       1  150064       2.0719     0.019136
enh40327    1   61858200   61859200      6       2  150064        2.115     0.017214
enh40328    1   61859000   61860000      5       3  150064       1.9565     0.025203
enh40329    1   61863300   61864300      5       2  150064       1.7631      0.03894
enh40332    1   61869100   61870100      2       1  150064       2.1279     0.016673
enh40346    1   61956600   61957600      7       2  150064       2.1492     0.015807
enh40347    1   62071000   62072000      4       2  150064       1.8539     0.031874
enh40354    1   62300800   62301800      3       2  150064       1.6509     0.049379
enh40361    1   62353000   62354000      3       2  150064       1.9173       0.0276
enh40367    1   62531400   62532400      1       1  150064       1.9693      0.02446
enh40441    1   64342200   64343200      2       1  150064       1.6885     0.045658
enh40478    1   64483200   64484200      1       1  150064       3.4148    0.0003192
enh40533    1   65223200   65224200      3       1  150064       1.6984     0.044713
enh40536    1   65294500   65295500      2       1  150064       2.7477    0.0030003
enh40541    1   65359400   65360400      3       1  150064       2.8452    0.0022195
enh40542    1   65360200   65361200      3       1  150064       1.8943     0.029093
enh40548    1   65376700   65377700      3       1  150064       2.6756    0.0037299
enh40550    1   65379300   65380300      2       1  150064        1.913     0.027875
enh40553    1   65383000   65384000      3       1  150064       3.4743   0.00025612
enh40555    1   65389000   65390000      5       2  150064       2.6206    0.0043893
enh40556    1   65389800   65390800      3       1  150064        2.727    0.0031955
enh40557    1   65391500   65392500      1       1  150064       2.8801     0.001988
enh40558    1   65392300   65393300      4       2  150064       2.6794    0.0036881
enh40559    1   65393300   65394300      1       1  150064       2.9146     0.001781
enh40560    1   65398800   65399800      4       2  150064       2.4436    0.0072702
enh40561    1   65400100   65401100      3       2  150064       3.3548   0.00039706
enh40563    1   65401800   65402800      4       2  150064       1.7347     0.041401
enh40564    1   65402400   65403400      3       2  150064       3.1377   0.00085137
enh40565    1   65407100   65408100      2       1  150064       1.8528     0.031958
enh40569    1   65412600   65413600      2       1  150064       2.8544    0.0021562
enh40571    1   65415800   65416800      2       1  150064       2.2473     0.012311
enh40572    1   65416600   65417600      3       1  150064       2.8992    0.0018706
enh40573    1   65417400   65418400      4       2  150064       2.9826    0.0014292
enh40575    1   65419600   65420600      2       1  150064       1.9861     0.023509
enh40576    1   65421500   65422500      2       1  150064       2.4354    0.0074375
enh40577    1   65426800   65427800      4       2  150064       2.0246     0.021452
enh40578    1   65427800   65428800      5       2  150064       2.9459    0.0016099
enh40579    1   65430000   65431000      3       2  150064       1.7017      0.04441
enh40589    1   65521000   65522000      5       2  150064       1.9944     0.023054
enh40592    1   65529700   65530700      3       2  150064       1.7161     0.043068
enh40594    1   65579700   65580700      3       1  150064        2.237     0.012642
enh40596    1   65615100   65616100      2       1  150064       2.3592    0.0091569
enh40601    1   65640600   65641600      3       1  150064       1.9237     0.027198
enh40602    1   65643800   65644800      1       1  150064       2.0028       0.0226
enh40605    1   65678700   65679700      3       1  150064       2.0897     0.018321
enh40620    1   66152800   66153800      5       2  150064       1.6468       0.0498
enh40621    1   66153300   66154300      5       2  150064       2.7778    0.0027366
enh40622    1   66156700   66157700      4       2  150064        1.722     0.042536
enh40623    1   66277500   66278500      2       1  150064       2.2327     0.012785
enh40625    1   66731600   66732600      3       1  150064       2.5618    0.0052059
enh40627    1   66735700   66736700      6       3  150064       2.7852     0.002675
enh40628    1   66737900   66738900      4       2  150064       2.1719     0.014933
enh40629    1   66740700   66741700      1       1  150064       2.3167      0.01026
enh40631    1   66746200   66747200      1       1  150064       2.1097      0.01744
enh40633    1   66766000   66767000      7       2  150064        2.249     0.012256
enh40635    1   66768200   66769200      2       1  150064       2.3083     0.010491
enh40696    1   67858900   67859900      2       1  150064       2.2355     0.012693
enh40705    1   68002900   68003900      2       1  150064       2.2326     0.012789
enh40715    1   68078400   68079400      2       1  150064       1.6808     0.046401
enh40723    1   68154500   68155500      5       2  150064       2.2618     0.011855
enh40726    1   68174200   68175200      1       1  150064       2.1873      0.01436
enh40749    1   68220000   68221000      2       1  150064       1.7258     0.042194
enh40750    1   68221200   68222200      1       1  150064       2.4668     0.006817
enh40768    1   68257800   68258800      4       2  150064       3.7431   9.0892e-05
enh40769    1   68260400   68261400      3       1  150064       3.3003   0.00048284
enh40770    1   68267800   68268800      6       3  150064        1.801      0.03585
enh40771    1   68269600   68270600      2       1  150064       2.3567      0.00922
enh40772    1   68276800   68277800      6       2  150064       2.2383     0.012602
enh40773    1   68278100   68279100      5       2  150064       2.6452    0.0040827
enh40774    1   68280700   68281700      3       2  150064       3.1099   0.00093561
enh40775    1   68282700   68283700      5       3  150064       3.6275   0.00014308
enh40776    1   68284100   68285100      2       1  150064       1.9301     0.026798
enh40777    1   68285000   68286000      3       2  150064       2.6741    0.0037461
enh40780    1   68290800   68291800      3       1  150064       1.8229      0.03416
enh40781    1   68295700   68296700      4       2  150064       3.5136     0.000221
enh40782    1   68299500   68300500      3       1  150064       3.7181   0.00010036
enh40783    1   68301100   68302100      4       2  150064       3.3068   0.00047178
enh40784    1   68304500   68305500      4       1  150064       3.6725    0.0001201
enh40786    1   68315900   68316900      5       2  150064       2.6032    0.0046185
enh40788    1   68411200   68412200      4       2  150064       1.8077      0.03533
enh40825    1   69182800   69183800      1       1  150064       1.7402      0.04091
enh40848    1   71513400   71514400      3       2  150064       2.8952    0.0018945
enh40857    1   74059000   74060000      2       1  150064       2.2666     0.011706
enh40861    1   74857600   74858600      2       1  150064       1.8855      0.02968
enh40865    1   74891400   74892400      2       1  150064       2.3226     0.010099
enh40883    1   76605200   76606200      3       2  150064       1.6983     0.044722
enh40892    1   76976600   76977600      4       2  150064       1.6841     0.046078
enh40899    1   78134800   78135800      4       2  150064        2.229     0.012908
enh40916    1   78358100   78359100      3       2  150064       1.6859     0.045903
enh40924    1   78446400   78447400      2       1  150064        2.026     0.021384
enh40927    1   78463800   78464800      3       2  150064       2.2224     0.013127
enh40928    1   78476600   78477600      1       1  150064       2.0697      0.01924
enh40932    1   78524200   78525200      1       1  150064       1.9996      0.02277
enh40939    1   78562000   78563000      1       1  150064        1.817      0.03461
enh40949    1   81817200   81818200      5       3  150064       1.9971     0.022907
enh40962    1   82147100   82148100      5       2  150064       2.5307    0.0056916
enh40964    1   82169600   82170600      3       2  150064       3.3185   0.00045247
enh40995    1   83976100   83977100      2       1  150064       2.5541    0.0053237
enh41002    1   84157700   84158700      3       2  150064       2.2405     0.012529
enh41004    1   84268000   84269000      3       2  150064       3.6801   0.00011655
enh41005    1   84293200   84294200      4       1  150064       2.0894     0.018336
enh41027    1   84946000   84947000      5       3  150064       1.6896     0.045549
enh41058    1   85694700   85695700      2       1  150064       1.6524     0.049226
enh41060    1   85710100   85711100      4       2  150064       1.7827     0.037317
enh41065    1   85761000   85762000      3       1  150064       1.8796     0.030081
enh41080    1   85828500   85829500      3       2  150064       2.5175    0.0059091
enh41085    1   85845600   85846600      5       2  150064       2.0904     0.018293
enh41086    1   85863900   85864900      4       2  150064       2.0858     0.018498
enh41087    1   85870500   85871500      2       1  150064       2.0588     0.019755
enh41088    1   85874100   85875100      4       2  150064       3.2055   0.00067424
enh41089    1   85874800   85875800      3       2  150064       1.8308     0.033569
enh41091    1   85878000   85879000      1       1  150064       2.0809      0.01872
enh41092    1   85893300   85894300      5       2  150064        1.994     0.023076
enh41096    1   85906200   85907200      3       1  150064       1.7187     0.042831
enh41102    1   85919400   85920400      3       1  150064       2.4418    0.0073069
enh41104    1   85928700   85929700      3       1  150064          1.9     0.028717
enh41124    1   86043900   86044900      2       1  150064       2.2819     0.011249
enh41217    1   90125800   90126800      2       1  150064        2.303     0.010639
enh41221    1   90158000   90159000      2       1  150064       1.6794     0.046541
enh41225    1   90185000   90186000      1       1  150064       1.6991      0.04465
enh41237    1   90307700   90308700      3       2  150064       2.4101    0.0079752
enh41252    1   90380600   90381600      1       1  150064       3.0656     0.001086
enh41260    1   91390200   91391200      1       1  150064       2.5134     0.005979
enh41261    1   91391300   91392300      2       1  150064       2.1155     0.017195
enh41262    1   91434400   91435400      1       1  150064       1.9934      0.02311
enh41263    1   91449000   91450000      1       1  150064       1.7466      0.04035
enh41265    1   91459800   91460800      3       1  150064       2.0763     0.018932
enh41269    1   91475400   91476400      3       1  150064         2.03     0.021181
enh41271    1   91481400   91482400      2       1  150064       1.7401      0.04092
enh41272    1   91485200   91486200      5       2  150064       1.7679     0.038542
enh41273    1   91488000   91489000      3       1  150064       2.4412    0.0073191
enh41274    1   91965200   91966200      3       2  150064       2.3068     0.010532
enh41277    1   92020900   92021900      5       1  150064        1.719      0.04281
enh41315    1   92242000   92243000      6       1  150064       2.1397     0.016189
enh41316    1   92244800   92245800      2       1  150064       2.2178     0.013285
enh41317    1   92248000   92249000      6       1  150064       2.1202     0.016993
enh41342    1   92765400   92766400      3       2  150064        2.932    0.0016841
enh41343    1   93003800   93004800      2       1  150064       3.2544   0.00056808
enh41345    1   93175800   93176800      2       1  150064       1.9687     0.024494
enh41346    1   93176600   93177600      4       2  150064       1.6832     0.046167
enh41354    1   93395100   93396100      1       1  150064       1.6959      0.04495
enh41355    1   93399800   93400800      2       1  150064       2.8424    0.0022386
enh41356    1   93405400   93406400      1       1  150064       1.7733      0.03809
enh41359    1   93416100   93417100      3       1  150064       1.8399     0.032888
enh41360    1   93417600   93418600      1       1  150064       2.1765      0.01476
enh41365    1   93438000   93439000      1       1  150064       1.6825      0.04624
enh41438    1   94528800   94529800      1       1  150064       1.7507         0.04
enh41442    1   94659600   94660600      2       1  150064       2.2948     0.010871
enh41453    1   94771300   94772300      1       1  150064       1.6808       0.0464
enh41455    1   94789400   94790400      1       1  150064       2.0035      0.02256
enh41493    1   95319500   95320500      2       1  150064        1.685     0.045994
enh41498    1   95349300   95350300      3       2  150064       2.2582     0.011965
enh41499    1   95364200   95365200      2       1  150064        2.368    0.0089425
enh41508    1   95387600   95388600      1       1  150064       1.7197      0.04274
enh41509    1   95401300   95402300      2       1  150064       1.8626     0.031258
enh41513    1   95437100   95438100      2       1  150064       2.2949      0.01087
enh41516    1   95448400   95449400      3       2  150064        1.731     0.041722
enh41519    1   95459800   95460800      2       1  150064       1.8498     0.032171
enh41525    1   95507600   95508600      2       1  150064       1.8758     0.030341
enh41526    1   95508400   95509400      7       2  150064       1.9798     0.023862
enh41527    1   95549800   95550800      6       2  150064       1.9616     0.024904
enh41528    1   95552300   95553300      3       1  150064       2.2242     0.013066
enh41535    1   95644600   95645600      2       1  150064       1.7002     0.044545
enh41541    1   95709500   95710500      4       2  150064       2.0297     0.021191
enh41543    1   96881600   96882600      3       2  150064       2.7545    0.0029395
enh41544    1   96953100   96954100      2       1  150064       2.3162     0.010272
enh41549    1   97188800   97189800      4       2  150064       3.5504   0.00019229
enh41550    1   97193200   97194200      1       1  150064       2.5774     0.004977
enh41552    1   97195900   97196900      4       2  150064        3.075    0.0010527
enh41553    1   97206400   97207400      3       1  150064       2.4378    0.0073895
enh41554    1   97213200   97214200      2       1  150064       2.1013     0.017805
enh41557    1   97639400   97640400      1       1  150064       3.6086    0.0001539
enh41560    1   98096000   98097000      1       1  150064       2.5085     0.006062
enh41561    1   98206200   98207200      2       1  150064        3.546   0.00019555
enh41564    1   98351400   98352400      2       1  150064       4.9823   3.1417e-07
enh41565    1   98369000   98370000      2       1  150064       5.3934   3.4576e-08
enh41566    1   98383600   98384600      2       1  150064        1.972     0.024303
enh41568    1   98499400   98500400      3       2  150064       6.0125   9.1348e-10
enh41576    1   99139400   99140400      6       2  150064       2.3395    0.0096559
enh41577    1   99142500   99143500      1       1  150064        2.136      0.01634
enh41594    1  100147000  100148000      3       2  150064       1.9573     0.025156
enh41648    1  101655600  101656600      9       3  150064       1.9609     0.024943
enh41649    1  101668200  101669200      5       1  150064        1.726     0.042175
enh41650    1  101669100  101670100      4       1  150064       1.6779     0.046679
enh41665    1  108439800  108440800      8       2  150064       2.0264     0.021364
enh41672    1  108660400  108661400      6       3  150064       1.9794     0.023886
enh41673    1  108733000  108734000      2       1  150064       2.9407    0.0016371
enh41674    1  108736500  108737500      4       1  150064       2.5108    0.0060226
enh41675    1  108740100  108741100      6       2  150064       2.6406    0.0041376
enh41759    1  110077900  110078900      2       1  150064         1.88     0.030057
enh41774    1  110178500  110179500      3       2  150064       1.7713     0.038254
enh41795    1  110438100  110439100      5       2  150064       1.9161     0.027674
enh41828    1  110892700  110893700      2       1  150064       2.1775     0.014723
enh41829    1  110925600  110926600      4       2  150064         2.06     0.019699
enh41832    1  111009000  111010000      4       2  150064       1.8261     0.033916
enh41833    1  111019200  111020200      3       1  150064       2.3585    0.0091743
enh41838    1  111323000  111324000      4       2  150064       2.3344    0.0097885
enh41843    1  111732600  111733600      2       1  150064       1.8848     0.029726
enh41857    1  111994500  111995500      2       1  150064       2.2203     0.013199
enh41870    1  112164200  112165200      6       3  150064       2.1895     0.014281
enh41871    1  112165900  112166900      8       4  150064       2.2978     0.010786
enh41874    1  112172800  112173800      1       1  150064       2.4923     0.006346
enh41882    1  112203000  112204000      5       3  150064        2.294     0.010897
enh41904    1  112423200  112424200      6       4  150064       2.6055     0.004587
enh41907    1  112446700  112447700      3       1  150064       2.1347     0.016393
enh41909    1  112462700  112463700      4       1  150064       2.3463    0.0094814
enh41911    1  112490600  112491600      5       2  150064       1.6947     0.045069
enh41912    1  112498400  112499400      1       1  150064       2.0179       0.0218
enh41913    1  112506400  112507400      4       2  150064       2.1583     0.015451
enh41917    1  112533700  112534700      2       1  150064       1.6674     0.047722
enh41926    1  112934000  112935000      2       1  150064       1.8858     0.029664
enh41928    1  112936600  112937600      4       1  150064       1.8506     0.032113
enh41929    1  112940300  112941300      4       1  150064       2.2752     0.011447
enh41930    1  112944400  112945400      2       1  150064       2.2625     0.011834
enh41931    1  112946000  112947000      1       1  150064        2.414     0.007889
enh41932    1  112981100  112982100      3       2  150064       2.1976     0.013988
enh41933    1  112987200  112988200      4       1  150064       2.2709     0.011576
enh41934    1  112988800  112989800      4       2  150064       2.3688    0.0089225
enh41935    1  112990300  112991300      3       1  150064       2.2245     0.013056
enh41941    1  113067200  113068200      3       1  150064       2.0555     0.019916
enh41942    1  113086700  113087700      4       1  150064       3.1044   0.00095343
enh41943    1  113159800  113160800      3       1  150064       3.2165   0.00064893
enh41944    1  113163500  113164500      3       1  150064       3.0998   0.00096841
enh41946    1  113169500  113170500      5       2  150064       2.6285    0.0042875
enh41947    1  113179300  113180300      1       1  150064       3.2955    0.0004912
enh41948    1  113215900  113216900      2       1  150064       3.0364    0.0011973
enh41949    1  113218400  113219400      3       2  150064       2.2042     0.013755
enh41950    1  113242800  113243800      2       1  150064       2.8446    0.0022237
enh41951    1  113246100  113247100      4       2  150064       2.5308    0.0056894
enh41973    1  113683200  113684200      1       1  150064       1.6575      0.04871
enh42026    1  115050200  115051200      1       1  150064       2.5298     0.005706
enh42033    1  115259400  115260400      2       1  150064       1.9462     0.025816
enh42034    1  115287700  115288700      4       2  150064       2.9909     0.001391
enh42036    1  115295100  115296100      3       2  150064       2.2466     0.012332
enh42038    1  115604800  115605800      2       1  150064       2.1718     0.014936
enh42039    1  115606700  115607700      3       2  150064       3.0225    0.0012536
enh42040    1  115610800  115611800      2       1  150064        2.335    0.0097708
enh42045    1  115632700  115633700      5       2  150064       1.8358     0.033193
enh42047    1  115642200  115643200      5       2  150064       3.6876   0.00011318
enh42050    1  115677100  115678100      3       1  150064       3.7871     7.62e-05
enh42051    1  115681000  115682000      2       1  150064        1.717     0.042993
enh42053    1  115684000  115685000      2       1  150064       2.4803    0.0065639
enh42054    1  115685000  115686000      4       2  150064       1.6527     0.049196
enh42056    1  115711600  115712600      3       2  150064       1.9885     0.023377
enh42057    1  115721800  115722800     12       4  150064       3.2508   0.00057533
enh42067    1  115857200  115858200      6       3  150064       2.9975     0.001361
enh42070    1  115868600  115869600      6       3  150064       2.9883    0.0014028
enh42073    1  115878800  115879800      3       2  150064       2.3929    0.0083584
enh42074    1  115883200  115884200      4       2  150064       1.9647     0.024726
enh42075    1  115906300  115907300      6       2  150064       2.6952    0.0035169
enh42082    1  116172800  116173800      2       1  150064       2.1278     0.016678
enh42083    1  116185600  116186600      4       1  150064       2.7837     0.002687
enh42101    1  116353600  116354600      4       2  150064       1.9645     0.024736
enh42154    1  117514500  117515500      3       2  150064       1.9822     0.023729
enh42163    1  117689000  117690000      6       1  150064       1.8393     0.032934
enh42202    1  118837500  118838500      1       1  150064        1.886      0.02965
enh42227    1  120188300  120189300      1       1  150064       1.9527      0.02543
enh42384    1  145588200  145589200      2       1  150064       1.9785     0.023935
enh42386    1  145609300  145610300      1       1  150064       1.8132       0.0349
enh42399    1  146638700  146639700      4       1  150064       2.0033     0.022571
enh42400    1  146640000  146641000      1       1  150064       2.1682      0.01507
enh42401    1  146641300  146642300      7       2  150064       2.1667      0.01513
enh42402    1  146645000  146646000      5       1  150064       2.1289     0.016633
enh42403    1  146649200  146650200      4       2  150064       2.0384     0.020756
enh42404    1  146696000  146697000      2       1  150064       3.3803   0.00036204
enh42407    1  146745100  146746100      6       3  150064       2.5136    0.0059761
enh42411    1  146981600  146982600      2       1  150064       2.4945    0.0063075
enh42428    1  147233600  147234600      4       2  150064       1.7592     0.039269
enh42430    1  147239400  147240400      5       2  150064        2.511     0.006019
enh42433    1  147245500  147246500      3       1  150064       1.7616     0.039066
enh42434    1  147249600  147250600      5       2  150064       2.3496    0.0093971
enh42436    1  147282800  147283800      7       3  150064         1.77     0.038363
enh42442    1  149819900  149820900      1       1  150064       2.4705     0.006747
enh42447    1  149887400  149888400      1       1  150064       1.7468      0.04034
enh42448    1  149889400  149890400      1       1  150064       1.7202       0.0427
enh42449    1  149897800  149898800      2       1  150064       1.6838     0.046111
enh42460    1  149966800  149967800      1       1  150064       1.6967      0.04488
enh42468    1  149992900  149993900      1       1  150064       2.0556      0.01991
enh42470    1  150036700  150037700      1       1  150064       5.5334     1.57e-08
enh42476    1  150128700  150129700      1       1  150064       5.5996    1.074e-08
enh42478    1  150134700  150135700      3       2  150064        5.304   5.6645e-08
enh42479    1  150137700  150138700      4       1  150064       5.0425   2.2976e-07
enh42480    1  150158500  150159500      3       2  150064       4.7642   9.4794e-07
enh42481    1  150159000  150160000      1       1  150064       5.4736    2.205e-08
enh42482    1  150159400  150160400      1       1  150064       5.4736    2.205e-08
enh42483    1  150164100  150165100      1       1  150064       2.0092      0.02226
enh42484    1  150185100  150186100      4       2  150064       4.4565   4.1649e-06
enh42491    1  150245900  150246900      1       1  150064        5.069        2e-07
enh42495    1  150266800  150267800      1       1  150064       1.7334      0.04151
enh42496    1  150294700  150295700      4       2  150064       5.2258     8.67e-08
enh42497    1  150334800  150335800      5       2  150064       4.6395   1.7465e-06
enh42498    1  150339200  150340200      3       2  150064       3.9134   4.5503e-05
enh42501    1  150361700  150362700      3       2  150064       4.0914   2.1441e-05
enh42502    1  150377800  150378800      3       2  150064       1.8845     0.029749
enh42504    1  150382800  150383800      3       1  150064       4.4268   4.7811e-06
enh42506    1  150449400  150450400      5       2  150064       2.8322    0.0023113
enh42507    1  150460400  150461400      3       1  150064       4.5462   2.7315e-06
enh42508    1  150479900  150480900      5       2  150064       1.8588      0.03153
enh42510    1  150488600  150489600      1       1  150064       2.0011      0.02269
enh42514    1  150510700  150511700      3       1  150064       1.8998     0.028727
enh42518    1  150537100  150538100      4       2  150064       2.2919     0.010955
enh42520    1  150543200  150544200      2       1  150064       1.7826     0.037322
enh42521    1  150546000  150547000      6       3  150064       1.7778     0.037718
enh42530    1  150841800  150842800      2       1  150064       2.3228     0.010094
enh42531    1  150842600  150843600      1       1  150064       2.8772     0.002006
enh42538    1  150951200  150952200      3       1  150064       2.2704     0.011591
enh42547    1  151021300  151022300      1       1  150064       3.8789    5.247e-05
enh42550    1  151035000  151036000      2       1  150064       1.8598     0.031455
enh42551    1  151041700  151042700      2       1  150064       3.0844    0.0010198
enh42553    1  151116000  151117000      4       2  150064        3.239   0.00059973
enh42554    1  151119600  151120600      3       2  150064       2.7149    0.0033143
enh42571    1  151373100  151374100      1       1  150064       3.3175    0.0004542
enh42572    1  151404000  151405000      1       1  150064       1.8473      0.03235
enh42573    1  151407100  151408100      1       1  150064       2.8154     0.002436
enh42574    1  151410700  151411700      2       1  150064       2.9299    0.0016954
enh42575    1  151417000  151418000      2       1  150064        2.118     0.017088
enh42577    1  151426800  151427800      1       1  150064       3.3109     0.000465
enh42578    1  151428000  151429000      1       1  150064       3.2691    0.0005394
enh42579    1  151428800  151429800      4       2  150064       2.1558     0.015551
enh42581    1  151444800  151445800      1       1  150064       2.5897     0.004803
enh42627    1  153498000  153499000      1       1  150064       2.0546      0.01996
enh42656    1  153670300  153671300      1       1  150064       2.0054      0.02246
enh42658    1  153702300  153703300      2       1  150064       1.9206     0.027394
enh42667    1  153756200  153757200      1       1  150064       2.9848     0.001419
enh42668    1  153761400  153762400      1       1  150064       2.5081     0.006069
enh42670    1  153776000  153777000      2       1  150064       3.5068   0.00022676
enh42671    1  153777600  153778600      3       1  150064       3.8478   5.9588e-05
enh42673    1  153814100  153815100      1       1  150064       3.6578    0.0001272
enh42674    1  153845600  153846600      4       2  150064       2.2599     0.011915
enh42679    1  153876900  153877900      2       1  150064       3.2162   0.00064947
enh42680    1  153892200  153893200      1       1  150064       2.8069     0.002501
enh42681    1  153896200  153897200      4       1  150064       2.2299     0.012878
enh42682    1  153901100  153902100      3       1  150064       2.0779      0.01886
enh42683    1  153916600  153917600      3       2  150064        2.213     0.013448
enh42684    1  153919100  153920100      1       1  150064       2.1821      0.01455
enh42686    1  153931900  153932900      3       2  150064       2.1443     0.016006
enh42687    1  153933600  153934600      2       1  150064       2.7014    0.0034523
enh42688    1  153948300  153949300      2       1  150064       2.2278     0.012946
enh42693    1  154127100  154128100      4       2  150064       1.9295     0.026836
enh42695    1  154150600  154151600      1       1  150064       2.3861     0.008513
enh42699    1  154194900  154195900      1       1  150064       1.9978      0.02287
enh42700    1  154245800  154246800      1       1  150064       2.0864      0.01847
enh42706    1  154324300  154325300      4       2  150064       2.4754    0.0066543
enh42712    1  154395700  154396700      4       2  150064       2.1786      0.01468
enh42715    1  154404700  154405700      3       2  150064       1.8075     0.035343
enh42716    1  154406700  154407700      1       1  150064       2.7729     0.002778
enh42724    1  154467600  154468600      2       1  150064       2.0616     0.019625
enh42727    1  154528300  154529300      1       1  150064       2.2665      0.01171
enh42729    1  154539900  154540900      3       2  150064       2.0502     0.020172
enh42730    1  154571700  154572700      3       2  150064       1.7237     0.042382
enh42732    1  154581500  154582500      2       1  150064       1.6851      0.04598
enh42734    1  154589100  154590100      6       2  150064       1.6595     0.048503
enh42736    1  154595300  154596300      3       2  150064       1.7237      0.04238
enh42742    1  154781200  154782200      3       1  150064       1.8386     0.032984
enh42744    1  154806200  154807200      2       1  150064       2.2517     0.012171
enh42745    1  154832500  154833500      3       1  150064       3.0179    0.0012726
enh42747    1  154842600  154843600      1       1  150064       3.8504    5.896e-05
enh42748    1  154858600  154859600      2       1  150064        3.916   4.5007e-05
enh42752    1  154910600  154911600      3       1  150064       3.6817   0.00011585
enh42753    1  154912300  154913300      5       2  150064       3.7478    8.919e-05
enh42754    1  154914100  154915100      2       1  150064       3.8289   6.4357e-05
enh42755    1  154916500  154917500      2       1  150064       3.2273    0.0006248
enh42756    1  154925800  154926800      1       1  150064       2.1154       0.0172
enh42757    1  154926800  154927800      1       1  150064       2.0764      0.01893
enh42762    1  154940800  154941800      1       1  150064        2.829     0.002335
enh42770    1  154983900  154984900      2       1  150064       1.9708     0.024372
enh42771    1  154985400  154986400      1       1  150064       2.0143      0.02199
enh42772    1  154988800  154989800      2       1  150064       1.7026     0.044321
enh42773    1  154990200  154991200      1       1  150064       4.5142    3.178e-06
enh42774    1  155016700  155017700      2       1  150064       2.4019    0.0081556
enh42778    1  155042500  155043500      4       1  150064        2.767    0.0028289
enh42793    1  155157300  155158300      4       2  150064       1.6924     0.045283
enh42799    1  155194800  155195800      2       1  150064       1.9981     0.022851
enh42804    1  155214800  155215800      1       1  150064       2.2046      0.01374
enh42807    1  155223000  155224000      1       1  150064       2.1998      0.01391
enh42811    1  155241600  155242600      1       1  150064       1.9162      0.02767
enh42813    1  155247600  155248600      3       1  150064       2.2338     0.012749
enh42814    1  155277300  155278300      1       1  150064        2.564     0.005174
enh42815    1  155279600  155280600      1       1  150064       2.7019     0.003447
enh42820    1  155477100  155478100      1       1  150064       2.3163      0.01027
enh42826    1  155505800  155506800      1       1  150064        2.431     0.007528
enh42827    1  155509000  155510000      3       1  150064       1.9562      0.02522
enh42835    1  155617700  155618700      2       1  150064       2.5713    0.0050652
enh42847    1  155859400  155860400      2       1  150064       2.3789    0.0086825
enh42848    1  155862700  155863700      1       1  150064       3.1041    0.0009543
enh42849    1  155879100  155880100      2       1  150064       2.5756    0.0050033
enh42851    1  155900000  155901000      1       1  150064       2.1215      0.01694
enh42853    1  155908000  155909000      3       1  150064       3.1539   0.00080546
enh42855    1  155914500  155915500      2       1  150064        1.843     0.032664
enh42857    1  155930900  155931900      2       1  150064       2.8968    0.0018848
enh42859    1  155940500  155941500      1       1  150064       2.2646      0.01177
enh42861    1  155950000  155951000      2       1  150064       1.6986     0.044699
enh42863    1  155959000  155960000      1       1  150064       2.1154       0.0172
enh42866    1  156066400  156067400      1       1  150064       1.6961      0.04493
enh42868    1  156074100  156075100      1       1  150064       2.3902     0.008419
enh42870    1  156082700  156083700      3       1  150064       1.8479     0.032306
enh42871    1  156088500  156089500      2       1  150064       1.6726     0.047208
enh42879    1  156116100  156117100      2       1  150064       2.6298    0.0042723
enh42880    1  156120600  156121600      3       2  150064       2.1271     0.016705
enh42882    1  156131600  156132600      3       1  150064       3.3314   0.00043213
enh42910    1  156643800  156644800      5       2  150064       1.7643     0.038843
enh42917    1  156711400  156712400      4       2  150064       2.4346    0.0074544
enh42925    1  156771000  156772000      2       1  150064       1.7927     0.036514
enh42950    1  157961900  157962900      1       1  150064        1.748      0.04023
enh42954    1  157970700  157971700      1       1  150064       1.7935      0.03645
enh42999    1  159890900  159891900      2       1  150064        1.986     0.023515
enh43001    1  159993000  159994000      2       1  150064       1.9775     0.023994
enh43009    1  160069100  160070100      1       1  150064       2.4918     0.006355
enh43018    1  160162700  160163700      7       2  150064       2.1637     0.015243
enh43022    1  160213300  160214300      1       1  150064       2.8772     0.002006
enh43023    1  160214300  160215300      2       1  150064       3.3887   0.00035113
enh43024    1  160216000  160217000      5       1  150064       2.4397    0.0073504
enh43026    1  160227100  160228100      1       1  150064       2.5181       0.0059
enh43027    1  160229800  160230800      1       1  150064       2.8501     0.002185
enh43028    1  160232600  160233600      2       1  150064       2.3287    0.0099381
enh43032    1  160345500  160346500      5       2  150064       2.9387    0.0016479
enh43068    1  161155100  161156100      3       1  150064       1.8047      0.03556
enh43072    1  161185500  161186500      4       2  150064        1.741     0.040843
enh43081    1  161352000  161353000      4       2  150064       1.6675     0.047707
enh43088    1  161482300  161483300      1       1  150064       2.1487      0.01583
enh43122    1  162176700  162177700      3       2  150064       2.0176     0.021818
enh43123    1  162182900  162183900      2       1  150064       1.7972     0.036152
enh43134    1  162529800  162530800      2       1  150064       1.9254      0.02709
enh43161    1  162679400  162680400      3       2  150064       1.9737     0.024207
enh43184    1  163098400  163099400      6       3  150064       1.9115     0.027973
enh43185    1  163100400  163101400      4       2  150064       1.7207     0.042655
enh43186    1  163118000  163119000      3       2  150064       2.7231    0.0032334
enh43187    1  163125000  163126000      3       1  150064       3.3011   0.00048148
enh43189    1  163132300  163133300      7       3  150064       3.2316    0.0006156
enh43190    1  163133800  163134800      3       2  150064       3.3199   0.00045024
enh43191    1  163136300  163137300      3       2  150064       2.9387     0.001648
enh43192    1  163138000  163139000      4       2  150064       3.2035   0.00067896
enh43193    1  163140900  163141900      4       2  150064       2.2854     0.011143
enh43197    1  163149700  163150700      3       2  150064       1.8883     0.029494
enh43198    1  163153300  163154300      3       1  150064       1.9083     0.028179
enh43203    1  163200300  163201300      5       2  150064       2.2559     0.012039
enh43205    1  163292400  163293400      3       1  150064       1.6795     0.046525
enh43234    1  164597800  164598800      1       1  150064       2.1757      0.01479
enh43270    1  164739700  164740700      3       1  150064       1.8145       0.0348
enh43273    1  164754400  164755400      1       1  150064       2.9073     0.001823
enh43274    1  164763500  164764500      3       1  150064       1.8793     0.030105
enh43276    1  164774900  164775900      4       1  150064       2.0457     0.020393
enh43278    1  164805800  164806800      2       1  150064       1.9839     0.023631
enh43290    1  165393600  165394600      3       2  150064       1.7568     0.039472
enh43291    1  165412600  165413600      3       2  150064        2.782    0.0027012
enh43301    1  165604000  165605000      2       1  150064       1.7128     0.043377
enh43305    1  165611300  165612300      3       1  150064       2.1864     0.014393
enh43307    1  165615800  165616800      3       1  150064       1.7711     0.038275
enh43311    1  165707000  165708000      4       2  150064       2.9292    0.0016991
enh43312    1  165721200  165722200      4       2  150064       2.4999    0.0062122
enh43314    1  165739000  165740000      2       1  150064       2.3176     0.010235
enh43318    1  165811100  165812100      4       2  150064       2.0756     0.018967
enh43319    1  165818200  165819200      1       1  150064       2.3829     0.008588
enh43320    1  165823000  165824000      1       1  150064       2.4075     0.008032
enh43322    1  165826600  165827600      2       1  150064       2.5516    0.0053621
enh43339    1  166578800  166579800     12       2  150064       1.7254     0.042231
enh43448    1  168356100  168357100      3       2  150064       2.2226     0.013122
enh43480    1  168941800  168942800      5       2  150064       1.8202     0.034366
enh43494    1  169086600  169087600      1       1  150064        1.672      0.04726
enh43495    1  169088900  169089900      2       1  150064       2.9606    0.0015354
enh43496    1  169090700  169091700      4       2  150064        2.617    0.0044358
enh43497    1  169098200  169099200      8       4  150064       1.7935     0.036444
enh43538    1  170668000  170669000      1       1  150064       1.9528      0.02542
enh43581    1  171460000  171461000      4       2  150064       1.8907      0.02933
enh43600    1  171751600  171752600      6       2  150064        2.082     0.018673
enh43608    1  172208700  172209700      1       1  150064       1.9001      0.02871
enh43615    1  172292100  172293100      2       1  150064       2.3255     0.010023
enh43617    1  172312700  172313700      3       2  150064       1.9982     0.022849
enh43620    1  172351200  172352200      2       1  150064       2.7009     0.003458
enh43621    1  172359400  172360400      6       2  150064       2.4499    0.0071439
enh43623    1  172368200  172369200      3       2  150064       1.9916     0.023205
enh43629    1  172500100  172501100      3       2  150064       1.6888     0.045631
enh43650    1  173398000  173399000      4       2  150064       2.3375    0.0097071
enh43651    1  173399300  173400300      3       2  150064       3.0303    0.0012215
enh43653    1  173442800  173443800      4       2  150064       1.7748     0.037967
enh43654    1  173448700  173449700      2       1  150064       2.3269    0.0099847
enh43658    1  173822200  173823200      1       1  150064        3.358    0.0003926
enh43660    1  173839200  173840200      2       1  150064       2.2799     0.011306
enh43661    1  173970200  173971200      2       1  150064       3.2422   0.00059298
enh43662    1  173973700  173974700      3       2  150064       2.6899    0.0035733
enh43663    1  173974600  173975600      1       1  150064       3.4302    0.0003016
enh43665    1  173980600  173981600      1       1  150064       3.4179    0.0003155
enh43666    1  173987000  173988000      5       2  150064       3.6225   0.00014591
enh43667    1  173989000  173990000      2       1  150064       3.3167   0.00045536
enh43668    1  173992200  173993200      2       1  150064       2.9267    0.0017129
enh43669    1  174127200  174128200      1       1  150064       2.8206     0.002397
enh43670    1  174130600  174131600      2       1  150064       2.4974    0.0062558
enh43671    1  174134400  174135400      2       1  150064       2.1375     0.016277
enh43674    1  174173400  174174400      1       1  150064       2.4562     0.007021
enh43676    1  174216400  174217400      3       2  150064       3.9149   4.5218e-05
enh43677    1  174231800  174232800      5       3  150064       3.7266   9.7057e-05
enh43684    1  174945500  174946500      1       1  150064       2.8844     0.001961
enh43685    1  174998300  174999300      2       1  150064       1.9851     0.023567
enh43694    1  175162400  175163400      5       1  150064       3.3626   0.00038601
enh43697    1  175218200  175219200      3       2  150064       2.0417     0.020591
enh43702    1  175751700  175752700      1       1  150064       2.3676     0.008952
enh43704    1  175763400  175764400      1       1  150064       2.1786      0.01468
enh43706    1  175787800  175788800      2       1  150064       3.6159   0.00014967
enh43712    1  176172700  176173700      2       1  150064        2.864    0.0020919
enh43717    1  176625700  176626700      3       2  150064       1.8445     0.032556
enh43719    1  176661900  176662900      2       1  150064       1.9979     0.022863
enh43722    1  176901600  176902600      1       1  150064       2.2115       0.0135
enh43727    1  177243800  177244800      1       1  150064       1.7228      0.04246
enh43728    1  177271300  177272300      4       2  150064       4.9563    3.592e-07
enh43756    1  178141800  178142800      4       2  150064       2.1307     0.016557
enh43772    1  178315000  178316000      1       1  150064       1.7373      0.04117
enh43776    1  178357500  178358500      1       1  150064       1.8337      0.03335
enh43799    1  178942600  178943600      3       2  150064       1.6992     0.044638
enh43813    1  179095400  179096400      2       1  150064       1.6824      0.04625
enh43817    1  179122100  179123100      4       2  150064       2.2291     0.012904
enh43818    1  179138700  179139700      1       1  150064       2.1591      0.01542
enh43822    1  179174200  179175200      2       1  150064       1.7559     0.039553
enh43827    1  179261800  179262800      1       1  150064       1.7587      0.03931
enh43833    1  179783100  179784100      3       2  150064       1.9811     0.023793
enh43836    1  179844500  179845500      1       1  150064       1.9217      0.02732
enh43859    1  180490300  180491300      8       3  150064        1.802     0.035772
enh43862    1  180496200  180497200      4       2  150064       1.8978     0.028859
enh43863    1  180497200  180498200      3       1  150064       2.1853     0.014433
enh43866    1  180512900  180513900      3       1  150064        1.762     0.039033
enh43867    1  180520800  180521800      6       2  150064       2.6305    0.0042628
enh43873    1  180572400  180573400      2       1  150064       2.4331    0.0074857
enh43876    1  180612600  180613600      2       1  150064       2.1936     0.014133
enh43877    1  180615600  180616600      4       2  150064        3.418   0.00031536
enh43878    1  180642200  180643200      1       1  150064       2.7321     0.003147
enh43879    1  180722000  180723000      3       2  150064       2.1347     0.016392
enh43881    1  180895400  180896400      5       3  150064       2.2974     0.010799
enh43918    1  181510600  181511600      2       1  150064       1.7399     0.040943
enh43928    1  182226500  182227500      3       1  150064       1.8808     0.030002
enh43930    1  182247400  182248400      2       1  150064       1.8012     0.035832
enh43939    1  182352200  182353200      4       2  150064       1.8364     0.033151
enh43940    1  182354300  182355300      2       1  150064       2.1988     0.013946
enh43948    1  182572000  182573000      1       1  150064       1.6695      0.04751
enh43954    1  182643500  182644500      5       2  150064        2.867    0.0020718
enh43955    1  182668200  182669200      3       2  150064       3.5452   0.00019613
enh43956    1  182745600  182746600      4       2  150064       3.4512   0.00027904
enh43958    1  182997900  182998900      5       2  150064       1.8251     0.033992
enh44013    1  183274400  183275400      2       1  150064       2.2107     0.013527
enh44019    1  183337000  183338000      3       2  150064       1.7957     0.036273
enh44022    1  183442400  183443400      1       1  150064       3.0045      0.00133
enh44025    1  183449900  183450900      3       2  150064       2.6169    0.0044365
enh44028    1  183466000  183467000      3       2  150064       2.2181     0.013276
enh44057    1  183783000  183784000      1       1  150064       1.9374      0.02635
enh44098    1  184120400  184121400      1       1  150064       2.2839      0.01119
enh44102    1  184162300  184163300      3       1  150064       3.1441   0.00083289
enh44105    1  184227400  184228400      3       1  150064       2.1257     0.016765
enh44107    1  184266500  184267500      3       1  150064       1.8519     0.032018
enh44129    1  184429800  184430800      1       1  150064       1.8826      0.02988
enh44131    1  184453000  184454000      4       2  150064       2.3939    0.0083356
enh44132    1  184458900  184459900      3       2  150064       2.5246    0.0057912
enh44133    1  184460700  184461700      4       2  150064       2.2105     0.013535
enh44134    1  184463300  184464300      3       2  150064       2.9608    0.0015343
enh44137    1  184475900  184476900      1       1  150064       2.4618     0.006913
enh44138    1  184478000  184479000      4       2  150064       3.1468   0.00082547
enh44140    1  184485600  184486600      3       2  150064        1.684     0.046093
enh44143    1  184503500  184504500      5       3  150064       2.6296    0.0042748
enh44144    1  184516600  184517600      4       2  150064       1.7399     0.040936
enh44156    1  184632800  184633800      1       1  150064       2.3405     0.009629
enh44157    1  184715000  184716000      4       2  150064       2.0694     0.019256
enh44174    1  184844100  184845100      1       1  150064       1.7121      0.04344
enh44179    1  184869200  184870200      2       1  150064       1.9275     0.026959
enh44186    1  184886700  184887700      2       1  150064       2.8332    0.0023042
enh44187    1  184897200  184898200      4       2  150064       1.7964     0.036217
enh44191    1  184908400  184909400      1       1  150064        2.336     0.009745
enh44195    1  184920400  184921400      2       1  150064       2.2163     0.013336
enh44197    1  184924800  184925800      1       1  150064       2.1114      0.01737
enh44198    1  184925700  184926700      3       2  150064       2.0976     0.017972
enh44199    1  184927600  184928600      7       4  150064       2.6054    0.0045877
enh44203    1  184937600  184938600      5       2  150064       2.2537     0.012109
enh44204    1  184938300  184939300      3       1  150064       2.4086    0.0080073
enh44205    1  184939600  184940600      2       1  150064       2.7954    0.0025919
enh44207    1  184950800  184951800      3       1  150064        2.411    0.0079547
enh44211    1  185026600  185027600      3       2  150064         2.91    0.0018069
enh44212    1  185037200  185038200      1       1  150064        1.771      0.03828
enh44213    1  185127500  185128500      1       1  150064       1.9047      0.02841
enh44229    1  185648600  185649600      1       1  150064       1.8262      0.03391
enh44249    1  186062200  186063200      1       1  150064       1.6637      0.04809
enh44250    1  186064000  186065000      5       2  150064       1.9256     0.027078
enh44253    1  186342200  186343200      1       1  150064        1.751      0.03997
enh44264    1  192796000  192797000      5       2  150064       2.8458    0.0022149
enh44266    1  192877200  192878200      4       1  150064       2.8678    0.0020665
enh44268    1  193032400  193033400      3       2  150064       2.0773     0.018885
enh44269    1  193036800  193037800      4       2  150064       2.4109    0.0079566
enh44271    1  193072200  193073200      1       1  150064       3.0838     0.001022
enh44275    1  193092800  193093800      3       1  150064       3.1849   0.00072396
enh44282    1  193628200  193629200      3       1  150064       1.6459     0.049895
enh44291    1  197165600  197166600      3       2  150064       2.8876    0.0019407
enh44294    1  197438600  197439600      2       1  150064       2.1834     0.014503
enh44296    1  197741300  197742300      1       1  150064       2.5419     0.005513
enh44349    1  200270200  200271200      3       2  150064       2.2916     0.010963
enh44351    1  200322000  200323000      4       1  150064       2.8377    0.0022719
enh44352    1  200336600  200337600      1       1  150064       2.8341     0.002298
enh44357    1  200457300  200458300      3       2  150064       2.6382    0.0041671
enh44362    1  200714400  200715400      2       1  150064       2.1138     0.017268
enh44366    1  200724400  200725400      3       2  150064       1.6881     0.045691
enh44367    1  200742800  200743800      1       1  150064       2.2886      0.01105
enh44371    1  200747600  200748600      2       1  150064       1.8162     0.034672
enh44377    1  200799000  200800000      2       1  150064       1.7271     0.042072
enh44378    1  200864300  200865300      1       1  150064       2.5305     0.005695
enh44379    1  200876600  200877600      2       1  150064       3.0823    0.0010271
enh44383    1  200997300  200998300      2       1  150064       2.2783     0.011353
enh44415    1  201468300  201469300      1       1  150064       1.8734      0.03051
enh44480    1  201725900  201726900      4       2  150064       2.1384     0.016244
enh44482    1  201730200  201731200      1       1  150064       3.9018    4.774e-05
enh44490    1  201743200  201744200      3       1  150064       1.9685     0.024507
enh44496    1  201797100  201798100      3       2  150064       2.6745    0.0037417
enh44501    1  201818500  201819500      1       1  150064       1.6978      0.04477
enh44532    1  202111200  202112200      5       2  150064       2.1389      0.01622
enh44584    1  202587500  202588500      1       1  150064       1.7735      0.03807
enh44605    1  203054300  203055300      4       2  150064       2.4001    0.0081952
enh44608    1  203098100  203099100      4       1  150064       2.1093     0.017458
enh44627    1  203318400  203319400      1       1  150064       1.8129      0.03492
enh44689    1  203665000  203666000      2       1  150064       2.0097      0.02223
enh44700    1  204010500  204011500      3       2  150064       2.1398     0.016185
enh44703    1  204045200  204046200      1       1  150064       2.6213      0.00438
enh44705    1  204052000  204053000      3       2  150064        2.735     0.003119
enh44706    1  204057300  204058300      2       1  150064        3.731    9.535e-05
enh44709    1  204065800  204066800      2       1  150064       1.6759     0.046877
enh44719    1  204233600  204234600      4       1  150064       2.1106     0.017401
enh44720    1  204234800  204235800      1       1  150064       1.7299      0.04182
enh44740    1  204403100  204404100      4       2  150064       1.8391     0.032948
enh44742    1  204407100  204408100      1       1  150064       2.0255      0.02141
enh44744    1  204411200  204412200      1       1  150064       2.1158      0.01718
enh44745    1  204415400  204416400      2       1  150064       1.9149     0.027755
enh44746    1  204419200  204420200      3       1  150064       1.7121     0.043436
enh44747    1  204421900  204422900      4       1  150064       1.9812     0.023783
enh44750    1  204437200  204438200      4       2  150064       2.2551     0.012065
enh44752    1  204451000  204452000      2       1  150064       2.8537    0.0021604
enh44753    1  204460300  204461300      1       1  150064       3.1976     0.000693
enh44754    1  204461000  204462000      1       1  150064       3.1617    0.0007842
enh44755    1  204461900  204462900      2       1  150064        3.216   0.00064999
enh44758    1  204490100  204491100      3       1  150064       1.9384     0.026287
enh44774    1  204928500  204929500      6       3  150064       2.1693      0.01503
enh44775    1  205088200  205089200      1       1  150064         1.98      0.02385
enh44776    1  205089100  205090100      5       1  150064       2.1342     0.016412
enh44778    1  205110400  205111400      5       2  150064       3.7788   7.8797e-05
enh44779    1  205114400  205115400      3       1  150064       3.3595    0.0003904
enh44781    1  205144400  205145400      1       1  150064       4.3031    8.423e-06
enh44782    1  205152900  205153900      6       2  150064       4.5969   2.1439e-06
enh44783    1  205156400  205157400      2       1  150064       3.8869   5.0768e-05
enh44786    1  205172800  205173800      3       1  150064       3.7427   9.1036e-05
enh44787    1  205178600  205179600      4       2  150064       4.4417   4.4622e-06
enh44788    1  205180900  205181900      2       1  150064       2.9775    0.0014529
enh44790    1  205198700  205199700      5       2  150064       2.9599    0.0015387
enh44791    1  205205400  205206400      6       2  150064       3.2836   0.00051243
enh44793    1  205224600  205225600      4       2  150064       2.7309    0.0031577
enh44794    1  205225200  205226200      4       2  150064        2.585    0.0048691
enh44800    1  205263200  205264200      2       1  150064        1.951     0.025529
enh44805    1  205286300  205287300      1       1  150064       2.1862       0.0144
enh44811    1  205390800  205391800      1       1  150064       2.1182      0.01708
enh44816    1  205461700  205462700      4       2  150064       2.3781    0.0087014
enh44821    1  205482100  205483100      4       2  150064       2.1582     0.015457
enh44828    1  205551400  205552400      4       2  150064       1.6664     0.047813
enh44829    1  205567800  205568800      8       3  150064       2.3828    0.0085916
enh44846    1  205774900  205775900      2       1  150064       2.0576     0.019814
enh44861    1  206589300  206590300      2       1  150064       1.6656     0.047892
enh44869    1  206644200  206645200      2       1  150064       1.8788     0.030136
enh44913    1  207224600  207225600      3       1  150064       3.1904    0.0007105
enh44914    1  207225200  207226200      2       1  150064       2.7994    0.0025596
enh44917    1  207237700  207238700      1       1  150064       2.4979     0.006247
enh44932    1  207923800  207924800      2       1  150064       3.7753   7.9905e-05
enh44933    1  207926900  207927900      7       4  150064       2.1126     0.017319
enh44934    1  207928400  207929400      2       1  150064       2.8744    0.0020239
enh44935    1  207970600  207971600      3       2  150064        2.105     0.017645
enh44938    1  207990900  207991900      3       2  150064       3.3647   0.00038314
enh44940    1  207997800  207998800      6       3  150064       3.8955   4.9007e-05
enh44942    1  208006800  208007800      3       2  150064       3.2114   0.00066045
enh44943    1  208011500  208012500      2       1  150064       2.2074     0.013642
enh44944    1  208013200  208014200      2       1  150064       3.8955   4.8994e-05
enh44945    1  208014900  208015900      3       2  150064       3.7542    8.695e-05
enh44946    1  208015600  208016600      1       1  150064       1.8442      0.03258
enh44947    1  208016800  208017800      6       3  150064       4.2131   1.2592e-05
enh44948    1  208018100  208019100      5       2  150064       4.1152   1.9342e-05
enh44949    1  208023800  208024800      2       1  150064       3.5599    0.0001855
enh44950    1  208029600  208030600      3       1  150064       3.5388   0.00020095
enh44951    1  208030600  208031600      5       2  150064       4.1601   1.5908e-05
enh44952    1  208031800  208032800      6       3  150064       3.0814    0.0010301
enh44953    1  208033600  208034600      4       2  150064       3.5683   0.00017964
enh44954    1  208034800  208035800      6       2  150064       3.2288   0.00062155
enh44955    1  208036200  208037200      5       2  150064       3.2962   0.00049004
enh44958    1  208046000  208047000      2       1  150064       2.4233    0.0076908
enh44959    1  208057000  208058000      3       2  150064       2.0467     0.020342
enh44979    1  208263500  208264500      3       1  150064       2.8185    0.0024121
enh44981    1  208293500  208294500      6       2  150064       2.0621     0.019599
enh44982    1  208301000  208302000     10       2  150064       3.0871    0.0010106
enh45001    1  208386600  208387600      2       1  150064       2.0546     0.019961
enh45003    1  208392600  208393600      2       1  150064       2.4943    0.0063098
enh45007    1  208406000  208407000      5       2  150064        2.299     0.010753
enh45008    1  208409100  208410100      5       2  150064        2.023     0.021538
enh45049    1  210395900  210396900      3       2  150064       1.8364     0.033148
enh45051    1  210410100  210411100      2       1  150064       1.8007     0.035876
enh45076    1  211434400  211435400      6       4  150064       2.5508    0.0053739
enh45085    1  211529900  211530900      3       1  150064       2.3696    0.0089042
enh45139    1  212460700  212461700      2       1  150064       1.9208     0.027376
enh45145    1  212479000  212480000      3       2  150064       2.2631     0.011814
enh45146    1  212479800  212480800      4       2  150064       2.3944    0.0083229
enh45147    1  212483300  212484300      1       1  150064       2.2238      0.01308
enh45151    1  212607400  212608400      1       1  150064       2.1962      0.01404
enh45165    1  212769500  212770500      6       3  150064       1.9121      0.02793
enh45196    1  214078200  214079200      1       1  150064       2.6749     0.003738
enh45198    1  214186800  214187800      2       1  150064       3.0792    0.0010377
enh45199    1  214189600  214190600      1       1  150064         3.48    0.0002507
enh45204    1  214280300  214281300      4       2  150064       1.9413      0.02611
enh45212    1  214470300  214471300      2       1  150064       1.6482     0.049656
enh45218    1  214510400  214511400      2       1  150064        2.337      0.00972
enh45219    1  214524400  214525400      6       2  150064        2.291     0.010982
enh45222    1  214544300  214545300      7       3  150064       2.1673     0.015106
enh45237    1  214645200  214646200     11       2  150064       1.6832     0.046173
enh45238    1  214649300  214650300      1       1  150064       1.7057      0.04403
enh45244    1  214678200  214679200      7       3  150064       2.4687    0.0067796
enh45246    1  214685000  214686000      4       2  150064       2.3348    0.0097768
enh45247    1  214687700  214688700      1       1  150064       2.3582     0.009182
enh45253    1  214715300  214716300      5       2  150064       1.8872     0.029567
enh45256    1  214721000  214722000      1       1  150064       2.3529     0.009314
enh45257    1  214721900  214722900      2       1  150064        2.346    0.0094877
enh45259    1  214741300  214742300      3       1  150064       2.0141     0.022002
enh45302    1  218575700  218576700      2       1  150064       1.7214     0.042592
enh45305    1  218632800  218633800      2       1  150064       2.0383     0.020761
enh45307    1  218639300  218640300      1       1  150064       1.6974      0.04481
enh45338    1  219832200  219833200      3       2  150064       1.6911     0.045408
enh45342    1  219965500  219966500      4       1  150064       1.6501      0.04946
enh45345    1  220217700  220218700      2       1  150064       2.0112     0.022151
enh45346    1  220263400  220264400      5       3  150064       1.7708     0.038297
enh45347    1  220266500  220267500      2       1  150064        2.041     0.020624
enh45369    1  220905600  220906600      2       1  150064       1.7099     0.043638
enh45410    1  221886000  221887000      1       1  150064       1.7438       0.0406
enh45411    1  221888800  221889800      1       1  150064       2.0218       0.0216
enh45423    1  221912400  221913400      2       1  150064       1.9351     0.026491
enh45424    1  221916800  221917800      5       2  150064       3.1988   0.00068992
enh45437    1  222628000  222629000      3       1  150064       2.8637    0.0020939
enh45442    1  222816200  222817200      1       1  150064       2.1669      0.01512
enh45445    1  222927300  222928300      2       1  150064       2.1743      0.01484
enh45447    1  222945600  222946600      3       1  150064       2.5563    0.0052903
enh45451    1  223118600  223119600      4       2  150064       1.9851     0.023569
enh45477    1  223890000  223891000      2       1  150064       2.9555    0.0015611
enh45479    1  223899000  223900000      5       2  150064       3.3426   0.00041503
enh45480    1  223901700  223902700      5       2  150064       2.9462    0.0016083
enh45481    1  223903600  223904600      4       1  150064       2.2914      0.01097
enh45482    1  223908600  223909600      6       2  150064       3.0468    0.0011563
enh45483    1  223914000  223915000      1       1  150064       2.9057     0.001832
enh45486    1  223920900  223921900      1       1  150064       2.7258     0.003207
enh45490    1  223929200  223930200      2       1  150064       1.6798     0.046502
enh45491    1  223930400  223931400     11       2  150064       1.6715     0.047308
enh45492    1  223935900  223936900      2       1  150064       1.9251      0.02711
enh45493    1  223959100  223960100      4       2  150064       3.7196   9.9754e-05
enh45494    1  223963100  223964100      1       1  150064       3.5405    0.0001997
enh45497    1  224008000  224009000      2       1  150064       1.7727      0.03814
enh45498    1  224010500  224011500      4       1  150064       3.4388   0.00029213
enh45500    1  224016400  224017400      6       2  150064       3.7787   7.8827e-05
enh45501    1  224018400  224019400      6       3  150064       2.7035    0.0034309
enh45502    1  224019900  224020900      3       2  150064       2.6515    0.0040064
enh45503    1  224021500  224022500      5       2  150064       2.3553    0.0092551
enh45505    1  224028000  224029000      2       1  150064       1.8336     0.033354
enh45506    1  224029600  224030600      2       1  150064       2.9574    0.0015512
enh45521    1  224564600  224565600      2       1  150064       2.4366    0.0074134
enh45525    1  224624200  224625200      2       1  150064       2.4151    0.0078663
enh45527    1  224644400  224645400      3       2  150064       2.0156     0.021919
enh45529    1  224690400  224691400      2       1  150064       2.2192     0.013236
enh45530    1  224860600  224861600     10       1  150064       1.9523      0.02545
enh45592    1  225932900  225933900      3       2  150064       1.7451     0.040481
enh45593    1  225934500  225935500      4       2  150064       2.2475     0.012304
enh45602    1  225969400  225970400      2       1  150064       1.8323     0.033456
enh45605    1  226003000  226004000      2       1  150064       1.9121     0.027931
enh45606    1  226013100  226014100      2       1  150064       1.8479     0.032311
enh45611    1  226066300  226067300      2       1  150064       2.5513    0.0053659
enh45618    1  226187600  226188600      3       2  150064       1.8656     0.031051
enh45627    1  226322700  226323700      2       1  150064       2.2549     0.012069
enh45630    1  226459800  226460800      1       1  150064       2.2138      0.01342
enh45636    1  226551500  226552500      3       2  150064       2.2393      0.01257
enh45638    1  226585000  226586000      3       1  150064       1.7595     0.039244
enh45639    1  226591000  226592000      4       2  150064       1.8355     0.033217
enh45640    1  226592900  226593900      4       2  150064       1.7485     0.040187
enh45641    1  226599000  226600000      1       1  150064       2.0306      0.02115
enh45644    1  226755800  226756800      6       2  150064       2.0713     0.019166
enh45645    1  226790300  226791300      5       3  150064        1.948     0.025706
enh45648    1  226833000  226834000      3       2  150064       3.0417    0.0011762
enh45661    1  226899600  226900600      2       1  150064        2.564    0.0051738
enh45664    1  226914800  226915800      2       1  150064       2.3349    0.0097731
enh45666    1  226924100  226925100      1       1  150064        1.829       0.0337
enh45667    1  226927300  226928300      2       1  150064       2.0898     0.018317
enh45672    1  227014900  227015900      3       1  150064       2.1328     0.016472
enh45673    1  227059100  227060100      2       1  150064       1.9534     0.025384
enh45674    1  227070000  227071000      2       1  150064       2.4803    0.0065635
enh45693    1  227373900  227374900      5       3  150064       1.8373     0.033082
enh45696    1  227422400  227423400      3       2  150064       1.9661     0.024641
enh45707    1  227544500  227545500      6       2  150064       2.4737    0.0066859
enh45757    1  228677500  228678500      1       1  150064       1.6749      0.04698
enh45763    1  228873300  228874300      7       3  150064       1.8802      0.03004
enh45774    1  229036100  229037100      2       1  150064       1.7754     0.037917
enh45780    1  229121800  229122800      6       2  150064       1.7394     0.040981
enh45851    1  230234900  230235900      2       1  150064       1.6923     0.045294
enh45852    1  230237700  230238700      5       2  150064       3.9957   3.2245e-05
enh45853    1  230238900  230239900      3       1  150064       3.5544   0.00018939
enh45854    1  230240100  230241100      3       1  150064       3.9094   4.6264e-05
enh45855    1  230241800  230242800      6       3  150064       3.6284    0.0001426
enh45856    1  230243200  230244200      5       3  150064       3.2921    0.0004972
enh45857    1  230245200  230246200      5       2  150064        3.781   7.8086e-05
enh45858    1  230246500  230247500      6       2  150064        3.593   0.00016342
enh45860    1  230249900  230250900      3       1  150064       3.5765   0.00017411
enh45861    1  230255200  230256200      5       2  150064       3.4157   0.00031809
enh45862    1  230256000  230257000      3       2  150064       2.5537    0.0053289
enh45863    1  230256600  230257600      3       2  150064       2.2192     0.013236
enh45865    1  230260700  230261700      1       1  150064       2.6648     0.003852
enh45866    1  230264200  230265200      3       2  150064       2.7238    0.0032271
enh45868    1  230272100  230273100     11       5  150064       3.1965   0.00069557
enh45869    1  230274800  230275800      7       3  150064       3.9843   3.3834e-05
enh45870    1  230275500  230276500      8       4  150064       3.1945   0.00070042
enh45881    1  230301000  230302000      5       2  150064       1.7598     0.039222
enh45888    1  230310600  230311600      7       2  150064       2.2139     0.013419
enh45892    1  230321600  230322600      3       2  150064       1.7646     0.038818
enh45894    1  230324300  230325300      4       2  150064       1.8146      0.03479
enh45916    1  230405500  230406500      4       2  150064       1.9491     0.025644
enh45917    1  230409700  230410700      3       2  150064       1.8399     0.032893
enh46040    1  232571500  232572500      6       4  150064       1.7061     0.043999
enh46041    1  232597200  232598200      5       2  150064       2.8352    0.0022898
enh46042    1  232608700  232609700      1       1  150064        2.439     0.007363
enh46043    1  232613300  232614300      1       1  150064       1.8193      0.03443
enh46044    1  232621800  232622800      5       2  150064        2.703    0.0034361
enh46045    1  232634800  232635800      7       2  150064       3.2904   0.00050031
enh46099    1  233813100  233814100      1       1  150064       1.9388      0.02626
enh46109    1  234622800  234623800      4       2  150064       1.7362     0.041268
enh46110    1  234630400  234631400      4       2  150064       1.9952     0.023012
enh46111    1  234634400  234635400      5       2  150064       2.4455    0.0072334
enh46112    1  234635800  234636800      4       2  150064       2.2282     0.012934
enh46113    1  234638600  234639600      3       1  150064       2.2505      0.01221
enh46114    1  234650900  234651900      2       1  150064       1.9779     0.023968
enh46115    1  234653000  234654000      9       2  150064       2.8448     0.002222
enh46123    1  234690000  234691000      4       2  150064       2.7171    0.0032929
enh46124    1  234697800  234698800      2       1  150064       1.9754     0.024111
enh46149    1  234895800  234896800      3       2  150064       1.7982     0.036074
enh46163    1  235015100  235016100      4       1  150064       2.5034    0.0061504
enh46305    1  237256700  237257700      4       2  150064       2.1561     0.015536
enh46306    1  237258700  237259700      4       2  150064       2.0731      0.01908
enh46307    1  237261800  237262800      4       2  150064         2.93    0.0016951
enh46350    1  237979800  237980800      4       1  150064       1.8086     0.035257
enh46358    1  241800600  241801600      8       3  150064       1.8544     0.031841
enh46365    1  243039000  243040000      2       1  150064       1.8488     0.032242
enh46366    1  243368100  243369100      1       1  150064       3.2555    0.0005659
enh46368    1  243381100  243382100      1       1  150064       3.8197    6.681e-05
enh46371    1  243409900  243410900      2       1  150064       2.6922    0.0035494
enh46372    1  243411000  243412000      4       2  150064       3.7988   7.2691e-05
enh46373    1  243412800  243413800      2       1  150064       4.0336   2.7463e-05
enh46374    1  243413900  243414900      4       2  150064       4.2609   1.0181e-05
enh46376    1  243420100  243421100      1       1  150064       4.8412    6.453e-07
enh46377    1  243427300  243428300      2       1  150064       3.9425   4.0322e-05
enh46378    1  243430700  243431700      2       1  150064       4.6566   1.6074e-06
enh46379    1  243432300  243433300      1       1  150064       4.8999    4.794e-07
enh46381    1  243449800  243450800      1       1  150064       4.8785    5.346e-07
enh46382    1  243450900  243451900      3       1  150064       5.2784   6.5154e-08
enh46388    1  243645500  243646500      1       1  150064       3.8909    4.993e-05
enh46391    1  243689200  243690200      4       2  150064       3.5864   0.00016765
enh46392    1  243761400  243762400      3       1  150064       4.7549   9.9264e-07
enh46395    1  243886500  243887500      2       1  150064       2.5088    0.0060569
enh46399    1  243901000  243902000      1       1  150064       2.1589      0.01543
enh46401    1  243914600  243915600      2       1  150064        3.559   0.00018614
enh46404    1  243952000  243953000      2       1  150064       3.3543   0.00039785
enh46405    1  243953600  243954600      3       1  150064       3.1595   0.00079015
enh46406    1  243955900  243956900      2       1  150064       4.4078   5.2215e-06
enh46407    1  243956400  243957400      3       2  150064       3.4607   0.00026938
enh46408    1  243961800  243962800      1       1  150064       2.1648       0.0152
enh46409    1  243966800  243967800      1       1  150064       4.7773    8.883e-07
enh46411    1  244011400  244012400      3       2  150064       3.0738    0.0010569
enh46412    1  244079900  244080900      2       1  150064       2.4985    0.0062356
enh46413    1  244081200  244082200      2       1  150064       2.8917    0.0019159
enh46422    1  244377300  244378300      6       2  150064       2.5072    0.0060851
enh46430    1  244602500  244603500      4       2  150064       2.1017     0.017792
enh46433    1  244608700  244609700      2       1  150064       2.3236     0.010074
enh46434    1  244611600  244612600      2       1  150064       1.7693     0.038418
enh46435    1  244612700  244613700      1       1  150064       2.4323     0.007502
enh46436    1  244623600  244624600      3       2  150064       1.7861     0.037045
enh46441    1  244820200  244821200      3       2  150064       1.9286     0.026889
enh46445    1  244827400  244828400      3       1  150064       2.1247     0.016805
enh46446    1  244828600  244829600      7       3  150064       2.0573     0.019829
enh46450    1  244842000  244843000      6       3  150064       3.1325   0.00086674
enh46452    1  244873100  244874100      3       2  150064       1.6895     0.045563
enh46466    1  245761400  245762400      5       2  150064       1.7819     0.037381
enh46477    1  246149600  246150600      3       2  150064       2.1807     0.014603
enh46478    1  246160500  246161500     11       2  150064       1.9683     0.024514
enh46492    1  246743700  246744700      2       1  150064       1.6457     0.049908
enh46495    1  246750000  246751000      1       1  150064       1.7767      0.03781
enh46502    1  246771900  246772900      2       1  150064       2.2501      0.01222
enh46503    1  246774000  246775000      4       2  150064       2.0913      0.01825
enh46504    1  246780400  246781400      2       1  150064       1.9448     0.025902
enh46513    1  246932000  246933000      1       1  150064       1.7346      0.04141
enh46537    1  249134800  249135800      2       1  150064       1.8202     0.034368
enh46540    1  249157600  249158600      4       1  150064       1.6878      0.04572
enh52256    2      47100      48100      3       1  150064       1.6662     0.047841
enh52285    2    1734300    1735300      6       3  150064        1.679     0.046581
enh52286    2    1739900    1740900      3       1  150064       1.8828     0.029861
enh52288    2    1743600    1744600      3       1  150064        1.662     0.048258
enh52289    2    1746300    1747300      5       2  150064       1.7811     0.037445
enh52304    2    2527400    2528400      7       2  150064       2.4396    0.0073509
enh52306    2    3241000    3242000      4       1  150064       2.5753     0.005008
enh52307    2    3306700    3307700      3       2  150064       2.6301    0.0042675
enh52325    2    3621800    3622800      1       1  150064       2.0286      0.02125
enh52326    2    3624900    3625900      7       2  150064       1.7682     0.038515
enh52344    2    7058700    7059700      4       2  150064       2.7947    0.0025971
enh52345    2    7061200    7062200      5       2  150064       2.1964     0.014031
enh52346    2    7066800    7067800      2       1  150064       2.7035    0.0034308
enh52400    2    8665600    8666600      2       1  150064       1.6534     0.049129
enh52402    2    8680000    8681000      3       1  150064       2.4331    0.0074859
enh52412    2    8825800    8826800      3       1  150064       1.8469     0.032377
enh52418    2    8961900    8962900      2       1  150064        1.741     0.040839
enh52433    2    9314800    9315800      4       1  150064       2.0648     0.019473
enh52436    2    9327800    9328800      6       1  150064       1.9174     0.027596
enh52440    2    9352600    9353600      3       2  150064       2.0856     0.018507
enh52441    2    9355700    9356700      3       1  150064       2.9002    0.0018646
enh52447    2    9369400    9370400      2       1  150064       3.1316   0.00086941
enh52448    2    9372300    9373300      1       1  150064       1.8161      0.03468
enh52449    2    9374400    9375400      1       1  150064       3.1764    0.0007455
enh52459    2    9400400    9401400      3       2  150064       2.4898    0.0063913
enh52460    2    9403600    9404600      4       2  150064       2.2769     0.011396
enh52461    2    9404100    9405100      1       1  150064        3.188    0.0007163
enh52462    2    9408600    9409600      5       2  150064       2.7128     0.003336
enh52466    2    9423400    9424400      3       1  150064       2.3247     0.010043
enh52500    2    9685600    9686600      3       2  150064       2.0401     0.020668
enh52511    2    9747600    9748600      3       1  150064       1.6503     0.049439
enh52531    2   10131800   10132800      3       1  150064       2.3264    0.0099986
enh52564    2   10542000   10543000      4       2  150064       1.7464     0.040367
enh52583    2   11004700   11005700      6       3  150064        1.671     0.047362
enh52618    2   11533500   11534500      2       1  150064       2.2141     0.013412
enh52619    2   11535000   11536000      5       2  150064        1.661     0.048357
enh52627    2   11602400   11603400      4       1  150064       1.8165     0.034648
enh52647    2   11889500   11890500      4       2  150064       1.7365     0.041234
enh52650    2   11918800   11919800      2       1  150064        1.751      0.03997
enh52659    2   12332800   12333800      3       2  150064       2.1241     0.016831
enh52662    2   12427200   12428200      6       2  150064       1.7987     0.036032
enh52682    2   12677300   12678300      1       1  150064       1.7193      0.04278
enh52684    2   12695100   12696100      2       1  150064       1.8598     0.031459
enh52688    2   12777000   12778000      3       1  150064        3.304   0.00047661
enh52720    2   15309900   15310900      6       2  150064       2.6182    0.0044192
enh52724    2   15634600   15635600      2       1  150064       1.7035     0.044234
enh52727    2   15698800   15699800      4       1  150064       1.8447     0.032539
enh52766    2   17828200   17829200      3       2  150064       1.7582     0.039355
enh52767    2   17933200   17934200      2       1  150064       2.1605     0.015367
enh52770    2   18002600   18003600      3       2  150064       2.6326    0.0042366
enh52771    2   18011500   18012500      1       1  150064       2.9298     0.001696
enh52772    2   18060700   18061700      3       1  150064       2.7878    0.0026531
enh52773    2   18093200   18094200      7       4  150064       2.5386    0.0055653
enh52821    2   19387000   19388000      3       2  150064       2.1594     0.015411
enh52827    2   19550200   19551200      5       3  150064       2.7168    0.0032957
enh52868    2   20261700   20262700      4       2  150064       2.4096    0.0079844
enh52886    2   20541200   20542200      1       1  150064       1.6584      0.04862
enh52912    2   20768200   20769200      8       3  150064       2.3397    0.0096494
enh52913    2   20770500   20771500      5       2  150064       2.1791     0.014662
enh52914    2   20774000   20775000      4       2  150064       2.8532    0.0021637
enh52915    2   20775800   20776800      2       1  150064       2.3012     0.010691
enh52916    2   20777900   20778900      3       2  150064       2.0854     0.018516
enh52917    2   20780200   20781200      2       1  150064       2.7559    0.0029265
enh52919    2   20788600   20789600      2       1  150064       2.3741    0.0087967
enh52925    2   20816300   20817300      9       2  150064       1.8809     0.029991
enh52948    2   21511300   21512300      4       1  150064       2.0993     0.017895
enh52949    2   21512800   21513800      5       2  150064       1.8065      0.03542
enh52955    2   22503500   22504500      1       1  150064       2.4772      0.00662
enh52970    2   23742600   23743600      1       1  150064       3.4082     0.000327
enh52986    2   23920700   23921700      9       3  150064       2.0161     0.021894
enh52992    2   24123200   24124200      3       2  150064       1.7043     0.044158
enh52993    2   24125200   24126200      2       1  150064       1.7552     0.039614
enh52994    2   24126600   24127600      3       2  150064       1.6499     0.049485
enh52995    2   24127700   24128700      1       1  150064        2.071      0.01918
enh53000    2   24166400   24167400      4       2  150064       2.6341    0.0042175
enh53001    2   24167100   24168100      5       2  150064       2.4735    0.0066904
enh53002    2   24169400   24170400      3       1  150064       1.9042     0.028442
enh53003    2   24174000   24175000      4       2  150064       2.3298     0.009909
enh53010    2   24347200   24348200      2       1  150064       1.6722     0.047238
enh53030    2   24657900   24658900      2       1  150064       3.1423   0.00083799
enh53044    2   24798800   24799800      1       1  150064       2.5369     0.005592
enh53047    2   24836200   24837200      1       1  150064       2.4708      0.00674
enh53063    2   25321100   25322100      2       1  150064       1.9089     0.028136
enh53064    2   25351600   25352600      6       3  150064        4.357    6.593e-06
enh53065    2   25452000   25453000      2       1  150064       3.1586   0.00079263
enh53071    2   25508400   25509400      2       1  150064       1.9292     0.026854
enh53072    2   25513600   25514600      2       1  150064       2.3009     0.010698
enh53076    2   25528900   25529900      1       1  150064       3.7197    9.974e-05
enh53080    2   25551400   25552400      2       1  150064       2.5484    0.0054113
enh53085    2   25599100   25600100      3       2  150064       3.5091    0.0002248
enh53087    2   25676200   25677200      2       1  150064       1.6521     0.049258
enh53092    2   25840500   25841500      1       1  150064       2.0558       0.0199
enh53093    2   25887100   25888100      2       1  150064       1.8753     0.030376
enh53103    2   26161400   26162400      1       1  150064       1.9976      0.02288
enh53106    2   26220100   26221100      7       3  150064       2.8477    0.0022021
enh53107    2   26222800   26223800      2       1  150064       2.7163    0.0033009
enh53111    2   26255100   26256100      2       1  150064        2.286     0.011128
enh53113    2   26262800   26263800      2       1  150064       2.6277    0.0042987
enh53122    2   26320700   26321700      2       1  150064       2.9095      0.00181
enh53143    2   26922800   26923800      4       1  150064        1.959     0.025056
enh53145    2   26927200   26928200      2       1  150064       1.7498     0.040079
enh53146    2   26929600   26930600      1       1  150064       2.0956      0.01806
enh53154    2   26989800   26990800      4       2  150064       3.0451     0.001163
enh53155    2   26990400   26991400      3       1  150064       3.0209      0.00126
enh53156    2   26991800   26992800      2       1  150064       3.1258   0.00088647
enh53157    2   26994400   26995400      3       1  150064        3.144   0.00083325
enh53162    2   27202000   27203000      1       1  150064       3.2649    0.0005475
enh53163    2   27204500   27205500      2       1  150064       2.6912    0.0035593
enh53164    2   27224400   27225400      1       1  150064       3.1894    0.0007128
enh53167    2   27271800   27272800      2       1  150064       3.4335   0.00029787
enh53168    2   27286100   27287100      2       1  150064       3.9856    3.366e-05
enh53169    2   27292200   27293200      3       1  150064       3.2354   0.00060736
enh53171    2   27300200   27301200      1       1  150064       2.6139     0.004476
enh53173    2   27307700   27308700      2       1  150064       2.5213    0.0058457
enh53174    2   27309800   27310800      1       1  150064        2.979     0.001446
enh53182    2   27503700   27504700      1       1  150064       2.3305     0.009891
enh53184    2   27543800   27544800      2       1  150064       1.9898     0.023304
enh53190    2   27594800   27595800      2       1  150064       2.3713    0.0088636
enh53192    2   27603900   27604900      1       1  150064       3.0578     0.001115
enh53193    2   27630300   27631300      1       1  150064       3.1035    0.0009562
enh53194    2   27632800   27633800      2       1  150064       2.0799     0.018769
enh53198    2   27664900   27665900      1       1  150064       3.1687    0.0007655
enh53199    2   27668400   27669400      2       1  150064        1.806     0.035459
enh53200    2   27712800   27713800      2       1  150064        2.505    0.0061232
enh53204    2   27850400   27851400      2       1  150064       1.8163      0.03466
enh53205    2   27852400   27853400      3       2  150064       1.6838     0.046106
enh53208    2   27888400   27889400      2       1  150064        1.985     0.023573
enh53215    2   27937000   27938000      1       1  150064       2.8369     0.002278
enh53219    2   27950900   27951900      1       1  150064       3.7603    8.484e-05
enh53220    2   27952700   27953700      2       1  150064       3.7337   9.4329e-05
enh53223    2   27970400   27971400      1       1  150064       3.1564    0.0007986
enh53226    2   27988000   27989000      1       1  150064       4.1169     1.92e-05
enh53227    2   27993400   27994400      1       1  150064       3.8587      5.7e-05
enh53229    2   27999300   28000300      1       1  150064       2.4833     0.006508
enh53230    2   28001400   28002400      2       1  150064       3.3491   0.00040542
enh53233    2   28020500   28021500      3       1  150064       4.2568   1.0368e-05
enh53234    2   28032100   28033100      1       1  150064       4.3558    6.629e-06
enh53235    2   28045600   28046600      4       1  150064        2.198     0.013976
enh53236    2   28114200   28115200      1       1  150064       1.9473      0.02575
enh53238    2   28128700   28129700      3       2  150064        3.419   0.00031425
enh53239    2   28137400   28138400      2       1  150064       1.9275     0.026958
enh53240    2   28139000   28140000      1       1  150064       2.2514      0.01218
enh53242    2   28180300   28181300      3       2  150064       2.9638    0.0015194
enh53243    2   28181300   28182300      2       1  150064       4.3615   6.4582e-06
enh53246    2   28212600   28213600      4       2  150064       3.9703   3.5894e-05
enh53249    2   28232200   28233200      1       1  150064       4.0053    3.097e-05
enh53250    2   28257800   28258800      2       1  150064       3.2946   0.00049281
enh53251    2   28303700   28304700      4       2  150064       1.8579     0.031589
enh53252    2   28321700   28322700      2       1  150064       1.7619      0.03904
enh53282    2   28612000   28613000      1       1  150064        2.969     0.001494
enh53284    2   28629400   28630400      3       2  150064       2.2435     0.012433
enh53285    2   28636300   28637300      2       1  150064       1.9748     0.024147
enh53286    2   28646600   28647600      5       2  150064       2.9138    0.0017851
enh53321    2   28991300   28992300      3       1  150064       3.0695     0.001072
enh53326    2   29032500   29033500      2       1  150064        3.181   0.00073373
enh53341    2   29643700   29644700      3       1  150064       3.8457   6.0109e-05
enh53349    2   30447800   30448800      3       2  150064       2.0993     0.017896
enh53376    2   30583400   30584400      4       1  150064       1.9356     0.026458
enh53377    2   30588900   30589900      1       1  150064       1.8188      0.03447
enh53421    2   31202500   31203500      6       3  150064       2.6322     0.004242
enh53440    2   32183200   32184200      2       1  150064       1.9374     0.026349
enh53447    2   32236400   32237400      3       2  150064       2.2825     0.011229
enh53570    2   33545900   33546900      2       1  150064       2.0047     0.022498
enh53622    2   36615300   36616300      9       3  150064       1.6885     0.045659
enh53632    2   36632100   36633100      5       3  150064       1.7881     0.036876
enh53636    2   36636500   36637500      1       1  150064       1.8342      0.03331
enh53639    2   36641400   36642400      4       2  150064       2.2387     0.012587
enh53641    2   36645100   36646100      1       1  150064       1.8216      0.03426
enh53642    2   36647400   36648400      1       1  150064       2.3588     0.009167
enh53643    2   36651400   36652400      2       1  150064        2.287     0.011098
enh53644    2   36654500   36655500      8       3  150064       2.6461    0.0040711
enh53645    2   36656700   36657700      4       2  150064       1.7202       0.0427
enh53648    2   36661100   36662100      1       1  150064       2.1714      0.01495
enh53650    2   36668200   36669200      4       1  150064       1.8784     0.030163
enh53651    2   36676200   36677200      1       1  150064       2.2365      0.01266
enh53653    2   36679400   36680400      1       1  150064       1.7459      0.04041
enh53657    2   36688000   36689000      2       1  150064       2.0103     0.022198
enh53663    2   36697000   36698000      1       1  150064       1.6574      0.04872
enh53665    2   36709500   36710500      2       1  150064       2.3593    0.0091541
enh53666    2   36712000   36713000      5       1  150064       1.8459     0.032454
enh53668    2   36717000   36718000      3       1  150064       1.7722     0.038184
enh53680    2   36791200   36792200      3       2  150064       2.2329     0.012778
enh53682    2   36823100   36824100      2       1  150064       1.7264     0.042141
enh53685    2   37154000   37155000      5       3  150064       2.3421    0.0095886
enh53689    2   37178300   37179300      4       2  150064        1.784     0.037209
enh53690    2   37179500   37180500      1       1  150064       3.2131    0.0006566
enh53693    2   37190400   37191400      4       2  150064       1.7158     0.043097
enh53695    2   37194500   37195500      1       1  150064       2.9809     0.001437
enh53696    2   37203000   37204000      2       1  150064       2.0356     0.020895
enh53697    2   37232100   37233100      3       2  150064       1.9022     0.028573
enh53698    2   37243000   37244000      1       1  150064       3.0806     0.001033
enh53700    2   37247200   37248200      1       1  150064       3.0485      0.00115
enh53705    2   37456500   37457500      3       2  150064       2.2591     0.011938
enh53706    2   37459700   37460700      6       2  150064       1.9448     0.025901
enh53707    2   37510100   37511100      2       1  150064       2.7876    0.0026553
enh53708    2   37528200   37529200      8       3  150064        3.653   0.00012961
enh53709    2   37539800   37540800      5       2  150064       3.5422   0.00019844
enh53710    2   37542400   37543400      6       3  150064       3.3921   0.00034677
enh53711    2   37543000   37544000      7       2  150064       3.4551   0.00027501
enh53713    2   37548700   37549700      3       2  150064       3.9044   4.7237e-05
enh53714    2   37552600   37553600      3       2  150064       3.5159   0.00021917
enh53715    2   37569700   37570700      6       3  150064       3.8115   6.9054e-05
enh53716    2   37570300   37571300      8       4  150064       4.1255   1.8498e-05
enh53717    2   37576800   37577800      2       1  150064       2.7638    0.0028562
enh53718    2   37603400   37604400      5       3  150064       1.8302     0.033612
enh53721    2   37641500   37642500      4       2  150064       2.1762      0.01477
enh53728    2   37733900   37734900      4       1  150064       1.8585     0.031551
enh53780    2   38151200   38152200      4       2  150064       1.9939     0.023079
enh53782    2   38209200   38210200      2       1  150064        1.731     0.041726
enh53803    2   38604900   38605900      4       2  150064       1.8559     0.031732
enh53831    2   38947300   38948300      1       1  150064       3.2525    0.0005719
enh53833    2   38964200   38965200      3       1  150064       2.2612     0.011875
enh53836    2   38992400   38993400      3       2  150064        1.769     0.038445
enh53838    2   39101600   39102600      5       1  150064       1.8361     0.033174
enh53842    2   39320400   39321400      3       1  150064       1.6751     0.046955
enh53853    2   39388100   39389100      1       1  150064       1.7183      0.04287
enh53858    2   39608500   39609500      1       1  150064        2.056      0.01989
enh53859    2   39609600   39610600      3       1  150064       1.9472     0.025758
enh53861    2   39614200   39615200      3       1  150064       1.6713     0.047327
enh53879    2   39652200   39653200      1       1  150064       2.7394     0.003078
enh53896    2   39767800   39768800      3       2  150064       2.6328    0.0042341
enh53898    2   39795400   39796400      2       1  150064       2.4136    0.0078969
enh53900    2   39820600   39821600      1       1  150064        2.696     0.003509
enh53904    2   39908600   39909600      2       1  150064       1.7952     0.036311
enh53906    2   39945000   39946000      1       1  150064       2.6065     0.004573
enh53909    2   39953000   39954000      1       1  150064       2.1563      0.01553
enh53910    2   39958400   39959400      1       1  150064       2.0788      0.01882
enh53911    2   39959400   39960400      1       1  150064        2.403      0.00813
enh53912    2   39962100   39963100      2       1  150064        1.946     0.025826
enh53914    2   39999300   40000300      6       3  150064       2.5035    0.0061493
enh53915    2   40000700   40001700      1       1  150064       2.0746      0.01901
enh53917    2   40004200   40005200      3       1  150064       1.8608     0.031388
enh53920    2   40350700   40351700      2       1  150064       2.3888    0.0084517
enh53922    2   40356400   40357400      7       2  150064       1.6596     0.048498
enh53923    2   40392100   40393100      3       1  150064       2.0289     0.021237
enh53925    2   40427200   40428200      4       2  150064       2.3134     0.010349
enh53933    2   40466800   40467800      4       2  150064       2.6961    0.0035077
enh53935    2   40473500   40474500      2       1  150064       2.3865    0.0085057
enh53936    2   40483400   40484400      6       2  150064       2.1516     0.015716
enh53938    2   40500600   40501600      4       1  150064       1.6571     0.048748
enh53941    2   40510300   40511300      3       1  150064       1.6625     0.048206
enh53942    2   40511600   40512600      2       1  150064       1.7162     0.043063
enh53943    2   40513600   40514600      1       1  150064       1.7342      0.04144
enh53949    2   40556400   40557400      1       1  150064        1.876      0.03033
enh53950    2   40558700   40559700      4       2  150064       2.3806    0.0086431
enh53952    2   40570900   40571900      5       2  150064       1.8612     0.031356
enh53953    2   40573300   40574300      5       3  150064       2.0689      0.01928
enh53954    2   40579900   40580900      3       2  150064       2.3671     0.008964
enh53955    2   40582600   40583600      3       1  150064       3.0146    0.0012866
enh53956    2   40587500   40588500      3       1  150064        1.653      0.04917
enh53957    2   40596900   40597900      7       3  150064        1.913     0.027876
enh53960    2   40610700   40611700      7       2  150064       1.8198     0.034392
enh53965    2   40629500   40630500      2       1  150064       1.9598     0.025012
enh53967    2   40645700   40646700      1       1  150064       1.9016      0.02861
enh53972    2   40661800   40662800      5       2  150064       2.1392     0.016211
enh53973    2   40663800   40664800      5       1  150064       2.2224     0.013127
enh53974    2   40664600   40665600      8       1  150064       1.8721     0.030594
enh53977    2   40709200   40710200      3       1  150064       2.8075    0.0024966
enh53978    2   40714800   40715800      4       2  150064       2.3782    0.0086979
enh53980    2   40777600   40778600      3       1  150064       2.1305     0.016564
enh53982    2   41824900   41825900      4       1  150064       1.8613     0.031351
enh53991    2   42068400   42069400      3       1  150064       2.5474    0.0054272
enh53997    2   42133000   42134000      8       2  150064       1.8191     0.034449
enh54057    2   42949100   42950100      2       1  150064       1.8658     0.031035
enh54071    2   43106400   43107400      3       1  150064       1.6831     0.046179
enh54090    2   43245800   43246800      1       1  150064       1.6885      0.04566
enh54092    2   43253900   43254900      7       2  150064       1.9514     0.025502
enh54113    2   43380000   43381000      4       2  150064       2.2116     0.013496
enh54202    2   44410200   44411200      5       1  150064        1.691     0.045419
enh54203    2   44422600   44423600      2       1  150064        1.687     0.045799
enh54241    2   45896100   45897100      4       2  150064        2.375    0.0087753
enh54242    2   45901700   45902700      5       3  150064       1.7354     0.041334
enh54258    2   45986400   45987400      3       2  150064       2.0413     0.020609
enh54292    2   46191000   46192000      7       3  150064       2.2814     0.011263
enh54293    2   46196000   46197000      8       3  150064         2.29     0.011011
enh54294    2   46215900   46216900      4       2  150064       2.5214    0.0058439
enh54295    2   46219300   46220300      5       3  150064       2.2403     0.012536
enh54298    2   46237200   46238200      3       1  150064       2.6117    0.0045051
enh54301    2   46256600   46257600      2       1  150064       2.6319    0.0042458
enh54304    2   46284800   46285800      5       3  150064        2.454    0.0070639
enh54305    2   46290100   46291100      4       2  150064         3.29    0.0005009
enh54306    2   46292800   46293800      4       2  150064       2.9166    0.0017696
enh54380    2   46790800   46791800      4       2  150064       1.6963     0.044913
enh54388    2   46845100   46846100      1       1  150064       1.9138      0.02782
enh54415    2   47007700   47008700      2       1  150064       1.7339     0.041472
enh54420    2   47040200   47041200      3       2  150064       1.6923     0.045291
enh54463    2   47396000   47397000      3       1  150064        2.097     0.017995
enh54470    2   47499900   47500900      1       1  150064        1.955      0.02529
enh54472    2   47572300   47573300      4       2  150064       1.9192     0.027478
enh54477    2   48011700   48012700      8       3  150064       2.0826     0.018645
enh54478    2   48012700   48013700      4       2  150064       2.0327     0.021044
enh54479    2   48069600   48070600      1       1  150064       2.0264      0.02136
enh54481    2   48073600   48074600      3       2  150064       2.2793     0.011326
enh54483    2   48092400   48093400      3       1  150064       2.5359    0.0056078
enh54484    2   48096000   48097000      1       1  150064       2.6681     0.003814
enh54486    2   48106800   48107800      3       2  150064       1.6743     0.047037
enh54487    2   48112000   48113000      2       1  150064       2.1082     0.017507
enh54488    2   48120200   48121200      3       1  150064       2.1945     0.014099
enh54490    2   48124100   48125100      3       2  150064       1.6509     0.049376
enh54492    2   48129200   48130200      1       1  150064       2.9361     0.001662
enh54497    2   48340300   48341300      1       1  150064       2.0415       0.0206
enh54502    2   48476200   48477200      1       1  150064       2.1128      0.01731
enh54503    2   48533500   48534500      2       1  150064       2.7017    0.0034498
enh54504    2   48539900   48540900      5       2  150064       2.7155    0.0033084
enh54505    2   48543800   48544800      1       1  150064       2.8941     0.001901
enh54507    2   48568300   48569300      5       2  150064       3.0855    0.0010161
enh54509    2   48571400   48572400      5       2  150064       1.9774     0.024001
enh54510    2   48573200   48574200      3       2  150064        3.596   0.00016159
enh54513    2   48579800   48580800      2       1  150064       1.9463     0.025807
enh54514    2   48580900   48581900      3       2  150064       1.7895     0.036764
enh54516    2   48642400   48643400      6       4  150064       2.5081    0.0060695
enh54517    2   48647200   48648200      4       2  150064       2.5545    0.0053166
enh54519    2   48671200   48672200      4       2  150064        2.113       0.0173
enh54522    2   48674200   48675200      3       2  150064        2.315     0.010305
enh54525    2   48701400   48702400      2       1  150064       2.2353     0.012699
enh54526    2   48706900   48707900      2       1  150064       3.8153   6.8017e-05
enh54533    2   48755300   48756300      3       1  150064       1.8793     0.030104
enh54535    2   48773000   48774000      2       1  150064       1.9004     0.028688
enh54536    2   48793400   48794400      5       3  150064       1.8986     0.028806
enh54537    2   48940300   48941300      4       2  150064       2.5391    0.0055571
enh54538    2   48942400   48943400      5       3  150064       2.6064     0.004575
enh54543    2   50719000   50720000      1       1  150064       3.0002     0.001349
enh54552    2   53968700   53969700      2       1  150064       1.8603     0.031419
enh54554    2   54015200   54016200      4       1  150064       2.2744     0.011472
enh54555    2   54054000   54055000      2       1  150064        3.149   0.00081925
enh54556    2   54176800   54177800      4       2  150064       2.6881    0.0035929
enh54557    2   54184200   54185200      2       1  150064       2.3289    0.0099325
enh54558    2   54188300   54189300      2       1  150064       2.4166    0.0078321
enh54560    2   54194400   54195400      5       2  150064       2.2426     0.012463
enh54562    2   54216300   54217300      3       1  150064       2.3442     0.009535
enh54563    2   54242700   54243700      1       1  150064       2.2655      0.01174
enh54566    2   54268000   54269000      1       1  150064       3.6393    0.0001367
enh54568    2   54341300   54342300      5       2  150064        2.161     0.015346
enh54584    2   54629000   54630000      6       2  150064       2.0744      0.01902
enh54586    2   54650400   54651400      2       1  150064       2.7509    0.0029718
enh54588    2   54659400   54660400      4       2  150064       2.5311    0.0056859
enh54589    2   54662600   54663600      2       1  150064       3.1466   0.00082577
enh54591    2   54666800   54667800      1       1  150064       2.5264     0.005762
enh54593    2   54687700   54688700      6       2  150064       1.8439     0.032598
enh54599    2   54699300   54700300      3       2  150064       2.1034     0.017715
enh54600    2   54700800   54701800      6       4  150064       1.7264      0.04214
enh54613    2   54719800   54720800      1       1  150064       1.6671      0.04775
enh54614    2   54721900   54722900      1       1  150064       3.9814    3.425e-05
enh54628    2   54745800   54746800      4       2  150064       2.7664    0.0028335
enh54629    2   54746600   54747600      2       1  150064       3.2837   0.00051231
enh54631    2   54750200   54751200      3       2  150064       2.1909     0.014229
enh54634    2   54757600   54758600      4       2  150064       1.7197     0.042741
enh54637    2   54765600   54766600      4       2  150064       1.9549     0.025297
enh54639    2   54768000   54769000      2       1  150064       2.3464    0.0094777
enh54646    2   54778800   54779800      5       2  150064       1.8162     0.034671
enh54647    2   54779600   54780600      3       2  150064       1.7175     0.042946
enh54651    2   54793800   54794800      2       1  150064       2.2905     0.010997
enh54653    2   54801200   54802200      4       2  150064       2.6339    0.0042205
enh54654    2   54805000   54806000      8       1  150064       1.6771     0.046766
enh54655    2   54807600   54808600     11       2  150064       2.2459     0.012354
enh54656    2   54808100   54809100      9       2  150064       2.1486     0.015834
enh54657    2   54809600   54810600      3       1  150064       1.6892     0.045595
enh54658    2   54811700   54812700      3       1  150064       2.3829    0.0085877
enh54663    2   54824600   54825600      3       2  150064       1.6807     0.046412
enh54664    2   54830600   54831600      6       3  150064       3.0577    0.0011151
enh54666    2   54837200   54838200      2       1  150064       1.8933     0.029157
enh54667    2   54839900   54840900      5       2  150064       2.4294    0.0075625
enh54668    2   54845400   54846400      5       3  150064       2.6875    0.0035999
enh54670    2   54851700   54852700      2       1  150064       2.8326    0.0023083
enh54671    2   54853500   54854500      5       3  150064       1.7194     0.042768
enh54673    2   54860900   54861900      4       2  150064       2.3791    0.0086773
enh54674    2   54863400   54864400      3       2  150064       2.2396      0.01256
enh54678    2   54896700   54897700      3       2  150064       1.7683     0.038502
enh54681    2   54907400   54908400      8       4  150064       2.6705    0.0037871
enh54682    2   54935400   54936400      1       1  150064       3.4615    0.0002686
enh54683    2   54936200   54937200      3       1  150064       2.9381    0.0016512
enh54686    2   55153800   55154800      4       2  150064       2.6708    0.0037839
enh54687    2   55172700   55173700      5       2  150064       2.3761    0.0087491
enh54693    2   55216600   55217600      2       1  150064       2.1331      0.01646
enh54697    2   55229000   55230000      4       2  150064       2.4674    0.0068047
enh54698    2   55231600   55232600      4       2  150064       3.0157    0.0012819
enh54704    2   55250900   55251900      4       2  150064       2.6032    0.0046173
enh54708    2   55267200   55268200      3       2  150064       2.0004     0.022729
enh54709    2   55269800   55270800      5       2  150064       1.6646     0.048001
enh54711    2   55273900   55274900      1       1  150064       1.7422      0.04074
enh54719    2   55347100   55348100      6       4  150064       2.4025    0.0081422
enh54725    2   55380300   55381300      3       2  150064       1.9716     0.024326
enh54731    2   55395200   55396200      6       2  150064       1.7607     0.039146
enh54744    2   56032400   56033400      3       1  150064       2.5365    0.0055991
enh54747    2   56086800   56087800      3       2  150064       2.2499     0.012229
enh54751    2   56096700   56097700      1       1  150064       1.6757       0.0469
enh54752    2   56098400   56099400      1       1  150064       1.9554      0.02527
enh54753    2   56102600   56103600      3       2  150064       1.6914     0.045377
enh54759    2   56128400   56129400      4       2  150064       2.6212    0.0043808
enh54765    2   56192400   56193400      7       3  150064       2.0579       0.0198
enh54766    2   56193300   56194300      5       2  150064       1.9158     0.027693
enh54767    2   56219600   56220600      2       1  150064       2.3018     0.010673
enh54768    2   56235700   56236700      2       1  150064        2.049     0.020231
enh54770    2   56476000   56477000      4       1  150064       2.2805     0.011288
enh54777    2   57986500   57987500      1       1  150064       4.5121     3.21e-06
enh54778    2   58272400   58273400      3       1  150064       3.1905   0.00071004
enh54780    2   58283300   58284300      2       1  150064       2.6638    0.0038635
enh54790    2   60440400   60441400      3       2  150064        2.635    0.0042066
enh54796    2   60705000   60706000      2       1  150064        3.395   0.00034316
enh54798    2   60710000   60711000      3       2  150064       2.9125    0.0017926
enh54800    2   60742200   60743200      4       2  150064       2.1759     0.014781
enh54801    2   60743200   60744200      1       1  150064       2.4357     0.007432
enh54813    2   61405600   61406600      6       3  150064       2.3248     0.010042
enh54814    2   61406600   61407600      3       2  150064       2.2473     0.012311
enh54820    2   61583100   61584100      3       2  150064       2.6574     0.003937
enh54821    2   61583800   61584800      3       2  150064       2.0802     0.018755
enh54824    2   61641600   61642600      2       1  150064       3.2804   0.00051833
enh54831    2   61662900   61663900      4       2  150064       2.6209    0.0043846
enh54836    2   61685600   61686600      2       1  150064        1.899     0.028781
enh54839    2   61692200   61693200      3       2  150064       2.6498    0.0040264
enh54879    2   62432100   62433100      2       1  150064       1.8729     0.030541
enh54891    2   62532500   62533500      2       1  150064       1.9165     0.027649
enh54892    2   62536300   62537300      1       1  150064       2.1125      0.01732
enh54896    2   62683400   62684400      1       1  150064       1.9283      0.02691
enh54899    2   62701500   62702500      3       2  150064       1.8237     0.034096
enh54900    2   62702800   62703800      3       2  150064       2.7505    0.0029754
enh54903    2   62713200   62714200      2       1  150064       2.3474     0.009452
enh54906    2   62889300   62890300      4       2  150064       2.9659     0.001509
enh54907    2   62891100   62892100      3       1  150064       2.3306    0.0098876
enh54909    2   62934400   62935400      1       1  150064       3.1879    0.0007165
enh54911    2   62952200   62953200      1       1  150064       2.6627     0.003876
enh54912    2   62954600   62955600      2       1  150064       2.7505     0.002975
enh54957    2   64291000   64292000      2       1  150064       1.9995     0.022775
enh54969    2   64429000   64430000      1       1  150064       1.6741      0.04706
enh54993    2   64833600   64834600      1       1  150064       2.7279     0.003187
enh55085    2   65634400   65635400      3       1  150064       1.6661     0.047848
enh55093    2   65772500   65773500      1       1  150064       3.1367    0.0008544
enh55122    2   66743000   66744000      1       1  150064        2.156      0.01554
enh55123    2   66746000   66747000      4       2  150064       2.3318    0.0098551
enh55124    2   66752500   66753500      2       1  150064       2.0728     0.019095
enh55125    2   66756200   66757200      6       1  150064       2.5719    0.0050577
enh55127    2   66759900   66760900      2       1  150064       2.5608    0.0052209
enh55129    2   66763800   66764800      2       1  150064       2.1276     0.016683
enh55131    2   66770200   66771200      3       2  150064       2.8564    0.0021427
enh55132    2   66770800   66771800      2       1  150064       2.8505    0.0021823
enh55146    2   67616600   67617600      2       1  150064       2.2382     0.012605
enh55148    2   67787900   67788900      1       1  150064        1.647      0.04978
enh55170    2   68288400   68289400      2       1  150064       1.8412     0.032794
enh55174    2   68386000   68387000      5       2  150064       2.8937    0.0019034
enh55185    2   68464200   68465200      2       1  150064       1.7307     0.041755
enh55188    2   68474800   68475800      3       1  150064        2.078     0.018856
enh55190    2   68482800   68483800      1       1  150064       2.8455     0.002217
enh55193    2   68661700   68662700      1       1  150064       1.7723      0.03817
enh55270    2   69525700   69526700      7       2  150064       2.2894     0.011029
enh55280    2   69662600   69663600      1       1  150064       2.0166      0.02187
enh55325    2   69960800   69961800      2       1  150064       1.7617     0.039063
enh55327    2   69969800   69970800      3       1  150064        2.275     0.011453
enh55328    2   69970400   69971400      1       1  150064       2.0967      0.01801
enh55335    2   69995400   69996400      4       1  150064       1.8258      0.03394
enh55336    2   69997000   69998000      1       1  150064       1.7877      0.03691
enh55342    2   70016900   70017900      5       2  150064       1.7414     0.040805
enh55350    2   70144700   70145700      1       1  150064       1.7393      0.04099
enh55354    2   70261800   70262800      2       1  150064       1.6648     0.047979
enh55356    2   70274000   70275000      3       1  150064       1.6873     0.045776
enh55383    2   70486900   70487900      2       1  150064       1.6595     0.048504
enh55384    2   70488400   70489400      2       1  150064       2.0876     0.018417
enh55386    2   70518900   70519900      1       1  150064       1.7556      0.03958
enh55387    2   70521200   70522200      3       1  150064       1.7808      0.03747
enh55388    2   70527600   70528600      1       1  150064        1.689      0.04561
enh55403    2   71561000   71562000      3       2  150064       1.6505     0.049422
enh55404    2   71561800   71562800      3       1  150064       2.2041     0.013757
enh55405    2   71563500   71564500      2       1  150064        2.399    0.0082196
enh55406    2   71566700   71567700      5       3  150064       3.0834    0.0010233
enh55407    2   71572400   71573400      3       2  150064       2.8959    0.0018902
enh55408    2   71678800   71679800      2       1  150064       2.3736    0.0088076
enh55440    2   72365400   72366400      3       1  150064       2.4654    0.0068435
enh55443    2   72439800   72440800      4       2  150064       2.3171      0.01025
enh55465    2   73207900   73208900      1       1  150064       4.2077     1.29e-05
enh55466    2   73210800   73211800      1       1  150064       4.2793    9.375e-06
enh55467    2   73213000   73214000      1       1  150064       4.1939    1.371e-05
enh55468    2   73216800   73217800      1       1  150064        4.059    2.464e-05
enh55469    2   73232000   73233000      3       1  150064       3.8663   5.5249e-05
enh55470    2   73248500   73249500      2       1  150064       3.5616   0.00018427
enh55471    2   73289600   73290600      5       2  150064       2.1708     0.014974
enh55473    2   73295700   73296700      1       1  150064       3.5033    0.0002298
enh55475    2   73315800   73316800      1       1  150064       3.3194    0.0004511
enh55478    2   73319200   73320200      1       1  150064       3.3252    0.0004417
enh55479    2   73321000   73322000      5       2  150064       2.9955    0.0013701
enh55480    2   73329900   73330900      4       2  150064       2.8765    0.0020107
enh55481    2   73334100   73335100      2       1  150064       3.4372   0.00029392
enh55483    2   73439600   73440600      2       1  150064       3.9133   4.5522e-05
enh55484    2   73442000   73443000      4       2  150064       2.4479     0.007184
enh55485    2   73462600   73463600      3       1  150064       3.7782   7.8976e-05
enh55487    2   73465000   73466000      2       1  150064       1.6809     0.046393
enh55488    2   73611600   73612600      2       1  150064       3.7349   9.3901e-05
enh55494    2   73986500   73987500      2       1  150064       3.3062   0.00047286
enh55498    2   74059400   74060400      1       1  150064       2.7245      0.00322
enh55502    2   74117400   74118400      3       2  150064       1.6864     0.045857
enh55503    2   74118100   74119100      4       2  150064        2.119     0.017045
enh55520    2   74226800   74227800      1       1  150064       2.0135      0.02203
enh55526    2   74248200   74249200      3       1  150064       2.0334     0.021008
enh55527    2   74253600   74254600      1       1  150064       3.0007     0.001347
enh55528    2   74257800   74258800      5       2  150064        2.621    0.0043836
enh55529    2   74259100   74260100      2       1  150064       2.3726    0.0088325
enh55531    2   74272200   74273200      2       1  150064       2.4259    0.0076357
enh55532    2   74303800   74304800      1       1  150064        2.801     0.002547
enh55534    2   74401700   74402700      6       2  150064       1.8584     0.031554
enh55569    2   74967800   74968800      6       1  150064       1.8074     0.035354
enh55587    2   75120200   75121200      2       1  150064       2.6601    0.0039054
enh55604    2   83758000   83759000      4       2  150064       1.7278     0.042008
enh55609    2   84714400   84715400      3       2  150064       2.6579    0.0039317
enh55645    2   85384700   85385700      2       1  150064       1.8849     0.029719
enh55660    2   85471900   85472900      4       2  150064       2.0482     0.020268
enh55670    2   85518400   85519400      3       1  150064       1.8199     0.034384
enh55676    2   85623500   85624500      2       1  150064       1.6886     0.045644
enh55706    2   85844300   85845300      1       1  150064       2.0794      0.01879
enh55711    2   85907900   85908900      1       1  150064       2.3152       0.0103
enh55718    2   85986500   85987500      1       1  150064       2.2461      0.01235
enh55722    2   85994000   85995000      4       2  150064       1.7407     0.040869
enh55781    2   86562600   86563600      3       2  150064       1.8137      0.03486
enh55807    2   86858600   86859600      3       2  150064       2.2344     0.012729
enh55809    2   86902600   86903600      2       1  150064       2.3893    0.0084397
enh55884    2   96858100   96859100      3       1  150064       3.5435    0.0001974
enh55886    2   96865700   96866700      1       1  150064       3.9562    3.808e-05
enh55888    2   96868800   96869800      1       1  150064       3.8922    4.966e-05
enh55889    2   96872200   96873200      2       1  150064       2.6324    0.0042391
enh55893    2   96912400   96913400      3       2  150064       2.0049     0.022487
enh55898    2   96927600   96928600      1       1  150064        3.299    0.0004851
enh55908    2   97096700   97097700      2       1  150064       2.6512    0.0040106
enh55914    2   97205200   97206200      1       1  150064       1.9382       0.0263
enh55915    2   97207000   97208000      4       2  150064       1.7377     0.041128
enh55918    2   97219600   97220600      2       1  150064       2.1345     0.016403
enh55922    2   97282200   97283200      1       1  150064       1.9348      0.02651
enh55924    2   97288000   97289000      1       1  150064       1.9919      0.02319
enh55926    2   97297600   97298600      1       1  150064        2.562     0.005203
enh55930    2   97351200   97352200      2       1  150064       2.5752    0.0050088
enh55931    2   97427500   97428500      1       1  150064       4.0918     2.14e-05
enh55934    2   97435300   97436300      3       1  150064       1.7792     0.037603
enh55936    2   97458300   97459300      2       1  150064       2.9304    0.0016928
enh55938    2   97483400   97484400      1       1  150064       2.1714      0.01495
enh55939    2   97485000   97486000      1       1  150064       1.9413      0.02611
enh55940    2   97489000   97490000      2       1  150064       2.9683    0.0014971
enh55941    2   97498400   97499400      1       1  150064       2.0026      0.02261
enh55945    2   97524600   97525600      1       1  150064       2.0166      0.02187
enh55946    2   97532100   97533100      1       1  150064       2.6807     0.003673
enh55947    2   97536500   97537500      2       1  150064       1.9317     0.026699
enh55948    2   97538900   97539900      1       1  150064       3.1536    0.0008064
enh55951    2   97561100   97562100      5       2  150064       2.9332    0.0016776
enh55952    2   97569200   97570200      3       1  150064        3.538    0.0002016
enh55953    2   97573100   97574100      4       1  150064         3.47   0.00026018
enh55954    2   97578600   97579600      2       1  150064       3.5059   0.00022755
enh55956    2   97593200   97594200      2       1  150064       2.9489    0.0015945
enh55959    2   97760900   97761900      5       1  150064       2.6068      0.00457
enh55960    2   98261000   98262000      3       1  150064       2.6678    0.0038176
enh55978    2   98545600   98546600      2       1  150064        1.712     0.043445
enh55981    2   98567000   98568000      6       3  150064       2.1762     0.014772
enh55983    2   98579600   98580600      4       1  150064       1.8022     0.035761
enh55984    2   98582900   98583900      1       1  150064       2.9781      0.00145
enh55986    2   98586200   98587200      3       1  150064       2.7269     0.003197
enh55987    2   98596000   98597000      4       2  150064       2.0347     0.020938
enh55993    2   98626500   98627500      1       1  150064       3.2918    0.0004978
enh56006    2   99063000   99064000      4       1  150064       2.1642     0.015226
enh56007    2   99068200   99069200      1       1  150064        1.848       0.0323
enh56008    2   99070400   99071400      1       1  150064       1.7237      0.04238
enh56010    2   99075400   99076400      1       1  150064       1.7947      0.03635
enh56015    2   99088200   99089200      5       1  150064       1.7535     0.039756
enh56019    2   99100200   99101200      1       1  150064       1.8484      0.03227
enh56020    2   99102800   99103800      5       1  150064       1.6953      0.04501
enh56023    2   99108700   99109700      2       1  150064       1.7642     0.038849
enh56031    2   99178500   99179500      1       1  150064       1.8114      0.03504
enh56033    2   99222700   99223700      3       1  150064       1.6702     0.047443
enh56048    2   99422600   99423600      2       1  150064       2.2004     0.013889
enh56054    2   99449700   99450700      3       1  150064       1.7629     0.038962
enh56089    2  100223600  100224600      3       1  150064       2.0945     0.018108
enh56090    2  100252400  100253400      2       1  150064       3.1745   0.00075046
enh56091    2  100260200  100261200      4       2  150064       3.0465    0.0011575
enh56093    2  100273100  100274100      3       2  150064       1.8485     0.032266
enh56094    2  100276800  100277800      1       1  150064       2.0517       0.0201
enh56101    2  100345300  100346300      4       2  150064       2.1264     0.016734
enh56102    2  100364000  100365000      2       1  150064       1.8327     0.033425
enh56104    2  100443200  100444200      4       1  150064       2.0377     0.020792
enh56108    2  100576900  100577900      1       1  150064        1.887      0.02958
enh56126    2  101349800  101350800      7       2  150064       2.4091    0.0079954
enh56128    2  101364600  101365600      2       1  150064       1.9039      0.02846
enh56130    2  101371300  101372300      2       1  150064       2.0696     0.019245
enh56131    2  101381700  101382700      5       1  150064       2.2585     0.011957
enh56132    2  101396600  101397600      3       2  150064        2.002     0.022641
enh56157    2  101541300  101542300      6       2  150064        1.864     0.031159
enh56186    2  101850700  101851700      2       1  150064       2.4755    0.0066531
enh56194    2  101916900  101917900      5       2  150064       2.3846    0.0085493
enh56195    2  101918700  101919700      2       1  150064       1.6736     0.047109
enh56198    2  101944000  101945000      1       1  150064       1.7071       0.0439
enh56199    2  101946300  101947300      1       1  150064       1.7149      0.04318
enh56285    2  102716700  102717700      3       1  150064       2.2144     0.013402
enh56287    2  102725400  102726400     10       3  150064       3.2178   0.00064589
enh56288    2  102726800  102727800      8       2  150064       2.8734    0.0020302
enh56289    2  102728100  102729100      4       2  150064       2.7562    0.0029238
enh56290    2  102730900  102731900      2       1  150064       2.1521     0.015695
enh56293    2  102736400  102737400      5       2  150064       1.6929     0.045233
enh56294    2  102738000  102739000      7       2  150064       1.9739     0.024195
enh56295    2  102757500  102758500      6       2  150064       2.2417     0.012491
enh56298    2  102782600  102783600      2       1  150064       1.7915     0.036605
enh56299    2  102795000  102796000      1       1  150064       1.7663      0.03867
enh56310    2  103351400  103352400      2       1  150064       2.8196    0.0024038
enh56314    2  103401200  103402200      2       1  150064       2.1843      0.01447
enh56320    2  103425600  103426600      3       1  150064       3.0403    0.0011819
enh56331    2  105946800  105947800      2       1  150064       1.7449     0.040499
enh56360    2  106359700  106360700      2       1  150064       2.2947     0.010874
enh56364    2  106367200  106368200      6       1  150064       1.8588     0.031529
enh56365    2  106369700  106370700      3       1  150064       1.7621     0.039027
enh56366    2  106371400  106372400      4       1  150064       1.8943      0.02909
enh56419    2  106519400  106520400      1       1  150064       2.2389      0.01258
enh56421    2  106523200  106524200      4       2  150064       1.9104     0.028043
enh56422    2  106525800  106526800      2       1  150064       1.9579     0.025122
enh56446    2  107457400  107458400      5       2  150064       2.5048    0.0061268
enh56456    2  108836400  108837400      3       2  150064       2.0397     0.020691
enh56478    2  109200200  109201200      4       2  150064       2.1656     0.015173
enh56485    2  109228600  109229600      1       1  150064       2.0866      0.01846
enh56487    2  109231600  109232600      3       1  150064       1.8293     0.033678
enh56491    2  109236900  109237900      1       1  150064       2.0736      0.01906
enh56574    2  110271500  110272500      3       2  150064        3.763   8.3956e-05
enh56575    2  110292800  110293800      1       1  150064       4.1748    1.491e-05
enh56576    2  110316600  110317600      4       2  150064       2.2831     0.011213
enh56578    2  110354200  110355200      3       1  150064       3.2956   0.00049101
enh56582    2  110363300  110364300      2       1  150064       4.0565   2.4907e-05
enh56583    2  110364000  110365000      2       1  150064       3.9318   4.2148e-05
enh56584    2  110365300  110366300      1       1  150064       3.0332      0.00121
enh56585    2  110366300  110367300      4       2  150064       2.8395    0.0022591
enh56586    2  110367300  110368300      2       1  150064       3.2812   0.00051685
enh56587    2  110368900  110369900      5       3  150064       3.4337   0.00029767
enh56588    2  110401900  110402900      3       2  150064       2.6335    0.0042256
enh56594    2  110858700  110859700      3       2  150064       1.9862     0.023508
enh56597    2  110873800  110874800      3       2  150064       2.1485     0.015839
enh56612    2  111893400  111894400      3       2  150064       1.7368     0.041214
enh56622    2  112252600  112253600      1       1  150064        2.238      0.01261
enh56637    2  112669800  112670800      7       2  150064       1.9527     0.025427
enh56638    2  112677100  112678100      3       2  150064       2.0374     0.020804
enh56640    2  112703800  112704800      3       1  150064       1.7818     0.037389
enh56646    2  112789100  112790100      4       2  150064       1.8045     0.035575
enh56688    2  114081600  114082600      4       2  150064        1.824     0.034076
enh56700    2  114650600  114651600      5       2  150064        1.947     0.025765
enh56704    2  114667500  114668500      4       2  150064       2.4829    0.0065155
enh56722    2  119496000  119497000      2       1  150064       1.8167     0.034629
enh56732    2  120183300  120184300      3       2  150064        1.843     0.032662
enh56762    2  120981300  120982300      4       1  150064       1.6573     0.048728
enh56771    2  121261400  121262400      1       1  150064       2.0304      0.02116
enh56799    2  121954400  121955400      3       1  150064       1.7022     0.044361
enh56805    2  122120700  122121700      1       1  150064       2.0078      0.02233
enh56821    2  122290300  122291300      2       1  150064        2.287     0.011099
enh56860    2  125299600  125300600     10       1  150064       1.7582     0.039355
enh56881    2  127843400  127844400      6       2  150064       2.3003     0.010715
enh56883    2  127850400  127851400      2       1  150064       1.8863      0.02963
enh56884    2  127854400  127855400      8       4  150064       3.0881    0.0010071
enh56885    2  127861900  127862900     10       5  150064       2.3416    0.0096011
enh56887    2  127903600  127904600     10       4  150064       1.7458     0.040421
enh56941    2  128613000  128614000      2       1  150064       1.9235     0.027207
enh56952    2  128786200  128787200      2       1  150064       1.7097     0.043657
enh56990    2  129816400  129817400      1       1  150064       1.9236       0.0272
enh57009    2  131149500  131150500      1       1  150064       2.1072      0.01755
enh57018    2  131861300  131862300      4       2  150064        3.335   0.00042656
enh57019    2  131864300  131865300      2       1  150064        2.684    0.0036368
enh57026    2  132398600  132399600      1       1  150064       2.2584      0.01196
enh57065    2  134875600  134876600      2       1  150064       2.7512    0.0029685
enh57072    2  134889000  134890000      1       1  150064       2.7632     0.002862
enh57073    2  134891600  134892600      3       2  150064       3.2345   0.00060923
enh57076    2  134897200  134898200      1       1  150064       4.2027    1.319e-05
enh57077    2  134899000  134900000      5       2  150064       3.9182   4.4597e-05
enh57078    2  134900400  134901400      2       1  150064       3.3207   0.00044901
enh57092    2  134945400  134946400      7       3  150064       1.6896     0.045554
enh57130    2  135026400  135027400      1       1  150064       1.8454      0.03249
enh57166    2  135198700  135199700      1       1  150064       1.6977      0.04478
enh57175    2  135680600  135681600      1       1  150064       2.2259      0.01301
enh57203    2  139121500  139122500      5       2  150064       3.2694   0.00053896
enh57205    2  139201800  139202800      2       1  150064         2.19     0.014261
enh57215    2  139302200  139303200      2       1  150064       2.1144     0.017243
enh57222    2  144230400  144231400      4       2  150064       1.8235     0.034111
enh57223    2  144232600  144233600      1       1  150064       2.5366     0.005597
enh57229    2  144660600  144661600      1       1  150064       3.2983    0.0004863
enh57236    2  145116300  145117300      1       1  150064       3.3639    0.0003842
enh57237    2  145136800  145137800      2       1  150064       3.5341    0.0002046
enh57239    2  145140800  145141800      1       1  150064       4.6394    1.747e-06
enh57243    2  145161100  145162100      2       1  150064       4.2078   1.2891e-05
enh57245    2  145170900  145171900      3       1  150064       3.1929   0.00070419
enh57246    2  145184400  145185400      2       1  150064       3.1832   0.00072837
enh57247    2  145186900  145187900      1       1  150064        3.432    0.0002996
enh57248    2  145187400  145188400      1       1  150064        3.432    0.0002996
enh57249    2  145191800  145192800      1       1  150064        2.707     0.003395
enh57251    2  145198200  145199200      6       3  150064       2.3436    0.0095487
enh57253    2  145204800  145205800      2       1  150064       1.7417      0.04078
enh57260    2  145214000  145215000      3       1  150064       4.0622   2.4309e-05
enh57262    2  145219300  145220300      2       1  150064        3.682    0.0001157
enh57281    2  145259400  145260400      1       1  150064       1.9658      0.02466
enh57289    2  145282600  145283600      1       1  150064       1.8418      0.03275
enh57314    2  148612400  148613400      2       1  150064       2.1293     0.016614
enh57315    2  148616400  148617400      2       1  150064       2.2004     0.013891
enh57319    2  148734800  148735800      1       1  150064        1.891      0.02931
enh57326    2  149001800  149002800      3       2  150064       2.0629     0.019559
enh57327    2  149030600  149031600      2       1  150064        2.932     0.001684
enh57328    2  149058100  149059100      1       1  150064       1.8135      0.03488
enh57329    2  149076000  149077000      2       1  150064       1.6601     0.048442
enh57330    2  149258800  149259800      1       1  150064       2.4484     0.007175
enh57334    2  149403600  149404600      3       1  150064       1.7192     0.042789
enh57337    2  149411600  149412600      2       1  150064       4.6748   1.4713e-06
enh57353    2  150185800  150186800      3       2  150064       1.6818       0.0463
enh57357    2  150436500  150437500      3       1  150064        1.972     0.024303
enh57359    2  150453700  150454700      3       2  150064       2.2572     0.011997
enh57360    2  150454200  150455200      2       1  150064       1.8358      0.03319
enh57389    2  152614000  152615000      1       1  150064       1.7551      0.03962
enh57401    2  152708000  152709000      2       1  150064       2.2955     0.010852
enh57414    2  152953400  152954400      2       1  150064       2.0321      0.02107
enh57416    2  153022600  153023600      1       1  150064        3.211    0.0006614
enh57417    2  153025400  153026400      2       1  150064       2.4332     0.007482
enh57419    2  153030200  153031200      3       2  150064       3.1252   0.00088831
enh57420    2  153056900  153057900      1       1  150064        3.074     0.001056
enh57421    2  153079400  153080400      2       1  150064       2.7181    0.0032833
enh57422    2  153084100  153085100      3       1  150064        2.749    0.0029893
enh57426    2  153211500  153212500      2       1  150064       1.7721     0.038188
enh57428    2  153228600  153229600      6       2  150064        2.457    0.0070057
enh57429    2  153233000  153234000      4       2  150064        2.213     0.013449
enh57430    2  153236600  153237600      6       2  150064       1.7094     0.043691
enh57432    2  153248900  153249900      9       4  150064        1.921     0.027368
enh57433    2  153251300  153252300      4       2  150064       2.1877     0.014347
enh57435    2  153256800  153257800      4       2  150064       2.2953     0.010859
enh57436    2  153257500  153258500      5       2  150064       2.3631    0.0090602
enh57439    2  153261100  153262100      1       1  150064       1.6925      0.04528
enh57445    2  153277400  153278400      1       1  150064       2.4169     0.007827
enh57447    2  153289600  153290600      2       1  150064       2.4729    0.0067002
enh57453    2  153325400  153326400      1       1  150064        2.779     0.002726
enh57475    2  153450700  153451700      3       1  150064       1.8641     0.031157
enh57476    2  153468200  153469200      3       1  150064       2.1584     0.015449
enh57477    2  153504100  153505100      3       2  150064       1.8362     0.033163
enh57483    2  157187600  157188600      1       1  150064       2.2442      0.01241
enh57485    2  157196600  157197600      1       1  150064       2.1873      0.01436
enh57486    2  157197000  157198000      3       1  150064       2.6281    0.0042929
enh57505    2  158604200  158605200      1       1  150064       2.2924      0.01094
enh57509    2  158662600  158663600      1       1  150064       3.1129    0.0009264
enh57540    2  159182200  159183200      5       2  150064       1.8066     0.035414
enh57542    2  159315600  159316600      5       3  150064       2.3756    0.0087603
enh57545    2  159333600  159334600      1       1  150064       3.0841     0.001021
enh57546    2  159335400  159336400      2       1  150064       2.5279    0.0057377
enh57547    2  159343000  159344000      5       2  150064        2.627    0.0043076
enh57549    2  159349700  159350700      6       2  150064       2.8574    0.0021356
enh57557    2  159400800  159401800      3       1  150064       2.4125    0.0079224
enh57663    2  160448000  160449000      4       2  150064       2.2423      0.01247
enh57664    2  160448800  160449800      3       1  150064       2.4297    0.0075562
enh57665    2  160461100  160462100      8       2  150064       2.6222    0.0043678
enh57666    2  160462200  160463200      5       2  150064       2.5663    0.0051388
enh57668    2  160466200  160467200      4       2  150064       2.6527    0.0039921
enh57669    2  160468600  160469600      2       1  150064       2.9327      0.00168
enh57673    2  160574100  160575100      3       1  150064       2.3491    0.0094089
enh57674    2  160578300  160579300      5       3  150064        1.766     0.038694
enh57676    2  160589400  160590400      3       1  150064       2.5312    0.0056837
enh57677    2  160597200  160598200      3       1  150064       2.7309    0.0031578
enh57678    2  160599800  160600800      6       2  150064       3.0613    0.0011017
enh57682    2  160651700  160652700      1       1  150064       2.7293     0.003173
enh57686    2  160817200  160818200      2       1  150064       1.9166     0.027644
enh57704    2  161138400  161139400      1       1  150064       1.6973      0.04482
enh57737    2  161201500  161202500      3       2  150064       1.9094     0.028103
enh57772    2  161276500  161277500      2       1  150064       1.7479     0.040244
enh57777    2  161292300  161293300      3       2  150064       2.3216     0.010127
enh57785    2  161320200  161321200      2       1  150064       2.3861    0.0085146
enh57799    2  161389600  161390600      1       1  150064        1.896      0.02898
enh57836    2  162879200  162880200      1       1  150064       3.1915    0.0007078
enh57838    2  162885600  162886600      1       1  150064       3.3731    0.0003716
enh57839    2  162893200  162894200      3       2  150064       2.3263     0.010002
enh57862    2  164521200  164522200      1       1  150064       1.8013      0.03583
enh57866    2  164547400  164548400      4       2  150064       1.9549     0.025296
enh57868    2  164554700  164555700      1       1  150064       2.0803      0.01875
enh57872    2  164570000  164571000      4       2  150064       1.9252     0.027105
enh57925    2  168802400  168803400      1       1  150064       2.3522     0.009331
enh57989    2  169374800  169375800      3       1  150064       2.1259     0.016756
enh57990    2  169377600  169378600      2       1  150064       1.8727     0.030553
enh57994    2  169385000  169386000      4       2  150064       3.1486   0.00082041
enh57999    2  169425100  169426100      1       1  150064        1.768      0.03853
enh58006    2  169459600  169460600      1       1  150064       2.4821     0.006531
enh58008    2  169469400  169470400      2       1  150064       2.4375    0.0073951
enh58009    2  169482400  169483400      6       2  150064       3.5883   0.00016643
enh58010    2  169489400  169490400      5       2  150064       3.1843   0.00072542
enh58011    2  169491500  169492500      3       1  150064       3.4519   0.00027834
enh58012    2  169496200  169497200      4       1  150064       3.2382   0.00060139
enh58018    2  169555100  169556100      6       2  150064       1.8284     0.033746
enh58038    2  170335000  170336000      1       1  150064       1.7735      0.03807
enh58071    2  171787300  171788300      2       1  150064       1.8763     0.030307
enh58078    2  171942900  171943900      2       1  150064       2.5562    0.0052908
enh58080    2  171990800  171991800      4       1  150064        1.931     0.026742
enh58084    2  171999000  172000000      2       1  150064       1.7314     0.041692
enh58086    2  172014400  172015400      3       1  150064       2.2358     0.012682
enh58087    2  172042400  172043400      3       2  150064       2.5819    0.0049133
enh58088    2  172128200  172129200      4       2  150064       2.3211      0.01014
enh58100    2  172734600  172735600      1       1  150064       4.1989    1.341e-05
enh58107    2  172793400  172794400      2       1  150064       1.9321     0.026672
enh58110    2  172812400  172813400      7       3  150064        3.976   3.5049e-05
enh58117    2  173149700  173150700      7       2  150064        2.045     0.020425
enh58153    2  173708900  173709900      4       2  150064       1.9009     0.028659
enh58165    2  173937000  173938000      4       2  150064       1.6529      0.04918
enh58167    2  173943200  173944200      4       2  150064       1.7994     0.035978
enh58169    2  173945600  173946600      5       2  150064        2.465     0.006851
enh58170    2  173946900  173947900      5       3  150064       2.4241    0.0076737
enh58171    2  173948700  173949700      6       3  150064       1.7294     0.041864
enh58172    2  173950200  173951200      6       3  150064       1.9486     0.025669
enh58177    2  173956100  173957100      3       2  150064       1.6887     0.045641
enh58182    2  173980000  173981000      2       1  150064       1.7573      0.03943
enh58183    2  173980800  173981800      2       1  150064       2.0223     0.021574
enh58187    2  173988900  173989900      3       2  150064         2.95    0.0015887
enh58188    2  173995200  173996200      1       1  150064       1.6463      0.04985
enh58189    2  173996700  173997700      4       2  150064       2.8268    0.0023508
enh58190    2  174001000  174002000      2       1  150064       3.1152   0.00091915
enh58191    2  174013000  174014000      2       1  150064       2.4692    0.0067712
enh58192    2  174014600  174015600      4       2  150064       2.5967    0.0047058
enh58196    2  174037600  174038600      5       3  150064       1.7759     0.037876
enh58199    2  174052700  174053700      4       2  150064       2.7049    0.0034158
enh58204    2  174071200  174072200      2       1  150064       2.3758    0.0087555
enh58205    2  174074700  174075700      6       3  150064       2.6487    0.0040396
enh58206    2  174078300  174079300      1       1  150064        1.673      0.04716
enh58207    2  174080200  174081200      3       2  150064       1.6617      0.04829
enh58209    2  174083000  174084000      3       2  150064       2.1942     0.014112
enh58210    2  174091800  174092800      4       2  150064       2.1194     0.017029
enh58215    2  174778800  174779800      1       1  150064        2.247      0.01232
enh58216    2  174786000  174787000      4       2  150064       1.9108     0.028015
enh58218    2  174791100  174792100      2       1  150064        2.584    0.0048825
enh58219    2  174794200  174795200      6       2  150064       1.8034     0.035665
enh58223    2  174805000  174806000      3       2  150064       2.1016     0.017793
enh58224    2  174808600  174809600      7       4  150064       2.1002     0.017857
enh58225    2  174811200  174812200      3       2  150064       1.8972     0.028902
enh58226    2  174814600  174815600      5       1  150064       2.0835     0.018605
enh58229    2  174824100  174825100      4       2  150064       1.6724     0.047225
enh58237    2  174878700  174879700      2       1  150064       1.7088     0.043747
enh58244    2  175018500  175019500      2       1  150064       2.2438     0.012424
enh58246    2  175111600  175112600      2       1  150064       2.6259    0.0043211
enh58247    2  175258300  175259300      1       1  150064       1.7408      0.04086
enh58259    2  175456400  175457400      4       2  150064       1.8431     0.032658
enh58262    2  175473000  175474000      1       1  150064       2.1156      0.01719
enh58280    2  175545000  175546000      2       1  150064       2.6965    0.0035033
enh58282    2  175643100  175644100      2       1  150064       3.0348    0.0012036
enh58292    2  175817000  175818000      1       1  150064       2.1397      0.01619
enh58310    2  176819600  176820600      4       2  150064       1.9807     0.023815
enh58314    2  177156000  177157000      2       1  150064       1.8023     0.035745
enh58315    2  177157800  177158800      2       1  150064       2.0204     0.021671
enh58318    2  177325600  177326600      2       1  150064       2.2756     0.011434
enh58371    2  178976200  178977200      2       1  150064       1.9619     0.024889
enh58372    2  178978000  178979000      1       1  150064       2.1118      0.01735
enh58376    2  179120800  179121800      2       1  150064       1.7927     0.036508
enh58378    2  179136600  179137600      1       1  150064       1.7273      0.04206
enh58429    2  180870000  180871000      2       1  150064       2.6466    0.0040648
enh58487    2  183814000  183815000      2       1  150064       1.8571     0.031646
enh58490    2  183874500  183875500      2       1  150064       3.0777     0.001043
enh58506    2  183990100  183991100      9       4  150064       1.8524     0.031986
enh58508    2  184479300  184480300      3       2  150064       1.9353     0.026477
enh58533    2  188411600  188412600      3       1  150064       1.6685     0.047606
enh58539    2  189160500  189161500      8       3  150064       1.9029     0.028526
enh58544    2  189246700  189247700      3       2  150064       2.6179    0.0044238
enh58545    2  189361100  189362100      5       2  150064       1.7413     0.040819
enh58548    2  189494300  189495300      4       2  150064       1.6971     0.044842
enh58550    2  189651400  189652400      2       1  150064       2.6071    0.0045662
enh58592    2  190398900  190399900      1       1  150064        1.646      0.04988
enh58605    2  190433700  190434700      2       1  150064       2.1181     0.017084
enh58635    2  191210000  191211000      1       1  150064       2.5887     0.004817
enh58636    2  191214800  191215800      3       2  150064       2.0388     0.020735
enh58637    2  191217000  191218000      2       1  150064       1.8244     0.034047
enh58639    2  191220600  191221600      1       1  150064       1.7229      0.04245
enh58643    2  191274000  191275000      1       1  150064       2.8772     0.002006
enh58651    2  191312400  191313400      5       3  150064        1.925     0.027114
enh58654    2  191328800  191329800      3       2  150064       2.6303    0.0042649
enh58658    2  191367200  191368200      3       2  150064       1.8169     0.034612
enh58662    2  191400600  191401600      3       2  150064       1.7662     0.038684
enh58668    2  191447700  191448700      2       1  150064       2.2908     0.010987
enh58669    2  191493100  191494100      2       1  150064       2.4091    0.0079953
enh58685    2  191677400  191678400      2       1  150064       2.3229     0.010093
enh58690    2  191718800  191719800      3       1  150064        1.869      0.03081
enh58700    2  191756200  191757200      2       1  150064       1.8837     0.029805
enh58710    2  191885900  191886900      4       2  150064       2.4662    0.0068282
enh58713    2  191915200  191916200      4       1  150064       1.8149     0.034767
enh58714    2  191916400  191917400      2       1  150064       1.6677     0.047691
enh58755    2  192306100  192307100      1       1  150064       1.9478      0.02572
enh58756    2  192330200  192331200      1       1  150064       2.3347      0.00978
enh58757    2  192331600  192332600      2       1  150064       2.2975     0.010794
enh58784    2  196398500  196399500      3       2  150064       2.4275    0.0076017
enh58790    2  196977900  196978900      3       2  150064       2.2846     0.011167
enh58791    2  196988200  196989200      1       1  150064       2.0077      0.02234
enh58792    2  197029400  197030400      3       1  150064       1.6608     0.048376
enh58794    2  197065400  197066400      4       2  150064       2.8435    0.0022308
enh58796    2  197071200  197072200      3       2  150064       1.6588     0.048578
enh58807    2  197140600  197141600      2       1  150064       2.9749    0.0014653
enh58808    2  197148800  197149800      2       1  150064       2.2361     0.012673
enh58809    2  197159000  197160000      2       1  150064       1.8905     0.029343
enh58819    2  197346800  197347800      1       1  150064       2.8523      0.00217
enh58820    2  197402600  197403600      2       1  150064       1.8597     0.031466
enh58821    2  197431500  197432500      2       1  150064       2.4131    0.0079082
enh58822    2  197466100  197467100      2       1  150064       2.7355    0.0031146
enh58823    2  197471500  197472500      1       1  150064        2.944      0.00162
enh58824    2  197504800  197505800      2       1  150064       1.8353     0.033232
enh58828    2  197899000  197900000      2       1  150064       3.4488   0.00028159
enh58830    2  197903600  197904600      5       2  150064       3.1303   0.00087326
enh58832    2  197941600  197942600      6       2  150064       2.6324    0.0042393
enh58840    2  198016800  198017800      3       1  150064       2.2758     0.011429
enh58843    2  198026200  198027200      2       1  150064       2.2899     0.011013
enh58863    2  198113000  198114000      4       1  150064        2.435     0.007445
enh58869    2  198144000  198145000      5       2  150064       5.1584   1.2456e-07
enh58870    2  198144800  198145800      3       1  150064       4.1655   1.5535e-05
enh58871    2  198152000  198153000      2       1  150064       4.1386   1.7469e-05
enh58872    2  198157900  198158900      3       1  150064        5.112   1.5937e-07
enh58873    2  198166500  198167500      3       1  150064       5.1833   1.0902e-07
enh58875    2  198169000  198170000      4       2  150064       5.1597   1.2367e-07
enh58876    2  198171400  198172400      3       2  150064       5.2905   6.0986e-08
enh58877    2  198173000  198174000      1       1  150064       5.3703    3.931e-08
enh58879    2  198204000  198205000      2       1  150064       4.4561   4.1724e-06
enh58881    2  198243200  198244200      1       1  150064       4.7819    8.681e-07
enh58884    2  198294800  198295800      2       1  150064       1.7139     0.043274
enh58887    2  198361900  198362900      3       1  150064       5.8574   2.3511e-09
enh58890    2  198402800  198403800      2       1  150064       5.4894   2.0166e-08
enh58891    2  198436400  198437400      1       1  150064       6.1104    4.969e-10
enh58892    2  198492600  198493600      3       1  150064       2.4528    0.0070883
enh58893    2  198513000  198514000      3       1  150064       4.8472   6.2596e-07
enh58894    2  198513800  198514800      2       1  150064       5.2128   9.2999e-08
enh58895    2  198541400  198542400      1       1  150064       2.0237       0.0215
enh58896    2  198573400  198574400      2       1  150064        4.101   2.0565e-05
enh58898    2  198667600  198668600      2       1  150064       4.1812   1.4498e-05
enh58899    2  198668200  198669200      5       3  150064       4.8872    5.114e-07
enh58900    2  198673500  198674500      3       1  150064       4.8378   6.5633e-07
enh58901    2  198703000  198704000      1       1  150064       3.0064     0.001322
enh58902    2  198703800  198704800      1       1  150064       3.0064     0.001322
enh58904    2  198726000  198727000      2       1  150064       3.2545   0.00056789
enh58907    2  198737700  198738700      2       1  150064       3.7759   7.9729e-05
enh58908    2  198743200  198744200      1       1  150064       5.1723    1.156e-07
enh58909    2  198748400  198749400      2       1  150064       4.1785   1.4672e-05
enh58910    2  198755500  198756500      1       1  150064       4.2633    1.007e-05
enh58911    2  198758400  198759400      2       1  150064       4.0666   2.3857e-05
enh58912    2  198766700  198767700      1       1  150064       4.3332    7.349e-06
enh58913    2  198771600  198772600      2       1  150064       4.2298   1.1696e-05
enh58915    2  198779500  198780500      3       1  150064       4.8129   7.4392e-07
enh58916    2  198780800  198781800      1       1  150064       4.2784    9.411e-06
enh58920    2  198813200  198814200      1       1  150064       4.2723    9.675e-06
enh58924    2  198837500  198838500      3       1  150064        4.006   3.0879e-05
enh58925    2  198840500  198841500      3       1  150064       4.6004   2.1087e-06
enh58927    2  198860100  198861100      2       1  150064       4.9664   3.4099e-07
enh58932    2  198920200  198921200      1       1  150064       5.3682    3.977e-08
enh58942    2  200774900  200775900      3       2  150064       5.8052   3.2138e-09
enh58943    2  200777200  200778200      3       2  150064        5.733   4.9335e-09
enh58944    2  200778000  200779000      4       2  150064       3.3334   0.00042892
enh58945    2  200818200  200819200      6       3  150064        6.199   2.8416e-10
enh58950    2  201092000  201093000      1       1  150064       2.0284      0.02126
enh58954    2  201175600  201176600      2       1  150064       4.3751   6.0675e-06
enh58955    2  201177400  201178400      1       1  150064       2.5883     0.004823
enh58958    2  201179600  201180600      3       2  150064       2.5797     0.004945
enh58959    2  201180900  201181900      1       1  150064       2.5725     0.005049
enh58960    2  201181800  201182800      4       2  150064       4.1246   1.8572e-05
enh58961    2  201183500  201184500      4       2  150064        2.565    0.0051586
enh58963    2  201185400  201186400      2       1  150064       2.0784     0.018838
enh58964    2  201186200  201187200      1       1  150064       5.3766    3.796e-08
enh58965    2  201193900  201194900      4       2  150064       2.8612    0.0021102
enh58966    2  201194800  201195800      4       2  150064       2.8118    0.0024631
enh58968    2  201199800  201200800      2       1  150064        4.056   2.4955e-05
enh58976    2  201215400  201216400      6       4  150064       1.7277     0.042018
enh58979    2  201221300  201222300      2       1  150064       4.1162   1.9258e-05
enh58980    2  201222200  201223200      2       1  150064       4.4448   4.3981e-06
enh58982    2  201224000  201225000      2       1  150064       4.0502   2.5586e-05
enh58983    2  201224700  201225700      1       1  150064       3.5893    0.0001658
enh58984    2  201229000  201230000      3       1  150064       4.8925   4.9787e-07
enh58985    2  201229600  201230600      4       2  150064       5.7961   3.3934e-09
enh58987    2  201237200  201238200      2       1  150064       2.5634    0.0051829
enh58988    2  201238600  201239600      2       1  150064       4.4098   5.1728e-06
enh58989    2  201240000  201241000      2       1  150064       4.8842   5.1915e-07
enh58990    2  201241900  201242900      4       2  150064        5.263   7.0867e-08
enh58991    2  201244600  201245600      3       2  150064       4.3008    8.509e-06
enh58992    2  201247500  201248500      2       1  150064        3.498   0.00023437
enh58994    2  201270100  201271100      3       1  150064       3.3255   0.00044135
enh58997    2  201308900  201309900      2       1  150064       3.2876   0.00050519
enh58998    2  201320300  201321300      3       1  150064       3.6447   0.00013385
enh58999    2  201331500  201332500      3       1  150064       2.2803     0.011295
enh59001    2  201373100  201374100      4       2  150064        1.978     0.023962
enh59006    2  201606200  201607200      5       2  150064       1.9379     0.026317
enh59009    2  201642500  201643500      3       1  150064       2.3298    0.0099086
enh59042    2  202093400  202094400      1       1  150064       2.3302     0.009897
enh59125    2  203453100  203454100      2       1  150064       1.7147     0.043196
enh59139    2  203901900  203902900      1       1  150064       2.9995     0.001352
enh59140    2  203903000  203904000      4       1  150064       1.9615     0.024913
enh59141    2  203904400  203905400      2       1  150064       2.0619     0.019607
enh59142    2  203905000  203906000      3       2  150064       2.6044    0.0046021
enh59144    2  204104900  204105900      2       1  150064       2.6149    0.0044624
enh59146    2  204200800  204201800      5       2  150064       2.2404     0.012534
enh59150    2  204234600  204235600      1       1  150064       1.7622      0.03902
enh59152    2  204306900  204307900      3       1  150064       2.4006    0.0081832
enh59154    2  204354000  204355000      1       1  150064       2.4107     0.007962
enh59156    2  204393400  204394400      2       1  150064        1.765     0.038779
enh59167    2  204521300  204522300      6       2  150064       1.6772     0.046752
enh59186    2  204876800  204877800      3       2  150064       1.7915     0.036608
enh59190    2  204976400  204977400      1       1  150064       1.6775      0.04672
enh59200    2  205186500  205187500      3       1  150064       1.7117     0.043473
enh59217    2  205837100  205838100      1       1  150064       2.1553      0.01557
enh59223    2  206429200  206430200      1       1  150064       3.1921    0.0007063
enh59235    2  206578500  206579500      1       1  150064       2.1306      0.01656
enh59297    2  208089100  208090100      3       2  150064       2.3638    0.0090448
enh59310    2  208259300  208260300      6       4  150064       1.9546     0.025315
enh59311    2  208272800  208273800      3       2  150064       2.2472     0.012315
enh59313    2  208345900  208346900      3       1  150064       2.3708    0.0088748
enh59314    2  208348000  208349000      3       1  150064       1.7542     0.039696
enh59316    2  208355300  208356300      6       2  150064       1.8985     0.028813
enh59317    2  208362800  208363800      6       2  150064       3.9032   4.7463e-05
enh59319    2  208369000  208370000      3       1  150064       3.2021   0.00068218
enh59320    2  208371000  208372000      2       1  150064       3.5615   0.00018438
enh59323    2  208398300  208399300      2       1  150064       3.6579   0.00012715
enh59326    2  208412400  208413400      2       1  150064        3.581   0.00017111
enh59329    2  208481600  208482600      3       1  150064       3.7659    8.296e-05
enh59390    2  213194700  213195700      4       2  150064       2.5859     0.004856
enh59392    2  213392500  213393500      1       1  150064       3.1771    0.0007439
enh59397    2  213836800  213837800      2       1  150064       1.6976     0.044793
enh59450    2  216707400  216708400      2       1  150064       1.8164     0.034657
enh59467    2  217171400  217172400      2       1  150064       1.9992     0.022796
enh59470    2  217277900  217278900      3       1  150064       2.8614    0.0021086
enh59471    2  217328600  217329600      3       1  150064       2.2309     0.012845
enh59475    2  217396600  217397600      1       1  150064       2.2004      0.01389
enh59477    2  217404600  217405600      2       1  150064        1.993     0.023129
enh59478    2  217414800  217415800      3       1  150064       1.9099     0.028073
enh59486    2  217485100  217486100      3       2  150064       1.7135     0.043308
enh59488    2  217501000  217502000      1       1  150064       2.6239     0.004346
enh59490    2  217505000  217506000      1       1  150064       1.8572      0.03164
enh59498    2  217521800  217522800      3       1  150064        1.825     0.033998
enh59499    2  217529700  217530700      1       1  150064       2.3264     0.009999
enh59537    2  217856400  217857400      1       1  150064       2.0359      0.02088
enh59544    2  217939600  217940600     10       4  150064       2.3359    0.0097472
enh59608    2  218563100  218564100      1       1  150064       2.9765     0.001458
enh59620    2  218638800  218639800      6       1  150064       1.7101     0.043627
enh59621    2  218654600  218655600      2       1  150064       2.6739    0.0037486
enh59622    2  218658200  218659200      5       2  150064       2.1962     0.014038
enh59650    2  218787300  218788300      6       3  150064        1.698      0.04475
enh59731    2  219947000  219948000      5       2  150064       1.8635     0.031196
enh59734    2  219993000  219994000      2       1  150064       2.8731    0.0020324
enh59735    2  220024000  220025000      2       1  150064       2.6937    0.0035333
enh59736    2  220025600  220026600      2       1  150064       2.6891    0.0035818
enh59738    2  220039900  220040900      2       1  150064       3.3886   0.00035125
enh59765    2  220304800  220305800      1       1  150064       2.5317     0.005676
enh59766    2  220310900  220311900      1       1  150064       2.7536     0.002947
enh59770    2  220329600  220330600      1       1  150064       1.6493      0.04954
enh59773    2  220340000  220341000      3       1  150064         2.09     0.018311
enh59789    2  220489900  220490900      1       1  150064       2.1543      0.01561
enh59812    2  221559800  221560800      3       1  150064        2.319     0.010198
enh59815    2  221823600  221824600      1       1  150064       2.5469     0.005435
enh59816    2  221825300  221826300      1       1  150064       2.5405     0.005534
enh59820    2  222308800  222309800      5       1  150064       1.7363     0.041255
enh59830    2  222391800  222392800      3       2  150064       3.3528   0.00039999
enh59831    2  222394100  222395100      1       1  150064       2.7857     0.002671
enh59836    2  222644000  222645000      1       1  150064       2.0276       0.0213
enh59839    2  223263000  223264000      2       1  150064       2.1463     0.015926
enh59867    2  223729100  223730100      2       1  150064       1.8571     0.031651
enh59899    2  224403500  224404500      5       3  150064       2.0383     0.020759
enh59923    2  225085700  225086700      2       1  150064       1.7259     0.042182
enh59926    2  225271400  225272400      9       2  150064       2.6546    0.0039703
enh59927    2  225281000  225282000     15       3  150064       2.3975    0.0082529
enh59928    2  225307200  225308200      5       2  150064       1.7142     0.043248
enh59929    2  225349700  225350700      2       1  150064       1.9061     0.028321
enh59930    2  225381800  225382800      1       1  150064       2.3599     0.009139
enh59932    2  225384700  225385700      3       2  150064       3.6737   0.00011953
enh59934    2  225392800  225393800      7       2  150064       3.0817     0.001029
enh59935    2  225397400  225398400      3       2  150064       4.2366   1.1347e-05
enh59936    2  225408000  225409000      2       1  150064       4.8576   5.9409e-07
enh59939    2  225428400  225429400      3       2  150064       1.7376      0.04114
enh59941    2  225434700  225435700      1       1  150064       1.6773      0.04674
enh59942    2  225436800  225437800      4       2  150064        4.282   9.2614e-06
enh59943    2  225439800  225440800      8       3  150064        3.204   0.00067765
enh59945    2  225446600  225447600      3       1  150064       4.8104   7.5306e-07
enh59954    2  225786800  225787800      6       3  150064       1.7546     0.039663
enh59964    2  225813300  225814300      2       1  150064       2.8813      0.00198
enh59968    2  225833200  225834200      2       1  150064       1.9181     0.027551
enh59982    2  227348500  227349500      3       2  150064       2.1959      0.01405
enh60023    2  227699300  227700300      1       1  150064       2.8092     0.002483
enh60024    2  227701600  227702600      1       1  150064       1.8145       0.0348
enh60025    2  227756200  227757200      1       1  150064       1.9007      0.02867
enh60026    2  227772600  227773600      3       1  150064       2.0618     0.019612
enh60044    2  228280100  228281100      4       2  150064       2.6493    0.0040327
enh60045    2  228330900  228331900      2       1  150064       2.2141     0.013412
enh60063    2  228986000  228987000      8       3  150064       4.5067   3.2925e-06
enh60066    2  229291400  229292400      5       2  150064       5.2427   7.9126e-08
enh60073    2  229951200  229952200      7       3  150064       2.8334    0.0023027
enh60074    2  229952300  229953300      6       3  150064       2.8356    0.0022871
enh60075    2  229954600  229955600      1       1  150064       1.7513      0.03995
enh60111    2  230711900  230712900      4       2  150064        1.645     0.049989
enh60124    2  230779700  230780700      2       1  150064       2.3138      0.01034
enh60126    2  230845100  230846100      1       1  150064        2.353     0.009312
enh60132    2  231082000  231083000      2       1  150064       1.6688     0.047582
enh60193    2  232003100  232004100      2       1  150064       1.6765      0.04682
enh60213    2  232264300  232265300      3       2  150064       1.6577     0.048685
enh60233    2  232527200  232528200      1       1  150064       2.3914     0.008391
enh60235    2  232531900  232532900      2       1  150064       2.2746     0.011466
enh60253    2  232852800  232853800      4       2  150064        1.808     0.035299
enh60262    2  232984800  232985800      4       2  150064       1.7169     0.042995
enh60272    2  233416400  233417400      1       1  150064       1.6581      0.04865
enh60274    2  233441600  233442600      4       2  150064       2.0523     0.020072
enh60275    2  233453200  233454200      3       1  150064       1.7228     0.042464
enh60276    2  233457300  233458300      1       1  150064       2.1019      0.01778
enh60288    2  233567200  233568200      3       2  150064       5.1993   1.0002e-07
enh60289    2  233582000  233583000      3       1  150064       3.0533    0.0011318
enh60290    2  233643800  233644800      2       1  150064       5.6406   8.4732e-09
enh60291    2  233702700  233703700      1       1  150064       3.5443    0.0001968
enh60293    2  233924100  233925100      4       1  150064       1.7326     0.041585
enh60324    2  235352600  235353600      6       2  150064       1.7304      0.04178
enh60325    2  235353400  235354400      4       2  150064         1.85      0.03216
enh60326    2  235354700  235355700      3       1  150064       2.1345     0.016401
enh60381    2  236471500  236472500      1       1  150064       2.0511      0.02013
enh60382    2  236472000  236473000      2       1  150064       2.3953    0.0083034
enh60386    2  236516700  236517700      3       2  150064       1.9775     0.023993
enh60390    2  236547800  236548800      1       1  150064        2.243      0.01245
enh60391    2  236552200  236553200      5       2  150064       1.6555     0.048915
enh60420    2  237551000  237552000      4       2  150064       2.2977     0.010791
enh60421    2  237554800  237555800      3       1  150064        1.695      0.04504
enh60535    2  238647800  238648800      6       2  150064       2.3151     0.010303
enh60536    2  238650700  238651700      6       2  150064       1.8146     0.034791
enh60537    2  238652300  238653300      8       2  150064       1.9407     0.026146
enh60571    2  239109900  239110900      5       3  150064        1.647     0.049782
enh60716    2  242257200  242258200      3       2  150064       1.9966     0.022935
enh60717    2  242259300  242260300      1       1  150064        1.911        0.028
enh60720    2  242279800  242280800      2       1  150064       1.9294     0.026838
enh60727    2  242307200  242308200      2       1  150064       2.1047      0.01766
enh60730    2  242320300  242321300      3       2  150064       2.6115    0.0045079
enh60733    2  242444700  242445700      6       3  150064       2.1821     0.014549
enh60742    2  242578000  242579000      2       1  150064       2.3238     0.010069
enh60803    3    4698000    4699000      4       2  150064       2.0995     0.017885
enh60806    3    4772000    4773000      3       2  150064       1.6856      0.04594
enh60815    3    4846400    4847400      1       1  150064       1.6881       0.0457
enh60824    3    4990100    4991100      4       2  150064       1.7321     0.041632
enh60843    3    5209400    5210400      2       1  150064        1.761     0.039116
enh60866    3    8497600    8498600      1       1  150064       1.9572      0.02516
enh60867    3    8500800    8501800      1       1  150064       1.9047      0.02841
enh60870    3    8525200    8526200      1       1  150064       2.0306      0.02115
enh60916    3    9038400    9039400      1       1  150064       2.5868     0.004843
enh60919    3    9069600    9070600      8       3  150064       2.0257     0.021398
enh60931    3    9403400    9404400      2       1  150064       2.4557    0.0070301
enh60935    3    9451500    9452500      1       1  150064       2.0714      0.01916
enh60938    3    9455400    9456400      4       2  150064       2.4203    0.0077541
enh60940    3    9460600    9461600      1       1  150064       2.5563     0.005289
enh60941    3    9462400    9463400      2       1  150064       2.5539    0.0053266
enh60942    3    9464000    9465000      4       2  150064       2.3925    0.0083674
enh60943    3    9464600    9465600      3       2  150064       1.6735     0.047116
enh60961    3    9908200    9909200      4       2  150064       2.7089    0.0033755
enh60985    3   10240300   10241300      2       1  150064       1.7216     0.042573
enh60994    3   10399200   10400200      3       2  150064       3.2298   0.00061938
enh60995    3   10418200   10419200      7       2  150064       3.2064   0.00067212
enh60997    3   10622700   10623700      5       2  150064       1.6559     0.048868
enh61030    3   11426900   11427900      2       1  150064       1.8283     0.033751
enh61033    3   11433500   11434500      4       1  150064       1.9958     0.022977
enh61053    3   11595600   11596600      4       2  150064       1.9959      0.02297
enh61056    3   11603200   11604200      3       2  150064       2.0644      0.01949
enh61057    3   11608300   11609300      3       2  150064       2.7762    0.0027497
enh61083    3   11664200   11665200      4       2  150064       2.0189     0.021748
enh61088    3   11680500   11681500      5       3  150064       1.9744      0.02417
enh61089    3   11685400   11686400      1       1  150064       4.0817    2.235e-05
enh61090    3   11702300   11703300      4       2  150064       3.2625   0.00055222
enh61101    3   11886100   11887100      7       1  150064       2.3975    0.0082534
enh61102    3   11888800   11889800      2       1  150064       1.9628     0.024835
enh61105    3   12185400   12186400      5       3  150064       2.1581      0.01546
enh61107    3   12197700   12198700      4       2  150064       1.6799     0.046487
enh61110    3   12220300   12221300      1       1  150064       3.2532    0.0005705
enh61114    3   12239200   12240200      3       1  150064       1.7183     0.042869
enh61119    3   12398400   12399400      1       1  150064       2.0875      0.01842
enh61128    3   12520800   12521800      4       1  150064       2.2484     0.012275
enh61129    3   12521200   12522200      3       1  150064       2.1194     0.017028
enh61130    3   12524600   12525600      3       1  150064       1.9132     0.027863
enh61132    3   12549400   12550400      4       2  150064       2.2149     0.013384
enh61134    3   12558800   12559800      4       2  150064       2.1019     0.017779
enh61136    3   12601100   12602100      3       1  150064       2.5321    0.0056684
enh61137    3   12603500   12604500      4       1  150064       2.3425    0.0095783
enh61138    3   12609600   12610600      3       1  150064       2.4971    0.0062612
enh61141    3   12629700   12630700      3       2  150064       1.8033     0.035667
enh61142    3   12632900   12633900      3       2  150064       1.7527      0.03983
enh61150    3   12674400   12675400      5       3  150064       1.9762     0.024065
enh61151    3   12679200   12680200      2       1  150064        2.729    0.0031768
enh61152    3   12683000   12684000      4       2  150064       1.7346     0.041406
enh61157    3   12689500   12690500      2       1  150064       2.2124      0.01347
enh61161    3   12697800   12698800      2       1  150064       2.2178     0.013283
enh61163    3   12723100   12724100      1       1  150064       2.3974     0.008255
enh61164    3   12735200   12736200      4       2  150064       1.9715     0.024335
enh61166    3   12761300   12762300      3       1  150064       1.7404     0.040894
enh61167    3   12770200   12771200      2       1  150064       2.1333     0.016449
enh61168    3   12785000   12786000      1       1  150064       3.0456     0.001161
enh61192    3   13036400   13037400      5       2  150064       1.7541     0.039707
enh61199    3   13123200   13124200      4       2  150064       2.9498    0.0015901
enh61203    3   13304500   13305500      4       2  150064       1.8172     0.034593
enh61205    3   13420800   13421800      6       3  150064       2.0208      0.02165
enh61206    3   13460200   13461200      2       1  150064       1.8797     0.030076
enh61207    3   13493600   13494600      4       2  150064       1.8773     0.030239
enh61223    3   14216500   14217500      1       1  150064       2.1846      0.01446
enh61237    3   14419100   14420100     11       2  150064       2.4999    0.0062106
enh61239    3   14443000   14444000      1       1  150064       1.7653      0.03876
enh61250    3   14565400   14566400      5       2  150064       1.9941     0.023071
enh61256    3   14690200   14691200      4       1  150064       1.7479     0.040244
enh61263    3   14890200   14891200      5       2  150064       2.2687     0.011642
enh61276    3   15138800   15139800      2       1  150064       1.7907     0.036672
enh61338    3   16000200   16001200      2       1  150064       2.3095     0.010458
enh61340    3   16024400   16025400      4       2  150064       1.6832     0.046164
enh61375    3   16353200   16354200      3       1  150064       1.7802      0.03752
enh61385    3   16417100   16418100      4       2  150064       1.6925     0.045274
enh61391    3   16441100   16442100      7       3  150064       2.2601     0.011908
enh61395    3   16460300   16461300      4       2  150064       1.7414     0.040808
enh61437    3   16782900   16783900      9       4  150064       2.0215     0.021615
enh61438    3   16811500   16812500      5       3  150064       2.6197     0.004401
enh61440    3   16843000   16844000      2       1  150064       3.6224   0.00014595
enh61441    3   16849200   16850200      2       1  150064       2.7961    0.0025858
enh61443    3   16879400   16880400      1       1  150064       1.8239      0.03408
enh61445    3   16890900   16891900      5       3  150064       1.8073     0.035355
enh61458    3   16951200   16952200      3       1  150064       3.5851   0.00016849
enh61459    3   16954100   16955100      3       2  150064       2.5967    0.0047056
enh61460    3   16958000   16959000      6       3  150064       4.1108   1.9714e-05
enh61461    3   16964300   16965300      2       1  150064       3.2495   0.00057798
enh61463    3   16970800   16971800      3       2  150064       2.8981    0.0018774
enh61464    3   16972000   16973000      2       1  150064       2.9489    0.0015943
enh61465    3   16974200   16975200      4       2  150064       1.7915     0.036606
enh61467    3   16977400   16978400      3       1  150064       1.7499     0.040067
enh61472    3   17016100   17017100      5       2  150064       1.8977      0.02887
enh61477    3   17035900   17036900      6       3  150064       1.9461     0.025821
enh61480    3   17046000   17047000      4       2  150064       1.9889     0.023359
enh61481    3   17047500   17048500      2       1  150064       2.2391     0.012573
enh61484    3   17055800   17056800      2       1  150064        1.863     0.031228
enh61486    3   17075200   17076200      2       1  150064        1.952     0.025467
enh61487    3   17081000   17082000      4       2  150064       2.4159    0.0078489
enh61488    3   17085200   17086200      3       2  150064       1.9608     0.024949
enh61492    3   17118600   17119600      3       2  150064        2.529    0.0057196
enh61494    3   17130200   17131200      3       2  150064       2.8742    0.0020252
enh61499    3   17200000   17201000      2       1  150064       2.2521     0.012157
enh61500    3   17202300   17203300      3       2  150064       1.9001     0.028707
enh61502    3   17220800   17221800      2       1  150064       4.2979   8.6213e-06
enh61506    3   17231700   17232700      1       1  150064       4.6319    1.812e-06
enh61507    3   17237000   17238000      2       1  150064       3.8841   5.1359e-05
enh61509    3   17249200   17250200      2       1  150064       4.2152   1.2479e-05
enh61510    3   17337000   17338000      2       1  150064       4.1035    2.035e-05
enh61511    3   17465400   17466400      2       1  150064        3.761   8.4606e-05
enh61514    3   17576400   17577400      2       1  150064       3.9109   4.5975e-05
enh61515    3   17672800   17673800      5       3  150064       3.0159    0.0012809
enh61518    3   17680900   17681900      1       1  150064       4.3788    5.968e-06
enh61519    3   17761600   17762600      3       2  150064       4.3116   8.1024e-06
enh61520    3   17780200   17781200      3       2  150064       4.6669   1.5285e-06
enh61521    3   17781300   17782300      4       1  150064       4.7449   1.0431e-06
enh61522    3   17987000   17988000      3       2  150064       2.1101     0.017424
enh61523    3   18323600   18324600      1       1  150064       1.7642      0.03885
enh61524    3   18442000   18443000      4       2  150064       1.9426     0.026031
enh61527    3   18910400   18911400      1       1  150064       3.3343    0.0004276
enh61530    3   19990700   19991700      6       3  150064       2.0977     0.017964
enh61531    3   19998200   19999200      3       1  150064       1.9189     0.027496
enh61551    3   20183800   20184800      4       2  150064        1.876     0.030326
enh61564    3   21685700   21686700      6       2  150064       2.1213     0.016947
enh61566    3   21706700   21707700      3       2  150064       2.0251     0.021429
enh61572    3   21761200   21762200      4       2  150064       2.2226     0.013122
enh61574    3   21819800   21820800      5       3  150064       2.4928    0.0063363
enh61575    3   21823100   21824100      6       3  150064       3.3013   0.00048119
enh61576    3   21824600   21825600      9       4  150064        3.835   6.2792e-05
enh61577    3   21826000   21827000      8       2  150064       2.4241    0.0076724
enh61610    3   23850600   23851600      1       1  150064       2.4976     0.006252
enh61613    3   23861000   23862000      4       2  150064       2.7034    0.0034315
enh61616    3   23870600   23871600      4       2  150064       2.3215      0.01013
enh61618    3   23878400   23879400      2       1  150064       1.7563     0.039518
enh61630    3   23989200   23990200      5       2  150064        1.698     0.044755
enh61639    3   24035600   24036600      2       1  150064        1.924     0.027175
enh61642    3   24087400   24088400      2       1  150064       1.7184     0.042864
enh61643    3   24089200   24090200      3       2  150064       2.9405    0.0016382
enh61646    3   24138300   24139300      3       1  150064       3.2609   0.00055528
enh61647    3   24160600   24161600      1       1  150064       3.2787    0.0005214
enh61649    3   24164700   24165700      2       1  150064       3.1042   0.00095385
enh61651    3   24169300   24170300      4       2  150064       3.6972   0.00010899
enh61654    3   24176000   24177000      3       2  150064       2.9249     0.001723
enh61655    3   24179200   24180200      1       1  150064       2.9301     0.001694
enh61656    3   24181800   24182800      2       1  150064       2.1646      0.01521
enh61657    3   24185800   24186800      1       1  150064       2.9357     0.001664
enh61662    3   24214800   24215800      8       2  150064       4.2243   1.1986e-05
enh61663    3   24215800   24216800      6       3  150064       3.4468   0.00028359
enh61664    3   24218700   24219700      2       1  150064       3.9114   4.5883e-05
enh61665    3   24219300   24220300      4       2  150064       2.7466    0.0030111
enh61667    3   24223100   24224100      6       3  150064        3.944   4.0073e-05
enh61668    3   24226400   24227400      4       1  150064       3.9211   4.4067e-05
enh61669    3   24231600   24232600      3       2  150064       2.9126    0.0017919
enh61670    3   24233700   24234700      3       2  150064       1.7516     0.039923
enh61672    3   24254500   24255500      6       2  150064       3.1018    0.0009617
enh61674    3   24266300   24267300      9       4  150064       1.7199     0.042725
enh61682    3   24301700   24302700      1       1  150064         1.98      0.02385
enh61689    3   24349000   24350000      3       1  150064       1.8697     0.030763
enh61722    3   24502200   24503200      2       1  150064       3.1487   0.00082007
enh61723    3   24503900   24504900      2       1  150064       2.6058    0.0045836
enh61724    3   24513000   24514000      3       1  150064       2.2946     0.010877
enh61726    3   24518700   24519700      2       1  150064       2.6065    0.0045732
enh61727    3   24521100   24522100      1       1  150064       3.1741    0.0007515
enh61728    3   24525000   24526000      4       2  150064        2.138     0.016259
enh61729    3   24526900   24527900      3       2  150064       2.3344    0.0097875
enh61731    3   24531100   24532100      5       2  150064       2.6976    0.0034919
enh61732    3   24532600   24533600      4       2  150064        2.488    0.0064237
enh61735    3   24562100   24563100      3       1  150064       1.9754     0.024113
enh61742    3   24998200   24999200      5       1  150064       1.7138     0.043281
enh61747    3   25086700   25087700      2       1  150064       1.7817     0.037399
enh61761    3   25519300   25520300      5       3  150064       2.5864     0.004849
enh61762    3   25522800   25523800      2       1  150064        1.973     0.024246
enh61767    3   25552800   25553800      6       3  150064       1.9559     0.025237
enh61768    3   25553600   25554600      4       2  150064       1.7272     0.042068
enh61771    3   25569000   25570000      6       2  150064       2.1372     0.016293
enh61783    3   25703500   25704500      1       1  150064       1.6667      0.04779
enh61785    3   25822700   25823700      2       1  150064       1.8144      0.03481
enh61882    3   29446600   29447600      7       3  150064       2.8671     0.002071
enh61885    3   29468800   29469800      3       2  150064        2.733    0.0031383
enh61887    3   29471800   29472800      4       2  150064       2.0827     0.018637
enh61889    3   29494800   29495800      4       2  150064       2.8451    0.0022197
enh61893    3   29555300   29556300      5       2  150064       1.8787     0.030142
enh61907    3   29724000   29725000      2       1  150064       1.8335     0.033366
enh61908    3   29727600   29728600      7       2  150064       2.0707     0.019196
enh61909    3   29735200   29736200      3       2  150064       2.1283     0.016657
enh61913    3   29759600   29760600      7       2  150064       1.6631     0.048143
enh61914    3   29786400   29787400      2       1  150064       2.5909    0.0047868
enh61916    3   29788700   29789700      5       2  150064       3.3968   0.00034088
enh61917    3   29793000   29794000      6       2  150064       2.9614    0.0015313
enh61918    3   29794400   29795400      4       2  150064       2.2995     0.010737
enh61919    3   29796600   29797600      4       2  150064        2.987    0.0014086
enh61920    3   29800300   29801300      1       1  150064       3.0275     0.001233
enh61923    3   30043800   30044800      3       2  150064       3.5648   0.00018206
enh61924    3   30048600   30049600      2       1  150064       3.7869   7.6273e-05
enh61927    3   30272400   30273400      4       2  150064       3.0129    0.0012937
enh61928    3   30272800   30273800      3       2  150064       3.1731   0.00075415
enh61935    3   30391100   30392100      5       2  150064       2.0295     0.021205
enh61938    3   30411400   30412400      4       2  150064       1.9883     0.023387
enh61939    3   30412100   30413100      3       2  150064       3.1646   0.00077635
enh61940    3   30414000   30415000      4       1  150064       1.8594     0.031483
enh61951    3   30514800   30515800      3       2  150064       1.7238     0.042375
enh61987    3   30706100   30707100      2       1  150064       2.5237    0.0058069
enh61988    3   30706700   30707700      1       1  150064       2.8953     0.001894
enh62019    3   31588900   31589900      2       1  150064       2.6997    0.0034698
enh62029    3   31637400   31638400      3       2  150064       2.2756     0.011434
enh62043    3   31987600   31988600      5       2  150064       2.3864     0.008508
enh62057    3   32168000   32169000      1       1  150064       2.2396      0.01256
enh62065    3   32343800   32344800      6       3  150064       1.6664     0.047817
enh62087    3   32661900   32662900      4       1  150064       1.8653     0.031068
enh62091    3   32744600   32745600      6       3  150064        1.715     0.043169
enh62110    3   33399300   33400300      1       1  150064       2.0858       0.0185
enh62111    3   33401600   33402600      2       1  150064       3.0814      0.00103
enh62112    3   33413800   33414800      1       1  150064       3.0412     0.001178
enh62113    3   33432600   33433600      2       1  150064       1.7525      0.03984
enh62114    3   33466600   33467600      5       3  150064       2.7032    0.0034338
enh62115    3   33468900   33469900      7       3  150064       3.1247    0.0008899
enh62116    3   33471500   33472500      3       1  150064       2.4046    0.0080951
enh62117    3   33473200   33474200      4       2  150064       3.2911   0.00049894
enh62118    3   33475100   33476100      3       2  150064       2.8522    0.0021708
enh62120    3   33478400   33479400      3       2  150064        2.521    0.0058515
enh62121    3   33483100   33484100      6       3  150064       2.7076    0.0033882
enh62135    3   34297500   34298500      2       1  150064         1.92     0.027431
enh62140    3   35425100   35426100      3       2  150064       3.3518   0.00040147
enh62142    3   36496400   36497400      1       1  150064       1.6797      0.04651
enh62145    3   36566400   36567400      1       1  150064       2.1439      0.01602
enh62148    3   36905600   36906600      1       1  150064       2.9618     0.001529
enh62149    3   36933800   36934800      3       1  150064       2.9408    0.0016367
enh62150    3   36934700   36935700      2       1  150064       2.7851    0.0026757
enh62151    3   36946800   36947800      1       1  150064       2.6066     0.004572
enh62152    3   36947800   36948800      1       1  150064       2.9594     0.001541
enh62153    3   36949800   36950800      1       1  150064       2.8166     0.002427
enh62154    3   36953400   36954400      2       1  150064       3.6101   0.00015303
enh62155    3   36964600   36965600      6       4  150064       2.7753    0.0027573
enh62158    3   36984600   36985600      2       1  150064       2.7253    0.0032117
enh62159    3   37011000   37012000      2       1  150064       2.8671     0.002071
enh62163    3   37057800   37058800      3       2  150064       1.6894     0.045568
enh62164    3   37069400   37070400      1       1  150064       3.0561     0.001121
enh62166    3   37072700   37073700      6       2  150064       2.2376     0.012624
enh62167    3   37074000   37075000      3       2  150064       2.4249    0.0076563
enh62169    3   37091000   37092000      2       1  150064       2.7781    0.0027341
enh62170    3   37095500   37096500      3       2  150064       2.6262    0.0043168
enh62173    3   37115400   37116400      3       1  150064       2.8372    0.0022757
enh62174    3   37125600   37126600      2       1  150064        2.241     0.012515
enh62175    3   37144600   37145600      1       1  150064       2.9363     0.001661
enh62183    3   37180700   37181700      2       1  150064       2.7607    0.0028837
enh62185    3   37185000   37186000      3       2  150064        2.791     0.002627
enh62186    3   37187400   37188400      7       4  150064       2.2112     0.013512
enh62188    3   37204500   37205500      3       1  150064       3.0441    0.0011669
enh62190    3   37211600   37212600      1       1  150064       3.0838     0.001022
enh62193    3   37220700   37221700      5       3  150064       2.2979     0.010784
enh62194    3   37222800   37223800      1       1  150064       2.2626      0.01183
enh62195    3   37225100   37226100      7       3  150064       2.6122    0.0044976
enh62203    3   37312800   37313800      2       1  150064       2.0703      0.01921
enh62205    3   37332600   37333600      4       2  150064       1.6768     0.046792
enh62213    3   37534300   37535300      1       1  150064        1.971      0.02436
enh62214    3   37539900   37540900      3       1  150064       1.9193     0.027476
enh62215    3   37548000   37549000      6       3  150064       2.0724     0.019112
enh62216    3   37548800   37549800      5       3  150064       2.7116    0.0033481
enh62217    3   37551300   37552300      2       1  150064       2.0233     0.021523
enh62221    3   37578000   37579000      5       2  150064       2.5563    0.0052895
enh62226    3   37603000   37604000      6       4  150064        2.383     0.008585
enh62244    3   37686600   37687600      2       1  150064       2.6227    0.0043612
enh62245    3   37693700   37694700      5       2  150064         2.81     0.002477
enh62246    3   37702800   37703800      4       2  150064       2.2579     0.011975
enh62248    3   37709400   37710400      1       1  150064       3.1679    0.0007676
enh62250    3   37713100   37714100      2       1  150064       2.5939    0.0047453
enh62253    3   37731500   37732500      2       1  150064       2.5945    0.0047368
enh62254    3   37743200   37744200      3       2  150064       1.6573     0.048726
enh62256    3   37747300   37748300      3       2  150064       2.2617     0.011859
enh62257    3   37751200   37752200      2       1  150064         2.38    0.0086556
enh62260    3   37771800   37772800      4       2  150064       1.7547     0.039658
enh62261    3   37781200   37782200      2       1  150064       2.0043     0.022521
enh62263    3   37784200   37785200      4       2  150064       2.4055    0.0080749
enh62267    3   37823400   37824400      2       1  150064       3.6248   0.00014461
enh62269    3   37826100   37827100      5       2  150064       2.0876     0.018419
enh62270    3   37827000   37828000      5       2  150064       2.3613    0.0091047
enh62271    3   37828200   37829200      2       1  150064       2.2195     0.013226
enh62273    3   37836600   37837600      3       2  150064        2.294     0.010896
enh62278    3   37864500   37865500      1       1  150064       2.3185      0.01021
enh62291    3   37940200   37941200      4       1  150064        1.721     0.042623
enh62294    3   37950400   37951400      2       1  150064       3.6389   0.00013692
enh62295    3   37959400   37960400      5       3  150064       2.6845     0.003632
enh62296    3   37961800   37962800      4       2  150064        3.413   0.00032129
enh62297    3   37965300   37966300      2       1  150064       2.6884    0.0035896
enh62299    3   37973800   37974800      7       3  150064       3.9796   3.4522e-05
enh62300    3   37977600   37978600      2       1  150064       3.6058    0.0001556
enh62305    3   37993100   37994100      2       1  150064       2.1714     0.014951
enh62306    3   37995600   37996600      2       1  150064       1.8401     0.032875
enh62307    3   37998000   37999000      2       1  150064       2.0516     0.020107
enh62324    3   38090600   38091600      1       1  150064       1.8965      0.02895
enh62342    3   38494100   38495100      3       1  150064       3.1473   0.00082402
enh62343    3   38497200   38498200      3       1  150064       3.1928   0.00070448
enh62345    3   38501000   38502000      2       1  150064        2.792    0.0026195
enh62347    3   38514000   38515000      2       1  150064       3.2491    0.0005789
enh62348    3   38541100   38542100      4       2  150064       3.0843    0.0010202
enh62351    3   38574300   38575300      5       3  150064       2.8355    0.0022879
enh62352    3   38578100   38579100      2       1  150064       2.9532    0.0015727
enh62355    3   38589800   38590800      1       1  150064       3.2215    0.0006375
enh62358    3   38659200   38660200      4       2  150064       2.4701    0.0067538
enh62361    3   38686900   38687900      7       4  150064       2.5494    0.0053959
enh62362    3   38691200   38692200      1       1  150064       1.7461       0.0404
enh62363    3   38759200   38760200      5       2  150064       1.8228      0.03417
enh62369    3   39149600   39150600      8       4  150064       2.0115     0.022138
enh62398    3   40003700   40004700      3       1  150064       2.4858    0.0064629
enh62418    3   40736200   40737200      2       1  150064       1.6782      0.04665
enh62420    3   40783200   40784200      1       1  150064       1.9651       0.0247
enh62501    3   42190600   42191600      1       1  150064       3.0188     0.001269
enh62504    3   42202100   42203100      1       1  150064       2.3561     0.009233
enh62505    3   42202900   42203900      1       1  150064       1.7506      0.04001
enh62506    3   42206300   42207300      3       1  150064        2.118     0.017088
enh62507    3   42207900   42208900      1       1  150064       1.8153      0.03474
enh62511    3   42214600   42215600      1       1  150064         2.26      0.01191
enh62513    3   42217600   42218600      3       2  150064       2.5686    0.0051049
enh62514    3   42219800   42220800      5       2  150064       1.7368     0.041213
enh62515    3   42229200   42230200      8       1  150064       1.9834     0.023663
enh62516    3   42230100   42231100      6       2  150064        2.679    0.0036925
enh62534    3   42692800   42693800      2       1  150064       2.1973     0.013999
enh62539    3   42743100   42744100      2       1  150064       1.9889     0.023356
enh62547    3   42790800   42791800      2       1  150064        1.707      0.04391
enh62585    3   43386500   43387500      2       1  150064       1.8421      0.03273
enh62590    3   43435200   43436200      3       2  150064       2.4605    0.0069373
enh62593    3   43464700   43465700      2       1  150064       2.2323     0.012796
enh62604    3   43737400   43738400      4       2  150064       2.5512    0.0053676
enh62606    3   43764000   43765000      3       1  150064       2.8491    0.0021923
enh62610    3   43800500   43801500      3       2  150064       2.8163    0.0024292
enh62616    3   43927600   43928600      1       1  150064       1.9206      0.02739
enh62623    3   44384000   44385000      4       2  150064       2.1764     0.014763
enh62624    3   44396800   44397800      5       2  150064        2.871    0.0020458
enh62665    3   45154400   45155400      4       2  150064       2.0524     0.020064
enh62668    3   45180400   45181400      7       4  150064       2.1191      0.01704
enh62671    3   45219300   45220300     10       4  150064       1.8367     0.033125
enh62731    3   46017000   46018000      1       1  150064        1.799      0.03601
enh62741    3   46104000   46105000      4       2  150064       1.6508     0.049385
enh62744    3   46131400   46132400      3       2  150064       1.6808     0.046405
enh62759    3   46581000   46582000      2       1  150064       1.6802      0.04646
enh62851    3   47957500   47958500      2       1  150064       1.6631     0.048144
enh62859    3   48043000   48044000      2       1  150064       1.7447     0.040521
enh62867    3   48064200   48065200      1       1  150064       1.8167      0.03463
enh62877    3   48099400   48100400      1       1  150064        1.666      0.04786
enh62888    3   48192700   48193700      4       1  150064       1.8757     0.030347
enh62892    3   48274000   48275000      2       1  150064       2.8184    0.0024135
enh62893    3   48281500   48282500      3       1  150064       2.1688     0.015048
enh62898    3   48343400   48344400      4       1  150064        1.983     0.023681
enh62920    3   48671100   48672100      2       1  150064       2.3372    0.0097139
enh62923    3   48693800   48694800      1       1  150064        2.472     0.006718
enh62924    3   48698600   48699600      1       1  150064       2.4003      0.00819
enh62927    3   48720200   48721200      2       1  150064       1.9742      0.02418
enh62928    3   48724100   48725100      2       1  150064       2.5576    0.0052695
enh62929    3   48730600   48731600      2       1  150064       1.7726      0.03815
enh62931    3   48733300   48734300      2       1  150064       1.9281     0.026919
enh62932    3   48737800   48738800      3       1  150064       2.1449      0.01598
enh62933    3   48746000   48747000      2       1  150064       1.6997     0.044593
enh62934    3   48750300   48751300      1       1  150064       2.0126      0.02208
enh62935    3   48752200   48753200      1       1  150064       2.2268      0.01298
enh62936    3   48754800   48755800      1       1  150064       2.1125      0.01732
enh62941    3   48856900   48857900      1       1  150064       1.7961      0.03624
enh62943    3   48863400   48864400      1       1  150064        1.765      0.03878
enh62948    3   48918400   48919400      1       1  150064       1.8089      0.03523
enh62953    3   48964100   48965100      1       1  150064       1.7185      0.04285
enh62955    3   48968200   48969200      1       1  150064       1.7662      0.03868
enh62959    3   48986000   48987000      1       1  150064       1.9022      0.02857
enh62969    3   49156200   49157200      2       1  150064       2.1108     0.017397
enh62972    3   49201900   49202900      1       1  150064       2.1306      0.01656
enh62975    3   49210600   49211600      3       2  150064       1.7443     0.040553
enh62979    3   49275700   49276700      5       2  150064       1.7737     0.038055
enh62981    3   49303600   49304600      2       1  150064       1.8698     0.030754
enh62984    3   49334200   49335200      4       2  150064       1.8961     0.028972
enh62987    3   49378600   49379600      3       1  150064       1.7785     0.037657
enh62992    3   49414800   49415800      2       1  150064       1.9668     0.024604
enh62996    3   49423500   49424500      5       3  150064       2.2637     0.011796
enh62997    3   49425500   49426500      1       1  150064       2.3171      0.01025
enh63000    3   49436700   49437700      3       2  150064       2.1673     0.015107
enh63001    3   49437400   49438400      5       2  150064       2.2242     0.013066
enh63005    3   49450800   49451800      3       2  150064       1.7453     0.040468
enh63008    3   49459300   49460300      1       1  150064       2.1956      0.01406
enh63009    3   49465500   49466500      2       1  150064       2.3632    0.0090586
enh63015    3   49502900   49503900      2       1  150064        1.769     0.038446
enh63020    3   49520500   49521500      2       1  150064        1.945     0.025888
enh63026    3   49556600   49557600      2       1  150064       1.8477     0.032325
enh63042    3   49843000   49844000      1       1  150064       2.0166      0.02187
enh63043    3   49849700   49850700      1       1  150064       2.3804     0.008648
enh63044    3   49876600   49877600      1       1  150064       1.9625      0.02485
enh63046    3   49937900   49938900      1       1  150064       2.8215      0.00239
enh63047    3   49941200   49942200      1       1  150064        2.735     0.003119
enh63050    3   49967900   49968900      1       1  150064       3.0538      0.00113
enh63051    3   49976600   49977600      2       1  150064       1.7141     0.043251
enh63052    3   49978400   49979400      2       1  150064        2.531    0.0056873
enh63054    3   49997100   49998100      2       1  150064       2.9361    0.0016618
enh63055    3   50003700   50004700      1       1  150064       3.0519     0.001137
enh63058    3   50125400   50126400      3       1  150064       1.7618     0.039055
enh63059    3   50128000   50129000      4       2  150064       3.1826   0.00072983
enh63060    3   50162000   50163000      1       1  150064       2.7576     0.002911
enh63064    3   50209600   50210600      2       1  150064        2.092     0.018219
enh63072    3   50286400   50287400      2       1  150064       2.4995    0.0062189
enh63074    3   50291700   50292700      4       2  150064       3.0069    0.0013198
enh63075    3   50296600   50297600      1       1  150064       2.6618     0.003886
enh63123    3   51377400   51378400      1       1  150064       2.2801       0.0113
enh63124    3   51424700   51425700      2       1  150064       2.0497     0.020197
enh63131    3   51593600   51594600      3       1  150064       2.5281    0.0057334
enh63134    3   51653600   51654600      1       1  150064        1.732      0.04164
enh63135    3   51655800   51656800      3       1  150064       1.8953     0.029025
enh63167    3   52142200   52143200      2       1  150064       2.0145     0.021978
enh63168    3   52143700   52144700      1       1  150064       2.0967      0.01801
enh63176    3   52216300   52217300      1       1  150064       3.5508     0.000192
enh63180    3   52230200   52231200      2       1  150064       3.5017   0.00023113
enh63181    3   52233000   52234000      1       1  150064       3.9421    4.039e-05
enh63182    3   52236200   52237200      1       1  150064        3.771    8.131e-05
enh63184    3   52268200   52269200      5       1  150064       2.6249    0.0043343
enh63187    3   52278600   52279600      2       1  150064       4.3082   8.2277e-06
enh63189    3   52287300   52288300      1       1  150064       5.6654    7.336e-09
enh63190    3   52304800   52305800      3       2  150064       4.4495   4.3037e-06
enh63191    3   52308300   52309300      2       1  150064       5.3475   4.4587e-08
enh63193    3   52322400   52323400      4       2  150064       4.5915      2.2e-06
enh63194    3   52333200   52334200      5       3  150064       4.8286   6.8737e-07
enh63205    3   52487900   52488900      3       2  150064       3.1092   0.00093793
enh63206    3   52490900   52491900      3       1  150064       3.8496   5.9145e-05
enh63212    3   52559000   52560000      1       1  150064       4.7662    9.387e-07
enh63214    3   52565700   52566700      3       1  150064       4.5675   2.4684e-06
enh63215    3   52568400   52569400      2       1  150064       4.5023    3.361e-06
enh63216    3   52572700   52573700      3       2  150064       3.6456   0.00013336
enh63217    3   52627000   52628000      1       1  150064       5.1153    1.566e-07
enh63221    3   52717700   52718700      2       1  150064       4.4416   4.4639e-06
enh63222    3   52720800   52721800      1       1  150064       4.9238    4.245e-07
enh63223    3   52737800   52738800      1       1  150064       4.5918    2.197e-06
enh63224    3   52741200   52742200      1       1  150064       3.4679    0.0002623
enh63225    3   52797000   52798000      1       1  150064       5.0263      2.5e-07
enh63226    3   52803200   52804200      1       1  150064       5.0609    2.086e-07
enh63228    3   52865200   52866200      3       1  150064       3.6853   0.00011424
enh63229    3   52869000   52870000      2       1  150064       4.8526   6.0923e-07
enh63231    3   52882300   52883300      1       1  150064       5.5952    1.102e-08
enh63233    3   52923800   52924800      1       1  150064       5.7124     5.57e-09
enh63234    3   52926100   52927100      2       1  150064       1.6713     0.047331
enh63235    3   52928900   52929900      2       1  150064       2.3767     0.008734
enh63236    3   52931800   52932800      2       1  150064        4.483   3.6795e-06
enh63237    3   53011800   53012800      1       1  150064       3.0183     0.001271
enh63240    3   53077400   53078400      2       1  150064       4.0936   2.1237e-05
enh63241    3   53080400   53081400      2       1  150064       2.5828    0.0049001
enh63242    3   53105900   53106900      3       1  150064       1.8597     0.031461
enh63246    3   53147200   53148200      3       2  150064       2.3014     0.010685
enh63248    3   53174100   53175100      1       1  150064       5.8968    1.853e-09
enh63249    3   53184000   53185000      2       1  150064       1.7249     0.042276
enh63255    3   53227700   53228700      3       2  150064       2.0098     0.022228
enh63256    3   53269900   53270900     10       2  150064       2.4965    0.0062713
enh63257    3   53272000   53273000      5       2  150064       3.0313    0.0012175
enh63259    3   53281400   53282400      4       2  150064       2.2884     0.011057
enh63262    3   53290000   53291000      4       2  150064       2.6459    0.0040737
enh63263    3   53293800   53294800      4       1  150064       3.4535   0.00027669
enh63265    3   53298600   53299600      1       1  150064       3.9283    4.277e-05
enh63266    3   53303800   53304800      1       1  150064       1.9089      0.02814
enh63267    3   53333200   53334200      1       1  150064       4.0704    2.347e-05
enh63271    3   53358000   53359000      2       1  150064       1.8425     0.032701
enh63272    3   53362400   53363400      2       1  150064       3.4599   0.00027018
enh63282    3   53923700   53924700      2       1  150064       1.9728     0.024257
enh63291    3   54561200   54562200      4       2  150064       2.1703     0.014993
enh63298    3   55305600   55306600      5       2  150064       2.2657     0.011734
enh63301    3   56644400   56645400      5       2  150064       2.1792     0.014659
enh63302    3   56712400   56713400      4       2  150064       1.9439     0.025955
enh63304    3   56717400   56718400      3       1  150064       1.8379     0.033039
enh63347    3   57263000   57264000      1       1  150064       1.7645      0.03882
enh63351    3   57572300   57573300      4       2  150064       1.6587     0.048593
enh63424    3   58149900   58150900      2       1  150064       1.8904      0.02935
enh63426    3   58161000   58162000      3       1  150064       2.6507    0.0040165
enh63428    3   58163600   58164600     11       2  150064       1.8072     0.035367
enh63437    3   58320600   58321600      3       2  150064       2.8225    0.0023825
enh63438    3   58326600   58327600      2       1  150064       2.0399     0.020679
enh63442    3   58369700   58370700      4       1  150064       2.1043     0.017677
enh63443    3   58373100   58374100      7       2  150064       2.2434     0.012436
enh63444    3   58405000   58406000      7       2  150064       2.2735     0.011499
enh63445    3   58417600   58418600      2       1  150064       2.2582     0.011967
enh63447    3   58420400   58421400      6       3  150064       1.8137     0.034862
enh63449    3   58456700   58457700      3       2  150064       2.0161     0.021894
enh63450    3   58469600   58470600      1       1  150064       2.4373     0.007399
enh63453    3   58479300   58480300      2       1  150064       1.9968     0.022922
enh63466    3   59437300   59438300     10       2  150064       2.0123     0.022092
enh63477    3   60050600   60051600     13       2  150064       1.9264      0.02703
enh63483    3   60630600   60631600      1       1  150064       1.6755      0.04692
enh63487    3   61222000   61223000      2       1  150064       1.7241     0.042347
enh63488    3   61225400   61226400      4       2  150064       2.1778     0.014709
enh63489    3   61235600   61236600      2       1  150064       2.7964    0.0025835
enh63490    3   61237600   61238600      4       2  150064       1.7454     0.040454
enh63560    3   61826800   61827800      3       1  150064       1.7369     0.041207
enh63561    3   61833400   61834400      3       1  150064       2.2755     0.011438
enh63562    3   61836200   61837200      3       1  150064       1.8305     0.033589
enh63564    3   61841000   61842000      2       1  150064       2.8095    0.0024807
enh63566    3   61848600   61849600      2       1  150064       1.9559     0.025237
enh63569    3   61851600   61852600      3       2  150064       1.8873     0.029559
enh63570    3   61857300   61858300      1       1  150064       1.9515       0.0255
enh63575    3   61868900   61869900      2       1  150064       1.8642     0.031149
enh63580    3   61889800   61890800      2       1  150064       2.0449     0.020432
enh63601    3   62081300   62082300      5       2  150064       2.7861    0.0026677
enh63602    3   62083900   62084900      5       3  150064        1.956     0.025235
enh63603    3   62085600   62086600      3       2  150064       2.7729    0.0027782
enh63604    3   62086800   62087800      7       3  150064       2.6657     0.003841
enh63605    3   62095000   62096000      7       2  150064       1.7895     0.036765
enh63630    3   62234600   62235600      3       2  150064       1.8094     0.035192
enh63642    3   63847800   63848800      1       1  150064       2.4506      0.00713
enh63643    3   63850600   63851600      5       2  150064       2.7717    0.0027884
enh63644    3   63855600   63856600      1       1  150064       2.5298     0.005706
enh63645    3   63857700   63858700      2       1  150064       2.8442     0.002226
enh63648    3   63878800   63879800      2       1  150064       3.2231   0.00063416
enh63650    3   63896200   63897200      4       2  150064       2.3692    0.0089141
enh63653    3   63919400   63920400      1       1  150064       2.6535     0.003983
enh63657    3   63925400   63926400      3       2  150064       2.5713    0.0050657
enh63658    3   63927400   63928400      1       1  150064       2.9303     0.001693
enh63661    3   63941800   63942800      6       2  150064       3.1359   0.00085651
enh63663    3   63950100   63951100      4       2  150064       2.9428    0.0016261
enh63665    3   63953600   63954600      2       1  150064       2.4943    0.0063103
enh63666    3   63954400   63955400      3       1  150064       2.8903    0.0019243
enh63670    3   63958200   63959200      2       1  150064       1.9866     0.023486
enh63671    3   63959600   63960600      3       2  150064       3.6189   0.00014794
enh63674    3   63965200   63966200      4       2  150064        1.687     0.045802
enh63677    3   63993900   63994900      7       4  150064       5.2784   6.5174e-08
enh63678    3   64006400   64007400      4       2  150064       1.9426     0.026032
enh63679    3   64007100   64008100      2       1  150064       2.0554     0.019918
enh63680    3   64039000   64040000      1       1  150064       1.6948      0.04506
enh63682    3   64107600   64108600      7       3  150064       2.6501    0.0040238
enh63685    3   64120200   64121200      1       1  150064       2.1201        0.017
enh63687    3   64135900   64136900      5       3  150064       2.9951     0.001372
enh63689    3   64152800   64153800      4       2  150064       2.3905    0.0084132
enh63690    3   64169900   64170900      2       1  150064       4.0114   3.0178e-05
enh63691    3   64170800   64171800      4       2  150064       2.8996     0.001868
enh63692    3   64174100   64175100      3       1  150064       3.8714   5.4105e-05
enh63695    3   64196300   64197300      2       1  150064       1.6875     0.045755
enh63697    3   64200400   64201400      2       1  150064       2.0011     0.022691
enh63699    3   64204400   64205400      3       1  150064       1.8432     0.032648
enh63700    3   64206300   64207300      3       1  150064       2.4644     0.006862
enh63701    3   64208200   64209200      4       2  150064       1.8487     0.032248
enh63703    3   64212000   64213000      4       2  150064       2.0376     0.020796
enh63705    3   64225900   64226900      5       2  150064       2.3357    0.0097524
enh63706    3   64242700   64243700      4       2  150064       3.6287   0.00014245
enh63727    3   64602600   64603600      3       1  150064       1.7316     0.041669
enh63750    3   64751400   64752400      6       3  150064        2.382    0.0086087
enh63756    3   64846000   64847000      2       1  150064       1.8883     0.029496
enh63806    3   65604500   65605500      5       2  150064       1.8674     0.030922
enh63833    3   65869100   65870100      8       2  150064       1.9126     0.027897
enh63864    3   65983400   65984400      4       2  150064       1.6736     0.047109
enh63914    3   66531700   66532700      1       1  150064       1.7962      0.03623
enh63935    3   67047500   67048500      1       1  150064       2.2613      0.01187
enh63937    3   67068600   67069600      3       2  150064       1.8182      0.03452
enh63939    3   67432800   67433800      8       3  150064       2.4062    0.0080598
enh63941    3   67536600   67537600      3       2  150064       2.9823    0.0014304
enh63945    3   67660600   67661600      8       1  150064       2.7521     0.002961
enh63946    3   67664300   67665300      7       2  150064       2.6822    0.0036571
enh63948    3   67685400   67686400      4       1  150064       1.8647     0.031114
enh63949    3   67688400   67689400      2       1  150064       1.7652     0.038767
enh63951    3   67698100   67699100      4       1  150064       2.0394     0.020704
enh63952    3   67699800   67700800      3       2  150064       2.2937     0.010905
enh63953    3   67700700   67701700      3       2  150064       3.1657   0.00077359
enh63954    3   67703200   67704200      5       1  150064       2.1378     0.016268
enh63989    3   69355600   69356600      5       3  150064       1.9529     0.025413
enh63994    3   69383700   69384700      4       2  150064        2.083     0.018626
enh63995    3   69388300   69389300      5       2  150064       1.7133     0.043326
enh63996    3   69390300   69391300      3       1  150064       3.1836   0.00072735
enh63998    3   69400800   69401800      8       3  150064         2.08     0.018764
enh63999    3   69405900   69406900      8       3  150064       1.9715     0.024336
enh64002    3   69413100   69414100      9       2  150064        2.839    0.0022631
enh64003    3   69417200   69418200     11       1  150064       2.9979    0.0013593
enh64006    3   69435400   69436400      4       2  150064       2.3103     0.010435
enh64007    3   69441600   69442600      2       1  150064       2.0127     0.022071
enh64009    3   69469800   69470800      3       2  150064       2.3952    0.0083052
enh64019    3   69791200   69792200      2       1  150064       3.3572   0.00039362
enh64021    3   69794200   69795200      4       1  150064       3.4025   0.00033391
enh64022    3   69796700   69797700      3       1  150064       3.3623   0.00038646
enh64023    3   69799700   69800700      2       1  150064       3.0013    0.0013442
enh64024    3   69801700   69802700      2       1  150064       2.4701    0.0067531
enh64025    3   69803000   69804000      4       2  150064       4.1535   1.6373e-05
enh64026    3   69806200   69807200      1       1  150064       3.4173    0.0003162
enh64028    3   69811800   69812800      1       1  150064       3.0159     0.001281
enh64035    3   69835100   69836100      2       1  150064        2.464    0.0068695
enh64036    3   69840600   69841600      2       1  150064       3.6867   0.00011358
enh64037    3   69842200   69843200      2       1  150064       2.8914    0.0019175
enh64039    3   69853400   69854400      2       1  150064       3.2749   0.00052852
enh64040    3   69855800   69856800      2       1  150064       2.9099    0.0018079
enh64041    3   69857400   69858400      3       2  150064       2.1863     0.014395
enh64042    3   69860300   69861300      6       1  150064       3.1544   0.00080424
enh64043    3   69869000   69870000      8       2  150064       3.4345   0.00029682
enh64044    3   69873400   69874400     12       3  150064       1.9122     0.027923
enh64045    3   69879000   69880000      8       2  150064       3.2696   0.00053848
enh64046    3   69885700   69886700      2       1  150064       3.8883   5.0481e-05
enh64047    3   69887800   69888800      5       2  150064       3.4381   0.00029293
enh64048    3   69899500   69900500      4       2  150064       2.5979    0.0046895
enh64049    3   69904600   69905600      1       1  150064       3.2983    0.0004863
enh64056    3   69939000   69940000      2       1  150064       2.3305    0.0098893
enh64073    3   70873200   70874200      1       1  150064       3.0469     0.001156
enh64109    3   71100400   71101400      2       1  150064       2.1929     0.014156
enh64116    3   71117300   71118300      1       1  150064       1.8504      0.03213
enh64118    3   71122000   71123000      2       1  150064       1.6546     0.049006
enh64119    3   71123400   71124400      2       1  150064       1.8206     0.034335
enh64120    3   71125700   71126700      2       1  150064        2.893    0.0019082
enh64121    3   71127600   71128600      4       1  150064       1.8485     0.032265
enh64122    3   71128400   71129400      1       1  150064       1.7362      0.04126
enh64123    3   71129500   71130500      4       2  150064       2.0209     0.021646
enh64132    3   71149200   71150200      1       1  150064       1.7816      0.03741
enh64134    3   71154600   71155600      4       2  150064       2.9771    0.0014547
enh64135    3   71155800   71156800      3       2  150064       2.2134     0.013434
enh64136    3   71156400   71157400      1       1  150064       2.2562      0.01203
enh64138    3   71161400   71162400      3       2  150064       3.5233   0.00021307
enh64139    3   71163400   71164400      2       1  150064       2.8482    0.0021984
enh64141    3   71166800   71167800      1       1  150064       3.1354    0.0008581
enh64142    3   71168100   71169100      1       1  150064       1.7172      0.04297
enh64143    3   71169200   71170200      3       1  150064       2.6697    0.0037959
enh64144    3   71170100   71171100      3       2  150064       2.0864     0.018471
enh64145    3   71172000   71173000      2       1  150064       3.4366    0.0002945
enh64146    3   71173700   71174700      2       1  150064       2.7731    0.0027758
enh64147    3   71175400   71176400      8       2  150064       2.2052     0.013719
enh64149    3   71186000   71187000      4       1  150064       1.6911     0.045409
enh64151    3   71192400   71193400      3       2  150064       2.5584    0.0052581
enh64159    3   71222900   71223900      2       1  150064       3.0815    0.0010297
enh64161    3   71253200   71254200      4       2  150064       2.7802     0.002716
enh64162    3   71256600   71257600      6       3  150064       1.7165     0.043035
enh64164    3   71274500   71275500      4       2  150064       3.4814   0.00024942
enh64165    3   71286500   71287500      3       2  150064       1.7037     0.044217
enh64166    3   71288100   71289100      3       2  150064       3.2262   0.00062713
enh64170    3   71301600   71302600      2       1  150064       4.3596   6.5151e-06
enh64172    3   71311900   71312900      1       1  150064       2.4199     0.007763
enh64176    3   71394400   71395400      4       1  150064       3.5436   0.00019735
enh64177    3   71399800   71400800      6       2  150064        3.082    0.0010282
enh64185    3   71472200   71473200      3       2  150064        2.349    0.0094126
enh64187    3   71480600   71481600      2       1  150064       2.3839     0.008566
enh64188    3   71482600   71483600      8       3  150064       2.1356     0.016357
enh64193    3   71495000   71496000      5       3  150064       2.8727    0.0020351
enh64194    3   71495900   71496900      2       1  150064       1.9558     0.025245
enh64195    3   71496800   71497800      1       1  150064       1.8728      0.03055
enh64196    3   71506600   71507600      2       1  150064       2.6267    0.0043104
enh64197    3   71517500   71518500      3       1  150064       3.5408   0.00019947
enh64198    3   71546100   71547100      6       1  150064       2.7027    0.0034388
enh64199    3   71553900   71554900      2       1  150064       3.9255    4.327e-05
enh64202    3   71561700   71562700      3       2  150064        2.298     0.010781
enh64203    3   71563400   71564400      3       1  150064       4.7037   1.2777e-06
enh64204    3   71570900   71571900      4       1  150064       4.4782   3.7636e-06
enh64205    3   71585700   71586700      3       2  150064       3.5472   0.00019469
enh64207    3   71592200   71593200      1       1  150064       3.4803    0.0002504
enh64208    3   71594800   71595800      3       1  150064       3.1147   0.00092072
enh64210    3   71611800   71612800      2       1  150064       2.4623    0.0069027
enh64243    3   72347700   72348700      4       2  150064       2.2237     0.013086
enh64247    3   72378300   72379300      2       1  150064       2.3925    0.0083672
enh64259    3   72446400   72447400      3       2  150064         1.78      0.03754
enh64275    3   72531200   72532200      4       1  150064       1.9651     0.024701
enh64278    3   72540900   72541900      5       2  150064       1.7452     0.040473
enh64299    3   73053100   73054100      6       2  150064       2.2029     0.013801
enh64300    3   73057900   73058900      6       1  150064       2.1628     0.015278
enh64302    3   73070900   73071900      3       1  150064       1.8459     0.032452
enh64303    3   73071900   73072900      5       2  150064       2.1799     0.014632
enh64308    3   73086700   73087700      1       1  150064       2.5325     0.005663
enh64309    3   73088400   73089400      7       2  150064       1.8921     0.029237
enh64310    3   73089400   73090400      5       2  150064       1.9981     0.022853
enh64311    3   73090400   73091400      4       2  150064        1.948     0.025707
enh64313    3   73119500   73120500      3       1  150064       2.3755     0.008762
enh64386    3   73668700   73669700      6       2  150064       1.8045     0.035573
enh64387    3   73675400   73676400      1       1  150064       2.1507      0.01575
enh64388    3   73685900   73686900      4       2  150064       1.6474     0.049734
enh64399    3   74469500   74470500      2       1  150064       2.6875    0.0035995
enh64430    3   81659400   81660400      2       1  150064       1.9405     0.026157
enh64431    3   81675200   81676200      4       2  150064       2.0268     0.021339
enh64440    3   81781800   81782800      1       1  150064       2.2135      0.01343
enh64476    3   89156300   89157300      2       1  150064       1.9681     0.024529
enh64480    3   93680100   93681100      1       1  150064       2.3936     0.008341
enh64482    3   93690000   93691000      1       1  150064       2.3537     0.009295
enh64489    3   94853800   94854800     11       3  150064       2.3158     0.010283
enh64490    3   95640800   95641800      3       1  150064       2.1524     0.015683
enh64494    3   97484000   97485000      1       1  150064       2.5832     0.004895
enh64496    3   97545400   97546400      1       1  150064       1.7705      0.03832
enh64513    3   98411600   98412600      1       1  150064       2.4857     0.006465
enh64550    3   99187300   99188300      3       2  150064       2.6965    0.0035037
enh64559    3   99246400   99247400      3       1  150064       2.5137    0.0059743
enh64562    3   99363200   99364200      3       2  150064       1.9448       0.0259
enh64568    3   99377700   99378700      4       1  150064       1.9359     0.026441
enh64570    3   99392800   99393800      1       1  150064       2.1444        0.016
enh64571    3   99396400   99397400      2       1  150064       2.1311     0.016538
enh64572    3   99418900   99419900      5       3  150064       2.3911    0.0083982
enh64573    3   99427100   99428100      3       1  150064       2.1242     0.016827
enh64574    3   99439600   99440600      2       1  150064       2.5173     0.005913
enh64575    3   99471600   99472600      2       1  150064       2.1711     0.014963
enh64641    3   99842200   99843200      3       2  150064        1.775     0.037953
enh64671    3  100599000  100600000      7       2  150064       1.7423     0.040732
enh64729    3  105495800  105496800      3       1  150064       2.4741    0.0066784
enh64730    3  105502200  105503200      2       1  150064       2.3491    0.0094087
enh64732    3  105504400  105505400      2       1  150064       2.3988    0.0082247
enh64733    3  105510600  105511600      5       3  150064       2.1846      0.01446
enh64735    3  105520000  105521000      3       2  150064       1.6722     0.047238
enh64736    3  105527800  105528800      3       2  150064       2.0647     0.019475
enh64738    3  105542200  105543200      1       1  150064       1.7223      0.04251
enh64745    3  105562500  105563500      2       1  150064       1.7758     0.037887
enh64748    3  105576300  105577300      2       1  150064       1.8703      0.03072
enh64750    3  105582500  105583500      5       3  150064       1.7373     0.041169
enh64751    3  105583800  105584800      4       2  150064       2.1044     0.017672
enh64756    3  105657000  105658000      2       1  150064       1.8676     0.030909
enh64778    3  107244800  107245800      3       2  150064       2.0587     0.019761
enh64779    3  107261200  107262200      5       2  150064       2.4023    0.0081466
enh64782    3  107306800  107307800      6       2  150064       1.9081      0.02819
enh64785    3  107322700  107323700      2       1  150064       1.6703     0.047434
enh64786    3  107380200  107381200      1       1  150064       2.2708      0.01158
enh64788    3  107386900  107387900      1       1  150064       2.0333      0.02101
enh64793    3  107402900  107403900      1       1  150064       2.6608     0.003898
enh64813    3  107771800  107772800      1       1  150064       2.9289     0.001701
enh64816    3  107806800  107807800      4       2  150064       2.1767     0.014752
enh64817    3  107810200  107811200      3       2  150064       2.2722     0.011539
enh64819    3  107845800  107846800      2       1  150064       3.5055   0.00022785
enh64822    3  107920800  107921800      8       1  150064        3.359   0.00039106
enh64823    3  107938000  107939000      4       1  150064       2.6989     0.003478
enh64824    3  107939200  107940200      4       1  150064       3.1598   0.00078945
enh64884    3  111654000  111655000      3       1  150064       1.7791     0.037613
enh64921    3  112227400  112228400      1       1  150064       1.8353      0.03323
enh64995    3  114174000  114175000      3       1  150064       2.7301    0.0031653
enh64997    3  114203100  114204100      4       2  150064       1.8188     0.034472
enh65015    3  114335700  114336700      2       1  150064       2.9184    0.0017589
enh65016    3  114338200  114339200      4       2  150064        2.617    0.0044356
enh65017    3  114340800  114341800      6       2  150064        3.197   0.00069442
enh65021    3  114377800  114378800      4       2  150064        2.748    0.0029978
enh65045    3  115099900  115100900      5       2  150064       2.1696     0.015018
enh65099    3  119186600  119187600      4       2  150064       1.6637     0.048088
enh65150    3  119889900  119890900      5       2  150064        1.672     0.047266
enh65159    3  120145800  120146800      3       2  150064       1.7396     0.040967
enh65172    3  120188500  120189500      4       2  150064       1.6518     0.049284
enh65174    3  120215100  120216100      4       2  150064       1.7188     0.042829
enh65177    3  120234800  120235800      5       2  150064       1.9796     0.023876
enh65182    3  120286200  120287200      5       3  150064       2.6967    0.0035017
enh65183    3  120316500  120317500     10       3  150064       2.4191      0.00778
enh65184    3  120323100  120324100      5       3  150064       2.0869     0.018447
enh65206    3  121717200  121718200      2       1  150064       2.1789     0.014668
enh65210    3  122135800  122136800      4       2  150064       1.6534     0.049123
enh65224    3  122486500  122487500      3       1  150064       1.7351     0.041362
enh65235    3  122787200  122788200      2       1  150064       2.6726    0.0037634
enh65236    3  122789100  122790100      4       1  150064       2.8865     0.001948
enh65237    3  122790100  122791100      5       3  150064       2.1634     0.015256
enh65271    3  123324300  123325300      5       2  150064        1.714     0.043265
enh65273    3  123339600  123340600      2       1  150064       1.8527     0.031962
enh65294    3  123432800  123433800      3       2  150064       2.3851    0.0085376
enh65320    3  123587800  123588800      2       1  150064       1.6619     0.048265
enh65334    3  123762000  123763000      2       1  150064       1.9316     0.026707
enh65353    3  123860600  123861600      3       2  150064       2.2872     0.011091
enh65358    3  123887200  123888200      4       2  150064       1.7054      0.04406
enh65364    3  123950800  123951800      7       3  150064       2.0714     0.019158
enh65365    3  123953500  123954500      2       1  150064       2.1526     0.015675
enh65366    3  123961600  123962600      3       1  150064       3.6025    0.0001576
enh65367    3  123964900  123965900      3       1  150064       4.1997   1.3366e-05
enh65368    3  123968000  123969000      4       2  150064       3.1738   0.00075217
enh65370    3  123979200  123980200      4       1  150064       3.9889   3.3192e-05
enh65371    3  123982300  123983300      5       2  150064       3.6486   0.00013185
enh65372    3  123985100  123986100      4       2  150064       4.2001    1.334e-05
enh65373    3  123989500  123990500      2       1  150064       4.3203   7.7926e-06
enh65374    3  123997200  123998200      3       2  150064       2.9127    0.0017914
enh65377    3  124034000  124035000      4       2  150064       2.1726     0.014905
enh65378    3  124041800  124042800      2       1  150064       3.5365   0.00020275
enh65379    3  124070400  124071400      4       2  150064       3.4943   0.00023761
enh65380    3  124080400  124081400      2       1  150064       3.8148   6.8154e-05
enh65381    3  124082700  124083700      3       2  150064       3.3314   0.00043202
enh65383    3  124103100  124104100      2       1  150064       3.2993   0.00048464
enh65386    3  124120400  124121400      3       1  150064       3.4534   0.00027678
enh65388    3  124139000  124140000      3       1  150064       1.7844     0.037176
enh65389    3  124147500  124148500      1       1  150064       2.9762     0.001459
enh65391    3  124231400  124232400      6       3  150064       1.6968     0.044867
enh65393    3  124272000  124273000      2       1  150064       1.7218     0.042553
enh65394    3  124277200  124278200      3       1  150064       2.8608    0.0021129
enh65400    3  124327000  124328000      6       3  150064       1.8138     0.034854
enh65409    3  124450000  124451000      6       3  150064       2.1201     0.017001
enh65432    3  124568600  124569600      2       1  150064       1.7478     0.040248
enh65433    3  124569900  124570900      2       1  150064       2.0636     0.019528
enh65435    3  124577600  124578600      3       2  150064       2.4668    0.0068169
enh65439    3  124595000  124596000      4       2  150064       1.7681     0.038524
enh65441    3  124601000  124602000      1       1  150064       2.2984      0.01077
enh65442    3  124602100  124603100      4       1  150064       2.1112     0.017377
enh65443    3  124603200  124604200      6       1  150064       2.0389     0.020728
enh65444    3  124603800  124604800      3       1  150064       2.0111     0.022158
enh65455    3  124722100  124723100      1       1  150064       1.9132      0.02786
enh65456    3  124724300  124725300      3       2  150064       2.0054     0.022459
enh65474    3  124847500  124848500      4       2  150064       2.9011    0.0018595
enh65475    3  124848300  124849300      8       4  150064       1.7713     0.038252
enh65482    3  124879300  124880300      3       2  150064       2.2383     0.012601
enh65483    3  124998800  124999800      2       1  150064       2.3512     0.009356
enh65490    3  125068200  125069200      1       1  150064       2.6005     0.004654
enh65495    3  125077800  125078800      1       1  150064       2.6884      0.00359
enh65504    3  125309800  125310800      2       1  150064       2.4667     0.006818
enh65507    3  125342600  125343600      4       1  150064       1.8666     0.030977
enh65513    3  125745200  125746200      4       2  150064       2.0673     0.019355
enh65514    3  125758900  125759900      4       1  150064       1.9131     0.027866
enh65537    3  126107900  126108900      2       1  150064        2.122      0.01692
enh65548    3  126530200  126531200      1       1  150064       1.7109      0.04355
enh65552    3  126614300  126615300      1       1  150064       1.6957      0.04497
enh65554    3  126644900  126645900      3       1  150064       1.8749     0.030402
enh65568    3  126853200  126854200      5       3  150064       1.7448     0.040508
enh65569    3  126857000  126858000      6       3  150064        1.739     0.041021
enh65574    3  127305100  127306100      1       1  150064       1.6953      0.04501
enh65579    3  127348400  127349400      1       1  150064       2.0101      0.02221
enh65625    3  127892600  127893600      2       1  150064        3.775   8.0015e-05
enh65627    3  127899400  127900400      2       1  150064       3.2432   0.00059092
enh65628    3  127912600  127913600      2       1  150064       2.6484    0.0040443
enh65629    3  127914100  127915100      3       1  150064       3.4563   0.00027381
enh65630    3  127923800  127924800      1       1  150064       3.7091     0.000104
enh65632    3  127935000  127936000      4       2  150064       4.2966    8.671e-06
enh65633    3  127947900  127948900      3       1  150064       3.8282   6.4549e-05
enh65643    3  128073200  128074200      3       2  150064       2.9747    0.0014662
enh65673    3  128505800  128506800      2       1  150064        2.623    0.0043584
enh65701    3  128805600  128806600      1       1  150064       2.0976      0.01797
enh65707    3  128841500  128842500      2       1  150064       1.7523      0.03986
enh65708    3  128877800  128878800      2       1  150064       1.6767     0.046798
enh65714    3  128930300  128931300      1       1  150064        2.084      0.01858
enh65717    3  128966600  128967600      3       1  150064       2.7164    0.0033002
enh65719    3  128996400  128997400      3       2  150064        3.131   0.00087118
enh65720    3  129023200  129024200      1       1  150064       3.6939    0.0001104
enh65721    3  129032300  129033300      2       1  150064       2.9966    0.0013648
enh65722    3  129035700  129036700      1       1  150064       3.4195    0.0003137
enh65724    3  129071800  129072800      2       1  150064        1.691     0.045422
enh65748    3  129305800  129306800      5       2  150064       1.7562     0.039524
enh65750    3  129312700  129313700      2       1  150064       1.6817     0.046314
enh65751    3  129317200  129318200      4       2  150064       1.8621     0.031294
enh65752    3  129320700  129321700      2       1  150064       1.7511     0.039961
enh65756    3  129335100  129336100      3       1  150064       1.8624     0.031272
enh65774    3  129511700  129512700      1       1  150064         1.87      0.03074
enh65804    3  130746000  130747000      3       2  150064       1.8342     0.033309
enh65847    3  132387900  132388900      2       1  150064       2.4994    0.0062202
enh65854    3  132930400  132931400      2       1  150064       2.3065     0.010542
enh65855    3  133010800  133011800      3       1  150064       2.6532    0.0039863
enh65873    3  133602400  133603400      4       2  150064       2.4972    0.0062587
enh65935    3  135683000  135684000      2       1  150064       3.2415   0.00059451
enh65936    3  135683600  135684600      1       1  150064       3.4655    0.0002646
enh65937    3  135686800  135687800      2       1  150064       3.6211   0.00014665
enh65939    3  135691800  135692800      1       1  150064       3.8522    5.852e-05
enh65940    3  135693000  135694000      2       1  150064       3.6891   0.00011254
enh65941    3  135707600  135708600      3       1  150064       3.5913   0.00016452
enh65942    3  135709200  135710200      3       2  150064       4.2672   9.8963e-06
enh65943    3  135709900  135710900      4       2  150064       3.9113   4.5893e-05
enh65944    3  135711000  135712000      1       1  150064       2.7636     0.002858
enh65945    3  135714000  135715000      1       1  150064       3.8946    4.918e-05
enh65946    3  135736200  135737200      2       1  150064       3.6323   0.00014047
enh65961    3  135906900  135907900      2       1  150064       3.4748   0.00025557
enh65962    3  135968200  135969200      2       1  150064       3.6371   0.00013789
enh65964    3  136000400  136001400      2       1  150064       4.8233   7.0616e-07
enh65967    3  136069400  136070400      3       2  150064        3.621   0.00014672
enh65968    3  136315200  136316200      3       2  150064       2.1021     0.017772
enh65969    3  136335400  136336400      1       1  150064       2.6841     0.003636
enh65970    3  136350800  136351800      4       2  150064       3.4995    0.0002331
enh65972    3  136364200  136365200      5       2  150064       2.2982     0.010774
enh65977    3  136408100  136409100      1       1  150064       2.4124     0.007925
enh65978    3  136410400  136411400      1       1  150064       2.5084     0.006064
enh65979    3  136412700  136413700      1       1  150064        1.693      0.04523
enh65980    3  136444500  136445500      2       1  150064       5.2751   6.6338e-08
enh65983    3  136449600  136450600      2       1  150064       2.5073    0.0060829
enh65985    3  136454400  136455400      1       1  150064       2.9758     0.001461
enh65986    3  136464000  136465000      2       1  150064         2.49     0.006388
enh65988    3  136465800  136466800      5       2  150064       3.7947   7.3912e-05
enh65989    3  136467800  136468800      3       2  150064       3.8258    6.517e-05
enh65990    3  136472300  136473300      3       2  150064       3.2031   0.00067987
enh65994    3  136520400  136521400      2       1  150064       2.3237      0.01007
enh65995    3  136538600  136539600      3       1  150064       2.9872    0.0014078
enh65996    3  136539000  136540000      3       1  150064       2.9199    0.0017506
enh65997    3  136554900  136555900      2       1  150064        2.781    0.0027097
enh65998    3  136558100  136559100      4       2  150064       4.1781   1.4697e-05
enh65999    3  136579000  136580000      1       1  150064       3.0474     0.001154
enh66000    3  136582000  136583000      3       1  150064        3.124   0.00089195
enh66001    3  136603800  136604800      3       1  150064       3.1109   0.00093257
enh66002    3  136612500  136613500      1       1  150064       3.0285     0.001229
enh66004    3  136617500  136618500      2       1  150064       2.4929    0.0063349
enh66005    3  136625400  136626400      2       1  150064       2.5703    0.0050805
enh66006    3  136637000  136638000      1       1  150064       2.8617     0.002107
enh66007    3  136650200  136651200      2       1  150064       2.6076    0.0045595
enh66008    3  136661200  136662200      2       1  150064       2.4908    0.0063731
enh66009    3  136673600  136674600      3       2  150064       3.5259     0.000211
enh66011    3  136703200  136704200      4       1  150064       3.8156   6.7914e-05
enh66012    3  136713600  136714600      2       1  150064       1.9002     0.028701
enh66014    3  136751400  136752400      5       1  150064       4.0192   2.9198e-05
enh66020    3  137904800  137905800      2       1  150064       1.9238     0.027192
enh66025    3  137923800  137924800      1       1  150064       2.1035      0.01771
enh66037    3  138095200  138096200      3       1  150064       1.6997     0.044594
enh66041    3  138118300  138119300      1       1  150064       2.0893      0.01834
enh66051    3  138495000  138496000      3       1  150064       1.8714     0.030646
enh66052    3  138495700  138496700      2       1  150064       1.8381     0.033023
enh66053    3  138496800  138497800      4       1  150064       1.6931     0.045219
enh66054    3  138517200  138518200      2       1  150064       1.8942     0.029101
enh66056    3  138522000  138523000      2       1  150064       1.9634     0.024798
enh66057    3  138536800  138537800      1       1  150064       1.8135      0.03488
enh66080    3  139672800  139673800      2       1  150064       2.2385     0.012596
enh66089    3  140316200  140317200      3       2  150064       3.3594   0.00039061
enh66090    3  140426800  140427800      3       1  150064       1.8794     0.030094
enh66091    3  140438400  140439400      6       1  150064       2.8912    0.0019188
enh66092    3  140582000  140583000      3       2  150064       1.7084      0.04378
enh66115    3  141030900  141031900      1       1  150064       1.8051      0.03553
enh66130    3  141138600  141139600      5       2  150064       2.2662      0.01172
enh66146    3  141221200  141222200      1       1  150064        2.099      0.01791
enh66184    3  142572100  142573100      1       1  150064       1.7397      0.04096
enh66189    3  142721600  142722600      2       1  150064       2.4692    0.0067709
enh66190    3  142839600  142840600      1       1  150064       1.9179      0.02756
enh66280    3  148939400  148940400      4       2  150064       2.4525    0.0070927
enh66285    3  149016000  149017000      3       2  150064       2.2015     0.013849
enh66339    3  149297900  149298900      1       1  150064       1.7712      0.03826
enh66376    3  149369600  149370600      1       1  150064       1.6698      0.04748
enh66401    3  149779200  149780200      2       1  150064       2.3153     0.010298
enh66436    3  150325900  150326900      2       1  150064       2.6927    0.0035443
enh66437    3  150326600  150327600      3       2  150064       2.2344     0.012727
enh66505    3  152034800  152035800      2       1  150064       1.7455     0.040452
enh66506    3  152035700  152036700      4       2  150064       2.4528    0.0070876
enh66517    3  152054700  152055700      5       2  150064       1.7383     0.041083
enh66534    3  152081800  152082800      1       1  150064       2.5358      0.00561
enh66537    3  152092100  152093100      2       1  150064       1.8112     0.035054
enh66559    3  152126000  152127000      2       1  150064       1.7644     0.038832
enh66563    3  152134900  152135900      2       1  150064       2.2445     0.012401
enh66572    3  152169900  152170900      2       1  150064       2.0707     0.019194
enh66575    3  152190000  152191000      3       2  150064       1.7883     0.036867
enh66577    3  152311000  152312000      3       2  150064       2.4228    0.0077008
enh66579    3  152367600  152368600      6       2  150064       1.9222     0.027292
enh66580    3  152575600  152576600      3       1  150064       2.6195    0.0044025
enh66599    3  153941800  153942800      2       1  150064       1.6774     0.046735
enh66602    3  153962100  153963100      2       1  150064       4.1281   1.8287e-05
enh66603    3  154037600  154038600      1       1  150064       2.4668     0.006817
enh66646    3  156209700  156210700      3       2  150064       1.7954     0.036295
enh66647    3  156210600  156211600      5       2  150064       2.0218       0.0216
enh66657    3  156332400  156333400      1       1  150064       2.1682      0.01507
enh66675    3  156795100  156796100      4       1  150064       1.8116     0.035026
enh66708    3  159175700  159176700      2       1  150064       2.4551    0.0070418
enh66729    3  159507000  159508000      5       2  150064       1.7263     0.042147
enh66749    3  159562000  159563000      2       1  150064       1.8186     0.034489
enh66750    3  159563200  159564200      3       1  150064       2.2407     0.012523
enh66766    3  159611600  159612600      1       1  150064       2.6663     0.003835
enh66786    3  160474500  160475500      1       1  150064        1.862       0.0313
enh66788    3  160499000  160500000      4       2  150064       2.3481    0.0094359
enh66789    3  160512800  160513800      1       1  150064       1.8561      0.03172
enh66790    3  160514500  160515500      3       1  150064       1.7514     0.039939
enh66791    3  160518600  160519600      3       2  150064       1.6585     0.048613
enh66795    3  160530000  160531000      2       1  150064       1.6582     0.048634
enh66796    3  160543400  160544400      3       1  150064       2.1743     0.014841
enh66797    3  160603800  160604800      3       2  150064       2.4849    0.0064802
enh66798    3  160629000  160630000      4       2  150064       2.4229    0.0076988
enh66808    3  160821300  160822300      2       1  150064       2.4988    0.0062306
enh66809    3  160823100  160824100      3       2  150064       2.1065     0.017582
enh66810    3  160940900  160941900      2       1  150064       2.5511    0.0053689
enh66814    3  161133600  161134600      2       1  150064       2.0542      0.01998
enh66815    3  161632100  161633100      1       1  150064       2.2101      0.01355
enh66816    3  161912900  161913900      6       2  150064       3.2744   0.00052946
enh66827    3  167531700  167532700      1       1  150064       1.9569      0.02518
enh66828    3  167557800  167558800      4       2  150064       2.5102    0.0060332
enh66831    3  167588600  167589600      1       1  150064       3.3841    0.0003571
enh66832    3  167592500  167593500      3       2  150064       2.1006     0.017839
enh66834    3  167659200  167660200      3       2  150064       2.7265    0.0032006
enh66846    3  167801500  167802500      4       1  150064       2.3552    0.0092568
enh66847    3  167804200  167805200      2       1  150064       2.2317     0.012816
enh66849    3  167808300  167809300      2       1  150064       2.1791     0.014661
enh66850    3  167809400  167810400      5       1  150064       2.1498     0.015786
enh66851    3  167810200  167811200      3       2  150064       2.8255    0.0023604
enh66852    3  167833700  167834700      7       1  150064       2.1306     0.016563
enh66853    3  167838900  167839900      1       1  150064       1.8286      0.03373
enh66855    3  167967800  167968800      1       1  150064        1.967      0.02459
enh66858    3  168759300  168760300      3       1  150064       1.8583     0.031562
enh66873    3  169040800  169041800      1       1  150064       2.0792       0.0188
enh66892    3  169351000  169352000      1       1  150064       1.7068      0.04393
enh66895    3  169417000  169418000      2       1  150064       2.2414     0.012499
enh66897    3  169480600  169481600      1       1  150064       2.2445       0.0124
enh66898    3  169491800  169492800      1       1  150064       2.6075      0.00456
enh66900    3  169688700  169689700      3       1  150064       2.0669     0.019372
enh66901    3  169689700  169690700      2       1  150064       2.0603     0.019684
enh66902    3  169762000  169763000      1       1  150064       2.2286      0.01292
enh66903    3  169869000  169870000      1       1  150064       2.5128     0.005989
enh66909    3  169944200  169945200      5       3  150064       2.0436     0.020495
enh66920    3  170331800  170332800      4       2  150064       2.1998     0.013912
enh66929    3  170584900  170585900      2       1  150064       2.1509     0.015742
enh66933    3  170715800  170716800      2       1  150064       3.1957    0.0006974
enh66942    3  170891600  170892600      2       1  150064       1.6851     0.045987
enh66944    3  170893800  170894800      5       2  150064       1.7852     0.037112
enh66963    3  171049800  171050800      3       2  150064       2.8073    0.0024977
enh66987    3  171135200  171136200      2       1  150064        1.944     0.025946
enh66988    3  171138600  171139600      3       1  150064       1.7945     0.036364
enh67005    3  171429800  171430800      1       1  150064       1.6568      0.04878
enh67006    3  171449700  171450700      4       1  150064       1.6794     0.046542
enh67012    3  171472400  171473400      3       1  150064       1.9209     0.027375
enh67022    3  171509500  171510500      4       1  150064       1.9826     0.023706
enh67024    3  171516200  171517200      3       2  150064       1.7381     0.041098
enh67025    3  171519300  171520300      4       2  150064       2.2414     0.012501
enh67026    3  171521900  171522900      8       3  150064        2.046      0.02038
enh67151    3  172229800  172230800      2       1  150064       1.6973     0.044821
enh67159    3  172297800  172298800      4       2  150064       1.7558     0.039562
enh67161    3  172312300  172313300      7       2  150064       2.7684    0.0028162
enh67185    3  174213400  174214400      5       1  150064       2.9349    0.0016683
enh67192    3  175150200  175151200      1       1  150064       3.3597    0.0003901
enh67193    3  175809400  175810400      3       1  150064       2.8096      0.00248
enh67198    3  176705400  176706400      4       2  150064       2.0724     0.019115
enh67201    3  176757400  176758400      4       2  150064       2.9588    0.0015441
enh67202    3  176758800  176759800      1       1  150064        2.666     0.003838
enh67203    3  176768900  176769900      2       1  150064       1.7796     0.037575
enh67206    3  176777300  176778300      2       1  150064       2.5752    0.0050097
enh67207    3  176781200  176782200      3       1  150064        2.876    0.0020137
enh67210    3  176786800  176787800      3       1  150064       2.6506    0.0040169
enh67211    3  176793400  176794400      2       1  150064        2.803    0.0025316
enh67213    3  176803800  176804800      3       2  150064       3.2682   0.00054123
enh67215    3  176806600  176807600      4       2  150064        1.838     0.033032
enh67217    3  176818800  176819800      4       2  150064       2.7105    0.0033589
enh67219    3  176821800  176822800      5       2  150064       2.9531    0.0015729
enh67226    3  176841600  176842600      4       2  150064       2.4196    0.0077679
enh67227    3  176845800  176846800      5       2  150064       2.1246     0.016809
enh67228    3  176847200  176848200      5       2  150064       2.5699    0.0050865
enh67230    3  176851600  176852600      3       2  150064       2.1543     0.015608
enh67231    3  176853700  176854700      4       2  150064       2.1154     0.017198
enh67237    3  176867700  176868700      6       3  150064       1.7804     0.037502
enh67238    3  176870200  176871200      1       1  150064       1.8315      0.03351
enh67259    3  177057900  177058900      1       1  150064       2.6273     0.004303
enh67260    3  177059600  177060600      4       2  150064       2.1387     0.016229
enh67276    3  177231400  177232400      3       2  150064       2.0397     0.020692
enh67287    3  177332700  177333700      4       2  150064       2.7936    0.0026061
enh67290    3  177365100  177366100      3       1  150064       2.7483    0.0029952
enh67292    3  177370400  177371400      2       1  150064       3.2658    0.0005457
enh67329    3  178038500  178039500      4       2  150064       2.1072      0.01755
enh67336    3  178225500  178226500      6       1  150064       2.1366     0.016317
enh67401    3  180589400  180590400      4       2  150064       5.7043   5.8401e-09
enh67402    3  180629200  180630200      3       1  150064       5.7266   5.1235e-09
enh67403    3  180631900  180632900      4       2  150064       5.8872   1.9634e-09
enh67405    3  180637600  180638600      3       2  150064       4.8195   7.1945e-07
enh67407    3  180647000  180648000      6       3  150064       5.1875   1.0658e-07
enh67408    3  180649200  180650200      3       1  150064       5.3789   3.7478e-08
enh67409    3  180651200  180652200      4       2  150064       5.8488   2.4754e-09
enh67414    3  182515400  182516400      1       1  150064        1.855       0.0318
enh67420    3  182613100  182614100      3       1  150064       2.0294     0.021208
enh67430    3  182698600  182699600      1       1  150064       1.6873      0.04577
enh67451    3  183304400  183305400      3       2  150064       1.7859     0.037056
enh67459    3  183600000  183601000      2       1  150064       2.0495     0.020209
enh67460    3  183600800  183601800      5       2  150064        1.894     0.029115
enh67502    3  184474000  184475000      5       2  150064       2.5502    0.0053834
enh67503    3  184474800  184475800      5       2  150064       2.1194     0.017027
enh67511    3  184539600  184540600      2       1  150064       1.7193     0.042783
enh67531    3  185482200  185483200      1       1  150064       2.1268      0.01672
enh67544    3  185650900  185651900      3       1  150064       3.4275   0.00030463
enh67545    3  185655800  185656800      1       1  150064       2.0847      0.01855
enh67555    3  185801200  185802200      2       1  150064        3.238   0.00060188
enh67559    3  185824200  185825200      3       1  150064       1.8072     0.035364
enh67568    3  185998900  185999900      5       3  150064       1.9776     0.023986
enh67569    3  186005900  186006900      6       2  150064       2.9447    0.0016165
enh67570    3  186080200  186081200      1       1  150064       2.4015     0.008165
enh67592    3  186504900  186505900      2       1  150064       1.8635     0.031197
enh67635    3  186825300  186826300      2       1  150064       2.2283     0.012929
enh67637    3  186891400  186892400      5       3  150064       1.7043     0.044163
enh67642    3  186929300  186930300      4       2  150064       2.3084     0.010489
enh67657    3  187453300  187454300      2       1  150064       1.9236     0.027202
enh67680    3  187794200  187795200      5       3  150064       1.7977      0.03611
enh67685    3  187875000  187876000      4       2  150064       1.8928     0.029194
enh67686    3  187877200  187878200      7       4  150064       2.1386     0.016234
enh67688    3  187880400  187881400      6       3  150064       2.0744      0.01902
enh67689    3  187882700  187883700      5       1  150064       1.7572     0.039441
enh67690    3  187884700  187885700      6       2  150064       1.8134     0.034884
enh67691    3  187888100  187889100      6       3  150064       1.7779     0.037713
enh67693    3  187891000  187892000      7       4  150064       2.2466     0.012333
enh67702    3  187908300  187909300      5       3  150064       1.7957     0.036272
enh67719    3  187943600  187944600      1       1  150064       2.1589      0.01543
enh67772    3  188079400  188080400     12       3  150064        1.983     0.023684
enh67773    3  188079900  188080900      9       3  150064       1.6473      0.04975
enh67787    3  188117900  188118900      4       1  150064       1.9962     0.022959
enh67790    3  188134700  188135700      1       1  150064       2.4189     0.007783
enh67794    3  188151100  188152100      1       1  150064       1.8042       0.0356
enh67801    3  188186300  188187300      2       1  150064       4.0197   2.9137e-05
enh67802    3  188188000  188189000      3       2  150064       1.6698      0.04748
enh67805    3  188194400  188195400      3       2  150064       2.3207     0.010151
enh67806    3  188196600  188197600      5       2  150064       3.5463   0.00019535
enh67808    3  188199400  188200400      7       3  150064        2.967    0.0015038
enh67809    3  188200400  188201400      9       4  150064        2.995    0.0013721
enh67832    3  188311500  188312500      1       1  150064       1.7733      0.03809
enh67837    3  188341500  188342500      4       2  150064       1.8739     0.030475
enh67840    3  188349000  188350000      1       1  150064        2.181      0.01459
enh67841    3  188349700  188350700      3       2  150064       2.5282    0.0057319
enh67844    3  188364500  188365500      4       2  150064       2.1003     0.017852
enh67852    3  188389000  188390000      2       1  150064       2.2473     0.012312
enh67892    3  188550400  188551400      2       1  150064       1.6838     0.046108
enh67906    3  188662200  188663200      1       1  150064       1.7079      0.04383
enh67944    3  190291800  190292800      4       2  150064       1.8925     0.029212
enh67966    3  192124300  192125300      1       1  150064       2.6426     0.004114
enh67967    3  192152800  192153800      3       1  150064       2.4295    0.0075607
enh67981    3  192424200  192425200      5       3  150064       2.6195    0.0044024
enh67982    3  192437500  192438500      4       1  150064       1.9407      0.02615
enh68034    3  193789000  193790000      4       2  150064       1.7798     0.037556
enh68035    3  193815000  193816000      3       2  150064       1.8088     0.035241
enh68040    3  193866000  193867000      7       2  150064       2.7371    0.0030991
enh68125    3  194928600  194929600      1       1  150064       1.7171      0.04298
enh68147    3  195271000  195272000      2       1  150064       1.7566     0.039491
enh68172    3  195945900  195946900      5       2  150064       2.8535    0.0021617
enh68173    3  196005200  196006200      6       3  150064       2.4587    0.0069715
enh68174    3  196006200  196007200      4       1  150064       1.7797     0.037563
enh68176    3  196008600  196009600      2       1  150064       2.9455    0.0016124
enh68177    3  196010200  196011200      1       1  150064       1.8952      0.02903
enh68180    3  196145500  196146500      3       2  150064       2.7982     0.002569
enh68181    3  196149300  196150300      2       1  150064       2.3914    0.0083912
enh68183    3  196157000  196158000      3       2  150064       1.8914     0.029284
enh68199    3  196474700  196475700      7       2  150064       1.8716     0.030629
enh68200    3  196481000  196482000      4       2  150064       2.5822     0.004909
enh68201    3  196499400  196500400      3       1  150064       1.9662     0.024637
enh68206    3  196519600  196520600      3       2  150064       2.7879    0.0026521
enh68211    3  196670400  196671400      1       1  150064       2.0387      0.02074
enh68219    3  196930200  196931200      2       1  150064       1.6528     0.049188
enh68221    3  196949600  196950600      1       1  150064        2.339     0.009667
enh68222    3  196961600  196962600      1       1  150064       2.0492      0.02022
enh68226    3  196997700  196998700      1       1  150064        2.408      0.00802
enh68227    3  196998500  196999500      2       1  150064       2.6091    0.0045387
enh68229    3  197020200  197021200      7       1  150064       2.6481     0.004047
enh68270    4     677200     678200      2       1  150064       1.8302     0.033612
enh68272    4     683000     684000      5       2  150064       2.2333     0.012765
enh68273    4     701900     702900      3       2  150064       3.1089   0.00093905
enh68274    4     714300     715300      3       2  150064       2.6936    0.0035347
enh68275    4     719500     720500      3       1  150064       2.3163      0.01027
enh68276    4     720200     721200      3       1  150064       1.9845     0.023598
enh68278    4     766600     767600      5       3  150064        2.158     0.015464
enh68301    4    1202900    1203900      5       2  150064        1.808     0.035302
enh68302    4    1210600    1211600      2       1  150064       2.0517     0.020101
enh68304    4    1238000    1239000      9       3  150064       2.3066     0.010539
enh68315    4    1345300    1346300      6       3  150064       2.1873      0.01436
enh68316    4    1546200    1547200      6       2  150064       1.7186     0.042839
enh68317    4    1549300    1550300      4       2  150064       2.1741     0.014847
enh68343    4    2267200    2268200      3       2  150064        2.015     0.021952
enh68414    4    2959900    2960900      1       1  150064        1.876      0.03033
enh68443    4    3467500    3468500      9       4  150064       1.6694     0.047519
enh68458    4    4475900    4476900      4       2  150064       2.4882    0.0064197
enh68460    4    4504000    4505000      1       1  150064         2.41     0.007977
enh68463    4    4540900    4541900      3       1  150064       1.7663     0.038669
enh68464    4    4541600    4542600      4       2  150064         2.95    0.0015887
enh68465    4    4544400    4545400      2       1  150064        1.997     0.022911
enh68469    4    5708800    5709800      4       2  150064       2.5129     0.005987
enh68474    4    5732900    5733900      6       2  150064       1.6557      0.04889
enh68475    4    5748700    5749700     10       4  150064       1.9116     0.027961
enh68477    4    5786900    5787900      2       1  150064       1.8286      0.03373
enh68478    4    5841600    5842600      5       2  150064       1.7403     0.040907
enh68484    4    6518400    6519400      3       1  150064       2.5372    0.0055866
enh68539    4    6955300    6956300      7       2  150064       1.8253     0.033977
enh68632    4    8403900    8404900      7       4  150064       1.9971     0.022909
enh68636    4    8427600    8428600      1       1  150064       1.6473      0.04975
enh68637    4    8428300    8429300      3       2  150064       2.0252     0.021422
enh68638    4    8430400    8431400      3       1  150064         1.77     0.038365
enh68640    4    8440200    8441200      4       2  150064       2.0085     0.022294
enh68642    4    8452400    8453400      5       1  150064       1.7166     0.043027
enh68656    4   10033800   10034800      2       1  150064       1.7062     0.043989
enh68683    4   13627200   13628200      2       1  150064       1.7364     0.041251
enh68685    4   13695200   13696200      1       1  150064       1.6756      0.04691
enh68691    4   13967400   13968400      2       1  150064       1.7706     0.038313
enh68703    4   14927800   14928800      6       3  150064        2.282     0.011246
enh68708    4   15031100   15032100      2       1  150064       1.7691     0.038436
enh68709    4   15033000   15034000      5       2  150064       1.7776     0.037735
enh68750    4   15563400   15564400      4       2  150064       1.6538     0.049087
enh68788    4   16219000   16220000      4       2  150064       2.5969    0.0047028
enh68793    4   16254600   16255600      7       3  150064       2.7631     0.002863
enh68801    4   16599600   16600600      2       1  150064       2.2956     0.010849
enh68802    4   16609600   16610600      5       2  150064       2.3415    0.0096042
enh68805    4   16668900   16669900      2       1  150064       2.4721    0.0067156
enh68807    4   16673500   16674500      2       1  150064       2.6509    0.0040136
enh68809    4   16685300   16686300      1       1  150064       1.9829      0.02369
enh68839    4   17581300   17582300      2       1  150064       2.1633     0.015257
enh68840    4   17617200   17618200      6       1  150064       2.1848     0.014453
enh68841    4   17620500   17621500      3       1  150064       2.3445    0.0095259
enh68844    4   17809500   17810500      4       1  150064       1.9515     0.025501
enh68847    4   18013400   18014400      1       1  150064       2.2473      0.01231
enh68848    4   18883700   18884700      4       2  150064       3.8475   5.9655e-05
enh68851    4   20702800   20703800      5       2  150064       1.9287     0.026885
enh68865    4   23370900   23371900      1       1  150064        2.446     0.007223
enh68877    4   23887500   23888500      2       1  150064       1.7533     0.039775
enh68887    4   24249900   24250900      3       1  150064       2.1637     0.015242
enh68889    4   24474800   24475800      2       1  150064       2.1131     0.017294
enh68911    4   24842300   24843300      1       1  150064       2.2133      0.01344
enh68917    4   24879800   24880800      4       2  150064       2.4084    0.0080112
enh68918    4   24898500   24899500      3       1  150064       2.0108     0.022174
enh68919    4   24912900   24913900      2       1  150064       1.7957     0.036271
enh68938    4   25441600   25442600      3       2  150064       2.4407    0.0073299
enh68943    4   25860700   25861700      2       1  150064       2.6848    0.0036285
enh68944    4   25862300   25863300      1       1  150064        2.731     0.003157
enh68951    4   25930000   25931000      4       2  150064       2.1861     0.014405
enh68952    4   25939600   25940600      1       1  150064        2.215      0.01338
enh68969    4   26240300   26241300      3       2  150064       2.0644     0.019489
enh68976    4   26357100   26358100      2       1  150064       2.2508       0.0122
enh68985    4   26750000   26751000      2       1  150064       2.7641    0.0028541
enh68987    4   26781800   26782800      1       1  150064       2.3886     0.008457
enh68988    4   26783600   26784600      2       1  150064       1.9142       0.0278
enh68990    4   26804800   26805800      2       1  150064        3.133   0.00086519
enh68991    4   26813200   26814200      2       1  150064       2.4518    0.0071075
enh69000    4   26870200   26871200      1       1  150064       2.7227     0.003238
enh69002    4   26887800   26888800      2       1  150064       1.8707     0.030691
enh69014    4   27250600   27251600      1       1  150064       1.7213       0.0426
enh69015    4   27253200   27254200      4       2  150064       1.9182     0.027541
enh69027    4   30871800   30872800      2       1  150064        3.096    0.0009808
enh69029    4   30947100   30948100      2       1  150064       1.6863     0.045873
enh69038    4   31110200   31111200      1       1  150064       2.5516     0.005362
enh69061    4   37886700   37887700      1       1  150064       2.1643      0.01522
enh69094    4   38006500   38007500      7       2  150064       2.1032     0.017726
enh69100    4   38025000   38026000      4       2  150064       1.8838     0.029796
enh69106    4   38073200   38074200      5       3  150064         1.89     0.029376
enh69120    4   38121200   38122200      1       1  150064       1.7643      0.03884
enh69147    4   38565000   38566000      2       1  150064       1.9341     0.026552
enh69149    4   38607200   38608200      4       2  150064       1.8197     0.034404
enh69157    4   38676300   38677300      4       2  150064        1.755      0.03963
enh69162    4   38684600   38685600      3       2  150064       1.8787     0.030144
enh69163    4   38686100   38687100      2       1  150064       2.0673     0.019354
enh69207    4   39637400   39638400      2       1  150064       2.5878    0.0048293
enh69317    4   41373300   41374300      3       2  150064       1.7898     0.036742
enh69322    4   41383000   41384000      1       1  150064       2.5044     0.006133
enh69323    4   41385600   41386600      3       2  150064       2.2629     0.011822
enh69394    4   42607100   42608100      6       2  150064       1.8745      0.03043
enh69396    4   42629800   42630800      3       2  150064       2.3649    0.0090165
enh69411    4   46331000   46332000      3       1  150064       3.4818   0.00024903
enh69449    4   48348800   48349800      4       1  150064       2.8059    0.0025091
enh69455    4   48605600   48606600      4       2  150064       2.0835     0.018604
enh69457    4   48644700   48645700      2       1  150064       1.8341     0.033319
enh69463    4   48670100   48671100      1       1  150064       2.3414     0.009606
enh69469    4   48729200   48730200      3       2  150064        1.945     0.025887
enh69470    4   48731000   48732000      4       2  150064       1.8904      0.02935
enh69473    4   48748400   48749400      1       1  150064       2.4588      0.00697
enh69477    4   48757600   48758600      2       1  150064       3.1525   0.00080952
enh69478    4   48758400   48759400      2       1  150064       1.6802     0.046463
enh69479    4   48763500   48764500      1       1  150064       2.3984     0.008233
enh69480    4   48764800   48765800      2       1  150064       2.2009     0.013872
enh69485    4   48776900   48777900      1       1  150064       2.1063      0.01759
enh69486    4   48778000   48779000      3       1  150064       2.1507     0.015752
enh69488    4   48783000   48784000      1       1  150064        2.482     0.006533
enh69597    4   54413400   54414400      6       3  150064       1.9425     0.026041
enh69641    4   54956800   54957800      1       1  150064       1.7649      0.03879
enh69642    4   55063000   55064000      5       2  150064       2.9432    0.0016241
enh69643    4   55079700   55080700      3       1  150064       3.0451    0.0011631
enh69644    4   55083900   55084900      1       1  150064       2.1427      0.01607
enh69655    4   55305600   55306600      3       2  150064       2.4778    0.0066101
enh69656    4   55434000   55435000      3       1  150064       1.6485     0.049624
enh69680    4   56265400   56266400      2       1  150064       1.7153     0.043149
enh69682    4   56273300   56274300      1       1  150064       1.7509      0.03998
enh69683    4   56275200   56276200      1       1  150064       1.6974      0.04481
enh69684    4   56276000   56277000      3       1  150064        1.712     0.043453
enh69688    4   56419500   56420500      4       2  150064       1.9678     0.024544
enh69690    4   56731100   56732100      3       2  150064       1.8377     0.033056
enh69742    4   57961100   57962100      5       2  150064       2.1775     0.014721
enh69743    4   57964500   57965500      1       1  150064        1.673      0.04716
enh69744    4   57969000   57970000      1       1  150064        2.077       0.0189
enh69745    4   57972300   57973300      1       1  150064        1.734      0.04146
enh69750    4   58005600   58006600      6       3  150064       1.8092     0.035209
enh69765    4   68565000   68566000      4       2  150064       2.3874    0.0084849
enh69766    4   68567400   68568400      4       2  150064       3.3077   0.00047037
enh69767    4   68578900   68579900      2       1  150064       2.9998    0.0013507
enh69772    4   70849600   70850600      2       1  150064       1.9084     0.028172
enh69822    4   73683100   73684100      6       3  150064       2.2187     0.013252
enh69824    4   73840200   73841200      1       1  150064       2.2688      0.01164
enh69882    4   76435000   76436000      3       1  150064       1.7819     0.037384
enh69905    4   77007800   77008800      1       1  150064        1.962      0.02488
enh69911    4   77109400   77110400      7       2  150064       1.6579     0.048674
enh69912    4   77110200   77111200      4       2  150064         3.03    0.0012228
enh69919    4   77128500   77129500      1       1  150064       1.9197      0.02745
enh69921    4   77135800   77136800      2       1  150064       1.7965     0.036211
enh69929    4   77298300   77299300      2       1  150064       1.7072     0.043889
enh69930    4   77341200   77342200      2       1  150064       2.1596       0.0154
enh69935    4   77460700   77461700      4       2  150064       1.8469      0.03238
enh69943    4   77514600   77515600      6       2  150064       1.7636     0.038903
enh69945    4   77520700   77521700      2       1  150064       1.7388     0.041037
enh69946    4   77522600   77523600      2       1  150064       2.2589     0.011945
enh69947    4   77525900   77526900      1       1  150064       2.3729     0.008824
enh69949    4   77529400   77530400      7       3  150064       2.3083      0.01049
enh69950    4   77533900   77534900      2       1  150064       2.8834    0.0019668
enh69956    4   77560700   77561700      1       1  150064       2.4446     0.007251
enh69957    4   77562200   77563200      2       1  150064       1.9054     0.028367
enh69962    4   77579900   77580900      1       1  150064        1.732      0.04164
enh69968    4   77608300   77609300      2       1  150064       1.6707     0.047388
enh69978    4   77627400   77628400      4       1  150064       1.7341     0.041451
enh70067    4   79550600   79551600      2       1  150064       1.8117     0.035015
enh70090    4   80202800   80203800      4       2  150064       3.6875   0.00011322
enh70103    4   80990500   80991500      2       1  150064       2.9362    0.0016612
enh70106    4   81122600   81123600      3       1  150064       2.1717     0.014938
enh70111    4   82057200   82058200      1       1  150064       1.9606      0.02496
enh70114    4   82425600   82426600      4       2  150064       1.8123     0.034969
enh70115    4   82472200   82473200      3       2  150064       1.9231     0.027232
enh70126    4   83284700   83285700      2       1  150064       2.0983     0.017941
enh70127    4   83288700   83289700      2       1  150064       2.2999     0.010726
enh70142    4   83732900   83733900      1       1  150064         1.89      0.02938
enh70143    4   83755000   83756000      1       1  150064       1.8612      0.03136
enh70150    4   83910400   83911400      4       1  150064       2.3499    0.0093887
enh70163    4   84468500   84469500      6       2  150064       2.3665    0.0089784
enh70165    4   84474800   84475800      2       1  150064       1.8301     0.033616
enh70166    4   84494800   84495800      4       1  150064       1.8256     0.033956
enh70167    4   84502900   84503900      3       1  150064       2.7951     0.002594
enh70168    4   84539500   84540500      2       1  150064       2.2656     0.011738
enh70170    4   85594500   85595500      2       1  150064       2.3121     0.010386
enh70174    4   85776600   85777600      1       1  150064       1.9527      0.02543
enh70175    4   85782900   85783900      1       1  150064       2.3551     0.009259
enh70203    4   86681400   86682400      1       1  150064       1.7631      0.03894
enh70220    4   86850800   86851800      4       2  150064       1.8539     0.031877
enh70233    4   87857800   87858800      2       1  150064       2.1823     0.014544
enh70234    4   87859900   87860900      1       1  150064       2.8133     0.002452
enh70235    4   87860800   87861800      4       2  150064       2.1843     0.014471
enh70238    4   87867700   87868700      2       1  150064       2.8693    0.0020568
enh70243    4   87888800   87889800      5       2  150064       2.9228    0.0017342
enh70244    4   87891600   87892600      4       2  150064       2.7116    0.0033478
enh70246    4   87898400   87899400      5       2  150064       2.8232    0.0023776
enh70251    4   87929500   87930500      2       1  150064       2.1723     0.014915
enh70252    4   87930400   87931400      2       1  150064       3.0005    0.0013479
enh70254    4   87936800   87937800      2       1  150064       1.9127     0.027896
enh70256    4   87940200   87941200      4       2  150064       2.9465    0.0016069
enh70258    4   87944600   87945600      3       2  150064       1.6716     0.047306
enh70259    4   87946200   87947200      3       1  150064       2.5648    0.0051625
enh70260    4   87947100   87948100      2       1  150064       1.9063     0.028307
enh70262    4   87948600   87949600      2       1  150064       1.9593      0.02504
enh70263    4   87950500   87951500      3       2  150064       2.6331    0.0042302
enh70264    4   87952100   87953100      3       1  150064       2.5401    0.0055408
enh70265    4   87953800   87954800      1       1  150064       2.7191     0.003273
enh70266    4   87955800   87956800      2       1  150064       1.7688      0.03846
enh70268    4   87959400   87960400      3       2  150064       1.7312     0.041706
enh70269    4   87960800   87961800      2       1  150064       2.0051     0.022474
enh70271    4   87963900   87964900      1       1  150064       2.6265     0.004313
enh70272    4   87965200   87966200      4       2  150064       2.2129     0.013453
enh70277    4   87979600   87980600      3       1  150064       1.6901     0.045501
enh70336    4   88541500   88542500      3       1  150064       1.8347     0.033277
enh70409    4   89726400   89727400      1       1  150064       1.8716      0.03063
enh70413    4   89750000   89751000      3       1  150064       1.8513     0.032064
enh70419    4   90031200   90032200      5       3  150064       1.7354     0.041338
enh70439    4   90674300   90675300      3       1  150064       1.7397     0.040952
enh70444    4   93251000   93252000      2       1  150064       1.8277     0.033796
enh70527    4   96240200   96241200      5       2  150064       2.1861     0.014405
enh70529    4   96453400   96454400      3       2  150064       1.8503     0.032134
enh70530    4   96459900   96460900      3       2  150064       1.7131     0.043346
enh70540    4   99467100   99468100      6       2  150064       2.0905     0.018286
enh70589    4  100244500  100245500      3       2  150064       2.3579    0.0091905
enh70592    4  100304200  100305200      8       4  150064       1.7658     0.038711
enh70619    4  100753200  100754200      7       3  150064       2.4707    0.0067433
enh70621    4  100808600  100809600      1       1  150064       3.1377    0.0008514
enh70623    4  100865700  100866700      5       3  150064       2.4061    0.0080626
enh70625    4  100943800  100944800      4       2  150064       2.8399    0.0022563
enh70626    4  101014500  101015500      2       1  150064        2.258     0.011974
enh70636    4  102024400  102025400      1       1  150064         2.09      0.01831
enh70637    4  102048200  102049200      2       1  150064       1.7554     0.039595
enh70638    4  102058200  102059200      3       2  150064       2.1628      0.01528
enh70639    4  102097200  102098200      3       1  150064       2.0358     0.020886
enh70640    4  102112500  102113500      3       1  150064       1.9254     0.027088
enh70642    4  102122600  102123600      3       1  150064        1.924     0.027178
enh70644    4  102145600  102146600      5       1  150064       2.2946     0.010877
enh70663    4  102256200  102257200      1       1  150064       1.7044      0.04415
enh70668    4  103095500  103096500      3       2  150064       1.7295     0.041859
enh70675    4  103427400  103428400      1       1  150064       1.9243      0.02716
enh70683    4  103463800  103464800      1       1  150064       2.2316      0.01282
enh70690    4  103608200  103609200      1       1  150064       2.4541     0.007062
enh70691    4  103655600  103656600      2       1  150064       2.1671     0.015114
enh70692    4  103678500  103679500      2       1  150064       2.3234     0.010078
enh70693    4  103680100  103681100      2       1  150064       3.0803    0.0010341
enh70694    4  103728800  103729800      2       1  150064       3.2676   0.00054233
enh70695    4  103732300  103733300      3       1  150064       3.5565   0.00018795
enh70696    4  103735300  103736300      1       1  150064        3.712    0.0001028
enh70697    4  103737800  103738800      4       1  150064       3.5036   0.00022953
enh70698    4  103740700  103741700      2       1  150064       3.1801   0.00073607
enh70699    4  103742500  103743500      1       1  150064       3.7767    7.945e-05
enh70700    4  103743200  103744200      2       1  150064       3.1289   0.00087718
enh70702    4  103932800  103933800      3       1  150064        2.687     0.003605
enh70703    4  103939400  103940400      2       1  150064       3.5984   0.00016012
enh70708    4  105413400  105414400      2       1  150064       2.8243    0.0023695
enh70717    4  106070500  106071500      1       1  150064       2.1515      0.01572
enh70720    4  106083000  106084000      2       1  150064       1.6467     0.049805
enh70753    4  106954100  106955100      3       2  150064       1.7099     0.043638
enh70784    4  108853500  108854500      4       1  150064       1.8969     0.028921
enh70785    4  108855300  108856300      4       1  150064       2.5238    0.0058054
enh70786    4  108872600  108873600      2       1  150064        1.768      0.03853
enh70797    4  108926800  108927800      2       1  150064       2.7387    0.0030843
enh70800    4  109060200  109061200      2       1  150064       1.8816     0.029947
enh70802    4  109259400  109260400      3       1  150064       1.9302     0.026792
enh70806    4  109480800  109481800      2       1  150064       2.1548      0.01559
enh70824    4  110552400  110553400      1       1  150064       1.9644      0.02474
enh70827    4  110909400  110910400      1       1  150064       2.8272     0.002348
enh70850    4  114037300  114038300      3       2  150064       3.3631   0.00038538
enh70851    4  114066200  114067200      3       1  150064       3.6497   0.00013125
enh70863    4  114355300  114356300      4       2  150064       2.0667     0.019382
enh70897    4  114554400  114555400      2       1  150064        1.914     0.027812
enh70906    4  114587200  114588200      3       1  150064       2.2112     0.013512
enh70917    4  114616500  114617500      2       1  150064       1.9263     0.027035
enh70918    4  114621300  114622300      3       1  150064       2.2875     0.011084
enh70943    4  115098800  115099800      1       1  150064       1.7372      0.04118
enh70944    4  115202800  115203800      4       2  150064       2.6813    0.0036671
enh70954    4  119675200  119676200      2       1  150064       1.6984     0.044716
enh70955    4  119677100  119678100      1       1  150064       1.8357       0.0332
enh70956    4  119677900  119678900      2       1  150064       2.3007     0.010705
enh70958    4  119681900  119682900      2       1  150064       2.3178      0.01023
enh71012    4  119929000  119930000      1       1  150064       2.0589      0.01975
enh71023    4  119965800  119966800      2       1  150064       1.9755     0.024108
enh71027    4  119973800  119974800      6       2  150064       2.4447    0.0072483
enh71034    4  120037900  120038900      1       1  150064       1.8834      0.02982
enh71084    4  120655600  120656600      2       1  150064       2.2107     0.013527
enh71117    4  122723000  122724000      1       1  150064       2.0458      0.02039
enh71122    4  123084200  123085200      1       1  150064       1.6831      0.04618
enh71151    4  123820100  123821100      5       3  150064       2.3075     0.010513
enh71153    4  123845000  123846000     10       4  150064       2.4472    0.0071995
enh71211    4  125857300  125858300      5       2  150064       2.1143     0.017244
enh71214    4  125869700  125870700      2       1  150064       2.1213     0.016948
enh71224    4  126352800  126353800      2       1  150064       1.9237     0.027196
enh71236    4  128422000  128423000      5       2  150064       2.0675     0.019345
enh71238    4  128454100  128455100      6       3  150064       1.8529     0.031945
enh71247    4  129149100  129150100      2       1  150064       1.8349     0.033259
enh71249    4  129226200  129227200      1       1  150064       2.6895     0.003578
enh71252    4  129269100  129270100      2       1  150064        2.164     0.015234
enh71254    4  129277200  129278200      1       1  150064       3.3372    0.0004231
enh71260    4  129345000  129346000      3       1  150064       1.9829      0.02369
enh71264    4  129389600  129390600      3       2  150064       1.7526     0.039832
enh71266    4  129437200  129438200      2       1  150064        1.733     0.041548
enh71267    4  129439000  129440000      3       2  150064       1.6745     0.047015
enh71323    4  139322200  139323200      2       1  150064        1.929     0.026867
enh71324    4  139326200  139327200      4       2  150064       2.5925    0.0047642
enh71325    4  139327600  139328600      2       1  150064       2.6741     0.003746
enh71326    4  139516300  139517300      6       3  150064       2.5222     0.005831
enh71331    4  139819000  139820000      1       1  150064       1.7202       0.0427
enh71335    4  139937800  139938800      3       1  150064       3.2198   0.00064145
enh71336    4  139939000  139940000      4       2  150064       2.7699    0.0028033
enh71337    4  139941200  139942200      2       1  150064       2.8693     0.002057
enh71338    4  139949000  139950000      1       1  150064       2.7598     0.002892
enh71346    4  140065400  140066400      4       2  150064       2.3645    0.0090284
enh71348    4  140074600  140075600      1       1  150064       3.2176    0.0006463
enh71352    4  140084400  140085400      1       1  150064       2.5525     0.005348
enh71353    4  140085200  140086200      1       1  150064       2.5525     0.005348
enh71357    4  140092500  140093500      2       1  150064       2.0898      0.01832
enh71359    4  140164300  140165300      2       1  150064        2.404    0.0081075
enh71360    4  140166100  140167100      3       1  150064       2.3033     0.010632
enh71379    4  140456500  140457500      3       2  150064       1.8982     0.028832
enh71380    4  140471600  140472600      1       1  150064       2.9567     0.001555
enh71381    4  140473000  140474000      3       2  150064       2.2174     0.013298
enh71389    4  140603400  140604400      2       1  150064        2.045     0.020428
enh71402    4  140715300  140716300      1       1  150064       2.3295     0.009917
enh71405    4  140734400  140735400      3       2  150064       2.0529     0.020041
enh71406    4  140735800  140736800      4       1  150064       3.1349   0.00085947
enh71423    4  140888200  140889200      4       1  150064       1.6666     0.047795
enh71426    4  140894000  140895000      2       1  150064       1.7219     0.042543
enh71431    4  140901800  140902800      1       1  150064       1.7382      0.04109
enh71437    4  140958900  140959900      2       1  150064       1.7342     0.041446
enh71452    4  141024400  141025400      3       1  150064       1.6972     0.044829
enh71489    4  141779800  141780800      2       1  150064       1.7073     0.043883
enh71498    4  141859300  141860300      6       2  150064       2.9853    0.0014164
enh71499    4  141861000  141862000      2       1  150064       2.6737    0.0037508
enh71500    4  141863000  141864000      5       3  150064       2.3775    0.0087154
enh71501    4  141865000  141866000      2       1  150064       2.5704    0.0050789
enh71502    4  141877000  141878000      6       3  150064        2.021     0.021641
enh71510    4  141924000  141925000      6       2  150064       1.8275     0.033814
enh71540    4  143186900  143187900      4       2  150064       1.8658     0.031034
enh71564    4  143664100  143665100      2       1  150064       2.4442    0.0072595
enh71572    4  144238400  144239400      2       1  150064       1.8808         0.03
enh71583    4  144280000  144281000      2       1  150064        2.196     0.014047
enh71584    4  144281700  144282700      8       3  150064       2.1037     0.017703
enh71586    4  144285300  144286300      5       2  150064       2.0009     0.022703
enh71587    4  144288600  144289600      3       1  150064       1.7312     0.041704
enh71589    4  144290700  144291700      2       1  150064       1.6468     0.049805
enh71590    4  144292900  144293900      4       2  150064       2.1821     0.014551
enh71591    4  144293400  144294400      5       2  150064       1.8806     0.030014
enh71593    4  144295900  144296900      6       2  150064        1.969     0.024477
enh71594    4  144297600  144298600      5       2  150064       1.7068     0.043927
enh71598    4  144303800  144304800      3       1  150064       2.6921    0.0035497
enh71599    4  144304600  144305600      4       2  150064        2.385      0.00854
enh71601    4  144308400  144309400      5       2  150064       1.8432     0.032651
enh71606    4  144318600  144319600      1       1  150064       2.8923     0.001912
enh71610    4  144326400  144327400      3       2  150064       2.3468    0.0094678
enh71617    4  144438300  144439300      2       1  150064       3.4932   0.00023862
enh71618    4  144479400  144480400      5       2  150064       2.8259    0.0023571
enh71620    4  144506900  144507900      1       1  150064       3.2628    0.0005516
enh71636    4  146413800  146414800      1       1  150064       1.7686      0.03848
enh71685    4  148024200  148025200      5       2  150064       3.1704   0.00076123
enh71765    4  148860800  148861800      1       1  150064       2.0377      0.02079
enh71789    4  148982800  148983800      4       2  150064       2.0855     0.018514
enh71791    4  149013400  149014400      3       2  150064       2.1736     0.014869
enh71799    4  149137700  149138700      2       1  150064       1.8398     0.032901
enh71805    4  149209300  149210300      2       1  150064       2.4307    0.0075341
enh71808    4  149232000  149233000      2       1  150064       1.8907     0.029331
enh71812    4  149265200  149266200      4       2  150064       1.7394     0.040982
enh71815    4  149317900  149318900      1       1  150064       4.0893    2.163e-05
enh71817    4  149332800  149333800      3       2  150064       3.2344   0.00060952
enh71825    4  149901600  149902600      3       1  150064       1.6911     0.045413
enh71839    4  151088200  151089200      7       3  150064       1.6726     0.047208
enh71846    4  151145700  151146700      1       1  150064        1.985      0.02357
enh71855    4  151643600  151644600      4       2  150064       2.0476     0.020301
enh71860    4  151871700  151872700      2       1  150064         1.79     0.036729
enh71925    4  153030700  153031700      3       2  150064       1.9985     0.022833
enh72022    4  154536500  154537500      3       2  150064       1.6584     0.048615
enh72035    4  156512800  156513800      3       2  150064        1.896      0.02898
enh72048    4  156720600  156721600      4       2  150064       1.7722      0.03818
enh72053    4  157536000  157537000      5       1  150064       1.7225     0.042488
enh72063    4  157852200  157853200      1       1  150064       1.7455      0.04045
enh72083    4  158725000  158726000      1       1  150064       1.8679      0.03089
enh72117    4  159696900  159697900      8       3  150064       1.9235     0.027209
enh72120    4  159699600  159700600      3       1  150064        1.769     0.038449
enh72121    4  159704100  159705100      3       1  150064       2.1406     0.016154
enh72143    4  159766200  159767200      1       1  150064        2.155      0.01558
enh72146    4  159792200  159793200      1       1  150064       2.1862       0.0144
enh72147    4  159794800  159795800      1       1  150064       2.1693      0.01503
enh72148    4  159805200  159806200      1       1  150064       2.1571       0.0155
enh72150    4  159823400  159824400      2       1  150064       1.8648     0.031107
enh72160    4  160037600  160038600      1       1  150064       1.7265      0.04213
enh72217    4  160319500  160320500      2       1  150064       1.7514     0.039935
enh72225    4  163419000  163420000      4       2  150064       1.7741     0.038026
enh72234    4  165898700  165899700      2       1  150064       1.8408     0.032823
enh72249    4  166382200  166383200      2       1  150064       1.8188     0.034471
enh72277    4  169531800  169532800      3       1  150064       1.9776     0.023989
enh72299    4  169656500  169657500      9       3  150064       1.6628     0.048176
enh72335    4  169786700  169787700      3       1  150064       2.1048     0.017653
enh72336    4  169787800  169788800      2       1  150064       1.7404     0.040896
enh72357    4  169991200  169992200      3       2  150064       1.9231     0.027235
enh72358    4  170000900  170001900      4       2  150064       2.1287     0.016639
enh72359    4  170020400  170021400      2       1  150064       2.7468    0.0030094
enh72361    4  170036900  170037900      2       1  150064       2.9329    0.0016788
enh72364    4  170055200  170056200      1       1  150064       2.7011     0.003456
enh72368    4  170086000  170087000      2       1  150064       2.2185     0.013259
enh72370    4  170093400  170094400      3       1  150064       2.0667     0.019379
enh72398    4  170236200  170237200      3       1  150064       4.2191   1.2264e-05
enh72399    4  170328000  170329000      6       3  150064       5.2176   9.0646e-08
enh72402    4  170570500  170571500      4       2  150064       2.0193     0.021727
enh72404    4  170584800  170585800      4       2  150064       4.0911   2.1465e-05
enh72409    4  170924300  170925300      4       2  150064       1.8061     0.035453
enh72411    4  170933000  170934000      6       2  150064       2.3206     0.010154
enh72413    4  170948400  170949400      4       2  150064       2.5683    0.0051106
enh72424    4  174185800  174186800      4       2  150064       1.7445     0.040533
enh72488    4  184018000  184019000      1       1  150064       2.3451     0.009511
enh72493    4  184039500  184040500      4       1  150064       2.2833     0.011205
enh72494    4  184040100  184041100      4       1  150064       2.3195     0.010183
enh72495    4  184045800  184046800      7       3  150064       1.9136     0.027838
enh72496    4  184046700  184047700      1       1  150064       2.2688      0.01164
enh72502    4  184066200  184067200      2       1  150064       1.9779     0.023971
enh72519    4  184182900  184183900      2       1  150064       1.7548     0.039651
enh72534    4  184764200  184765200      1       1  150064       2.2795      0.01132
enh72535    4  184769700  184770700      1       1  150064       2.2655      0.01174
enh72536    4  184791800  184792800      6       2  150064       2.3202     0.010164
enh72537    4  184794600  184795600      4       1  150064       2.3006     0.010706
enh72538    4  184796600  184797600      4       1  150064       2.5569    0.0052811
enh72559    4  185276000  185277000      4       2  150064       1.7955     0.036283
enh72570    4  185332200  185333200      7       4  150064       1.9888     0.023363
enh72571    4  185334200  185335200      2       1  150064       1.6822     0.046263
enh72576    4  185343900  185344900      3       2  150064       2.2564     0.012023
enh72577    4  185344400  185345400      3       2  150064       1.8923     0.029224
enh72606    4  185390000  185391000      2       1  150064       2.4005    0.0081862
enh72607    4  185390800  185391800      6       2  150064       2.2286     0.012921
enh72608    4  185392500  185393500      3       1  150064       2.0966     0.018017
enh72614    4  185565800  185566800      2       1  150064       1.8297     0.033651
enh72615    4  185566400  185567400      2       1  150064       1.8073     0.035355
enh72616    4  185567700  185568700      3       1  150064       1.8044     0.035584
enh72620    4  185667800  185668800      3       1  150064       1.9627     0.024843
enh72712    4  186521900  186522900      5       1  150064       2.0051     0.022474
enh72782    4  186988700  186989700      3       2  150064       2.5305    0.0056955
enh72808    4  187623600  187624600      2       1  150064       2.2543     0.012087
enh72814    4  187766100  187767100      8       3  150064       1.9588     0.025071
enh72815    4  187856600  187857600      4       2  150064       2.0212     0.021631
enh72857    5    1099500    1100500      5       2  150064       2.1931     0.014149
enh72858    5    1106100    1107100      2       1  150064       2.5355    0.0056151
enh72878    5    3778000    3779000      3       2  150064        2.029      0.02123
enh72890    5    5427800    5428800      1       1  150064       3.0103     0.001305
enh72891    5    5430000    5431000      1       1  150064       2.9937     0.001378
enh72892    5    5432600    5433600      3       2  150064       2.7274    0.0031922
enh72893    5    5494700    5495700      4       2  150064       2.5949    0.0047313
enh72894    5    5572600    5573600      3       2  150064       2.6081    0.0045528
enh72901    5    5688200    5689200      2       1  150064       1.7948     0.036344
enh72911    5    6634500    6635500      2       1  150064       1.7311     0.041719
enh72912    5    6704600    6705600      3       1  150064       2.3348    0.0097782
enh72915    5    6720300    6721300      6       2  150064       2.7104    0.0033599
enh72916    5    6723000    6724000     10       4  150064       2.0833     0.018611
enh72918    5    6729700    6730700      5       3  150064       2.4523    0.0070977
enh72919    5    6731800    6732800      7       3  150064       2.9876    0.0014058
enh72920    5    6733900    6734900      7       2  150064       3.3528   0.00040005
enh72922    5    6766200    6767200      3       1  150064        1.706     0.044003
enh73020    5   14037100   14038100      2       1  150064       1.7759     0.037873
enh73022    5   14039100   14040100      2       1  150064       2.1775     0.014722
enh73055    5   14208500   14209500      3       2  150064        1.674     0.047061
enh73116    5   14667500   14668500      3       1  150064       1.7079     0.043831
enh73118    5   14672000   14673000      1       1  150064       2.0484      0.02026
enh73121    5   14678300   14679300      4       2  150064       2.3538    0.0092908
enh73125    5   14698200   14699200      2       1  150064       2.1514     0.015722
enh73133    5   14753800   14754800      1       1  150064       1.6856      0.04594
enh73135    5   14762600   14763600      3       2  150064       2.1555      0.01556
enh73188    5   15557400   15558400      2       1  150064        1.701     0.044473
enh73229    5   15918400   15919400      1       1  150064       2.0243      0.02147
enh73230    5   15929400   15930400      2       1  150064       2.4232    0.0076917
enh73232    5   15937700   15938700      3       1  150064       2.5888    0.0048153
enh73247    5   16497100   16498100      4       2  150064        1.938      0.02631
enh73257    5   16539200   16540200      2       1  150064       2.5106    0.0060262
enh73278    5   16883900   16884900      6       3  150064       1.8674     0.030923
enh73327    5   31680400   31681400      5       2  150064       1.9793      0.02389
enh73328    5   31681800   31682800      6       2  150064       2.0864     0.018473
enh73415    5   32596600   32597600      4       2  150064       1.6836     0.046132
enh73417    5   32608500   32609500      1       1  150064       2.1464      0.01592
enh73442    5   33257600   33258600      2       1  150064       1.8956     0.029005
enh73443    5   33290900   33291900      3       1  150064       1.8717     0.030623
enh73444    5   33299400   33300400      3       2  150064       1.7584     0.039343
enh73446    5   33320000   33321000      5       2  150064       2.3209     0.010147
enh73447    5   33337500   33338500      1       1  150064       2.6341     0.004218
enh73483    5   34519300   34520300      8       2  150064       1.9778     0.023975
enh73484    5   34521900   34522900      8       2  150064       1.8003     0.035905
enh73488    5   34535200   34536200      4       2  150064       1.9398     0.026202
enh73540    5   35484200   35485200      1       1  150064       2.1573      0.01549
enh73562    5   36304000   36305000      1       1  150064       2.3836     0.008573
enh73581    5   36668500   36669500      1       1  150064       1.8291      0.03369
enh73586    5   36743600   36744600      2       1  150064       2.1859     0.014412
enh73613    5   38166800   38167800      2       1  150064       2.2575     0.011989
enh73643    5   38659800   38660800      3       1  150064       1.9409     0.026138
enh73652    5   38809000   38810000      1       1  150064       2.0195      0.02172
enh73661    5   38923400   38924400      4       2  150064       2.0714     0.019162
enh73664    5   39021300   39022300      3       2  150064       2.4869    0.0064434
enh73671    5   39057400   39058400      3       1  150064       2.1993     0.013928
enh73674    5   39072100   39073100      3       2  150064       2.3459    0.0094907
enh73685    5   39421500   39422500      2       1  150064       2.1297       0.0166
enh73686    5   39426000   39427000      7       2  150064       1.9951     0.023015
enh73698    5   40551300   40552300      2       1  150064       1.9139     0.027815
enh73728    5   41431600   41432600      1       1  150064       2.3871     0.008492
enh73729    5   41435600   41436600      5       2  150064       2.8792    0.0019932
enh73733    5   41504200   41505200      6       3  150064       2.2057     0.013703
enh73819    5   43626800   43627800      3       1  150064       2.1787     0.014678
enh73878    5   52323200   52324200      3       2  150064       1.9176     0.027582
enh73880    5   52333900   52334900      7       2  150064       2.5366    0.0055968
enh73893    5   52872500   52873500      2       1  150064       2.0748     0.019002
enh73895    5   52898500   52899500      2       1  150064       2.1356     0.016358
enh73896    5   52937800   52938800      2       1  150064       1.8725     0.030572
enh73914    5   53556400   53557400      6       1  150064       1.6949      0.04505
enh73915    5   53569400   53570400      6       2  150064       1.6596     0.048493
enh73916    5   53573500   53574500      6       2  150064       1.9133     0.027857
enh73919    5   53597400   53598400      2       1  150064       2.6232    0.0043557
enh73945    5   53897600   53898600      4       2  150064       2.3674    0.0089562
enh73952    5   53927800   53928800      6       4  150064        1.682     0.046284
enh73971    5   54010800   54011800      4       2  150064       1.8418     0.032752
enh73978    5   54055600   54056600      1       1  150064       1.7038      0.04421
enh73980    5   54081800   54082800      3       2  150064       2.1013     0.017806
enh73983    5   54115600   54116600      1       1  150064       1.9198      0.02744
enh73984    5   54116200   54117200      1       1  150064       1.7432      0.04065
enh73985    5   54117300   54118300      2       1  150064       2.0846     0.018555
enh73987    5   54129600   54130600      1       1  150064       1.9192      0.02748
enh73988    5   54131400   54132400      1       1  150064        2.778     0.002735
enh73989    5   54140000   54141000      5       2  150064       2.2299     0.012876
enh73990    5   54162700   54163700      1       1  150064         1.97      0.02442
enh73999    5   54608600   54609600      1       1  150064       1.8258      0.03394
enh74058    5   55148800   55149800      2       1  150064       1.8506     0.032114
enh74077    5   55465400   55466400      5       2  150064       1.7006     0.044507
enh74078    5   55470700   55471700      1       1  150064       2.0425      0.02055
enh74148    5   56482500   56483500      4       2  150064        2.007     0.022377
enh74157    5   56594800   56595800      7       4  150064       2.5164    0.0059281
enh74186    5   57133600   57134600      1       1  150064       1.8157      0.03471
enh74190    5   57372400   57373400      8       3  150064       3.2618   0.00055351
enh74191    5   57413200   57414200      1       1  150064       1.6807      0.04641
enh74194    5   57452400   57453400      1       1  150064       2.8545     0.002155
enh74202    5   57569400   57570400      2       1  150064        3.589   0.00016596
enh74204    5   57750100   57751100      2       1  150064       2.3123      0.01038
enh74210    5   58218100   58219100      2       1  150064       1.8599     0.031452
enh74213    5   58297900   58298900     10       3  150064       2.4339    0.0074683
enh74214    5   58298600   58299600      8       2  150064       2.6966    0.0035022
enh74215    5   58299200   58300200      3       1  150064       3.0316    0.0012164
enh74216    5   58301400   58302400      7       1  150064       2.1037     0.017703
enh74219    5   58321200   58322200      1       1  150064        2.691     0.003562
enh74229    5   58430400   58431400      6       3  150064       1.9493      0.02563
enh74259    5   58883400   58884400      2       1  150064       1.6588     0.048579
enh74279    5   59814000   59815000      2       1  150064       1.8559     0.031732
enh74283    5   59928800   59929800      2       1  150064       2.1243     0.016823
enh74286    5   60275000   60276000      2       1  150064       3.8128   6.8694e-05
enh74287    5   60289100   60290100      3       2  150064       1.7117     0.043478
enh74290    5   60319200   60320200      3       1  150064       3.8412   6.1212e-05
enh74294    5   60559200   60560200      4       2  150064       2.1755     0.014795
enh74295    5   60570700   60571700      4       2  150064       4.0373   2.7033e-05
enh74296    5   60573000   60574000      4       2  150064       3.9699   3.5957e-05
enh74297    5   60575900   60576900      4       1  150064       3.9375   4.1163e-05
enh74298    5   60594400   60595400      1       1  150064       3.9194    4.439e-05
enh74299    5   60597600   60598600      2       1  150064       6.0168   8.8954e-10
enh74300    5   60607800   60608800      1       1  150064       3.9896    3.309e-05
enh74302    5   60614300   60615300      3       2  150064       5.7393   4.7535e-09
enh74303    5   60615300   60616300      3       2  150064       6.1932   2.9478e-10
enh74304    5   60624700   60625700      1       1  150064       6.6855    1.151e-11
enh74308    5   60642700   60643700      4       2  150064       6.1307   4.3741e-10
enh74312    5   60696200   60697200      5       3  150064       6.7125   9.5648e-12
enh74313    5   60698800   60699800      1       1  150064       4.7789    8.811e-07
enh74314    5   60699800   60700800      1       1  150064       4.8041    7.773e-07
enh74315    5   60703200   60704200      1       1  150064       2.5525     0.005347
enh74317    5   60705200   60706200      3       2  150064       2.8612    0.0021103
enh74318    5   60712000   60713000      1       1  150064       5.0953    1.741e-07
enh74321    5   60721000   60722000      2       1  150064       3.4588   0.00027132
enh74322    5   60725400   60726400      1       1  150064       4.6812    1.426e-06
enh74323    5   60727800   60728800      2       1  150064       5.8212   2.9217e-09
enh74326    5   60751000   60752000      3       1  150064       5.7432   4.6457e-09
enh74328    5   60758000   60759000      1       1  150064       4.7969    8.056e-07
enh74329    5   60760200   60761200      1       1  150064       4.6098    2.015e-06
enh74331    5   60818600   60819600      2       1  150064       4.2345   1.1452e-05
enh74332    5   60899200   60900200      1       1  150064       3.5562    0.0001881
enh74333    5   60915300   60916300      4       2  150064       2.0283     0.021267
enh74339    5   61532200   61533200      2       1  150064       2.1422     0.016088
enh74340    5   61603600   61604600      2       1  150064       1.7886     0.036841
enh74341    5   61607300   61608300      5       3  150064       1.7001     0.044555
enh74342    5   61628800   61629800      3       2  150064       3.9918   3.2792e-05
enh74343    5   61697700   61698700      3       2  150064        1.959     0.025058
enh74350    5   63440100   63441100      3       2  150064        3.243   0.00059143
enh74352    5   63476600   63477600      1       1  150064       3.4578    0.0002723
enh74353    5   63486100   63487100      2       1  150064       3.1614   0.00078502
enh74355    5   63564600   63565600      2       1  150064       2.6702    0.0037905
enh74356    5   63574200   63575200      3       2  150064       3.2673   0.00054284
enh74357    5   63809000   63810000      3       1  150064       2.2038      0.01377
enh74358    5   63825000   63826000      1       1  150064       1.6962      0.04492
enh74359    5   63826300   63827300      1       1  150064       1.6582      0.04864
enh74373    5   64310800   64311800      5       2  150064       2.5685    0.0051075
enh74374    5   64330200   64331200      4       1  150064       2.6771    0.0037133
enh74387    5   64857400   64858400      2       1  150064       2.0444     0.020456
enh74388    5   64860000   64861000      3       2  150064       2.0854     0.018515
enh74389    5   64918000   64919000      1       1  150064        1.783      0.03729
enh74392    5   65103600   65104600      2       1  150064       2.9172    0.0017661
enh74474    5   66361200   66362200      1       1  150064       1.8827      0.02987
enh74476    5   66371400   66372400      1       1  150064       2.4681     0.006792
enh74477    5   66382000   66383000      2       1  150064       2.1364     0.016323
enh74479    5   66388100   66389100      5       2  150064       2.0822     0.018662
enh74480    5   66390900   66391900      1       1  150064       2.8054     0.002513
enh74511    5   67238000   67239000      5       2  150064        2.405    0.0080865
enh74522    5   67509700   67510700      4       2  150064       1.8556     0.031752
enh74523    5   67515600   67516600      3       2  150064       1.7567     0.039487
enh74528    5   67527800   67528800      2       1  150064        2.198     0.013976
enh74529    5   67530200   67531200      2       1  150064       1.8634     0.031204
enh74532    5   67534800   67535800      1       1  150064       2.3374     0.009709
enh74555    5   67587800   67588800      3       2  150064       2.0796     0.018783
enh74557    5   67639100   67640100      2       1  150064       3.2233   0.00063366
enh74563    5   67729300   67730300      5       2  150064       1.7696     0.038396
enh74588    5   70752800   70753800      1       1  150064       2.2458      0.01236
enh74645    5   71454900   71455900      1       1  150064       1.7329      0.04156
enh74664    5   71538300   71539300      1       1  150064       2.8707     0.002048
enh74665    5   71541000   71542000      3       2  150064       2.0201     0.021689
enh74668    5   71548300   71549300      1       1  150064       1.9273      0.02697
enh74672    5   71578700   71579700      3       1  150064       1.9181     0.027546
enh74673    5   71581000   71582000      2       1  150064       1.8344     0.033299
enh74674    5   71584500   71585500      2       1  150064       1.8398     0.032899
enh74675    5   71589200   71590200      1       1  150064       1.9013      0.02863
enh74677    5   71602600   71603600      1       1  150064        2.217      0.01331
enh74687    5   71698500   71699500      3       1  150064       1.6774     0.046728
enh74758    5   73044700   73045700      3       1  150064       1.9262      0.02704
enh74763    5   73117900   73118900      6       2  150064       1.6808     0.046404
enh74805    5   74344200   74345200      6       2  150064       1.7837     0.037235
enh74817    5   74814300   74815300      2       1  150064        1.701     0.044474
enh74844    5   76441600   76442600      3       2  150064       2.3163     0.010272
enh74873    5   77069200   77070200      3       1  150064       1.9461      0.02582
enh74877    5   77290000   77291000      3       2  150064       2.8835    0.0019664
enh74879    5   77539000   77540000      3       2  150064       1.7975      0.03613
enh74880    5   77568800   77569800      2       1  150064       3.5757   0.00017467
enh74881    5   77575800   77576800      5       1  150064       3.7041   0.00010608
enh74882    5   77581800   77582800      8       3  150064       3.9825   3.4093e-05
enh74883    5   77583500   77584500     10       2  150064       4.3893   5.6848e-06
enh74884    5   77588800   77589800      4       2  150064       3.6686   0.00012193
enh74885    5   77591300   77592300      1       1  150064       2.6042     0.004604
enh74886    5   77654500   77655500      2       1  150064       1.9902     0.023287
enh74887    5   77657600   77658600      2       1  150064       1.6495      0.04952
enh74888    5   77665200   77666200      3       2  150064       2.6046    0.0045993
enh74890    5   77792100   77793100      2       1  150064       1.9786     0.023933
enh74892    5   77797000   77798000      3       2  150064       2.3696    0.0089045
enh74893    5   77800700   77801700      3       2  150064       2.5344     0.005632
enh74898    5   77820500   77821500      1       1  150064       1.8966      0.02894
enh74912    5   77887600   77888600      3       1  150064       2.1907     0.014236
enh74916    5   77900600   77901600      3       2  150064       1.7102      0.04361
enh74919    5   77919700   77920700      2       1  150064       2.0579       0.0198
enh74948    5   78316800   78317800      3       1  150064       1.7046     0.044133
enh74950    5   78365800   78366800      5       3  150064       2.2904     0.010999
enh74962    5   78786000   78787000      3       1  150064       1.7073      0.04388
enh74970    5   79039400   79040400      3       1  150064       1.8009     0.035863
enh74980    5   79478600   79479600      1       1  150064       1.9103      0.02805
enh74988    5   79500100   79501100      4       2  150064        2.179     0.014666
enh74991    5   79513200   79514200      2       1  150064       1.7947     0.036349
enh74993    5   79516000   79517000      5       3  150064        1.785     0.037133
enh75044    5   81075400   81076400      2       1  150064       1.8606     0.031401
enh75050    5   81148800   81149800      1       1  150064       1.6663      0.04783
enh75051    5   81152500   81153500      4       2  150064       2.9541    0.0015679
enh75057    5   81521000   81522000      1       1  150064       2.6016      0.00464
enh75058    5   81572200   81573200      1       1  150064       2.5124     0.005996
enh75099    5   82849600   82850600      7       3  150064       2.2408     0.012518
enh75102    5   82856200   82857200      8       4  150064       2.4352    0.0074423
enh75108    5   85757000   85758000      2       1  150064       1.7085     0.043772
enh75131    5   87552400   87553400      1       1  150064       3.0454     0.001162
enh75132    5   87563000   87564000      2       1  150064       2.8901    0.0019257
enh75133    5   87566000   87567000      1       1  150064       2.5414      0.00552
enh75135    5   88025900   88026900      1       1  150064       2.3784     0.008694
enh75138    5   88030500   88031500      2       1  150064       2.9246    0.0017247
enh75139    5   88032000   88033000      2       1  150064       2.3658    0.0089954
enh75140    5   88039600   88040600      3       1  150064       2.0882     0.018388
enh75141    5   88063200   88064200      2       1  150064       1.6892     0.045592
enh75142    5   88064700   88065700      6       2  150064       1.9415     0.026096
enh75143    5   88069400   88070400      4       2  150064       2.0904     0.018292
enh75145    5   88074500   88075500      2       1  150064        2.341    0.0096152
enh75147    5   88085400   88086400      2       1  150064       2.5231    0.0058164
enh75154    5   88118200   88119200      1       1  150064       1.8767      0.03028
enh75155    5   88122600   88123600      1       1  150064       3.5875    0.0001669
enh75161    5   88136600   88137600      3       2  150064       2.8842    0.0019619
enh75163    5   88141600   88142600      1       1  150064        2.447     0.007203
enh75171    5   88237900   88238900      1       1  150064       2.5747     0.005017
enh75173    5   88244200   88245200      1       1  150064       2.1502      0.01577
enh75187    5   89311000   89312000      3       2  150064       2.4833    0.0065079
enh75188    5   89351300   89352300      3       1  150064       3.5232    0.0002132
enh75189    5   89352800   89353800      1       1  150064       3.2466    0.0005839
enh75195    5   89734000   89735000      3       1  150064       1.9384      0.02629
enh75199    5   90167400   90168400      1       1  150064       4.3032    8.416e-06
enh75200    5   90168500   90169500      3       2  150064       2.0401     0.020671
enh75203    5   90358200   90359200      1       1  150064       1.9888      0.02336
enh75205    5   90410200   90411200      4       2  150064        2.533    0.0056553
enh75206    5   90415700   90416700      2       1  150064       2.3015     0.010682
enh75208    5   90422200   90423200      2       1  150064       2.2067     0.013669
enh75210    5   90447400   90448400      1       1  150064       2.4177      0.00781
enh75212    5   90450800   90451800      1       1  150064        1.991      0.02324
enh75213    5   90452400   90453400      3       1  150064       2.1732     0.014882
enh75218    5   90485800   90486800      2       1  150064       2.9127    0.0017915
enh75219    5   90507700   90508700      1       1  150064       2.1241      0.01683
enh75228    5   90672000   90673000      1       1  150064       2.6307      0.00426
enh75248    5   93576000   93577000      1       1  150064       1.8238      0.03409
enh75288    5   95237100   95238100      5       2  150064       1.9497     0.025609
enh75292    5   95247200   95248200      3       1  150064       1.7239     0.042365
enh75300    5   95266400   95267400      1       1  150064        1.987      0.02346
enh75306    5   95287200   95288200      2       1  150064       1.8761     0.030318
enh75314    5   95373000   95374000      1       1  150064       1.6751      0.04696
enh75316    5   95386800   95387800      2       1  150064       1.7319     0.041648
enh75319    5   95403400   95404400      3       1  150064       1.8395      0.03292
enh75321    5   95432000   95433000      1       1  150064       3.1349    0.0008596
enh75324    5   95455400   95456400      2       1  150064        1.947      0.02577
enh75326    5   95463800   95464800      4       2  150064        1.732     0.041632
enh75328    5   95532400   95533400      3       1  150064       3.0855     0.001016
enh75332    5   95582300   95583300      3       2  150064       3.2777   0.00052326
enh75344    5   95672900   95673900      3       2  150064       2.7115    0.0033492
enh75347    5   95743600   95744600      1       1  150064       1.6457      0.04991
enh75352    5   95999600   96000600      1       1  150064       2.2133      0.01344
enh75353    5   96004200   96005200      4       2  150064       2.4169     0.007827
enh75354    5   96005100   96006100      4       2  150064       2.7781    0.0027342
enh75355    5   96006500   96007500      2       1  150064       1.8735     0.030497
enh75356    5   96016200   96017200      4       2  150064       2.2951     0.010862
enh75373    5   96083100   96084100      2       1  150064       2.5023      0.00617
enh75380    5   96211000   96212000      8       4  150064       1.8176     0.034565
enh75383    5   96221100   96222100      4       1  150064       2.0314     0.021106
enh75384    5   96228900   96229900      4       2  150064       2.0607     0.019665
enh75386    5   96257700   96258700      2       1  150064       1.9238     0.027187
enh75387    5   96264200   96265200      2       1  150064       1.8656     0.031046
enh75389    5   96273000   96274000      6       1  150064       2.6936     0.003534
enh75390    5   96276000   96277000      4       1  150064       2.5433    0.0054911
enh75391    5   96278800   96279800      3       1  150064       2.3738    0.0088028
enh75392    5   96279200   96280200      2       1  150064       1.8923     0.029225
enh75393    5   96287700   96288700      1       1  150064       2.4469     0.007204
enh75394    5   96288500   96289500      2       1  150064       2.2949     0.010869
enh75395    5   96293900   96294900      2       1  150064       1.9019     0.028595
enh75396    5   96297400   96298400      1       1  150064       2.6248     0.004335
enh75410    5   98265800   98266800      1       1  150064       2.3953     0.008304
enh75411    5   98269000   98270000      3       2  150064         1.99     0.023293
enh75412    5   98270600   98271600      3       2  150064       1.8377     0.033056
enh75413    5   98274200   98275200      2       1  150064       2.3824    0.0086006
enh75425    5  101631100  101632100      6       3  150064        3.806   7.0609e-05
enh75443    5  102113300  102114300      4       2  150064       1.7526     0.039839
enh75455    5  102153800  102154800      1       1  150064       2.6938     0.003532
enh75462    5  102208700  102209700      1       1  150064       2.4199     0.007762
enh75488    5  106588800  106589800      6       3  150064       1.9765     0.024051
enh75492    5  106724500  106725500      3       2  150064       1.6899     0.045523
enh75497    5  106768000  106769000      2       1  150064       2.2995     0.010739
enh75498    5  106771700  106772700      4       2  150064       2.1957     0.014056
enh75509    5  106855200  106856200      2       1  150064       2.7102     0.003362
enh75512    5  106867800  106868800      1       1  150064       3.2421    0.0005933
enh75513    5  106875200  106876200      2       1  150064        3.701   0.00010739
enh75514    5  106879200  106880200      3       2  150064       3.3616   0.00038744
enh75515    5  106885000  106886000      4       2  150064       2.9494    0.0015921
enh75516    5  106892400  106893400      3       2  150064       2.3448    0.0095177
enh75517    5  106894400  106895400      1       1  150064       1.6882      0.04569
enh75519    5  106902700  106903700      3       1  150064       1.6568     0.048781
enh75529    5  107147900  107148900      2       1  150064       2.0666     0.019384
enh75537    5  107614400  107615400      1       1  150064       1.8106       0.0351
enh75544    5  108107300  108108300      6       3  150064        2.074     0.019038
enh75547    5  108352200  108353200      6       3  150064       2.5595     0.005241
enh75548    5  108365900  108366900      7       3  150064       2.7516    0.0029653
enh75550    5  108660400  108661400      3       2  150064       3.0306    0.0012202
enh75552    5  108662500  108663500      3       1  150064       1.7967     0.036194
enh75554    5  108682700  108683700      3       2  150064       2.9834    0.0014253
enh75555    5  108684700  108685700      6       2  150064       1.8507     0.032106
enh75556    5  108711000  108712000      3       2  150064       2.9372    0.0016561
enh75557    5  108721600  108722600      3       2  150064       2.9925    0.0013835
enh75558    5  108723500  108724500      3       1  150064       2.1118      0.01735
enh75560    5  108730600  108731600      6       1  150064       1.7055     0.044054
enh75562    5  108736400  108737400      2       1  150064       1.6687     0.047589
enh75563    5  108739900  108740900      6       2  150064         3.11    0.0009355
enh75564    5  108742100  108743100      4       2  150064       2.8543    0.0021566
enh75565    5  108746600  108747600      7       3  150064       2.6473    0.0040566
enh75566    5  108748100  108749100      2       1  150064       2.0904     0.018293
enh75567    5  108790800  108791800      4       2  150064       2.7231    0.0032333
enh75568    5  108820500  108821500      3       2  150064        3.241   0.00059564
enh75569    5  108865100  108866100      2       1  150064       2.2735     0.011498
enh75570    5  108893800  108894800      1       1  150064       2.7141     0.003323
enh75572    5  108992200  108993200      5       2  150064       4.2386   1.1248e-05
enh75573    5  109023800  109024800      5       3  150064       4.5425   2.7791e-06
enh75574    5  109028500  109029500      1       1  150064       2.3268     0.009989
enh75576    5  109031800  109032800      3       2  150064       2.0136     0.022028
enh75577    5  109033100  109034100      2       1  150064       4.1547   1.6283e-05
enh75578    5  109037200  109038200      7       4  150064       3.6239   0.00014507
enh75579    5  109040100  109041100      3       2  150064       4.1078   1.9971e-05
enh75581    5  109044000  109045000      6       3  150064       2.6102    0.0045249
enh75582    5  109047100  109048100      4       2  150064       3.6449   0.00013372
enh75584    5  109050000  109051000      4       2  150064       4.1506   1.6582e-05
enh75585    5  109075400  109076400      3       2  150064       4.0192   2.9202e-05
enh75586    5  109078900  109079900      6       2  150064        2.315     0.010305
enh75588    5  109141100  109142100      4       2  150064       4.1835    1.435e-05
enh75589    5  109201000  109202000      5       3  150064       2.6816    0.0036637
enh75609    5  111016800  111017800      8       2  150064       1.9383     0.026293
enh75611    5  111071100  111072100      3       1  150064       2.1681     0.015075
enh75612    5  111072200  111073200      3       2  150064       2.3217     0.010126
enh75627    5  111296400  111297400      3       2  150064       1.6752     0.046949
enh75667    5  112019800  112020800      4       2  150064       2.1172     0.017122
enh75690    5  112311000  112312000      2       1  150064       2.6321    0.0042434
enh75691    5  112313800  112314800      5       2  150064        2.101     0.017819
enh75702    5  112458000  112459000      3       2  150064       1.8158     0.034704
enh75703    5  112459000  112460000      4       2  150064        2.308     0.010499
enh75704    5  112460100  112461100      7       1  150064       2.7968    0.0025808
enh75705    5  112466900  112467900      5       3  150064            2     0.022752
enh75757    5  113142600  113143600      1       1  150064       2.1149      0.01722
enh75763    5  114711300  114712300      8       3  150064       1.8809     0.029992
enh75769    5  114764000  114765000      3       1  150064       1.9212     0.027355
enh75771    5  114770800  114771800      2       1  150064       2.0913     0.018249
enh75775    5  114793600  114794600      6       2  150064       2.2185     0.013259
enh75776    5  114796100  114797100      5       2  150064       1.9736     0.024212
enh75791    5  115021600  115022600      6       3  150064        2.457    0.0070042
enh75808    5  115488900  115489900      7       3  150064        2.477    0.0066248
enh75811    5  115706800  115707800      3       1  150064       1.7899     0.036732
enh75835    5  115879400  115880400      1       1  150064       2.4024     0.008145
enh75881    5  118677900  118678900      6       1  150064       2.6124    0.0044957
enh75884    5  118693000  118694000      3       1  150064       2.2814     0.011262
enh75885    5  118694200  118695200      2       1  150064       1.6976      0.04479
enh75897    5  118734800  118735800      1       1  150064       2.2649      0.01176
enh75906    5  119722800  119723800      3       2  150064        1.915     0.027744
enh75907    5  119724200  119725200      1       1  150064        1.645      0.04998
enh75909    5  119781500  119782500      8       2  150064       1.9399     0.026193
enh75929    5  121648600  121649600      2       1  150064       1.7045     0.044142
enh75933    5  121836100  121837100      2       1  150064       2.0785      0.01883
enh75993    5  123624900  123625900      4       1  150064       2.7684    0.0028167
enh75997    5  123707100  123708100      2       1  150064       1.9412     0.026116
enh75998    5  123737400  123738400      3       2  150064        2.263     0.011818
enh76005    5  123934700  123935700      4       2  150064       1.9146     0.027773
enh76006    5  123939900  123940900      2       1  150064       1.8206     0.034336
enh76007    5  123940700  123941700      2       1  150064       2.3494    0.0094009
enh76024    5  124034300  124035300      1       1  150064       1.9022      0.02857
enh76036    5  124057400  124058400      1       1  150064       2.0112      0.02215
enh76064    5  125337800  125338800      6       2  150064       3.2834   0.00051284
enh76065    5  125338700  125339700      3       1  150064       2.0069     0.022378
enh76066    5  125350800  125351800      4       2  150064       2.1495     0.015799
enh76074    5  125751200  125752200      2       1  150064       2.1947     0.014091
enh76110    5  126183900  126184900      1       1  150064       1.8716      0.03063
enh76126    5  126306900  126307900      3       1  150064       3.6535   0.00012932
enh76127    5  126308700  126309700      3       2  150064       3.4239    0.0003087
enh76129    5  126317600  126318600      3       1  150064       2.2795     0.011318
enh76134    5  126334700  126335700      4       2  150064       1.8631     0.031227
enh76139    5  126347100  126348100      1       1  150064       3.8804    5.215e-05
enh76149    5  126995200  126996200      3       1  150064       2.1378     0.016266
enh76151    5  127137700  127138700      1       1  150064        2.686     0.003616
enh76152    5  127149500  127150500      3       2  150064       3.0831    0.0010242
enh76153    5  127193500  127194500      1       1  150064        3.928    4.283e-05
enh76154    5  127206600  127207600      1       1  150064       3.7499    8.844e-05
enh76156    5  127211300  127212300      3       1  150064       3.9318   4.2164e-05
enh76157    5  127220400  127221400      2       1  150064       3.8476   5.9637e-05
enh76163    5  127350000  127351000      2       1  150064       1.9125     0.027906
enh76164    5  127388700  127389700      2       1  150064       1.7209      0.04263
enh76166    5  127416600  127417600      3       1  150064       2.4229    0.0076987
enh76180    5  129362200  129363200      1       1  150064       1.7017      0.04441
enh76201    5  130941800  130942800      2       1  150064       1.6838     0.046111
enh76204    5  130945700  130946700      1       1  150064       1.7649      0.03879
enh76206    5  130954400  130955400      2       1  150064       1.6792     0.046554
enh76208    5  130963100  130964100      2       1  150064       1.6671     0.047748
enh76261    5  131767000  131768000      1       1  150064       2.0335        0.021
enh76269    5  131800800  131801800      7       4  150064       2.2034     0.013783
enh76271    5  131805800  131806800      5       2  150064       1.7579     0.039382
enh76306    5  132382100  132383100      1       1  150064       1.6752      0.04695
enh76311    5  132410900  132411900      1       1  150064       1.6879      0.04572
enh76396    5  134526800  134527800      2       1  150064       1.9616     0.024902
enh76418    5  135200600  135201600      4       1  150064       2.8273    0.0023472
enh76423    5  135330000  135331000      1       1  150064       2.0492      0.02022
enh76432    5  135372200  135373200      1       1  150064       2.2179      0.01328
enh76457    5  136477900  136478900      1       1  150064       2.2788      0.01134
enh76460    5  136522800  136523800      8       3  150064       2.1419     0.016102
enh76461    5  136541600  136542600      3       2  150064       2.2672      0.01169
enh76465    5  136604700  136605700      8       3  150064       2.4462    0.0072189
enh76466    5  136636100  136637100      4       1  150064       1.9147     0.027765
enh76484    5  137018800  137019800      2       1  150064       2.2001     0.013898
enh76492    5  137077400  137078400      2       1  150064       2.5063    0.0060996
enh76494    5  137150600  137151600      1       1  150064       3.1433    0.0008354
enh76496    5  137163900  137164900      1       1  150064       3.0143     0.001288
enh76500    5  137177300  137178300      1       1  150064       2.9476     0.001601
enh76503    5  137194400  137195400      2       1  150064       2.2876      0.01108
enh76507    5  137229100  137230100      2       1  150064       2.5267    0.0057576
enh76508    5  137268900  137269900      1       1  150064        2.222      0.01314
enh76510    5  137332000  137333000      5       2  150064       2.6904    0.0035683
enh76512    5  137358200  137359200      5       2  150064       3.2711   0.00053569
enh76513    5  137359600  137360600      5       2  150064       2.3041     0.010609
enh76514    5  137363000  137364000      2       1  150064       2.0509     0.020137
enh76516    5  137366000  137367000      1       1  150064       1.7893      0.03678
enh76517    5  137369200  137370200      1       1  150064       1.7626      0.03898
enh76519    5  137390200  137391200      4       1  150064        2.571    0.0050696
enh76521    5  137566400  137567400      3       2  150064       3.4988   0.00023365
enh76524    5  137675500  137676500      3       1  150064       3.2208   0.00063924
enh76529    5  137703700  137704700      2       1  150064       2.2537     0.012106
enh76530    5  137704800  137705800      5       3  150064       2.6969    0.0034999
enh76531    5  137706400  137707400      3       1  150064       2.9585    0.0015457
enh76532    5  137707200  137708200      2       1  150064       2.9242    0.0017265
enh76534    5  137728300  137729300      2       1  150064       1.9708     0.024376
enh76536    5  137775000  137776000      4       2  150064       4.5481   2.7061e-06
enh76537    5  137785300  137786300      1       1  150064       3.4458    0.0002847
enh76538    5  137793900  137794900      4       2  150064       2.1181     0.017084
enh76539    5  137798600  137799600      3       2  150064       4.1241   1.8611e-05
enh76540    5  137824800  137825800      3       2  150064       3.1687   0.00076558
enh76541    5  137826600  137827600      2       1  150064       3.0636    0.0010936
enh76543    5  137840100  137841100      2       1  150064       5.0047    2.798e-07
enh76544    5  137856000  137857000      2       1  150064       3.7258   9.7348e-05
enh76545    5  137866000  137867000      2       1  150064       2.5439    0.0054806
enh76547    5  137876100  137877100      2       1  150064        4.384   5.8268e-06
enh76548    5  137880800  137881800      1       1  150064       5.1073    1.634e-07
enh76550    5  137946500  137947500      3       2  150064       4.6769   1.4561e-06
enh76598    5  138254000  138255000      1       1  150064       2.1733      0.01488
enh76614    5  138411200  138412200      1       1  150064       1.6931      0.04522
enh76622    5  138460300  138461300      1       1  150064       2.0783      0.01884
enh76623    5  138461800  138462800      1       1  150064       1.6763      0.04684
enh76647    5  138688100  138689100      2       1  150064       1.8913     0.029295
enh76657    5  138781400  138782400      1       1  150064       2.0433      0.02051
enh76665    5  138872000  138873000      1       1  150064       1.7968      0.03618
enh76668    5  138922700  138923700      2       1  150064       2.3016      0.01068
enh76685    5  139036600  139037600      3       1  150064       2.3431    0.0095613
enh76686    5  139040400  139041400      1       1  150064       2.8573     0.002136
enh76687    5  139044000  139045000      2       1  150064       3.4091   0.00032587
enh76690    5  139053300  139054300      6       2  150064       3.4557   0.00027439
enh76691    5  139054600  139055600      1       1  150064       3.5172    0.0002181
enh76692    5  139057100  139058100      6       1  150064        3.272   0.00053392
enh76693    5  139065400  139066400      1       1  150064       4.5694    2.446e-06
enh76695    5  139077100  139078100      3       1  150064       4.0196   2.9144e-05
enh76696    5  139080400  139081400      1       1  150064       3.8986    4.837e-05
enh76697    5  139088800  139089800      1       1  150064       2.6799     0.003682
enh76702    5  139228500  139229500      1       1  150064       2.0341      0.02097
enh76703    5  139259800  139260800      1       1  150064       1.7424      0.04072
enh76706    5  139348200  139349200      3       1  150064       2.2555     0.012052
enh76709    5  139379900  139380900      2       1  150064       2.8946    0.0018982
enh76712    5  139397700  139398700      1       1  150064       1.6932      0.04521
enh76713    5  139400000  139401000      3       1  150064       1.8123     0.034966
enh76722    5  139519900  139520900      1       1  150064       1.7849      0.03714
enh76723    5  139520800  139521800      1       1  150064       1.7441      0.04057
enh76725    5  139525400  139526400      2       1  150064       3.7874   7.6104e-05
enh76726    5  139536000  139537000      2       1  150064       3.5479   0.00019415
enh76727    5  139544700  139545700      4       1  150064       2.1886     0.014313
enh76730    5  139559500  139560500      2       1  150064       1.9778     0.023978
enh76732    5  139570300  139571300      2       1  150064       3.3055   0.00047409
enh76734    5  139576200  139577200      1       1  150064       1.7828      0.03731
enh76738    5  139599400  139600400      1       1  150064       1.9667      0.02461
enh76740    5  139607700  139608700      3       1  150064       3.4692   0.00026101
enh76755    5  139672200  139673200      1       1  150064       3.4603    0.0002698
enh76756    5  139672900  139673900      1       1  150064       3.4603    0.0002698
enh76758    5  139677900  139678900      3       2  150064       2.5462    0.0054454
enh76759    5  139680700  139681700      1       1  150064       3.6524    0.0001299
enh76760    5  139690900  139691900      3       2  150064       2.0504     0.020161
enh76769    5  139783400  139784400      1       1  150064       3.4622    0.0002679
enh76770    5  139784000  139785000      3       2  150064       2.3455    0.0095016
enh76773    5  139803400  139804400      2       1  150064       3.1766   0.00074499
enh76774    5  139812400  139813400      1       1  150064       2.7565     0.002921
enh76775    5  139927700  139928700      1       1  150064        3.529    0.0002086
enh76783    5  139988200  139989200      1       1  150064       2.8179     0.002417
enh76784    5  140012600  140013600      3       1  150064       3.3482   0.00040674
enh76785    5  140025600  140026600      4       1  150064       1.8292     0.033688
enh76786    5  140043100  140044100      4       2  150064         2.76    0.0028901
enh76787    5  140045200  140046200      3       2  150064       1.8601     0.031433
enh76788    5  140071800  140072800      6       2  150064       4.2326   1.1549e-05
enh76789    5  140079000  140080000      1       1  150064         4.26    1.022e-05
enh76790    5  140080600  140081600      1       1  150064        4.289    8.974e-06
enh76818    5  141062800  141063800      1       1  150064       2.2371      0.01264
enh76824    5  141206800  141207800      3       1  150064       2.4622    0.0069047
enh76825    5  141215200  141216200      3       1  150064       2.4292    0.0075662
enh76826    5  141218100  141219100      1       1  150064       2.4678     0.006798
enh76831    5  141253400  141254400      1       1  150064       2.6916     0.003556
enh76845    5  141357500  141358500      2       1  150064       2.0189      0.02175
enh76849    5  141443100  141444100      1       1  150064       2.0168      0.02186
enh76850    5  141474600  141475600      3       1  150064       1.7614     0.039089
enh76865    5  141659600  141660600      6       1  150064        1.911     0.028005
enh76872    5  141706500  141707500      2       1  150064       3.3327   0.00042999
enh76875    5  141737400  141738400      3       2  150064       2.2247     0.013051
enh76878    5  141769200  141770200      3       1  150064       2.1841     0.014479
enh76922    5  142125800  142126800      1       1  150064        1.886      0.02965
enh76928    5  142157600  142158600      3       2  150064       2.6641    0.0038595
enh77048    5  142718200  142719200      3       2  150064       1.9724     0.024281
enh77051    5  142722400  142723400      3       2  150064       2.8323    0.0023106
enh77062    5  142754000  142755000      2       1  150064       2.2916     0.010966
enh77070    5  142851200  142852200      4       1  150064       2.0069     0.022383
enh77091    5  143185900  143186900      1       1  150064       1.7473      0.04029
enh77104    5  143548100  143549100      2       1  150064       1.7394     0.040981
enh77124    5  145351600  145352600      2       1  150064       1.6537     0.049095
enh77125    5  145355900  145356900      2       1  150064       1.9565     0.025201
enh77146    5  146346800  146347800      4       2  150064       2.8989    0.0018724
enh77164    5  146816300  146817300      2       1  150064       2.5643    0.0051698
enh77203    5  147847200  147848200      2       1  150064       2.7961    0.0025862
enh77204    5  147848800  147849800      4       1  150064       2.4205    0.0077494
enh77277    5  148666000  148667000      3       1  150064       2.7805    0.0027141
enh77278    5  148668100  148669100      2       1  150064       2.0391     0.020722
enh77279    5  148670200  148671200      9       2  150064       2.3006     0.010708
enh77280    5  148674000  148675000      2       1  150064       2.5664    0.0051386
enh77281    5  148677800  148678800      2       1  150064       2.6764    0.0037207
enh77284    5  148700100  148701100      4       2  150064       1.7866     0.037002
enh77286    5  148725800  148726800      3       1  150064       2.2633     0.011808
enh77287    5  148736700  148737700      4       2  150064       2.1907     0.014235
enh77290    5  148750500  148751500      2       1  150064       1.8278     0.033789
enh77302    5  148808100  148809100      2       1  150064       2.4416    0.0073104
enh77303    5  148809700  148810700      2       1  150064       2.3583    0.0091798
enh77338    5  149073000  149074000      3       1  150064       2.2685      0.01165
enh77343    5  149137200  149138200      4       2  150064       1.9622     0.024872
enh77344    5  149142200  149143200      2       1  150064       2.1835       0.0145
enh77347    5  149148600  149149600      2       1  150064       1.8998     0.028727
enh77348    5  149150400  149151400      3       2  150064       2.8434    0.0022316
enh77349    5  149151200  149152200      5       2  150064         2.15     0.015776
enh77350    5  149152500  149153500      6       3  150064       2.3702    0.0088884
enh77352    5  149164000  149165000     11       3  150064       2.0949      0.01809
enh77354    5  149173700  149174700      3       2  150064       2.6996    0.0034711
enh77355    5  149183800  149184800      2       1  150064       1.9012     0.028637
enh77356    5  149191800  149192800      3       2  150064       2.0267     0.021345
enh77358    5  149218800  149219800      2       1  150064       2.6021    0.0046333
enh77359    5  149221100  149222100      5       3  150064       2.2764      0.01141
enh77390    5  149543300  149544300      3       1  150064       1.8449     0.032528
enh77391    5  149556000  149557000      1       1  150064       1.8501      0.03215
enh77397    5  149682200  149683200      1       1  150064       2.9254      0.00172
enh77421    5  149923800  149924800      2       1  150064       1.9048     0.028403
enh77427    5  149988500  149989500      5       2  150064       1.7345     0.041415
enh77507    5  151054100  151055100      5       2  150064       1.6557     0.048894
enh77508    5  151055600  151056600      2       1  150064       2.0692     0.019264
enh77512    5  151067600  151068600      3       2  150064       1.8317       0.0335
enh77541    5  151708600  151709600      1       1  150064       1.9663      0.02463
enh77543    5  151906500  151907500      3       2  150064       4.8291   6.8585e-07
enh77544    5  152011300  152012300      5       3  150064       4.4613    4.074e-06
enh77545    5  152013700  152014700      4       1  150064       4.5408   2.8023e-06
enh77547    5  152732000  152733000      4       2  150064       3.4031   0.00033316
enh77559    5  153275000  153276000      1       1  150064       2.5619     0.005205
enh77560    5  153279000  153280000      3       2  150064       2.6857    0.0036185
enh77565    5  153381800  153382800      6       3  150064       1.9503     0.025571
enh77566    5  153394000  153395000      1       1  150064       3.5429    0.0001979
enh77567    5  153416200  153417200      1       1  150064       3.3471    0.0004083
enh77568    5  153416800  153417800      1       1  150064       3.3858    0.0003548
enh77569    5  153421800  153422800      1       1  150064       3.2758    0.0005269
enh77571    5  153424200  153425200      2       1  150064       3.3895   0.00035009
enh77574    5  153457100  153458100      1       1  150064       3.5687    0.0001794
enh77576    5  153471600  153472600      2       1  150064       2.7495    0.0029845
enh77577    5  153482400  153483400      3       1  150064       3.3069   0.00047167
enh77578    5  153518200  153519200      2       1  150064       3.3595   0.00039046
enh77580    5  153529400  153530400      5       2  150064       4.4161   5.0245e-06
enh77583    5  153573800  153574800      2       1  150064       2.2192     0.013235
enh77584    5  153576600  153577600      3       2  150064       1.6819     0.046297
enh77585    5  153600300  153601300      4       2  150064       2.6029    0.0046219
enh77587    5  153618400  153619400      3       1  150064       3.3166   0.00045556
enh77588    5  153644000  153645000      3       1  150064       4.7744   9.0107e-07
enh77589    5  153646400  153647400      4       2  150064       4.7717   9.1318e-07
enh77590    5  153652400  153653400      6       2  150064       4.6038   2.0745e-06
enh77591    5  153656400  153657400      5       2  150064       5.0118   2.6958e-07
enh77592    5  153664900  153665900      4       2  150064       2.7105    0.0033594
enh77593    5  153666700  153667700      5       3  150064       3.8409   6.1301e-05
enh77594    5  153680000  153681000      1       1  150064         5.37    3.936e-08
enh77595    5  153681100  153682100      5       2  150064       4.4901   3.5603e-06
enh77613    5  154093400  154094400      1       1  150064       1.8972       0.0289
enh77637    5  154319600  154320600      2       1  150064       1.8015     0.035813
enh77647    5  154860100  154861100      4       2  150064       1.9868     0.023473
enh77649    5  155191000  155192000      3       2  150064       1.9917     0.023203
enh77658    5  155700600  155701600      4       2  150064       2.2379     0.012613
enh77659    5  155752700  155753700      1       1  150064       2.4165     0.007836
enh77660    5  155755800  155756800      3       1  150064       2.5903    0.0047949
enh77662    5  155822100  155823100      3       2  150064       1.8892     0.029433
enh77663    5  155823800  155824800      7       3  150064       2.6671    0.0038249
enh77664    5  155826300  155827300      3       2  150064       1.9817     0.023757
enh77665    5  155832600  155833600      3       1  150064       3.3589   0.00039125
enh77667    5  155837500  155838500      2       1  150064       2.8817    0.0019778
enh77668    5  155838500  155839500      2       1  150064       3.4327   0.00029881
enh77670    5  155857600  155858600      3       2  150064        3.516   0.00021904
enh77671    5  155901300  155902300      4       1  150064       1.8308     0.033563
enh77700    5  156797500  156798500      2       1  150064       1.7414     0.040808
enh77706    5  156900300  156901300      4       2  150064       1.7662     0.038682
enh77738    5  157254600  157255600      5       3  150064       2.2176     0.013293
enh77739    5  157255600  157256600      3       1  150064       1.9981     0.022853
enh77810    5  158446900  158447900      3       2  150064       1.8624     0.031273
enh77827    5  158497600  158498600      3       2  150064       3.7267   9.7009e-05
enh77829    5  158502100  158503100      7       3  150064       1.6921     0.045312
enh77831    5  158544600  158545600     10       2  150064       3.3435   0.00041364
enh77835    5  158607400  158608400      2       1  150064       2.4224     0.007709
enh77836    5  158610600  158611600      1       1  150064       4.3201    7.798e-06
enh77838    5  158616000  158617000      1       1  150064       2.4105     0.007966
enh77851    5  159199400  159200400      2       1  150064        2.014     0.022005
enh77878    5  159596200  159597200      4       1  150064       2.0598     0.019711
enh77879    5  159601800  159602800      6       3  150064       1.7061     0.043991
enh77911    5  162959200  162960200      3       2  150064       1.9173     0.027603
enh77917    5  167367000  167368000      5       1  150064       2.1449     0.015982
enh77931    5  167599100  167600100      2       1  150064       1.8398       0.0329
enh77934    5  167636400  167637400      4       2  150064       2.0931     0.018171
enh77940    5  167914300  167915300      2       1  150064       2.0713     0.019165
enh77941    5  167978900  167979900      1       1  150064       2.0701      0.01922
enh77943    5  168002100  168003100      2       1  150064       2.3522    0.0093307
enh77944    5  168004000  168005000      1       1  150064       2.2049      0.01373
enh77948    5  168161600  168162600      2       1  150064       1.6625     0.048203
enh77962    5  168477700  168478700      3       2  150064       2.6891    0.0035818
enh78000    5  170058600  170059600      3       2  150064       1.6474     0.049739
enh78007    5  170845200  170846200      3       1  150064       1.7977     0.036113
enh78032    5  171372500  171373500      5       3  150064       1.7239     0.042367
enh78056    5  171590900  171591900      1       1  150064       1.8392      0.03294
enh78083    5  171923500  171924500      3       1  150064       1.9439     0.025951
enh78084    5  171930600  171931600      2       1  150064       2.2841     0.011181
enh78085    5  171935700  171936700      5       3  150064       1.7157     0.043105
enh78090    5  172029800  172030800      2       1  150064       1.7825     0.037338
enh78147    5  172358300  172359300      4       2  150064       1.9138     0.027824
enh78153    5  172383700  172384700      2       1  150064       2.5043     0.006134
enh78155    5  172409600  172410600      3       1  150064       2.8339    0.0022993
enh78165    5  172446800  172447800      1       1  150064       2.3182      0.01022
enh78166    5  172455900  172456900      4       2  150064       2.4613    0.0069219
enh78171    5  172485600  172486600      6       2  150064       2.2279     0.012944
enh78172    5  172492400  172493400      4       2  150064       1.7981     0.036083
enh78173    5  172493600  172494600      3       2  150064       2.6731    0.0037575
enh78176    5  172525700  172526700      2       1  150064       3.3389   0.00042058
enh78179    5  172591800  172592800      4       2  150064       2.6161    0.0044468
enh78214    5  173305000  173306000      2       1  150064        2.029      0.02123
enh78215    5  173310100  173311100      1       1  150064       1.7681      0.03852
enh78216    5  173311300  173312300      3       2  150064       2.3591    0.0091586
enh78219    5  173321900  173322900      1       1  150064       1.7755      0.03791
enh78234    5  173360600  173361600      2       1  150064       1.7105     0.043587
enh78242    5  173998700  173999700      2       1  150064       2.0569     0.019846
enh78258    5  175114900  175115900      3       1  150064       1.8098     0.035164
enh78266    5  175798600  175799600      1       1  150064        2.228      0.01294
enh78270    5  175821800  175822800      1       1  150064       2.2147      0.01339
enh78272    5  175828600  175829600      1       1  150064       1.7835      0.03725
enh78273    5  175834500  175835500      1       1  150064        1.862       0.0313
enh78275    5  175843700  175844700      4       2  150064       2.1044     0.017671
enh78282    5  175900000  175901000      1       1  150064       2.0208      0.02165
enh78348    5  176966300  176967300      1       1  150064       3.0105     0.001304
enh78349    5  176967100  176968100      2       1  150064       3.3785   0.00036438
enh78350    5  176970100  176971100      2       1  150064       2.5569    0.0052804
enh78351    5  176971900  176972900      3       1  150064       2.7995    0.0025592
enh78352    5  176972900  176973900      1       1  150064       3.0418     0.001176
enh78353    5  176973600  176974600      3       1  150064       3.4147   0.00031929
enh78354    5  176974900  176975900      2       1  150064        2.483    0.0065141
enh78355    5  176976200  176977200      1       1  150064       3.0229     0.001252
enh78374    5  177887600  177888600      4       1  150064        1.744     0.040583
enh78388    5  178667800  178668800      4       2  150064       2.8477    0.0022016
enh78389    5  178692800  178693800      4       2  150064       1.7484       0.0402
enh78390    5  178697600  178698600      5       2  150064       2.0329     0.021034
enh78405    5  179127700  179128700      3       2  150064       1.8618     0.031316
enh78406    5  179158500  179159500      1       1  150064       1.7517      0.03991
enh78410    5  179173600  179174600      2       1  150064        2.379    0.0086801
enh78412    5  179181400  179182400      1       1  150064       1.8827      0.02987
enh78413    5  179186300  179187300      4       2  150064       1.8363      0.03316
enh78414    5  179189300  179190300      1       1  150064       1.8839      0.02979
enh78421    5  179234700  179235700      2       1  150064       1.8454     0.032487
enh78468    5  180678300  180679300      2       1  150064       2.0171     0.021843
enh78497    6    1629200    1630200      2       1  150064       1.7072     0.043891
enh78498    6    1630200    1631200      7       3  150064       2.1912     0.014219
enh78520    6    1837600    1838600      2       1  150064       1.7355     0.041322
enh78528    6    1900400    1901400      3       2  150064       1.8765     0.030295
enh78536    6    2086300    2087300      1       1  150064       1.7174      0.04295
enh78558    6    2449200    2450200      4       2  150064        1.791     0.036648
enh78603    6    2957800    2958800     12       3  150064       2.3563     0.009229
enh78604    6    2960300    2961300      5       2  150064       2.0789     0.018814
enh78648    6    3454600    3455600      2       1  150064       2.0593     0.019733
enh78652    6    3722600    3723600      4       2  150064       2.1146     0.017231
enh78655    6    3739100    3740100     11       4  150064       2.4341    0.0074637
enh78658    6    3745700    3746700      1       1  150064       3.4266    0.0003056
enh78660    6    3752900    3753900      1       1  150064       3.2207    0.0006394
enh78661    6    3759100    3760100     10       3  150064       1.9274     0.026965
enh78669    6    3812800    3813800      5       2  150064       1.6547     0.048992
enh78693    6    4023500    4024500      2       1  150064       1.7887     0.036835
enh78694    6    4026800    4027800      1       1  150064       1.7277      0.04202
enh78697    6    4055300    4056300      1       1  150064       1.8429      0.03267
enh78699    6    4126100    4127100      2       1  150064       2.2494     0.012243
enh78702    6    4253500    4254500      5       2  150064       2.0564     0.019874
enh78704    6    4287800    4288800      6       3  150064       2.8012    0.0025455
enh78733    6    4804200    4805200      2       1  150064       1.8765     0.030291
enh78738    6    4813700    4814700      1       1  150064       2.2353       0.0127
enh78739    6    4814400    4815400      3       2  150064       2.4253    0.0076477
enh78740    6    4846900    4847900      3       1  150064       2.8669    0.0020729
enh78745    6    4876700    4877700      1       1  150064       1.8422      0.03272
enh78748    6    4907900    4908900      3       1  150064        2.493    0.0063334
enh78749    6    4914200    4915200      3       2  150064       2.4501    0.0071411
enh78769    6    5294700    5295700      4       2  150064       1.7029     0.044289
enh78772    6    5359400    5360400      2       1  150064       1.9816     0.023764
enh78774    6    5384200    5385200      6       3  150064       1.7233     0.042418
enh78833    6    6885500    6886500      6       2  150064       2.7146    0.0033183
enh78834    6    6892000    6893000      3       2  150064       1.7296     0.041853
enh78855    6    7142100    7143100      4       2  150064        1.671     0.047356
enh78884    6    7242600    7243600      1       1  150064       2.1028      0.01774
enh78898    6    7784600    7785600      1       1  150064       2.1434      0.01604
enh78915    6    8182500    8183500      4       2  150064       1.8172     0.034592
enh78972    6   11236400   11237400      6       3  150064       2.4664    0.0068243
enh78995    6   11434700   11435700      7       4  150064       2.5466    0.0054386
enh78996    6   11437700   11438700      5       3  150064       1.7204     0.042678
enh78998    6   11494600   11495600     12       2  150064       3.6122    0.0001518
enh79001    6   11609400   11610400      4       2  150064       2.1913     0.014214
enh79002    6   11614200   11615200      1       1  150064       2.1399      0.01618
enh79020    6   11918700   11919700      2       1  150064       2.0879     0.018405
enh79026    6   12021000   12022000      7       3  150064       2.0278     0.021293
enh79029    6   12033200   12034200      5       3  150064       1.8677     0.030901
enh79030    6   12033700   12034700      2       1  150064       2.0669     0.019373
enh79031    6   12034400   12035400      1       1  150064       1.9296      0.02683
enh79045    6   12124400   12125400      2       1  150064       1.9078      0.02821
enh79118    6   13268800   13269800      4       2  150064       2.4057    0.0080713
enh79119    6   13269600   13270600      4       2  150064       1.7025     0.044333
enh79120    6   13279400   13280400      7       2  150064       2.4804    0.0065622
enh79148    6   13452500   13453500      2       1  150064       2.0314     0.021105
enh79149    6   13454700   13455700      3       1  150064       2.0997     0.017878
enh79167    6   13611600   13612600      2       1  150064       1.7088     0.043746
enh79170    6   13660800   13661800      2       1  150064        2.582    0.0049121
enh79176    6   13689200   13690200      1       1  150064       1.8392      0.03294
enh79177    6   13693300   13694300      2       1  150064       2.0218       0.0216
enh79178    6   13694700   13695700      3       1  150064       2.0397     0.020691
enh79179    6   13695600   13696600      2       1  150064        1.662     0.048258
enh79182    6   13700100   13701100      1       1  150064       2.4325     0.007498
enh79185    6   13707800   13708800      2       1  150064       2.7686    0.0028147
enh79186    6   13712900   13713900      3       1  150064       1.6542     0.049039
enh79190    6   13762600   13763600      2       1  150064        1.824     0.034077
enh79215    6   14549400   14550400      3       1  150064       2.2503     0.012217
enh79216    6   14551100   14552100      7       3  150064       2.2368      0.01265
enh79219    6   14655400   14656400      5       2  150064       1.9658     0.024659
enh79220    6   14656600   14657600      4       2  150064       1.6865     0.045847
enh79241    6   15066400   15067400      2       1  150064       1.8654     0.031062
enh79268    6   15304600   15305600      3       2  150064       1.6587     0.048591
enh79273    6   15326500   15327500      4       2  150064       1.7616     0.039068
enh79284    6   15351400   15352400      4       2  150064        1.718     0.042899
enh79288    6   15356900   15357900      1       1  150064       2.0375       0.0208
enh79312    6   15409100   15410100      1       1  150064       2.0873      0.01843
enh79352    6   15562800   15563800      1       1  150064       2.0363      0.02086
enh79363    6   15880000   15881000      7       3  150064       2.3943     0.008326
enh79364    6   15897200   15898200      3       2  150064       1.9535     0.025378
enh79368    6   16005200   16006200      3       2  150064       2.0398     0.020684
enh79382    6   16146200   16147200      2       1  150064       1.7475     0.040277
enh79386    6   16201100   16202100      1       1  150064       3.1826    0.0007299
enh79390    6   16218500   16219500     18       4  150064       2.5144    0.0059624
enh79391    6   16223200   16224200      2       1  150064       2.6239    0.0043467
enh79392    6   16228800   16229800      3       1  150064       2.8882    0.0019371
enh79393    6   16229500   16230500      3       1  150064       2.2754     0.011441
enh79396    6   16244100   16245100      4       2  150064       2.3567    0.0092181
enh79399    6   16319900   16320900      1       1  150064       2.3947     0.008318
enh79402    6   16335000   16336000      2       1  150064        2.782    0.0027009
enh79405    6   16351300   16352300      2       1  150064       1.7659     0.038707
enh79410    6   16399500   16400500     12       4  150064       2.1653     0.015184
enh79411    6   16400900   16401900      3       2  150064       2.3606    0.0091226
enh79414    6   16409800   16410800      3       1  150064       1.8456     0.032472
enh79415    6   16412800   16413800      7       4  150064       1.7128     0.043373
enh79419    6   16433300   16434300      4       2  150064        1.802     0.035773
enh79450    6   16683600   16684600      7       3  150064        2.073     0.019084
enh79463    6   16719500   16720500      4       2  150064       2.1306     0.016562
enh79464    6   16724900   16725900      1       1  150064       2.0712      0.01917
enh79465    6   16728000   16729000      2       1  150064       2.7845    0.0026806
enh79466    6   16729000   16730000      6       3  150064       2.7821    0.0027003
enh79467    6   16730900   16731900      5       3  150064       2.3972    0.0082609
enh79471    6   16742400   16743400     11       4  150064        1.952      0.02547
enh79477    6   16752500   16753500      5       2  150064       2.5743    0.0050217
enh79478    6   16754800   16755800      1       1  150064       1.7918      0.03658
enh79479    6   16758100   16759100      3       2  150064       2.4419    0.0073045
enh79507    6   17413200   17414200      2       1  150064       1.9132     0.027858
enh79508    6   17417900   17418900      1       1  150064       2.0206      0.02166
enh79538    6   17865400   17866400      7       3  150064       1.7571     0.039449
enh79586    6   18121800   18122800      2       1  150064        1.788      0.03689
enh79591    6   18327300   18328300     12       4  150064       2.5316    0.0056765
enh79604    6   19035200   19036200      1       1  150064       2.2543      0.01209
enh79608    6   19303400   19304400      4       2  150064       1.7558     0.039562
enh79616    6   19801200   19802200      8       2  150064       2.0575      0.01982
enh79618    6   19803400   19804400     10       3  150064       2.0099     0.022221
enh79622    6   19848700   19849700      3       1  150064       1.6581     0.048649
enh79624    6   19851200   19852200      3       1  150064       1.7088     0.043745
enh79625    6   20098200   20099200      1       1  150064       1.7795      0.03758
enh79652    6   20535500   20536500      7       2  150064       2.6623    0.0038802
enh79657    6   20804600   20805600      1       1  150064       2.9363     0.001661
[truncated: 699,211 more chars]
