# Supplementary material for: Identifying enhancer properties associated with genetic risk for complex traits using regulome-wide association studies
Source: PLoS Comput Biol. 2022 Sep 7;18(9):e1010430. doi: 10.1371/journal.pcbi.1010430 (PMC9484640; doi:10.1371/journal.pcbi.1010430)
Supplement: S3 Table — Sample names are as described in the ROADMAP epigenomics project integrative analysis portal: https://egg2.wustl.edu/roadmap/web_portal/meta.html. (ZIP) [file pcbi.1010430.s010.zip › supplemental_table3/E078gi-duodenum_sig_enhancers05.gcov.out]

GENE       CHR      START       STOP  NSNPS  NPARAM       N        ZSTAT            P
enh52079     1     841900     842900      1       1  150064       1.8239      0.03408
enh52082     1     894900     895900      1       1  150064       1.8429      0.03267
enh52105     1    1168400    1169400      2       1  150064       1.7908     0.036659
enh52115     1    1253400    1254400      2       1  150064       1.8249     0.034007
enh52144     1    1473600    1474600      1       1  150064       1.6972      0.04483
enh52169     1    1706000    1707000      4       2  150064       2.1726     0.014906
enh52190     1    1841200    1842200      3       1  150064       2.0797     0.018775
enh52200     1    2043200    2044200      4       1  150064       2.5425    0.0055028
enh52201     1    2058200    2059200      2       1  150064       3.0317    0.0012161
enh52202     1    2063200    2064200      1       1  150064       2.0727       0.0191
enh52203     1    2067600    2068600      2       1  150064       2.0175     0.021824
enh52204     1    2080000    2081000      1       1  150064       3.5192    0.0002164
enh52205     1    2082000    2083000      8       2  150064       3.1532   0.00080743
enh52207     1    2106200    2107200      4       2  150064       2.8717    0.0020412
enh52211     1    2127000    2128000      2       1  150064       2.5265    0.0057606
enh52221     1    2173500    2174500      2       1  150064       3.3947   0.00034357
enh52226     1    2181400    2182400      3       2  150064        1.878     0.030188
enh52237     1    2211100    2212100      3       1  150064       2.1734     0.014875
enh52238     1    2214900    2215900      5       3  150064       1.7983     0.036064
enh52242     1    2233300    2234300      3       1  150064       2.0768     0.018912
enh52243     1    2236100    2237100      5       3  150064       2.5458    0.0054515
enh52259     1    2485900    2486900      1       1  150064       2.5752     0.005009
enh52266     1    2525400    2526400      2       1  150064       2.7807    0.0027122
enh52267     1    2541900    2542900      1       1  150064       2.6463     0.004069
enh52276     1    3043300    3044300      2       1  150064       1.8963     0.028961
enh52285     1    3123600    3124600      3       1  150064       3.2339    0.0006105
enh52286     1    3137300    3138300      9       3  150064       1.7358     0.041298
enh52339     1    4198400    4199400      6       2  150064       2.9348    0.0016687
enh52340     1    4231000    4232000     10       3  150064       3.1256   0.00088726
enh52351     1    5831000    5832000      6       3  150064       2.5669    0.0051309
enh52359     1    6088100    6089100      2       1  150064       1.7294      0.04187
enh52368     1    6260200    6261200      1       1  150064       1.7453      0.04047
enh52397     1    6531900    6532900      2       1  150064       2.2622     0.011844
enh52401     1    6552000    6553000      3       1  150064       1.9459     0.025835
enh52402     1    6555400    6556400      2       1  150064       2.0574     0.019824
enh52405     1    6568000    6569000      5       2  150064       2.9505    0.0015862
enh52413     1    6644200    6645200      1       1  150064       3.4842    0.0002468
enh52416     1    6657700    6658700      2       1  150064       1.9506      0.02555
enh52417     1    6658400    6659400      6       3  150064       1.6901     0.045505
enh52419     1    6669300    6670300      2       1  150064       1.8024     0.035742
enh52421     1    6676200    6677200      2       1  150064       3.3689   0.00037737
enh52422     1    6682900    6683900      1       1  150064       4.1984    1.344e-05
enh52425     1    6732300    6733300      4       2  150064       4.1863   1.4177e-05
enh52426     1    6759600    6760600      3       1  150064        3.954   3.8435e-05
enh52428     1    6764300    6765300      5       2  150064       4.1504   1.6596e-05
enh52433     1    6847100    6848100      3       1  150064       1.7795     0.037581
enh52438     1    6862500    6863500      1       1  150064       1.6802      0.04646
enh52453     1    7020100    7021100      1       1  150064       1.9101      0.02806
enh52483     1    7830000    7831000      1       1  150064       1.8858      0.02966
enh52486     1    7846100    7847100      5       2  150064       2.1626     0.015287
enh52490     1    8002500    8003500      2       1  150064       2.0947     0.018098
enh52493     1    8030500    8031500      1       1  150064       2.5412     0.005524
enh52521     1    8195200    8196200      8       3  150064       2.3241     0.010059
enh52544     1    8362800    8363800      3       1  150064       2.8474    0.0022042
enh52545     1    8373400    8374400      4       2  150064       4.3324   7.3757e-06
enh52546     1    8377300    8378300      1       1  150064       3.5064    0.0002271
enh52547     1    8383500    8384500      3       2  150064       3.6196    0.0001475
enh52550     1    8412400    8413400      3       2  150064       4.7419   1.0588e-06
enh52551     1    8415100    8416100      4       2  150064       3.8114   6.9095e-05
enh52553     1    8422900    8423900      2       1  150064       4.8417   6.4364e-07
enh52556     1    8429600    8430600      3       1  150064       2.8972    0.0018824
enh52558     1    8436000    8437000      3       2  150064       4.2536    1.052e-05
enh52560     1    8440000    8441000      2       1  150064       3.5915   0.00016438
enh52562     1    8444400    8445400      2       1  150064       4.8974   4.8548e-07
enh52563     1    8446900    8447900      3       1  150064       5.1215   1.5158e-07
enh52564     1    8450800    8451800      3       2  150064       2.9505    0.0015861
enh52565     1    8452500    8453500      1       1  150064       5.5087    1.807e-08
enh52566     1    8454500    8455500      2       1  150064       3.3185   0.00045251
enh52568     1    8464400    8465400      2       1  150064       4.6602   1.5796e-06
enh52569     1    8466200    8467200      5       2  150064       5.1255   1.4839e-07
enh52571     1    8472700    8473700      2       1  150064       4.9856   3.0891e-07
enh52573     1    8475800    8476800      6       3  150064       5.1497   1.3042e-07
enh52576     1    8487900    8488900      1       1  150064       5.7199     5.33e-09
enh52577     1    8498200    8499200      1       1  150064        5.656    7.747e-09
enh52578     1    8500900    8501900      2       1  150064       4.5893   2.2235e-06
enh52579     1    8508300    8509300      1       1  150064       2.0523      0.02007
enh52580     1    8509700    8510700      3       2  150064       3.2243    0.0006314
enh52581     1    8515000    8516000      2       1  150064       2.2024     0.013818
enh52584     1    8524600    8525600      2       1  150064       2.4679    0.0067951
enh52585     1    8526600    8527600      3       2  150064       2.2527     0.012137
enh52586     1    8534000    8535000      1       1  150064       3.1854    0.0007228
enh52587     1    8537000    8538000      2       1  150064       3.2278   0.00062379
enh52588     1    8542800    8543800      2       1  150064       2.1847     0.014455
enh52589     1    8556900    8557900      3       1  150064       2.7352    0.0031169
enh52590     1    8566700    8567700      2       1  150064       3.8356   6.2631e-05
enh52591     1    8569100    8570100      2       1  150064       2.9289    0.0017009
enh52592     1    8569600    8570600      3       1  150064       2.7786    0.0027297
enh52599     1    8596600    8597600      3       1  150064       2.9378    0.0016526
enh52600     1    8600900    8601900      2       1  150064       3.9022   4.7664e-05
enh52601     1    8611400    8612400      3       2  150064        2.269     0.011635
enh52602     1    8614900    8615900      2       1  150064       3.0698    0.0010711
enh52603     1    8620800    8621800      1       1  150064       2.5716     0.005062
enh52604     1    8623100    8624100      3       2  150064       2.3761    0.0087482
enh52607     1    8655900    8656900      3       2  150064       2.9481    0.0015987
enh52608     1    8657400    8658400      1       1  150064       3.1292    0.0008763
enh52609     1    8659200    8660200      2       1  150064       2.9415    0.0016333
enh52610     1    8662600    8663600      3       1  150064        2.622    0.0043712
enh52611     1    8686100    8687100      1       1  150064       2.9013     0.001858
enh52614     1    8703800    8704800      1       1  150064       2.8288     0.002336
enh52617     1    8711800    8712800      1       1  150064       2.6695     0.003798
enh52619     1    8722400    8723400      1       1  150064       2.2886      0.01105
enh52620     1    8725400    8726400      2       1  150064        2.471    0.0067368
enh52622     1    8730500    8731500      2       1  150064       2.3313     0.009868
enh52625     1    8741400    8742400      2       1  150064         2.38    0.0086572
enh52626     1    8744300    8745300      1       1  150064       2.2705      0.01159
enh52630     1    8758700    8759700      2       1  150064       2.7285     0.003181
enh52634     1    8766900    8767900      4       2  150064       2.4406    0.0073308
enh52636     1    8772800    8773800      2       1  150064       2.4944    0.0063093
enh52641     1    8787600    8788600      2       1  150064       3.5067   0.00022689
enh52655     1    8907700    8908700      1       1  150064        1.827      0.03385
enh52662     1    8950300    8951300      3       1  150064       2.8461    0.0022127
enh52664     1    8977900    8978900      4       1  150064       2.2139     0.013419
enh52666     1    9001400    9002400      5       2  150064       3.0196    0.0012654
enh52714     1    9341800    9342800      3       2  150064       1.9404     0.026165
enh52732     1    9409400    9410400      3       2  150064       2.2167     0.013322
enh52738     1    9422500    9423500      4       2  150064       1.7315     0.041684
enh52772     1    9651400    9652400      1       1  150064       1.8634       0.0312
enh52804     1    9937400    9938400      1       1  150064        1.953      0.02541
enh52810     1    9960100    9961100      2       1  150064       1.7542     0.039694
enh52860     1   10367700   10368700      3       1  150064       1.7143     0.043237
enh52912     1   10774100   10775100      1       1  150064       1.9622      0.02487
enh52932     1   10960600   10961600      2       1  150064       2.4648    0.0068552
enh52966     1   11335000   11336000      1       1  150064       2.0523      0.02007
enh52995     1   11942800   11943800      3       2  150064       2.1546     0.015597
enh52996     1   11953300   11954300      3       1  150064       1.6978     0.044768
enh53001     1   11981000   11982000      6       3  150064       1.9053      0.02837
enh53003     1   11986800   11987800      7       4  150064       1.8207     0.034324
enh53005     1   11990200   11991200      2       1  150064       1.7587     0.039313
enh53007     1   11995500   11996500      4       2  150064       2.1548     0.015588
enh53008     1   11998500   11999500      2       1  150064       1.9438      0.02596
enh53009     1   12000300   12001300      4       1  150064       2.0448     0.020437
enh53019     1   12112300   12113300      5       2  150064       1.7028     0.044306
enh53020     1   12147700   12148700      1       1  150064       2.0218       0.0216
enh53026     1   12190200   12191200      3       1  150064       1.6689     0.047567
enh53115     1   14028900   14029900      3       2  150064       2.6984    0.0034838
enh53122     1   14057600   14058600      2       1  150064       1.7371     0.041187
enh53123     1   14074300   14075300      2       1  150064       1.6562     0.048838
enh53138     1   14467300   14468300      5       1  150064       1.7796     0.037574
enh53139     1   14468800   14469800      1       1  150064       1.6605      0.04841
enh53142     1   14585700   14586700      4       2  150064       2.0499     0.020188
enh53146     1   14813200   14814200      3       2  150064        2.427    0.0076113
enh53151     1   14847500   14848500      1       1  150064       2.0798      0.01877
enh53163     1   15207200   15208200      1       1  150064        1.871      0.03067
enh53227     1   15692600   15693600      2       1  150064       2.5178    0.0059043
enh53284     1   16151900   16152900      8       1  150064        1.908     0.028199
enh53315     1   16345800   16346800      8       3  150064       1.9396     0.026214
enh53317     1   16352900   16353900      5       3  150064       2.0835     0.018603
enh53318     1   16353500   16354500      3       2  150064       2.0894     0.018335
enh53350     1   16546100   16547100      2       1  150064       2.2251     0.013037
enh53351     1   16564000   16565000      2       1  150064       2.7283    0.0031827
enh53352     1   16570400   16571400      1       1  150064        2.126      0.01675
enh53355     1   16593900   16594900      5       1  150064       2.1266     0.016727
enh53357     1   16617100   16618100      2       1  150064        2.191     0.014226
enh53358     1   16620100   16621100      3       2  150064       1.8576     0.031611
enh53359     1   16643500   16644500      4       1  150064       1.9899     0.023302
enh53360     1   16644900   16645900      3       1  150064       2.0685     0.019295
enh53362     1   16650500   16651500      1       1  150064       2.2849      0.01116
enh53364     1   16679400   16680400      1       1  150064       2.0801      0.01876
enh53365     1   16689500   16690500      3       2  150064       1.9634     0.024801
enh53366     1   16690700   16691700      3       1  150064       1.9097     0.028088
enh53367     1   16691700   16692700      3       1  150064       1.8321     0.033471
enh53369     1   16698500   16699500      2       1  150064       1.7669     0.038622
enh53371     1   16701300   16702300      1       1  150064       1.8357       0.0332
enh53372     1   16703500   16704500      1       1  150064       1.8561      0.03172
enh53373     1   16711100   16712100      3       1  150064       1.7799     0.037547
enh53374     1   16714000   16715000      3       1  150064       1.8696     0.030773
enh53376     1   16723000   16724000      3       1  150064       2.1032     0.017725
enh53379     1   16824100   16825100      3       1  150064       1.8836     0.029809
enh53380     1   16826600   16827600      3       1  150064        2.091     0.018265
enh53382     1   16839500   16840500      1       1  150064       2.1937      0.01413
enh53400     1   17287500   17288500      3       2  150064       1.7123     0.043425
enh53403     1   17310700   17311700      4       2  150064       4.2187   1.2287e-05
enh53406     1   17342000   17343000      5       1  150064       2.0792     0.018802
enh53407     1   17349700   17350700      6       3  150064       1.9207     0.027385
enh53409     1   17371300   17372300      6       2  150064        2.306     0.010557
enh53411     1   17378200   17379200      3       2  150064       2.7772    0.0027413
enh53412     1   17386400   17387400      2       1  150064       3.0875    0.0010093
enh53414     1   17390100   17391100      9       3  150064       2.0368     0.020835
enh53415     1   17392700   17393700      2       1  150064       2.7817    0.0027034
enh53416     1   17393400   17394400      4       2  150064       3.2053    0.0006746
enh53479     1   18486600   18487600      1       1  150064       2.9971     0.001363
enh53488     1   19218600   19219600      2       1  150064       1.6971     0.044838
enh53500     1   19263500   19264500      2       1  150064       1.7529     0.039814
enh53532     1   19640200   19641200      4       2  150064       2.1806     0.014606
enh53542     1   19695700   19696700      4       2  150064       1.8083      0.03528
enh53576     1   19821700   19822700      2       1  150064       3.1151    0.0009193
enh53579     1   19835200   19836200      4       2  150064        2.021     0.021641
enh53591     1   19939200   19940200      1       1  150064       1.7696       0.0384
enh53597     1   19966700   19967700      1       1  150064       2.3371     0.009718
enh53631     1   20420200   20421200      5       3  150064       2.1564     0.015525
enh53632     1   20422000   20423000      4       2  150064       1.6931     0.045221
enh53650     1   20651400   20652400      4       2  150064       1.8356     0.033212
enh53653     1   20805200   20806200      2       1  150064       2.0279     0.021283
enh53655     1   20819400   20820400      2       1  150064       1.7513      0.03995
enh53673     1   21059800   21060800      2       1  150064       2.8097    0.0024792
enh53674     1   21065500   21066500      1       1  150064       2.3174      0.01024
enh53677     1   21114600   21115600      2       1  150064       2.4415    0.0073133
enh53683     1   21320100   21321100      3       1  150064       2.0736     0.019059
enh53684     1   21323600   21324600      4       2  150064       1.8866     0.029605
enh53687     1   21339200   21340200      2       1  150064       2.0674     0.019346
enh53688     1   21339700   21340700      1       1  150064       2.9003     0.001864
enh53690     1   21354600   21355600      2       1  150064       1.8582     0.031568
enh53691     1   21359000   21360000      1       1  150064       1.8696      0.03077
enh53692     1   21361400   21362400      2       1  150064       1.9996     0.022773
enh53693     1   21369100   21370100      6       3  150064       2.5651    0.0051572
enh53696     1   21376200   21377200      3       1  150064       2.3494     0.009401
enh53698     1   21395700   21396700      2       1  150064       1.9849      0.02358
enh53699     1   21402100   21403100      1       1  150064       1.6685      0.04761
enh53700     1   21403200   21404200      4       2  150064       2.5195    0.0058759
enh53701     1   21416300   21417300      2       1  150064       2.7459    0.0030177
enh53703     1   21437500   21438500      1       1  150064       2.8777     0.002003
enh53704     1   21438900   21439900      3       1  150064       2.1512     0.015729
enh53708     1   21465800   21466800      1       1  150064       2.4763     0.006638
enh53709     1   21476200   21477200      1       1  150064       1.7347       0.0414
enh53711     1   21489400   21490400      2       1  150064        2.621    0.0043839
enh53712     1   21491300   21492300      3       2  150064       2.7427    0.0030472
enh53713     1   21497600   21498600      3       1  150064       2.9716     0.001481
enh53714     1   21499800   21500800      3       1  150064       2.3763    0.0087447
enh53717     1   21521100   21522100      1       1  150064       1.7381       0.0411
enh53774     1   21998800   21999800      4       2  150064       2.1205     0.016982
enh53776     1   22031400   22032400      2       1  150064       2.3152     0.010301
enh53779     1   22088400   22089400      9       4  150064       1.7754     0.037916
enh53780     1   22090900   22091900      3       1  150064        1.892     0.029244
enh53815     1   22350000   22351000      5       2  150064       2.2927     0.010933
enh53816     1   22352900   22353900      7       2  150064       2.7309     0.003158
enh53821     1   22374700   22375700      2       1  150064       3.2572   0.00056259
enh53827     1   22398800   22399800      1       1  150064       3.3647    0.0003831
enh53837     1   22448900   22449900      6       4  150064       2.0705     0.019203
enh53882     1   23141600   23142600      8       2  150064       1.9944     0.023055
enh53884     1   23155800   23156800      5       3  150064       1.9602     0.024988
enh53975     1   24074100   24075100      1       1  150064       2.1532      0.01565
enh53976     1   24085200   24086200      1       1  150064       1.8901      0.02937
enh53980     1   24106300   24107300      1       1  150064       1.6674      0.04772
enh54012     1   24372800   24373800      4       2  150064       2.5537      0.00533
enh54033     1   24717200   24718200      5       2  150064       1.7514     0.039939
enh54034     1   24719300   24720300      2       1  150064       2.4106    0.0079635
enh54037     1   24744800   24745800      4       2  150064       2.1968     0.014018
enh54038     1   24751800   24752800      3       1  150064       2.3796    0.0086663
enh54043     1   24833400   24834400      1       1  150064       2.5335     0.005646
enh54045     1   24867200   24868200      6       2  150064       2.8995    0.0018685
enh54051     1   24967400   24968400      2       1  150064       2.5702    0.0050815
enh54261     1   26881500   26882500      2       1  150064       1.8363     0.033157
enh54267     1   27017200   27018200      1       1  150064       2.4913     0.006363
enh54269     1   27033600   27034600      2       1  150064       2.6037    0.0046111
enh54270     1   27041800   27042800      1       1  150064       2.7222     0.003242
enh54271     1   27048300   27049300      1       1  150064       2.7248     0.003217
enh54272     1   27052100   27053100      3       1  150064       2.5882    0.0048246
enh54278     1   27076400   27077400      1       1  150064       2.7081     0.003383
enh54279     1   27079400   27080400      2       1  150064       2.5595    0.0052415
enh54280     1   27094700   27095700      1       1  150064       2.7557     0.002928
enh54285     1   27117200   27118200      1       1  150064       2.6875     0.003599
enh54287     1   27121200   27122200      3       1  150064       2.4556    0.0070317
enh54288     1   27123900   27124900      1       1  150064       2.7391      0.00308
enh54293     1   27157500   27158500      1       1  150064        2.646     0.004073
enh54295     1   27175400   27176400      1       1  150064       2.4217     0.007724
enh54296     1   27179400   27180400      1       1  150064       3.8436    6.061e-05
enh54298     1   27203900   27204900      1       1  150064       2.0777      0.01887
enh54299     1   27214800   27215800      1       1  150064       2.4794      0.00658
enh54302     1   27233200   27234200      2       1  150064       2.1236     0.016853
enh54306     1   27246900   27247900      2       1  150064       2.7103    0.0033606
enh54307     1   27249500   27250500      1       1  150064        2.512     0.006003
enh54327     1   27448800   27449800      1       1  150064       2.1775      0.01472
enh54333     1   27466400   27467400      1       1  150064       1.6802      0.04646
enh54355     1   27693900   27694900      1       1  150064       1.8301      0.03362
enh54416     1   27900000   27901000      2       1  150064       1.9362     0.026424
enh54427     1   27932700   27933700      2       1  150064       1.9507     0.025546
enh54430     1   27947800   27948800      2       1  150064       1.6501     0.049462
enh54431     1   27951600   27952600      1       1  150064       2.1084       0.0175
enh54432     1   27955200   27956200      2       1  150064        1.664     0.048061
enh54434     1   27957800   27958800      7       3  150064       1.8081     0.035298
enh54436     1   27970000   27971000      1       1  150064       1.9646      0.02473
enh54470     1   28269900   28270900      1       1  150064        2.197      0.01401
enh54486     1   28431500   28432500      3       2  150064        2.405    0.0080863
enh54492     1   28462000   28463000      2       1  150064       3.3469   0.00040867
enh54510     1   28575800   28576800      2       1  150064       1.7769     0.037792
enh54513     1   28588100   28589100      3       1  150064        2.265     0.011756
enh54519     1   28622900   28623900      3       2  150064       2.0438     0.020484
enh54521     1   28649600   28650600      1       1  150064       1.7757      0.03789
enh54525     1   28697200   28698200      2       1  150064         3.39   0.00034946
enh54527     1   28736100   28737100      8       3  150064       2.2663     0.011716
enh54528     1   28743700   28744700      3       1  150064       2.0259     0.021387
enh54530     1   28765600   28766600      2       1  150064       2.2306     0.012852
enh54531     1   28782200   28783200      1       1  150064       2.4036     0.008118
enh54534     1   28829000   28830000      2       1  150064       1.9402     0.026178
enh54535     1   28837200   28838200      6       3  150064       2.5989    0.0046767
enh54538     1   28845600   28846600      1       1  150064       2.4689     0.006776
enh54540     1   28905300   28906300      2       1  150064       2.7673    0.0028261
enh54541     1   28916900   28917900      2       1  150064       2.8882    0.0019374
enh54544     1   28967200   28968200      2       1  150064       2.2745     0.011467
enh54545     1   28971000   28972000      1       1  150064       2.3123      0.01038
enh54546     1   28973600   28974600      2       1  150064       2.0484     0.020261
enh54547     1   28975200   28976200      5       3  150064       1.8895     0.029416
enh54557     1   29082400   29083400      2       1  150064       3.3866   0.00035378
enh54560     1   29198400   29199400      3       1  150064        1.739     0.041021
enh54562     1   29211200   29212200      4       1  150064       2.0635      0.01953
enh54566     1   29241800   29242800      2       1  150064       2.8521    0.0021717
enh54567     1   29253300   29254300      3       2  150064       2.9096    0.0018097
enh54569     1   29279800   29280800      2       1  150064       2.9504    0.0015869
enh54572     1   29312400   29313400      3       2  150064       2.9616    0.0015305
enh54573     1   29369900   29370900      1       1  150064       3.6158    0.0001497
enh54574     1   29376400   29377400      1       1  150064        3.915    4.521e-05
enh54575     1   29378700   29379700      3       1  150064       3.7008   0.00010744
enh54576     1   29380200   29381200      5       2  150064       3.0452    0.0011624
enh54578     1   29445800   29446800      1       1  150064       3.3435    0.0004137
enh54579     1   29451900   29452900      3       1  150064       3.2264   0.00062678
enh54580     1   29459800   29460800      2       1  150064       1.7028     0.044305
enh54581     1   29462600   29463600      5       3  150064       1.8254      0.03397
enh54585     1   29490500   29491500      1       1  150064       2.7472     0.003005
enh54586     1   29496700   29497700      3       2  150064       1.8796      0.03008
enh54592     1   29555700   29556700      4       2  150064       1.8991     0.028773
enh54593     1   29557600   29558600      3       1  150064       2.1232     0.016867
enh54606     1   30457200   30458200      2       1  150064       4.2256   1.1917e-05
enh54611     1   30851800   30852800      4       2  150064       2.0148     0.021965
enh54613     1   30994800   30995800      2       1  150064       1.7905     0.036689
enh54622     1   31180400   31181400     14       3  150064       1.7291     0.041895
enh54635     1   31274600   31275600      1       1  150064       1.7209      0.04263
enh54636     1   31281500   31282500      1       1  150064        1.797      0.03617
enh54690     1   31688200   31689200     10       2  150064       2.9815    0.0014344
enh54692     1   31770900   31771900      2       1  150064       3.3482   0.00040666
enh54693     1   31771900   31772900      5       2  150064       3.9229   4.3737e-05
enh54694     1   31837000   31838000      6       2  150064       4.1033   2.0368e-05
enh54695     1   31837400   31838400      4       1  150064       3.4462   0.00028426
enh54697     1   31847100   31848100      2       1  150064       2.7671    0.0028278
enh54698     1   31848900   31849900      1       1  150064       3.3277    0.0004379
enh54699     1   31854300   31855300      4       2  150064       4.6026   2.0864e-06
enh54700     1   31862600   31863600      7       2  150064       3.8162   6.7756e-05
enh54701     1   31866800   31867800      4       1  150064       2.8658    0.0020799
enh54702     1   31867600   31868600      2       1  150064       2.8315    0.0023167
enh54703     1   31887300   31888300      1       1  150064       2.5279     0.005737
enh54704     1   31895100   31896100      5       2  150064       2.0482     0.020269
enh54712     1   32029600   32030600      1       1  150064       2.3782     0.008699
enh54729     1   32138500   32139500      2       1  150064       1.7052     0.044079
enh54761     1   32398700   32399700      3       2  150064       2.0779     0.018861
enh54801     1   32616800   32617800      1       1  150064       2.0177      0.02181
enh54815     1   32707600   32708600      3       1  150064       1.7063     0.043974
enh54828     1   32810700   32811700      1       1  150064        2.932     0.001684
enh54834     1   32856900   32857900      1       1  150064       2.0082      0.02231
enh54870     1   33279800   33280800      2       1  150064        1.684      0.04609
enh54873     1   33337900   33338900      2       1  150064        1.997     0.022915
enh54883     1   33412000   33413000      1       1  150064       2.3553     0.009253
enh54910     1   33564700   33565700      1       1  150064       2.2931      0.01092
enh54911     1   33593500   33594500      1       1  150064       2.1316      0.01652
enh54914     1   33618600   33619600      2       1  150064       1.9122     0.027923
enh54916     1   33626400   33627400      2       1  150064       1.6613     0.048329
enh54928     1   33758200   33759200      2       1  150064       1.7152     0.043157
enh54929     1   33760700   33761700      4       2  150064       1.8675     0.030913
enh54931     1   33766000   33767000      3       2  150064       2.3437    0.0095463
enh54955     1   33921300   33922300      1       1  150064        1.962      0.02488
enh54957     1   33927700   33928700      1       1  150064       1.7537      0.03974
enh54973     1   34907000   34908000      4       2  150064       1.7329     0.041555
enh54982     1   35318300   35319300      4       2  150064       1.8872     0.029566
enh54983     1   35322800   35323800      4       2  150064        1.898     0.028849
enh54993     1   35585700   35586700      2       1  150064       1.7055      0.04405
enh54998     1   35675900   35676900      3       1  150064       3.5077   0.00022599
enh54999     1   35680500   35681500      1       1  150064       1.7739      0.03804
enh55029     1   36101800   36102800      2       1  150064       3.6011   0.00015847
enh55033     1   36181600   36182600      1       1  150064       3.4063    0.0003292
enh55036     1   36276300   36277300      1       1  150064       1.7772      0.03777
enh55037     1   36310900   36311900      2       1  150064       2.7211    0.0032536
enh55038     1   36316700   36317700      2       1  150064       3.4571   0.00027304
enh55043     1   36391400   36392400      1       1  150064       4.1361    1.766e-05
enh55046     1   36401000   36402000      1       1  150064       3.4205    0.0003125
enh55048     1   36548800   36549800      4       2  150064       3.9241   4.3527e-05
enh55049     1   36555600   36556600      3       2  150064        3.192   0.00070642
enh55051     1   36565200   36566200      6       2  150064       2.5158     0.005938
enh55052     1   36581100   36582100      3       1  150064       2.1813     0.014579
enh55053     1   36584700   36585700      2       1  150064       1.8279     0.033785
enh55054     1   36588400   36589400      2       1  150064       3.2811   0.00051699
enh55055     1   36600600   36601600      2       1  150064       3.3181   0.00045322
enh55056     1   36605700   36606700      1       1  150064       3.1162     0.000916
enh55057     1   36606600   36607600      2       1  150064       2.4713    0.0067318
enh55058     1   36607500   36608500      2       1  150064       3.3975   0.00034006
enh55059     1   36613100   36614100      3       1  150064       3.8801   5.2202e-05
enh55063     1   36631300   36632300      2       1  150064       3.9408   4.0604e-05
enh55067     1   36642500   36643500      3       1  150064       2.7425    0.0030485
enh55069     1   36652900   36653900      3       1  150064       2.6234    0.0043531
enh55123     1   37169200   37170200      1       1  150064        2.832     0.002313
enh55124     1   37181400   37182400      3       1  150064       2.0737     0.019052
enh55154     1   38271800   38272800      4       2  150064       2.3417     0.009599
enh55155     1   38275600   38276600      2       1  150064       2.7272    0.0031936
enh55156     1   38278700   38279700      1       1  150064       3.2541    0.0005687
enh55165     1   38323100   38324100      1       1  150064       3.1702    0.0007616
enh55170     1   38395600   38396600      3       1  150064       2.8765    0.0020106
enh55174     1   38453500   38454500      1       1  150064        2.104      0.01769
enh55211     1   39468500   39469500      1       1  150064       2.3639     0.009042
enh55212     1   39492800   39493800      5       2  150064       1.7435     0.040624
enh55216     1   39542000   39543000      2       1  150064       2.9168    0.0017683
enh55222     1   39574900   39575900      2       1  150064       1.7871     0.036959
enh55224     1   39577100   39578100      4       2  150064       2.0126     0.022076
enh55230     1   39601600   39602600      2       1  150064       1.8929     0.029185
enh55246     1   39644700   39645700      1       1  150064       1.8615      0.03134
enh55248     1   39651000   39652000      2       1  150064       2.1225     0.016899
enh55287     1   39859000   39860000      2       1  150064       1.7647     0.038809
enh55288     1   39862300   39863300      3       2  150064       1.9221       0.0273
enh55302     1   39974400   39975400      3       2  150064       2.0358     0.020885
enh55312     1   40091000   40092000      1       1  150064       2.1072      0.01755
enh55318     1   40118900   40119900      2       1  150064       2.2185     0.013261
enh55320     1   40166700   40167700      2       1  150064       2.5858    0.0048577
enh55331     1   40341100   40342100      1       1  150064       1.8639      0.03117
enh55335     1   40358400   40359400      1       1  150064       1.8066      0.03541
enh55380     1   40842200   40843200      5       3  150064       2.3208     0.010149
enh55398     1   40998000   40999000      3       2  150064       1.9022     0.028572
enh55404     1   41155700   41156700      3       2  150064       2.3236     0.010073
enh55405     1   41159500   41160500      4       2  150064       2.4007     0.008182
enh55408     1   41164700   41165700      3       1  150064        2.891    0.0019199
enh55409     1   41169500   41170500      6       2  150064       2.6329    0.0042328
enh55411     1   41178000   41179000      2       1  150064        2.522    0.0058352
enh55412     1   41179500   41180500      3       2  150064       2.5635    0.0051813
enh55415     1   41182800   41183800      1       1  150064       3.0145     0.001287
enh55419     1   41188300   41189300      3       2  150064       2.6826    0.0036529
enh55423     1   41206100   41207100      2       1  150064       2.3034     0.010628
enh55424     1   41207500   41208500      3       2  150064       2.6411    0.0041321
enh55426     1   41220400   41221400      3       1  150064       2.2407     0.012522
enh55430     1   41239100   41240100      4       2  150064       1.6712     0.047345
enh55436     1   41270600   41271600      6       2  150064       1.8032     0.035678
enh55455     1   41433300   41434300      7       3  150064       2.6337    0.0042233
enh55456     1   41448200   41449200      1       1  150064       1.7839      0.03722
enh55457     1   41450500   41451500      3       2  150064       2.0422     0.020568
enh55458     1   41452700   41453700      3       2  150064       3.8733   5.3695e-05
enh55459     1   41468800   41469800      5       2  150064        2.221     0.013176
enh55461     1   41480800   41481800      6       4  150064       1.7816     0.037406
enh55465     1   41574500   41575500      4       2  150064       2.1731     0.014886
enh55471     1   41700200   41701200      6       3  150064        2.127      0.01671
enh55484     1   41845400   41846400      1       1  150064       3.4912    0.0002404
enh55486     1   41853300   41854300      2       1  150064        2.215     0.013381
enh55493     1   41898000   41899000      6       3  150064       2.2582     0.011965
enh55497     1   41931400   41932400      2       1  150064       1.7805     0.037494
enh55500     1   41950200   41951200      7       4  150064       2.8808    0.0019834
enh55501     1   41960600   41961600      4       2  150064       3.2234    0.0006334
enh55622     1   43415100   43416100      7       2  150064       1.9365     0.026402
enh55624     1   43420900   43421900      3       1  150064         2.19     0.014263
enh55643     1   43703800   43704800      1       1  150064       2.0292      0.02122
enh55649     1   43739700   43740700      4       2  150064       1.8094     0.035197
enh55651     1   43750400   43751400      5       3  150064       1.8538     0.031883
enh55653     1   43760000   43761000      2       1  150064        2.976    0.0014603
enh55655     1   43769000   43770000      2       1  150064       2.6374    0.0041776
enh55661     1   43815600   43816600      1       1  150064       3.5706    0.0001781
enh55662     1   43825900   43826900      2       1  150064       2.9374     0.001655
enh55663     1   43830700   43831700      2       1  150064       1.9653     0.024692
enh55667     1   43856600   43857600      2       1  150064       3.2894   0.00050194
enh55669     1   43901300   43902300      2       1  150064       3.4636   0.00026649
enh55670     1   43910000   43911000      1       1  150064       3.7605     8.48e-05
enh55674     1   43920500   43921500      4       2  150064       4.1611   1.5834e-05
enh55676     1   43938300   43939300      1       1  150064       3.0047     0.001329
enh55681     1   44000800   44001800      1       1  150064       2.2904        0.011
enh55682     1   44011200   44012200      1       1  150064       1.6572      0.04874
enh55683     1   44019000   44020000      1       1  150064       2.3878     0.008474
enh55684     1   44022800   44023800      1       1  150064       3.0287     0.001228
enh55688     1   44034000   44035000      2       1  150064        2.483    0.0065138
enh55689     1   44038000   44039000      2       1  150064       2.4668     0.006817
enh55690     1   44042700   44043700      4       2  150064       3.9293   4.2603e-05
enh55691     1   44047500   44048500      5       2  150064       2.8226    0.0023819
enh55692     1   44052300   44053300      6       1  150064       2.3714    0.0088605
enh55693     1   44114000   44115000      4       2  150064       4.5272    2.988e-06
enh55694     1   44117600   44118600      3       2  150064       4.0608   2.4453e-05
enh55696     1   44137000   44138000      2       1  150064       2.7227    0.0032376
enh55697     1   44153700   44154700      1       1  150064       3.5304    0.0002075
enh55703     1   44177400   44178400      1       1  150064       3.1581     0.000794
enh55704     1   44182100   44183100      2       1  150064       3.3199   0.00045018
enh55705     1   44197600   44198600      2       1  150064        4.844   6.3641e-07
enh55706     1   44226200   44227200      2       1  150064       2.8904    0.0019235
enh55707     1   44228700   44229700      1       1  150064       3.2448    0.0005877
enh55708     1   44241700   44242700      2       1  150064       2.4065    0.0080536
enh55709     1   44246700   44247700      1       1  150064       2.9904     0.001393
enh55710     1   44248700   44249700      3       2  150064       4.2994   8.5643e-06
enh55711     1   44252000   44253000      3       2  150064       1.9596     0.025019
enh55715     1   44287000   44288000      5       2  150064       2.0417     0.020591
enh55717     1   44296900   44297900      3       2  150064        2.219     0.013244
enh55718     1   44300100   44301100      2       1  150064       2.7912    0.0026254
enh55721     1   44318700   44319700      2       1  150064        3.435   0.00029627
enh55723     1   44326500   44327500      4       2  150064       2.9253    0.0017207
enh55725     1   44333600   44334600      2       1  150064       2.8449    0.0022214
enh55726     1   44335600   44336600      3       2  150064       2.9761    0.0014597
enh55728     1   44378100   44379100      3       2  150064       2.5971    0.0047002
enh55729     1   44400000   44401000      2       1  150064       2.2372     0.012635
enh55730     1   44402200   44403200      4       2  150064        2.011      0.02216
enh55732     1   44414300   44415300      2       1  150064       2.8877    0.0019403
enh55733     1   44416800   44417800      1       1  150064       3.1562    0.0007992
enh55734     1   44419500   44420500      2       1  150064       2.4158    0.0078507
enh55737     1   44439200   44440200      3       2  150064       3.1146   0.00092101
enh55738     1   44442700   44443700      5       2  150064       2.5588    0.0052521
enh55739     1   44446200   44447200      4       2  150064       1.9799      0.02386
enh55740     1   44456000   44457000      1       1  150064       2.0898      0.01832
enh55745     1   44480800   44481800      1       1  150064       1.7054      0.04406
enh55753     1   44677600   44678600      1       1  150064       2.7892     0.002642
enh55754     1   44680100   44681100      2       1  150064       1.8408     0.032822
enh55756     1   44692400   44693400      3       2  150064        1.669     0.047557
enh55757     1   44704700   44705700      2       1  150064       2.6077    0.0045579
enh55780     1   44997800   44998800      3       1  150064        1.818     0.034532
enh55784     1   45059600   45060600      1       1  150064       1.9436      0.02597
enh55785     1   45060300   45061300      2       1  150064       1.7146     0.043208
enh55941     1   46985700   46986700      3       1  150064       2.1668     0.015125
enh55943     1   46998100   46999100      1       1  150064       2.0505      0.02016
enh55951     1   47063100   47064100      1       1  150064       2.1873      0.01436
enh55981     1   47264200   47265200      3       2  150064       2.3999    0.0081992
enh56014     1   48223700   48224700      2       1  150064       1.8118     0.035009
enh56017     1   48248000   48249000      3       2  150064       2.2905     0.010997
enh56021     1   48274500   48275500      4       2  150064        2.135     0.016379
enh56028     1   48309700   48310700      5       2  150064       2.5992    0.0046719
enh56033     1   48347200   48348200      2       1  150064       1.9375      0.02634
enh56054     1   48526900   48527900      3       2  150064       1.6655     0.047904
enh56079     1   49240700   49241700      5       3  150064       1.6972     0.044829
enh56111     1   51439900   51440900      2       1  150064       1.9673     0.024574
enh56114     1   51449000   51450000      3       2  150064       1.9745      0.02416
enh56119     1   51633600   51634600      4       2  150064       2.2826     0.011228
enh56131     1   51733000   51734000      2       1  150064       1.7671     0.038602
enh56134     1   51761600   51762600      4       2  150064       1.7318     0.041651
enh56161     1   51985700   51986700      4       2  150064       1.6839     0.046102
enh56271     1   53589100   53590100      5       2  150064       1.6525     0.049221
enh56276     1   53641900   53642900      5       3  150064        2.858    0.0021316
enh56279     1   53660600   53661600      3       2  150064       3.1648   0.00077584
enh56280     1   53664100   53665100      1       1  150064       2.8243     0.002369
enh56281     1   53684200   53685200      2       1  150064       2.1388     0.016228
enh56283     1   53702100   53703100      4       2  150064       2.5829    0.0048987
enh56286     1   53722400   53723400      3       1  150064       2.6242     0.004343
enh56287     1   53759600   53760600      1       1  150064         2.26      0.01191
enh56318     1   54447200   54448200      3       1  150064       2.3027     0.010649
enh56333     1   54685100   54686100      4       2  150064       2.3985    0.0082308
enh56335     1   54694600   54695600      2       1  150064       2.0398     0.020687
enh56370     1   54821000   54822000      3       1  150064       1.8066     0.035413
enh56380     1   54844200   54845200      4       1  150064       1.9154     0.027723
enh56381     1   54845900   54846900      4       2  150064       1.7313     0.041702
enh56382     1   54849700   54850700      3       2  150064       2.3026     0.010649
enh56383     1   54851100   54852100      5       2  150064       1.7428     0.040687
enh56424     1   55326700   55327700      7       2  150064       2.0501     0.020179
enh56449     1   55673300   55674300      3       1  150064       1.6451     0.049979
enh56469     1   56001800   56002800      6       3  150064       1.9712     0.024351
enh56471     1   56046300   56047300      5       2  150064       2.4073    0.0080365
enh56478     1   56161100   56162100      8       2  150064       1.9231     0.027235
enh56479     1   56184200   56185200      1       1  150064       1.9724      0.02428
enh56558     1   57286300   57287300      5       2  150064       1.7706     0.038315
enh56586     1   59183800   59184800      1       1  150064       1.8184       0.0345
enh56603     1   59323600   59324600      3       2  150064       2.1509     0.015741
enh56650     1   59617300   59618300      1       1  150064       1.7215      0.04258
enh56651     1   59622000   59623000      8       1  150064       1.6942     0.045117
enh56652     1   59629400   59630400     10       1  150064       1.6822     0.046261
enh56653     1   59645400   59646400      4       2  150064       2.6023    0.0046299
enh56699     1   60090200   60091200      2       1  150064       1.7342     0.041438
enh56715     1   60204100   60205100      4       2  150064       2.1759     0.014782
enh56718     1   60217700   60218700      3       2  150064       2.3558    0.0092408
enh56719     1   60224100   60225100      2       1  150064       2.2913     0.010974
enh56726     1   60452200   60453200      1       1  150064       2.4008      0.00818
enh56733     1   61087000   61088000      3       1  150064       3.5103   0.00022377
enh56735     1   61228600   61229600      3       2  150064       2.6394    0.0041522
enh56739     1   61377300   61378300      4       2  150064        1.968     0.024537
enh56742     1   61401700   61402700      2       1  150064       1.7825     0.037332
enh56744     1   61449400   61450400      2       1  150064        1.737     0.041192
enh56745     1   61455300   61456300      2       1  150064       1.8711     0.030669
enh56799     1   61696000   61697000      3       1  150064       1.8764     0.030301
enh56800     1   61698400   61699400      5       1  150064       1.6569     0.048774
enh56801     1   61703800   61704800      5       3  150064       1.6634     0.048112
enh56823     1   61809300   61810300      1       1  150064       2.4528     0.007087
enh56827     1   61858000   61859000      5       2  150064       2.0269     0.021336
enh56829     1   61868900   61869900      3       1  150064       2.1261     0.016747
enh56830     1   61869700   61870700      3       1  150064       2.1244     0.016817
enh56837     1   61956900   61957900      4       2  150064       1.6611     0.048342
enh56850     1   62301700   62302700      7       3  150064       1.6964     0.044907
enh56867     1   62850200   62851200      1       1  150064       2.0361      0.02087
enh56912     1   64105700   64106700      4       2  150064       1.9339     0.026564
enh56915     1   64135200   64136200      1       1  150064       1.7968      0.03618
enh56985     1   64832700   64833700      1       1  150064       1.6723      0.04723
enh57014     1   65220500   65221500      1       1  150064       2.2127      0.01346
enh57017     1   65292800   65293800      3       1  150064       2.0234     0.021518
enh57021     1   65341200   65342200      1       1  150064       3.2325    0.0006135
enh57026     1   65360200   65361200      3       1  150064       1.8943     0.029093
enh57031     1   65379300   65380300      2       1  150064        1.913     0.027875
enh57032     1   65382200   65383200      5       2  150064       2.8138    0.0024477
enh57034     1   65391200   65392200      1       1  150064       2.8801     0.001988
enh57037     1   65398100   65399100      3       1  150064       2.3488    0.0094178
enh57038     1   65400200   65401200      3       2  150064       3.3548   0.00039706
enh57040     1   65404900   65405900      3       2  150064       3.1147    0.0009206
enh57041     1   65407300   65408300      4       2  150064       1.6896     0.045549
enh57044     1   65412700   65413700      2       1  150064       2.8544    0.0021562
enh57047     1   65421600   65422600      2       1  150064       2.4354    0.0074375
enh57048     1   65423400   65424400      8       2  150064       2.5629    0.0051894
enh57049     1   65427400   65428400      4       1  150064        2.863    0.0020985
enh57061     1   65513700   65514700      1       1  150064       2.1301      0.01658
enh57063     1   65525700   65526700      2       1  150064       2.2948     0.010872
enh57066     1   65579700   65580700      3       1  150064        2.237     0.012642
enh57067     1   65606800   65607800      4       2  150064       1.8617     0.031322
enh57069     1   65615800   65616800      1       1  150064       2.0298      0.02119
enh57075     1   65640600   65641600      3       1  150064       1.9237     0.027198
enh57077     1   65661500   65662500      4       2  150064       2.7628    0.0028658
enh57093     1   66153200   66154200      5       2  150064       2.7778    0.0027366
enh57096     1   66277700   66278700      1       1  150064       1.6821      0.04627
enh57098     1   66414500   66415500      5       2  150064       3.0007    0.0013469
enh57099     1   66425400   66426400      5       2  150064       2.1822     0.014548
enh57100     1   66444600   66445600      2       1  150064        2.281     0.011275
enh57111     1   66731400   66732400      2       1  150064       2.3938    0.0083366
enh57112     1   66735600   66736600      7       3  150064       2.9768    0.0014563
enh57113     1   66739800   66740800      3       2  150064       1.7193     0.042784
enh57117     1   66766000   66767000      7       2  150064        2.249     0.012256
enh57130     1   66832400   66833400      1       1  150064       3.2356     0.000607
enh57135     1   66878500   66879500      2       1  150064       1.9418     0.026081
enh57156     1   67198200   67199200      3       2  150064       2.0004      0.02273
enh57189     1   68000300   68001300      3       1  150064       1.7031     0.044274
enh57190     1   68001700   68002700      4       2  150064        1.869      0.03081
enh57191     1   68002900   68003900      2       1  150064       2.2326     0.012789
enh57192     1   68005800   68006800      5       3  150064        1.683     0.046184
enh57202     1   68078300   68079300      2       1  150064       1.6808     0.046401
enh57203     1   68084200   68085200      3       2  150064       2.2176     0.013291
enh57211     1   68166200   68167200      4       2  150064       1.9657     0.024668
enh57231     1   68220000   68221000      2       1  150064       1.7258     0.042194
enh57232     1   68221300   68222300      1       1  150064       2.4668     0.006817
enh57243     1   68257100   68258100      2       1  150064       3.4471   0.00028328
enh57244     1   68259100   68260100      3       2  150064       3.2428   0.00059183
enh57245     1   68260600   68261600      3       1  150064       3.3003   0.00048284
enh57246     1   68267800   68268800      6       3  150064        1.801      0.03585
enh57247     1   68269600   68270600      2       1  150064       2.3567      0.00922
enh57249     1   68278200   68279200      5       2  150064       2.6452    0.0040827
enh57252     1   68283100   68284100      3       2  150064       2.9877    0.0014055
enh57253     1   68285900   68286900      2       1  150064       1.9004     0.028691
enh57255     1   68290500   68291500      4       1  150064       1.8298     0.033637
enh57256     1   68295600   68296600      4       2  150064       3.5136     0.000221
enh57257     1   68299600   68300600      2       1  150064       3.1481   0.00082179
enh57258     1   68305000   68306000      2       1  150064       2.2469     0.012322
enh57259     1   68315900   68316900      5       2  150064       2.6032    0.0046185
enh57260     1   68411000   68412000      4       2  150064       1.8077      0.03533
enh57267     1   68607300   68608300      1       1  150064       2.1749      0.01482
enh57333     1   71445900   71446900      4       2  150064       2.2778     0.011368
enh57337     1   71497400   71498400      1       1  150064       1.8877      0.02953
enh57349     1   72123700   72124700      2       1  150064       2.7771    0.0027424
enh57350     1   72133400   72134400      6       2  150064       3.8345   6.2913e-05
enh57364     1   73530900   73531900      4       1  150064       4.7289   1.1289e-06
enh57365     1   74058400   74059400      6       2  150064        3.354   0.00039831
enh57366     1   74059200   74060200      2       1  150064       2.2666     0.011706
enh57411     1   77464300   77465300      5       2  150064        2.126     0.016754
enh57441     1   78352400   78353400      4       2  150064       1.6534     0.049125
enh57447     1   78446400   78447400      2       1  150064        2.026     0.021384
enh57462     1   78536200   78537200      3       2  150064       1.8044     0.035584
enh57466     1   78561200   78562200      2       1  150064       1.7587     0.039313
enh57470     1   78666700   78667700      3       1  150064       2.0933      0.01816
enh57488     1   79114500   79115500      1       1  150064       2.3844     0.008554
enh57493     1   79472400   79473400      3       2  150064       2.0681     0.019315
enh57505     1   81773200   81774200      9       3  150064       2.4068    0.0080455
enh57514     1   82135700   82136700      3       2  150064       2.0532     0.020027
enh57515     1   82145300   82146300      3       2  150064       2.2103     0.013542
enh57516     1   82147500   82148500      1       1  150064       3.0846     0.001019
enh57519     1   82168600   82169600      3       2  150064       2.3327    0.0098317
enh57566     1   84267800   84268800      3       2  150064       3.6801   0.00011655
enh57567     1   84281000   84282000      3       1  150064       2.2669     0.011699
enh57568     1   84284300   84285300      2       1  150064       3.7057   0.00010539
enh57569     1   84295000   84296000      7       3  150064       3.5255   0.00021136
enh57576     1   84541800   84542800      1       1  150064       1.8123      0.03497
enh57579     1   84611800   84612800      2       1  150064       1.9793     0.023889
enh57581     1   84621600   84622600      2       1  150064       2.1147     0.017226
enh57588     1   84762800   84763800      1       1  150064        2.096      0.01804
enh57609     1   84966500   84967500      3       2  150064       2.3468    0.0094689
enh57641     1   85319300   85320300      4       1  150064       2.4091    0.0079965
enh57642     1   85379200   85380200      4       2  150064       1.6845     0.046044
enh57655     1   85694700   85695700      2       1  150064       1.6524     0.049226
enh57667     1   85760700   85761700      2       1  150064       1.9812     0.023782
enh57671     1   85779500   85780500      2       1  150064        2.087     0.018442
enh57676     1   85827600   85828600      1       1  150064         2.42     0.007761
enh57677     1   85828600   85829600      3       2  150064       2.5175    0.0059091
enh57681     1   85841300   85842300      2       1  150064       1.9722     0.024291
enh57684     1   85872500   85873500      1       1  150064       2.0853      0.01852
enh57685     1   85892800   85893800      2       1  150064       2.0435     0.020503
enh57687     1   85906000   85907000      3       1  150064       1.7187     0.042831
enh57688     1   85913500   85914500      5       3  150064       1.6753     0.046938
enh57689     1   85919100   85920100      2       1  150064       1.8111     0.035059
enh57691     1   85926400   85927400      5       3  150064        1.973     0.024247
enh57702     1   86043900   86044900      2       1  150064       2.2819     0.011249
enh57716     1   86533700   86534700      2       1  150064       1.6626     0.048198
enh57717     1   86618600   86619600      4       2  150064       1.7315     0.041683
enh57771     1   87811500   87812500      3       1  150064       1.7206     0.042657
enh57778     1   87929500   87930500      4       2  150064       2.0591     0.019742
enh57786     1   88148800   88149800      3       2  150064       2.5086      0.00606
enh57806     1   88640900   88641900      4       1  150064       1.9237     0.027195
enh57857     1   89777100   89778100      2       1  150064       2.6612    0.0038928
enh57859     1   89823600   89824600      4       2  150064       1.7728     0.038134
enh57860     1   89828600   89829600      2       1  150064       1.8371     0.033094
enh57883     1   90132700   90133700      2       1  150064         2.09     0.018307
enh57887     1   90158500   90159500      2       1  150064       1.6794     0.046541
enh57900     1   90277800   90278800      1       1  150064       1.9384      0.02629
enh57906     1   90307400   90308400      4       2  150064       2.1993      0.01393
enh57908     1   90312400   90313400      2       1  150064       2.7441    0.0030334
enh57925     1   90451000   90452000      2       1  150064       1.7643     0.038838
enh57936     1   91434300   91435300      1       1  150064       1.9934      0.02311
enh57937     1   91439700   91440700      1       1  150064       2.1706      0.01498
enh57941     1   91485200   91486200      5       2  150064       1.7679     0.038542
enh57942     1   91488100   91489100      3       1  150064       2.4412    0.0073191
enh57950     1   91965000   91966000      5       2  150064       2.0894     0.018336
enh57960     1   92020600   92021600      2       1  150064       1.8567     0.031677
enh57997     1   92242400   92243400      8       2  150064       2.4704     0.006749
enh57998     1   92244500   92245500      4       1  150064       2.2105     0.013536
enh57999     1   92248200   92249200      6       1  150064       2.1202     0.016993
enh58035     1   92765600   92766600      4       2  150064       2.8423    0.0022392
enh58036     1   92766200   92767200      3       2  150064       1.8755     0.030364
enh58038     1   92941800   92942800      2       1  150064       3.1959   0.00069705
enh58039     1   93003700   93004700      2       1  150064       3.2544   0.00056808
enh58041     1   93164300   93165300      1       1  150064       1.8196      0.03441
enh58061     1   93348200   93349200      2       1  150064        1.731     0.041726
enh58063     1   93387900   93388900      1       1  150064       1.7043      0.04416
enh58064     1   93399800   93400800      2       1  150064       2.8424    0.0022386
enh58066     1   93415400   93416400      1       1  150064       1.8858      0.02966
enh58067     1   93417700   93418700      1       1  150064       2.1765      0.01476
enh58071     1   93438400   93439400      1       1  150064       1.6825      0.04624
enh58076     1   93507200   93508200      3       2  150064       2.0066     0.022395
enh58077     1   93508200   93509200      3       2  150064       2.1797     0.014638
enh58101     1   94047200   94048200      2       1  150064       1.8464     0.032421
enh58103     1   94051100   94052100      5       2  150064       1.7339     0.041472
enh58206     1   94992900   94993900      1       1  150064       2.1873      0.01436
enh58262     1   95329700   95330700      3       2  150064       1.7517     0.039914
enh58266     1   95364200   95365200      2       1  150064        2.368    0.0089425
enh58282     1   95446800   95447800      2       1  150064       1.8867     0.029603
enh58283     1   95453000   95454000      1       1  150064       3.0715     0.001065
enh58286     1   95467900   95468900      1       1  150064       1.9788      0.02392
enh58292     1   95505600   95506600      5       2  150064       1.9867     0.023477
enh58293     1   95506800   95507800      3       1  150064       2.1884     0.014321
enh58294     1   95508300   95509300      5       1  150064       1.9286     0.026891
enh58295     1   95532400   95533400      1       1  150064       2.2138      0.01342
enh58298     1   95552400   95553400      3       1  150064       2.2242     0.013066
enh58300     1   95581600   95582600      4       2  150064       4.1881   1.4067e-05
enh58302     1   95644400   95645400      2       1  150064       1.7002     0.044545
enh58305     1   95692500   95693500      3       2  150064       1.7099     0.043638
enh58306     1   95693200   95694200      2       1  150064       1.7608      0.03914
enh58313     1   96699500   96700500      3       1  150064       3.3372   0.00042314
enh58314     1   96700200   96701200      4       2  150064       2.9413    0.0016344
enh58315     1   96719200   96720200      2       1  150064       3.5275   0.00020972
enh58316     1   96827400   96828400      2       1  150064       1.8938     0.029123
enh58317     1   96881700   96882700      4       2  150064       2.8778    0.0020024
enh58319     1   96952600   96953600      2       1  150064       2.3014     0.010685
enh58323     1   96991000   96992000      3       2  150064       2.6653    0.0038464
enh58327     1   97063600   97064600      1       1  150064       2.7308     0.003159
enh58329     1   97151000   97152000      2       1  150064       1.8109     0.035081
enh58330     1   97189400   97190400      4       1  150064       3.7569   8.6005e-05
enh58331     1   97192400   97193400      3       1  150064       2.4628    0.0068937
enh58333     1   97196000   97197000      4       2  150064        3.075    0.0010527
enh58334     1   97205400   97206400      5       1  150064       2.4433    0.0072767
enh58335     1   97206900   97207900      1       1  150064       2.5762     0.004994
enh58336     1   97212200   97213200      2       1  150064       1.8213      0.03428
enh58337     1   97213200   97214200      2       1  150064       2.1013     0.017805
enh58338     1   97214800   97215800      2       1  150064       3.1726   0.00075543
enh58340     1   97273100   97274100      3       1  150064       2.2841     0.011183
enh58350     1   97610000   97611000      1       1  150064       3.3871    0.0003532
enh58351     1   97610600   97611600      1       1  150064       2.1594      0.01541
enh58353     1   97658100   97659100      1       1  150064       3.7842    7.709e-05
enh58354     1   97669800   97670800      4       2  150064       3.4601   0.00027003
enh58357     1   97717000   97718000      6       2  150064       2.3111     0.010415
enh58358     1   97737400   97738400      4       2  150064       2.8462    0.0022125
enh58361     1   97898400   97899400      1       1  150064       1.8963      0.02896
enh58362     1   97901600   97902600      1       1  150064        2.908     0.001819
enh58364     1   98096300   98097300      1       1  150064       2.5085     0.006062
enh58365     1   98224000   98225000      1       1  150064       2.9854     0.001416
enh58367     1   98315200   98316200      1       1  150064       6.4331    6.251e-11
enh58368     1   98365600   98366600      2       1  150064       2.4364     0.007418
enh58370     1   98369400   98370400      3       1  150064       5.6293   9.0464e-09
enh58372     1   98374700   98375700      2       1  150064       5.7233   5.2251e-09
enh58373     1   98376800   98377800      1       1  150064       6.0414    7.639e-10
enh58374     1   98382600   98383600      1       1  150064       6.4573    5.331e-11
enh58376     1   98408700   98409700      2       1  150064        5.433   2.7711e-08
enh58377     1   98513500   98514500      2       1  150064       5.5876   1.1513e-08
enh58381     1   98853500   98854500      3       2  150064        1.968     0.024534
enh58385     1   99139500   99140500      5       2  150064       2.5398    0.0055463
enh58399     1  100101400  100102400      5       3  150064       2.4815    0.0065412
enh58400     1  100109900  100110900      1       1  150064       3.0448     0.001164
enh58465     1  101195400  101196400      2       1  150064       2.2625     0.011834
enh58466     1  101200900  101201900      1       1  150064       1.7563      0.03952
enh58467     1  101265500  101266500      3       1  150064       1.9569      0.02518
enh58470     1  101331400  101332400      2       1  150064       3.2501   0.00057676
enh58514     1  108346400  108347400      9       2  150064       2.5652    0.0051558
enh58523     1  108439800  108440800      8       2  150064       2.0264     0.021364
enh58526     1  108484300  108485300      6       2  150064       1.7058     0.044027
enh58536     1  108660400  108661400      6       3  150064       1.9794     0.023886
enh58537     1  108683400  108684400      3       2  150064       2.8023     0.002537
enh58538     1  108740300  108741300      7       3  150064       2.7227    0.0032374
enh58540     1  109045400  109046400      3       2  150064        2.192      0.01419
enh58648     1  110052800  110053800      4       2  150064       1.8154     0.034728
enh58652     1  110078100  110079100      2       1  150064         1.88     0.030057
enh58668     1  110178600  110179600      4       2  150064        2.074     0.019042
enh58669     1  110182600  110183600      1       1  150064       1.8088      0.03524
enh58671     1  110186100  110187100      2       1  150064       2.0658     0.019423
enh58672     1  110187000  110188000      1       1  150064       2.6815     0.003665
enh58673     1  110191600  110192600      3       2  150064       2.0587     0.019761
enh58675     1  110199400  110200400      4       2  150064        1.982     0.023742
enh58703     1  110438500  110439500      6       2  150064       1.8306     0.033578
enh58717     1  110530700  110531700      1       1  150064       2.2206      0.01319
enh58723     1  110545600  110546600      1       1  150064        1.927      0.02699
enh58729     1  110576000  110577000      1       1  150064       2.1318      0.01651
enh58732     1  110599200  110600200      1       1  150064       2.2328      0.01278
enh58736     1  110745500  110746500      2       1  150064       2.1063     0.017588
enh58742     1  110851700  110852700      3       2  150064       1.6549     0.048975
enh58745     1  110887200  110888200      2       1  150064       1.9302      0.02679
enh58747     1  110922400  110923400      4       2  150064       1.8111     0.035066
enh58749     1  110925600  110926600      4       2  150064         2.06     0.019699
enh58750     1  110926700  110927700      2       1  150064       1.8599     0.031452
enh58760     1  111005700  111006700      1       1  150064       2.4417      0.00731
enh58762     1  111018600  111019600      3       1  150064       2.6443    0.0040933
enh58763     1  111019800  111020800      1       1  150064       2.4479     0.007185
enh58776     1  111323000  111324000      4       2  150064       2.3344    0.0097885
enh58824     1  112134200  112135200      3       2  150064       2.8477     0.002202
enh58825     1  112138400  112139400      4       2  150064       1.7021     0.044365
enh58827     1  112147600  112148600      4       2  150064       2.5009     0.006194
enh58833     1  112171100  112172100      3       2  150064       2.4865     0.006451
enh58837     1  112181200  112182200      2       1  150064       2.0288     0.021239
enh58844     1  112203200  112204200      3       1  150064        1.984     0.023625
enh58869     1  112423600  112424600      4       2  150064       2.6988    0.0034797
enh58870     1  112446800  112447800      3       1  150064       2.1347     0.016393
enh58871     1  112462800  112463800      4       1  150064       2.3463    0.0094814
enh58872     1  112490600  112491600      5       2  150064       1.6947     0.045069
enh58873     1  112498700  112499700      1       1  150064       2.0179       0.0218
enh58875     1  112506400  112507400      4       2  150064       2.1583     0.015451
enh58878     1  112553700  112554700      3       2  150064       1.6589     0.048566
enh58891     1  112935300  112936300      3       1  150064       1.6799     0.046484
enh58892     1  112937300  112938300      2       1  150064       1.9099     0.028072
enh58893     1  112940500  112941500      4       1  150064       2.2752     0.011447
enh58894     1  112941800  112942800      3       1  150064        2.087     0.018442
enh58895     1  112945800  112946800      1       1  150064       2.4292     0.007567
enh58898     1  112951800  112952800      4       1  150064       2.5727    0.0050457
enh58899     1  112960400  112961400      2       1  150064        2.549    0.0054009
enh58900     1  112971500  112972500      2       1  150064        2.383    0.0085869
enh58901     1  112973200  112974200      3       1  150064       2.3021     0.010664
enh58902     1  112981300  112982300      3       2  150064       2.1976     0.013988
enh58903     1  112986800  112987800      3       1  150064       2.3955       0.0083
enh58904     1  112987800  112988800      3       1  150064       2.1786     0.014682
enh58905     1  112988800  112989800      4       2  150064       2.3688    0.0089225
enh58907     1  113007300  113008300      1       1  150064       2.0222      0.02158
enh58910     1  113079500  113080500      1       1  150064       3.4164    0.0003173
enh58912     1  113087000  113088000      1       1  150064       3.1847    0.0007246
enh58913     1  113159500  113160500      4       2  150064       3.9287   4.2698e-05
enh58920     1  113215700  113216700      4       2  150064       3.9815   3.4237e-05
enh58921     1  113218800  113219800      2       1  150064       2.7755    0.0027562
enh58922     1  113230600  113231600      4       2  150064       2.9565    0.0015556
enh58923     1  113240800  113241800      2       1  150064       3.6358   0.00013855
enh58963     1  113682700  113683700      1       1  150064       1.6575      0.04871
enh58966     1  113734400  113735400      2       1  150064       2.0063     0.022412
enh59036     1  114853100  114854100      2       1  150064       2.0404     0.020656
enh59044     1  115009600  115010600      1       1  150064       2.3746     0.008785
enh59046     1  115047400  115048400      5       3  150064       2.4268    0.0076161
enh59047     1  115050100  115051100      1       1  150064       2.5298     0.005706
enh59050     1  115256600  115257600      3       1  150064       2.0294     0.021207
enh59051     1  115257400  115258400      2       1  150064       1.7788     0.037633
enh59052     1  115259500  115260500      2       1  150064       1.9462     0.025816
enh59054     1  115294600  115295600      2       1  150064       2.6518    0.0040031
enh59056     1  115321300  115322300      1       1  150064       1.8218      0.03424
enh59058     1  115599200  115600200      2       1  150064       1.9302     0.026792
enh59059     1  115604800  115605800      2       1  150064       2.1718     0.014936
enh59060     1  115610900  115611900      2       1  150064        2.335    0.0097708
enh59062     1  115627600  115628600      3       2  150064         3.46   0.00027013
enh59065     1  115642400  115643400      6       2  150064       3.8735   5.3648e-05
enh59068     1  115677200  115678200      2       1  150064        3.698   0.00010867
enh59070     1  115699400  115700400      2       1  150064       2.8264    0.0023534
enh59072     1  115712400  115713400      7       4  150064       2.9527    0.0015752
enh59075     1  115759200  115760200      3       2  150064        2.531    0.0056866
enh59076     1  115762100  115763100      7       3  150064       2.5934    0.0047511
enh59078     1  115803900  115804900      2       1  150064       1.8629     0.031241
enh59082     1  115844600  115845600      8       4  150064       1.7046     0.044135
enh59083     1  115856100  115857100      3       1  150064       1.9811     0.023788
enh59085     1  115878800  115879800      3       2  150064       2.3929    0.0083584
enh59086     1  115883200  115884200      4       2  150064       1.9647     0.024726
enh59087     1  115906900  115907900      4       1  150064       2.1265      0.01673
enh59094     1  116189100  116190100      2       1  150064       1.9397     0.026207
enh59139     1  116866900  116867900      4       1  150064       1.6622     0.048233
enh59183     1  117305700  117306700      3       2  150064       2.1517     0.015709
enh59184     1  117311400  117312400      2       1  150064        2.266     0.011725
enh59185     1  117312500  117313500      2       1  150064       2.7526    0.0029558
enh59187     1  117368300  117369300      1       1  150064       3.0317     0.001216
enh59204     1  117514400  117515400      3       2  150064       1.9822     0.023729
enh59206     1  117526100  117527100      5       3  150064       1.7721     0.038185
enh59209     1  117550700  117551700      4       2  150064       1.7898      0.03674
enh59271     1  118837500  118838500      1       1  150064        1.886      0.02965
enh59324     1  120311000  120312000      1       1  150064       1.8338      0.03334
enh59467     1  145394600  145395600      3       2  150064       1.6508     0.049388
enh59474     1  145435900  145436900      1       1  150064       1.7244      0.04232
enh59498     1  145588000  145589000      3       1  150064       1.9471     0.025762
enh59511     1  145726800  145727800      1       1  150064        1.699      0.04466
enh59514     1  146639600  146640600      4       2  150064       2.4289    0.0075732
enh59516     1  146649200  146650200      4       2  150064       2.0384     0.020756
enh59518     1  146695000  146696000      4       2  150064       2.9635    0.0015207
enh59520     1  146709200  146710200      3       1  150064       3.1248   0.00088973
enh59522     1  146718700  146719700      5       3  150064       1.7537     0.039744
enh59525     1  146944500  146945500      4       2  150064       1.8292     0.033683
enh59526     1  146966600  146967600      2       1  150064       2.1904     0.014247
enh59550     1  147232100  147233100      4       2  150064       2.0952     0.018077
enh59571     1  149887500  149888500      1       1  150064       1.7468      0.04034
enh59572     1  149897300  149898300      4       2  150064       1.7368     0.041216
enh59574     1  149903300  149904300      1       1  150064       1.6977      0.04478
enh59581     1  149955600  149956600      3       2  150064        1.737     0.041194
enh59593     1  149993000  149994000      3       1  150064       1.7068     0.043927
enh59596     1  150037000  150038000      1       1  150064       5.5334     1.57e-08
enh59603     1  150119000  150120000      3       1  150064       5.2081   9.5414e-08
enh59605     1  150129300  150130300      4       1  150064       5.7552   4.3264e-09
enh59606     1  150132100  150133100      4       1  150064       5.4742   2.1975e-08
enh59607     1  150133700  150134700      1       1  150064       5.8413    2.589e-09
enh59608     1  150136800  150137800      2       1  150064         4.73   1.1226e-06
enh59611     1  150148400  150149400      2       1  150064       4.8146   7.3729e-07
enh59613     1  150154200  150155200      1       1  150064       5.5829    1.183e-08
enh59614     1  150158400  150159400      3       2  150064       4.7642   9.4794e-07
enh59615     1  150159400  150160400      1       1  150064       5.4736    2.205e-08
enh59616     1  150185000  150186000      3       2  150064       4.6806   1.4303e-06
enh59618     1  150209000  150210000      2       1  150064       1.9992     0.022793
enh59621     1  150235200  150236200      1       1  150064       2.5625     0.005196
enh59623     1  150241900  150242900      3       1  150064       4.9797   3.1842e-07
enh59625     1  150245800  150246800      1       1  150064        5.069        2e-07
enh59628     1  150266800  150267800      1       1  150064       1.7334      0.04151
enh59629     1  150274200  150275200      4       2  150064       4.4825   3.6882e-06
enh59630     1  150294800  150295800      5       2  150064       5.3544   4.2929e-08
enh59631     1  150295400  150296400      7       3  150064       4.7419   1.0585e-06
enh59632     1  150296200  150297200      2       1  150064       1.8333     0.033378
enh59633     1  150339400  150340400      3       2  150064       4.0739   2.3115e-05
enh59636     1  150347600  150348600      1       1  150064       2.0361      0.02087
enh59637     1  150356000  150357000      2       1  150064       3.9827   3.4068e-05
enh59638     1  150359300  150360300      2       1  150064       4.2877   9.0281e-06
enh59639     1  150377900  150378900      3       2  150064       1.8845     0.029749
enh59642     1  150449300  150450300      5       2  150064       2.8322    0.0023113
enh59643     1  150479700  150480700      5       2  150064       1.8588      0.03153
enh59644     1  150481600  150482600      5       3  150064       4.8443   6.3533e-07
enh59645     1  150486800  150487800      2       1  150064       4.1525   1.6446e-05
enh59646     1  150489200  150490200      2       1  150064       4.4767   3.7907e-06
enh59649     1  150507100  150508100      2       1  150064       4.9187   4.3563e-07
enh59651     1  150510100  150511100      5       2  150064       3.2311   0.00061661
enh59654     1  150525900  150526900      2       1  150064          1.8     0.035929
enh59659     1  150546200  150547200      3       1  150064       1.8757     0.030351
enh59660     1  150552800  150553800      1       1  150064       1.7288      0.04192
enh59661     1  150553200  150554200      1       1  150064       1.7288      0.04192
enh59666     1  150582400  150583400      2       1  150064        2.453    0.0070833
enh59667     1  150583600  150584600      3       2  150064       1.6885     0.045655
enh59668     1  150587100  150588100      4       2  150064        2.771    0.0027946
enh59678     1  150738200  150739200      6       2  150064       1.6908     0.045442
enh59695     1  150973900  150974900      4       2  150064       4.2005   1.3315e-05
enh59704     1  151035000  151036000      2       1  150064       1.8598     0.031455
enh59705     1  151041600  151042600      3       2  150064       3.2928   0.00049598
enh59706     1  151044200  151045200      5       3  150064       2.7302    0.0031644
enh59709     1  151116000  151117000      4       2  150064        3.239   0.00059973
enh59711     1  151128400  151129400      1       1  150064       2.5476     0.005424
enh59735     1  151370800  151371800      5       2  150064       2.6861    0.0036141
enh59736     1  151373500  151374500      1       1  150064       3.3175    0.0004542
enh59737     1  151407100  151408100      1       1  150064       2.8154     0.002436
enh59739     1  151416400  151417400      2       1  150064       2.1019      0.01778
enh59740     1  151427100  151428100      1       1  150064       3.3109     0.000465
enh59741     1  151428400  151429400      3       1  150064       2.7731    0.0027763
enh59767     1  151611300  151612300      1       1  150064       2.6561     0.003953
enh59772     1  151684900  151685900      2       1  150064       1.9792     0.023895
enh59820     1  152414800  152415800      8       2  150064       2.0014     0.022674
enh59844     1  153497900  153498900      1       1  150064       2.0546      0.01996
enh59870     1  153641400  153642400      3       2  150064         1.92     0.027429
enh59876     1  153702400  153703400      2       1  150064       1.9206     0.027394
enh59885     1  153761000  153762000      1       1  150064       2.5081     0.006069
enh59887     1  153776600  153777600      2       1  150064       3.5068   0.00022676
enh59889     1  153814200  153815200      1       1  150064       3.6578    0.0001272
enh59890     1  153821800  153822800      2       1  150064       3.0358    0.0011996
enh59891     1  153838400  153839400      1       1  150064       2.2649      0.01176
enh59892     1  153852600  153853600      2       1  150064       3.3154   0.00045762
enh59894     1  153859000  153860000      1       1  150064       3.5567    0.0001878
enh59897     1  153901200  153902200      2       1  150064       1.8265      0.03389
enh59899     1  153919400  153920400      2       1  150064       2.1054     0.017629
enh59901     1  153931300  153932300      5       3  150064       2.2696     0.011615
enh59903     1  153941100  153942100      2       1  150064       2.3994    0.0082099
enh59904     1  153947800  153948800      2       1  150064       2.2278     0.012946
enh59910     1  153965900  153966900      5       2  150064       2.8872    0.0019437
enh59911     1  154123400  154124400      1       1  150064       2.2337      0.01275
enh59912     1  154127000  154128000      4       2  150064       1.9295     0.026836
enh59915     1  154149200  154150200      3       2  150064       2.3831    0.0085848
enh59916     1  154150400  154151400      2       1  150064        1.801     0.035852
enh59923     1  154300700  154301700      2       1  150064       1.9743     0.024175
enh59927     1  154323800  154324800      2       1  150064         1.93     0.026801
enh59929     1  154357700  154358700      1       1  150064       1.6588      0.04858
enh59938     1  154394800  154395800      4       2  150064       1.9061     0.028316
enh59941     1  154398900  154399900      1       1  150064       1.8516      0.03204
enh59943     1  154408000  154409000      2       1  150064        1.719      0.04281
enh59944     1  154411400  154412400      5       3  150064        1.824     0.034075
enh59945     1  154414200  154415200      2       1  150064       2.7097    0.0033674
enh59946     1  154417200  154418200      2       1  150064       2.0852     0.018525
enh59947     1  154418200  154419200      3       1  150064       2.5301     0.005701
enh59953     1  154452000  154453000      1       1  150064        1.801      0.03585
enh59962     1  154526200  154527200      1       1  150064       1.8707      0.03069
enh59963     1  154528000  154529000      2       1  150064       2.1382     0.016251
enh59966     1  154571500  154572500      3       2  150064       1.7237     0.042382
enh59968     1  154581700  154582700      2       1  150064       1.6851      0.04598
enh59972     1  154595400  154596400      3       2  150064       1.7237      0.04238
enh59991     1  154779100  154780100      7       4  150064       1.7867     0.036996
enh59992     1  154781800  154782800      5       2  150064       2.3846    0.0085487
enh59994     1  154794900  154795900      7       3  150064       3.4024     0.000334
enh59995     1  154804900  154805900      2       1  150064       1.6946     0.045079
enh60001     1  154833300  154834300      4       2  150064       3.8486   5.9407e-05
enh60004     1  154884000  154885000      1       1  150064       3.9787    3.464e-05
enh60007     1  154910700  154911700      5       2  150064       3.8442   6.0473e-05
enh60019     1  154983700  154984700      2       1  150064       1.9708     0.024372
enh60020     1  154985700  154986700      1       1  150064       2.0143      0.02199
enh60021     1  154988200  154989200      3       2  150064       2.4353      0.00744
enh60022     1  154989800  154990800      1       1  150064       4.5142    3.178e-06
enh60023     1  154990900  154991900      1       1  150064       2.3559      0.00924
enh60024     1  155008600  155009600      4       2  150064       2.9609    0.0015335
enh60029     1  155033500  155034500      2       1  150064       2.2043     0.013751
enh60031     1  155042200  155043200      1       1  150064       1.8595      0.03148
enh60032     1  155043900  155044900      1       1  150064       2.5649     0.005161
enh60043     1  155111100  155112100      2       1  150064       1.7452     0.040475
enh60051     1  155175700  155176700      1       1  150064       1.7265      0.04213
enh60053     1  155189600  155190600      2       1  150064       2.2491     0.012254
enh60054     1  155194400  155195400      3       1  150064       1.9033     0.028501
enh60059     1  155214900  155215900      1       1  150064       2.2046      0.01374
enh60060     1  155219600  155220600      2       1  150064       2.0696     0.019246
enh60063     1  155230000  155231000      1       1  150064       2.0678      0.01933
enh60065     1  155241000  155242000      3       1  150064       2.1903     0.014251
enh60067     1  155248000  155249000      2       1  150064       2.2396     0.012558
enh60069     1  155277200  155278200      2       1  150064       2.5297     0.005708
enh60070     1  155280000  155281000      1       1  150064       2.7019     0.003447
enh60071     1  155289500  155290500      2       1  150064       1.8741      0.03046
enh60076     1  155433500  155434500      1       1  150064        2.346     0.009487
enh60086     1  155505700  155506700      1       1  150064        2.431     0.007528
enh60095     1  155606000  155607000      2       1  150064       2.5547    0.0053137
enh60097     1  155618000  155619000      1       1  150064       2.5906      0.00479
enh60108     1  155843400  155844400      2       1  150064       1.9611     0.024934
enh60110     1  155859400  155860400      2       1  150064       2.3789    0.0086825
enh60111     1  155862800  155863800      1       1  150064       3.1041    0.0009543
enh60112     1  155879000  155880000      1       1  150064       1.9714      0.02434
enh60114     1  155899500  155900500      2       1  150064       1.7528     0.039814
enh60117     1  155929600  155930600      3       1  150064       2.5164    0.0059282
enh60120     1  155940900  155941900      2       1  150064       2.3704    0.0088844
enh60123     1  155960000  155961000      2       1  150064       2.8238    0.0023733
enh60125     1  155973400  155974400      2       1  150064        3.292   0.00049731
enh60126     1  155974700  155975700      2       1  150064       2.5033    0.0061523
enh60128     1  155995500  155996500      5       3  150064       1.6783      0.04664
enh60131     1  156039500  156040500      1       1  150064       2.1843      0.01447
enh60135     1  156059700  156060700      3       1  150064       1.9285     0.026897
enh60136     1  156065200  156066200      1       1  150064       1.7529      0.03981
enh60138     1  156070300  156071300      1       1  150064       1.9914      0.02322
enh60142     1  156100200  156101200      5       1  150064       1.6464     0.049836
enh60143     1  156109700  156110700      4       2  150064       1.7656     0.038731
enh60145     1  156117200  156118200      1       1  150064       2.4498     0.007147
enh60149     1  156131300  156132300      3       1  150064       3.3314   0.00043213
enh60182     1  156444600  156445600      1       1  150064       1.6628      0.04818
enh60206     1  156709300  156710300      3       2  150064        1.714     0.043261
enh60207     1  156711500  156712500      4       2  150064       2.4346    0.0074544
enh60210     1  156725000  156726000      4       2  150064       1.9132     0.027864
enh60216     1  156770900  156771900      2       1  150064       1.7927     0.036514
enh60261     1  157961600  157962600      3       1  150064       1.7069     0.043921
enh60264     1  157970400  157971400      1       1  150064       1.7657      0.03872
enh60312     1  159083400  159084400      2       1  150064       2.6704    0.0037886
enh60338     1  159888700  159889700      2       1  150064       1.9807     0.023814
enh60347     1  159993800  159994800      3       1  150064       2.0628     0.019566
enh60348     1  159999300  160000300      1       1  150064       1.9906      0.02326
enh60355     1  160064300  160065300      2       1  150064        2.272     0.011542
enh60357     1  160078500  160079500      4       2  150064       2.1963     0.014034
enh60367     1  160161900  160162900      1       1  150064       2.1234      0.01686
enh60368     1  160162600  160163600      7       2  150064       2.1637     0.015243
enh60369     1  160163100  160164100      4       2  150064       2.5539    0.0053259
enh60370     1  160173700  160174700      1       1  150064       3.0586     0.001112
enh60372     1  160180100  160181100      1       1  150064       2.8535     0.002162
enh60374     1  160188900  160189900      2       1  150064       2.8634    0.0020956
enh60376     1  160226300  160227300      1       1  150064       2.5212     0.005847
enh60378     1  160229300  160230300      3       2  150064       2.3705    0.0088829
enh60379     1  160232800  160233800      2       1  150064       2.3101     0.010442
enh60381     1  160255300  160256300      2       1  150064       2.1817     0.014567
enh60382     1  160261900  160262900      2       1  150064       3.0543    0.0011281
enh60383     1  160278900  160279900      1       1  150064       2.2495      0.01224
enh60384     1  160309100  160310100      4       1  150064       2.9413     0.001634
enh60385     1  160314100  160315100      1       1  150064       2.4281     0.007589
enh60386     1  160315900  160316900      1       1  150064       2.4925     0.006342
enh60388     1  160327500  160328500      2       1  150064       2.0007      0.02271
enh60391     1  160346000  160347000      6       2  150064       2.4663    0.0068263
enh60395     1  160398800  160399800      3       2  150064       2.2241     0.013071
enh60476     1  161154400  161155400      1       1  150064        2.099      0.01791
enh60484     1  161179000  161180000      1       1  150064       2.1338      0.01643
enh60489     1  161197700  161198700      1       1  150064       1.9315      0.02671
enh60493     1  161242700  161243700      1       1  150064       2.6022     0.004632
enh60502     1  161352100  161353100      4       2  150064       1.6675     0.047707
enh60510     1  161468600  161469600      2       1  150064       3.2326   0.00061336
enh60512     1  161482100  161483100      1       1  150064       2.1487      0.01583
enh60551     1  161989900  161990900      2       1  150064       1.9721       0.0243
enh60563     1  162176600  162177600      4       2  150064        1.833     0.033404
enh60564     1  162178100  162179100      4       2  150064       1.9187      0.02751
enh60565     1  162182900  162183900      2       1  150064       1.7972     0.036152
enh60577     1  162323100  162324100      1       1  150064       1.6608      0.04838
enh60588     1  162529700  162530700      2       1  150064       1.9254      0.02709
enh60589     1  162534800  162535800      3       2  150064       1.8788     0.030133
enh60625     1  162679600  162680600      4       2  150064       1.6848     0.046018
enh60644     1  163132100  163133100      6       3  150064       3.3931   0.00034549
enh60645     1  163134000  163135000      4       2  150064       3.1215   0.00089977
enh60653     1  163200700  163201700      5       2  150064       1.7135      0.04331
enh60655     1  163290000  163291000      1       1  150064       1.7976      0.03612
enh60662     1  163643000  163644000      2       1  150064       2.7273    0.0031927
enh60663     1  163812100  163813100      5       2  150064       2.6509     0.004014
enh60692     1  164597800  164598800      1       1  150064       2.1757      0.01479
enh60721     1  164754900  164755900      1       1  150064       2.9073     0.001823
enh60723     1  164763400  164764400      2       1  150064       1.8374     0.033078
enh60725     1  164770600  164771600      1       1  150064        2.031      0.02113
enh60726     1  164774700  164775700      3       1  150064       2.1297     0.016597
enh60758     1  165570500  165571500      6       3  150064       1.8958     0.028994
enh60759     1  165598600  165599600      8       2  150064       1.8212     0.034289
enh60768     1  165706900  165707900      5       2  150064       3.5775   0.00017346
enh60770     1  165739300  165740300      2       1  150064       2.3176     0.010235
enh60772     1  165811200  165812200      6       2  150064       2.0958     0.018051
enh60773     1  165818200  165819200      1       1  150064       2.3829     0.008588
enh60774     1  165820000  165821000      1       1  150064       2.3718     0.008852
enh60775     1  165822900  165823900      1       1  150064       2.4075     0.008032
enh60777     1  165826500  165827500      2       1  150064       2.5516    0.0053621
enh60778     1  165828500  165829500      2       1  150064       2.7052    0.0034133
enh60789     1  166033000  166034000      3       2  150064       2.2004     0.013891
enh60792     1  166439000  166440000      2       1  150064       2.7182     0.003282
enh60797     1  166827900  166828900      3       1  150064       2.2408     0.012518
enh60800     1  166843600  166844600      2       1  150064       3.4847   0.00024635
enh60801     1  166855400  166856400      1       1  150064       3.9966    3.213e-05
enh60814     1  167131700  167132700      7       3  150064       1.8686     0.030841
enh60816     1  167187900  167188900      1       1  150064       2.7692      0.00281
enh60909     1  168054200  168055200      1       1  150064       2.2271      0.01297
enh60932     1  168356500  168357500      3       2  150064       2.2226     0.013122
enh60939     1  168408900  168409900      2       1  150064       2.0125     0.022083
enh61002     1  169087500  169088500     10       2  150064       1.9473     0.025751
enh61003     1  169098300  169099300      7       3  150064       1.9432     0.025993
enh61011     1  169295700  169296700      7       3  150064       1.7871     0.036961
enh61039     1  170038000  170039000      3       2  150064       1.6493     0.049543
enh61040     1  170040500  170041500      4       2  150064       2.1261     0.016748
enh61070     1  170667700  170668700      1       1  150064       1.9528      0.02542
enh61110     1  171459700  171460700      5       3  150064       1.7741      0.03802
enh61134     1  171736000  171737000      5       2  150064       2.6692    0.0038013
enh61136     1  171752300  171753300      2       1  150064       1.9573     0.025156
enh61138     1  171767800  171768800      4       2  150064       2.2178     0.013284
enh61139     1  171770200  171771200      2       1  150064       1.7477     0.040261
enh61145     1  171868400  171869400      3       2  150064        2.009     0.022268
enh61160     1  172208700  172209700      1       1  150064       1.9001      0.02871
enh61166     1  172292200  172293200      3       1  150064       2.1488     0.015825
enh61168     1  172311500  172312500      1       1  150064       2.2439      0.01242
enh61170     1  172320300  172321300      3       1  150064       1.7542     0.039694
enh61172     1  172325800  172326800      3       2  150064       1.7834     0.037264
enh61173     1  172329000  172330000      1       1  150064       1.8053      0.03551
enh61175     1  172351300  172352300      2       1  150064       2.7009     0.003458
enh61176     1  172360000  172361000      5       2  150064       1.8912     0.029298
enh61177     1  172362800  172363800      5       2  150064       1.6454      0.04994
enh61178     1  172367700  172368700      1       1  150064       2.4781     0.006604
enh61188     1  172500000  172501000      3       2  150064       1.6888     0.045631
enh61212     1  172897400  172898400      1       1  150064       2.6068      0.00457
enh61215     1  172929300  172930300      1       1  150064       2.6738      0.00375
enh61239     1  173388800  173389800      5       2  150064       2.6576    0.0039345
enh61240     1  173389300  173390300      3       1  150064       2.0669     0.019374
enh61241     1  173394200  173395200      1       1  150064       2.2271      0.01297
enh61242     1  173397700  173398700      4       2  150064       2.3375    0.0097071
enh61246     1  173442800  173443800      4       2  150064       1.7748     0.037967
enh61253     1  173685800  173686800      1       1  150064       3.4989    0.0002336
enh61255     1  173822000  173823000      1       1  150064        3.358    0.0003926
enh61257     1  173839200  173840200      2       1  150064       2.2799     0.011306
enh61259     1  173967000  173968000      3       1  150064       3.5217   0.00021441
enh61260     1  173969500  173970500      1       1  150064       3.4298     0.000302
enh61261     1  173974100  173975100      2       1  150064       2.9816    0.0014339
enh61262     1  173976800  173977800      2       1  150064       2.7269    0.0031967
enh61263     1  173982600  173983600      3       2  150064       3.2447   0.00058791
enh61264     1  173986700  173987700      3       1  150064       3.3595   0.00039041
enh61265     1  173988300  173989300      1       1  150064       3.5227    0.0002136
enh61267     1  174129600  174130600      2       1  150064       3.0947   0.00098495
enh61268     1  174134500  174135500      2       1  150064       2.1375     0.016277
enh61270     1  174231800  174232800      5       3  150064       3.7266   9.7057e-05
enh61271     1  174235800  174236800      1       1  150064       3.2746    0.0005291
enh61276     1  174767800  174768800      1       1  150064       3.2494    0.0005783
enh61277     1  174844400  174845400      3       2  150064       2.4762    0.0066398
enh61280     1  174862600  174863600      1       1  150064         1.71      0.04363
enh61286     1  174936400  174937400      1       1  150064       2.9175     0.001764
enh61288     1  174945200  174946200      1       1  150064       2.8844     0.001961
enh61290     1  174959800  174960800      1       1  150064       2.5691     0.005098
enh61297     1  174998200  174999200      1       1  150064       2.4331     0.007486
enh61302     1  175084200  175085200      1       1  150064       2.0938      0.01814
enh61308     1  175119200  175120200      2       1  150064       2.9425    0.0016277
enh61310     1  175124000  175125000      4       2  150064       2.9003     0.001864
enh61311     1  175138400  175139400      3       1  150064       3.3641   0.00038396
enh61312     1  175143000  175144000      2       1  150064       3.8131   6.8629e-05
enh61314     1  175152100  175153100      3       2  150064       2.9979    0.0013592
enh61315     1  175156200  175157200      5       2  150064       3.3594   0.00039057
enh61316     1  175162600  175163600      4       1  150064       3.3679   0.00037868
enh61322     1  175218400  175219400      4       2  150064       1.8896     0.029407
enh61325     1  175287200  175288200      1       1  150064       2.0206      0.02166
enh61342     1  175854200  175855200      3       2  150064       2.9905    0.0013926
enh61345     1  176027700  176028700      3       2  150064       1.9474     0.025746
enh61350     1  176179800  176180800      3       2  150064       2.6875    0.0035995
enh61356     1  176662300  176663300      2       1  150064       1.9979     0.022863
enh61361     1  176789200  176790200      6       2  150064       2.1243     0.016823
enh61362     1  176811100  176812100      4       2  150064       2.5516    0.0053613
enh61363     1  176812200  176813200      6       3  150064       2.4658    0.0068361
enh61365     1  176815600  176816600      6       3  150064       2.2765     0.011409
enh61373     1  177271100  177272100      4       2  150064       4.9563    3.592e-07
enh61374     1  177279300  177280300      2       1  150064       4.7405   1.0659e-06
enh61375     1  177319600  177320600      3       2  150064       1.8365     0.033142
enh61377     1  177602000  177603000      5       3  150064       1.7543     0.039688
enh61418     1  178341300  178342300      1       1  150064       3.3527    0.0004002
enh61419     1  178357700  178358700      1       1  150064       1.8337      0.03335
enh61420     1  178455000  178456000      1       1  150064       2.4263     0.007627
enh61421     1  178456000  178457000      4       2  150064       3.2125   0.00065795
enh61449     1  178942300  178943300      1       1  150064       2.9835     0.001425
enh61467     1  179095700  179096700      2       1  150064       1.6824      0.04625
enh61469     1  179098000  179099000      4       2  150064       1.7121     0.043439
enh61473     1  179112000  179113000      3       1  150064       1.7358     0.041304
enh61475     1  179122100  179123100      4       2  150064       2.2291     0.012904
enh61478     1  179138600  179139600      3       2  150064       1.8469     0.032378
enh61484     1  179174500  179175500      1       1  150064       2.2842      0.01118
enh61489     1  179199400  179200400      1       1  150064       1.8435      0.03263
enh61490     1  179258000  179259000      5       1  150064       1.7673     0.038588
enh61495     1  179291800  179292800      3       1  150064       1.9089      0.02814
enh61504     1  179748500  179749500      2       1  150064       2.0003     0.022736
enh61508     1  179783000  179784000      2       1  150064       1.8026     0.035728
enh61520     1  179938300  179939300      3       1  150064       1.7133     0.043328
enh61526     1  179997000  179998000      2       1  150064       1.7285     0.041949
enh61550     1  180578500  180579500      2       1  150064       3.0831    0.0010242
enh61555     1  180612500  180613500      3       2  150064       3.8602   5.6639e-05
enh61561     1  180882900  180883900      1       1  150064        2.595      0.00473
enh61562     1  180892200  180893200      5       2  150064       2.2567     0.012013
enh61611     1  181410400  181411400      3       2  150064       2.0139     0.022012
enh61612     1  181459600  181460600      1       1  150064       1.8578       0.0316
enh61623     1  182115400  182116400      6       3  150064       2.6885    0.0035882
enh61645     1  182306900  182307900      1       1  150064       2.1135      0.01728
enh61651     1  182362700  182363700      2       1  150064       1.9988     0.022814
enh61665     1  182643600  182644600      5       2  150064        2.867    0.0020718
enh61668     1  182668200  182669200      3       2  150064       3.5452   0.00019613
enh61671     1  182745700  182746700      4       2  150064       3.4512   0.00027904
enh61672     1  182750900  182751900      1       1  150064       3.4569    0.0002732
enh61684     1  182997400  182998400      5       2  150064        1.822     0.034231
enh61726     1  183256100  183257100      2       1  150064       1.8527     0.031966
enh61728     1  183271800  183272800      2       1  150064       2.0999      0.01787
enh61732     1  183292600  183293600      1       1  150064       2.7287     0.003179
enh61740     1  183443900  183444900      1       1  150064       3.0258      0.00124
enh61742     1  183449900  183450900      3       2  150064       2.6169    0.0044365
enh61746     1  183537000  183538000      5       2  150064       2.1417     0.016109
enh61823     1  184120300  184121300      1       1  150064       2.2839      0.01119
enh61828     1  184159900  184160900      3       2  150064       1.9501     0.025585
enh61829     1  184191500  184192500      5       2  150064       2.3228     0.010096
enh61834     1  184331800  184332800      1       1  150064       2.7741     0.002768
enh61851     1  184430500  184431500      3       2  150064       1.7562     0.039529
enh61856     1  184468500  184469500      1       1  150064       2.6691     0.003803
enh61857     1  184472400  184473400      1       1  150064       1.6776      0.04671
enh61864     1  184510300  184511300      6       2  150064       1.8182     0.034519
enh61866     1  184524800  184525800      3       2  150064       2.2077     0.013634
enh61869     1  184543600  184544600      4       2  150064        1.876      0.03033
enh61875     1  184584200  184585200      1       1  150064       1.9899       0.0233
enh61885     1  184724800  184725800      3       1  150064       2.1648       0.0152
enh61897     1  184869300  184870300      2       1  150064       1.9275     0.026959
enh61902     1  184888000  184889000      1       1  150064       1.9162      0.02767
enh61906     1  184922900  184923900      2       1  150064        2.332    0.0098514
enh61909     1  184937900  184938900      4       1  150064       2.5454    0.0054571
enh61910     1  184939600  184940600      2       1  150064       2.7954    0.0025919
enh61911     1  184950800  184951800      3       1  150064        2.411    0.0079547
enh61921     1  185127500  185128500      1       1  150064       1.9047      0.02841
enh61931     1  185369200  185370200      5       3  150064         1.71     0.043633
enh61943     1  185506100  185507100      1       1  150064       1.7943      0.03638
enh61962     1  186062200  186063200      1       1  150064       1.6637      0.04809
enh61965     1  186176800  186177800      1       1  150064        1.951      0.02553
enh62004     1  190918900  190919900      3       2  150064       3.3067   0.00047208
enh62007     1  192129200  192130200      2       1  150064       1.6571     0.048746
enh62008     1  192130200  192131200      2       1  150064       2.1281     0.016666
enh62009     1  192131200  192132200      1       1  150064       2.4243     0.007668
enh62010     1  192137300  192138300      3       2  150064       1.7911     0.036639
enh62023     1  192503200  192504200      3       1  150064       2.0964     0.018022
enh62042     1  192737000  192738000      2       1  150064       1.7058     0.044021
enh62046     1  192781000  192782000      2       1  150064       1.8583     0.031565
enh62047     1  192781500  192782500      1       1  150064       2.3532     0.009307
enh62049     1  192841600  192842600      2       1  150064       2.8487    0.0021948
enh62050     1  192843000  192844000      1       1  150064        2.983     0.001427
enh62052     1  192872400  192873400      2       1  150064        2.104     0.017691
enh62053     1  192873900  192874900      4       2  150064       2.2182     0.013272
enh62054     1  192876800  192877800      1       1  150064       2.9385     0.001649
enh62067     1  193071900  193072900      2       1  150064       3.3456   0.00041054
enh62068     1  193074800  193075800      5       2  150064       2.2378     0.012616
enh62071     1  193093900  193094900      1       1  150064       3.2099     0.000664
enh62076     1  193159400  193160400      1       1  150064       3.2848    0.0005103
enh62078     1  193169900  193170900      1       1  150064       3.1595    0.0007903
enh62079     1  193180600  193181600      2       1  150064       1.7494     0.040114
enh62080     1  193279400  193280400      1       1  150064       3.0684     0.001076
enh62081     1  193282200  193283200      3       1  150064       2.9667    0.0015049
enh62082     1  193317400  193318400      2       1  150064       2.4488    0.0071664
enh62093     1  193538600  193539600      4       2  150064       1.7268     0.042105
enh62094     1  193558500  193559500      5       1  150064       1.7012     0.044455
enh62103     1  196369700  196370700      1       1  150064       2.2115       0.0135
enh62122     1  197628400  197629400      1       1  150064       2.4905     0.006379
enh62123     1  197632300  197633300      1       1  150064       2.5566     0.005285
enh62127     1  197741600  197742600      1       1  150064       2.5419     0.005513
enh62129     1  197747400  197748400      1       1  150064        2.516     0.005934
enh62177     1  198649700  198650700      3       1  150064       1.9788     0.023917
enh62211     1  200200900  200201900      2       1  150064       2.4686    0.0067816
enh62214     1  200270100  200271100      2       1  150064       1.8872     0.029566
enh62217     1  200305800  200306800      3       1  150064       2.5561     0.005292
enh62219     1  200321600  200322600      2       1  150064       2.7883     0.002649
enh62220     1  200333200  200334200      1       1  150064       2.9197     0.001752
enh62222     1  200340900  200341900      2       1  150064       2.2222     0.013134
enh62223     1  200342900  200343900      1       1  150064       2.7091     0.003373
enh62224     1  200348000  200349000      1       1  150064       2.9142     0.001783
enh62227     1  200379600  200380600      2       1  150064         2.31     0.010443
enh62229     1  200406200  200407200      1       1  150064       3.4739    0.0002565
enh62230     1  200442700  200443700      2       1  150064       2.6782    0.0037013
enh62231     1  200457400  200458400      3       2  150064       2.6382    0.0041671
enh62232     1  200494200  200495200      3       2  150064       2.3663    0.0089839
enh62250     1  200799100  200800100      3       2  150064       1.6987     0.044691
enh62254     1  200865400  200866400      3       1  150064       2.3394    0.0096568
enh62256     1  200871400  200872400      2       1  150064       3.4719   0.00025844
enh62258     1  200941000  200942000      8       3  150064       1.9368     0.026382
enh62260     1  200986900  200987900      1       1  150064       2.1717      0.01494
enh62263     1  201011500  201012500      6       3  150064       2.6968    0.0035006
enh62267     1  201094400  201095400      1       1  150064        1.821       0.0343
enh62268     1  201106500  201107500      2       1  150064       1.7983     0.036062
enh62364     1  201743200  201744200      3       1  150064       1.9685     0.024507
enh62368     1  201797000  201798000      3       2  150064       2.6745    0.0037417
enh62371     1  201811400  201812400      4       2  150064       2.3203     0.010162
enh62372     1  201818300  201819300      1       1  150064       1.6978      0.04477
enh62374     1  201845100  201846100      2       1  150064       1.6456     0.049919
enh62378     1  201856600  201857600      2       1  150064       2.2893     0.011031
enh62380     1  201865200  201866200      1       1  150064       1.6949      0.04505
enh62381     1  201877400  201878400      1       1  150064       2.5317     0.005676
enh62419     1  202103600  202104600      1       1  150064       2.7921     0.002618
enh62421     1  202111000  202112000      6       2  150064       2.0488     0.020239
enh62422     1  202114400  202115400      1       1  150064         1.77      0.03836
enh62494     1  203015900  203016900      2       1  150064       1.9891     0.023343
enh62497     1  203051400  203052400      2       1  150064       1.7998     0.035948
enh62498     1  203098600  203099600      1       1  150064       1.8161      0.03468
enh62499     1  203101000  203102000      5       2  150064        2.219     0.013242
enh62527     1  203318500  203319500      1       1  150064       1.8129      0.03492
enh62529     1  203323200  203324200      2       1  150064        1.962     0.024882
enh62530     1  203327900  203328900      3       1  150064       1.8572     0.031639
enh62570     1  203593300  203594300      3       1  150064       1.6829     0.046193
enh62588     1  203650700  203651700      6       1  150064       1.7457     0.040435
enh62590     1  203655900  203656900      5       1  150064       1.6697     0.047487
enh62609     1  204010300  204011300      3       2  150064       2.0032     0.022576
enh62612     1  204041200  204042200      3       2  150064       3.7423   9.1186e-05
enh62613     1  204045700  204046700      2       1  150064       2.5349    0.0056243
enh62615     1  204051600  204052600      1       1  150064       2.9675     0.001501
enh62621     1  204071400  204072400      2       1  150064       1.9284     0.026901
enh62634     1  204195200  204196200      4       1  150064       1.9709     0.024366
enh62635     1  204223000  204224000      1       1  150064       2.5598     0.005237
enh62638     1  204233600  204234600      4       1  150064       2.1106     0.017401
enh62640     1  204241800  204242800      4       2  150064       1.6923     0.045294
enh62643     1  204254700  204255700      4       1  150064       2.6986    0.0034813
enh62671     1  204405000  204406000      1       1  150064       1.9714      0.02434
enh62673     1  204411600  204412600      1       1  150064       2.1158      0.01718
enh62674     1  204418400  204419400      3       1  150064        1.916      0.02768
enh62675     1  204424000  204425000      2       1  150064       2.0183     0.021778
enh62676     1  204426000  204427000      4       2  150064       2.7256    0.0032094
enh62679     1  204452600  204453600      2       1  150064       1.8526      0.03197
enh62681     1  204460100  204461100      1       1  150064       3.1976     0.000693
enh62682     1  204464400  204465400      3       2  150064       2.2606     0.011893
enh62688     1  204487400  204488400      1       1  150064       3.3525    0.0004004
enh62689     1  204489300  204490300      1       1  150064       3.3424    0.0004153
enh62690     1  204490200  204491200      3       1  150064       1.9384     0.026287
enh62694     1  204543200  204544200      3       2  150064       3.2053   0.00067472
enh62695     1  204547100  204548100      1       1  150064       3.4754     0.000255
enh62696     1  204548500  204549500      5       2  150064       2.8774    0.0020045
enh62697     1  204561000  204562000      4       2  150064       2.4815     0.006541
enh62698     1  204592100  204593100      1       1  150064        2.313      0.01036
enh62699     1  204606700  204607700      7       3  150064       2.4211    0.0077358
enh62723     1  204910300  204911300      5       2  150064       1.7406     0.040878
enh62724     1  204928600  204929600      6       3  150064       2.1693      0.01503
enh62726     1  204963000  204964000      1       1  150064       2.0056      0.02245
enh62728     1  204966200  204967200      4       2  150064       1.8796     0.030078
enh62729     1  204972600  204973600      4       2  150064       2.0254     0.021411
enh62730     1  204973600  204974600      7       2  150064       2.9924    0.0013841
enh62732     1  205015800  205016800      6       2  150064       3.0715    0.0010649
enh62734     1  205022800  205023800      5       2  150064        3.855    5.786e-05
enh62735     1  205030400  205031400      4       2  150064       3.9784   3.4688e-05
enh62736     1  205037200  205038200      3       2  150064       4.7079   1.2516e-06
enh62739     1  205088400  205089400      1       1  150064         1.98      0.02385
enh62740     1  205110200  205111200      4       1  150064       3.5775   0.00017346
enh62741     1  205110800  205111800      5       2  150064       3.9274   4.2929e-05
enh62744     1  205144300  205145300      2       1  150064       4.1479   1.6775e-05
enh62745     1  205152400  205153400      4       1  150064       4.0881   2.1748e-05
enh62746     1  205157000  205158000      4       2  150064       4.1821   1.4442e-05
enh62747     1  205158000  205159000      3       2  150064       4.1558   1.6206e-05
enh62748     1  205160000  205161000      1       1  150064       3.9929    3.264e-05
enh62749     1  205173100  205174100      4       1  150064       4.1403    1.734e-05
enh62750     1  205178400  205179400      2       1  150064       3.9688   3.6121e-05
enh62751     1  205181300  205182300      2       1  150064       3.1831   0.00072844
enh62753     1  205199100  205200100      8       2  150064       1.8556     0.031757
enh62754     1  205204300  205205300      4       2  150064         2.54    0.0055425
enh62755     1  205206600  205207600      5       3  150064       3.2408   0.00059605
enh62756     1  205208500  205209500      4       2  150064       2.0174     0.021829
enh62758     1  205220200  205221200      6       3  150064       3.1513   0.00081264
enh62759     1  205226800  205227800      2       1  150064       2.1628      0.01528
enh62763     1  205242400  205243400      2       1  150064       1.7414     0.040805
enh62765     1  205263100  205264100      3       2  150064       2.0907      0.01828
enh62773     1  205326000  205327000      1       1  150064       2.3607      0.00912
enh62775     1  205338200  205339200      5       2  150064       1.6992     0.044645
enh62784     1  205462100  205463100      5       2  150064       2.5266    0.0057585
enh62786     1  205469600  205470600      5       2  150064       1.7148     0.043191
enh62792     1  205490500  205491500      4       2  150064       2.2843     0.011177
enh62797     1  205551400  205552400      4       2  150064       1.6664     0.047813
enh62801     1  205562700  205563700      5       2  150064       1.7678     0.038543
enh62802     1  205567800  205568800      8       3  150064       2.3828    0.0085916
enh62827     1  205774600  205775600      3       1  150064       1.7156     0.043116
enh62851     1  206588900  206589900      2       1  150064       1.6656     0.047892
enh62860     1  206645600  206646600      5       2  150064       1.6572     0.048743
enh62918     1  207038300  207039300      2       1  150064       2.5308    0.0056901
enh62935     1  207220300  207221300      2       1  150064       2.7408    0.0030641
enh62939     1  207243700  207244700      2       1  150064       2.9267    0.0017129
enh62940     1  207250600  207251600      2       1  150064       2.7064    0.0034006
enh62962     1  207916800  207917800      3       1  150064       3.7229   9.8465e-05
enh62964     1  207922200  207923200      3       2  150064        3.773   8.0646e-05
enh62965     1  207923300  207924300      2       1  150064       3.7753   7.9905e-05
enh62966     1  207928500  207929500      2       1  150064       2.8744    0.0020239
enh62968     1  207971100  207972100      2       1  150064       2.4101    0.0079736
enh62969     1  207976300  207977300      4       2  150064       4.1101   1.9772e-05
enh62970     1  207978000  207979000      3       1  150064       4.2002   1.3332e-05
enh62973     1  207985600  207986600      1       1  150064       2.3796     0.008666
enh62974     1  207988300  207989300      3       2  150064       2.0122     0.022101
enh62975     1  207991200  207992200      2       1  150064       3.2939   0.00049399
enh62977     1  208006600  208007600      4       2  150064       4.6652   1.5417e-06
enh62978     1  208012000  208013000      1       1  150064       1.9286      0.02689
enh62980     1  208017700  208018700      7       3  150064       4.6778   1.4502e-06
enh62981     1  208020600  208021600      5       2  150064       3.3619   0.00038707
enh62982     1  208024200  208025200      3       2  150064       1.8867       0.0296
enh62983     1  208030800  208031800      5       2  150064       4.1601   1.5908e-05
enh62984     1  208033600  208034600      4       2  150064       3.5683   0.00017964
enh62985     1  208034800  208035800      6       2  150064       3.2288   0.00062155
enh62986     1  208036400  208037400      6       3  150064       3.2735   0.00053106
enh62987     1  208037600  208038600      5       2  150064       3.3961   0.00034176
enh62988     1  208038500  208039500      7       4  150064       2.1214     0.016942
enh62990     1  208046100  208047100      2       1  150064       2.4233    0.0076908
enh62992     1  208058100  208059100      5       2  150064       2.1411     0.016135
enh63017     1  208263200  208264200      4       2  150064       3.0281    0.0012306
enh63018     1  208277600  208278600      5       2  150064        2.184     0.014479
enh63020     1  208292200  208293200      2       1  150064       2.3332    0.0098177
enh63021     1  208293300  208294300      5       2  150064       2.2735     0.011499
enh63022     1  208300800  208301800     10       2  150064       3.0871    0.0010106
enh63023     1  208305200  208306200      3       2  150064       2.9641    0.0015178
enh63036     1  208386100  208387100      3       1  150064       2.2668       0.0117
enh63038     1  208393400  208394400      2       1  150064       2.9953    0.0013711
enh63069     1  209572100  209573100      1       1  150064       2.1746      0.01483
enh63075     1  209799600  209800600      4       2  150064       1.7928     0.036499
enh63146     1  211434600  211435600      6       3  150064       3.0256    0.0012408
enh63149     1  211503500  211504500      2       1  150064       1.6755     0.046916
enh63152     1  211510300  211511300      4       2  150064       1.8782     0.030179
enh63155     1  211514400  211515400      1       1  150064       2.4261     0.007632
enh63162     1  211675400  211676400      8       4  150064       2.5337    0.0056425
enh63166     1  211703400  211704400      8       3  150064       2.1159     0.017175
enh63176     1  211781000  211782000      5       3  150064       2.2041     0.013757
enh63231     1  212420300  212421300      2       1  150064       1.9187     0.027512
enh63232     1  212428900  212429900      7       2  150064       2.3348    0.0097762
enh63233     1  212431000  212432000      6       3  150064       1.7372     0.041175
enh63238     1  212474800  212475800      3       2  150064       1.9601     0.024994
enh63239     1  212483300  212484300      1       1  150064       2.2238      0.01308
enh63266     1  212769900  212770900      7       4  150064       1.6967     0.044873
enh63267     1  212785600  212786600      3       2  150064       2.1066     0.017577
enh63308     1  214163200  214164200      1       1  150064       4.4489    4.315e-06
enh63310     1  214176200  214177200      6       1  150064       3.0075     0.001317
enh63327     1  214510600  214511600      4       2  150064       2.3236     0.010075
enh63331     1  214591500  214592500      2       1  150064       1.8624     0.031272
enh63339     1  214639800  214640800      5       2  150064       1.6772     0.046753
enh63343     1  214671200  214672200      4       1  150064       1.8782     0.030174
enh63346     1  214688000  214689000      3       1  150064       2.0606     0.019668
enh63350     1  214711800  214712800      5       2  150064       1.7039     0.044198
enh63353     1  214715300  214716300      5       2  150064       1.8872     0.029567
enh63420     1  218632300  218633300      3       2  150064       2.6463    0.0040688
enh63421     1  218633800  218634800      2       1  150064       1.9764     0.024054
enh63424     1  218639600  218640600      1       1  150064       1.6974      0.04481
enh63474     1  219834300  219835300      3       2  150064       1.9852     0.023559
enh63478     1  219965600  219966600      4       1  150064       1.6501      0.04946
enh63483     1  220164400  220165400      6       2  150064       1.8501     0.032153
enh63486     1  220217500  220218500      2       1  150064       2.0112     0.022151
enh63490     1  220266300  220267300      2       1  150064        2.041     0.020624
enh63491     1  220268500  220269500      3       2  150064       1.6464     0.049836
enh63500     1  220392100  220393100      4       2  150064       2.8033    0.0025288
enh63501     1  220398500  220399500      1       1  150064       1.6537      0.04909
enh63505     1  220442100  220443100      2       1  150064       1.7508      0.03999
enh63521     1  220905200  220906200      2       1  150064        1.773     0.038112
enh63524     1  220920000  220921000      6       3  150064       1.6938     0.045148
enh63571     1  221509500  221510500      1       1  150064       1.7772      0.03777
enh63631     1  222763800  222764800      2       1  150064       1.9374     0.026347
enh63633     1  222792800  222793800      3       1  150064       1.7014     0.044431
enh63634     1  222793600  222794600      6       2  150064       1.8347     0.033273
enh63636     1  222818600  222819600      1       1  150064       2.1321       0.0165
enh63637     1  222827900  222828900      2       1  150064       2.3402    0.0096374
enh63640     1  222911900  222912900      1       1  150064       2.4579     0.006987
enh63643     1  222945300  222946300      1       1  150064       2.4887     0.006411
enh63689     1  223888100  223889100      1       1  150064       1.9712      0.02435
enh63690     1  223890100  223891100      2       1  150064       2.9555    0.0015611
enh63692     1  223898600  223899600      7       2  150064       3.8684   5.4769e-05
enh63693     1  223906400  223907400      6       2  150064       3.5441   0.00019697
enh63694     1  223909300  223910300      6       1  150064       2.9972    0.0013624
enh63695     1  223910400  223911400      2       1  150064       2.8653    0.0020828
enh63697     1  223915100  223916100      3       1  150064       2.7735    0.0027725
enh63698     1  223917900  223918900      2       1  150064       2.7587    0.0029013
enh63699     1  223920700  223921700      1       1  150064       2.7258     0.003207
enh63700     1  223923600  223924600      2       1  150064       3.3102   0.00046619
enh63704     1  223930200  223931200      9       2  150064        1.693     0.045231
enh63706     1  223935900  223936900      2       1  150064       1.9251      0.02711
enh63707     1  223936700  223937700      3       1  150064       2.5361    0.0056044
enh63708     1  223943100  223944100      1       1  150064        2.786     0.002668
enh63709     1  223952600  223953600      3       1  150064       2.5186    0.0058919
enh63710     1  223957900  223958900      3       1  150064        3.709   0.00010402
enh63711     1  223959400  223960400      6       2  150064       3.7632   8.3879e-05
enh63712     1  223963100  223964100      1       1  150064       3.5405    0.0001997
enh63715     1  223989500  223990500      2       1  150064       2.9979    0.0013593
enh63717     1  224007800  224008800      1       1  150064        2.297      0.01081
enh63718     1  224010400  224011400      5       2  150064       3.6324   0.00014041
enh63720     1  224019100  224020100      4       2  150064       3.2273   0.00062475
enh63721     1  224021100  224022100      6       2  150064       2.6392    0.0041545
enh63722     1  224023200  224024200      2       1  150064        3.273     0.000532
enh63723     1  224025200  224026200      2       1  150064       2.0076     0.022345
enh63724     1  224028100  224029100      2       1  150064       1.8336     0.033354
enh63725     1  224028800  224029800      2       1  150064       3.7203   9.9492e-05
enh63726     1  224030200  224031200      1       1  150064       3.5734    0.0001762
enh63754     1  224546500  224547500      2       1  150064       2.3981    0.0082411
enh63755     1  224564800  224565800      3       2  150064        2.141     0.016135
enh63756     1  224566500  224567500      2       1  150064       2.4161    0.0078444
enh63758     1  224615100  224616100      1       1  150064       2.2869       0.0111
enh63759     1  224617200  224618200      2       1  150064       2.3121     0.010386
enh63761     1  224623600  224624600      2       1  150064       2.0591     0.019744
enh63764     1  224643800  224644800      5       2  150064        2.544    0.0054798
enh63765     1  224646100  224647100      1       1  150064       2.6379     0.004171
enh63767     1  224689400  224690400      3       2  150064       2.1965     0.014029
enh63790     1  225639200  225640200      2       1  150064       1.8143     0.034813
enh63848     1  225933700  225934700      2       1  150064       2.0218     0.021599
enh63849     1  225938500  225939500      4       2  150064       1.7637     0.038893
enh63857     1  226003000  226004000      2       1  150064       1.9121     0.027931
enh63859     1  226012400  226013400      9       4  150064       1.7881     0.036883
enh63861     1  226035100  226036100      2       1  150064       1.9978     0.022868
enh63865     1  226053500  226054500      2       1  150064         2.39    0.0084246
enh63868     1  226066000  226067000      2       1  150064       2.5513    0.0053659
enh63869     1  226067100  226068100      3       1  150064       2.2423      0.01247
enh63871     1  226077400  226078400      3       2  150064       2.2789     0.011337
enh63872     1  226084300  226085300      2       1  150064       1.8774     0.030233
enh63888     1  226253800  226254800      2       1  150064        2.767    0.0028287
enh63889     1  226254400  226255400      2       1  150064       2.7206    0.0032585
enh63890     1  226269800  226270800      2       1  150064       2.3561    0.0092342
enh63895     1  226311600  226312600      2       1  150064       2.9394    0.0016442
enh63896     1  226315200  226316200      4       2  150064       1.6576       0.0487
enh63909     1  226498400  226499400      2       1  150064       2.6384    0.0041644
enh63912     1  226540500  226541500      1       1  150064        1.734      0.04146
enh63914     1  226584900  226585900      3       1  150064       1.7595     0.039244
enh63923     1  226763200  226764200      2       1  150064       2.6187    0.0044131
enh63924     1  226776100  226777100      1       1  150064       1.9868      0.02347
enh63929     1  226821000  226822000      3       2  150064       1.8648     0.031103
enh63930     1  226827700  226828700      3       2  150064       2.3274    0.0099733
enh63936     1  226851000  226852000      1       1  150064       2.4391     0.007361
enh63949     1  226900800  226901800      1       1  150064       1.9876      0.02343
enh63955     1  226915400  226916400      2       1  150064       1.8192     0.034437
enh63956     1  226916300  226917300      3       2  150064       2.6785    0.0036981
enh63957     1  226917800  226918800      1       1  150064       2.6623     0.003881
enh63958     1  226919800  226920800      5       2  150064       2.6231    0.0043573
enh63965     1  227014400  227015400      4       1  150064        1.984      0.02363
enh63968     1  227059800  227060800      2       1  150064       2.0152     0.021944
enh63969     1  227063100  227064100      4       2  150064       1.6895     0.045558
enh63970     1  227071700  227072700      4       2  150064       1.7922     0.036552
enh63971     1  227079700  227080700      7       2  150064       2.3018     0.010672
enh63991     1  227422400  227423400      3       2  150064       1.9661     0.024641
enh64005     1  227531600  227532600      5       2  150064       1.8518     0.032026
enh64007     1  227544600  227545600      5       2  150064        2.537    0.0055896
enh64048     1  228335900  228336900      1       1  150064       1.8319      0.03348
enh64102     1  229089600  229090600     10       2  150064       2.0668     0.019377
enh64110     1  229162800  229163800      1       1  150064       1.8157      0.03471
enh64202     1  230237600  230238600      5       2  150064       3.9957   3.2245e-05
enh64203     1  230242400  230243400      7       3  150064       3.5688    0.0001793
enh64204     1  230244600  230245600      6       2  150064       3.9115   4.5865e-05
enh64205     1  230246700  230247700      5       2  150064       3.8264   6.5009e-05
enh64206     1  230249900  230250900      3       1  150064       3.5765   0.00017411
enh64207     1  230252400  230253400      5       1  150064       3.6587   0.00012676
enh64209     1  230257400  230258400      4       2  150064       1.8072     0.035368
enh64210     1  230260400  230261400      1       1  150064       2.6648     0.003852
enh64211     1  230263500  230264500      8       2  150064       3.3067   0.00047209
enh64212     1  230264400  230265400      4       2  150064       2.0683     0.019307
enh64214     1  230267000  230268000      4       2  150064       2.7483    0.0029948
enh64217     1  230272700  230273700      7       4  150064       2.4952    0.0062941
enh64218     1  230276000  230277000      4       2  150064       1.9726     0.024272
enh64232     1  230310300  230311300      8       2  150064       1.9515     0.025501
enh64234     1  230313100  230314100      4       1  150064       1.9108     0.028015
enh64237     1  230324400  230325400      3       1  150064        1.723     0.042444
enh64240     1  230328600  230329600      4       2  150064       1.6655     0.047909
enh64252     1  230406200  230407200      2       1  150064       2.0144     0.021985
enh64254     1  230434700  230435700      2       1  150064       2.0874     0.018428
enh64255     1  230439400  230440400      5       3  150064       1.7334     0.041508
enh64271     1  230844000  230845000      7       2  150064       1.9355     0.026465
enh64336     1  231559000  231560000      2       1  150064       2.0492     0.020222
enh64387     1  232571400  232572400      6       4  150064       1.7061     0.043999
enh64390     1  232608200  232609200      3       1  150064       2.1716     0.014942
enh64391     1  232613100  232614100      1       1  150064       1.8193      0.03443
enh64392     1  232619600  232620600      5       1  150064       2.6669    0.0038281
enh64393     1  232622000  232623000      3       1  150064       2.4342    0.0074614
enh64394     1  232634400  232635400      5       2  150064       3.0677    0.0010785
enh64422     1  232813900  232814900      3       1  150064       1.8096     0.035183
enh64469     1  234622800  234623800      4       2  150064       1.7362     0.041268
enh64470     1  234630600  234631600      5       2  150064       1.9164     0.027658
enh64471     1  234633900  234634900      4       2  150064       2.8166    0.0024266
enh64473     1  234638900  234639900      1       1  150064       1.9488      0.02566
enh64474     1  234640800  234641800      3       2  150064       2.0464     0.020359
enh64476     1  234651000  234652000      2       1  150064       2.7282    0.0031841
enh64477     1  234653200  234654200     10       2  150064       2.7786    0.0027294
enh64482     1  234690100  234691100      4       2  150064       3.2109   0.00066167
enh64484     1  234697700  234698700      2       1  150064       1.9754     0.024111
enh64520     1  234895700  234896700      3       2  150064       1.7982     0.036074
enh64543     1  235010900  235011900      3       1  150064       1.9239     0.027182
enh64544     1  235014800  235015800      4       1  150064       2.5034    0.0061504
enh64559     1  235109700  235110700      4       2  150064        2.249     0.012255
enh64670     1  236665600  236666600      1       1  150064       1.7372      0.04118
enh64672     1  236683800  236684800      2       1  150064       1.9139     0.027819
enh64692     1  237258800  237259800      4       2  150064       2.1499     0.015782
enh64707     1  239690100  239691100      2       1  150064       3.0782    0.0010414
enh64709     1  239711300  239712300      4       2  150064       2.6604    0.0039025
enh64720     1  240073100  240074100      3       1  150064       2.0443     0.020461
enh64721     1  240076700  240077700      7       3  150064       2.0014     0.022676
enh64726     1  240357000  240358000      2       1  150064       3.0049    0.0013283
enh64738     1  240567100  240568100      3       2  150064       1.9043     0.028433
enh64753     1  241365600  241366600      4       2  150064        1.892     0.029245
enh64760     1  241790800  241791800      6       2  150064       2.5618    0.0052061
enh64770     1  243277100  243278100      2       1  150064       2.1798     0.014634
enh64771     1  243376200  243377200      2       1  150064       3.9066   4.6799e-05
enh64773     1  243398000  243399000      1       1  150064        2.666     0.003838
enh64775     1  243407600  243408600      1       1  150064       3.8631    5.598e-05
enh64777     1  243414200  243415200      3       1  150064       3.8601   5.6667e-05
enh64778     1  243420500  243421500      2       1  150064       4.0095   3.0424e-05
enh64780     1  243427600  243428600      2       1  150064       3.9425   4.0322e-05
enh64781     1  243431500  243432500      1       1  150064       4.8918    4.997e-07
enh64783     1  243450200  243451200      1       1  150064       4.8728    5.502e-07
enh64787     1  243518100  243519100      2       1  150064       3.4178    0.0003157
enh64792     1  243645200  243646200      1       1  150064       4.8235    7.053e-07
enh64793     1  243653700  243654700      1       1  150064       4.2856    9.112e-06
enh64796     1  243664100  243665100      3       1  150064       4.8922   4.9864e-07
enh64800     1  243731400  243732400      3       1  150064       4.6278   1.8479e-06
enh64801     1  243875500  243876500      1       1  150064       4.9795    3.187e-07
enh64802     1  243877300  243878300      1       1  150064       2.1802      0.01462
enh64805     1  243890600  243891600      3       2  150064       4.4888   3.5809e-06
enh64806     1  243894400  243895400      2       1  150064       3.8836   5.1468e-05
enh64807     1  243897000  243898000      1       1  150064       4.7869     8.47e-07
enh64809     1  243914600  243915600      2       1  150064        3.559   0.00018614
enh64812     1  243963000  243964000      2       1  150064       4.3661    6.323e-06
enh64813     1  243966800  243967800      1       1  150064       4.7773    8.883e-07
enh64814     1  243990300  243991300      3       1  150064       4.3839   5.8276e-06
enh64816     1  244011100  244012100      2       1  150064       3.4812   0.00024957
enh64817     1  244014600  244015600      1       1  150064       3.3251     0.000442
enh64830     1  244370400  244371400      1       1  150064       2.5433      0.00549
enh64831     1  244376500  244377500      6       3  150064       2.9532    0.0015725
enh64845     1  244510000  244511000      4       2  150064       1.9606     0.024964
enh64850     1  244554400  244555400      1       1  150064       1.7011      0.04446
enh64854     1  244602400  244603400      4       2  150064       2.1017     0.017792
enh64856     1  244607600  244608600      1       1  150064       2.2307      0.01285
enh64857     1  244608300  244609300      1       1  150064       2.1865      0.01439
enh64860     1  244611800  244612800      1       1  150064       2.1862       0.0144
enh64862     1  244623400  244624400      3       2  150064       1.7861     0.037045
enh64866     1  244828600  244829600      7       3  150064       2.0573     0.019829
enh64867     1  244835900  244836900      4       2  150064       1.8019     0.035777
enh64868     1  244841600  244842600      4       2  150064       3.0702    0.0010695
enh64869     1  244843400  244844400      1       1  150064       1.7208      0.04264
enh64908     1  245558600  245559600      8       2  150064         1.66     0.048458
enh64918     1  245762100  245763100      8       2  150064       2.5045    0.0061312
enh64930     1  246149500  246150500      3       2  150064       2.1807     0.014603
enh64931     1  246160500  246161500     11       2  150064       1.9683     0.024514
enh64937     1  246230600  246231600      7       3  150064       1.9767     0.024039
enh64944     1  246378200  246379200     16       2  150064        2.163     0.015269
enh64945     1  246382600  246383600     10       3  150064       2.6579    0.0039311
enh64949     1  246670800  246671800     13       5  150064       2.4524    0.0070952
enh64957     1  246747200  246748200      3       2  150064       1.8515     0.032047
enh64958     1  246748200  246749200      1       1  150064       2.0615      0.01963
enh64959     1  246749800  246750800      1       1  150064       1.7767      0.03781
enh64965     1  246759900  246760900      4       2  150064       1.7285     0.041952
enh64968     1  246772000  246773000      2       1  150064       2.2501      0.01222
enh64969     1  246774200  246775200      4       2  150064       2.0913      0.01825
enh64970     1  246776100  246777100      5       2  150064       2.0101     0.022209
enh64971     1  246780000  246781000      2       1  150064       1.9448     0.025902
enh64985     1  246859300  246860300      5       2  150064       1.8059     0.035464
enh64986     1  246859900  246860900      3       1  150064       1.7629     0.038958
enh64991     1  246932100  246933100      2       1  150064        1.668     0.047662
enh65008     1  247265600  247266600      1       1  150064       2.0738      0.01905
enh65038     1  247801900  247802900      4       2  150064       1.8546     0.031829
enh65047     1  249134800  249135800      2       1  150064       1.8202     0.034368
enh65048     1  249136700  249137700      1       1  150064       2.2483      0.01228
enh65056     1  249199200  249200200      1       1  150064       1.7708       0.0383
enh73884     2     826500     827500      5       2  150064       2.0316     0.021097
enh73886     2     969800     970800      6       2  150064       1.9771     0.024014
enh73887     2    1005800    1006800      2       1  150064       2.2477     0.012297
enh73923     2    1733400    1734400      8       3  150064       2.0296     0.021197
enh73925     2    1739600    1740600      1       1  150064       1.7441      0.04057
enh73927     2    1744100    1745100      4       2  150064       1.8452     0.032507
enh73930     2    1759200    1760200      3       1  150064       2.3556    0.0092475
enh73948     2    2527000    2528000      6       2  150064       2.2714     0.011561
enh73958     2    2855300    2856300      2       1  150064       2.0819     0.018676
enh73965     2    3226300    3227300      3       1  150064       2.4924    0.0063448
enh73993     2    3621600    3622600      1       1  150064       2.0286      0.02125
enh73994     2    3624300    3625300     12       4  150064       1.9716     0.024329
enh73997     2    3642200    3643200      4       2  150064        2.878    0.0020011
enh74009     2    5427600    5428600      5       1  150064        3.756   8.6336e-05
enh74018     2    6511800    6512800      4       2  150064       2.1907     0.014237
enh74019     2    6512800    6513800      7       2  150064       1.8115     0.035031
enh74030     2    7065000    7066000      3       1  150064        2.074     0.019038
enh74031     2    7066900    7067900      2       1  150064       1.7144     0.043232
enh74051     2    7558500    7559500      1       1  150064       1.8692       0.0308
enh74054     2    7656900    7657900      2       1  150064       2.1757      0.01479
enh74061     2    7931900    7932900      5       1  150064       2.0996      0.01788
enh74062     2    7935600    7936600      3       1  150064       2.7251    0.0032145
enh74129     2    8740000    8741000      4       1  150064       3.1104   0.00093418
enh74131     2    8751600    8752600      3       2  150064       1.9998      0.02276
enh74140     2    8961600    8962600      2       1  150064       2.3217     0.010124
enh74157     2    9314800    9315800      4       1  150064       2.0648     0.019473
enh74159     2    9327900    9328900      8       1  150064       1.9507     0.025547
enh74160     2    9331800    9332800      3       2  150064       1.7613     0.039092
enh74165     2    9353400    9354400      1       1  150064       3.0893     0.001003
enh74166     2    9355600    9356600      3       1  150064       2.9002    0.0018646
enh74172     2    9369500    9370500      3       1  150064       3.2685   0.00054061
enh74173     2    9370400    9371400      2       1  150064       1.9918     0.023194
enh74174     2    9372300    9373300      1       1  150064       1.8161      0.03468
enh74176     2    9374600    9375600      2       1  150064       2.4192    0.0077773
enh74183     2    9389900    9390900      3       2  150064       2.6987    0.0034807
enh74188     2    9403600    9404600      4       2  150064       2.2769     0.011396
enh74189     2    9404300    9405300      1       1  150064        3.188    0.0007163
enh74191     2    9408300    9409300      4       2  150064       2.3659    0.0089922
enh74285     2   10133500   10134500      6       2  150064       2.1601     0.015383
enh74290     2   10158800   10159800      7       3  150064       2.0009     0.022702
enh74294     2   10187500   10188500      1       1  150064       1.7217      0.04256
enh74339     2   10547400   10548400      5       2  150064       1.8294     0.033672
enh74360     2   10953200   10954200      6       3  150064       2.0708     0.019191
enh74361     2   10954400   10955400      4       2  150064       2.5586    0.0052546
enh74368     2   11004600   11005600      6       3  150064        1.671     0.047362
enh74425     2   11586400   11587400      4       1  150064       1.8761     0.030323
enh74426     2   11599300   11600300      4       2  150064       1.6946     0.045075
enh74427     2   11602900   11603900      3       1  150064       1.7042     0.044168
enh74448     2   11889500   11890500      4       2  150064       1.7365     0.041234
enh74450     2   11894600   11895600      2       1  150064       1.6794     0.046542
enh74451     2   11904200   11905200      2       1  150064       1.7834      0.03726
enh74453     2   11918300   11919300      1       1  150064       2.5252     0.005782
enh74455     2   11924500   11925500      2       1  150064       2.6214     0.004379
enh74464     2   12077700   12078700      6       3  150064        2.215     0.013379
enh74472     2   12272100   12273100      4       2  150064       1.6938     0.045149
enh74477     2   12339800   12340800      4       1  150064       1.7075     0.043865
enh74481     2   12427000   12428000      5       2  150064       1.6543     0.049033
enh74503     2   12695400   12696400      2       1  150064       1.8598     0.031459
enh74510     2   12776600   12777600      1       1  150064       3.2707    0.0005364
enh74522     2   12880900   12881900      3       2  150064       2.0345     0.020951
enh74554     2   15309900   15310900      6       2  150064       2.6182    0.0044192
enh74555     2   15412800   15413800      3       1  150064       1.9469     0.025775
enh74558     2   15699000   15700000      4       1  150064       1.8447     0.032539
enh74611     2   17775800   17776800      6       2  150064        1.678     0.046669
enh74615     2   17932800   17933800      3       1  150064       1.9908     0.023252
enh74616     2   17936400   17937400      1       1  150064       2.1711      0.01496
enh74617     2   17938300   17939300      1       1  150064       2.0909      0.01827
enh74619     2   18002800   18003800      2       1  150064       1.7553     0.039602
enh74620     2   18082200   18083200      2       1  150064       3.5259     0.000211
enh74621     2   18093100   18094100      6       4  150064       2.7728    0.0027791
enh74669     2   19314200   19315200      1       1  150064       2.6166     0.004441
enh74670     2   19320300   19321300      4       2  150064       2.4301    0.0075471
enh74675     2   19548200   19549200      2       1  150064        2.264     0.011786
enh74677     2   19662000   19663000      4       2  150064       1.6625     0.048211
enh74678     2   19673300   19674300      3       2  150064       1.8886      0.02947
enh74709     2   20262200   20263200      5       2  150064       2.2205     0.013193
enh74719     2   20308200   20309200      3       1  150064       1.8766     0.030288
enh74732     2   20407200   20408200      4       2  150064       2.2144     0.013399
enh74742     2   20541200   20542200      1       1  150064       1.6584      0.04862
enh74775     2   20768100   20769100      7       3  150064       2.3394    0.0096584
enh74776     2   20775000   20776000      7       2  150064       2.7326    0.0031419
enh74778     2   20788700   20789700      2       1  150064       2.3741    0.0087967
enh74785     2   20842200   20843200      2       1  150064       2.1033     0.017719
enh74806     2   21493200   21494200      1       1  150064       2.1294      0.01661
enh74807     2   21511200   21512200      3       1  150064        2.194     0.014116
enh74812     2   22059400   22060400      2       1  150064       1.9162     0.027669
enh74814     2   22503700   22504700      1       1  150064       2.4772      0.00662
enh74816     2   22705000   22706000      3       2  150064       4.4358   4.5855e-06
enh74817     2   22722600   22723600      1       1  150064       4.3969     5.49e-06
enh74818     2   22743200   22744200      2       1  150064       4.2724   9.6697e-06
enh74823     2   23264900   23265900      7       3  150064       1.7888      0.03682
enh74827     2   23358400   23359400      2       1  150064        1.718     0.042901
enh74853     2   23703600   23704600      4       2  150064       1.8388     0.032972
enh74857     2   23727200   23728200      1       1  150064       4.2458    1.089e-05
enh74885     2   23921200   23922200      4       2  150064       2.0461     0.020372
enh74890     2   24024100   24025100      2       1  150064       1.7572      0.03944
enh74893     2   24066000   24067000      2       1  150064       2.5154    0.0059445
enh74894     2   24122900   24123900      3       1  150064       1.7631     0.038946
enh74895     2   24124300   24125300      2       1  150064       1.7492      0.04013
enh74896     2   24127100   24128100      2       1  150064       2.0112     0.022153
enh74897     2   24139500   24140500      4       2  150064       2.2374      0.01263
enh74898     2   24144100   24145100      4       2  150064       1.6741     0.047051
enh74900     2   24151200   24152200      2       1  150064       1.9116     0.027966
enh74901     2   24161400   24162400      1       1  150064       2.2362      0.01267
enh74903     2   24167000   24168000      5       2  150064       2.4735    0.0066904
enh74912     2   24347300   24348300      2       1  150064       1.6722     0.047238
enh74938     2   24657400   24658400      2       1  150064       2.5822    0.0049087
enh74939     2   24659000   24660000      2       1  150064       2.4416    0.0073102
enh74946     2   24729500   24730500      4       2  150064       1.7834     0.037264
enh74957     2   24798800   24799800      1       1  150064       2.5369     0.005592
enh74964     2   24985200   24986200      3       1  150064       1.8705     0.030706
enh74994     2   25321100   25322100      2       1  150064       1.9089     0.028136
enh74995     2   25351400   25352400      6       3  150064        4.357    6.593e-06
enh74996     2   25351900   25352900      3       1  150064       4.5958   2.1556e-06
enh74998     2   25384400   25385400      3       1  150064       4.1609   1.5851e-05
enh74999     2   25420300   25421300      2       1  150064       2.6263    0.0043163
enh75004     2   25486100   25487100      2       1  150064       3.4024   0.00033401
enh75007     2   25508300   25509300      2       1  150064       1.9292     0.026854
enh75008     2   25513700   25514700      2       1  150064       2.3426    0.0095756
enh75012     2   25526700   25527700      3       2  150064       1.7129      0.04337
enh75013     2   25531100   25532100      3       1  150064       3.5939   0.00016288
enh75014     2   25534900   25535900      4       2  150064       2.9471    0.0016038
enh75015     2   25538800   25539800      2       1  150064       2.5207    0.0058563
enh75018     2   25551300   25552300      2       1  150064       2.5484    0.0054113
enh75019     2   25553500   25554500      1       1  150064       1.9943      0.02306
enh75020     2   25554900   25555900      1       1  150064       2.0902       0.0183
enh75028     2   25598800   25599800      3       2  150064       3.8737   5.3599e-05
enh75032     2   25676200   25677200      2       1  150064       1.6521     0.049258
enh75042     2   25840700   25841700      1       1  150064       2.0558       0.0199
enh75053     2   26074800   26075800      5       2  150064       1.9901     0.023289
enh75056     2   26161700   26162700      1       1  150064       1.9976      0.02288
enh75060     2   26214500   26215500      4       2  150064       3.7867   7.6332e-05
enh75061     2   26220100   26221100      7       3  150064       2.8477    0.0022021
enh75063     2   26231400   26232400      5       1  150064         1.72     0.042716
enh75065     2   26238700   26239700      4       2  150064       2.9677    0.0015002
enh75068     2   26260900   26261900      4       2  150064       2.8396    0.0022588
enh75069     2   26262700   26263700      2       1  150064       2.6277    0.0042987
enh75071     2   26267300   26268300      3       1  150064       2.7318    0.0031492
enh75078     2   26303800   26304800      2       1  150064       1.9867     0.023479
enh75081     2   26330700   26331700      1       1  150064       2.1892      0.01429
enh75085     2   26401000   26402000      2       1  150064       2.4287     0.007577
enh75097     2   26523500   26524500      4       2  150064       2.0879     0.018405
enh75109     2   26828700   26829700      2       1  150064       1.6939     0.045143
enh75118     2   26929700   26930700      1       1  150064       2.0956      0.01806
enh75121     2   26938100   26939100      4       2  150064       1.6856     0.045936
enh75128     2   26985900   26986900      2       1  150064       3.1708   0.00076023
enh75130     2   26990000   26991000      4       2  150064       3.0451     0.001163
enh75131     2   26991400   26992400      2       1  150064       3.1258   0.00088647
enh75133     2   26995500   26996500      1       1  150064       3.3202    0.0004497
enh75134     2   27007500   27008500      3       2  150064       2.1143     0.017246
enh75139     2   27184200   27185200      3       2  150064       2.1409     0.016141
enh75144     2   27204500   27205500      2       1  150064       2.6912    0.0035593
enh75145     2   27213800   27214800      1       1  150064       2.5416     0.005518
enh75148     2   27243300   27244300      1       1  150064       3.3071    0.0004713
enh75149     2   27254400   27255400      1       1  150064       3.0193     0.001267
enh75152     2   27271800   27272800      2       1  150064       3.4335   0.00029787
enh75155     2   27286300   27287300      2       1  150064       3.9856    3.366e-05
enh75156     2   27291000   27292000      2       1  150064       2.8484    0.0021971
enh75157     2   27298200   27299200      2       1  150064       2.0918     0.018229
enh75160     2   27314900   27315900      4       1  150064       2.9235    0.0017304
enh75164     2   27345400   27346400      2       1  150064       2.6162    0.0044459
enh75167     2   27355100   27356100      2       1  150064       2.4193    0.0077762
enh75172     2   27431500   27432500      2       1  150064       2.0468     0.020341
enh75174     2   27441000   27442000      9       3  150064       2.3197      0.01018
enh75175     2   27504300   27505300      1       1  150064       2.3305     0.009891
enh75177     2   27525400   27526400      1       1  150064       2.1382      0.01625
enh75179     2   27543800   27544800      2       1  150064       1.9898     0.023304
enh75181     2   27557500   27558500      1       1  150064       2.2842      0.01118
enh75185     2   27595300   27596300      2       1  150064       2.3713    0.0088636
enh75187     2   27604100   27605100      1       1  150064       3.0578     0.001115
enh75192     2   27665000   27666000      1       1  150064       3.1687    0.0007655
enh75193     2   27668200   27669200      2       1  150064        1.806     0.035459
enh75194     2   27711200   27712200      4       2  150064       3.6298   0.00014183
enh75195     2   27716300   27717300      1       1  150064        3.188    0.0007163
enh75197     2   27807400   27808400      4       2  150064       2.3097     0.010454
enh75200     2   27852600   27853600      4       2  150064       1.6601     0.048445
enh75201     2   27888200   27889200      2       1  150064        1.985     0.023573
enh75205     2   27937200   27938200      2       1  150064       2.0899     0.018314
enh75206     2   27938900   27939900      2       1  150064       3.5124   0.00022205
enh75207     2   27942300   27943300      2       1  150064       2.5544    0.0053179
enh75209     2   27951600   27952600      3       1  150064       3.8115   6.9052e-05
enh75212     2   27975300   27976300      1       1  150064       4.5947    2.167e-06
enh75215     2   27988000   27989000      1       1  150064       4.1169     1.92e-05
enh75216     2   27988800   27989800      3       2  150064       4.4211   4.9099e-06
enh75219     2   27999100   28000100      1       1  150064       2.4833     0.006508
enh75220     2   28001500   28002500      2       1  150064       3.3491   0.00040542
enh75222     2   28020400   28021400      3       1  150064       4.2568   1.0368e-05
enh75223     2   28032100   28033100      1       1  150064       4.3558    6.629e-06
enh75230     2   28137700   28138700      1       1  150064        1.956      0.02523
enh75231     2   28139200   28140200      1       1  150064       2.2514      0.01218
enh75232     2   28143400   28144400      2       1  150064       3.4346   0.00029668
enh75234     2   28152800   28153800      2       1  150064       3.0591    0.0011101
enh75235     2   28155100   28156100      3       1  150064       3.6442    0.0001341
enh75238     2   28189200   28190200      4       2  150064       2.5946    0.0047346
enh75239     2   28202800   28203800      2       1  150064         4.51   3.2416e-06
enh75246     2   28303500   28304500      4       2  150064       2.6781    0.0037018
enh75248     2   28325000   28326000      1       1  150064       2.2133      0.01344
enh75280     2   28611800   28612800      2       1  150064       3.1887   0.00071447
enh75282     2   28627000   28628000      1       1  150064       2.7405     0.003067
enh75283     2   28628800   28629800      3       1  150064       2.4675    0.0068037
enh75285     2   28636300   28637300      2       1  150064       1.9748     0.024147
enh75287     2   28646500   28647500      6       3  150064       3.0378    0.0011914
enh75288     2   28660400   28661400      3       2  150064       2.7958    0.0025889
enh75289     2   28670900   28671900      3       2  150064       1.8631     0.031227
enh75331     2   28993200   28994200      3       2  150064       2.4266    0.0076213
enh75332     2   28997600   28998600      4       2  150064       2.6867     0.003608
enh75333     2   29025000   29026000      1       1  150064       2.8096      0.00248
enh75334     2   29032500   29033500      2       1  150064        3.181   0.00073373
enh75335     2   29086800   29087800      3       1  150064       2.9532    0.0015727
enh75336     2   29087700   29088700      6       2  150064       3.1571   0.00079681
enh75338     2   29093600   29094600      6       3  150064         1.99     0.023295
enh75364     2   29388000   29389000      4       2  150064       1.7388     0.041031
enh75370     2   29678100   29679100      4       2  150064       2.1187     0.017056
enh75378     2   30368200   30369200      2       1  150064       1.8372     0.033087
enh75390     2   30446500   30447500      4       1  150064       2.0094     0.022245
enh75412     2   30583700   30584700      3       1  150064       1.8711     0.030665
enh75413     2   30588900   30589900      1       1  150064       1.8188      0.03447
enh75462     2   31547400   31548400      2       1  150064       1.6604     0.048421
enh75468     2   32181400   32182400      2       1  150064       1.9279     0.026931
enh75473     2   32236700   32237700      2       1  150064       2.3303    0.0098956
enh75556     2   33546400   33547400      2       1  150064       2.0047     0.022498
enh75597     2   36602100   36603100      2       1  150064       2.6017    0.0046375
enh75607     2   36632100   36633100      5       3  150064       1.7881     0.036876
enh75610     2   36641200   36642200      4       2  150064       2.2387     0.012587
enh75613     2   36650100   36651100      4       2  150064       1.7258     0.042188
enh75616     2   36661300   36662300      1       1  150064       2.1714      0.01495
enh75618     2   36668100   36669100      4       1  150064       1.8784     0.030163
enh75626     2   36709300   36710300      1       1  150064       1.8839      0.02979
enh75627     2   36711300   36712300      4       1  150064       1.9727     0.024267
enh75628     2   36713500   36714500      1       1  150064       1.8812      0.02997
enh75630     2   36717400   36718400      4       1  150064       1.7384     0.041067
enh75631     2   36718400   36719400      4       1  150064       2.0248     0.021445
enh75637     2   36769000   36770000      3       1  150064       1.6648     0.047981
enh75657     2   36933400   36934400      5       3  150064       2.2929     0.010928
enh75660     2   37010200   37011200      3       1  150064       2.6133    0.0044833
enh75661     2   37047400   37048400     13       4  150064       1.6474     0.049735
enh75662     2   37116700   37117700      2       1  150064       2.0112     0.022153
enh75666     2   37178200   37179200      5       3  150064       1.6727      0.04719
enh75670     2   37247600   37248600      1       1  150064       3.0485      0.00115
enh75676     2   37323600   37324600      1       1  150064       2.1553      0.01557
enh75677     2   37324200   37325200      3       2  150064       1.7846      0.03716
enh75680     2   37394900   37395900      5       3  150064       1.9394     0.026228
enh75681     2   37406800   37407800      8       2  150064       2.2035     0.013781
enh75684     2   37422600   37423600      1       1  150064       3.5202    0.0002156
enh75685     2   37424700   37425700      4       2  150064       3.0807    0.0010325
enh75687     2   37453700   37454700      5       2  150064       2.6922    0.0035492
enh75688     2   37456100   37457100      3       2  150064       2.2591     0.011938
enh75689     2   37460000   37461000      5       2  150064        3.157   0.00079709
enh75690     2   37532400   37533400      3       2  150064       1.8277     0.033798
enh75691     2   37538600   37539600      2       1  150064       3.4388   0.00029217
enh75692     2   37539200   37540200      4       1  150064       3.9732   3.5464e-05
enh75693     2   37539800   37540800      5       2  150064       3.5422   0.00019844
enh75694     2   37543000   37544000      7       2  150064       3.4551   0.00027501
enh75695     2   37545800   37546800      1       1  150064        3.338    0.0004219
enh75696     2   37548500   37549500      3       1  150064       3.5822   0.00017033
enh75697     2   37552800   37553800      3       2  150064       3.5159   0.00021917
enh75698     2   37553900   37554900      5       2  150064       3.2308    0.0006172
enh75699     2   37570500   37571500      8       4  150064       4.1255   1.8498e-05
enh75702     2   37603500   37604500      6       4  150064        1.682     0.046287
enh75705     2   37641500   37642500      4       2  150064       2.1762      0.01477
enh75710     2   37733600   37734600      4       1  150064       1.8585     0.031551
enh75747     2   38022700   38023700      4       2  150064       2.0455     0.020404
enh75765     2   38151000   38152000      4       2  150064       1.9939     0.023079
enh75769     2   38224500   38225500      3       1  150064       1.8655     0.031059
enh75776     2   38323400   38324400      4       2  150064       1.6801     0.046474
enh75796     2   38427700   38428700      2       1  150064       1.7043      0.04416
enh75807     2   38574000   38575000      1       1  150064       1.7225      0.04249
enh75816     2   38645200   38646200      1       1  150064       3.1539    0.0008056
enh75819     2   38665900   38666900      3       2  150064       2.0174     0.021826
enh75858     2   38948400   38949400      5       2  150064       2.5385    0.0055665
enh75865     2   38980900   38981900      4       2  150064       1.6659     0.047867
enh75867     2   39019400   39020400      1       1  150064       2.3178      0.01023
enh75869     2   39057400   39058400      1       1  150064       2.1365      0.01632
enh75881     2   39320300   39321300      3       1  150064       1.6751     0.046955
enh75882     2   39322100   39323100      1       1  150064       1.6606       0.0484
enh75891     2   39370100   39371100      3       1  150064       2.2539     0.012101
enh75897     2   39454700   39455700      3       2  150064       1.8022     0.035754
enh75903     2   39614200   39615200      3       1  150064       1.6713     0.047327
enh75908     2   39635800   39636800      5       2  150064       1.9703     0.024404
enh75915     2   39653000   39654000      2       1  150064       2.3016     0.010678
enh75925     2   39724100   39725100      1       1  150064       1.7132      0.04334
enh75927     2   39730500   39731500      3       2  150064        2.351    0.0093626
enh75935     2   39820700   39821700      2       1  150064       2.5822    0.0049083
enh75942     2   39963200   39964200      2       1  150064       2.4439    0.0072654
enh75946     2   40000700   40001700      1       1  150064       2.0746      0.01901
enh75948     2   40003700   40004700      2       1  150064       2.1676     0.015094
enh75963     2   40350800   40351800      4       2  150064        2.486    0.0064595
enh75966     2   40392200   40393200      4       2  150064       1.8345     0.033288
enh75968     2   40426600   40427600      4       2  150064       1.9995     0.022778
enh75974     2   40466900   40467900      4       2  150064       2.6961    0.0035077
enh75975     2   40470900   40471900      3       2  150064       2.3736    0.0088074
enh75977     2   40500700   40501700      4       1  150064       1.6571     0.048748
enh75981     2   40510200   40511200      3       1  150064       1.6625     0.048206
enh75982     2   40511900   40512900      1       1  150064       1.7723      0.03817
enh75987     2   40571200   40572200      5       2  150064       2.0799     0.018769
enh75988     2   40573500   40574500      4       2  150064       2.1551     0.015577
enh75989     2   40579600   40580600      3       2  150064       2.3671     0.008964
enh75990     2   40587700   40588700      4       2  150064       2.1433     0.016043
enh75997     2   40645300   40646300      3       1  150064       1.7315      0.04168
enh76000     2   40661500   40662500      5       2  150064       1.9226     0.027268
enh76001     2   40664000   40665000      5       1  150064       2.1831     0.014513
enh76002     2   40664700   40665700      8       1  150064       1.8721     0.030594
enh76003     2   40667400   40668400      4       1  150064       2.1678     0.015086
enh76009     2   40698600   40699600      4       2  150064       2.8884    0.0019362
enh76013     2   40714400   40715400      3       1  150064       2.8359     0.002285
enh76015     2   40739900   40740900      4       2  150064       3.2112    0.0006608
enh76016     2   40773800   40774800      3       1  150064        3.178   0.00074136
enh76017     2   40895300   40896300      3       1  150064       2.4523     0.007098
enh76021     2   41824900   41825900      4       1  150064       1.8613     0.031351
enh76030     2   42006600   42007600      2       1  150064       1.8318     0.033492
enh76031     2   42054100   42055100      4       2  150064       2.9411     0.001635
enh76032     2   42068600   42069600      5       1  150064       2.4789    0.0065887
enh76033     2   42075300   42076300      5       2  150064        3.485    0.0002461
enh76034     2   42080500   42081500      7       2  150064       2.7927    0.0026139
enh76035     2   42086700   42087700      4       2  150064       2.2208     0.013182
enh76116     2   43013100   43014100      4       2  150064       2.0223     0.021571
enh76130     2   43075100   43076100      1       1  150064       1.6794      0.04654
enh76131     2   43078600   43079600      4       2  150064       1.7226     0.042485
enh76186     2   43379700   43380700      4       2  150064       1.9039      0.02846
enh76286     2   44410100   44411100      6       1  150064       1.7792     0.037602
enh76287     2   44411100   44412100      1       1  150064       1.9663      0.02463
enh76319     2   45542400   45543400      5       3  150064       2.1544     0.015604
enh76322     2   45639700   45640700      1       1  150064       1.7269      0.04209
enh76323     2   45671800   45672800      6       3  150064       1.9395     0.026221
enh76335     2   45881300   45882300      2       1  150064       1.8739     0.030473
enh76336     2   45882600   45883600      4       2  150064       1.6686     0.047596
enh76337     2   45895800   45896800      2       1  150064       2.0769     0.018907
enh76338     2   45901800   45902800      3       2  150064       1.9215     0.027334
enh76349     2   45986300   45987300      2       1  150064       2.3983    0.0082368
enh76364     2   46070800   46071800      4       2  150064       2.5011    0.0061902
enh76365     2   46077600   46078600      4       2  150064       1.8967     0.028931
enh76368     2   46083400   46084400      3       2  150064       1.6696     0.047503
enh76381     2   46149200   46150200      4       1  150064        1.812     0.034993
enh76390     2   46195800   46196800      7       2  150064       2.3423    0.0095835
enh76392     2   46219400   46220400      4       2  150064       2.4906    0.0063764
enh76395     2   46251800   46252800      3       1  150064       3.1392   0.00084708
enh76400     2   46284900   46285900      5       3  150064        2.454    0.0070639
enh76401     2   46290100   46291100      4       2  150064         3.29    0.0005009
enh76463     2   46727400   46728400      3       2  150064        1.713     0.043354
enh76468     2   46772800   46773800      1       1  150064       1.6782      0.04665
enh76469     2   46773400   46774400      1       1  150064       1.6782      0.04665
enh76474     2   46791700   46792700      3       2  150064       1.9561     0.025225
enh76479     2   46845400   46846400      2       1  150064       1.6933     0.045203
enh76498     2   47007600   47008600      2       1  150064       1.7339     0.041472
enh76569     2   47445200   47446200      6       3  150064       2.2028     0.013804
enh76579     2   47515900   47516900      2       1  150064       1.8555     0.031761
enh76587     2   47563600   47564600      3       1  150064       1.6973     0.044819
enh76600     2   47881100   47882100      4       2  150064       1.7596     0.039241
enh76601     2   47978900   47979900      3       2  150064       1.6925     0.045279
enh76602     2   47994500   47995500      3       2  150064        2.471    0.0067377
enh76604     2   48012100   48013100      6       3  150064       2.3277    0.0099645
enh76605     2   48013000   48014000      3       1  150064       2.0429     0.020533
enh76609     2   48095000   48096000      4       1  150064       2.4624    0.0069011
enh76610     2   48098600   48099600      5       3  150064       2.7637    0.0028576
enh76611     2   48115500   48116500      5       3  150064       3.1409   0.00084206
enh76612     2   48118600   48119600      6       3  150064       2.1698     0.015012
enh76613     2   48120700   48121700      3       1  150064       2.5496    0.0053923
enh76615     2   48126400   48127400      6       3  150064       1.7252     0.042249
enh76617     2   48129000   48130000      1       1  150064       2.9361     0.001662
enh76619     2   48274000   48275000      4       2  150064       4.0023   3.1362e-05
enh76625     2   48340500   48341500      1       1  150064       2.0415       0.0206
enh76628     2   48401600   48402600      5       2  150064       2.1045     0.017669
enh76629     2   48424000   48425000      2       1  150064       2.2301      0.01287
enh76632     2   48447000   48448000      3       2  150064       2.4947    0.0063028
enh76634     2   48475700   48476700      2       1  150064       2.3554    0.0092516
enh76638     2   48533800   48534800      3       2  150064       1.8526     0.031967
enh76639     2   48539800   48540800      5       2  150064       2.7155    0.0033084
enh76640     2   48543900   48544900      1       1  150064       2.8941     0.001901
enh76641     2   48545500   48546500      2       1  150064        2.511    0.0060198
enh76642     2   48547400   48548400      4       2  150064       1.9898     0.023305
enh76643     2   48551800   48552800      1       1  150064       2.8635     0.002095
enh76644     2   48553300   48554300      4       2  150064       3.2788    0.0005213
enh76645     2   48555800   48556800      3       2  150064       2.9422    0.0016293
enh76646     2   48557400   48558400      5       2  150064       3.0344    0.0012052
enh76647     2   48558900   48559900      2       1  150064       1.7433     0.040638
enh76649     2   48568200   48569200      5       2  150064       3.0855    0.0010161
enh76652     2   48572700   48573700      5       2  150064       2.7475    0.0030026
enh76653     2   48573700   48574700      6       4  150064       3.7599   8.5003e-05
enh76654     2   48579100   48580100      3       2  150064       1.6704     0.047424
enh76655     2   48580700   48581700      3       2  150064       1.7453     0.040469
enh76656     2   48583900   48584900      7       3  150064       1.8749     0.030405
enh76660     2   48639600   48640600      2       1  150064        2.089     0.018353
enh76661     2   48642300   48643300      5       3  150064       2.5089    0.0060555
enh76663     2   48647700   48648700      3       2  150064       2.8124    0.0024586
enh76671     2   48701200   48702200      3       2  150064       1.9191     0.027488
enh76673     2   48709300   48710300      4       2  150064       2.4451    0.0072406
enh76674     2   48736200   48737200      2       1  150064       2.8269      0.00235
enh76681     2   48768700   48769700      1       1  150064       2.4423     0.007297
enh76684     2   48787500   48788500      5       2  150064       1.8514     0.032056
enh76686     2   48807800   48808800      4       2  150064        1.855     0.031795
enh76689     2   48941500   48942500      3       1  150064       1.7554     0.039598
enh76703     2   50718900   50719900      1       1  150064       3.0002     0.001349
enh76706     2   51184800   51185800      1       1  150064       2.3845     0.008551
enh76707     2   51239900   51240900      1       1  150064       2.1981      0.01397
enh76713     2   53881400   53882400      6       3  150064       2.0645     0.019487
enh76714     2   53966400   53967400      1       1  150064       2.3887     0.008455
enh76716     2   53995700   53996700      4       2  150064       2.0615     0.019627
enh76717     2   54011200   54012200      2       1  150064       2.7562    0.0029238
enh76718     2   54015500   54016500      3       1  150064       2.3309    0.0098801
enh76719     2   54053600   54054600      3       2  150064       2.6099    0.0045285
enh76721     2   54172300   54173300      2       1  150064       1.7235     0.042399
enh76722     2   54176800   54177800      4       2  150064       2.6881    0.0035929
enh76726     2   54194300   54195300      5       2  150064       2.2426     0.012463
enh76729     2   54242800   54243800      1       1  150064       2.2655      0.01174
enh76732     2   54280600   54281600      2       1  150064       2.1753     0.014802
enh76733     2   54315200   54316200      2       1  150064       1.8354     0.033224
enh76735     2   54330600   54331600      4       2  150064       2.5832    0.0048945
enh76736     2   54341400   54342400      5       2  150064        2.161     0.015346
enh76759     2   54628800   54629800      5       2  150064       2.3896    0.0084345
enh76767     2   54661000   54662000      3       1  150064       2.3559     0.009239
enh76768     2   54662300   54663300      2       1  150064       3.1466   0.00082577
enh76769     2   54663600   54664600      2       1  150064       3.2744   0.00052934
enh76771     2   54667100   54668100      1       1  150064       2.5264     0.005762
enh76778     2   54699100   54700100      3       1  150064       2.4015     0.008165
enh76779     2   54700600   54701600      6       4  150064       1.7264      0.04214
enh76784     2   54710800   54711800      5       2  150064       1.9319     0.026683
enh76790     2   54727700   54728700      7       3  150064       1.7472     0.040298
enh76797     2   54750100   54751100      2       1  150064       1.8078     0.035319
enh76800     2   54769600   54770600      2       1  150064       1.9577     0.025135
enh76802     2   54771000   54772000      4       2  150064       1.9569     0.025178
enh76803     2   54772900   54773900      2       1  150064       2.0531      0.02003
enh76809     2   54793600   54794600      2       1  150064       2.2905     0.010997
enh76812     2   54805500   54806500      9       2  150064       1.7222     0.042517
enh76813     2   54808000   54809000      9       2  150064       2.1486     0.015834
enh76816     2   54817000   54818000      6       3  150064       1.6763     0.046837
enh76817     2   54822300   54823300      5       2  150064       1.8679     0.030888
enh76818     2   54826500   54827500      2       1  150064       1.7435     0.040623
enh76819     2   54830700   54831700      3       2  150064       2.9489    0.0015943
enh76822     2   54837000   54838000      3       2  150064        1.991     0.023239
enh76823     2   54839900   54840900      5       2  150064       2.4294    0.0075625
enh76824     2   54844400   54845400      9       4  150064       2.9237    0.0017293
enh76825     2   54846400   54847400      6       3  150064       1.7242      0.04234
enh76826     2   54852100   54853100      2       1  150064       2.8326    0.0023083
enh76827     2   54858500   54859500      5       2  150064       2.1545     0.015599
enh76828     2   54863300   54864300      4       2  150064       2.3264    0.0099975
enh76832     2   54885500   54886500      3       1  150064       2.9042    0.0018409
enh76837     2   54907400   54908400      8       4  150064       2.6705    0.0037871
enh76843     2   55172800   55173800      5       2  150064       2.3761    0.0087491
enh76853     2   55222900   55223900      3       2  150064       2.4238    0.0076804
enh76855     2   55231400   55232400      5       3  150064       2.3893    0.0084406
enh76857     2   55241100   55242100      3       1  150064        1.882     0.029917
enh76864     2   55279300   55280300      4       2  150064       1.8963     0.028959
enh76865     2   55282900   55283900      3       2  150064       2.0073     0.022358
enh76870     2   55346800   55347800      7       4  150064       1.9847     0.023589
enh76887     2   55635700   55636700      4       2  150064       2.1742     0.014847
enh76889     2   55643600   55644600      7       3  150064        1.684     0.046086
enh76909     2   55988700   55989700      5       3  150064       2.1238     0.016845
enh76910     2   56032300   56033300      3       1  150064       2.5365    0.0055991
enh76916     2   56096600   56097600      2       1  150064       1.8086     0.035259
enh76917     2   56098600   56099600      3       2  150064       1.9799     0.023857
enh76922     2   56128500   56129500      4       2  150064       2.6212    0.0043808
enh76927     2   56219400   56220400      2       1  150064       2.3018     0.010673
enh76928     2   56235800   56236800      2       1  150064        2.049     0.020231
enh76929     2   56240900   56241900      3       1  150064       1.7881     0.036878
enh76933     2   56476400   56477400      4       2  150064       1.8827     0.029868
enh76947     2   57987200   57988200      4       2  150064        6.132   4.3395e-10
enh76950     2   58110000   58111000      2       1  150064        5.826   2.8378e-09
enh76951     2   58134500   58135500      5       2  150064       5.6496   8.0408e-09
enh76953     2   58272400   58273400      3       1  150064       3.1905   0.00071004
enh76954     2   58275400   58276400      2       1  150064       3.6076   0.00015451
enh76956     2   58334800   58335800      4       2  150064       4.5604    2.553e-06
enh76958     2   58465800   58466800      3       2  150064       3.4372   0.00029393
enh76959     2   58466500   58467500      3       2  150064       4.0369   2.7085e-05
enh76960     2   58468600   58469600      2       1  150064       2.0489     0.020238
enh76961     2   58749100   58750100      1       1  150064       2.3964     0.008279
enh76970     2   60440200   60441200      3       2  150064        2.635    0.0042066
enh76974     2   60479500   60480500      3       1  150064       2.0587     0.019764
enh76985     2   60705500   60706500      1       1  150064       3.1202    0.0009037
enh76986     2   60709700   60710700      1       1  150064       3.9625    3.709e-05
enh76987     2   60722200   60723200      1       1  150064        3.876     5.31e-05
enh76990     2   60735100   60736100      2       1  150064       1.6603     0.048424
enh76991     2   60737800   60738800      7       3  150064       3.3177   0.00045388
enh76992     2   60739000   60740000      1       1  150064        2.438     0.007384
enh76993     2   60740800   60741800      2       1  150064       3.0157     0.001282
enh76994     2   60742100   60743100      4       2  150064       2.1759     0.014781
enh76995     2   60743800   60744800      2       1  150064       1.9698     0.024428
enh76996     2   60746500   60747500      1       1  150064       1.9605      0.02497
enh77007     2   60782900   60783900      2       1  150064       2.4824    0.0065255
enh77032     2   61408900   61409900      1       1  150064       2.4981     0.006243
enh77038     2   61583200   61584200      3       2  150064       2.0802     0.018755
enh77039     2   61583800   61584800      3       2  150064       2.0802     0.018755
enh77042     2   61661700   61662700      3       2  150064       2.4843    0.0064904
enh77043     2   61666400   61667400      1       1  150064       3.3974    0.0003401
enh77049     2   61692200   61693200      3       2  150064       2.6498    0.0040264
enh77051     2   61699400   61700400      1       1  150064        1.971      0.02436
enh77082     2   62491500   62492500      5       2  150064        2.541    0.0055275
enh77088     2   62529600   62530600      8       4  150064       1.7008      0.04449
enh77095     2   62683200   62684200      1       1  150064       1.9283      0.02691
enh77096     2   62685000   62686000      2       1  150064       2.4917    0.0063565
enh77101     2   62713000   62714000      2       1  150064       2.3474     0.009452
enh77102     2   62716100   62717100      5       3  150064       2.9446    0.0016166
enh77104     2   62733700   62734700      3       2  150064       1.9632     0.024809
enh77108     2   62796600   62797600      5       2  150064       1.6803     0.046451
enh77109     2   62798200   62799200      3       2  150064        1.649      0.04957
enh77111     2   62805400   62806400      7       3  150064       1.6492      0.04955
enh77114     2   62822600   62823600      4       2  150064       2.0536     0.020008
enh77117     2   62886500   62887500      1       1  150064       2.3939     0.008335
enh77118     2   62890300   62891300      1       1  150064       2.5693     0.005095
enh77120     2   62927000   62928000      3       2  150064       2.0205     0.021668
enh77123     2   62938400   62939400      2       1  150064       1.8861     0.029644
enh77127     2   62954600   62955600      2       1  150064       2.7505     0.002975
enh77130     2   62965800   62966800      1       1  150064       2.8398     0.002257
enh77137     2   63011200   63012200      1       1  150064       2.8579     0.002132
enh77138     2   63012900   63013900      1       1  150064       2.8445     0.002224
enh77145     2   63052400   63053400      2       1  150064       1.7936     0.036435
enh77167     2   64047700   64048700      1       1  150064       1.9382       0.0263
enh77188     2   64291100   64292100      2       1  150064       1.9995     0.022775
enh77214     2   64429000   64430000      1       1  150064       1.6741      0.04706
enh77221     2   64464200   64465200      1       1  150064       1.7585      0.03933
enh77243     2   64674900   64675900      1       1  150064       2.2436      0.01243
enh77251     2   64749200   64750200      2       1  150064        1.778     0.037704
enh77259     2   64813900   64814900      6       2  150064       1.8607     0.031396
enh77261     2   64822400   64823400      1       1  150064       2.2417      0.01249
enh77262     2   64826500   64827500      6       2  150064       2.5254     0.005779
enh77263     2   64828200   64829200      2       1  150064        2.508    0.0060714
enh77264     2   64833300   64834300      1       1  150064       2.7279     0.003187
enh77401     2   65772700   65773700      1       1  150064       3.1367    0.0008544
enh77440     2   66726200   66727200      4       1  150064        1.697     0.044844
enh77445     2   66743100   66744100      1       1  150064        2.156      0.01554
enh77446     2   66744800   66745800      6       3  150064       1.6544     0.049027
enh77447     2   66749100   66750100      8       2  150064         2.45    0.0071431
enh77450     2   66769600   66770600      2       1  150064       2.7063    0.0034024
enh77460     2   66811000   66812000      1       1  150064       1.9309      0.02675
enh77487     2   67190100   67191100      2       1  150064       1.7104     0.043594
enh77504     2   67616200   67617200      4       2  150064       2.2801     0.011301
enh77535     2   68351600   68352600      2       1  150064        2.177      0.01474
enh77539     2   68386300   68387300      3       2  150064       3.0763     0.001048
enh77541     2   68415600   68416600      2       1  150064       2.5703    0.0050809
enh77546     2   68434000   68435000      2       1  150064       3.0277    0.0012321
enh77547     2   68444700   68445700      2       1  150064       2.9047    0.0018382
enh77555     2   68482800   68483800      1       1  150064       2.8455     0.002217
enh77557     2   68507000   68508000      2       1  150064       2.9225     0.001736
enh77572     2   68654400   68655400      1       1  150064       1.7041      0.04418
enh77651     2   69423200   69424200      2       1  150064       2.1456     0.015953
enh77653     2   69429500   69430500      1       1  150064       1.9359      0.02644
enh77667     2   69525500   69526500      7       2  150064       2.2894     0.011029
enh77669     2   69536500   69537500      1       1  150064       1.9178      0.02757
enh77677     2   69655700   69656700      2       1  150064       1.7538     0.039736
enh77679     2   69662400   69663400      1       1  150064       2.0166      0.02187
enh77724     2   69961100   69962100      4       1  150064       2.0551     0.019935
enh77726     2   69971000   69972000      3       1  150064        1.813     0.034918
enh77727     2   69972000   69973000      1       1  150064       2.1137      0.01727
enh77734     2   69995200   69996200      3       1  150064       1.9446     0.025912
enh77742     2   70017000   70018000      5       2  150064       1.7414     0.040805
enh77745     2   70055100   70056100      5       3  150064       2.4367    0.0074115
enh77747     2   70120000   70121000      3       1  150064       1.6926     0.045261
enh77751     2   70145600   70146600      5       1  150064       1.7858     0.037066
enh77752     2   70153800   70154800      4       1  150064       1.8322     0.033464
enh77760     2   70191000   70192000      1       1  150064       2.1937      0.01413
enh77763     2   70212800   70213800      1       1  150064       1.6722      0.04724
enh77802     2   70527400   70528400      2       1  150064       2.0229     0.021543
enh77841     2   71562800   71563800      2       1  150064        2.399    0.0082196
enh77843     2   71566800   71567800      5       3  150064       3.0834    0.0010233
enh77849     2   71684600   71685600      3       2  150064       2.1023     0.017762
enh77853     2   71701300   71702300      2       1  150064       1.6617     0.048285
enh77873     2   71947600   71948600      1       1  150064       2.6898     0.003575
enh77877     2   72028700   72029700      2       1  150064       2.1933     0.014142
enh77881     2   72060800   72061800      2       1  150064         2.26     0.011911
enh77892     2   72357400   72358400      2       1  150064       3.4974   0.00023489
enh77893     2   72364600   72365600      1       1  150064        2.597     0.004702
enh77894     2   72368200   72369200      2       1  150064       2.2947     0.010876
enh77898     2   72437400   72438400      2       1  150064       2.0682      0.01931
enh77899     2   72438600   72439600      3       2  150064       2.1717     0.014938
enh77909     2   72774900   72775900      2       1  150064       2.0762     0.018937
enh77911     2   72803300   72804300      1       1  150064       1.7126      0.04339
enh77927     2   73211200   73212200      2       1  150064       3.6391   0.00013679
enh77928     2   73259000   73260000      2       1  150064       3.5698   0.00017864
enh77929     2   73261200   73262200      2       1  150064       4.7225    1.165e-06
enh77931     2   73295500   73296500      2       1  150064       3.0522     0.001136
enh77935     2   73315800   73316800      1       1  150064       3.3194    0.0004511
enh77937     2   73319100   73320100      2       1  150064       3.1548   0.00080316
enh77938     2   73329400   73330400      6       2  150064       3.5872   0.00016714
enh77939     2   73333700   73334700      1       1  150064       3.2959    0.0004906
enh77940     2   73336700   73337700      3       1  150064       3.0143    0.0012878
enh77942     2   73439500   73440500      2       1  150064       3.9133   4.5522e-05
enh77944     2   73462800   73463800      3       1  150064       3.7782   7.8976e-05
enh77946     2   73465200   73466200      2       1  150064       1.6809     0.046393
enh77948     2   73611600   73612600      2       1  150064       3.7349   9.3901e-05
enh77950     2   73645600   73646600      2       1  150064        2.894    0.0019017
enh77951     2   73867500   73868500      3       1  150064       4.0881   2.1749e-05
enh77958     2   73986300   73987300      3       1  150064       2.8224    0.0023835
enh77973     2   74099500   74100500      5       2  150064       3.9227   4.3778e-05
enh77974     2   74103200   74104200      6       2  150064       2.6652    0.0038468
enh77976     2   74117900   74118900      4       2  150064        2.119     0.017045
enh77997     2   74247600   74248600      1       1  150064       2.1868      0.01438
enh77999     2   74253100   74254100      4       1  150064        3.009    0.0013105
enh78000     2   74258000   74259000      4       1  150064        2.161     0.015348
enh78001     2   74259800   74260800      2       1  150064       2.6726    0.0037635
enh78004     2   74293500   74294500      6       2  150064         2.91    0.0018072
enh78012     2   74409000   74410000      1       1  150064       2.1993      0.01393
enh78038     2   74697700   74698700      1       1  150064       2.0558       0.0199
enh78052     2   74789000   74790000      3       2  150064        1.786     0.037053
enh78055     2   74811300   74812300      1       1  150064        1.784      0.03721
enh78063     2   74967800   74968800      6       1  150064       1.8074     0.035354
enh78082     2   75099300   75100300      6       2  150064       1.8729      0.03054
enh78084     2   75114200   75115200      6       3  150064       1.7039       0.0442
enh78085     2   75120400   75121400      2       1  150064       2.6601    0.0039054
enh78099     2   75413900   75414900      4       2  150064       1.9578     0.025128
enh78125     2   83758000   83759000      4       2  150064       1.7278     0.042008
enh78207     2   85518100   85519100      3       1  150064       1.8199     0.034384
enh78215     2   85567200   85568200      1       1  150064       1.7273      0.04206
enh78224     2   85621100   85622100      3       2  150064       2.1436     0.016034
enh78225     2   85623500   85624500      2       1  150064       1.6886     0.045644
enh78227     2   85633200   85634200      4       2  150064       1.6817     0.046311
enh78229     2   85637700   85638700      3       1  150064       3.2094   0.00066513
enh78232     2   85642800   85643800      3       1  150064       2.8423    0.0022398
enh78233     2   85644600   85645600      5       2  150064       3.2498   0.00057749
enh78234     2   85646700   85647700      5       3  150064       1.9963     0.022953
enh78237     2   85657600   85658600      4       2  150064       2.3091     0.010469
enh78270     2   85844600   85845600      1       1  150064       2.0794      0.01879
enh78276     2   85907900   85908900      1       1  150064       2.3152       0.0103
enh78290     2   85985900   85986900      4       2  150064       2.0005     0.022723
enh78293     2   85992700   85993700      5       2  150064       2.1374     0.016284
enh78294     2   85998200   85999200      3       1  150064       2.2507     0.012201
enh78332     2   86261900   86262900      2       1  150064       2.1741     0.014849
enh78336     2   86295200   86296200      5       2  150064       2.1538      0.01563
enh78362     2   86522000   86523000      1       1  150064       1.6685      0.04761
enh78388     2   86858700   86859700      3       2  150064       2.2344     0.012729
enh78392     2   86902300   86903300      2       1  150064       2.3893    0.0084397
enh78393     2   86930300   86931300      1       1  150064       2.7007      0.00346
enh78396     2   86974700   86975700      2       1  150064       2.5472    0.0054289
enh78397     2   87008100   87009100      1       1  150064       2.1343      0.01641
enh78446     2   88928100   88929100      2       1  150064       2.2154     0.013366
enh78505     2   96871900   96872900      2       1  150064       2.6324    0.0042391
enh78506     2   96875600   96876600      1       1  150064       3.9123    4.571e-05
enh78513     2   96920500   96921500      3       1  150064       3.8285   6.4456e-05
enh78515     2   96927400   96928400      1       1  150064        3.299    0.0004851
enh78530     2   97096700   97097700      2       1  150064       2.6512    0.0040106
enh78538     2   97197500   97198500      1       1  150064       1.9138      0.02782
enh78539     2   97205400   97206400      1       1  150064       1.9382       0.0263
enh78540     2   97207000   97208000      4       2  150064       1.7377     0.041128
enh78541     2   97215400   97216400      1       1  150064        1.664      0.04806
enh78542     2   97219400   97220400      2       1  150064       2.1345     0.016403
enh78549     2   97288500   97289500      2       1  150064       3.0718    0.0010638
enh78551     2   97297700   97298700      1       1  150064        2.562     0.005203
enh78555     2   97350600   97351600      1       1  150064        2.613     0.004488
enh78556     2   97393100   97394100      2       1  150064       2.0472     0.020319
enh78557     2   97395600   97396600      1       1  150064       2.3479     0.009439
enh78558     2   97400100   97401100      1       1  150064        2.361     0.009112
enh78559     2   97401300   97402300      3       2  150064       1.9915     0.023212
enh78561     2   97406000   97407000      1       1  150064       1.9779      0.02397
enh78562     2   97413000   97414000      2       1  150064       3.9458   3.9765e-05
enh78563     2   97425000   97426000      2       1  150064       1.9136     0.027833
enh78564     2   97430600   97431600      1       1  150064        2.061      0.01965
enh78565     2   97433200   97434200      1       1  150064       2.3494     0.009401
enh78566     2   97435400   97436400      3       1  150064       1.7792     0.037603
enh78567     2   97438100   97439100      2       1  150064       2.9396    0.0016433
enh78568     2   97439800   97440800      2       1  150064       2.1376     0.016273
enh78572     2   97476900   97477900      1       1  150064        2.391     0.008401
enh78574     2   97485600   97486600      1       1  150064       1.7377      0.04113
enh78576     2   97488800   97489800      1       1  150064       2.4668     0.006816
enh78577     2   97497900   97498900      1       1  150064       2.0026      0.02261
enh78578     2   97504800   97505800      1       1  150064       2.0077      0.02234
enh78579     2   97521600   97522600      1       1  150064       2.0007      0.02271
enh78582     2   97536800   97537800      2       1  150064       1.9317     0.026699
enh78583     2   97540000   97541000      2       1  150064        2.489    0.0064044
enh78584     2   97543500   97544500      2       1  150064       3.9637   3.6895e-05
enh78585     2   97547100   97548100      1       1  150064       1.7491      0.04014
enh78589     2   97561100   97562100      5       2  150064       2.9332    0.0016776
enh78590     2   97564400   97565400      1       1  150064        3.734    9.424e-05
enh78591     2   97569500   97570500      3       1  150064       3.6699   0.00012132
enh78592     2   97571500   97572500      5       1  150064       3.6086   0.00015393
enh78593     2   97574200   97575200      2       1  150064       3.0363    0.0011976
enh78594     2   97578900   97579900      2       1  150064       3.5059   0.00022755
enh78598     2   97594100   97595100      2       1  150064       4.0478   2.5853e-05
enh78607     2   97761100   97762100      5       1  150064       2.6068      0.00457
enh78608     2   98260700   98261700      2       1  150064       2.3703    0.0088868
enh78614     2   98344400   98345400      2       1  150064       1.9617     0.024899
enh78616     2   98361700   98362700      2       1  150064       2.5966    0.0047079
enh78619     2   98423000   98424000      2       1  150064       2.0199     0.021697
enh78628     2   98567000   98568000      6       3  150064       2.1762     0.014772
enh78631     2   98584800   98585800      3       1  150064       2.7019    0.0034477
enh78632     2   98596200   98597200      4       2  150064       2.0347     0.020938
enh78633     2   98599400   98600400      3       2  150064       2.7334     0.003134
enh78637     2   98609000   98610000      1       1  150064       2.9188     0.001757
enh78638     2   98612800   98613800      3       1  150064       2.9854     0.001416
enh78639     2   98626800   98627800      2       1  150064       2.6621    0.0038827
enh78651     2   98704100   98705100      2       1  150064       1.6794     0.046533
enh78653     2   98750400   98751400      2       1  150064       2.2184     0.013264
enh78667     2   99028900   99029900      1       1  150064        1.811      0.03507
enh78669     2   99063600   99064600      2       1  150064       1.7943     0.036386
enh78670     2   99067700   99068700      1       1  150064        1.848       0.0323
enh78671     2   99069800   99070800      1       1  150064       1.8667      0.03097
enh78673     2   99075200   99076200      2       1  150064       1.7638     0.038884
enh78676     2   99084600   99085600      4       1  150064       1.7108     0.043559
enh78678     2   99088400   99089400      5       1  150064       1.7535     0.039756
enh78684     2   99099900   99100900      2       1  150064       1.7708     0.038301
enh78688     2   99107600   99108600      2       1  150064       1.8631     0.031224
enh78689     2   99108800   99109800      2       1  150064       1.7642     0.038849
enh78701     2   99222500   99223500      2       1  150064       1.8082     0.035286
enh78702     2   99227000   99228000      1       1  150064       1.8062      0.03544
enh78723     2   99422200   99423200      3       1  150064       1.7118      0.04347
enh78727     2   99449700   99450700      3       1  150064       1.7629     0.038962
enh78766     2  100224000  100225000      5       2  150064       2.1628      0.01528
enh78767     2  100252600  100253600      2       1  150064       3.1745   0.00075046
enh78769     2  100260300  100261300      4       2  150064       3.0465    0.0011575
enh78771     2  100273100  100274100      3       2  150064       1.8485     0.032266
enh78772     2  100276600  100277600      1       1  150064       2.0517       0.0201
enh78775     2  100295800  100296800      4       2  150064       1.6711      0.04735
enh78776     2  100308100  100309100      2       1  150064       1.6594     0.048516
enh78777     2  100313800  100314800      7       3  150064       1.9456      0.02585
enh78786     2  100443200  100444200      4       1  150064       2.0377     0.020792
enh78790     2  100576900  100577900      1       1  150064        1.887      0.02958
enh78813     2  101349800  101350800      7       2  150064       2.4091    0.0079954
enh78819     2  101383100  101384100      3       1  150064       1.9532     0.025398
enh78820     2  101396800  101397800      3       2  150064        2.002     0.022641
enh78830     2  101494000  101495000      4       2  150064       1.9468     0.025777
enh78838     2  101541400  101542400      6       2  150064        1.864     0.031159
enh78859     2  101791600  101792600      2       1  150064       2.2807     0.011284
enh78862     2  101850600  101851600      2       1  150064       2.4755    0.0066531
enh78869     2  101917000  101918000      5       2  150064       2.3846    0.0085493
enh78875     2  101966500  101967500      1       1  150064       1.6514      0.04933
enh78879     2  102051200  102052200      8       2  150064       1.7225     0.042492
enh78897     2  102254900  102255900      2       1  150064       2.0991     0.017902
enh78964     2  102717100  102718100      5       3  150064       1.9019     0.028594
enh78966     2  102722500  102723500      6       3  150064       3.2639   0.00054945
enh78967     2  102724700  102725700      6       3  150064       3.6765   0.00011825
enh78968     2  102731500  102732500      7       3  150064       1.9667     0.024608
enh78969     2  102738100  102739100      5       2  150064       2.0454     0.020407
enh78971     2  102746400  102747400      3       1  150064       2.6606    0.0039002
enh78972     2  102757300  102758300      4       2  150064       2.2424     0.012468
enh78973     2  102761500  102762500      3       2  150064        2.269     0.011635
enh78974     2  102764900  102765900      4       1  150064       1.6998     0.044587
enh78978     2  102804200  102805200      4       2  150064       1.8226     0.034185
enh78998     2  103351100  103352100      3       1  150064       2.6778    0.0037058
enh79000     2  103374500  103375500      4       1  150064       1.9846     0.023593
enh79001     2  103377700  103378700      4       2  150064       3.4113   0.00032324
enh79011     2  104995600  104996600      1       1  150064       2.8963     0.001888
enh79030     2  105994400  105995400      2       1  150064       1.8562     0.031715
enh79064     2  106359700  106360700      2       1  150064       2.2947     0.010874
enh79066     2  106370800  106371800      5       2  150064       2.4207    0.0077459
enh79070     2  106380200  106381200      7       2  150064       1.6886     0.045649
enh79144     2  107457200  107458200      4       2  150064       1.7196     0.042756
enh79154     2  108884600  108885600      8       3  150064       1.8399      0.03289
enh79171     2  109200000  109201000      3       2  150064       2.3212     0.010138
enh79176     2  109208600  109209600      3       2  150064        2.573    0.0050407
enh79183     2  109228300  109229300      2       1  150064       1.8527     0.031962
enh79185     2  109231600  109232600      3       1  150064       1.8293     0.033678
enh79190     2  109239600  109240600      7       3  150064       1.7272     0.042062
enh79262     2  110267400  110268400      2       1  150064       4.1573     1.61e-05
enh79263     2  110271600  110272600      2       1  150064       3.3942   0.00034421
enh79266     2  110315500  110316500      1       1  150064       3.9136    4.546e-05
enh79268     2  110354200  110355200      3       1  150064       3.2956   0.00049101
enh79272     2  110365100  110366100      1       1  150064       3.0332      0.00121
enh79273     2  110367000  110368000      4       2  150064       2.2476     0.012302
enh79274     2  110368300  110369300      2       1  150064       2.5291    0.0057185
enh79275     2  110374600  110375600      2       1  150064       2.7704    0.0027992
enh79276     2  110395500  110396500      4       2  150064       3.3785   0.00036447
enh79286     2  110857200  110858200      5       1  150064       2.0175      0.02182
enh79290     2  110883400  110884400      4       2  150064        2.339    0.0096676
enh79297     2  111472100  111473100      2       1  150064       1.9187     0.027509
enh79300     2  111528600  111529600      3       1  150064       2.5835    0.0048899
enh79311     2  111906400  111907400      6       3  150064       2.5042    0.0061369
enh79312     2  111917600  111918600      4       2  150064       1.7494     0.040109
enh79313     2  111918100  111919100      4       2  150064       1.7494     0.040109
enh79317     2  111935900  111936900      3       1  150064       2.2108     0.013525
enh79318     2  111942600  111943600      3       1  150064       2.1292      0.01662
enh79324     2  112249000  112250000      3       1  150064       1.8719     0.030608
enh79327     2  112253300  112254300      3       2  150064       2.4678     0.006798
enh79355     2  112676600  112677600      2       1  150064       2.1086     0.017491
enh79365     2  112763600  112764600      4       2  150064       2.0325     0.021052
enh79407     2  113431800  113432800      1       1  150064       2.4515     0.007114
enh79442     2  113915900  113916900      1       1  150064       1.9238      0.02719
enh79447     2  113938100  113939100      1       1  150064       1.7023      0.04435
enh79448     2  113943000  113944000      4       2  150064       1.9288     0.026877
enh79472     2  114081400  114082400      4       2  150064        1.824     0.034076
enh79487     2  114635000  114636000      4       2  150064       2.5767     0.004988
enh79490     2  114654300  114655300      3       1  150064       1.9159     0.027686
enh79493     2  114667700  114668700      5       2  150064       2.1569     0.015506
enh79508     2  118813500  118814500      3       1  150064       2.2317     0.012818
enh79509     2  118817700  118818700      2       1  150064          2.3     0.010723
enh79521     2  119496000  119497000      2       1  150064       1.8167     0.034629
enh79536     2  119983000  119984000      6       3  150064       1.7663     0.038673
enh79596     2  120774400  120775400      3       1  150064       1.6981     0.044745
enh79602     2  120933900  120934900      1       1  150064       1.7135      0.04331
enh79607     2  120985700  120986700      1       1  150064       1.6731      0.04715
enh79621     2  121044600  121045600      3       1  150064       1.7418     0.040776
enh79640     2  121368700  121369700      4       2  150064       1.8775     0.030223
enh79641     2  121370200  121371200      3       1  150064       2.0293     0.021216
enh79646     2  121416400  121417400      5       2  150064       2.1412     0.016128
enh79656     2  121497800  121498800      2       1  150064       1.8336      0.03336
enh79666     2  121551000  121552000      5       2  150064       1.6676     0.047694
enh79700     2  121954500  121955500      3       1  150064       1.7022     0.044361
enh79715     2  122277000  122278000      2       1  150064       2.0019     0.022649
enh79717     2  122289600  122290600      6       2  150064       1.8393     0.032938
enh79718     2  122290300  122291300      2       1  150064        2.287     0.011099
enh79742     2  122495000  122496000      2       1  150064       2.3082     0.010494
enh79744     2  122529600  122530600      4       2  150064       1.7308     0.041743
enh79753     2  122776800  122777800      2       1  150064       1.9756       0.0241
enh79761     2  125290800  125291800      3       2  150064       2.0266     0.021351
enh79762     2  125300100  125301100      8       1  150064       1.7757     0.037889
enh79779     2  127533600  127534600      4       2  150064       2.4173    0.0078178
enh79791     2  127803100  127804100      2       1  150064       1.8029     0.035702
enh79799     2  127843300  127844300      6       3  150064       2.0974     0.017978
enh79800     2  127845300  127846300      3       2  150064       3.0629    0.0010961
enh79801     2  127846800  127847800      3       2  150064       1.9228     0.027254
enh79802     2  127848000  127849000      2       1  150064       2.3128     0.010366
enh79803     2  127849600  127850600      7       4  150064       2.5639    0.0051746
enh79804     2  127852800  127853800      1       1  150064       3.3938    0.0003446
enh79805     2  127856000  127857000      1       1  150064       3.3916    0.0003474
enh79806     2  127858800  127859800      7       3  150064       1.9129     0.027878
enh79808     2  127872700  127873700      6       3  150064       2.6372    0.0041797
enh79809     2  127875000  127876000      7       3  150064       3.2944   0.00049323
enh79811     2  127885800  127886800      5       1  150064       2.0111     0.022158
enh79879     2  128586800  128587800      5       3  150064       1.6929     0.045242
enh79880     2  128612900  128613900      2       1  150064       1.9235     0.027207
enh79886     2  128783100  128784100      1       1  150064         1.67      0.04746
enh79887     2  128786200  128787200      2       1  150064       1.7097     0.043657
enh79920     2  129145800  129146800      1       1  150064       2.2001       0.0139
enh79921     2  129165900  129166900      7       4  150064       2.1544     0.015605
enh79944     2  129935700  129936700      7       2  150064         1.67     0.047461
enh79963     2  131132100  131133100      1       1  150064       2.2907      0.01099
enh79964     2  131134000  131135000      3       2  150064       1.7561     0.039535
enh79968     2  131149600  131150600      1       1  150064       2.1072      0.01755
enh79975     2  131798600  131799600      2       1  150064       3.2262   0.00062719
enh79976     2  131813300  131814300      1       1  150064       3.2902    0.0005006
enh79978     2  131822100  131823100      2       1  150064       3.1467   0.00082561
enh79981     2  131848900  131849900      1       1  150064       2.5573     0.005274
enh79983     2  131861200  131862200      4       2  150064        3.335   0.00042656
enh79984     2  131864500  131865500      2       1  150064        2.684    0.0036368
enh79988     2  132152000  132153000      1       1  150064       1.7893      0.03678
enh79995     2  132431400  132432400      2       1  150064       2.2331     0.012771
enh79999     2  133105600  133106600      1       1  150064       1.6687      0.04759
enh80002     2  133131800  133132800      1       1  150064       1.7173      0.04296
enh80004     2  133165800  133166800      2       1  150064       1.8131     0.034911
enh80040     2  134580200  134581200      6       2  150064       2.2967     0.010817
enh80043     2  134730000  134731000      4       2  150064       1.7911     0.036637
enh80049     2  134837900  134838900      1       1  150064       1.8672      0.03094
enh80050     2  134855200  134856200      3       1  150064       3.2536   0.00056969
enh80052     2  134879400  134880400      3       1  150064       2.2753     0.011443
enh80053     2  134883200  134884200      2       1  150064       1.7535     0.039758
enh80054     2  134889100  134890100      1       1  150064       2.7632     0.002862
enh80055     2  134889800  134890800      2       1  150064       1.8367     0.033124
enh80056     2  134893100  134894100      3       2  150064       1.7024     0.044336
enh80059     2  134899700  134900700      3       1  150064        2.675    0.0037366
enh80118     2  135674200  135675200      1       1  150064       3.0217     0.001257
enh80177     2  138737700  138738700      1       1  150064        1.833       0.0334
enh80187     2  139122000  139123000      5       2  150064       3.2763   0.00052585
enh80191     2  139271800  139272800      3       2  150064        2.017     0.021846
enh80194     2  139293600  139294600      3       2  150064       1.7277     0.042024
enh80195     2  139465000  139466000      5       3  150064       1.7067     0.043938
enh80197     2  139705700  139706700      3       2  150064       2.4435    0.0072719
enh80224     2  144262000  144263000      3       2  150064       1.7275     0.042043
enh80227     2  144302200  144303200      2       1  150064       1.6577     0.048689
enh80239     2  144660700  144661700      1       1  150064       3.2983    0.0004863
enh80245     2  144711000  144712000      3       1  150064       2.8618     0.002106
enh80248     2  144901000  144902000      2       1  150064       1.9214     0.027343
enh80252     2  144994900  144995900      1       1  150064       2.0335        0.021
enh80253     2  144995800  144996800      2       1  150064        1.733     0.041544
enh80259     2  145090900  145091900      1       1  150064       3.2093    0.0006652
enh80262     2  145129000  145130000      2       1  150064         2.57    0.0050854
enh80263     2  145130200  145131200      1       1  150064       2.7902     0.002634
enh80266     2  145136800  145137800      2       1  150064       3.5341    0.0002046
enh80269     2  145140800  145141800      1       1  150064       4.6394    1.747e-06
enh80272     2  145161100  145162100      2       1  150064       4.2078   1.2891e-05
enh80274     2  145171400  145172400      2       1  150064       2.9452    0.0016138
enh80275     2  145182400  145183400      2       1  150064       2.3847    0.0085468
enh80277     2  145187100  145188100      1       1  150064        3.432    0.0002996
enh80281     2  145198500  145199500      6       3  150064       2.3436    0.0095487
enh80298     2  145259400  145260400      1       1  150064       1.9658      0.02466
enh80302     2  145282500  145283500      1       1  150064       1.8418      0.03275
enh80327     2  145757600  145758600      1       1  150064       1.8075      0.03534
enh80329     2  145779600  145780600      3       1  150064        1.722     0.042533
enh80333     2  145793300  145794300      3       2  150064       1.8872     0.029566
enh80336     2  145874500  145875500      2       1  150064       2.9264    0.0017147
enh80337     2  145914900  145915900      1       1  150064       1.8551      0.03179
enh80341     2  146294600  146295600      5       2  150064       2.0155     0.021928
enh80347     2  146514600  146515600      3       2  150064       1.7806     0.037492
enh80352     2  146675900  146676900      1       1  150064       2.5879     0.004828
enh80356     2  147579200  147580200      1       1  150064       2.4912     0.006365
enh80358     2  147697000  147698000      2       1  150064       1.7672     0.038597
enh80359     2  147697800  147698800      2       1  150064       1.9798     0.023861
enh80365     2  148068100  148069100      3       1  150064       1.7567     0.039489
enh80389     2  148620200  148621200      2       1  150064       1.6453     0.049952
enh80390     2  148627600  148628600      2       1  150064       2.2233     0.013097
enh80394     2  148645900  148646900      3       2  150064       1.8045     0.035575
enh80400     2  148747300  148748300      2       1  150064        1.652     0.049272
enh80407     2  148995800  148996800      3       1  150064       2.9606    0.0015352
enh80408     2  149001800  149002800      3       2  150064       2.0629     0.019559
enh80409     2  149030500  149031500      1       1  150064       2.7802     0.002716
enh80410     2  149062800  149063800      3       1  150064       2.9061    0.0018299
enh80414     2  149310700  149311700      2       1  150064       3.1153   0.00091871
enh80417     2  149403900  149404900      3       1  150064       1.7192     0.042789
enh80434     2  149684500  149685500      4       2  150064       2.0577     0.019812
enh80435     2  149835400  149836400      1       1  150064       1.7951      0.03632
enh80441     2  150082800  150083800      1       1  150064       1.6883      0.04568
enh80447     2  150345600  150346600      5       2  150064       1.7871     0.036958
enh80449     2  150418400  150419400      1       1  150064       2.1357      0.01635
enh80451     2  150436800  150437800      5       3  150064       2.0867     0.018459
enh80455     2  150453600  150454600      3       2  150064       2.2572     0.011997
enh80458     2  150588500  150589500      5       1  150064       1.9305     0.026775
enh80459     2  150591000  150592000      1       1  150064       1.9128      0.02789
enh80481     2  151128300  151129300      1       1  150064       2.0969        0.018
enh80483     2  151152900  151153900      3       1  150064       1.9129     0.027881
enh80484     2  151165900  151166900      3       2  150064       1.7322     0.041619
enh80487     2  151232700  151233700      2       1  150064       1.8048     0.035552
enh80537     2  152614000  152615000      1       1  150064       1.7551      0.03962
enh80559     2  152953400  152954400      2       1  150064       2.0321      0.02107
enh80561     2  153022300  153023300      3       2  150064       3.2706   0.00053656
enh80562     2  153023600  153024600      2       1  150064       2.3393    0.0096609
enh80563     2  153025300  153026300      2       1  150064       2.4332     0.007482
enh80566     2  153029800  153030800      3       2  150064       3.2124   0.00065821
enh80567     2  153056700  153057700      2       1  150064       3.3625   0.00038614
enh80568     2  153079100  153080100      3       1  150064        2.717    0.0032937
enh80569     2  153084200  153085200      4       1  150064        2.749    0.0029893
enh80570     2  153099700  153100700      3       2  150064       2.5596    0.0052395
enh80571     2  153190500  153191500      3       1  150064       2.3965     0.008276
enh80572     2  153194300  153195300      1       1  150064       1.7882      0.03687
enh80573     2  153196000  153197000      3       2  150064       2.0532     0.020027
enh80578     2  153236700  153237700      6       2  150064       1.7094     0.043691
enh80579     2  153237400  153238400      4       2  150064       1.6489     0.049587
enh80588     2  153275800  153276800      7       3  150064       2.5127    0.0059904
enh80589     2  153277300  153278300      1       1  150064       2.4169     0.007827
enh80590     2  153278400  153279400      1       1  150064       2.5947     0.004734
enh80592     2  153289200  153290200      1       1  150064       2.5792     0.004952
enh80623     2  153450600  153451600      3       1  150064       1.8641     0.031157
enh80624     2  153468800  153469800      5       2  150064       1.8902     0.029367
enh80626     2  153476500  153477500      5       3  150064       3.6729   0.00011991
enh80628     2  153503800  153504800      1       1  150064       2.9765     0.001458
enh80630     2  153551000  153552000      2       1  150064        2.609    0.0045403
enh80633     2  153576900  153577900      2       1  150064        2.911    0.0018013
enh80634     2  153586600  153587600      4       2  150064       2.7664    0.0028339
enh80635     2  153618300  153619300      3       2  150064       3.8899    5.015e-05
enh80647     2  157255100  157256100      2       1  150064       1.9594     0.025035
enh80717     2  158865800  158866800      2       1  150064       1.9687     0.024493
enh80720     2  158977200  158978200      2       1  150064       2.7131    0.0033333
enh80727     2  159316200  159317200      5       3  150064        2.406    0.0080642
enh80728     2  159316900  159317900      4       2  150064        3.117   0.00091365
enh80731     2  159343600  159344600      4       1  150064       1.7615     0.039076
enh80733     2  159346900  159347900      1       1  150064       1.9251      0.02711
enh80734     2  159349800  159350800      4       2  150064       3.4879   0.00024343
enh80737     2  159359100  159360100      5       2  150064       3.2452   0.00058689
enh80743     2  159402600  159403600      5       3  150064       3.1457   0.00082843
enh80744     2  159442800  159443800      4       2  150064       2.3947    0.0083161
enh80757     2  159698400  159699400      1       1  150064       2.2162      0.01334
enh80825     2  160368600  160369600      1       1  150064       2.3364     0.009736
enh80829     2  160448700  160449700      4       1  150064       2.5188    0.0058886
enh80830     2  160449300  160450300      4       2  150064       3.1008   0.00096504
enh80831     2  160456900  160457900      2       1  150064       1.7557      0.03957
enh80832     2  160461400  160462400      5       2  150064         2.49    0.0063867
enh80833     2  160462600  160463600      4       2  150064       2.3056     0.010567
enh80834     2  160463500  160464500      2       1  150064       1.9649     0.024715
enh80836     2  160465800  160466800      3       2  150064       1.8426     0.032695
enh80838     2  160476100  160477100      2       1  150064       2.0143     0.021987
enh80840     2  160491800  160492800      5       2  150064       2.9251    0.0017218
enh80842     2  160566900  160567900      5       2  150064       2.1417     0.016107
enh80844     2  160579300  160580300      3       2  150064        1.676     0.046866
enh80845     2  160584600  160585600      5       1  150064       2.5835    0.0048895
enh80847     2  160614200  160615200      3       2  150064       1.9862     0.023508
enh80849     2  160640000  160641000      2       1  150064       1.9438     0.025959
enh80850     2  160641600  160642600      3       2  150064        2.222      0.01314
enh80851     2  160648900  160649900      1       1  150064       3.0243     0.001246
enh80853     2  160651400  160652400      4       2  150064       2.2215      0.01316
enh80854     2  160655000  160656000      3       1  150064       2.7305    0.0031624
enh80855     2  160657800  160658800      4       2  150064       2.4114    0.0079461
enh80863     2  160817000  160818000      2       1  150064       1.9166     0.027644
enh80874     2  161014300  161015300      5       2  150064       2.0187     0.021762
enh80906     2  161201600  161202600      5       3  150064       1.6531      0.04916
enh80939     2  161320200  161321200      2       1  150064       2.3861    0.0085146
enh80945     2  161328000  161329000      3       2  150064       1.8191     0.034448
enh80966     2  161503500  161504500      1       1  150064        1.794      0.03641
enh80967     2  161508000  161509000      2       1  150064       1.7171     0.042984
enh80971     2  161552400  161553400      2       1  150064       2.2109      0.01352
enh80972     2  161560200  161561200      4       2  150064       1.6628     0.048171
enh81013     2  162850800  162851800      3       2  150064       2.8175    0.0024203
enh81014     2  162869400  162870400      3       2  150064        3.081    0.0010316
enh81015     2  162885500  162886500      1       1  150064       3.3731    0.0003716
enh81016     2  162893000  162894000      2       1  150064       2.6803    0.0036782
enh81052     2  164546200  164547200      4       2  150064       1.9572     0.025161
enh81053     2  164547400  164548400      4       2  150064       1.9549     0.025296
enh81056     2  164574100  164575100      2       1  150064       1.9304      0.02678
enh81057     2  164583600  164584600      1       1  150064       1.6934      0.04519
enh81118     2  166651700  166652700      2       1  150064       2.5262    0.0057657
enh81120     2  166734000  166735000      4       2  150064       1.6601     0.048445
enh81123     2  166807200  166808200      3       2  150064       2.0156     0.021921
enh81125     2  166811000  166812000      2       1  150064       3.2935   0.00049468
enh81128     2  167342300  167343300      2       1  150064       2.7525    0.0029568
enh81129     2  167351000  167352000      4       2  150064       3.2406   0.00059635
enh81138     2  168438400  168439400      1       1  150064       1.9985      0.02283
enh81177     2  169315600  169316600      2       1  150064       1.9863       0.0235
enh81182     2  169326500  169327500      1       1  150064       2.2774      0.01138
enh81194     2  169374600  169375600      3       1  150064        1.888     0.029515
enh81195     2  169377600  169378600      2       1  150064       1.8727     0.030553
enh81198     2  169382800  169383800      5       3  150064       1.7572     0.039444
enh81199     2  169386400  169387400      5       2  150064       1.8739     0.030475
enh81203     2  169406800  169407800      4       2  150064       2.4677    0.0067991
enh81205     2  169425300  169426300      2       1  150064       1.8069      0.03539
enh81208     2  169482700  169483700      4       2  150064       2.6673    0.0038237
enh81210     2  169495900  169496900      4       1  150064       3.3088   0.00046851
enh81214     2  169547000  169548000      3       1  150064       1.6792     0.046561
enh81241     2  170221400  170222400      3       1  150064        1.691     0.045415
enh81256     2  170570900  170571900      2       1  150064       2.1133     0.017286
enh81304     2  171943100  171944100      2       1  150064       2.5562    0.0052908
enh81308     2  171994700  171995700      2       1  150064         2.37    0.0088941
enh81311     2  172003000  172004000      2       1  150064       1.9482     0.025695
enh81317     2  172037800  172038800      6       2  150064       1.8628     0.031245
enh81318     2  172042100  172043100      1       1  150064       2.4606     0.006936
enh81323     2  172128100  172129100      4       2  150064       2.3211      0.01014
enh81345     2  172558200  172559200      5       3  150064        2.381    0.0086319
enh81346     2  172560000  172561000      2       1  150064       4.2947   8.7484e-06
enh81348     2  172654500  172655500      3       2  150064       3.3947   0.00034357
enh81350     2  172734900  172735900      1       1  150064       4.1989    1.341e-05
enh81357     2  172812900  172813900      4       2  150064       4.0204   2.9048e-05
enh81360     2  172865400  172866400      7       2  150064       3.5524   0.00019089
enh81370     2  173149400  173150400      5       2  150064       2.0878     0.018406
enh81372     2  173158400  173159400      5       2  150064       2.2216     0.013155
enh81416     2  173723800  173724800      2       1  150064       1.8378     0.033047
enh81417     2  173724600  173725600      3       2  150064       1.9875     0.023431
enh81429     2  173921600  173922600      4       2  150064       1.8462     0.032434
enh81430     2  173922900  173923900      3       2  150064       1.7545     0.039676
enh81433     2  173943600  173944600      4       2  150064       1.7994     0.035978
enh81438     2  173954100  173955100      3       2  150064       3.0904   0.00099955
enh81440     2  173958900  173959900      2       1  150064       2.4781    0.0066048
enh81441     2  173959500  173960500      2       1  150064        2.684    0.0036377
enh81443     2  173971000  173972000      2       1  150064       1.8199     0.034386
enh81447     2  173995200  173996200      1       1  150064       1.6463      0.04985
enh81450     2  174014400  174015400      2       1  150064       3.2564   0.00056409
enh81454     2  174036400  174037400      4       2  150064       3.3542   0.00039798
enh81455     2  174047600  174048600      2       1  150064       2.8825    0.0019724
enh81456     2  174052600  174053600      4       2  150064       2.7049    0.0034158
enh81458     2  174059400  174060400      2       1  150064       2.7894    0.0026406
enh81459     2  174063600  174064600      4       2  150064       2.0141     0.022001
enh81461     2  174070200  174071200      2       1  150064       1.7066     0.043946
enh81462     2  174074900  174075900      6       3  150064       2.7938    0.0026043
enh81464     2  174080200  174081200      3       2  150064       1.6617      0.04829
enh81466     2  174082900  174083900      3       2  150064       2.1942     0.014112
enh81467     2  174091700  174092700      4       2  150064       2.1194     0.017029
enh81484     2  174787100  174788100      3       1  150064       1.9503      0.02557
enh81486     2  174793800  174794800      6       3  150064       1.9979     0.022866
enh81489     2  174805500  174806500      5       3  150064       2.2863     0.011119
enh81491     2  174812200  174813200      2       1  150064       2.2139     0.013419
enh81492     2  174813400  174814400      4       2  150064       1.6463     0.049855
enh81493     2  174814600  174815600      5       1  150064       2.0835     0.018605
enh81496     2  174825400  174826400      6       3  150064       2.7215    0.0032496
enh81504     2  174875500  174876500      7       2  150064       2.3883    0.0084642
enh81505     2  174878800  174879800      2       1  150064       1.7088     0.043747
enh81510     2  174896400  174897400      7       2  150064       2.5773    0.0049786
enh81514     2  174919200  174920200      3       1  150064       3.5534   0.00019016
enh81517     2  175018500  175019500      2       1  150064       2.2438     0.012424
enh81518     2  175111400  175112400      2       1  150064       2.6259    0.0043211
enh81519     2  175113800  175114800      1       1  150064       2.3959     0.008289
enh81536     2  175465800  175466800      3       1  150064       2.1437     0.016028
enh81537     2  175467500  175468500      3       1  150064       2.0291     0.021226
enh81538     2  175470600  175471600      1       1  150064       2.5642     0.005171
enh81539     2  175472600  175473600      2       1  150064       1.7895     0.036768
enh81540     2  175474800  175475800      2       1  150064       2.2738      0.01149
enh81541     2  175479300  175480300      1       1  150064       1.9596      0.02502
enh81547     2  175528800  175529800      2       1  150064        2.035     0.020925
enh81556     2  175615400  175616400      4       2  150064       1.9811     0.023792
enh81557     2  175627600  175628600      3       1  150064       2.0372     0.020815
enh81559     2  175637200  175638200      2       1  150064       1.9154     0.027723
enh81564     2  175690600  175691600      1       1  150064       2.8696     0.002055
enh81582     2  175892600  175893600      4       2  150064       1.6482     0.049657
enh81603     2  177325700  177326700      3       2  150064       1.9113     0.027983
enh81613     2  177399800  177400800      1       1  150064       1.8883      0.02949
enh81659     2  178215400  178216400      1       1  150064       1.7727      0.03814
enh81693     2  178976200  178977200      2       1  150064       1.9619     0.024889
enh81694     2  178978300  178979300      2       1  150064       2.7261    0.0032045
enh81697     2  179136500  179137500      1       1  150064       1.7273      0.04206
enh81710     2  179395200  179396200      8       4  150064       1.8323     0.033457
enh81751     2  180293000  180294000      4       2  150064       2.4534     0.007075
enh81752     2  180324800  180325800      4       2  150064       4.9311    4.089e-07
enh81756     2  180541400  180542400      7       3  150064       2.1037     0.017701
enh81759     2  180880300  180881300      4       2  150064       2.5736    0.0050326
enh81760     2  180990100  180991100      1       1  150064       3.4796    0.0002511
enh81793     2  182655500  182656500      4       2  150064       1.6796     0.046515
enh81860     2  183874500  183875500      2       1  150064       3.0777     0.001043
enh81863     2  183890400  183891400      6       3  150064       1.8203     0.034355
enh81867     2  183921700  183922700      3       2  150064       2.2836     0.011196
enh81869     2  183990700  183991700     10       4  150064       1.8414     0.032778
enh81907     2  187919800  187920800      2       1  150064       1.7201     0.042704
enh81909     2  188267900  188268900      1       1  150064       1.6688      0.04758
enh81925     2  188409800  188410800      2       1  150064       2.0383     0.020762
enh81933     2  189160500  189161500      8       3  150064       1.9029     0.028526
enh81934     2  189168000  189169000      3       2  150064       2.2231     0.013106
enh81938     2  189198700  189199700      2       1  150064       2.6501    0.0040238
enh81939     2  189246700  189247700      3       2  150064       2.6179    0.0044238
enh81945     2  189475000  189476000      3       2  150064       1.6615     0.048311
enh81951     2  189651300  189652300      2       1  150064       2.6071    0.0045662
enh81952     2  189654200  189655200      4       2  150064       2.8204    0.0023979
enh81954     2  189713400  189714400      5       2  150064        2.192     0.014192
enh82043     2  190398800  190399800      1       1  150064        1.646      0.04988
enh82052     2  190433500  190434500      2       1  150064       2.1181     0.017084
enh82058     2  190493700  190494700      1       1  150064       1.8468      0.03239
enh82071     2  190734900  190735900      2       1  150064       2.1946     0.014096
enh82089     2  191210800  191211800      2       1  150064        2.661    0.0038958
enh82092     2  191220400  191221400      1       1  150064       1.7229      0.04245
enh82093     2  191222300  191223300      4       1  150064       2.1909      0.01423
enh82110     2  191364500  191365500      4       2  150064        1.799     0.036008
enh82111     2  191365700  191366700      1       1  150064       2.2356      0.01269
enh82115     2  191393900  191394900      5       2  150064        1.753     0.039804
enh82117     2  191400600  191401600      3       2  150064       1.7662     0.038684
enh82118     2  191428200  191429200      2       1  150064       2.0237     0.021499
enh82120     2  191438100  191439100      1       1  150064       2.4996     0.006217
enh82122     2  191447100  191448100      2       1  150064       2.2845     0.011171
enh82123     2  191448000  191449000      1       1  150064       2.3852     0.008536
enh82124     2  191471400  191472400      6       3  150064       2.9733     0.001473
enh82143     2  191677400  191678400      2       1  150064       2.3229     0.010093
enh82147     2  191711700  191712700      1       1  150064       1.6837      0.04612
enh82148     2  191718500  191719500      2       1  150064       1.8457     0.032468
enh82149     2  191719800  191720800      5       2  150064       2.0941     0.018126
enh82153     2  191741800  191742800      3       1  150064       1.8173     0.034586
enh82157     2  191756000  191757000      1       1  150064       1.6797      0.04651
enh82160     2  191768300  191769300      2       1  150064       2.3442     0.009534
enh82168     2  191828800  191829800      3       1  150064       1.8804     0.030025
enh82170     2  191838000  191839000      4       2  150064       1.7884     0.036852
enh82176     2  191879400  191880400      4       2  150064       1.7544     0.039678
enh82177     2  191884200  191885200      3       2  150064       1.8504     0.032126
enh82178     2  191886000  191887000      4       2  150064       2.4662    0.0068282
enh82179     2  191887600  191888600      2       1  150064       1.9141     0.027801
enh82182     2  191897000  191898000      1       1  150064       2.2945      0.01088
enh82184     2  191915300  191916300      3       1  150064       1.7736     0.038062
enh82218     2  192282100  192283100      1       1  150064       1.8519      0.03202
enh82220     2  192306000  192307000      1       1  150064       1.9478      0.02572
enh82223     2  192330500  192331500      1       1  150064       2.3347      0.00978
enh82271     2  194385800  194386800      1       1  150064        5.196    1.018e-07
enh82273     2  196396800  196397800      3       2  150064       2.6733    0.0037558
enh82274     2  196398600  196399600      3       2  150064       2.4275    0.0076017
enh82275     2  196425200  196426200      2       1  150064       2.8788    0.0019958
enh82276     2  196439400  196440400      2       1  150064       2.5563    0.0052901
enh82280     2  196460600  196461600      5       2  150064       1.7747     0.037972
enh82291     2  196977900  196978900      3       2  150064       2.2846     0.011167
enh82295     2  197026100  197027100      2       1  150064       1.8671     0.030943
enh82298     2  197041500  197042500      2       1  150064       1.8136     0.034873
enh82299     2  197047000  197048000      1       1  150064       2.1494       0.0158
enh82311     2  197139800  197140800      7       4  150064       2.1815     0.014573
enh82312     2  197149200  197150200      1       1  150064       2.4366     0.007413
enh82316     2  197264300  197265300      3       2  150064       1.6888     0.045631
enh82319     2  197662500  197663500      1       1  150064       2.2505      0.01221
enh82321     2  197666100  197667100      1       1  150064       2.2069      0.01366
enh82324     2  197792600  197793600      2       1  150064       1.7068     0.043934
enh82326     2  197831800  197832800      2       1  150064       2.3767    0.0087347
enh82327     2  197848000  197849000      5       3  150064       1.7695     0.038403
enh82329     2  197852900  197853900      1       1  150064       2.8627       0.0021
enh82330     2  197876300  197877300      6       2  150064       3.2318   0.00061506
enh82332     2  197942000  197943000      4       1  150064       2.6658    0.0038407
enh82337     2  197962100  197963100      2       1  150064       2.4016    0.0081622
enh82340     2  197995200  197996200      1       1  150064       2.5018     0.006178
enh82342     2  198006100  198007100      3       1  150064       2.0145      0.02198
enh82345     2  198015000  198016000      4       2  150064       2.1031     0.017729
enh82346     2  198017000  198018000      4       2  150064       2.1824      0.01454
enh82368     2  198113200  198114200      3       1  150064       2.5013    0.0061868
enh82372     2  198123400  198124400      1       1  150064       2.6007     0.004652
enh82374     2  198130400  198131400      4       2  150064       1.8806     0.030011
enh82379     2  198143900  198144900      3       2  150064        5.248   7.6888e-08
enh82380     2  198145800  198146800      3       2  150064       5.3461   4.4943e-08
enh82382     2  198152100  198153100      2       1  150064       4.1386   1.7469e-05
enh82383     2  198157200  198158200      2       1  150064       5.0005   2.8587e-07
enh82385     2  198161500  198162500      2       1  150064       4.4682   3.9434e-06
enh82386     2  198166400  198167400      2       1  150064       4.9679   3.3832e-07
enh82388     2  198169400  198170400      3       1  150064       4.9945   2.9492e-07
enh82389     2  198170600  198171600      4       1  150064       5.0277   2.4814e-07
enh82390     2  198172000  198173000      2       1  150064       5.3304   4.9004e-08
enh82393     2  198243000  198244000      1       1  150064       4.7819    8.681e-07
enh82396     2  198307900  198308900      1       1  150064        5.405     3.24e-08
enh82404     2  198402900  198403900      2       1  150064       5.4894   2.0166e-08
enh82410     2  198478000  198479000      2       1  150064       5.3228   5.1087e-08
enh82411     2  198492500  198493500      4       1  150064       2.0871      0.01844
enh82412     2  198512700  198513700      2       1  150064       3.3548   0.00039706
enh82413     2  198541000  198542000      2       1  150064       4.6838    1.408e-06
enh82414     2  198568800  198569800      1       1  150064       4.1225    1.874e-05
enh82415     2  198573400  198574400      2       1  150064        4.101   2.0565e-05
enh82416     2  198667800  198668800      3       2  150064       5.3473   4.4647e-08
enh82417     2  198671100  198672100      2       1  150064       4.3222   7.7223e-06
enh82418     2  198673500  198674500      3       1  150064       4.8378   6.5633e-07
enh82419     2  198701900  198702900      2       1  150064       2.3539    0.0092895
enh82420     2  198703500  198704500      1       1  150064       3.0064     0.001322
enh82422     2  198743400  198744400      3       1  150064       5.0854   1.8339e-07
enh82423     2  198756000  198757000      2       1  150064        3.961   3.7311e-05
enh82424     2  198758300  198759300      2       1  150064       4.0666   2.3857e-05
enh82426     2  198780200  198781200      2       1  150064       3.5144   0.00022033
enh82428     2  198790000  198791000      1       1  150064       5.0773    1.914e-07
enh82429     2  198791900  198792900      2       1  150064       4.2593   1.0255e-05
enh82430     2  198808800  198809800      5       2  150064        4.827   6.9297e-07
enh82433     2  198836800  198837800      3       2  150064       3.1101   0.00093507
enh82435     2  198893800  198894800      8       2  150064       4.3818   5.8848e-06
enh82455     2  200674800  200675800      2       1  150064       2.1832      0.01451
enh82456     2  200678700  200679700      2       1  150064       3.2866   0.00050696
enh82457     2  200714400  200715400      3       2  150064        6.421   6.7675e-11
enh82458     2  200774800  200775800      3       2  150064       5.8052   3.2138e-09
enh82459     2  200777200  200778200      3       2  150064        5.733   4.9335e-09
enh82460     2  200778800  200779800      3       1  150064       2.9751    0.0014646
enh82461     2  200817900  200818900      3       2  150064       5.7811   3.7108e-09
enh82465     2  200890500  200891500      5       3  150064       3.4141   0.00031996
enh82470     2  201003100  201004100      3       1  150064       5.3456   4.5057e-08
enh82471     2  201024400  201025400      3       2  150064       5.2779    6.535e-08
enh82472     2  201042600  201043600      2       1  150064       2.8592    0.0021238
enh82476     2  201167000  201168000      4       2  150064       3.7059   0.00010532
enh82479     2  201174600  201175600      1       1  150064        1.877      0.03026
enh82480     2  201175900  201176900      1       1  150064        4.783    8.634e-07
enh82481     2  201179600  201180600      3       2  150064       2.5797     0.004945
enh82484     2  201199800  201200800      2       1  150064        4.056   2.4955e-05
enh82486     2  201204400  201205400      7       4  150064       2.3425    0.0095773
enh82488     2  201212700  201213700      4       2  150064        1.711     0.043541
enh82491     2  201221800  201222800      3       2  150064       4.1614   1.5815e-05
enh82494     2  201239100  201240100      6       3  150064       3.5779   0.00017319
enh82496     2  201244900  201245900      4       2  150064       4.3501   6.8041e-06
enh82497     2  201247400  201248400      5       2  150064       4.4118   5.1248e-06
enh82500     2  201269500  201270500      3       2  150064       2.3572    0.0092073
enh82501     2  201272300  201273300      3       2  150064       2.5622    0.0052006
enh82502     2  201276200  201277200      3       1  150064        3.257   0.00056302
enh82503     2  201307800  201308800      4       2  150064       4.3459   6.9366e-06
enh82504     2  201320700  201321700      2       1  150064       3.6016   0.00015812
enh82505     2  201332700  201333700      4       2  150064       3.5728   0.00017662
enh82511     2  201373000  201374000      5       3  150064       2.0277     0.021297
enh82514     2  201451200  201452200      2       1  150064       2.7795    0.0027221
enh82516     2  201468800  201469800      7       3  150064       2.4407    0.0073294
enh82521     2  201500000  201501000      4       2  150064        1.781     0.037459
enh82527     2  201559500  201560500      4       2  150064       2.2416     0.012495
enh82531     2  201606500  201607500      6       2  150064        2.019     0.021745
enh82535     2  201642300  201643300      2       1  150064        2.272     0.011543
enh82546     2  201751800  201752800      2       1  150064       2.0896     0.018329
enh82574     2  202046800  202047800      1       1  150064       1.8405      0.03285
enh82578     2  202060000  202061000      2       1  150064       1.9074     0.028234
enh82592     2  202118800  202119800      8       4  150064        3.382   0.00035982
enh82593     2  202126400  202127400      5       2  150064       1.6695     0.047511
enh82595     2  202144800  202145800      4       2  150064       2.7438     0.003037
enh82643     2  202834300  202835300      4       1  150064        2.104      0.01769
enh82645     2  202839000  202840000     12       3  150064        1.834     0.033326
enh82680     2  203247100  203248100      3       1  150064       1.9004     0.028688
enh82693     2  203453500  203454500      3       2  150064       1.6602     0.048435
enh82713     2  203900600  203901600      2       1  150064        1.819     0.034454
enh82714     2  203905200  203906200      1       1  150064       2.0439      0.02048
enh82716     2  204105300  204106300      3       1  150064        2.359    0.0091633
enh82723     2  204316100  204317100      2       1  150064       2.4105    0.0079651
enh82725     2  204354100  204355100      1       1  150064       2.4107     0.007962
enh82730     2  204375500  204376500      1       1  150064       2.3611     0.009111
enh82744     2  204520900  204521900      2       1  150064       1.8384     0.033003
enh82747     2  204554800  204555800      1       1  150064       1.9738       0.0242
enh82781     2  204896400  204897400      1       1  150064       1.7717      0.03822
enh82794     2  205186600  205187600      2       1  150064       1.7725     0.038152
enh82826     2  205837200  205838200      1       1  150064       2.1553      0.01557
enh82840     2  206341600  206342600      3       1  150064        1.936     0.026436
enh82856     2  206571000  206572000      1       1  150064       2.3354     0.009761
enh82872     2  206713400  206714400      2       1  150064       2.9118    0.0017968
enh82876     2  206747200  206748200      2       1  150064       2.0289     0.021234
enh82880     2  206773700  206774700      1       1  150064       3.0578     0.001115
enh82889     2  206947600  206948600      3       1  150064       2.2145     0.013396
enh82894     2  207077000  207078000      2       1  150064       1.9356     0.026461
enh82906     2  207701600  207702600      3       2  150064       1.6903     0.045485
enh82917     2  207905800  207906800      1       1  150064        1.648      0.04968
enh82918     2  207911100  207912100      2       1  150064        1.793      0.03649
enh82942     2  208089200  208090200      3       2  150064       2.3638    0.0090448
enh82944     2  208092500  208093500      5       3  150064       2.2552      0.01206
enh82957     2  208273000  208274000      4       2  150064       2.8627    0.0021004
enh82958     2  208302500  208303500      1       1  150064       2.8015     0.002543
enh82961     2  208339400  208340400      6       2  150064       3.3433   0.00041399
enh82962     2  208345600  208346600      3       1  150064       2.1836     0.014497
enh82964     2  208364000  208365000      2       1  150064       2.7784    0.0027312
enh82965     2  208368600  208369600      3       1  150064       3.3549    0.0003969
enh82968     2  208398100  208399100      1       1  150064       4.0619    2.434e-05
enh82970     2  208422500  208423500      1       1  150064       4.0507    2.553e-05
enh82971     2  208425500  208426500      1       1  150064       4.1563    1.617e-05
enh82972     2  208481300  208482300      3       1  150064       3.7659    8.296e-05
enh82973     2  208484300  208485300      1       1  150064       4.1235    1.866e-05
enh82977     2  208497400  208498400      2       1  150064       3.4618   0.00026826
enh83025     2  209078100  209079100      1       1  150064       1.8089      0.03523
enh83046     2  210340700  210341700      2       1  150064       1.9478      0.02572
enh83068     2  213550900  213551900      7       4  150064       2.1618     0.015318
enh83069     2  213641500  213642500      4       1  150064       1.8196     0.034408
enh83098     2  215345400  215346400      4       2  150064       1.7813     0.037432
enh83165     2  216696300  216697300      3       2  150064       1.9672     0.024578
enh83167     2  216707600  216708600      2       1  150064       1.8164     0.034657
enh83196     2  217075400  217076400      1       1  150064       2.3455     0.009502
enh83199     2  217171400  217172400      2       1  150064       1.9992     0.022796
enh83201     2  217278000  217279000      3       1  150064       2.8614    0.0021086
enh83209     2  217404700  217405700      2       1  150064        1.993     0.023129
enh83210     2  217415300  217416300      2       1  150064       1.7552     0.039613
enh83214     2  217447700  217448700      3       2  150064       2.7106    0.0033585
enh83217     2  217484600  217485600      4       2  150064       1.7402      0.04091
enh83218     2  217501200  217502200      1       1  150064       2.6239     0.004346
enh83219     2  217502200  217503200      2       1  150064       1.9028     0.028536
enh83225     2  217523100  217524100      1       1  150064       1.9774        0.024
enh83226     2  217529700  217530700      1       1  150064       2.3264     0.009999
enh83227     2  217535600  217536600      4       1  150064       2.2693     0.011626
enh83230     2  217562900  217563900      3       1  150064       1.6757     0.046898
enh83242     2  217625200  217626200      2       1  150064        2.692    0.0035518
enh83266     2  217856200  217857200      1       1  150064       2.0359      0.02088
enh83269     2  217901700  217902700      9       4  150064       1.9389     0.026255
enh83272     2  217919400  217920400      3       2  150064       1.6572     0.048735
enh83276     2  217939600  217940600     10       4  150064       2.3359    0.0097472
enh83281     2  218026500  218027500      1       1  150064       2.1604      0.01537
enh83331     2  218492800  218493800      2       1  150064       2.4716    0.0067248
enh83356     2  218621200  218622200      4       2  150064       1.7297     0.041843
enh83358     2  218641200  218642200      6       1  150064       1.7738     0.038049
enh83360     2  218654400  218655400      5       1  150064       2.5606    0.0052246
enh83382     2  218782000  218783000      7       3  150064       2.8592    0.0021234
enh83492     2  219936000  219937000      3       1  150064       1.6493     0.049548
enh83493     2  219945200  219946200      5       2  150064       2.7108    0.0033559
enh83495     2  219975700  219976700      1       1  150064       1.7384      0.04107
enh83496     2  219976900  219977900      1       1  150064       1.9173       0.0276
enh83499     2  219993000  219994000      2       1  150064       2.8731    0.0020324
enh83500     2  220014100  220015100      2       1  150064       2.3677    0.0089503
enh83501     2  220025600  220026600      2       1  150064       2.6891    0.0035818
enh83502     2  220035500  220036500      2       1  150064       3.3199    0.0004503
enh83503     2  220039800  220040800      2       1  150064       3.3886   0.00035125
enh83505     2  220046700  220047700      3       1  150064       4.0379    2.697e-05
enh83508     2  220072700  220073700      1       1  150064       2.2918      0.01096
enh83512     2  220091900  220092900      2       1  150064       1.9286     0.026889
enh83534     2  220290000  220291000      1       1  150064       2.4839     0.006498
enh83538     2  220310300  220311300      2       1  150064       3.7925   7.4572e-05
enh83541     2  220340100  220341100      3       1  150064         2.09     0.018311
enh83572     2  222304300  222305300      5       2  150064       2.2642     0.011782
enh83573     2  222308400  222309400      4       1  150064       1.6987     0.044684
enh83580     2  222392900  222393900      3       1  150064       2.5562     0.005291
enh83581     2  222395100  222396100      4       2  150064        2.334    0.0097972
enh83585     2  222439100  222440100      1       1  150064       2.0101      0.02221
enh83587     2  222575500  222576500      3       1  150064       1.8989     0.028792
enh83589     2  222644300  222645300      2       1  150064       2.2123     0.013474
enh83630     2  223728800  223729800      2       1  150064       1.8571     0.031651
enh83642     2  223769000  223770000      1       1  150064       1.8174      0.03458
enh83643     2  223771300  223772300      2       1  150064       1.7092     0.043711
enh83668     2  224402800  224403800      4       2  150064       1.8459     0.032452
enh83669     2  224428000  224429000      1       1  150064       2.1643      0.01522
enh83706     2  224950200  224951200      2       1  150064       1.6951     0.045027
enh83718     2  225075800  225076800      4       1  150064       2.5992    0.0046721
enh83719     2  225085600  225086600      2       1  150064       1.7259     0.042182
enh83726     2  225271700  225272700      7       2  150064       2.5672    0.0051257
enh83727     2  225276700  225277700      3       1  150064       3.0041    0.0013318
enh83728     2  225349800  225350800      2       1  150064       1.9061     0.028321
enh83729     2  225383700  225384700      1       1  150064       4.0748    2.303e-05
enh83734     2  225410700  225411700      2       1  150064       2.7169    0.0032953
enh83737     2  225434300  225435300      2       1  150064       4.3718   6.1611e-06
enh83738     2  225439500  225440500      5       2  150064       3.4801   0.00025064
enh83740     2  225446400  225447400      4       2  150064       5.0507   2.2014e-07
enh83742     2  225502600  225503600      5       3  150064       2.4031    0.0081289
enh83747     2  225702700  225703700      3       2  150064       2.2628     0.011823
enh83748     2  225747800  225748800      3       1  150064       1.8278     0.033791
enh83750     2  225759200  225760200      4       2  150064       2.1264     0.016733
enh83751     2  225774600  225775600      8       3  150064       1.7529     0.039808
enh83759     2  225812600  225813600      2       1  150064       1.8687     0.030836
enh83767     2  225901800  225902800      1       1  150064        3.889    5.032e-05
enh83800     2  227348400  227349400      3       2  150064       2.1959      0.01405
enh83838     2  227699000  227700000      3       2  150064       2.6478    0.0040509
enh83839     2  227702200  227703200      6       1  150064       1.8715     0.030641
enh83840     2  227703200  227704200      1       1  150064       1.8286      0.03373
enh83841     2  227703800  227704800      3       1  150064       1.8996      0.02874
enh83843     2  227727000  227728000      4       1  150064       2.3948    0.0083141
enh83845     2  227750400  227751400      6       1  150064        1.718     0.042899
enh83846     2  227756200  227757200      1       1  150064       1.9007      0.02867
enh83848     2  227772600  227773600      3       1  150064       2.0618     0.019612
enh83861     2  228243400  228244400      4       2  150064       2.2264     0.012995
enh83868     2  228280300  228281300      4       2  150064       2.6493    0.0040327
enh83870     2  228324600  228325600      2       1  150064       2.2257     0.013016
enh83875     2  228347400  228348400      3       2  150064       1.9634     0.024799
enh83898     2  228645900  228646900     13       4  150064       2.0652     0.019454
enh83899     2  228647400  228648400      6       2  150064       3.0626    0.0010972
enh83900     2  228663200  228664200      3       2  150064       2.2172     0.013305
enh83913     2  229948400  229949400      3       2  150064        2.714    0.0033242
enh83914     2  229953300  229954300      5       3  150064       1.9936     0.023099
enh83916     2  230017600  230018600      2       1  150064       2.3505    0.0093734
enh83917     2  230024800  230025800      5       2  150064       1.8154     0.034734
enh83919     2  230035200  230036200      3       2  150064       1.7182     0.042881
enh83937     2  230164900  230165900      2       1  150064       1.6727     0.047192
enh83971     2  230845000  230846000      1       1  150064        2.353     0.009312
enh83983     2  231091600  231092600      3       2  150064        2.083     0.018626
enh83984     2  231133200  231134200      2       1  150064       1.7095      0.04368
enh84006     2  231467200  231468200      2       1  150064       1.7855      0.03709
enh84013     2  231532500  231533500      3       2  150064        1.912      0.02794
enh84063     2  232003000  232004000      2       1  150064       1.6765      0.04682
enh84098     2  232264100  232265100      3       2  150064       1.6577     0.048685
enh84103     2  232326000  232327000      2       1  150064       1.9244     0.027151
enh84104     2  232333000  232334000      6       3  150064       2.2389     0.012583
enh84120     2  232480100  232481100      4       2  150064       2.0104     0.022193
enh84121     2  232481300  232482300      2       1  150064       1.8207     0.034329
enh84132     2  232528500  232529500      3       1  150064       2.1975     0.013994
enh84133     2  232532100  232533100      1       1  150064       2.7311     0.003156
enh84135     2  232542100  232543100      5       3  150064       1.7949     0.036334
enh84152     2  232798400  232799400      4       2  150064       2.9469    0.0016049
enh84156     2  232863400  232864400      2       1  150064       1.8796     0.030078
enh84161     2  232949400  232950400      2       1  150064       2.1834     0.014503
enh84170     2  233174600  233175600      3       1  150064       1.9645     0.024736
enh84172     2  233183300  233184300      1       1  150064       2.1382      0.01625
enh84180     2  233453200  233454200      3       1  150064       1.7228     0.042464
enh84181     2  233457400  233458400      1       1  150064       2.1019      0.01778
enh84189     2  233565900  233566900      4       2  150064       4.9287   4.1396e-07
enh84192     2  233641500  233642500      3       1  150064       4.3075   8.2555e-06
enh84193     2  233644000  233645000      2       1  150064       5.6406   8.4732e-09
enh84194     2  233679500  233680500      2       1  150064       2.8545    0.0021554
enh84195     2  233703100  233704100      1       1  150064       4.5208     3.08e-06
enh84196     2  233718100  233719100      3       2  150064       5.9004    1.813e-09
enh84197     2  233721300  233722300      4       2  150064       3.2678   0.00054191
enh84198     2  233725200  233726200      3       1  150064       4.9669   3.4008e-07
enh84288     2  235354800  235355800      3       1  150064       2.1345     0.016401
enh84304     2  235781800  235782800      4       2  150064       1.9651     0.024701
enh84343     2  236325500  236326500      1       1  150064       1.6815      0.04633
enh84346     2  236386900  236387900      5       2  150064       1.7117     0.043476
enh84365     2  236471800  236472800      1       1  150064       2.0511      0.02013
enh84374     2  236513900  236514900      1       1  150064       1.8251      0.03399
enh84376     2  236516700  236517700      3       2  150064       1.9775     0.023993
enh84382     2  236543100  236544100      3       1  150064        2.049     0.020229
enh84383     2  236548400  236549400      3       1  150064       1.9491     0.025643
enh84385     2  236556300  236557300      3       1  150064       2.3053     0.010575
enh84398     2  236605900  236606900      1       1  150064       1.8931      0.02917
enh84403     2  236617300  236618300      8       3  150064         1.76     0.039208
enh84418     2  237242800  237243800      5       1  150064        2.611    0.0045138
enh84433     2  237562800  237563800      7       2  150064       2.1962     0.014037
enh84445     2  237663500  237664500      2       1  150064       1.6818       0.0463
enh84447     2  237690900  237691900      3       1  150064       2.0616     0.019624
enh84470     2  237897000  237898000      3       1  150064       1.6607     0.048387
enh84557     2  238480900  238481900      1       1  150064       2.1434      0.01604
enh84558     2  238483800  238484800      9       3  150064       1.7055     0.044054
enh84594     2  238651900  238652900      8       2  150064       1.8747     0.030416
enh84798     2  240404600  240405600      1       1  150064       2.4479     0.007184
enh84799     2  240421500  240422500      7       3  150064       1.9936     0.023096
enh84839     2  241290200  241291200      8       3  150064       2.3253     0.010027
enh84865     2  241577500  241578500      2       1  150064       1.7855     0.037087
enh84888     2  241948300  241949300      5       3  150064       1.8338     0.033341
enh84913     2  242279300  242280300      2       1  150064       1.9294     0.026838
enh84923     2  242317700  242318700      5       3  150064       2.5228    0.0058207
enh84925     2  242320400  242321400      4       2  150064       2.5005    0.0062008
enh84928     2  242350000  242351000      4       2  150064       2.0214     0.021619
enh84940     2  242555900  242556900      4       2  150064       1.8219     0.034235
enh84942     2  242574000  242575000      3       2  150064       1.8432     0.032647
enh84947     2  242604500  242605500      3       1  150064       2.1349     0.016386
enh84969     2  242841300  242842300      6       2  150064       1.6543     0.049038
enh84974     2  242907300  242908300      2       1  150064       1.7049     0.044102
enh84980     3     104600     105600      2       1  150064        1.671      0.04736
enh84986     3    1098300    1099300      3       2  150064       1.7492     0.040129
enh85006     3    4347800    4348800      3       2  150064       2.4356    0.0074327
enh85007     3    4350000    4351000      1       1  150064        1.671      0.04736
enh85033     3    4574600    4575600      5       2  150064       1.7767      0.03781
enh85066     3    4890500    4891500      4       1  150064       2.1487     0.015829
enh85067     3    4895000    4896000      2       1  150064       2.2102     0.013545
enh85068     3    4907400    4908400      2       1  150064       2.0226     0.021559
enh85074     3    4990900    4991900      7       3  150064       1.8771     0.030253
enh85105     3    5259600    5260600      6       2  150064       1.6473     0.049752
enh85109     3    7349000    7350000      6       2  150064       2.2209     0.013179
enh85169     3    9064600    9065600      1       1  150064       1.9689      0.02448
enh85170     3    9069400    9070400      7       3  150064        2.941    0.0016359
enh85177     3    9177100    9178100      3       2  150064       2.7217    0.0032478
enh85178     3    9182700    9183700      1       1  150064       2.2035      0.01378
enh85197     3    9403300    9404300      2       1  150064       2.4557    0.0070301
enh85198     3    9406000    9407000      4       2  150064       2.0666     0.019388
enh85202     3    9448200    9449200      4       2  150064       2.4637    0.0068762
enh85205     3    9462700    9463700      4       2  150064        2.434    0.0074661
enh85206     3    9465700    9466700      2       1  150064       1.8174      0.03458
enh85208     3    9493500    9494500      3       2  150064       2.1722     0.014919
enh85210     3    9757000    9758000      5       2  150064       1.9452     0.025878
enh85268     3   10240300   10241300      2       1  150064       1.7216     0.042573
enh85289     3   10593600   10594600      3       1  150064       2.2016     0.013848
enh85332     3   11472600   11473600      3       2  150064       1.9493     0.025629
enh85334     3   11479700   11480700      1       1  150064       2.0655      0.01944
enh85349     3   11602000   11603000      4       1  150064       1.7225     0.042486
enh85350     3   11608100   11609100      3       2  150064       2.5511    0.0053695
enh85353     3   11619100   11620100      2       1  150064       1.8641     0.031155
enh85371     3   11672900   11673900      3       1  150064       2.4641    0.0068679
enh85374     3   11680800   11681800      4       2  150064        2.301     0.010695
enh85375     3   11685500   11686500      2       1  150064       3.9925   3.2686e-05
enh85377     3   11697800   11698800      6       2  150064       2.5363    0.0056013
enh85378     3   11702600   11703600      3       2  150064       3.6275   0.00014312
enh85390     3   11885800   11886800      5       1  150064       2.4592    0.0069617
enh85391     3   11888700   11889700      1       1  150064       2.3023      0.01066
enh85392     3   12176400   12177400      2       1  150064       2.8207    0.0023956
enh85394     3   12185400   12186400      5       3  150064       2.1581      0.01546
enh85396     3   12197700   12198700      4       2  150064       1.6799     0.046487
enh85402     3   12239200   12240200      3       1  150064       1.7183     0.042869
enh85419     3   12368600   12369600      2       1  150064       1.9042     0.028439
enh85442     3   12503500   12504500      4       2  150064       1.9011     0.028642
enh85444     3   12520900   12521900      3       1  150064       2.2586     0.011955
enh85445     3   12524100   12525100      2       1  150064       1.9554     0.025269
enh85448     3   12549300   12550300      4       2  150064       2.2149     0.013384
enh85452     3   12601200   12602200      2       1  150064       2.4155    0.0078571
enh85453     3   12603700   12604700      4       1  150064       2.3425    0.0095783
enh85454     3   12663500   12664500      2       1  150064       1.8685     0.030845
enh85463     3   12697700   12698700      1       1  150064       2.2325      0.01279
enh85465     3   12723000   12724000      1       1  150064       2.3974     0.008255
enh85467     3   12760800   12761800      1       1  150064       1.7088      0.04374
enh85468     3   12761400   12762400      5       1  150064       2.2083      0.01361
enh85469     3   12770200   12771200      2       1  150064       2.1333     0.016449
enh85489     3   12973800   12974800      1       1  150064       1.6512      0.04935
enh85501     3   13033700   13034700      1       1  150064       2.5616      0.00521
enh85513     3   13087400   13088400      5       2  150064       2.1506     0.015753
enh85514     3   13089000   13090000      5       2  150064       2.8019    0.0025401
enh85517     3   13095700   13096700      2       1  150064       1.8322     0.033462
enh85518     3   13110400   13111400      9       3  150064       2.0393     0.020713
enh85520     3   13122300   13123300      3       2  150064       3.0015    0.0013433
enh85528     3   13342500   13343500      1       1  150064       1.7837      0.03724
enh85531     3   13420500   13421500      4       1  150064       2.1205     0.016981
enh85532     3   13456900   13457900      4       2  150064       2.1599      0.01539
enh85534     3   13462300   13463300      4       2  150064       2.1871     0.014368
enh85579     3   14217000   14218000      5       2  150064       1.8216     0.034258
enh85600     3   14377200   14378200     14       4  150064       2.0137     0.022021
enh85604     3   14415000   14416000      4       2  150064       1.8382     0.033017
enh85605     3   14419000   14420000     10       2  150064       2.5294    0.0057131
enh85609     3   14442800   14443800      1       1  150064       1.7653      0.03876
enh85632     3   14550300   14551300      5       3  150064       1.7129     0.043363
enh85633     3   14564200   14565200      1       1  150064       1.9606      0.02496
enh85634     3   14566300   14567300      6       3  150064       1.7993     0.035982
enh85635     3   14567500   14568500      4       2  150064        2.165     0.015195
enh85638     3   14690600   14691600      2       1  150064        1.716     0.043084
enh85648     3   14873700   14874700      1       1  150064       1.9148      0.02776
enh85655     3   14911200   14912200     14       4  150064       1.9388     0.026263
enh85657     3   14919300   14920300      9       2  150064       1.8131     0.034905
enh85661     3   14962300   14963300      2       1  150064       2.6052    0.0045911
enh85672     3   15138600   15139600      2       1  150064       1.7907     0.036672
enh85760     3   16000400   16001400      3       2  150064       2.0745     0.019014
enh85762     3   16024100   16025100      3       1  150064       2.0693     0.019259
enh85763     3   16068000   16069000      5       2  150064        1.848     0.032299
enh85779     3   16183800   16184800     10       2  150064       1.6963     0.044915
enh85793     3   16309000   16310000      2       1  150064       1.7183      0.04287
enh85794     3   16318600   16319600      4       1  150064        2.087     0.018446
enh85799     3   16353200   16354200      3       1  150064       1.7802      0.03752
enh85808     3   16417100   16418100      4       2  150064       1.6925     0.045274
enh85812     3   16440900   16441900      5       2  150064       2.0809      0.01872
enh85817     3   16460300   16461300      4       2  150064       1.7414     0.040808
enh85845     3   16769600   16770600      5       2  150064       1.6591     0.048548
enh85846     3   16782800   16783800      8       4  150064       2.0201     0.021686
enh85848     3   16842200   16843200      4       2  150064        2.586    0.0048554
enh85849     3   16851600   16852600      4       2  150064        3.013    0.0012935
enh85850     3   16878800   16879800      2       1  150064       2.6737    0.0037508
enh85851     3   16879800   16880800      1       1  150064       1.8239      0.03408
enh85856     3   16890400   16891400      3       2  150064       1.9217     0.027321
enh85857     3   16891200   16892200      7       3  150064       2.2331     0.012772
enh85858     3   16923800   16924800      4       2  150064       1.9248     0.027124
enh85864     3   16947400   16948400      1       1  150064       2.7404     0.003068
enh85867     3   16958400   16959400      4       1  150064       3.3791   0.00036362
enh85868     3   16959700   16960700      2       1  150064       3.5633    0.0001831
enh85869     3   16970300   16971300      6       2  150064       2.8087     0.002487
enh85870     3   16974200   16975200      4       2  150064       1.7915     0.036606
enh85871     3   16977200   16978200      3       1  150064       1.7499     0.040067
enh85876     3   17055100   17056100      1       1  150064         2.53     0.005703
enh85877     3   17081100   17082100      4       2  150064       2.4159    0.0078489
enh85880     3   17118800   17119800      2       1  150064       2.7256    0.0032096
enh85881     3   17130500   17131500      4       2  150064       2.1466     0.015912
enh85882     3   17199100   17200100      2       1  150064       1.6523     0.049232
enh85884     3   17231700   17232700      1       1  150064       4.6319    1.812e-06
enh85885     3   17236900   17237900      2       1  150064       3.8841   5.1359e-05
enh85886     3   17341500   17342500      1       1  150064       1.8395      0.03292
enh85887     3   17363600   17364600      1       1  150064       3.4059    0.0003297
enh85888     3   17377500   17378500      2       1  150064       4.3328    7.362e-06
enh85889     3   17443100   17444100      4       1  150064       3.0978   0.00097479
enh85890     3   17465400   17466400      2       1  150064        3.761   8.4606e-05
enh85891     3   17576400   17577400      2       1  150064       3.9109   4.5975e-05
enh85894     3   17667900   17668900      2       1  150064        4.586   2.2591e-06
enh85896     3   17680500   17681500      2       1  150064       4.0461   2.6039e-05
enh85897     3   17686400   17687400      3       2  150064       3.7255   9.7464e-05
enh85898     3   17705800   17706800      3       1  150064       4.6598   1.5828e-06
enh85899     3   17774200   17775200      1       1  150064        4.382     5.88e-06
enh85900     3   17784800   17785800      4       1  150064         2.91     0.001807
enh85901     3   17788400   17789400      3       1  150064        4.218   1.2322e-05
enh85902     3   17790600   17791600      1       1  150064       3.0272     0.001234
enh85903     3   17791200   17792200      2       1  150064       3.8504    5.896e-05
enh85904     3   17794500   17795500      1       1  150064       4.6398    1.744e-06
enh85905     3   17882200   17883200      2       1  150064       4.1648   1.5584e-05
enh85908     3   18442700   18443700      1       1  150064       1.7435      0.04062
enh85912     3   18467700   18468700      1       1  150064       1.8273      0.03383
enh85919     3   19929800   19930800      6       2  150064        1.725     0.042268
enh85920     3   19931200   19932200      3       2  150064        1.655     0.048961
enh85924     3   19993800   19994800      3       1  150064       2.1005     0.017845
enh85957     3   21686000   21687000      4       2  150064       2.0058     0.022438
enh85962     3   21961200   21962200     20       3  150064       2.2828     0.011221
enh85984     3   23246200   23247200      1       1  150064       1.8886      0.02947
enh85987     3   23262400   23263400      1       1  150064       2.0296       0.0212
enh85989     3   23277900   23278900      6       2  150064       1.8372     0.033087
enh85998     3   23531500   23532500      1       1  150064       1.9515       0.0255
enh86017     3   23853200   23854200      3       2  150064       2.8339    0.0022995
enh86019     3   23861000   23862000      4       2  150064       2.7034    0.0034315
enh86025     3   23878000   23879000      2       1  150064       2.3853    0.0085317
enh86045     3   24040300   24041300      2       1  150064       2.0099     0.022223
enh86046     3   24058400   24059400      5       3  150064       2.9189    0.0017565
enh86049     3   24089200   24090200      3       2  150064       2.9405    0.0016382
enh86051     3   24128000   24129000      3       1  150064       2.3399    0.0096451
enh86052     3   24142100   24143100      4       2  150064       2.2029     0.013801
enh86053     3   24160600   24161600      1       1  150064       3.2787    0.0005214
enh86055     3   24169700   24170700      1       1  150064       1.8406      0.03284
enh86056     3   24175800   24176800      3       2  150064       2.8643    0.0020896
enh86057     3   24179500   24180500      2       1  150064       2.8647    0.0020871
enh86059     3   24202000   24203000      6       3  150064       2.3945    0.0083221
enh86060     3   24227000   24228000      6       2  150064       1.7418     0.040776
enh86061     3   24233300   24234300      3       2  150064       1.6506      0.04941
enh86062     3   24254600   24255600      5       2  150064       3.1636   0.00077908
enh86064     3   24266900   24267900     13       5  150064       2.3212     0.010137
enh86068     3   24301600   24302600      1       1  150064         1.98      0.02385
enh86096     3   24502100   24503100      2       1  150064       3.1487   0.00082007
enh86097     3   24509400   24510400      2       1  150064        2.503    0.0061565
enh86099     3   24518600   24519600      3       2  150064       2.0949     0.018089
enh86100     3   24519800   24520800      6       3  150064       3.1449   0.00083071
enh86102     3   24523600   24524600      6       3  150064       2.2687     0.011642
enh86103     3   24527000   24528000      4       2  150064       2.1869     0.014376
enh86105     3   24532500   24533500      4       2  150064        2.488    0.0064237
enh86108     3   24546600   24547600      3       1  150064       2.4547    0.0070493
enh86125     3   25086700   25087700      2       1  150064       1.7817     0.037399
enh86139     3   25513600   25514600      3       2  150064        1.835     0.033256
enh86140     3   25522600   25523600      3       1  150064       2.1411     0.016132
enh86142     3   25575000   25576000      2       1  150064       3.0092    0.0013097
enh86146     3   25634500   25635500      1       1  150064       2.2734       0.0115
enh86152     3   25700800   25701800      3       1  150064       1.6595     0.048508
enh86155     3   25822400   25823400      1       1  150064       2.0353      0.02091
enh86229     3   28958400   28959400      1       1  150064       2.1239      0.01684
enh86232     3   29106500   29107500      3       2  150064       1.7733     0.038092
enh86237     3   29220200   29221200      6       2  150064       1.6636     0.048099
enh86259     3   29447400   29448400      6       2  150064       2.2667     0.011705
enh86260     3   29449900   29450900      6       3  150064       2.7994    0.0025597
enh86270     3   29555400   29556400      7       2  150064       1.8506     0.032115
enh86271     3   29567200   29568200      4       2  150064       1.6458     0.049906
enh86279     3   29684100   29685100      1       1  150064       2.0431      0.02052
enh86280     3   29724400   29725400      4       2  150064       1.8435     0.032628
enh86281     3   29728100   29729100      5       2  150064       1.9444     0.025924
enh86282     3   29736500   29737500      3       1  150064       1.6544     0.049023
enh86286     3   29794400   29795400      4       2  150064       2.2995     0.010737
enh86287     3   29799100   29800100      1       1  150064       2.6222     0.004368
enh86289     3   29805300   29806300      5       1  150064       2.9172    0.0017661
enh86290     3   30013200   30014200      2       1  150064       2.7142    0.0033214
enh86291     3   30123800   30124800      6       1  150064       2.4284    0.0075824
enh86293     3   30154300   30155300      2       1  150064       2.8283      0.00234
enh86299     3   30272700   30273700      3       2  150064       3.1731   0.00075415
enh86300     3   30275200   30276200      3       2  150064       1.6913     0.045391
enh86301     3   30308800   30309800      5       2  150064       2.8217    0.0023887
enh86302     3   30311100   30312100      3       1  150064       2.5937    0.0047468
enh86303     3   30323300   30324300      3       2  150064       1.9827       0.0237
enh86304     3   30327100   30328100      4       2  150064       2.1157     0.017184
enh86308     3   30356500   30357500      3       2  150064       2.1243     0.016821
enh86310     3   30373700   30374700      3       2  150064        2.272     0.011544
enh86312     3   30385500   30386500      1       1  150064       2.0476       0.0203
enh86315     3   30391000   30392000      5       2  150064       2.0295     0.021205
enh86319     3   30412000   30413000      3       2  150064       3.1646   0.00077635
enh86326     3   30481600   30482600      4       2  150064       1.7556      0.03958
enh86362     3   30706200   30707200      2       1  150064       2.5237    0.0058069
enh86386     3   31411400   31412400      2       1  150064       1.7529     0.039807
enh86387     3   31503300   31504300      8       3  150064       1.7961     0.036238
enh86391     3   31580600   31581600      1       1  150064       1.6725      0.04721
enh86395     3   31588700   31589700      2       1  150064       2.6997    0.0034698
enh86404     3   31657200   31658200      1       1  150064       3.3608    0.0003886
enh86421     3   32020100   32021100      3       1  150064       2.4148     0.007872
enh86422     3   32027000   32028000      5       2  150064       2.0324     0.021056
enh86423     3   32059800   32060800      1       1  150064       3.1554    0.0008015
enh86426     3   32123900   32124900      1       1  150064       1.8345      0.03329
enh86437     3   32324200   32325200      4       2  150064       1.8832      0.02984
enh86438     3   32325800   32326800      5       2  150064       1.6936     0.045166
enh86439     3   32327600   32328600      2       1  150064       2.0786     0.018828
enh86478     3   32744700   32745700      5       3  150064       1.6734     0.047124
enh86483     3   32891800   32892800      2       1  150064       1.8081     0.035298
enh86509     3   33208900   33209900      2       1  150064       1.7679     0.038536
enh86514     3   33399400   33400400      1       1  150064       2.0858       0.0185
enh86515     3   33401400   33402400      1       1  150064       2.2253      0.01303
enh86516     3   33413900   33414900      1       1  150064       3.0412     0.001178
enh86517     3   33424800   33425800      2       1  150064       3.2059   0.00067324
enh86519     3   33470700   33471700      3       1  150064       2.4003    0.0081915
enh86520     3   33474800   33475800      7       3  150064         2.96    0.0015383
enh86522     3   33477900   33478900      4       2  150064        3.137   0.00085329
enh86523     3   33483300   33484300      4       2  150064       2.8006    0.0025503
enh86524     3   33523500   33524500      2       1  150064       2.8429    0.0022355
enh86525     3   33638400   33639400      1       1  150064       2.2307      0.01285
enh86542     3   34053800   34054800      2       1  150064       2.3246     0.010047
enh86558     3   36584500   36585500      4       2  150064       2.3228     0.010095
enh86559     3   36603000   36604000      1       1  150064       2.2206      0.01319
enh86563     3   36917700   36918700      3       1  150064       3.1373   0.00085264
enh86564     3   36934000   36935000      3       1  150064       2.9408    0.0016367
enh86565     3   36936600   36937600      2       1  150064       2.8793    0.0019931
enh86568     3   36953000   36954000      2       1  150064       3.8557   5.7688e-05
enh86570     3   36958900   36959900      5       2  150064       5.5133    1.761e-08
enh86571     3   36964000   36965000      3       1  150064         5.24   8.0268e-08
enh86573     3   36965900   36966900      2       1  150064       3.5707     0.000178
enh86575     3   36984600   36985600      2       1  150064       2.7253    0.0032117
enh86576     3   37011000   37012000      2       1  150064       2.8671     0.002071
enh86578     3   37071700   37072700      2       1  150064       2.8235    0.0023755
enh86579     3   37074000   37075000      3       2  150064       2.4249    0.0076563
enh86580     3   37091100   37092100      2       1  150064       2.7781    0.0027341
enh86588     3   37180100   37181100      2       1  150064       2.0809     0.018722
enh86589     3   37185800   37186800      1       1  150064       3.0267     0.001236
enh86590     3   37187200   37188200      7       4  150064       2.2299     0.012879
enh86592     3   37204200   37205200      3       1  150064       3.0441    0.0011669
enh86593     3   37210200   37211200      3       1  150064       2.7639    0.0028556
enh86595     3   37214400   37215400      2       1  150064       2.0011     0.022689
enh86597     3   37223200   37224200      2       1  150064       2.6543    0.0039731
enh86598     3   37225100   37226100      7       3  150064       2.6122    0.0044976
enh86599     3   37239200   37240200      2       1  150064       2.1644     0.015216
enh86601     3   37254400   37255400      2       1  150064       2.1823     0.014545
enh86604     3   37289900   37290900      1       1  150064       1.7628      0.03897
enh86607     3   37331900   37332900      5       2  150064       1.6897     0.045542
enh86611     3   37366400   37367400      1       1  150064       1.9351      0.02649
enh86621     3   37540500   37541500      2       1  150064       1.6654     0.047915
enh86624     3   37578400   37579400      5       2  150064       2.5563    0.0052895
enh86627     3   37587900   37588900      4       2  150064        1.657     0.048758
enh86641     3   37686800   37687800      3       1  150064       2.6009    0.0046494
enh86642     3   37694300   37695300      6       1  150064       1.9266     0.027016
enh86643     3   37703800   37704800      4       2  150064        1.779     0.037623
enh86650     3   37771800   37772800      4       2  150064       1.7547     0.039658
enh86653     3   37804300   37805300      1       1  150064       1.8124      0.03496
enh86657     3   37828700   37829700      2       1  150064       2.2195     0.013226
enh86661     3   37864400   37865400      2       1  150064       2.6149    0.0044625
enh86666     3   37906900   37907900      2       1  150064        2.173     0.014889
enh86674     3   37940000   37941000      4       1  150064        1.721     0.042623
enh86676     3   37948600   37949600      4       2  150064       2.1082     0.017506
enh86677     3   37950500   37951500      2       1  150064       3.6389   0.00013692
enh86678     3   37952100   37953100      4       1  150064       3.5504    0.0001923
enh86679     3   37965000   37966000      1       1  150064       1.9498       0.0256
enh86680     3   37972400   37973400      3       2  150064       3.0321    0.0012143
enh86681     3   37973600   37974600      7       3  150064       3.9796   3.4522e-05
enh86686     3   37995600   37996600      2       1  150064       1.8401     0.032875
enh86687     3   37997700   37998700      2       1  150064       2.0516     0.020107
enh86690     3   38015800   38016800      3       2  150064       1.6536     0.049107
enh86692     3   38032400   38033400      3       1  150064       1.7842     0.037194
enh86704     3   38090600   38091600      1       1  150064       1.8965      0.02895
enh86709     3   38190700   38191700      1       1  150064       1.7923      0.03654
enh86723     3   38494000   38495000      3       1  150064       3.1473   0.00082402
enh86724     3   38497800   38498800      6       1  150064       3.0547    0.0011263
enh86725     3   38499300   38500300      1       1  150064       3.5425    0.0001982
enh86726     3   38501800   38502800      1       1  150064       3.2383    0.0006013
enh86727     3   38513900   38514900      2       1  150064       3.2491    0.0005789
enh86729     3   38562500   38563500      2       1  150064       2.5498    0.0053899
enh86733     3   39092200   39093200      1       1  150064       2.7488     0.002991
enh86738     3   39149900   39150900      6       3  150064       2.1038     0.017697
enh86758     3   39331300   39332300      1       1  150064       1.8839      0.02979
enh86778     3   40002900   40003900      3       2  150064       2.9596    0.0015402
enh86802     3   40732200   40733200      2       1  150064        1.661     0.048356
enh86804     3   40783100   40784100      1       1  150064       1.9651       0.0247
enh86819     3   41037600   41038600      4       2  150064       2.0406     0.020645
enh86893     3   42190500   42191500      1       1  150064       3.0188     0.001269
enh86896     3   42202500   42203500      1       1  150064       1.7506      0.04001
enh86898     3   42206500   42207500      3       1  150064        2.118     0.017088
enh86900     3   42216500   42217500      3       2  150064       1.8534     0.031911
enh86901     3   42217500   42218500      3       2  150064       2.5686    0.0051049
enh86903     3   42221400   42222400      4       2  150064       2.7444    0.0030315
enh86904     3   42222100   42223100      5       3  150064       2.7753    0.0027579
enh86905     3   42225500   42226500      4       2  150064       2.1872     0.014365
enh86906     3   42230700   42231700     12       4  150064       2.2639     0.011791
enh86907     3   42233900   42234900      6       2  150064       2.4974    0.0062562
enh86908     3   42236800   42237800      2       1  150064       2.2165     0.013329
enh86914     3   42417300   42418300      4       1  150064       2.5323    0.0056658
enh86923     3   42570600   42571600      3       2  150064        2.484    0.0064961
enh86944     3   42743100   42744100      2       1  150064       1.9889     0.023356
enh86999     3   43404600   43405600      4       2  150064       1.9069     0.028268
enh87003     3   43435400   43436400      3       2  150064       2.4605    0.0069373
enh87005     3   43464500   43465500      2       1  150064       1.8625     0.031267
enh87019     3   43680100   43681100      1       1  150064       1.7368      0.04121
enh87021     3   43688400   43689400      2       1  150064       2.1929     0.014158
enh87026     3   43737400   43738400      4       2  150064       2.5512    0.0053676
enh87028     3   43761200   43762200      6       2  150064       2.0734     0.019066
enh87029     3   43764200   43765200      3       1  150064       2.8503    0.0021839
enh87032     3   43777900   43778900      1       1  150064       3.6714    0.0001206
enh87034     3   43785300   43786300      3       1  150064        1.859     0.031514
enh87036     3   43799900   43800900      4       2  150064       3.0252    0.0012424
enh87039     3   43811800   43812800      1       1  150064       1.6469      0.04979
enh87044     3   44225700   44226700      5       3  150064       2.1993     0.013929
enh87045     3   44240200   44241200      5       3  150064       2.7888    0.0026448
enh87046     3   44247400   44248400      3       2  150064       2.1911     0.014224
enh87051     3   44388400   44389400      3       2  150064       2.9162    0.0017716
enh87052     3   44396800   44397800      5       2  150064        2.871    0.0020458
enh87059     3   44597500   44598500      1       1  150064       3.0287     0.001228
enh87065     3   44727200   44728200      4       2  150064       1.8496     0.032183
enh87100     3   45153900   45154900      3       2  150064        2.873    0.0020328
enh87101     3   45154900   45155900      6       3  150064       2.3941    0.0083298
enh87107     3   45180300   45181300      8       4  150064       2.1403     0.016165
enh87170     3   45820600   45821600      1       1  150064       1.6656       0.0479
enh87184     3   46017200   46018200      1       1  150064        1.799      0.03601
enh87251     3   46579500   46580500      1       1  150064       1.8384        0.033
enh87256     3   46648800   46649800      5       3  150064       1.6996       0.0446
enh87365     3   47931300   47932300      2       1  150064       1.8561     0.031721
enh87368     3   47937700   47938700      1       1  150064       1.9806      0.02382
enh87380     3   48064100   48065100      1       1  150064       1.8167      0.03463
enh87388     3   48099400   48100400      1       1  150064        1.666      0.04786
enh87391     3   48105400   48106400      1       1  150064        1.977      0.02402
enh87396     3   48130900   48131900      1       1  150064       1.7805       0.0375
enh87397     3   48153700   48154700      1       1  150064       1.8158       0.0347
enh87398     3   48160500   48161500      1       1  150064       1.8275      0.03381
enh87400     3   48192600   48193600      4       1  150064       1.8757     0.030347
enh87402     3   48235700   48236700      1       1  150064       2.3208      0.01015
enh87405     3   48273700   48274700      1       1  150064       2.3819     0.008612
enh87406     3   48274300   48275300      2       1  150064       2.8184    0.0024135
enh87408     3   48281400   48282400      2       1  150064       1.7938     0.036423
enh87414     3   48343600   48344600      4       1  150064        1.983     0.023681
enh87416     3   48446100   48447100      1       1  150064        2.354     0.009286
enh87448     3   48661500   48662500      1       1  150064        2.289      0.01104
enh87449     3   48670900   48671900      2       1  150064       2.3372    0.0097139
enh87452     3   48720300   48721300      2       1  150064       1.9742      0.02418
enh87453     3   48724200   48725200      2       1  150064       2.5576    0.0052695
enh87455     3   48733300   48734300      2       1  150064       1.9281     0.026919
enh87456     3   48737600   48738600      2       1  150064       2.2084     0.013607
enh87457     3   48739800   48740800      3       2  150064       1.6535     0.049117
enh87459     3   48745700   48746700      2       1  150064       1.6997     0.044593
enh87461     3   48748900   48749900      4       1  150064       2.3221     0.010114
enh87463     3   48751800   48752800      2       1  150064       2.1101     0.017423
enh87464     3   48754800   48755800      1       1  150064       2.1125      0.01732
enh87469     3   48850000   48851000      2       1  150064        1.655     0.048962
enh87473     3   48890900   48891900      1       1  150064       1.8124      0.03496
enh87475     3   48933500   48934500      1       1  150064       1.8011      0.03584
enh87483     3   48986300   48987300      1       1  150064       1.9022      0.02857
enh87494     3   49088300   49089300      3       2  150064        1.806     0.035457
enh87500     3   49155800   49156800      2       1  150064       2.1108     0.017397
enh87510     3   49275700   49276700      5       2  150064       1.7737     0.038055
enh87511     3   49286100   49287100      4       2  150064       2.1414     0.016121
enh87515     3   49303600   49304600      2       1  150064       1.8698     0.030754
enh87520     3   49334100   49335100      4       2  150064       1.8961     0.028972
enh87530     3   49410600   49411600      1       1  150064       2.1821      0.01455
enh87532     3   49417200   49418200      3       2  150064       1.7126      0.04339
enh87534     3   49423100   49424100      2       1  150064       1.9127     0.027893
enh87535     3   49425300   49426300      1       1  150064       2.3171      0.01025
enh87537     3   49437700   49438700      3       2  150064       1.7741     0.038025
enh87543     3   49458300   49459300      3       1  150064       2.1251      0.01679
enh87546     3   49465300   49466300      2       1  150064       2.3632    0.0090586
enh87547     3   49467200   49468200      1       1  150064        2.313      0.01036
enh87552     3   49502900   49503900      2       1  150064        1.769     0.038446
enh87556     3   49520200   49521200      1       1  150064       1.9041      0.02845
enh87562     3   49556600   49557600      2       1  150064       1.8477     0.032325
enh87566     3   49590200   49591200      3       2  150064        2.041     0.020626
enh87579     3   49790600   49791600      1       1  150064       1.7622      0.03902
enh87580     3   49812500   49813500      5       2  150064        2.294     0.010895
enh87582     3   49821500   49822500      3       2  150064        2.037     0.020826
enh87587     3   49849400   49850400      1       1  150064       2.3804     0.008648
enh87588     3   49851600   49852600      2       1  150064       2.4112      0.00795
enh87590     3   49894200   49895200      2       1  150064       2.0486     0.020249
enh87591     3   49910500   49911500      4       2  150064       1.8309     0.033557
enh87593     3   49937600   49938600      1       1  150064       2.8215      0.00239
enh87595     3   49944100   49945100      1       1  150064       2.0409      0.02063
enh87597     3   49965100   49966100      3       2  150064       1.7315      0.04168
enh87598     3   49968100   49969100      1       1  150064       3.0538      0.00113
enh87600     3   49978700   49979700      2       1  150064        2.531    0.0056873
enh87603     3   49997100   49998100      2       1  150064       2.9361    0.0016618
enh87605     3   50010300   50011300      2       1  150064       2.5611    0.0052175
enh87606     3   50087300   50088300      4       2  150064       2.3676    0.0089525
enh87607     3   50112300   50113300      4       2  150064       3.0641    0.0010915
enh87608     3   50119400   50120400      4       2  150064       1.7958     0.036263
enh87609     3   50128600   50129600      2       1  150064       2.5338    0.0056422
enh87610     3   50159000   50160000      3       2  150064       2.9354    0.0016657
enh87618     3   50249300   50250300      1       1  150064        3.317     0.000455
enh87628     3   50287900   50288900      2       1  150064       2.1402     0.016169
enh87630     3   50291000   50292000      3       1  150064       1.8531     0.031935
enh87631     3   50292300   50293300      3       2  150064       1.9459     0.025831
enh87660     3   50518200   50519200      2       1  150064       2.6644    0.0038561
enh87661     3   50552400   50553400      2       1  150064        2.688    0.0035943
enh87683     3   51320400   51321400      1       1  150064       2.5272     0.005749
enh87686     3   51425700   51426700      1       1  150064        2.068      0.01932
enh87691     3   51535500   51536500      1       1  150064       2.2004      0.01389
enh87695     3   51593100   51594100      3       2  150064       3.2458   0.00058557
enh87703     3   51714500   51715500      1       1  150064       1.7926      0.03652
enh87727     3   52077200   52078200      1       1  150064       1.8495      0.03219
enh87732     3   52099300   52100300      2       1  150064       1.9623     0.024863
enh87736     3   52122900   52123900      1       1  150064        1.723      0.04244
enh87737     3   52142900   52143900      3       1  150064       2.0685     0.019296
enh87748     3   52217700   52218700      2       1  150064       2.7869    0.0026611
enh87749     3   52223600   52224600      1       1  150064       3.4801    0.0002506
enh87752     3   52233700   52234700      2       1  150064       3.6533   0.00012944
enh87753     3   52235400   52236400      1       1  150064       3.8792    5.239e-05
enh87754     3   52236700   52237700      1       1  150064        3.771    8.131e-05
enh87755     3   52237900   52238900      3       1  150064       3.7404    9.187e-05
enh87759     3   52255800   52256800      1       1  150064       4.1248    1.855e-05
enh87760     3   52268000   52269000      5       1  150064       2.6249    0.0043343
enh87761     3   52269600   52270600      3       2  150064       2.4794     0.006581
enh87765     3   52287200   52288200      2       1  150064       5.4157   3.0521e-08
enh87771     3   52319000   52320000      2       1  150064       3.1234   0.00089378
enh87773     3   52325400   52326400      1       1  150064       5.5701    1.273e-08
enh87775     3   52332900   52333900      2       1  150064       5.6228   9.3969e-09
enh87776     3   52340400   52341400      2       1  150064       4.0216   2.8898e-05
enh87778     3   52347500   52348500      2       1  150064       2.8812     0.001981
enh87783     3   52402000   52403000      2       1  150064       3.8245   6.5506e-05
enh87787     3   52456900   52457900      1       1  150064       4.7626    9.558e-07
enh87788     3   52467000   52468000      4       2  150064       3.9566   3.8006e-05
enh87792     3   52488000   52489000      3       2  150064       3.1092   0.00093793
enh87793     3   52491000   52492000      3       1  150064       3.8496   5.9145e-05
enh87800     3   52531800   52532800      2       1  150064       2.9165    0.0017697
enh87803     3   52558700   52559700      2       1  150064       3.3604    0.0003892
enh87804     3   52563600   52564600      1       1  150064       3.9065    4.682e-05
enh87805     3   52565200   52566200      3       1  150064       3.5432   0.00019762
enh87806     3   52569000   52570000      3       1  150064       2.5991    0.0046734
enh87807     3   52572100   52573100      3       1  150064       3.9099   4.6163e-05
enh87808     3   52572900   52573900      4       2  150064       4.1864   1.4171e-05
enh87809     3   52573600   52574600      3       1  150064       3.1335   0.00086361
enh87812     3   52640400   52641400      1       1  150064        4.617    1.947e-06
enh87813     3   52703400   52704400      3       2  150064       4.2798   9.3526e-06
enh87817     3   52716800   52717800      4       1  150064       4.5002   3.3949e-06
enh87818     3   52721300   52722300      1       1  150064       4.9238    4.245e-07
enh87819     3   52737500   52738500      1       1  150064       4.5918    2.197e-06
enh87820     3   52741700   52742700      3       1  150064       5.1293   1.4544e-07
enh87822     3   52797100   52798100      1       1  150064       5.0263      2.5e-07
enh87823     3   52803000   52804000      1       1  150064       5.0609    2.086e-07
enh87825     3   52809000   52810000      2       1  150064       4.7884   8.4064e-07
enh87828     3   52869000   52870000      2       1  150064       4.8526   6.0923e-07
enh87829     3   52878100   52879100      1       1  150064       5.6423    8.392e-09
enh87830     3   52882400   52883400      2       1  150064       4.9173   4.3883e-07
enh87831     3   52890600   52891600      3       2  150064       4.3832   5.8482e-06
enh87832     3   52925300   52926300      1       1  150064       4.9932    2.969e-07
enh87833     3   52928300   52929300      4       2  150064       5.2742   6.6653e-08
enh87834     3   52931800   52932800      2       1  150064        4.483   3.6795e-06
enh87835     3   52968400   52969400      2       1  150064       5.4771   2.1615e-08
enh87841     3   53076600   53077600      3       1  150064       4.2995   8.5598e-06
enh87842     3   53077200   53078200      4       2  150064       4.1283   1.8276e-05
enh87843     3   53105700   53106700      2       1  150064       2.1692     0.015032
enh87845     3   53117700   53118700      2       1  150064       2.4634     0.006881
enh87849     3   53146900   53147900      3       2  150064       2.3014     0.010685
enh87854     3   53174700   53175700      2       1  150064       4.8257   6.9761e-07
enh87857     3   53184400   53185400      2       1  150064       1.7249     0.042276
enh87863     3   53209300   53210300      4       2  150064       1.6499     0.049486
enh87868     3   53269200   53270200     10       2  150064       2.3096     0.010455
enh87869     3   53270600   53271600      8       2  150064       1.8191     0.034449
enh87870     3   53271700   53272700      2       1  150064       2.1377      0.01627
enh87871     3   53272500   53273500      7       2  150064       4.1073   2.0016e-05
enh87872     3   53273500   53274500      1       1  150064       1.6483      0.04965
enh87873     3   53276800   53277800      6       2  150064       2.2781     0.011361
enh87874     3   53282200   53283200      3       1  150064       1.9897     0.023311
enh87875     3   53285000   53286000      3       2  150064       3.1891    0.0007136
enh87876     3   53293400   53294400      3       1  150064       2.9151    0.0017778
enh87878     3   53301600   53302600      3       1  150064        2.152       0.0157
enh87879     3   53303200   53304200      2       1  150064       1.7912     0.036629
enh87882     3   53321000   53322000      2       1  150064       2.2325     0.012791
enh87883     3   53333500   53334500      1       1  150064       4.0704    2.347e-05
enh87887     3   53358000   53359000      2       1  150064       1.8425     0.032701
enh87889     3   53361800   53362800      6       2  150064       3.6342   0.00013943
enh87890     3   53362500   53363500      2       1  150064       3.4599   0.00027018
enh87891     3   53376300   53377300      1       1  150064       4.0947    2.114e-05
enh87894     3   53384600   53385600      2       1  150064       3.3363    0.0004245
enh87895     3   53388600   53389600      2       1  150064       3.5769   0.00017387
enh87896     3   53512800   53513800      1       1  150064       3.9247    4.341e-05
enh87897     3   53532000   53533000      1       1  150064       3.5172    0.0002181
enh87900     3   53558900   53559900      1       1  150064       1.6755      0.04692
enh87919     3   53914000   53915000      1       1  150064       2.2603       0.0119
enh87954     3   56713800   56714800      4       1  150064       2.3096     0.010455
enh87980     3   56889700   56890700      2       1  150064         1.66     0.048452
enh88032     3   57572000   57573000      4       2  150064       1.6587     0.048593
enh88128     3   58152400   58153400      3       2  150064       1.8066     0.035416
enh88130     3   58162100   58163100      2       1  150064       1.8405     0.032845
enh88132     3   58174400   58175400      2       1  150064       1.7697     0.038385
enh88145     3   58281800   58282800      7       2  150064       2.1368     0.016309
enh88146     3   58294800   58295800      3       2  150064       2.0731     0.019083
enh88152     3   58337300   58338300      2       1  150064       1.8801     0.030046
enh88157     3   58376900   58377900      5       2  150064       1.9567      0.02519
enh88158     3   58379900   58380900      4       1  150064       2.0682     0.019309
enh88159     3   58399700   58400700      2       1  150064       1.8105     0.035106
enh88160     3   58405300   58406300      5       1  150064       2.2201     0.013206
enh88161     3   58407500   58408500      5       2  150064       1.8755      0.03036
enh88162     3   58410200   58411200      3       1  150064       2.3536    0.0092974
enh88163     3   58417600   58418600      2       1  150064       2.2582     0.011967
enh88167     3   58456800   58457800      3       2  150064        1.946     0.025828
enh88198     3   59410900   59411900      5       2  150064        2.284     0.011187
enh88207     3   59639900   59640900      3       1  150064       1.8617      0.03132
enh88210     3   59742600   59743600      6       3  150064       1.8733     0.030514
enh88211     3   59744900   59745900      9       3  150064       2.4921    0.0063496
enh88217     3   60289600   60290600      4       2  150064       5.1828   1.0927e-07
enh88276     3   61826900   61827900      3       1  150064       1.7369     0.041207
enh88277     3   61833600   61834600      3       1  150064       2.2755     0.011438
enh88278     3   61848400   61849400      1       1  150064       1.8774      0.03023
enh88279     3   61850800   61851800      2       1  150064       1.7268     0.042101
enh88282     3   61889800   61890800      2       1  150064       2.0449     0.020432
enh88285     3   61902400   61903400      1       1  150064       1.8039      0.03562
enh88295     3   62086100   62087100      5       2  150064       2.0691     0.019266
enh88296     3   62103900   62104900      3       2  150064       1.6518     0.049289
enh88299     3   62129200   62130200      3       2  150064       2.1539     0.015623
enh88308     3   62651300   62652300      2       1  150064       1.6626       0.0482
enh88315     3   63840900   63841900      2       1  150064       3.5977   0.00016054
enh88317     3   63850800   63851800      4       2  150064       2.2454      0.01237
enh88318     3   63857700   63858700      2       1  150064       2.8442     0.002226
enh88320     3   63871400   63872400      4       2  150064       3.3385    0.0004211
enh88322     3   63880600   63881600      2       1  150064       3.4688   0.00026138
enh88323     3   63895800   63896800      4       2  150064       2.3692    0.0089141
enh88324     3   63899900   63900900      1       1  150064       5.1478    1.318e-07
enh88326     3   63912900   63913900      3       1  150064       3.1973   0.00069368
enh88327     3   63918900   63919900      3       2  150064       2.4273    0.0076051
enh88335     3   63950200   63951200      5       3  150064       2.7735    0.0027728
enh88338     3   63958000   63959000      2       1  150064       1.9866     0.023486
enh88341     3   64006400   64007400      4       2  150064       1.9426     0.026032
enh88342     3   64007000   64008000      3       2  150064       2.3156     0.010291
enh88344     3   64016000   64017000      4       2  150064       1.7161      0.04307
enh88346     3   64033500   64034500      1       1  150064        2.156      0.01554
enh88347     3   64053100   64054100      1       1  150064       2.2004      0.01389
enh88348     3   64057600   64058600      3       2  150064       1.8307     0.033573
enh88351     3   64092200   64093200      2       1  150064       2.6369    0.0041829
enh88353     3   64106200   64107200      6       2  150064       3.1923   0.00070564
enh88354     3   64107500   64108500      8       3  150064       2.3656     0.009001
enh88359     3   64135800   64136800      5       3  150064       2.9951     0.001372
enh88360     3   64143600   64144600      4       2  150064       2.1262     0.016744
enh88361     3   64147800   64148800      4       2  150064       1.9557     0.025252
enh88362     3   64152400   64153400      4       2  150064       3.7086    0.0001042
enh88364     3   64169200   64170200      2       1  150064       1.9138      0.02782
enh88365     3   64170400   64171400      3       1  150064       2.7409     0.003064
enh88366     3   64173200   64174200      3       1  150064        2.646    0.0040728
enh88367     3   64176200   64177200      5       2  150064       1.8573     0.031632
enh88371     3   64196400   64197400      2       1  150064       1.6875     0.045755
enh88373     3   64201000   64202000      3       2  150064        2.623     0.004358
enh88375     3   64204700   64205700      5       2  150064       1.7065     0.043957
enh88376     3   64212300   64213300      3       2  150064       2.4025    0.0081425
enh88377     3   64214400   64215400      3       2  150064       2.4717    0.0067244
enh88379     3   64224800   64225800      4       2  150064       2.4588    0.0069698
enh88380     3   64229200   64230200      2       1  150064       1.8275     0.033815
enh88383     3   64242000   64243000      8       4  150064       3.6944   0.00011021
enh88384     3   64242800   64243800      2       1  150064       3.7156   0.00010136
enh88397     3   64353900   64354900      2       1  150064       2.2337     0.012751
enh88400     3   64445400   64446400      2       1  150064       1.9914     0.023216
enh88401     3   64447800   64448800      2       1  150064       3.0884    0.0010063
enh88416     3   64603000   64604000      3       2  150064       1.7153     0.043149
enh88417     3   64627900   64628900      2       1  150064       1.7028     0.044302
enh88435     3   64751600   64752600      5       2  150064       2.4922    0.0063471
enh88496     3   65869200   65870200      9       2  150064       1.8502     0.032144
enh88557     3   66498100   66499100      1       1  150064       1.6467      0.04981
enh88589     3   66797900   66798900      2       1  150064       2.3522    0.0093319
enh88603     3   67047400   67048400      2       1  150064       1.8736     0.030492
enh88606     3   67144600   67145600      6       2  150064       2.5933    0.0047528
enh88610     3   67699000   67700000      5       2  150064       2.3192     0.010192
enh88611     3   67702800   67703800      4       1  150064       2.1123     0.017329
enh88616     3   68531600   68532600     10       4  150064       1.8173     0.034583
enh88636     3   69223800   69224800      1       1  150064        1.761      0.03912
enh88647     3   69297400   69298400      3       2  150064       2.5685    0.0051066
enh88649     3   69355200   69356200      2       1  150064       2.7099    0.0033647
enh88654     3   69388300   69389300      5       2  150064       1.7133     0.043326
enh88655     3   69400900   69401900      8       2  150064       2.1879      0.01434
enh88656     3   69406000   69407000      8       2  150064       2.5621    0.0052028
enh88657     3   69412800   69413800      8       2  150064       1.9316     0.026706
enh88658     3   69418500   69419500      6       1  150064       2.9846    0.0014195
enh88663     3   69458100   69459100      4       2  150064       1.7043     0.044161
enh88665     3   69469500   69470500      3       2  150064       2.3952    0.0083052
enh88677     3   69791000   69792000      1       1  150064       2.9376     0.001654
enh88679     3   69798300   69799300      1       1  150064         1.96        0.025
enh88680     3   69806300   69807300      2       1  150064       3.2409   0.00059583
enh88683     3   69820300   69821300      1       1  150064       3.3429    0.0004145
enh88686     3   69826300   69827300      1       1  150064       3.2131    0.0006565
enh88687     3   69835000   69836000      2       1  150064        2.464    0.0068695
enh88688     3   69840300   69841300      2       1  150064       3.6867   0.00011358
enh88689     3   69853000   69854000      2       1  150064       3.2749   0.00052852
enh88690     3   69855900   69856900      4       2  150064       1.6599     0.048471
enh88691     3   69860400   69861400      6       1  150064       3.1544   0.00080424
enh88692     3   69862000   69863000      6       1  150064       3.1986   0.00069047
enh88694     3   69869000   69870000      8       2  150064       3.4345   0.00029682
enh88695     3   69871100   69872100      3       2  150064        3.512   0.00022235
enh88696     3   69886800   69887800      4       1  150064       2.7677    0.0028224
enh88697     3   69897000   69898000      3       2  150064       3.3998   0.00033724
enh88698     3   69899400   69900400      5       2  150064        2.205     0.013729
enh88699     3   69904800   69905800      1       1  150064       3.2983    0.0004863
enh88708     3   69993700   69994700      1       1  150064       2.5723     0.005051
enh88723     3   70872900   70873900      2       1  150064       2.8401    0.0022551
enh88736     3   71032800   71033800      1       1  150064       1.8091      0.03522
enh88757     3   71098800   71099800      1       1  150064       1.9498       0.0256
enh88759     3   71100900   71101900      3       2  150064       1.7975     0.036128
enh88760     3   71102900   71103900      1       1  150064       1.8667      0.03097
enh88763     3   71117800   71118800      1       1  150064       1.8504      0.03213
enh88765     3   71123900   71124900      2       1  150064       1.8206     0.034335
enh88766     3   71126500   71127500      2       1  150064       2.3479    0.0094386
enh88767     3   71128600   71129600      1       1  150064       1.7362      0.04126
enh88768     3   71129800   71130800      3       2  150064       2.0604     0.019682
enh88769     3   71132600   71133600      3       2  150064       2.0309     0.021131
enh88774     3   71148700   71149700      1       1  150064       1.7816      0.03741
enh88775     3   71150900   71151900      3       1  150064       2.7376    0.0030947
enh88778     3   71154400   71155400      4       2  150064       2.9771    0.0014547
enh88779     3   71155900   71156900      3       2  150064       2.2134     0.013434
enh88782     3   71163400   71164400      2       1  150064       2.8482    0.0021984
enh88783     3   71166400   71167400      1       1  150064       3.1354    0.0008581
enh88784     3   71168000   71169000      1       1  150064       1.7172      0.04297
enh88785     3   71169100   71170100      3       1  150064       2.6697    0.0037959
enh88786     3   71170500   71171500      4       2  150064       2.7896    0.0026389
enh88787     3   71172100   71173100      3       2  150064       2.7755    0.0027557
enh88788     3   71173700   71174700      2       1  150064       2.7731    0.0027758
enh88789     3   71174600   71175600     10       1  150064       2.2948     0.010871
enh88790     3   71175400   71176400      8       2  150064       2.2052     0.013719
enh88791     3   71180100   71181100      1       1  150064       1.7229      0.04245
enh88794     3   71193000   71194000      2       1  150064        1.735     0.041373
enh88800     3   71254200   71255200      1       1  150064       5.1579    1.249e-07
enh88801     3   71257700   71258700      4       1  150064       1.7293     0.041879
enh88802     3   71274100   71275100      2       1  150064       4.0355    2.724e-05
enh88803     3   71276100   71277100      1       1  150064       2.5692     0.005097
enh88807     3   71301000   71302000      1       1  150064       1.9632      0.02481
enh88810     3   71311800   71312800      1       1  150064       2.4199     0.007763
enh88811     3   71318500   71319500      5       2  150064       2.0389     0.020728
enh88814     3   71355600   71356600      3       2  150064       1.8741     0.030461
enh88816     3   71364500   71365500      4       2  150064       3.4796   0.00025111
enh88818     3   71375100   71376100      2       1  150064       2.7391    0.0030806
enh88822     3   71437700   71438700      3       2  150064       3.4526   0.00027764
enh88825     3   71472100   71473100      3       2  150064        2.349    0.0094126
enh88826     3   71477200   71478200      2       1  150064       1.6827     0.046221
enh88830     3   71483000   71484000      7       3  150064       2.2015      0.01385
enh88833     3   71496000   71497000      2       1  150064       1.9558     0.025245
enh88834     3   71499800   71500800      1       1  150064       2.3986     0.008229
enh88835     3   71505000   71506000      2       1  150064       2.8391    0.0022621
enh88838     3   71546000   71547000      5       1  150064       2.4894    0.0063985
enh88839     3   71553000   71554000      1       1  150064       4.9105    4.543e-07
enh88841     3   71564100   71565100      2       1  150064       4.1978   1.3478e-05
enh88843     3   71582000   71583000      4       2  150064       3.4448   0.00028572
enh88844     3   71585600   71586600      2       1  150064       3.1861   0.00072098
enh88849     3   71635400   71636400      2       1  150064       2.5988    0.0046776
enh88851     3   71678200   71679200      4       2  150064       4.3117   8.1018e-06
enh88866     3   71778700   71779700      5       2  150064       2.5384    0.0055687
enh88896     3   72235200   72236200      5       2  150064       2.0673     0.019352
enh88913     3   72345300   72346300      5       3  150064       2.3868    0.0084989
enh88914     3   72347300   72348300      5       2  150064       2.2409     0.012516
enh88918     3   72378400   72379400      2       1  150064       2.3925    0.0083672
enh88936     3   72487500   72488500      1       1  150064       1.8821      0.02991
enh88939     3   72531200   72532200      4       1  150064       1.9651     0.024701
enh88946     3   72568800   72569800      1       1  150064        3.011     0.001302
enh88947     3   72571900   72572900      1       1  150064       2.6395     0.004152
enh88949     3   72599000   72600000      2       1  150064       2.3116       0.0104
enh88950     3   72616500   72617500      4       2  150064       1.6894     0.045571
enh88973     3   73006400   73007400      3       1  150064       2.0631      0.01955
enh88976     3   73044600   73045600      1       1  150064       2.0037      0.02255
enh88977     3   73050200   73051200      7       2  150064       1.8969     0.028919
enh88979     3   73057900   73058900      6       1  150064       2.1628     0.015278
enh88980     3   73070200   73071200      3       1  150064       1.9903     0.023281
enh88984     3   73086400   73087400      2       1  150064       1.9033     0.028498
enh88985     3   73090400   73091400      4       2  150064        1.948     0.025707
enh88986     3   73094900   73095900      6       2  150064       1.8651     0.031083
enh88987     3   73104700   73105700      1       1  150064       1.6871      0.04579
enh88988     3   73119700   73120700      1       1  150064       2.3496     0.009396
enh88989     3   73134600   73135600      1       1  150064       2.1323      0.01649
enh88991     3   73149900   73150900      1       1  150064       1.9443      0.02593
enh89057     3   73675600   73676600      1       1  150064       2.1507      0.01575
enh89060     3   73735700   73736700      5       2  150064       2.0303     0.021161
enh89112     3   79411200   79412200      2       1  150064       1.7521     0.039877
enh89117     3   80238900   80239900      2       1  150064       1.6755     0.046921
enh89122     3   81497800   81498800      3       1  150064       1.7853     0.037105
enh89124     3   81511900   81512900      4       2  150064       1.8121     0.034983
enh89126     3   81540900   81541900      1       1  150064       2.0674      0.01935
enh89137     3   81811500   81812500      5       2  150064       1.6726     0.047206
enh89139     3   81913200   81914200      1       1  150064       1.7408      0.04086
enh89142     3   81960000   81961000      6       2  150064       1.8584     0.031559
enh89202     3   93691000   93692000      1       1  150064        2.225      0.01304
enh89218     3   95641900   95642900      2       1  150064       1.9685     0.024506
enh89225     3   97484400   97485400      1       1  150064       2.5832     0.004895
enh89237     3   97604900   97605900      2       1  150064       1.9437     0.025968
enh89238     3   97620400   97621400      2       1  150064       1.6937      0.04516
enh89261     3   98411400   98412400      2       1  150064       1.9648     0.024718
enh89297     3   99377700   99378700      4       1  150064       1.9359     0.026441
enh89299     3   99392800   99393800      1       1  150064       2.1444        0.016
enh89300     3   99396700   99397700      3       1  150064       2.0202      0.02168
enh89302     3   99419100   99420100      4       2  150064       2.3631    0.0090611
enh89304     3   99439600   99440600      2       1  150064       2.5173     0.005913
enh89480     3  101797700  101798700      4       2  150064        1.746     0.040403
enh89501     3  102699000  102700000      1       1  150064       1.8777      0.03021
enh89525     3  105504800  105505800      2       1  150064       1.6825     0.046234
enh89527     3  105509000  105510000      2       1  150064       1.9383     0.026296
enh89534     3  105524300  105525300      5       2  150064       3.0179    0.0012727
enh89535     3  105525000  105526000      3       1  150064       2.5405    0.0055352
enh89536     3  105527900  105528900      3       2  150064       2.0647     0.019475
enh89537     3  105529700  105530700      1       1  150064       2.4344     0.007458
enh89550     3  105576300  105577300      2       1  150064       1.8703      0.03072
enh89591     3  106981700  106982700      4       2  150064       2.1689     0.015046
enh89592     3  106982300  106983300      5       3  150064       1.7336     0.041495
enh89596     3  107245000  107246000      2       1  150064       2.4326    0.0074946
enh89600     3  107323000  107324000      1       1  150064       2.4233      0.00769
enh89604     3  107380300  107381300      1       1  150064       2.2708      0.01158
enh89625     3  107804900  107805900      4       2  150064       2.6598    0.0039092
enh89627     3  107810500  107811500      2       1  150064       1.8906     0.029342
enh89629     3  107843500  107844500      3       2  150064       2.8475    0.0022029
enh89630     3  107845800  107846800      2       1  150064       3.5055   0.00022785
enh89634     3  107898600  107899600      5       1  150064       3.2206   0.00063962
enh89635     3  107938400  107939400      3       1  150064       2.5331    0.0056531
enh89636     3  107942400  107943400      3       2  150064       1.9197     0.027449
enh89640     3  108125200  108126200      1       1  150064       1.7423      0.04073
enh89658     3  110533100  110534100      8       4  150064         1.65     0.049474
enh89667     3  111040300  111041300      7       2  150064       2.0106     0.022185
enh89682     3  111457000  111458000      3       1  150064       1.6848     0.046011
enh89717     3  111686100  111687100      2       1  150064        1.699     0.044659
enh89728     3  111845700  111846700      2       1  150064       1.9087     0.028152
enh89809     3  112912800  112913800      2       1  150064       1.9134     0.027848
enh89836     3  113348700  113349700      2       1  150064       1.8377     0.033051
enh89872     3  114118700  114119700      4       2  150064       1.8695     0.030776
enh89887     3  114168800  114169800      1       1  150064       2.1229      0.01688
enh89888     3  114171400  114172400      4       2  150064       4.3726   6.1375e-06
enh89889     3  114174100  114175100      3       1  150064       2.7301    0.0031653
enh89899     3  114270700  114271700      2       1  150064       2.5016     0.006182
enh89901     3  114284300  114285300      1       1  150064       2.8465      0.00221
enh89906     3  114335800  114336800      3       2  150064       2.6356    0.0041996
enh89907     3  114340000  114341000      2       1  150064       2.5167    0.0059222
enh89908     3  114340600  114341600      6       2  150064        3.197   0.00069442
enh89909     3  114345300  114346300      1       1  150064       1.7002      0.04455
enh89910     3  114367700  114368700      3       1  150064       2.1597     0.015399
enh89913     3  114377600  114378600      2       1  150064       2.5118    0.0060057
enh89914     3  114378300  114379300      5       3  150064       2.8274    0.0023466
enh89967     3  115299400  115300400      2       1  150064       1.8338     0.033345
enh89988     3  115972900  115973900      2       1  150064       2.0444     0.020456
enh90001     3  116778200  116779200      5       3  150064       1.6508     0.049388
enh90002     3  116782200  116783200      1       1  150064       1.7694      0.03841
enh90015     3  117440400  117441400      3       1  150064       2.7322    0.0031456
enh90018     3  117591600  117592600      1       1  150064       1.7053      0.04407
enh90020     3  117646000  117647000      2       1  150064       2.1744     0.014836
enh90024     3  118651400  118652400      2       1  150064       2.1444     0.015999
enh90051     3  119064600  119065600      6       3  150064       1.9084     0.028172
enh90058     3  119186600  119187600      4       2  150064       1.6637     0.048088
enh90063     3  119235400  119236400      6       2  150064        1.679     0.046579
enh90064     3  119274400  119275400      9       5  150064       2.3602    0.0091323
enh90065     3  119277900  119278900      7       2  150064       2.1004     0.017848
enh90066     3  119288400  119289400      5       2  150064       1.9241      0.02717
enh90071     3  119314000  119315000      2       1  150064       2.1319      0.01651
enh90104     3  119741300  119742300      1       1  150064       1.8218      0.03424
enh90126     3  120069200  120070200      1       1  150064       1.7053      0.04407
enh90145     3  120216200  120217200      4       2  150064       1.6497     0.049504
enh90150     3  120286600  120287600      4       2  150064       2.6595    0.0039132
enh90151     3  120313900  120314900      5       2  150064       2.3142     0.010328
enh90153     3  120319000  120320000      4       1  150064       1.9362      0.02642
enh90155     3  120355200  120356200      2       1  150064       1.8731     0.030525
enh90183     3  121632400  121633400      5       2  150064         2.06     0.019698
enh90185     3  121713800  121714800      3       1  150064        2.163     0.015272
enh90186     3  121716900  121717900      2       1  150064       2.1789     0.014668
enh90187     3  121721400  121722400      5       3  150064       2.2881     0.011067
enh90221     3  122396900  122397900      8       3  150064       1.6724     0.047221
enh90230     3  122510800  122511800      5       3  150064       1.6935     0.045178
enh90232     3  122608700  122609700      2       1  150064       2.9809    0.0014368
enh90233     3  122612400  122613400      6       2  150064       3.0443     0.001166
enh90246     3  122797200  122798200      3       2  150064       1.8964     0.028954
enh90251     3  122857200  122858200      1       1  150064       1.8921      0.02924
enh90279     3  123227200  123228200      4       2  150064       1.7159     0.043086
enh90286     3  123301700  123302700      1       1  150064       2.1419       0.0161
enh90294     3  123345300  123346300      3       2  150064       2.3751    0.0087731
enh90304     3  123434600  123435600      2       1  150064       1.7034     0.044249
enh90305     3  123439300  123440300      2       1  150064       1.6938     0.045149
enh90333     3  123921300  123922300      2       1  150064       2.0292     0.021217
enh90334     3  123965200  123966200      1       1  150064       4.4282    4.751e-06
enh90335     3  123967800  123968800      5       3  150064       3.7697   8.1732e-05
enh90337     3  123979200  123980200      4       1  150064       3.9889   3.3192e-05
enh90338     3  123985100  123986100      4       2  150064       4.2001    1.334e-05
enh90341     3  124015800  124016800      4       1  150064       1.8971     0.028905
enh90342     3  124070500  124071500      4       2  150064       3.4943   0.00023761
enh90343     3  124082400  124083400      3       2  150064       3.3314   0.00043202
enh90345     3  124120300  124121300      3       1  150064       3.4534   0.00027678
enh90346     3  124138600  124139600      4       2  150064       2.3004     0.010712
enh90347     3  124231400  124232400      6       3  150064       1.6968     0.044867
enh90348     3  124277300  124278300      3       1  150064       2.8608    0.0021129
enh90353     3  124327200  124328200      4       2  150064       1.7223     0.042511
enh90391     3  124591900  124592900      6       2  150064       1.9827     0.023699
enh90394     3  124598400  124599400      3       2  150064       1.8611     0.031364
enh90395     3  124602100  124603100      4       1  150064       2.1112     0.017377
enh90407     3  124702000  124703000      5       1  150064       1.6613     0.048325
enh90424     3  124838300  124839300      5       2  150064       2.5925    0.0047644
enh90426     3  124844500  124845500      8       3  150064       3.3295   0.00043499
enh90427     3  124848300  124849300      8       4  150064       1.7713     0.038252
enh90432     3  124874300  124875300      9       4  150064       2.0717     0.019148
enh90437     3  124954900  124955900      2       1  150064       2.5184    0.0058943
enh90438     3  125000000  125001000      3       1  150064       1.6615     0.048305
enh90441     3  125040800  125041800      2       1  150064       2.0474      0.02031
enh90455     3  125237000  125238000      6       3  150064       1.7114     0.043499
enh90460     3  125308300  125309300      1       1  150064       2.3574     0.009202
enh90461     3  125309700  125310700      2       1  150064       2.4667     0.006818
enh90462     3  125315000  125316000      5       3  150064       1.9109     0.028007
enh90530     3  126644600  126645600      6       2  150064         1.85     0.032156
enh90533     3  126667400  126668400      7       3  150064       1.7493     0.040119
enh90560     3  127305300  127306300      1       1  150064       1.6953      0.04501
enh90566     3  127389900  127390900      1       1  150064        1.789      0.03681
enh90568     3  127397000  127398000      3       2  150064       1.9677     0.024549
enh90606     3  127729900  127730900      4       2  150064       3.0073    0.0013178
enh90607     3  127769400  127770400      3       2  150064       1.7282     0.041973
enh90619     3  127870500  127871500      1       1  150064       3.5232    0.0002132
enh90625     3  127897700  127898700      2       1  150064       4.0262   2.8343e-05
enh90626     3  127913400  127914400      3       1  150064        3.536    0.0002031
enh90628     3  127929100  127930100      3       2  150064       3.1391   0.00084735
enh90629     3  127935000  127936000      4       2  150064       4.2966    8.671e-06
enh90630     3  127936400  127937400      3       1  150064       4.1177   1.9132e-05
enh90631     3  127945800  127946800      1       1  150064       3.4231    0.0003096
enh90632     3  127947700  127948700      3       1  150064       3.8282   6.4549e-05
enh90640     3  128073000  128074000      3       2  150064       2.9747    0.0014662
enh90642     3  128094400  128095400      5       2  150064       2.1028     0.017742
enh90644     3  128101300  128102300      2       1  150064       1.9899       0.0233
enh90684     3  128601400  128602400      3       2  150064       1.6839     0.046096
enh90691     3  128725000  128726000      2       1  150064        2.497    0.0062617
enh90703     3  128800200  128801200      2       1  150064       3.3522   0.00040089
enh90704     3  128805400  128806400      1       1  150064       2.0976      0.01797
enh90705     3  128824700  128825700      2       1  150064       1.6768     0.046795
enh90710     3  128841600  128842600      2       1  150064       1.7523      0.03986
enh90719     3  128929800  128930800      1       1  150064        2.084      0.01858
enh90722     3  128947300  128948300      3       2  150064       1.6516     0.049308
enh90727     3  128996300  128997300      3       2  150064        3.131   0.00087118
enh90728     3  128998900  128999900      4       1  150064       3.2928   0.00049596
enh90730     3  129023300  129024300      1       1  150064       3.6939    0.0001104
enh90733     3  129031900  129032900      3       1  150064       3.1762   0.00074618
enh90755     3  129209000  129210000      3       1  150064       1.7024     0.044341
enh90760     3  129244500  129245500      2       1  150064       2.5855    0.0048625
enh90768     3  129296700  129297700      6       2  150064       1.8349     0.033259
enh90772     3  129317200  129318200      4       2  150064       1.8621     0.031294
enh90775     3  129330900  129331900      4       2  150064       1.9601     0.024994
enh90776     3  129335500  129336500      3       1  150064       2.1413     0.016125
enh90792     3  129511900  129512900      1       1  150064         1.87      0.03074
enh90817     3  130377100  130378100      1       1  150064         1.75      0.04006
enh90822     3  130467000  130468000      2       1  150064       1.7932     0.036469
enh90855     3  131259400  131260400      2       1  150064       2.1592     0.015417
enh90856     3  131262500  131263500      2       1  150064       1.8569     0.031664
enh90858     3  132001500  132002500      1       1  150064       1.6481      0.04967
enh90888     3  132491300  132492300      2       1  150064       1.7753     0.037924
enh90894     3  133010800  133011800      3       1  150064       2.6532    0.0039863
enh90895     3  133014400  133015400      5       3  150064        3.354    0.0003983
enh90911     3  133259500  133260500      2       1  150064       1.7055     0.044052
enh90923     3  133540200  133541200      9       4  150064       2.1688     0.015048
enh90926     3  133602100  133603100      8       3  150064       3.1666   0.00077128
enh90930     3  133656200  133657200      2       1  150064       2.7084    0.0033802
enh90933     3  133681500  133682500      8       2  150064       2.4644    0.0068626
enh90934     3  133683200  133684200      4       2  150064       2.0005     0.022726
enh91000     3  134428200  134429200      2       1  150064       1.8343     0.033303
enh91010     3  135284000  135285000      6       2  150064       3.1386   0.00084882
enh91011     3  135648400  135649400      2       1  150064       3.8122   6.8876e-05
enh91012     3  135683000  135684000      2       1  150064       3.2415   0.00059451
enh91013     3  135692600  135693600      1       1  150064       3.8187    6.709e-05
enh91014     3  135707600  135708600      3       1  150064       3.5913   0.00016452
enh91015     3  135709400  135710400      4       2  150064       4.2384   1.1254e-05
enh91016     3  135710500  135711500      1       1  150064        2.253      0.01213
enh91017     3  135713300  135714300      5       1  150064        3.638   0.00013736
enh91018     3  135736200  135737200      2       1  150064       3.6323   0.00014047
enh91020     3  135741500  135742500      3       2  150064       2.1236     0.016853
enh91022     3  135793800  135794800      4       1  150064       2.4678    0.0067978
enh91027     3  135889700  135890700      1       1  150064       2.2668       0.0117
enh91028     3  135890800  135891800      1       1  150064       3.1545    0.0008038
enh91033     3  135906300  135907300      3       1  150064        2.827    0.0023493
enh91034     3  135916400  135917400      2       1  150064       2.8409    0.0022496
enh91037     3  136068900  136069900      4       2  150064       3.9783   3.4701e-05
enh91039     3  136262400  136263400      1       1  150064       1.6815      0.04633
enh91045     3  136410300  136411300      1       1  150064       2.5084     0.006064
enh91047     3  136444400  136445400      3       2  150064       5.2031   9.7987e-08
enh91053     3  136465800  136466800      5       2  150064       3.7947   7.3912e-05
enh91054     3  136467600  136468600      3       2  150064       3.4121   0.00032226
enh91055     3  136472600  136473600      2       1  150064       3.1548   0.00080316
enh91056     3  136502200  136503200      1       1  150064       3.1101     0.000935
enh91059     3  136520900  136521900      2       1  150064       2.3337    0.0098062
enh91060     3  136536400  136537400      3       1  150064       3.0338    0.0012075
enh91061     3  136554600  136555600      1       1  150064       2.0492      0.02022
enh91062     3  136557600  136558600      1       1  150064       2.2451      0.01238
enh91063     3  136569000  136570000      2       1  150064       2.9399    0.0016415
enh91064     3  136570400  136571400      3       2  150064       2.4201    0.0077573
enh91065     3  136576100  136577100      2       1  150064       4.1213   1.8835e-05
enh91066     3  136578700  136579700      2       1  150064       2.9288    0.0017013
enh91067     3  136582200  136583200      3       1  150064       2.8193    0.0024062
enh91069     3  136604200  136605200      2       1  150064       2.9292    0.0016993
enh91070     3  136612500  136613500      1       1  150064       3.0285     0.001229
enh91071     3  136617800  136618800      2       1  150064       2.4929    0.0063349
enh91073     3  136625400  136626400      2       1  150064       2.5703    0.0050805
enh91075     3  136648400  136649400      3       1  150064       2.8248    0.0023652
enh91076     3  136651100  136652100      4       1  150064       3.0786    0.0010397
enh91078     3  136661600  136662600      3       2  150064       2.6271    0.0043052
enh91080     3  136674000  136675000      4       2  150064       3.4608   0.00026925
enh91081     3  136713700  136714700      2       1  150064       1.9002     0.028701
enh91083     3  136733200  136734200      1       1  150064       4.5297    2.954e-06
enh91084     3  136742000  136743000      2       1  150064        3.746    8.985e-05
enh91107     3  137904800  137905800      2       1  150064       1.9238     0.027192
enh91116     3  138077900  138078900      4       1  150064       1.8077     0.035328
enh91119     3  138089900  138090900      1       1  150064       1.9296      0.02683
enh91120     3  138095200  138096200      3       1  150064       1.6997     0.044594
enh91138     3  138392100  138393100      1       1  150064       2.1802      0.01462
enh91139     3  138405400  138406400      1       1  150064       2.0525      0.02006
enh91143     3  138521800  138522800      2       1  150064       1.9634     0.024798
enh91145     3  138536900  138537900      1       1  150064       1.8135      0.03488
enh91148     3  138563800  138564800      1       1  150064       1.8789      0.03013
enh91149     3  138564600  138565600      2       1  150064       1.7239     0.042367
enh91153     3  138594400  138595400      2       1  150064       1.6938     0.045156
enh91154     3  138609500  138610500      4       1  150064       1.7595     0.039248
enh91196     3  140264500  140265500      3       1  150064       1.7098     0.043647
enh91197     3  140287400  140288400      4       2  150064       1.7456      0.04044
enh91198     3  140291400  140292400      2       1  150064       1.9179     0.027559
enh91199     3  140424300  140425300      4       2  150064       2.6403    0.0041419
enh91201     3  140436800  140437800      8       1  150064       2.7429    0.0030451
enh91202     3  140438300  140439300      7       1  150064       2.8064    0.0025049
enh91205     3  140582100  140583100      3       2  150064       1.7084      0.04378
enh91211     3  140794400  140795400      3       1  150064       1.9477     0.025724
enh91227     3  141022100  141023100      5       3  150064       1.7786     0.037652
enh91246     3  141135100  141136100      5       3  150064       2.3847    0.0085471
enh91247     3  141138600  141139600      5       2  150064       2.2662      0.01172
enh91249     3  141143600  141144600      5       2  150064       1.9295     0.026832
enh91333     3  142572100  142573100      1       1  150064       1.7397      0.04096
enh91339     3  142706200  142707200      4       2  150064       2.0839     0.018587
enh91340     3  142715900  142716900      1       1  150064       1.8764       0.0303
enh91342     3  142721800  142722800      1       1  150064       2.6068     0.004569
enh91343     3  142722800  142723800      4       2  150064       1.7109     0.043548
enh91354     3  143028400  143029400      6       4  150064       2.0558     0.019899
enh91355     3  143032900  143033900      2       1  150064       2.1738     0.014859
enh91358     3  143148700  143149700      4       2  150064        2.101     0.017821
enh91377     3  143512700  143513700      1       1  150064       2.0107      0.02218
enh91382     3  143550000  143551000      2       1  150064       2.3039     0.010615
enh91395     3  144362300  144363300      2       1  150064       2.1401     0.016174
enh91441     3  146228800  146229800      1       1  150064       2.0542      0.01998
enh91452     3  147016300  147017300      2       1  150064       1.8204     0.034351
enh91469     3  148474800  148475800      1       1  150064       2.0657      0.01943
enh91495     3  148915200  148916200      3       1  150064       2.0293     0.021212
enh91497     3  148939400  148940400      4       2  150064       2.4525    0.0070927
enh91553     3  149298200  149299200      1       1  150064       1.7712      0.03826
enh91585     3  149369600  149370600      1       1  150064       1.6698      0.04748
enh91607     3  149779200  149780200      2       1  150064       2.3153     0.010298
enh91653     3  150171700  150172700      1       1  150064       1.6651      0.04795
enh91654     3  150172600  150173600      1       1  150064       2.2533      0.01212
enh91662     3  150323000  150324000      3       2  150064       2.0821     0.018666
enh91673     3  150457300  150458300      3       1  150064       1.9566       0.0252
enh91716     3  151219300  151220300      9       2  150064       1.9773     0.024004
enh91721     3  151278400  151279400      6       4  150064       2.3816    0.0086184
enh91733     3  151584200  151585200      2       1  150064       1.6751     0.046956
enh91775     3  151999100  152000100      3       2  150064       2.4716    0.0067247
enh91783     3  152026000  152027000      1       1  150064       1.9048       0.0284
enh91794     3  152054600  152055600      5       2  150064       1.7383     0.041083
enh91805     3  152082200  152083200      1       1  150064       2.5358      0.00561
enh91809     3  152092000  152093000      2       1  150064       1.8112     0.035054
enh91825     3  152126200  152127200      2       1  150064       1.7644     0.038832
enh91830     3  152156000  152157000      2       1  150064       1.6727     0.047198
enh91836     3  152190000  152191000      3       2  150064       1.7883     0.036867
enh91837     3  152214900  152215900      3       1  150064       1.9367      0.02639
enh91841     3  152311000  152312000      3       2  150064       2.4228    0.0077008
enh91842     3  152313000  152314000      3       1  150064       2.0084       0.0223
enh91843     3  152314300  152315300      1       1  150064       2.1906      0.01424
enh91850     3  152389500  152390500      7       3  150064       1.9506     0.025555
enh91851     3  152497400  152498400      2       1  150064       1.8089      0.03523
enh91852     3  152554100  152555100      1       1  150064       1.8239      0.03408
enh91853     3  152575700  152576700      2       1  150064       2.8628    0.0020993
enh91914     3  153941800  153942800      2       1  150064       1.6774     0.046735
enh91918     3  153962600  153963600      2       1  150064       4.1281   1.8287e-05
enh91919     3  153964900  153965900      1       1  150064       1.9874      0.02344
enh91922     3  154036600  154037600      3       2  150064       2.0155     0.021926
enh91952     3  155394200  155395200      4       2  150064       1.8295      0.03366
enh91954     3  155422000  155423000      3       2  150064       2.6168    0.0044378
enh91956     3  155455700  155456700      1       1  150064        2.304      0.01061
enh91978     3  156019000  156020000      2       1  150064       1.6828     0.046209
enh91980     3  156039400  156040400      4       2  150064       1.9243     0.027159
enh91993     3  156210000  156211000      4       2  150064       2.1534     0.015644
enh92036     3  156794300  156795300      2       1  150064       2.2162     0.013339
enh92040     3  156808900  156809900      1       1  150064       1.7382      0.04109
enh92041     3  156818300  156819300      2       1  150064       1.7209     0.042634
enh92056     3  156922000  156923000      3       2  150064       2.0205     0.021666
enh92142     3  159554600  159555600      2       1  150064       1.6544     0.049027
enh92145     3  159563000  159564000      3       1  150064       2.0309     0.021132
enh92163     3  159611500  159612500      1       1  150064       2.6663     0.003835
enh92165     3  159621900  159622900      1       1  150064       2.5983     0.004684
enh92181     3  159977000  159978000      1       1  150064       1.7991        0.036
enh92207     3  160497800  160498800      4       2  150064       2.2819     0.011249
enh92210     3  160514200  160515200      3       1  150064       1.6771     0.046761
enh92214     3  160527400  160528400      4       1  150064       1.9966     0.022933
enh92215     3  160587400  160588400      4       1  150064       2.4209     0.007742
enh92216     3  160587800  160588800      4       2  150064       2.3267    0.0099919
enh92217     3  160594100  160595100      1       1  150064         2.06       0.0197
enh92220     3  160646900  160647900      3       2  150064       3.0182    0.0012716
enh92227     3  160823200  160824200      2       1  150064       1.6716       0.0473
enh92232     3  160984100  160985100      1       1  150064       1.9003       0.0287
enh92233     3  161033500  161034500      2       1  150064       2.4745    0.0066712
enh92235     3  161067000  161068000      3       1  150064       1.9737     0.024208
enh92237     3  161133300  161134300      1       1  150064       2.3963      0.00828
enh92238     3  161277600  161278600      5       3  150064       1.6731      0.04715
enh92239     3  161632400  161633400      4       2  150064       2.3263     0.010003
enh92240     3  161657600  161658600      3       2  150064       3.8084   6.9938e-05
enh92241     3  161858600  161859600      7       3  150064       1.6989     0.044667
enh92242     3  161935200  161936200      6       2  150064       2.5448    0.0054664
enh92259     3  167022000  167023000      2       1  150064        2.464    0.0068691
enh92267     3  167454000  167455000      2       1  150064       3.9169   4.4849e-05
enh92269     3  167570000  167571000      2       1  150064       3.5549   0.00018903
enh92270     3  167571800  167572800      3       2  150064       3.2103   0.00066304
enh92271     3  167579500  167580500      6       3  150064       3.5677   0.00018009
enh92273     3  167584000  167585000      5       3  150064       3.2426   0.00059213
enh92274     3  167588600  167589600      1       1  150064       3.3841    0.0003571
enh92279     3  167658900  167659900      3       1  150064       2.1983     0.013965
enh92291     3  167805800  167806800      4       1  150064       2.3456    0.0094992
enh92294     3  167808700  167809700      4       1  150064       2.1899     0.014266
enh92295     3  167814500  167815500      2       1  150064       2.0918      0.01823
enh92296     3  167835000  167836000      2       1  150064       2.0134     0.022036
enh92297     3  167838900  167839900      1       1  150064       1.8286      0.03373
enh92298     3  167840800  167841800      2       1  150064       1.6987     0.044692
enh92305     3  168759300  168760300      3       1  150064       1.8583     0.031562
enh92318     3  169013700  169014700      3       2  150064        2.333    0.0098232
enh92326     3  169107000  169108000      2       1  150064       2.2091     0.013583
enh92336     3  169416900  169417900      2       1  150064       2.2414     0.012499
enh92337     3  169481000  169482000      1       1  150064       2.2445       0.0124
enh92339     3  169492900  169493900      1       1  150064       2.6313     0.004253
enh92351     3  169688900  169689900      4       1  150064       2.1822     0.014546
enh92356     3  169763200  169764200      1       1  150064       2.0343      0.02096
enh92360     3  169868900  169869900      1       1  150064       2.5128     0.005989
enh92364     3  169895900  169896900      2       1  150064       2.1719     0.014933
enh92384     3  170165800  170166800      4       1  150064       2.2046     0.013742
enh92426     3  171001700  171002700      6       2  150064       1.6521      0.04926
enh92432     3  171046500  171047500      1       1  150064       2.0855      0.01851
enh92447     3  171135300  171136300      2       1  150064        1.944     0.025946
enh92451     3  171173800  171174800      2       1  150064        1.803     0.035695
enh92470     3  171472400  171473400      3       1  150064       1.9209     0.027375
enh92478     3  171499700  171500700      6       2  150064       1.9964     0.022943
enh92481     3  171519400  171520400      5       2  150064       2.0718     0.019141
enh92482     3  171521700  171522700      7       3  150064       2.1576      0.01548
enh92587     3  172231400  172232400      5       2  150064        2.203     0.013797
enh92602     3  172297800  172298800      4       2  150064       1.7558     0.039562
enh92604     3  172310800  172311800      5       2  150064       2.1299     0.016589
enh92605     3  172313900  172314900      5       2  150064        2.835    0.0022911
enh92629     3  172429200  172430200      5       2  150064       1.7116     0.043487
enh92635     3  173112100  173113100      6       3  150064       1.7103     0.043605
enh92636     3  173116700  173117700      3       2  150064       2.8236    0.0023741
enh92638     3  173129400  173130400      2       1  150064       2.0813     0.018704
enh92641     3  173808200  173809200      2       1  150064       1.6662     0.047842
enh92642     3  173960500  173961500      3       2  150064        2.116     0.017171
enh92650     3  174212700  174213700      2       1  150064        2.428    0.0075902
enh92664     3  175101200  175102200      6       2  150064       1.9591     0.025049
enh92665     3  175150100  175151100      1       1  150064       3.3597    0.0003901
enh92673     3  176590000  176591000      2       1  150064       1.8537     0.031893
enh92677     3  176758200  176759200      1       1  150064       2.6702      0.00379
enh92678     3  176768900  176769900      2       1  150064       1.7796     0.037575
enh92683     3  176781200  176782200      3       1  150064        2.876    0.0020137
enh92685     3  176787300  176788300      2       1  150064       2.3702    0.0088881
enh92686     3  176806500  176807500      4       2  150064        1.838     0.033032
enh92689     3  176821900  176822900      4       2  150064       3.0597    0.0011078
enh92693     3  176834600  176835600      3       2  150064       2.4218    0.0077223
enh92702     3  176867200  176868200      5       3  150064       2.0497     0.020198
enh92723     3  177002200  177003200      1       1  150064       1.9435      0.02598
enh92731     3  177057900  177058900      1       1  150064       2.6273     0.004303
enh92768     3  177332700  177333700      4       2  150064       2.7936    0.0026061
enh92772     3  177370400  177371400      2       1  150064       3.2658    0.0005457
enh92797     3  177541300  177542300      1       1  150064       1.7585      0.03933
enh92817     3  177919500  177920500      4       2  150064        2.908    0.0018186
enh92818     3  177920800  177921800      1       1  150064        2.546     0.005449
enh92821     3  178038000  178039000      7       3  150064       2.5421    0.0055099
enh92822     3  178042100  178043100      1       1  150064       2.2633      0.01181
enh92823     3  178060000  178061000      3       2  150064       2.0029     0.022592
enh92832     3  178225500  178226500      6       1  150064       2.1366     0.016317
enh92843     3  178436700  178437700      1       1  150064       1.8943      0.02909
enh92909     3  180522500  180523500      4       2  150064       1.8163     0.034665
enh92910     3  180588200  180589200      4       2  150064       5.1899   1.0521e-07
enh92911     3  180629000  180630000      2       1  150064       5.4446   2.5956e-08
enh92912     3  180632200  180633200      1       1  150064       1.7731      0.03811
enh92913     3  180636000  180637000      3       2  150064       5.9897   1.0513e-09
enh92914     3  180637400  180638400      2       1  150064       5.6619   7.4871e-09
enh92917     3  180708300  180709300      1       1  150064       5.9882    1.061e-09
enh92919     3  181203700  181204700      1       1  150064       2.7795     0.002722
enh92922     3  182327200  182328200      2       1  150064       2.1319     0.016508
enh92936     3  182538600  182539600      2       1  150064       1.8693     0.030791
enh92937     3  182542400  182543400      2       1  150064       1.9573     0.025159
enh92938     3  182642900  182643900      2       1  150064       2.1807     0.014604
enh92945     3  182695600  182696600      1       1  150064       1.8448      0.03253
enh92946     3  182698800  182699800      1       1  150064       1.6873      0.04577
enh92953     3  182903000  182904000      2       1  150064       2.0109     0.022167
enh92971     3  183098700  183099700      3       1  150064       2.0802     0.018754
enh92997     3  183304600  183305600      3       1  150064       1.8845     0.029751
enh93003     3  183379500  183380500      5       1  150064       1.7784     0.037667
enh93007     3  183497700  183498700      3       2  150064       2.7989     0.002564
enh93009     3  183518000  183519000      1       1  150064       1.7049      0.04411
enh93011     3  183536400  183537400      6       3  150064       1.7856     0.037079
enh93013     3  183543700  183544700      2       1  150064       2.0985     0.017932
enh93020     3  183600200  183601200      4       2  150064       1.9349       0.0265
enh93025     3  183732700  183733700      1       1  150064       1.8079      0.03531
enh93078     3  184395800  184396800      2       1  150064       1.7178     0.042921
enh93083     3  184444900  184445900      7       3  150064        1.646     0.049881
enh93088     3  184473300  184474300      3       2  150064        2.016       0.0219
enh93098     3  184531300  184532300      2       1  150064       2.2819     0.011248
enh93099     3  184539600  184540600      2       1  150064       1.7193     0.042783
enh93103     3  184852200  184853200      6       2  150064       1.7014     0.044438
enh93105     3  184865500  184866500      2       1  150064       1.8256     0.033955
enh93106     3  184867300  184868300      5       3  150064       2.4271    0.0076099
enh93107     3  184871600  184872600      1       1  150064       2.1402      0.01617
enh93109     3  184894000  184895000      3       1  150064       1.6852     0.045975
enh93132     3  185217000  185218000      1       1  150064       1.9695      0.02445
enh93151     3  185426700  185427700      1       1  150064       2.6721     0.003769
enh93158     3  185456800  185457800      1       1  150064       2.3019      0.01067
enh93164     3  185482300  185483300      1       1  150064       2.1268      0.01672
enh93167     3  185514400  185515400      3       1  150064       2.1154     0.017198
enh93177     3  185677200  185678200      3       1  150064       2.4379    0.0073869
enh93181     3  185762700  185763700      2       1  150064       2.0817     0.018686
enh93187     3  185823100  185824100      2       1  150064       2.2587     0.011953
enh93188     3  185824100  185825100      4       1  150064       1.7265      0.04213
enh93197     3  185982300  185983300      3       1  150064       2.7682    0.0028181
enh93198     3  185998900  185999900      5       3  150064       1.9776     0.023986
enh93200     3  186005700  186006700      7       3  150064       2.8441    0.0022271
enh93201     3  186057400  186058400      1       1  150064       1.9167      0.02764
enh93203     3  186077000  186078000      1       1  150064       2.5434     0.005489
enh93266     3  186891300  186892300      4       2  150064       1.9813     0.023778
enh93284     3  187453100  187454100      4       2  150064       1.8605     0.031411
enh93293     3  187528700  187529700      1       1  150064       1.6763      0.04684
enh93322     3  187877200  187878200      7       4  150064       2.1386     0.016234
enh93323     3  187880800  187881800      2       1  150064       3.0138    0.0012898
enh93324     3  187884500  187885500      6       2  150064       1.6459     0.049887
enh93325     3  187887600  187888600      8       4  150064       3.2988   0.00048545
enh93326     3  187891700  187892700      3       2  150064       1.8607     0.031394
enh93329     3  187898100  187899100      4       2  150064       1.8424     0.032712
enh93336     3  187913800  187914800      3       2  150064       1.8591     0.031507
enh93346     3  187943800  187944800      1       1  150064       2.1589      0.01543
enh93361     3  187990700  187991700      5       2  150064       1.6857     0.045929
enh93394     3  188109000  188110000      4       2  150064       2.0921     0.018213
enh93398     3  188118100  188119100      4       1  150064       1.9962     0.022959
enh93399     3  188134800  188135800      2       1  150064       1.9766     0.024041
enh93406     3  188187500  188188500      1       1  150064       2.8491     0.002192
enh93407     3  188194400  188195400      3       2  150064       2.3207     0.010151
enh93409     3  188199300  188200300      7       3  150064        2.967    0.0015038
enh93410     3  188200600  188201600      7       3  150064       2.8137     0.002449
enh93442     3  188353000  188354000      6       3  150064       2.6232    0.0043559
enh93444     3  188365400  188366400      1       1  150064       2.2215      0.01316
enh93473     3  188550400  188551400      2       1  150064       1.6838     0.046108
enh93500     3  188904000  188905000      3       1  150064       2.5419    0.0055133
enh93501     3  188905700  188906700      1       1  150064       2.0073      0.02236
enh93514     3  189718400  189719400      5       2  150064       1.7713     0.038252
enh93515     3  189720700  189721700      3       2  150064       2.4131    0.0079089
enh93517     3  189726000  189727000      3       1  150064        1.654     0.049062
enh93518     3  189729800  189730800      3       2  150064       1.9489     0.025655
enh93519     3  189735000  189736000      5       2  150064       2.0192     0.021735
enh93550     3  190291800  190292800      4       2  150064       1.8925     0.029212
enh93551     3  190293000  190294000      7       3  150064       1.6997     0.044592
enh93558     3  191013600  191014600      8       3  150064       2.2061      0.01369
enh93575     3  191173100  191174100      7       3  150064       3.2433   0.00059087
enh93578     3  192444200  192445200      3       1  150064       1.8201     0.034374
enh93604     3  192769800  192770800      4       2  150064       1.7371     0.041187
enh93613     3  193499200  193500200      2       1  150064       2.2104      0.01354
enh93614     3  193506000  193507000      6       2  150064       1.9538     0.025362
enh93620     3  193551900  193552900      2       1  150064       2.1948     0.014089
enh93621     3  193554400  193555400      3       2  150064       1.6584     0.048619
enh93629     3  193588500  193589500     10       1  150064       1.9227     0.027257
enh93643     3  193697400  193698400      4       2  150064       2.4593    0.0069605
enh93657     3  193789300  193790300      2       1  150064       2.0231     0.021531
enh93661     3  193806600  193807600      4       2  150064       2.3377    0.0097002
enh93674     3  193865800  193866800      9       3  150064       2.7323    0.0031448
enh93729     3  194341600  194342600      4       2  150064         2.12     0.017004
enh93797     3  195006800  195007800      1       1  150064       1.7106      0.04358
enh93813     3  195271800  195272800      2       1  150064       1.8003     0.035906
enh93867     3  195928800  195929800      9       3  150064        3.314   0.00045989
enh93869     3  195945100  195946100      3       2  150064       2.8112    0.0024677
enh93874     3  196006900  196007900      2       1  150064       1.6797      0.04651
enh93875     3  196010100  196011100      1       1  150064       1.8952      0.02903
enh93877     3  196015200  196016200      6       2  150064        2.365    0.0090155
enh93880     3  196142800  196143800      4       2  150064       2.9565    0.0015558
enh93881     3  196149600  196150600      1       1  150064       2.6902      0.00357
enh93882     3  196156800  196157800      3       2  150064       1.8914     0.029284
enh93883     3  196160000  196161000      2       1  150064       3.1878   0.00071689
enh93908     3  196465800  196466800      4       2  150064       1.7618     0.039056
enh93911     3  196480500  196481500      4       2  150064       1.9085     0.028163
enh93912     3  196481400  196482400      3       2  150064       2.7108    0.0033566
enh93913     3  196484400  196485400      5       2  150064       1.7144     0.043231
enh93916     3  196519700  196520700      2       1  150064       3.2558   0.00056539
enh93933     3  196894800  196895800      1       1  150064       1.9581      0.02511
enh93934     3  196901400  196902400      3       2  150064       1.8101     0.035137
enh93937     3  196904200  196905200      1       1  150064       2.0092      0.02226
enh93938     3  196906800  196907800      2       1  150064       2.2705      0.01159
enh93939     3  196907900  196908900      2       1  150064       1.8588     0.031526
enh93940     3  196909300  196910300      4       2  150064       1.7563     0.039519
enh93942     3  196930300  196931300      2       1  150064       1.6528     0.049188
enh93944     3  196948700  196949700      4       2  150064            3    0.0013497
enh93945     3  196952600  196953600      3       2  150064       1.7607      0.03914
enh93946     3  196954700  196955700      4       2  150064       2.3942    0.0083275
enh93947     3  196956300  196957300      4       2  150064       2.4778     0.006609
enh93948     3  196961600  196962600      1       1  150064       2.0492      0.02022
enh93951     3  196997200  196998200      3       2  150064       2.1472     0.015888
enh93952     3  197020200  197021200      7       1  150064       2.6481     0.004047
enh93953     3  197021900  197022900      2       1  150064        2.091     0.018266
enh93972     3  197183800  197184800      3       2  150064       1.9565     0.025205
enh93974     3  197195300  197196300      2       1  150064       2.2304      0.01286
enh93979     3  197221500  197222500      4       2  150064       3.4503   0.00027995
enh93985     3  197247900  197248900      6       2  150064       1.7079     0.043827
enh94030     4     656400     657400      3       1  150064       2.1924     0.014177
enh94031     4     657800     658800      2       1  150064       1.9956     0.022989
enh94032     4     666400     667400      3       2  150064        2.863    0.0020979
enh94034     4     671000     672000      2       1  150064       3.1297   0.00087485
enh94038     4     683500     684500      5       2  150064       2.4845    0.0064868
enh94040     4     701000     702000     11       3  150064       2.5933    0.0047528
enh94041     4     701400     702400      5       2  150064       1.9469     0.025775
enh94042     4     703000     704000      5       1  150064       2.2577     0.011983
enh94043     4     714900     715900      1       1  150064       2.8383     0.002268
enh94044     4     717400     718400      1       1  150064       1.9425      0.02604
enh94045     4     719900     720900      3       1  150064       1.9845     0.023598
enh94046     4     743500     744500      6       2  150064       3.3105   0.00046569
enh94049     4     766600     767600      5       3  150064        2.158     0.015464
enh94080     4    1160200    1161200      4       2  150064       1.7705     0.038321
enh94089     4    1192000    1193000      5       3  150064         2.03      0.02118
enh94094     4    1212400    1213400      1       1  150064       3.4926    0.0002392
enh94105     4    1338600    1339600      4       1  150064       2.2306     0.012855
enh94106     4    1342400    1343400      3       2  150064       2.1708     0.014973
enh94107     4    1345200    1346200      6       3  150064       2.5424    0.0055042
enh94108     4    1546200    1547200      6       2  150064       1.7186     0.042839
enh94128     4    1800000    1801000      1       1  150064       1.8811      0.02998
enh94130     4    1851500    1852500      2       1  150064       1.8622     0.031285
enh94161     4    2331700    2332700      3       2  150064       2.1925     0.014172
enh94240     4    2960000    2961000      1       1  150064        1.876      0.03033
enh94245     4    3015000    3016000      4       2  150064       1.6479     0.049684
enh94263     4    3225800    3226800      2       1  150064       2.4838    0.0064988
enh94264     4    3226200    3227200      3       2  150064       2.4022    0.0081476
enh94283     4    3343600    3344600      2       1  150064       2.3758    0.0087544
enh94298     4    3767000    3768000      1       1  150064       1.7881      0.03688
enh94308     4    4475100    4476100      6       3  150064       3.0919   0.00099434
enh94309     4    4479000    4480000      3       2  150064       2.2163     0.013337
enh94310     4    4482400    4483400      4       2  150064       2.5993    0.0046702
enh94311     4    4490000    4491000      2       1  150064       1.7919     0.036571
enh94312     4    4493800    4494800      4       2  150064        2.593    0.0047578
enh94318     4    4541000    4542000      3       1  150064       1.7663     0.038669
enh94328     4    4970600    4971600      5       3  150064       1.8036     0.035646
enh94343     4    5748900    5749900     11       4  150064        1.991     0.023241
enh94362     4    6690700    6691700      1       1  150064       1.8193      0.03443
enh94412     4    6949400    6950400      3       2  150064       1.7026     0.044319
enh94413     4    6953200    6954200      2       1  150064       1.8657     0.031045
enh94414     4    6955700    6956700      8       3  150064       1.8358     0.033193
enh94415     4    6956600    6957600      5       2  150064       1.7272     0.042065
enh94440     4    7136400    7137400      8       3  150064       2.1365     0.016321
enh94444     4    7238400    7239400      5       2  150064       1.9122     0.027928
enh94458     4    7334900    7335900      6       3  150064       2.1036     0.017708
enh94481     4    7751600    7752600      6       2  150064       3.3627   0.00038586
enh94484     4    7770800    7771800      9       4  150064        1.727     0.042085
enh94489     4    7800100    7801100      7       3  150064       1.8382     0.033013
enh94491     4    7810700    7811700      2       1  150064       2.1059     0.017606
enh94593     4    8403700    8404700     10       4  150064       2.2446     0.012397
enh94595     4    8421100    8422100      5       2  150064        1.717     0.042993
enh94596     4    8428000    8429000      3       2  150064       2.0252     0.021422
enh94598     4    8437800    8438800      1       1  150064       1.6643      0.04803
enh94599     4    8440300    8441300      5       3  150064       2.1675     0.015099
enh94612     4    9882200    9883200      4       1  150064       1.6761     0.046862
enh94627     4   10068100   10069100      4       2  150064       1.8915      0.02928
enh94633     4   10101500   10102500      1       1  150064       1.7546      0.03966
enh94636     4   10112900   10113900      1       1  150064       1.7224       0.0425
enh94706     4   14865000   14866000     12       3  150064       1.7796     0.037569
enh94710     4   14918400   14919400      6       2  150064       1.6899      0.04552
enh94711     4   14929000   14930000      6       2  150064       2.3221     0.010113
enh94723     4   15030900   15031900      2       1  150064       1.7691     0.038436
enh94724     4   15032500   15033500      4       1  150064        2.188     0.014334
enh94770     4   15563700   15564700      3       1  150064       1.7347     0.041396
enh94778     4   15652800   15653800      1       1  150064       1.7645      0.03882
enh94826     4   16208200   16209200     11       4  150064       2.1296       0.0166
enh94827     4   16219000   16220000      4       2  150064       2.5969    0.0047028
enh94835     4   16599600   16600600      2       1  150064       2.2956     0.010849
enh94836     4   16609100   16610100      3       2  150064         1.78     0.037538
enh94837     4   16618300   16619300      2       1  150064       1.6544     0.049027
enh94840     4   16660200   16661200      1       1  150064       2.3432      0.00956
enh94841     4   16673300   16674300      3       2  150064       2.3967    0.0082718
enh94842     4   16687700   16688700      1       1  150064       1.9774        0.024
enh94870     4   17324900   17325900      7       3  150064       2.2795     0.011318
enh94881     4   17577600   17578600      5       1  150064       2.1161      0.01717
enh94882     4   17581200   17582200      2       1  150064       2.1633     0.015257
enh94884     4   17618400   17619400      3       1  150064       2.3589    0.0091643
enh94885     4   17620500   17621500      3       1  150064       2.3445    0.0095259
enh94886     4   17638000   17639000      6       3  150064       2.6213    0.0043803
enh94889     4   17815500   17816500      2       1  150064       1.8942     0.029097
enh94890     4   18013200   18014200      1       1  150064       2.2473      0.01231
enh94891     4   18020900   18021900      3       1  150064       2.2472     0.012315
enh94892     4   18024400   18025400      2       1  150064       2.0637     0.019521
enh94895     4   18320000   18321000      2       1  150064       1.7003     0.044537
enh94898     4   18883800   18884800      5       2  150064       3.9508   3.8938e-05
enh94902     4   19695600   19696600      3       2  150064       3.0825    0.0010264
enh94903     4   19731100   19732100      2       1  150064       2.7438    0.0030368
enh94904     4   19750200   19751200      3       2  150064       2.0233     0.021521
enh94905     4   19947000   19948000      4       2  150064       2.2323     0.012797
enh94918     4   20434400   20435400      1       1  150064       2.1727       0.0149
enh94924     4   20626600   20627600      1       1  150064       3.2885    0.0005037
enh94927     4   20702900   20703900      3       1  150064       1.6879     0.045719
enh94931     4   22239800   22240800      5       2  150064       1.9755     0.024107
enh95013     4   24806100   24807100      3       2  150064       2.2575      0.01199
enh95015     4   24826200   24827200      2       1  150064       3.0586    0.0011119
enh95016     4   24842900   24843900      1       1  150064       2.2133      0.01344
enh95019     4   24879500   24880500      4       2  150064       2.4084    0.0080112
enh95020     4   24886600   24887600     10       3  150064       2.0038     0.022548
enh95046     4   25423000   25424000      2       1  150064       1.8346     0.033281
enh95048     4   25441600   25442600      3       2  150064       2.4407    0.0073299
enh95062     4   25865900   25866900      1       1  150064       2.5369     0.005592
enh95069     4   25929900   25930900      3       2  150064       2.8159    0.0024318
enh95103     4   26193900   26194900      1       1  150064       2.1314      0.01653
enh95109     4   26239500   26240500      4       2  150064       2.3838    0.0085668
enh95119     4   26319800   26320800      2       1  150064       2.0537     0.020002
enh95125     4   26343800   26344800      2       1  150064       1.9278     0.026938
enh95129     4   26357100   26358100      2       1  150064       2.2508       0.0122
enh95133     4   26378800   26379800      1       1  150064       2.2668       0.0117
enh95149     4   26586400   26587400      1       1  150064       3.4971    0.0002352
enh95151     4   26749900   26750900      1       1  150064       3.1988    0.0006899
enh95152     4   26781800   26782800      1       1  150064       2.3886     0.008457
enh95154     4   26794000   26795000      1       1  150064        2.624     0.004345
enh95155     4   26804700   26805700      2       1  150064        3.133   0.00086519
enh95156     4   26813400   26814400      2       1  150064       2.4518    0.0071075
enh95159     4   26823500   26824500      4       2  150064       1.9593     0.025041
enh95164     4   26867200   26868200      1       1  150064       1.6649      0.04797
enh95166     4   26869600   26870600      2       1  150064       2.8278    0.0023433
enh95167     4   26870200   26871200      1       1  150064       2.7227     0.003238
enh95169     4   26874900   26875900      2       1  150064       1.8768     0.030271
enh95175     4   26906100   26907100      2       1  150064       1.7489     0.040153
enh95182     4   27004900   27005900      2       1  150064       1.7483     0.040209
enh95187     4   27250600   27251600      1       1  150064       1.7213       0.0426
enh95188     4   27253300   27254300      3       2  150064       2.3693     0.008911
enh95189     4   27361800   27362800      3       2  150064       3.0589    0.0011106
enh95191     4   28279800   28280800      3       1  150064        1.662     0.048261
enh95195     4   30765000   30766000      1       1  150064       2.3023      0.01066
enh95196     4   30769600   30770600      1       1  150064       2.2938       0.0109
enh95198     4   30778300   30779300      1       1  150064       2.6339      0.00422
enh95200     4   30803900   30804900      2       1  150064       2.3696    0.0089047
enh95201     4   30840700   30841700      1       1  150064       1.9036      0.02848
enh95203     4   30864300   30865300      2       1  150064       2.4811    0.0065492
enh95204     4   30866100   30867100      3       2  150064       1.6704     0.047415
enh95220     4   36226500   36227500      2       1  150064       1.8163      0.03466
enh95270     4   37826400   37827400      2       1  150064       1.7997     0.035952
enh95277     4   37876800   37877800      7       1  150064       1.6532     0.049146
enh95294     4   37985000   37986000      5       3  150064       2.0879     0.018405
enh95305     4   38025600   38026600      7       3  150064       1.9814     0.023774
enh95320     4   38107900   38108900      2       1  150064       1.6687     0.047586
enh95323     4   38113400   38114400      3       2  150064       1.7272     0.042064
enh95384     4   38614900   38615900      2       1  150064       1.7722     0.038177
enh95387     4   38627100   38628100      3       1  150064       1.9971     0.022907
enh95390     4   38663200   38664200      5       2  150064       1.7447     0.040519
enh95394     4   38684500   38685500      3       2  150064       1.8787     0.030144
enh95396     4   38693100   38694100      2       1  150064       2.3979    0.0082436
enh95414     4   38859400   38860400      4       1  150064       1.6666       0.0478
enh95480     4   39625400   39626400      2       1  150064       2.1503     0.015766
enh95482     4   39641600   39642600      1       1  150064       2.5731      0.00504
enh95483     4   39656700   39657700      2       1  150064       1.9328     0.026632
enh95490     4   39721400   39722400      3       2  150064       1.6525     0.049219
enh95508     4   40185100   40186100      3       1  150064       1.7107     0.043572
enh95563     4   40623900   40624900      3       1  150064       2.0578     0.019803
enh95645     4   41382700   41383700      2       1  150064       1.7332     0.041529
enh95646     4   41386100   41387100      4       2  150064        1.987     0.023462
enh95689     4   42629900   42630900      3       2  150064       2.3649    0.0090165
enh95707     4   47488900   47489900      2       1  150064       1.6624     0.048218
enh95728     4   48131200   48132200      4       2  150064       1.7404     0.040897
enh95741     4   48339700   48340700      2       1  150064       1.9425      0.02604
enh95745     4   48350800   48351800      4       2  150064       2.1759     0.014782
enh95749     4   48382100   48383100      1       1  150064       3.0226     0.001253
enh95750     4   48605200   48606200      2       1  150064       2.1294     0.016612
enh95753     4   48644400   48645400      2       1  150064       1.8341     0.033319
enh95756     4   48666500   48667500      3       2  150064       2.3788    0.0086836
enh95758     4   48669800   48670800      1       1  150064       2.3414     0.009606
enh95769     4   48776800   48777800      3       1  150064       2.3619    0.0090908
enh95770     4   48778300   48779300      2       1  150064       1.9604     0.024973
enh95771     4   48783200   48784200      1       1  150064        2.482     0.006533
enh95870     4   54488100   54489100      3       2  150064       1.6812     0.046358
enh95919     4   55063500   55064500      3       2  150064       1.7467     0.040344
enh95920     4   55079800   55080800      3       1  150064       3.0451    0.0011631
enh95921     4   55083200   55084200      1       1  150064       2.3698       0.0089
enh95933     4   55306300   55307300      2       1  150064       2.8683    0.0020632
enh95944     4   55721100   55722100      7       2  150064       1.6467     0.049807
enh95964     4   56265400   56266400      2       1  150064       1.7153     0.043149
enh95968     4   56303600   56304600      3       2  150064       2.2626     0.011829
enh95972     4   56418600   56419600      4       1  150064         1.84     0.032885
enh95973     4   56419800   56420800      6       2  150064       1.8119     0.035003
enh95975     4   56541000   56542000      4       2  150064       1.9465     0.025798
enh95981     4   56732100   56733100      2       1  150064       1.8645     0.031126
enh95982     4   56736900   56737900      3       1  150064       2.1497     0.015791
enh95989     4   57078300   57079300      1       1  150064       1.6654      0.04792
enh96007     4   57331100   57332100      3       2  150064       1.6578     0.048676
enh96068     4   57960700   57961700      4       2  150064       1.7935     0.036446
enh96071     4   57972200   57973200      1       1  150064        1.734      0.04146
enh96075     4   57985600   57986600      5       3  150064        1.707     0.043907
enh96082     4   58367900   58368900      2       1  150064        1.743     0.040663
enh96083     4   59167100   59168100      1       1  150064       2.3477     0.009446
enh96101     4   68564600   68565600      3       1  150064       2.7744    0.0027653
enh96102     4   68567800   68568800      5       2  150064        3.129   0.00087715
enh96123     4   70620800   70621800      2       1  150064       2.6644    0.0038564
enh96132     4   70849600   70850600      2       1  150064       1.9084     0.028172
enh96199     4   73432600   73433600      2       1  150064       2.8718    0.0020405
enh96203     4   73840200   73841200      1       1  150064       2.2688      0.01164
enh96207     4   74043500   74044500      1       1  150064       2.1517      0.01571
enh96223     4   74454800   74455800      8       2  150064       1.6456     0.049923
enh96229     4   74486200   74487200      2       1  150064       2.1555     0.015562
enh96257     4   75022300   75023300      1       1  150064       2.1452      0.01597
enh96259     4   75071600   75072600      1       1  150064       1.7774      0.03775
enh96263     4   75371000   75372000      8       1  150064        2.285     0.011157
enh96277     4   75665700   75666700      5       1  150064       2.0991     0.017906
enh96289     4   76435600   76436600      6       2  150064       1.9213     0.027344
enh96308     4   76840900   76841900      1       1  150064       2.0895      0.01833
enh96320     4   77007800   77008800      1       1  150064        1.962      0.02488
enh96331     4   77127900   77128900      4       2  150064       2.2661     0.011724
enh96333     4   77135800   77136800      2       1  150064       1.7965     0.036211
enh96336     4   77155400   77156400      8       3  150064       1.8001     0.035926
enh96338     4   77194100   77195100      8       2  150064       2.2356     0.012689
enh96339     4   77199200   77200200      5       2  150064       2.4856    0.0064658
enh96347     4   77263000   77264000      2       1  150064       1.9379     0.026319
enh96349     4   77298400   77299400      2       1  150064       1.7072     0.043889
enh96350     4   77351500   77352500      2       1  150064       2.4122    0.0079277
enh96363     4   77456600   77457600      8       1  150064       1.8197     0.034406
enh96369     4   77500400   77501400      3       2  150064       2.3775    0.0087164
enh96373     4   77514600   77515600      6       2  150064       1.7636     0.038903
enh96374     4   77516000   77517000      4       2  150064       2.2744     0.011471
enh96377     4   77528200   77529200      2       1  150064       1.8516     0.032039
enh96378     4   77532200   77533200      2       1  150064       2.2832      0.01121
enh96387     4   77608600   77609600      3       1  150064       1.6497       0.0495
enh96394     4   77627500   77628500      4       1  150064       1.7341     0.041451
enh96401     4   77650700   77651700      2       1  150064       1.7852     0.037118
enh96460     4   78485500   78486500      1       1  150064       2.6993     0.003474
enh96474     4   78718200   78719200      2       1  150064       1.7216     0.042567
enh96509     4   79563700   79564700      2       1  150064       1.8125     0.034958
enh96519     4   79592700   79593700      2       1  150064       1.9845     0.023601
enh96524     4   79670700   79671700      1       1  150064       2.3241      0.01006
enh96540     4   80350600   80351600      2       1  150064       1.6909      0.04543
enh96541     4   80388100   80389100      1       1  150064       2.6669     0.003828
enh96582     4   81046000   81047000      1       1  150064       1.6914      0.04538
enh96583     4   81048400   81049400      1       1  150064       1.7285      0.04195
enh96586     4   81156800   81157800      4       2  150064       1.6512     0.049349
enh96597     4   82057200   82058200      1       1  150064       1.9606      0.02496
enh96613     4   82394200   82395200      3       2  150064       1.6624      0.04822
enh96620     4   82440000   82441000      7       2  150064       1.9524     0.025448
enh96621     4   82444600   82445600      9       3  150064       1.7894     0.036779
enh96622     4   82471400   82472400      2       1  150064       2.5831    0.0048963
enh96635     4   82644600   82645600      4       2  150064       1.8688     0.030828
enh96643     4   83188900   83189900      4       2  150064       2.7137    0.0033268
enh96647     4   83281300   83282300      2       1  150064       2.1198     0.017013
enh96648     4   83285400   83286400      1       1  150064        2.389     0.008448
enh96649     4   83288400   83289400      2       1  150064       2.2999     0.010726
enh96674     4   83733000   83734000      1       1  150064         1.89      0.02938
enh96675     4   83754800   83755800      4       1  150064       1.7723     0.038172
enh96682     4   83910000   83911000      4       1  150064        2.513    0.0059848
enh96683     4   83911000   83912000      2       1  150064       2.2414     0.012499
enh96694     4   84071000   84072000      1       1  150064       1.7183      0.04287
enh96697     4   84138900   84139900      1       1  150064       2.0847      0.01855
enh96717     4   84469100   84470100      2       1  150064       2.1792     0.014659
enh96719     4   84479400   84480400      7       2  150064       2.8226    0.0023821
enh96720     4   84482200   84483200      2       1  150064       2.1692     0.015034
enh96721     4   84494900   84495900      4       1  150064       1.8256     0.033956
enh96722     4   84502900   84503900      3       1  150064       2.7951     0.002594
enh96723     4   84523700   84524700      3       1  150064        2.917    0.0017669
enh96724     4   84539600   84540600      2       1  150064       2.2656     0.011738
enh96726     4   84551200   84552200      1       1  150064       1.9612      0.02493
enh96729     4   85594500   85595500      2       1  150064       2.3121     0.010386
enh96734     4   85674600   85675600      1       1  150064       1.9128      0.02789
enh96737     4   85776700   85777700      1       1  150064       1.9527      0.02543
enh96738     4   85777300   85778300      1       1  150064       1.9527      0.02543
enh96766     4   86622300   86623300      2       1  150064       1.8663     0.031001
enh96804     4   86858900   86859900      2       1  150064       2.2211     0.013173
enh96805     4   86861000   86862000      3       1  150064       1.9434     0.025986
enh96807     4   86887100   86888100      4       2  150064       1.9979     0.022862
enh96811     4   86964600   86965600      3       2  150064       3.1282   0.00087944
enh96813     4   87139700   87140700      4       2  150064       2.4566    0.0070121
enh96833     4   87813800   87814800      3       1  150064        2.604    0.0046067
enh96834     4   87824600   87825600      4       2  150064       1.8194     0.034427
enh96837     4   87839300   87840300      2       1  150064          2.3     0.010724
enh96839     4   87843200   87844200      2       1  150064       2.0795     0.018784
enh96846     4   87867800   87868800      2       1  150064       2.8693    0.0020568
enh96851     4   87888000   87889000      5       2  150064       2.6408    0.0041351
enh96852     4   87889200   87890200      3       2  150064       2.1956      0.01406
enh96853     4   87891700   87892700      5       2  150064       3.2344   0.00060955
enh96855     4   87898300   87899300      6       3  150064       2.6599    0.0039082
enh96863     4   87939400   87940400      3       1  150064       2.6285    0.0042886
enh96865     4   87947000   87948000      2       1  150064       1.9063     0.028307
enh96866     4   87950800   87951800      5       2  150064       1.8746     0.030424
enh96867     4   87955100   87956100      3       1  150064       2.4916    0.0063581
enh96870     4   87963400   87964400      3       1  150064       2.5445     0.005472
enh96872     4   87970900   87971900      1       1  150064       2.2153      0.01337
enh96888     4   88024600   88025600      3       1  150064       1.7177     0.042927
enh96900     4   88156100   88157100      1       1  150064       1.7099      0.04364
enh96907     4   88308300   88309300      1       1  150064       2.1365      0.01632
enh96933     4   88541500   88542500      3       1  150064       1.8347     0.033277
enh96949     4   88896900   88897900      2       1  150064       1.9861     0.023509
enh96970     4   89140000   89141000      3       2  150064        1.795      0.03633
enh96972     4   89152600   89153600      5       2  150064       1.9786     0.023933
enh97023     4   89872900   89873900      1       1  150064       1.8682      0.03087
enh97024     4   89874400   89875400      1       1  150064       1.8885      0.02948
enh97053     4   90252000   90253000      1       1  150064        1.932      0.02668
enh97054     4   90254900   90255900      3       1  150064        2.709    0.0033747
enh97060     4   90629900   90630900      3       1  150064       2.7836    0.0026883
enh97061     4   90674200   90675200      3       2  150064       1.9803     0.023833
enh97063     4   90750600   90751600      4       1  150064       1.6997     0.044592
enh97064     4   90815900   90816900      5       3  150064       1.6772     0.046752
enh97069     4   93023100   93024100      1       1  150064       2.5184     0.005894
enh97140     4   96114600   96115600      2       1  150064       2.2371     0.012639
enh97142     4   96225300   96226300      4       1  150064       2.0057     0.022443
enh97144     4   96239600   96240600      3       2  150064       2.4924    0.0063434
enh97145     4   96283800   96284800      4       2  150064       2.1007     0.017836
enh97153     4   96459900   96460900      3       2  150064       1.7131     0.043346
enh97166     4   99416300   99417300      2       1  150064       2.0368     0.020833
enh97173     4   99444000   99445000      2       1  150064       1.6575     0.048712
enh97174     4   99467000   99468000      6       2  150064       1.9302     0.026791
enh97175     4   99468400   99469400      2       1  150064       2.2797     0.011311
enh97176     4   99476900   99477900      6       3  150064         2.08     0.018762
enh97233     4  100244300  100245300      3       1  150064       2.4542    0.0070606
enh97234     4  100273400  100274400      3       2  150064       1.8294     0.033673
enh97236     4  100282800  100283800      2       1  150064       1.6487     0.049606
enh97240     4  100316000  100317000      3       2  150064       1.7316     0.041675
enh97266     4  100742000  100743000      4       2  150064       2.4745    0.0066703
enh97269     4  100775900  100776900      2       1  150064       2.6844    0.0036335
enh97272     4  100808700  100809700      1       1  150064       3.1377    0.0008514
enh97274     4  100815800  100816800      6       2  150064       1.7416     0.040791
enh97276     4  101008500  101009500      3       1  150064       2.1348     0.016389
enh97279     4  101017400  101018400      5       2  150064       2.5437    0.0054844
enh97296     4  101902600  101903600      1       1  150064       2.2511      0.01219
enh97299     4  102024000  102025000      1       1  150064         2.09      0.01831
enh97309     4  102098000  102099000      2       1  150064       2.2876     0.011081
enh97314     4  102122100  102123100      2       1  150064       2.1351     0.016378
enh97324     4  102159800  102160800      3       1  150064       1.7503     0.040034
enh97339     4  102256200  102257200      1       1  150064       1.7044      0.04415
enh97354     4  102756100  102757100      2       1  150064       1.8821      0.02991
enh97356     4  102914200  102915200      2       1  150064       2.2093     0.013577
enh97361     4  103427100  103428100      2       1  150064       2.0235     0.021513
enh97376     4  103608000  103609000      1       1  150064       2.4541     0.007062
enh97377     4  103617300  103618300      1       1  150064        2.417     0.007825
enh97378     4  103655600  103656600      2       1  150064       2.1671     0.015114
enh97379     4  103678500  103679500      2       1  150064       2.3234     0.010078
enh97380     4  103679600  103680600      1       1  150064       2.4385     0.007374
enh97381     4  103682800  103683800      2       1  150064       2.6844    0.0036333
enh97382     4  103699900  103700900      3       1  150064       3.5593   0.00018593
enh97383     4  103732700  103733700      4       2  150064       3.5712    0.0001777
enh97384     4  103736400  103737400      4       1  150064       3.6665   0.00012295
enh97385     4  103737300  103738300      3       1  150064       3.5027   0.00023031
enh97386     4  103738400  103739400      2       1  150064       2.4408    0.0073274
enh97388     4  103741900  103742900      4       1  150064       3.6501   0.00013107
enh97389     4  103742500  103743500      1       1  150064       3.7767    7.945e-05
enh97390     4  103750400  103751400      2       1  150064       3.4804   0.00025034
enh97391     4  103788200  103789200      1       1  150064       3.8858      5.1e-05
enh97393     4  103932800  103933800      3       1  150064        2.687     0.003605
enh97394     4  103939200  103940200      2       1  150064       3.5984   0.00016012
enh97402     4  104641200  104642200      1       1  150064        1.697      0.04485
enh97405     4  105338000  105339000      1       1  150064       1.7447      0.04052
enh97408     4  105413700  105414700      2       1  150064       2.8243    0.0023695
enh97409     4  105414800  105415800      2       1  150064       2.1968     0.014018
enh97412     4  105512700  105513700      1       1  150064       2.1182      0.01708
enh97413     4  105514400  105515400      6       3  150064       3.5897   0.00016551
enh97425     4  106083000  106084000      2       1  150064       1.6467     0.049805
enh97439     4  106507600  106508600      2       1  150064       1.9099     0.028073
enh97448     4  106631400  106632400      1       1  150064       2.0505      0.02016
enh97450     4  106730000  106731000      3       1  150064       1.9773     0.024003
enh97474     4  108540600  108541600      2       1  150064       2.4234    0.0076885
enh97507     4  108833900  108834900      2       1  150064       2.0285     0.021252
enh97508     4  108851200  108852200      4       1  150064       2.3261     0.010008
enh97509     4  108853500  108854500      4       1  150064       1.8969     0.028921
enh97518     4  108926800  108927800      2       1  150064       2.7387    0.0030843
enh97521     4  109266800  109267800      6       2  150064       2.3522    0.0093303
enh97528     4  109481000  109482000      2       1  150064       2.1514     0.015722
enh97529     4  109481900  109482900      6       1  150064       2.1375     0.016281
enh97531     4  109544200  109545200      1       1  150064       2.0204      0.02167
enh97555     4  110552400  110553400      1       1  150064       1.9644      0.02474
enh97562     4  110834000  110835000      1       1  150064       3.3573    0.0003935
enh97574     4  111120200  111121200      1       1  150064       1.6484      0.04964
enh97576     4  111285700  111286700      1       1  150064       1.6798       0.0465
enh97589     4  112610500  112611500      4       2  150064       2.1597       0.0154
enh97622     4  113740600  113741600      3       1  150064       2.2613      0.01187
enh97640     4  114030000  114031000      8       2  150064       3.2627   0.00055178
enh97642     4  114066800  114067800      6       2  150064       2.3667    0.0089726
enh97643     4  114068600  114069600      4       2  150064       3.4443   0.00028628
enh97645     4  114107800  114108800      1       1  150064        1.901      0.02865
enh97658     4  114354700  114355700      3       1  150064       1.9909     0.023245
enh97678     4  114554400  114555400      2       1  150064        1.914     0.027812
enh97686     4  114587300  114588300      3       1  150064       2.2112     0.013512
enh97693     4  114616600  114617600      2       1  150064       2.1916     0.014206
enh97694     4  114621300  114622300      3       1  150064       2.2875     0.011084
enh97725     4  115535500  115536500      1       1  150064       2.5674     0.005123
enh97728     4  118055200  118056200      4       2  150064       2.4964    0.0062723
enh97739     4  119670900  119671900      3       2  150064       1.9263     0.027034
enh97741     4  119684300  119685300      2       1  150064       2.3575    0.0091995
enh97742     4  119687900  119688900      2       1  150064       1.6806     0.046421
enh97748     4  119710000  119711000      1       1  150064       1.8439       0.0326
enh97750     4  119711900  119712900      6       3  150064       1.9719     0.024311
enh97786     4  119929700  119930700      1       1  150064       2.0589      0.01975
enh97802     4  120037800  120038800      1       1  150064       1.8834      0.02982
enh97857     4  120974100  120975100      4       2  150064        1.946     0.025825
enh97864     4  121630600  121631600      1       1  150064        1.872       0.0306
enh97866     4  121694200  121695200      1       1  150064       1.9491      0.02564
enh97887     4  122720500  122721500      3       1  150064       2.0174     0.021828
enh97892     4  122932600  122933600      2       1  150064       2.2193     0.013234
enh97894     4  123084500  123085500      1       1  150064       1.6831      0.04618
enh97924     4  123784200  123785200      5       3  150064       1.8498     0.032168
enh97925     4  123794400  123795400      2       1  150064       1.7349      0.04138
enh97926     4  123796800  123797800      1       1  150064       1.7082       0.0438
[truncated: 1,062,703 more chars]
