# Supplementary material for: Identifying enhancer properties associated with genetic risk for complex traits using regulome-wide association studies
Source: PLoS Comput Biol. 2022 Sep 7;18(9):e1010430. doi: 10.1371/journal.pcbi.1010430 (PMC9484640; doi:10.1371/journal.pcbi.1010430)
Supplement: S3 Table — Sample names are as described in the ROADMAP epigenomics project integrative analysis portal: https://egg2.wustl.edu/roadmap/web_portal/meta.html. (ZIP) [file pcbi.1010430.s010.zip › supplemental_table3/E070brain_sig_enhancers05.gcov.out]

GENE       CHR      START       STOP  NSNPS  NPARAM       N        ZSTAT            P
enh41576     1    1168800    1169800      4       1  150064       2.0071     0.022368
enh41589     1    1253300    1254300      2       1  150064       1.8249     0.034007
enh41623     1    1510900    1511900      4       1  150064       1.6881     0.045692
enh41655     1    1841100    1842100      3       1  150064       2.0797     0.018775
enh41674     1    2047500    2048500      2       1  150064       1.7878     0.036905
enh41675     1    2058100    2059100      1       1  150064       3.1709    0.0007598
enh41676     1    2063200    2064200      1       1  150064       2.0727       0.0191
enh41678     1    2070900    2071900      5       2  150064       3.2169   0.00064792
enh41679     1    2080100    2081100      1       1  150064       3.5192    0.0002164
enh41680     1    2089200    2090200      2       1  150064       3.1738   0.00075222
enh41686     1    2126900    2127900      2       1  150064       2.5265    0.0057606
enh41696     1    2173200    2174200      2       1  150064       3.3947   0.00034357
enh41705     1    2211200    2212200      3       1  150064       2.1734     0.014875
enh41713     1    2236100    2237100      5       3  150064       2.5458    0.0054515
enh41719     1    2280900    2281900      2       1  150064       1.7783     0.037674
enh41729     1    2346800    2347800      5       2  150064       1.7259     0.042185
enh41732     1    2382400    2383400      3       1  150064       3.3735   0.00037103
enh41733     1    2391200    2392200      5       2  150064       4.0566     2.49e-05
enh41738     1    2437600    2438600      4       1  150064       1.6633     0.048122
enh41744     1    2486300    2487300      1       1  150064       2.5752     0.005009
enh41750     1    2525000    2526000      5       2  150064       2.1678     0.015087
enh41751     1    2538200    2539200      9       3  150064       3.2232   0.00063391
enh41752     1    2541300    2542300      1       1  150064          2.8     0.002555
enh41753     1    2542500    2543500      1       1  150064       2.6463     0.004069
enh41754     1    2571800    2572800      1       1  150064       3.2206    0.0006397
enh41768     1    3043300    3044300      2       1  150064       1.8963     0.028961
enh41782     1    3126500    3127500      3       1  150064       2.0908     0.018271
enh41783     1    3127600    3128600      5       2  150064       3.1602   0.00078843
enh41784     1    3129300    3130300      3       2  150064        2.838    0.0022702
enh41785     1    3132100    3133100      1       1  150064       2.7633     0.002861
enh41790     1    3220600    3221600      5       2  150064       1.9829     0.023692
enh41851     1    4231100    4232100     10       3  150064       3.1398   0.00084519
enh41856     1    4507600    4508600      9       4  150064       3.0025    0.0013388
enh41858     1    4544900    4545900      2       1  150064       1.7862     0.037036
enh41861     1    4631000    4632000      4       2  150064       1.9404     0.026163
enh41866     1    4749100    4750100      4       2  150064       1.6602     0.048437
enh41876     1    4856100    4857100      3       1  150064       2.7457    0.0030187
enh41883     1    5291300    5292300      4       2  150064       2.3938    0.0083383
enh41884     1    5298300    5299300      6       2  150064       2.0458     0.020387
enh41885     1    5299700    5300700      3       1  150064        2.421    0.0077383
enh41890     1    5356700    5357700      4       1  150064       2.0238     0.021498
enh41894     1    5553300    5554300      4       2  150064       1.6899      0.04552
enh41899     1    5566800    5567800      5       2  150064       2.2153     0.013369
enh41904     1    5811200    5812200      3       1  150064        1.647     0.049775
enh41929     1    6260200    6261200      1       1  150064       1.7453      0.04047
enh41956     1    6447200    6448200      2       1  150064       1.7695     0.038403
enh41959     1    6531800    6532800      2       1  150064       2.2622     0.011844
enh41965     1    6551600    6552600      4       2  150064       1.7381     0.041093
enh41966     1    6555200    6556200      3       1  150064       2.1548      0.01559
enh41968     1    6561600    6562600      2       1  150064       2.0159     0.021905
enh41969     1    6567600    6568600      1       1  150064       2.4253     0.007647
enh41978     1    6657000    6658000      6       2  150064       1.7669      0.03862
enh41979     1    6658800    6659800      5       3  150064       2.6205    0.0043905
enh41982     1    6684100    6685100      2       1  150064       2.1264     0.016733
enh41985     1    6694300    6695300      8       2  150064       2.0884     0.018382
enh41988     1    6759700    6760700      2       1  150064       3.5669   0.00018061
enh42015     1    7045000    7046000      3       2  150064       2.4135    0.0078999
enh42037     1    7531300    7532300      5       3  150064        1.792     0.036566
enh42094     1    8361900    8362900      2       1  150064       3.7709    8.133e-05
enh42095     1    8372400    8373400      6       2  150064       2.5155    0.0059439
enh42096     1    8373800    8374800      3       2  150064        4.624   1.8821e-06
enh42097     1    8403100    8404100      5       3  150064       3.3751   0.00036895
enh42100     1    8411700    8412700      1       1  150064       2.0981      0.01795
enh42102     1    8423200    8424200      5       2  150064       3.9983   3.1898e-05
enh42103     1    8427100    8428100      1       1  150064       2.9348     0.001669
enh42105     1    8429400    8430400      2       1  150064       3.2593   0.00055851
enh42106     1    8432000    8433000      3       2  150064        4.388   5.7203e-06
enh42108     1    8436000    8437000      3       2  150064       4.2536    1.052e-05
enh42109     1    8440400    8441400      1       1  150064       3.7753     7.99e-05
enh42111     1    8445000    8446000      3       2  150064       4.7039   1.2763e-06
enh42113     1    8447500    8448500      2       1  150064       4.7983    8.002e-07
enh42114     1    8456700    8457700      1       1  150064       1.6541      0.04905
enh42115     1    8467000    8468000      3       2  150064       4.5486   2.6996e-06
enh42118     1    8475500    8476500      4       2  150064       5.2105   9.4144e-08
enh42122     1    8488600    8489600      1       1  150064       4.7418    1.059e-06
enh42123     1    8490600    8491600      3       2  150064       4.9891   3.0334e-07
enh42125     1    8498300    8499300      1       1  150064        5.656    7.747e-09
enh42126     1    8500900    8501900      2       1  150064       4.5893   2.2235e-06
enh42131     1    8536900    8537900      3       1  150064       3.2444   0.00058856
enh42132     1    8566700    8567700      2       1  150064       3.8356   6.2631e-05
enh42134     1    8576800    8577800      2       1  150064       2.4796     0.006576
enh42136     1    8580500    8581500      3       2  150064       2.3313    0.0098686
enh42141     1    8621000    8622000      1       1  150064       2.5716     0.005062
enh42142     1    8623000    8624000      3       2  150064       2.3761    0.0087482
enh42145     1    8649400    8650400      2       1  150064       2.5036    0.0061472
enh42146     1    8650800    8651800      3       2  150064       2.5933    0.0047533
enh42147     1    8657300    8658300      1       1  150064       3.1292    0.0008763
enh42148     1    8659200    8660200      2       1  150064       2.9415    0.0016333
enh42149     1    8662800    8663800      2       1  150064       2.2696     0.011615
enh42151     1    8690900    8691900      2       1  150064        2.889    0.0019323
enh42152     1    8700400    8701400      2       1  150064       3.7904    7.521e-05
enh42153     1    8703500    8704500      1       1  150064       2.8288     0.002336
enh42154     1    8706600    8707600      2       1  150064       2.9936    0.0013784
enh42156     1    8713800    8714800      3       1  150064         2.51    0.0060361
enh42157     1    8719100    8720100      1       1  150064       2.4949       0.0063
enh42158     1    8721800    8722800      1       1  150064       2.2886      0.01105
enh42159     1    8726100    8727100      1       1  150064       2.8965     0.001887
enh42160     1    8728000    8729000      3       1  150064       1.7973     0.036148
enh42161     1    8730000    8731000      3       2  150064       2.5074    0.0060804
enh42163     1    8741000    8742000      2       1  150064         2.38    0.0086572
enh42167     1    8758300    8759300      1       1  150064       2.7985     0.002567
enh42171     1    8767500    8768500      4       2  150064       2.4237    0.0076826
enh42172     1    8769600    8770600      2       1  150064       3.6694   0.00012155
enh42173     1    8772200    8773200      1       1  150064       1.7195      0.04276
enh42176     1    8787800    8788800      3       2  150064       3.4642   0.00026589
enh42177     1    8811600    8812600      3       1  150064       2.0125     0.022083
enh42180     1    8866700    8867700      1       1  150064       3.1217    0.0008989
enh42181     1    8871200    8872200      5       3  150064       2.2859     0.011131
enh42195     1    9001300    9002300      5       2  150064       3.0196    0.0012654
enh42237     1    9409700    9410700      1       1  150064       1.7885      0.03685
enh42240     1    9422500    9423500      4       2  150064       1.7315     0.041684
enh42283     1    9899500    9900500      1       1  150064       2.2414       0.0125
enh42284     1    9904200    9905200      1       1  150064       1.7461       0.0404
enh42285     1    9910600    9911600      3       2  150064       1.7286      0.04194
enh42341     1   10367700   10368700      3       1  150064       1.7143     0.043237
enh42343     1   10433700   10434700      1       1  150064       1.6958      0.04496
enh42435     1   11376300   11377300      3       1  150064       2.2901     0.011008
enh42463     1   11546200   11547200      1       1  150064         2.22      0.01321
enh42488     1   11849500   11850500      1       1  150064       2.1348      0.01639
enh42496     1   11942800   11943800      3       2  150064       2.1546     0.015597
enh42503     1   11990200   11991200      2       1  150064       1.7587     0.039313
enh42506     1   11997200   11998200      3       1  150064       2.7109    0.0033549
enh42507     1   11998500   11999500      2       1  150064       1.9438      0.02596
enh42508     1   12000400   12001400      4       1  150064       2.0448     0.020437
enh42509     1   12012300   12013300      9       3  150064       2.1053     0.017631
enh42519     1   12112400   12113400      5       2  150064       1.7028     0.044306
enh42579     1   12660000   12661000      6       3  150064       1.7259     0.042179
enh42598     1   14074400   14075400      2       1  150064       1.6562     0.048838
enh42621     1   14582400   14583400      3       1  150064       2.1735     0.014871
enh42622     1   14586100   14587100      6       3  150064       1.8558      0.03174
enh42676     1   15201900   15202900      3       2  150064       1.9802     0.023842
enh42684     1   15253100   15254100      4       1  150064       1.7052      0.04408
enh42722     1   15522700   15523700      5       1  150064       1.7537     0.039737
enh42738     1   15691000   15692000      2       1  150064       1.6764     0.046832
enh42848     1   16535700   16536700      2       1  150064       2.0455     0.020402
enh42851     1   16564000   16565000      2       1  150064       2.7283    0.0031827
enh42852     1   16570300   16571300      1       1  150064        2.126      0.01675
enh42853     1   16574700   16575700      1       1  150064       2.3933     0.008348
enh42854     1   16577000   16578000      2       1  150064       1.8597     0.031464
enh42855     1   16592400   16593400      2       1  150064       2.1801     0.014627
enh42857     1   16650500   16651500      1       1  150064       2.2849      0.01116
enh42859     1   16679200   16680200      1       1  150064       2.0801      0.01876
enh42863     1   16698900   16699900      2       1  150064       1.7669     0.038622
enh42866     1   16703100   16704100      4       1  150064       1.9451     0.025883
enh42871     1   16824000   16825000      3       1  150064       1.8836     0.029809
enh42899     1   17287900   17288900      3       2  150064       1.8156     0.034716
enh42904     1   17310900   17311900      2       1  150064       2.5752    0.0050092
enh42910     1   17371600   17372600      7       1  150064       2.3649    0.0090177
enh42911     1   17378500   17379500      2       1  150064       2.7791    0.0027255
enh42912     1   17385700   17386700      2       1  150064        2.242     0.012479
enh42914     1   17390000   17391000      7       3  150064       2.3775    0.0087148
enh42915     1   17393200   17394200      3       1  150064       3.0482     0.001151
enh42916     1   17407500   17408500      7       2  150064       2.5569    0.0052801
enh42973     1   18445300   18446300      1       1  150064       3.2831    0.0005133
enh42974     1   18458600   18459600      4       2  150064       2.3496    0.0093958
enh42978     1   18517400   18518400      1       1  150064       1.7081      0.04381
enh42979     1   18551500   18552500      6       2  150064       2.7663    0.0028347
enh42980     1   18556300   18557300      4       1  150064       1.7811     0.037448
enh43023     1   19416600   19417600      2       1  150064       2.0153     0.021935
enh43038     1   19640300   19641300      4       2  150064       2.1806     0.014606
enh43039     1   19641900   19642900      5       2  150064        1.834     0.033328
enh43047     1   19695600   19696600      3       2  150064       1.9097     0.028084
enh43074     1   19821700   19822700      2       1  150064       3.1151    0.0009193
enh43075     1   19831600   19832600      7       3  150064       1.9153     0.027725
enh43083     1   19966800   19967800      1       1  150064       2.3371     0.009718
enh43088     1   19983200   19984200      1       1  150064       1.8946      0.02907
enh43120     1   20651600   20652600      5       2  150064       2.2432     0.012442
enh43124     1   20700000   20701000      1       1  150064       2.6014     0.004642
enh43125     1   20703000   20704000      1       1  150064       2.4766     0.006632
enh43139     1   20805500   20806500      2       1  150064       2.0279     0.021283
enh43155     1   21059700   21060700      4       2  150064       2.9112    0.0018002
enh43158     1   21114600   21115600      2       1  150064       2.4415    0.0073133
enh43159     1   21320100   21321100      3       1  150064       2.0736     0.019059
enh43161     1   21348500   21349500      1       1  150064       2.1326      0.01648
enh43162     1   21361400   21362400      2       1  150064       1.9996     0.022773
enh43164     1   21369600   21370600      3       2  150064       1.9724     0.024282
enh43166     1   21416600   21417600      2       1  150064       2.7388    0.0030831
enh43167     1   21442900   21443900      2       1  150064        1.954     0.025349
enh43168     1   21465700   21466700      1       1  150064       2.4763     0.006638
enh43169     1   21475900   21476900      1       1  150064       3.0309     0.001219
enh43170     1   21498000   21499000      3       2  150064       2.6452    0.0040821
enh43171     1   21499600   21500600      5       3  150064        2.557    0.0052783
enh43173     1   21521100   21522100      1       1  150064       1.7381       0.0411
enh43230     1   21992200   21993200      7       4  150064       2.6037    0.0046111
enh43231     1   21998700   21999700      6       4  150064       2.9012    0.0018588
enh43232     1   22031200   22032200      3       2  150064       1.7924     0.036534
enh43233     1   22075400   22076400      1       1  150064       2.0047       0.0225
enh43234     1   22091000   22092000      1       1  150064       2.0375       0.0208
enh43259     1   22350000   22351000      5       2  150064       2.2927     0.010933
enh43260     1   22352900   22353900      7       2  150064       2.7309     0.003158
enh43266     1   22382100   22383100      2       1  150064       2.7113    0.0033512
enh43274     1   22441300   22442300      4       2  150064       2.9973    0.0013617
enh43276     1   22448100   22449100      4       2  150064       3.2651   0.00054706
enh43277     1   22454100   22455100      7       2  150064       3.4043   0.00033164
enh43283     1   22576800   22577800      8       3  150064       1.6875     0.045753
enh43337     1   23141400   23142400      9       2  150064       1.9781     0.023959
enh43403     1   23939400   23940400      3       1  150064        2.028     0.021279
enh43408     1   24085500   24086500      1       1  150064       1.8901      0.02937
enh43414     1   24120800   24121800      1       1  150064       1.9058      0.02834
enh43429     1   24372500   24373500      3       1  150064       2.5782    0.0049652
enh43445     1   24712600   24713600      4       1  150064       2.1959     0.014051
enh43446     1   24718800   24719800      1       1  150064        1.765      0.03878
enh43456     1   24867700   24868700      7       3  150064       2.6794    0.0036878
enh43621     1   26877400   26878400      2       1  150064       1.9891     0.023348
enh43622     1   26881500   26882500      2       1  150064       1.8363     0.033157
enh43625     1   26900900   26901900      5       3  150064       1.7477     0.040262
enh43629     1   27026600   27027600      2       1  150064       1.9902     0.023285
enh43631     1   27040800   27041800      2       1  150064       1.8779     0.030197
enh43633     1   27047600   27048600      2       1  150064       2.6519    0.0040023
enh43634     1   27052700   27053700      1       1  150064       2.6789     0.003693
enh43636     1   27076300   27077300      1       1  150064       2.7081     0.003383
enh43637     1   27079400   27080400      2       1  150064       2.5595    0.0052415
enh43638     1   27094400   27095400      1       1  150064       2.7557     0.002928
enh43639     1   27097900   27098900      1       1  150064       2.7473     0.003004
enh43648     1   27204100   27205100      1       1  150064       2.0777      0.01887
enh43649     1   27214500   27215500      1       1  150064       2.4794      0.00658
enh43653     1   27247000   27248000      2       1  150064       2.7103    0.0033606
enh43654     1   27249500   27250500      1       1  150064        2.512     0.006003
enh43655     1   27322000   27323000      1       1  150064       2.0699      0.01923
enh43668     1   27397200   27398200      2       1  150064       3.3197   0.00045054
enh43670     1   27425500   27426500      1       1  150064         2.29      0.01101
enh43674     1   27444100   27445100      1       1  150064       1.8468      0.03239
enh43675     1   27448700   27449700      1       1  150064       2.1775      0.01472
enh43676     1   27450800   27451800      1       1  150064       3.3091    0.0004679
enh43694     1   27667900   27668900      2       1  150064       2.6571    0.0039408
enh43731     1   27900100   27901100      2       1  150064       1.9362     0.026424
enh43739     1   27932200   27933200      1       1  150064       2.0323      0.02106
enh43742     1   27951200   27952200      1       1  150064       2.1084       0.0175
enh43774     1   28431300   28432300      2       1  150064       1.9801     0.023844
enh43778     1   28523200   28524200      6       4  150064       1.7939     0.036417
enh43785     1   28623000   28624000      3       2  150064       2.0438     0.020484
enh43787     1   28698000   28699000      2       1  150064       1.9834     0.023663
enh43791     1   28781800   28782800      2       1  150064       1.8159     0.034693
enh43797     1   28878200   28879200      1       1  150064       2.8194     0.002406
enh43798     1   28905600   28906600      1       1  150064        2.917     0.001767
enh43803     1   28967100   28968100      2       1  150064       2.2745     0.011467
enh43804     1   28970400   28971400      1       1  150064       2.3123      0.01038
enh43805     1   28973700   28974700      2       1  150064       2.0484     0.020261
enh43807     1   28990200   28991200      5       2  150064       3.6148   0.00015029
enh43812     1   29070000   29071000      2       1  150064       3.3538   0.00039852
enh43815     1   29081000   29082000      1       1  150064       3.0777     0.001043
enh43818     1   29111200   29112200      1       1  150064       2.4417      0.00731
enh43821     1   29156800   29157800      2       1  150064        2.512     0.006002
enh43822     1   29161600   29162600      6       2  150064       2.9663    0.0015069
enh43825     1   29211400   29212400      4       1  150064       2.1822     0.014546
enh43828     1   29242000   29243000      2       1  150064       2.8521    0.0021717
enh43830     1   29369600   29370600      2       1  150064        3.021    0.0012595
enh43831     1   29459800   29460800      2       1  150064       1.7028     0.044305
enh43834     1   29490700   29491700      1       1  150064       2.7472     0.003005
enh43837     1   29505000   29506000      3       2  150064       2.5506    0.0053764
enh43841     1   29555700   29556700      4       2  150064       1.8991     0.028773
enh43842     1   29557600   29558600      3       1  150064       2.1232     0.016867
enh43843     1   29575300   29576300      3       2  150064       2.6613    0.0038925
enh43861     1   30457500   30458500      4       2  150064       4.7347   1.0966e-06
enh43862     1   30507000   30508000      4       2  150064       2.5053    0.0061176
enh43869     1   31138400   31139400      3       2  150064       2.5136    0.0059746
enh43871     1   31180300   31181300     12       2  150064       1.6714     0.047325
enh43875     1   31194600   31195600      3       2  150064       1.7283     0.041964
enh43888     1   31274600   31275600      1       1  150064       1.7209      0.04263
enh43889     1   31282600   31283600      1       1  150064       1.7529      0.03981
enh43929     1   31594600   31595600      2       1  150064       2.0356     0.020896
enh43938     1   31673800   31674800      3       1  150064       2.4891     0.006403
enh43940     1   31688100   31689100     11       2  150064       3.1441   0.00083309
enh43941     1   31691100   31692100      5       3  150064       3.4681   0.00026212
enh43942     1   31696500   31697500      6       1  150064        3.346   0.00040989
enh43943     1   31700400   31701400      2       1  150064       3.2792   0.00052052
enh43944     1   31707000   31708000      4       1  150064       2.0923     0.018207
enh43946     1   31770900   31771900      2       1  150064       3.3482   0.00040666
enh43947     1   31772000   31773000      6       2  150064       3.9116   4.5846e-05
enh43948     1   31841400   31842400      2       1  150064       1.6729     0.047174
enh43949     1   31844000   31845000      1       1  150064        3.082     0.001028
enh43950     1   31848700   31849700      2       1  150064       4.2058   1.3006e-05
enh43952     1   31854600   31855600      3       1  150064       4.3807   5.9157e-06
enh43953     1   31862600   31863600      7       2  150064       3.8162   6.7756e-05
enh43954     1   31866800   31867800      4       1  150064       2.8658    0.0020799
enh43955     1   31888300   31889300      2       1  150064        2.709    0.0033745
enh43956     1   31891200   31892200      2       1  150064       2.9711    0.0014836
enh43957     1   31893900   31894900      3       1  150064       2.0048      0.02249
enh43958     1   31895200   31896200      5       2  150064       2.0482     0.020269
enh43967     1   32029700   32030700      1       1  150064       2.3782     0.008699
enh43981     1   32138100   32139100      3       1  150064       1.7157     0.043107
enh44043     1   32592600   32593600      3       2  150064       1.6917     0.045349
enh44046     1   32616800   32617800      1       1  150064       2.0177      0.02181
enh44058     1   32704500   32705500      2       1  150064       1.6513     0.049341
enh44059     1   32707600   32708600      3       1  150064       1.7063     0.043974
enh44067     1   32810800   32811800      1       1  150064        2.932     0.001684
enh44102     1   33280300   33281300      3       1  150064       2.2349     0.012712
enh44107     1   33337900   33338900      2       1  150064        1.997     0.022915
enh44136     1   33564600   33565600      1       1  150064       2.2931      0.01092
enh44161     1   33760900   33761900      3       1  150064       1.8874     0.029554
enh44162     1   33766000   33767000      3       2  150064       2.3437    0.0095463
enh44236     1   35318300   35319300      4       2  150064       1.8872     0.029566
enh44237     1   35323100   35324100      3       2  150064       2.0918     0.018229
enh44238     1   35325400   35326400      1       1  150064       2.2918      0.01096
enh44246     1   35586200   35587200      2       1  150064       1.7055      0.04405
enh44252     1   35675800   35676800      3       1  150064       3.5077   0.00022599
enh44255     1   35737000   35738000      1       1  150064       1.6809      0.04639
enh44271     1   36002400   36003400      2       1  150064       3.0799    0.0010355
enh44274     1   36019200   36020200      1       1  150064       3.5948    0.0001623
enh44281     1   36102400   36103400      2       1  150064       3.6011   0.00015847
enh44287     1   36174300   36175300      2       1  150064       2.5094    0.0060466
enh44290     1   36276100   36277100      1       1  150064       1.7772      0.03777
enh44291     1   36310600   36311600      2       1  150064       2.7211    0.0032536
enh44292     1   36316600   36317600      3       2  150064       3.0233    0.0012503
enh44297     1   36398300   36399300      1       1  150064        3.492    0.0002397
enh44299     1   36400200   36401200      3       1  150064       1.9613     0.024924
enh44300     1   36401300   36402300      3       2  150064       2.5871    0.0048389
enh44303     1   36553200   36554200      1       1  150064       3.1405    0.0008432
enh44304     1   36555500   36556500      3       2  150064        3.192   0.00070642
enh44306     1   36565000   36566000      6       2  150064       2.3137     0.010343
enh44307     1   36581300   36582300      3       1  150064       2.1813     0.014579
enh44308     1   36584300   36585300      2       1  150064       1.8279     0.033785
enh44309     1   36599600   36600600      2       1  150064       3.6763   0.00011831
enh44310     1   36602700   36603700      3       1  150064       3.7723   8.0882e-05
enh44311     1   36607500   36608500      2       1  150064       3.3975   0.00034006
enh44312     1   36613100   36614100      3       1  150064       3.8801   5.2202e-05
enh44313     1   36616400   36617400      2       1  150064       4.0756   2.2946e-05
enh44318     1   36631300   36632300      2       1  150064       3.9408   4.0604e-05
enh44321     1   36641600   36642600      3       1  150064       2.9718    0.0014803
enh44362     1   37169300   37170300      2       1  150064       2.2748     0.011458
enh44378     1   37421000   37422000      6       3  150064        1.942     0.026069
enh44379     1   37426500   37427500      4       2  150064       2.1938     0.014124
enh44430     1   38271800   38272800      4       2  150064       2.3417     0.009599
enh44436     1   38318700   38319700      1       1  150064       3.1126    0.0009271
enh44439     1   38323500   38324500      1       1  150064       3.1702    0.0007616
enh44441     1   38395700   38396700      3       1  150064       2.8765    0.0020106
enh44475     1   38739800   38740800      2       1  150064        3.069     0.001074
enh44477     1   38836500   38837500      1       1  150064       2.9303     0.001693
enh44479     1   38898600   38899600      2       1  150064       1.9094     0.028103
enh44480     1   38910200   38911200      5       2  150064       2.8673    0.0020696
enh44496     1   39192300   39193300      4       2  150064       2.8316    0.0023155
enh44497     1   39194200   39195200      2       1  150064       2.6361    0.0041932
enh44498     1   39206500   39207500      2       1  150064       1.7498     0.040076
enh44510     1   39407300   39408300      2       1  150064       1.6718     0.047283
enh44514     1   39490800   39491800      2       1  150064       1.8507     0.032107
enh44515     1   39492800   39493800      5       2  150064       1.7435     0.040624
enh44518     1   39541800   39542800      2       1  150064       2.9168    0.0017683
enh44546     1   39660400   39661400      2       1  150064       2.1287     0.016641
enh44569     1   39862000   39863000      1       1  150064       2.2334      0.01276
enh44570     1   39863700   39864700      2       1  150064       1.6897     0.045544
enh44579     1   39916300   39917300      2       1  150064       1.7229      0.04245
enh44584     1   40091000   40092000      1       1  150064       2.1072      0.01755
enh44586     1   40118700   40119700      4       2  150064       1.7309     0.041736
enh44588     1   40166200   40167200      1       1  150064       3.3126    0.0004621
enh44594     1   40308200   40309200      2       1  150064       1.8236     0.034103
enh44597     1   40345800   40346800      3       1  150064       2.1568     0.015512
enh44600     1   40352500   40353500      3       2  150064       2.1945     0.014101
enh44601     1   40358500   40359500      2       1  150064       2.3012     0.010691
enh44602     1   40362200   40363200      3       2  150064       2.9081    0.0018181
enh44603     1   40364500   40365500      2       1  150064        1.836     0.033181
enh44645     1   40997800   40998800      1       1  150064       1.8274      0.03382
enh44654     1   41155700   41156700      3       2  150064       2.3236     0.010073
enh44659     1   41178800   41179800      3       2  150064       2.5619    0.0052053
enh44676     1   41447000   41448000      2       1  150064       2.1477     0.015868
enh44677     1   41468800   41469800      5       2  150064        2.221     0.013176
enh44682     1   41574600   41575600      4       2  150064       2.1731     0.014886
enh44683     1   41617400   41618400      1       1  150064       2.6113      0.00451
enh44684     1   41658000   41659000      1       1  150064       2.6002     0.004659
enh44686     1   41740100   41741100      2       1  150064       2.0405     0.020651
enh44694     1   41836900   41837900      2       1  150064       2.6367    0.0041863
enh44695     1   41841700   41842700      3       1  150064       2.9341    0.0016728
enh44696     1   41842700   41843700      4       2  150064       2.6422    0.0041181
enh44697     1   41845300   41846300      1       1  150064       3.4912    0.0002404
enh44701     1   41878900   41879900      7       3  150064       2.2567     0.012013
enh44703     1   41889400   41890400      3       1  150064       2.1286     0.016642
enh44705     1   41897600   41898600      8       3  150064       1.9074     0.028234
enh44711     1   41950600   41951600      4       2  150064       3.2566   0.00056377
enh44712     1   41960400   41961400      4       2  150064       3.2234    0.0006334
enh44714     1   41973100   41974100      3       2  150064       2.1461     0.015934
enh44802     1   42845000   42846000      1       1  150064       2.2319      0.01281
enh44833     1   43415000   43416000      8       2  150064       1.9734     0.024226
enh44836     1   43427100   43428100      5       2  150064       2.6018    0.0046374
enh44859     1   43763700   43764700      4       2  150064       2.9943    0.0013752
enh44860     1   43782100   43783100      1       1  150064          3.2    0.0006871
enh44865     1   43826700   43827700      1       1  150064       2.7397     0.003075
enh44866     1   43830800   43831800      2       1  150064       1.9653     0.024692
enh44868     1   43845800   43846800      2       1  150064       2.7918    0.0026209
enh44870     1   43856500   43857500      3       1  150064       3.6146   0.00015038
enh44872     1   43917700   43918700      2       1  150064       2.3167     0.010261
enh44873     1   43920200   43921200      3       2  150064       4.1734   1.5006e-05
enh44876     1   44000600   44001600      2       1  150064       2.0396     0.020696
enh44878     1   44015800   44016800      3       1  150064       2.0885     0.018378
enh44879     1   44022900   44023900      1       1  150064       3.0287     0.001228
enh44881     1   44029000   44030000      1       1  150064       5.2188    9.004e-08
enh44884     1   44035100   44036100      3       1  150064       3.2869    0.0005064
enh44885     1   44038200   44039200      2       1  150064       2.3046     0.010596
enh44886     1   44042900   44043900      4       2  150064       3.9293   4.2603e-05
enh44887     1   44047400   44048400      5       2  150064       2.8226    0.0023819
enh44888     1   44052800   44053800      2       1  150064       1.9358     0.026443
enh44889     1   44114300   44115300      5       2  150064       4.0012   3.1507e-05
enh44890     1   44117600   44118600      3       2  150064       4.0608   2.4453e-05
enh44892     1   44153500   44154500      2       1  150064       3.3194   0.00045107
enh44893     1   44157300   44158300      2       1  150064       2.6823    0.0036562
enh44897     1   44195400   44196400      2       1  150064       2.5985    0.0046822
enh44898     1   44197600   44198600      2       1  150064        4.844   6.3641e-07
enh44899     1   44228800   44229800      1       1  150064       3.2448    0.0005877
enh44901     1   44231800   44232800      1       1  150064       3.3254    0.0004415
enh44902     1   44251600   44252600      2       1  150064       2.3699    0.0088966
enh44906     1   44318600   44319600      2       1  150064        3.435   0.00029627
enh44909     1   44334000   44335000      2       1  150064       2.8449    0.0022214
enh44910     1   44346700   44347700      4       2  150064       3.7858   7.6597e-05
enh44911     1   44378100   44379100      3       2  150064       2.5971    0.0047002
enh44912     1   44378900   44379900      3       1  150064       2.3965    0.0082753
enh44913     1   44400300   44401300      3       2  150064        1.882     0.029916
enh44916     1   44415700   44416700      1       1  150064       3.1968    0.0006947
enh44918     1   44424500   44425500      2       1  150064       3.2039    0.0006778
enh44919     1   44431200   44432200      2       1  150064        3.084    0.0010214
enh44921     1   44439100   44440100      2       1  150064       1.9816     0.023762
enh44922     1   44442000   44443000      2       1  150064        3.126   0.00088601
enh44923     1   44442800   44443800      5       2  150064       2.5588    0.0052521
enh44924     1   44446400   44447400      4       2  150064       1.9799      0.02386
enh44926     1   44456100   44457100      1       1  150064       2.0898      0.01832
enh44927     1   44458100   44459100      1       1  150064       2.9213     0.001743
enh44928     1   44460300   44461300      3       1  150064       2.1489     0.015823
enh44931     1   44479100   44480100      2       1  150064       3.2733   0.00053156
enh44932     1   44485700   44486700      1       1  150064       1.8609      0.03138
enh44939     1   44677800   44678800      1       1  150064       2.7892     0.002642
enh44940     1   44680100   44681100      2       1  150064       1.8408     0.032822
enh44966     1   45005900   45006900      7       2  150064       1.7753     0.037926
enh45006     1   45291800   45292800      2       1  150064        1.881     0.029989
enh45009     1   45305000   45306000      3       2  150064       1.7558     0.039565
enh45101     1   47023900   47024900      1       1  150064       2.0179       0.0218
enh45118     1   47640500   47641500      4       2  150064       1.8457     0.032464
enh45146     1   48247800   48248800      4       2  150064       1.9651     0.024701
enh45150     1   48274300   48275300      4       2  150064        2.135     0.016379
enh45152     1   48279900   48280900      1       1  150064       2.2386      0.01259
enh45154     1   48292600   48293600      2       1  150064       2.4042    0.0081033
enh45157     1   48347200   48348200      2       1  150064       1.9375      0.02634
enh45161     1   48399800   48400800      5       2  150064       1.7379     0.041113
enh45197     1   50581900   50582900      1       1  150064       2.3421     0.009588
enh45199     1   50605200   50606200      1       1  150064       1.9783      0.02395
enh45200     1   50641100   50642100      2       1  150064       2.2838     0.011192
enh45238     1   51985500   51986500      4       2  150064       1.6839     0.046102
enh45318     1   53642100   53643100      3       2  150064        2.092     0.018219
enh45320     1   53661000   53662000      1       1  150064       2.0792       0.0188
enh45322     1   53684300   53685300      2       1  150064       2.1388     0.016228
enh45324     1   53702100   53703100      4       2  150064       2.5829    0.0048987
enh45326     1   53745700   53746700      5       2  150064       2.7979    0.0025716
enh45332     1   53775200   53776200      4       2  150064       1.8483     0.032277
enh45337     1   53841200   53842200      6       4  150064       2.3968    0.0082703
enh45339     1   53861500   53862500      1       1  150064       3.0214     0.001258
enh45364     1   54336400   54337400      1       1  150064        1.657      0.04876
enh45373     1   54447400   54448400      1       1  150064       2.3782     0.008699
enh45374     1   54448200   54449200      2       1  150064       2.3025     0.010653
enh45387     1   54667500   54668500      3       2  150064       2.1177     0.017099
enh45388     1   54685500   54686500      5       2  150064       1.8345     0.033287
enh45426     1   54825800   54826800      3       1  150064       1.7609     0.039126
enh45433     1   54845400   54846400      5       2  150064       1.8482     0.032285
enh45434     1   54850200   54851200      1       1  150064       2.1615      0.01533
enh45470     1   55323400   55324400      6       3  150064       1.7591     0.039279
enh45504     1   56046400   56047400      4       2  150064       1.6724     0.047227
enh45507     1   56184600   56185600      2       1  150064       1.7767      0.03781
enh45519     1   56902600   56903600      6       2  150064       2.4365    0.0074143
enh45552     1   57286200   57287200      6       2  150064       2.0605     0.019677
enh45601     1   58875200   58876200      5       2  150064       1.9207     0.027384
enh45624     1   59323600   59324600      3       2  150064       2.1509     0.015741
enh45648     1   59612600   59613600      3       1  150064       1.7397     0.040958
enh45650     1   59622000   59623000      8       1  150064       1.6942     0.045117
enh45683     1   60217800   60218800      4       2  150064        2.363    0.0090627
enh45692     1   60452000   60453000      1       1  150064       2.4008      0.00818
enh45701     1   60969000   60970000      3       2  150064       2.8514    0.0021761
enh45703     1   61087300   61088300      6       3  150064       3.1695   0.00076338
enh45705     1   61121200   61122200      7       2  150064       3.6718   0.00012041
enh45706     1   61123400   61124400      1       1  150064       4.1336    1.786e-05
enh45709     1   61228600   61229600      3       2  150064       2.6394    0.0041522
enh45721     1   61377000   61378000      5       3  150064       1.8739     0.030474
enh45722     1   61382400   61383400      4       2  150064       2.5665    0.0051372
enh45723     1   61387400   61388400      1       1  150064        1.861      0.03137
enh45725     1   61401400   61402400      2       1  150064       1.7825     0.037332
enh45731     1   61449400   61450400      2       1  150064        1.737     0.041192
enh45733     1   61455600   61456600      2       1  150064       2.5657    0.0051491
enh45776     1   61696000   61697000      3       1  150064       1.8764     0.030301
enh45777     1   61703800   61704800      5       3  150064       1.6634     0.048112
enh45780     1   61709500   61710500      3       1  150064       2.0719     0.019136
enh45800     1   61809200   61810200      2       1  150064       1.7714     0.038245
enh45806     1   61869400   61870400      1       1  150064       2.1912      0.01422
enh45813     1   61978200   61979200      2       1  150064       2.3353    0.0097627
enh45852     1   63476500   63477500      2       1  150064       3.3798    0.0003627
enh45856     1   63664100   63665100      1       1  150064       1.8715      0.03064
enh45885     1   64504400   64505400      1       1  150064       2.6022     0.004631
enh45910     1   64947500   64948500      1       1  150064       1.7013      0.04444
enh45913     1   64959100   64960100      1       1  150064       2.5293     0.005715
enh45917     1   64974200   64975200      3       2  150064       1.8889     0.029449
enh45936     1   65360200   65361200      3       1  150064       1.8943     0.029093
enh45940     1   65382900   65383900      3       1  150064       3.4743   0.00025612
enh45941     1   65398000   65399000      3       1  150064       2.3488    0.0094178
enh45942     1   65398500   65399500      4       2  150064       2.4436    0.0072702
enh45943     1   65399600   65400600      2       1  150064       2.4884    0.0064156
enh45944     1   65421800   65422800      2       1  150064       2.4354    0.0074375
enh45949     1   65514200   65515200      4       2  150064       1.7229     0.042449
enh45951     1   65529400   65530400      3       2  150064       1.7161     0.043068
enh45953     1   65579700   65580700      3       1  150064        2.237     0.012642
enh45954     1   65615300   65616300      2       1  150064       2.3592    0.0091569
enh45955     1   65615900   65616900      1       1  150064       2.0298      0.02119
enh45957     1   65633000   65634000      1       1  150064       2.3522     0.009332
enh45960     1   65640100   65641100      5       1  150064       1.8082     0.035289
enh45981     1   66153400   66154400      5       2  150064       2.5597    0.0052388
enh45983     1   66277600   66278600      1       1  150064       1.6821      0.04627
enh45985     1   66425100   66426100      4       2  150064       1.9979     0.022864
enh45988     1   66444700   66445700      1       1  150064       2.6173     0.004432
enh45989     1   66451100   66452100      1       1  150064       2.6555     0.003959
enh45990     1   66456500   66457500      4       2  150064       1.6594     0.048515
enh45992     1   66464200   66465200      1       1  150064       2.1794      0.01465
enh45993     1   66477900   66478900      3       2  150064        2.579    0.0049537
enh46004     1   66673200   66674200      3       2  150064       1.8624     0.031277
enh46006     1   66730900   66731900      2       1  150064        2.583    0.0048974
enh46007     1   66731800   66732800      3       1  150064       2.5618    0.0052059
enh46008     1   66732900   66733900      1       1  150064       2.4753     0.006656
enh46009     1   66736600   66737600      2       1  150064       1.7028     0.044304
enh46011     1   66744500   66745500      2       1  150064       1.9926     0.023152
enh46054     1   68078300   68079300      2       1  150064       1.6808     0.046401
enh46055     1   68083500   68084500      4       2  150064        2.658    0.0039299
enh46070     1   68189200   68190200      1       1  150064       2.0043      0.02252
enh46076     1   68214400   68215400      2       1  150064       2.0104     0.022192
enh46080     1   68258300   68259300      3       2  150064       2.4451    0.0072414
enh46081     1   68269200   68270200      3       2  150064       2.5673    0.0051245
enh46082     1   68296000   68297000      3       2  150064       3.3379   0.00042212
enh46083     1   68315900   68316900      5       2  150064       2.6032    0.0046185
enh46084     1   68321200   68322200      3       2  150064       2.5403    0.0055384
enh46085     1   68354100   68355100      5       2  150064       2.2074     0.013644
enh46126     1   70204800   70205800      2       1  150064       2.1448     0.015985
enh46130     1   70311700   70312700      1       1  150064       1.8971      0.02891
enh46155     1   73530900   73531900      4       1  150064       4.7289   1.1289e-06
enh46157     1   74058900   74059900      3       1  150064       2.6569    0.0039432
enh46177     1   75540600   75541600      3       2  150064       2.4918    0.0063553
enh46197     1   76620200   76621200      2       1  150064       1.6795     0.046531
enh46208     1   77134500   77135500      5       2  150064       3.4686    0.0002616
enh46219     1   77484100   77485100      6       1  150064       2.2316     0.012822
enh46221     1   77503500   77504500      4       2  150064       1.7371     0.041187
enh46235     1   77939200   77940200      5       2  150064       2.0343     0.020962
enh46252     1   78299000   78300000      1       1  150064       2.6962     0.003507
enh46254     1   78446500   78447500      1       1  150064        2.645     0.004084
enh46258     1   78561700   78562700      2       1  150064       1.7587     0.039313
enh46263     1   79114600   79115600      1       1  150064       2.3844     0.008554
enh46284     1   82136000   82137000      3       2  150064       2.0532     0.020027
enh46285     1   82146100   82147100      1       1  150064       3.0902        0.001
enh46300     1   83910800   83911800      4       2  150064       1.7015      0.04442
enh46301     1   84157600   84158600      3       2  150064       2.2405     0.012529
enh46303     1   84226400   84227400      6       2  150064       1.6781     0.046661
enh46307     1   84267700   84268700      3       2  150064       3.6801   0.00011655
enh46319     1   84541800   84542800      1       1  150064       1.8123      0.03497
enh46322     1   84628700   84629700      1       1  150064       2.3811      0.00863
enh46323     1   84639400   84640400      1       1  150064        1.923      0.02724
enh46352     1   85219300   85220300      7       2  150064       1.6476     0.049718
enh46377     1   85872600   85873600      1       1  150064       2.0853      0.01852
enh46378     1   85893000   85894000      4       2  150064       2.2314     0.012827
enh46380     1   85906300   85907300      3       1  150064       1.7187     0.042831
enh46381     1   85914700   85915700      8       3  150064       2.0648     0.019472
enh46386     1   86043800   86044800      2       1  150064       2.2819     0.011249
enh46426     1   87813600   87814600      2       1  150064       2.0389     0.020731
enh46434     1   88065300   88066300      2       1  150064       2.9528    0.0015745
enh46436     1   88108200   88109200      1       1  150064       2.1609      0.01535
enh46438     1   88148100   88149100      5       2  150064       1.9287     0.026887
enh46439     1   88148800   88149800      3       2  150064       2.5086      0.00606
enh46469     1   89829400   89830400      3       2  150064       1.8499     0.032165
enh46490     1   90126000   90127000      3       2  150064       2.0489     0.020237
enh46491     1   90185100   90186100      1       1  150064       1.6991      0.04465
enh46495     1   90222800   90223800      3       2  150064       1.8802     0.030044
enh46498     1   90273800   90274800      1       1  150064       2.1419       0.0161
enh46502     1   90307600   90308600      3       2  150064       2.4101    0.0079752
enh46525     1   91440000   91441000      1       1  150064       2.1706      0.01498
enh46527     1   91478600   91479600      3       1  150064       2.2465     0.012336
enh46529     1   91482500   91483500      4       2  150064       2.8199    0.0024016
enh46542     1   92116700   92117700      2       1  150064       1.8662     0.031005
enh46554     1   92246600   92247600      4       2  150064       1.9718     0.024316
enh46570     1   92765800   92766800      4       2  150064       2.8423    0.0022392
enh46574     1   93248800   93249800      3       2  150064       1.6915      0.04537
enh46582     1   93400300   93401300      4       1  150064       2.3802    0.0086515
enh46584     1   93415800   93416800      3       1  150064       1.8399     0.032888
enh46587     1   93438000   93439000      1       1  150064       1.6825      0.04624
enh46662     1   94528800   94529800      1       1  150064       1.7507         0.04
enh46684     1   94992800   94993800      1       1  150064       2.1873      0.01436
enh46703     1   95329900   95330900      5       3  150064       2.6659    0.0038386
enh46712     1   95387600   95388600      1       1  150064       1.7197      0.04274
enh46717     1   95437200   95438200      2       1  150064       2.2949      0.01087
enh46720     1   95448300   95449300      3       2  150064        1.731     0.041722
enh46721     1   95454900   95455900      1       1  150064       1.9067      0.02828
enh46728     1   95507500   95508500      2       1  150064       2.0905     0.018287
enh46732     1   95552200   95553200      3       1  150064       2.2242     0.013066
enh46734     1   95693400   95694400      3       2  150064       1.9893     0.023335
enh46735     1   95697800   95698800      3       2  150064       2.5955    0.0047225
enh46737     1   95709400   95710400      5       3  150064       1.8538     0.031883
enh46739     1   95773800   95774800      5       2  150064       2.7526    0.0029562
enh46740     1   95786400   95787400      5       3  150064       3.5002   0.00023246
enh46741     1   95787000   95788000      2       1  150064       2.8428    0.0022362
enh46750     1   96881600   96882600      3       2  150064       2.7545    0.0029395
enh46752     1   96952900   96953900      2       1  150064       2.3162     0.010272
enh46756     1   97019500   97020500      2       1  150064       2.0611     0.019648
enh46757     1   97063200   97064200      1       1  150064       2.7308     0.003159
enh46758     1   97185800   97186800      2       1  150064       1.7221     0.042524
enh46759     1   97190100   97191100      3       1  150064       3.3608   0.00038864
enh46760     1   97206500   97207500      3       1  150064       2.4378    0.0073895
enh46761     1   97213100   97214100      2       1  150064       2.1013     0.017805
enh46765     1   97610700   97611700      1       1  150064       2.1594      0.01541
enh46767     1   97764800   97765800      6       3  150064       3.3466   0.00040908
enh46769     1   98096000   98097000      1       1  150064       2.5085     0.006062
enh46770     1   98206200   98207200      2       1  150064        3.546   0.00019555
enh46771     1   98297500   98298500      2       1  150064       5.3535   4.3124e-08
enh46772     1   98383200   98384200      3       2  150064       5.4966   1.9356e-08
enh46774     1   98499500   98500500      3       2  150064       6.0125   9.1348e-10
enh46775     1   98501100   98502100      3       2  150064       6.4183   6.8889e-11
enh46776     1   98517900   98518900      1       1  150064       2.4732     0.006695
enh46777     1   98567400   98568400      2       1  150064       3.3867   0.00035373
enh46778     1   98569300   98570300      1       1  150064        3.596    0.0001616
enh46779     1   98853400   98854400      3       2  150064        1.968     0.024534
enh46782     1   99169800   99170800      1       1  150064       1.9897      0.02331
enh46827     1  100994600  100995600      1       1  150064        1.693      0.04523
enh46829     1  101265100  101266100      2       1  150064       1.9522     0.025456
enh46840     1  101669400  101670400      4       1  150064       1.6696     0.047503
enh46846     1  101905900  101906900      4       2  150064       2.1239     0.016841
enh46850     1  103318700  103319700      4       2  150064       2.2223      0.01313
enh46868     1  108508200  108509200      5       3  150064       2.2686     0.011647
enh46874     1  108740200  108741200      6       2  150064       2.6406    0.0041376
enh46972     1  110052800  110053800      4       2  150064       1.8154     0.034728
enh46976     1  110081800  110082800      2       1  150064       2.0187     0.021761
enh46989     1  110178500  110179500      3       2  150064       1.7713     0.038254
enh46992     1  110191200  110192200      7       2  150064       1.8139     0.034845
enh46994     1  110199400  110200400      4       2  150064        1.982     0.023742
enh47022     1  110438200  110439200      5       2  150064       1.9161     0.027674
enh47023     1  110446700  110447700      1       1  150064       1.7552      0.03961
enh47062     1  110809400  110810400      3       1  150064       1.6898      0.04553
enh47065     1  110886600  110887600      4       2  150064       2.0536     0.020009
enh47067     1  110888500  110889500      2       1  150064       1.9859     0.023522
enh47070     1  110892900  110893900      2       1  150064       2.1775     0.014723
enh47075     1  111009000  111010000      4       2  150064       1.8261     0.033916
enh47081     1  111107900  111108900      3       1  150064       2.4798    0.0065734
enh47094     1  111257000  111258000      5       2  150064       1.9954     0.023002
enh47099     1  111323300  111324300      3       1  150064       2.0122     0.022099
enh47124     1  112148100  112149100      2       1  150064       2.1242     0.016827
enh47125     1  112164200  112165200      6       3  150064       2.1895     0.014281
enh47128     1  112202800  112203800      5       3  150064        2.294     0.010897
enh47142     1  112384900  112385900      7       2  150064       2.1429      0.01606
enh47143     1  112385500  112386500      5       1  150064       1.7045     0.044144
enh47152     1  112443600  112444600      3       2  150064       2.7983    0.0025686
enh47153     1  112446600  112447600      1       1  150064       2.0661      0.01941
enh47155     1  112462700  112463700      4       1  150064       2.3463    0.0094814
enh47156     1  112485300  112486300      4       2  150064       3.9083   4.6479e-05
enh47157     1  112490800  112491800      5       2  150064       1.6947     0.045069
enh47158     1  112498500  112499500      1       1  150064       2.0179       0.0218
enh47160     1  112506400  112507400      4       2  150064       2.1583     0.015451
enh47165     1  112568200  112569200      2       1  150064       3.2769   0.00052482
enh47166     1  112572800  112573800      6       3  150064       3.0465    0.0011576
enh47179     1  112936600  112937600      4       1  150064       1.8506     0.032113
enh47180     1  112940700  112941700      4       1  150064       2.2752     0.011447
enh47181     1  112944000  112945000      2       1  150064       2.2625     0.011834
enh47182     1  112959300  112960300      3       1  150064       2.3358    0.0097496
enh47183     1  112980800  112981800      4       2  150064       2.4279    0.0075923
enh47185     1  113007200  113008200      1       1  150064       2.0222      0.02158
enh47188     1  113159400  113160400      3       2  150064       3.7995   7.2484e-05
enh47191     1  113179500  113180500      1       1  150064       3.2955    0.0004912
enh47192     1  113215900  113216900      2       1  150064       3.0364    0.0011973
enh47193     1  113218500  113219500      3       2  150064       2.2042     0.013755
enh47194     1  113230800  113231800      2       1  150064       2.4976    0.0062517
enh47219     1  113682800  113683800      1       1  150064       1.6575      0.04871
enh47220     1  113683500  113684500      1       1  150064       1.6575      0.04871
enh47223     1  113765800  113766800      4       2  150064       1.7006     0.044507
enh47270     1  115047100  115048100      5       3  150064       1.8815     0.029955
enh47275     1  115257400  115258400      2       1  150064       1.7788     0.037633
enh47276     1  115259400  115260400      2       1  150064       1.9462     0.025816
enh47277     1  115294800  115295800      3       2  150064       2.2466     0.012332
enh47280     1  115444200  115445200      4       2  150064       2.7194      0.00327
enh47283     1  115627700  115628700      3       2  150064         3.46   0.00027013
enh47287     1  115736600  115737600      8       3  150064        3.032    0.0012147
enh47289     1  115906700  115907700      6       2  150064       2.6484    0.0040439
enh47292     1  116185700  116186700      1       1  150064       2.1895      0.01428
enh47298     1  116219400  116220400      3       2  150064       1.9971     0.022909
enh47304     1  116451200  116452200      7       3  150064        1.667     0.047757
enh47324     1  116853800  116854800      3       1  150064       2.0385      0.02075
enh47358     1  117189300  117190300      1       1  150064       1.7897      0.03675
enh47359     1  117195200  117196200      1       1  150064        2.002      0.02264
enh47368     1  117253700  117254700      6       2  150064       1.6534      0.04912
enh47370     1  117305600  117306600      3       2  150064       2.1517     0.015709
enh47371     1  117349800  117350800      1       1  150064       3.2432    0.0005909
enh47372     1  117362700  117363700      3       1  150064       3.3363   0.00042444
enh47373     1  117368000  117369000      2       1  150064       2.8818    0.0019769
enh47374     1  117376200  117377200      4       2  150064       3.3237    0.0004441
enh47409     1  117714300  117715300      4       2  150064       2.8175    0.0024202
enh47446     1  120183200  120184200      3       2  150064       1.7921     0.036562
enh47447     1  120188200  120189200      1       1  150064       1.9527      0.02543
enh47563     1  145588000  145589000      3       1  150064       1.9471     0.025762
enh47566     1  145630400  145631400      2       1  150064       1.6689      0.04757
enh47571     1  146639900  146640900      1       1  150064       2.1682      0.01507
enh47572     1  146641200  146642200      7       2  150064       2.1667      0.01513
enh47573     1  146645200  146646200      6       1  150064       2.0854     0.018517
enh47574     1  146695000  146696000      4       2  150064       2.9635    0.0015207
enh47581     1  146822700  146823700      4       1  150064       2.2119     0.013488
enh47584     1  146977000  146978000      3       1  150064       3.0802    0.0010345
enh47585     1  146981500  146982500      2       1  150064       2.4945    0.0063075
enh47617     1  149890100  149891100      1       1  150064       1.7941       0.0364
enh47618     1  149897400  149898400      4       2  150064       1.7368     0.041216
enh47631     1  149992800  149993800      2       1  150064       1.9875     0.023433
enh47633     1  150037100  150038100      1       1  150064       5.5334     1.57e-08
enh47635     1  150119300  150120300      1       1  150064       5.9312    1.504e-09
enh47636     1  150127100  150128100      2       1  150064       2.7677     0.002823
enh47637     1  150132000  150133000      4       1  150064       5.4742   2.1975e-08
enh47640     1  150153600  150154600      1       1  150064       5.5829    1.183e-08
enh47641     1  150185000  150186000      3       2  150064       4.6806   1.4303e-06
enh47642     1  150209000  150210000      2       1  150064       1.9992     0.022793
enh47646     1  150241800  150242800      3       1  150064       4.9797   3.1842e-07
enh47651     1  150267300  150268300      2       1  150064       1.9883     0.023391
enh47652     1  150274500  150275500      2       1  150064       4.1693    1.528e-05
enh47653     1  150294800  150295800      5       2  150064       5.3544   4.2929e-08
enh47654     1  150334800  150335800      5       2  150064       4.6395   1.7465e-06
enh47657     1  150382100  150383100      2       1  150064       3.9829   3.4041e-05
enh47660     1  150486600  150487600      1       1  150064       5.0598    2.098e-07
enh47661     1  150488800  150489800      2       1  150064       4.4767   3.7907e-06
enh47664     1  150506400  150507400      4       2  150064       5.5037   1.8598e-08
enh47665     1  150510200  150511200      5       2  150064       3.3805   0.00036178
enh47671     1  150537000  150538000      4       2  150064       2.2919     0.010955
enh47675     1  150546500  150547500      2       1  150064       1.9164     0.027657
enh47690     1  150951100  150952100      3       1  150064       2.2704     0.011591
enh47693     1  150970600  150971600      5       3  150064       3.9929   3.2633e-05
enh47694     1  150974500  150975500      2       1  150064        4.428   4.7557e-06
enh47703     1  151038000  151039000      2       1  150064       2.9575    0.0015508
enh47706     1  151041600  151042600      3       2  150064       3.2928   0.00049598
enh47707     1  151044300  151045300      6       4  150064       2.3316    0.0098612
enh47709     1  151105500  151106500      3       2  150064       2.5737    0.0050313
enh47710     1  151115700  151116700      6       3  150064       3.2784   0.00052193
enh47712     1  151130400  151131400      1       1  150064       2.5562     0.005291
enh47713     1  151134800  151135800      1       1  150064       3.7454    9.006e-05
enh47714     1  151135800  151136800      1       1  150064       2.9771     0.001455
enh47719     1  151168400  151169400      4       2  150064       1.8421     0.032727
enh47721     1  151228000  151229000      2       1  150064       3.4523   0.00027791
enh47733     1  151373400  151374400      1       1  150064       3.3175    0.0004542
enh47736     1  151428700  151429700      3       1  150064       2.1143     0.017243
enh47800     1  153583500  153584500      2       1  150064       2.4537    0.0070704
enh47810     1  153640900  153641900      1       1  150064       2.2344      0.01273
enh47811     1  153670300  153671300      1       1  150064       2.0054      0.02246
enh47812     1  153702300  153703300      2       1  150064       1.9206     0.027394
enh47818     1  153756200  153757200      1       1  150064       2.9848     0.001419
enh47819     1  153761700  153762700      1       1  150064       2.5081     0.006069
enh47822     1  153838400  153839400      1       1  150064       2.2649      0.01176
enh47823     1  153845500  153846500      5       2  150064       1.8966     0.028938
enh47824     1  153852200  153853200      1       1  150064       4.0063    3.084e-05
enh47825     1  153855400  153856400      1       1  150064       2.1719      0.01493
enh47826     1  153871700  153872700      2       1  150064       1.9749     0.024138
enh47827     1  153890300  153891300      1       1  150064       2.1213      0.01695
enh47829     1  153896400  153897400      2       1  150064        2.061     0.019652
enh47830     1  153900700  153901700      3       1  150064       2.9317    0.0016856
enh47831     1  153904500  153905500      1       1  150064       2.2377      0.01262
enh47832     1  153916400  153917400      3       2  150064        2.213     0.013448
enh47833     1  153919200  153920200      1       1  150064       2.1821      0.01455
enh47835     1  153931800  153932800      4       2  150064       1.9594     0.025031
enh47836     1  153933400  153934400      2       1  150064       2.7014    0.0034523
enh47837     1  153937000  153938000      3       1  150064       2.1985     0.013955
enh47838     1  153948000  153949000      2       1  150064       2.2278     0.012946
enh47846     1  154148900  154149900      4       2  150064        2.879    0.0019948
enh47848     1  154152800  154153800      1       1  150064       2.3617     0.009096
enh47852     1  154195200  154196200      1       1  150064       1.9978      0.02287
enh47855     1  154245800  154246800      1       1  150064       2.0864      0.01847
enh47859     1  154324100  154325100      3       2  150064       2.1166     0.017146
enh47863     1  154395600  154396600      4       2  150064       2.1786      0.01468
enh47866     1  154404600  154405600      3       2  150064       1.8075     0.035343
enh47867     1  154406700  154407700      1       1  150064       2.7729     0.002778
enh47873     1  154456900  154457900      1       1  150064       1.6633      0.04813
enh47876     1  154528000  154529000      2       1  150064       2.1382     0.016251
enh47882     1  154571600  154572600      3       2  150064       1.7237     0.042382
enh47884     1  154581800  154582800      2       1  150064       1.6851      0.04598
enh47887     1  154595400  154596400      3       2  150064       1.7237      0.04238
enh47901     1  154746900  154747900      1       1  150064       1.9831      0.02368
enh47907     1  154780500  154781500      2       1  150064       1.6878     0.045724
enh47909     1  154795200  154796200      6       2  150064       3.3421   0.00041572
enh47910     1  154799400  154800400      2       1  150064       1.7056     0.044044
enh47912     1  154804800  154805800      1       1  150064       1.7455      0.04045
enh47914     1  154833000  154834000      3       2  150064       2.1733      0.01488
enh47916     1  154868700  154869700      3       1  150064       4.1106   1.9735e-05
enh47919     1  154910800  154911800      5       1  150064       3.6992   0.00010816
enh47920     1  154915000  154916000      1       1  150064       3.8997    4.815e-05
enh47922     1  154926500  154927500      1       1  150064       2.0764      0.01893
enh47934     1  154985100  154986100      1       1  150064       2.0143      0.02199
enh47935     1  154988400  154989400      2       1  150064       2.7861    0.0026675
enh47936     1  154990100  154991100      1       1  150064       4.5142    3.178e-06
enh47937     1  155016700  155017700      2       1  150064       2.4019    0.0081556
enh47940     1  155033500  155034500      2       1  150064       2.2043     0.013751
enh47950     1  155111100  155112100      2       1  150064       1.7452     0.040475
enh47958     1  155175700  155176700      1       1  150064       1.7265      0.04213
enh47961     1  155195000  155196000      1       1  150064        2.079      0.01881
enh47967     1  155214900  155215900      1       1  150064       2.2046      0.01374
enh47970     1  155230100  155231100      1       1  150064       2.0678      0.01933
enh47972     1  155241200  155242200      2       1  150064       2.0835     0.018604
enh47975     1  155277300  155278300      1       1  150064        2.564     0.005174
enh47976     1  155279800  155280800      1       1  150064       2.7019     0.003447
enh47978     1  155289100  155290100      1       1  150064       2.5137     0.005974
enh47986     1  155468200  155469200      1       1  150064       2.2956      0.01085
enh47989     1  155477200  155478200      1       1  150064       2.3163      0.01027
enh47998     1  155618000  155619000      1       1  150064       2.5906      0.00479
enh48005     1  155688000  155689000      1       1  150064       2.2445       0.0124
enh48010     1  155827500  155828500      1       1  150064       2.1047      0.01766
enh48020     1  155843800  155844800      2       1  150064       1.9611     0.024934
enh48022     1  155862600  155863600      1       1  150064       3.1041    0.0009543
enh48023     1  155879100  155880100      2       1  150064       2.5756    0.0050033
enh48025     1  155899900  155900900      1       1  150064       2.1215      0.01694
enh48027     1  155904600  155905600      1       1  150064       2.0349      0.02093
enh48028     1  155908000  155909000      3       1  150064       3.1539   0.00080546
enh48030     1  155914400  155915400      2       1  150064        1.843     0.032664
enh48033     1  155931000  155932000      2       1  150064       2.8968    0.0018848
enh48034     1  155935100  155936100      1       1  150064       2.1464      0.01592
enh48035     1  155940900  155941900      2       1  150064       2.3704    0.0088844
enh48037     1  155951500  155952500      1       1  150064       2.1165      0.01715
enh48038     1  155958200  155959200      1       1  150064       2.4907     0.006375
enh48039     1  155959000  155960000      1       1  150064       2.1154       0.0172
enh48041     1  155976300  155977300      1       1  150064       3.3362    0.0004246
enh48045     1  156030300  156031300      1       1  150064       2.2241      0.01307
enh48047     1  156041000  156042000      2       1  150064       1.6732     0.047142
enh48051     1  156059700  156060700      3       1  150064       1.9285     0.026897
enh48054     1  156070800  156071800      1       1  150064       1.9914      0.02322
enh48055     1  156074300  156075300      2       1  150064        2.145     0.015977
enh48058     1  156081900  156082900      1       1  150064       1.6693      0.04753
enh48060     1  156088200  156089200      2       1  150064       1.6642     0.048041
enh48068     1  156117300  156118300      2       1  150064       2.0774     0.018884
enh48071     1  156131700  156132700      2       1  150064       2.9325     0.001681
enh48093     1  156363400  156364400      1       1  150064       1.7498      0.04008
enh48123     1  156586500  156587500      1       1  150064       1.7177      0.04293
enh48138     1  156709300  156710300      3       2  150064        1.714     0.043261
enh48139     1  156711400  156712400      4       2  150064       2.4346    0.0074544
enh48170     1  157961900  157962900      1       1  150064        1.748      0.04023
enh48191     1  158035000  158036000      1       1  150064       1.7685      0.03849
enh48213     1  159144100  159145100      2       1  150064       1.7495     0.040105
enh48214     1  159156200  159157200      3       2  150064       2.0041     0.022528
enh48235     1  159993900  159994900      4       2  150064       2.1096     0.017447
enh48240     1  160048000  160049000      1       1  150064        1.945      0.02589
enh48241     1  160050000  160051000      4       2  150064        2.033     0.021028
enh48245     1  160075800  160076800      4       2  150064       2.2714     0.011562
enh48249     1  160090400  160091400      3       2  150064       1.9942     0.023063
enh48256     1  160162300  160163300      4       2  150064       1.6516     0.049309
enh48258     1  160173700  160174700      1       1  150064       3.0586     0.001112
enh48261     1  160214800  160215800      4       2  150064        2.822    0.0023865
enh48264     1  160229300  160230300      3       2  150064       2.3705    0.0088829
enh48265     1  160232600  160233600      2       1  150064       2.3287    0.0099381
enh48270     1  160277000  160278000      1       1  150064       2.2959      0.01084
enh48271     1  160297900  160298900      2       1  150064       2.6555    0.0039601
enh48272     1  160301800  160302800      1       1  150064       2.8475     0.002203
enh48277     1  160344900  160345900      2       1  150064       1.9713     0.024342
enh48280     1  160377800  160378800      5       2  150064       2.1186     0.017063
enh48282     1  160398600  160399600      3       2  150064       2.2241     0.013071
enh48314     1  161179200  161180200      1       1  150064       2.1338      0.01643
enh48375     1  162174000  162175000      2       1  150064        1.939     0.026251
enh48377     1  162179600  162180600      3       1  150064       1.8441     0.032587
enh48399     1  162529800  162530800      2       1  150064       1.9254      0.02709
enh48423     1  163744400  163745400      5       1  150064        4.093   2.1291e-05
enh48424     1  163805300  163806300      5       1  150064       2.0991     0.017906
enh48449     1  164597900  164598900      1       1  150064       2.1757      0.01479
enh48483     1  164740400  164741400      3       2  150064       1.9975     0.022883
enh48486     1  164754800  164755800      1       1  150064       2.9073     0.001823
enh48488     1  164763600  164764600      3       1  150064       1.8793     0.030105
enh48491     1  164770600  164771600      1       1  150064        2.031      0.02113
enh48492     1  164775000  164776000      5       2  150064       2.2172     0.013304
enh48498     1  164951500  164952500      6       3  150064       1.8999     0.028721
enh48510     1  165403400  165404400      3       2  150064       1.7088     0.043748
enh48523     1  165611000  165612000      4       1  150064        2.027     0.021334
enh48527     1  165738900  165739900      2       1  150064       2.3176     0.010235
enh48531     1  165811200  165812200      6       2  150064       2.0958     0.018051
enh48533     1  165823000  165824000      1       1  150064       2.4075     0.008032
enh48535     1  165826700  165827700      2       1  150064       2.5516    0.0053621
enh48548     1  166827700  166828700      2       1  150064       2.4094     0.007989
enh48553     1  166843500  166844500      2       1  150064       3.4847   0.00024635
enh48560     1  166940200  166941200      1       1  150064       3.7546     8.68e-05
enh48561     1  166941200  166942200      3       2  150064       2.3657    0.0089979
enh48574     1  167117500  167118500      2       1  150064       2.6278    0.0042967
enh48575     1  167131900  167132900      7       3  150064        1.965     0.024706
enh48607     1  167493800  167494800      5       1  150064       2.1599      0.01539
enh48638     1  168054100  168055100      1       1  150064       2.2271      0.01297
enh48651     1  168356200  168357200      3       2  150064       2.2226     0.013122
enh48655     1  168408900  168409900      2       1  150064       2.0125     0.022083
enh48679     1  169088300  169089300      7       3  150064       2.7534    0.0029491
enh48717     1  171712300  171713300      3       1  150064       1.8565     0.031693
enh48728     1  171878600  171879600      3       2  150064       1.8472     0.032361
enh48741     1  172208000  172209000      4       1  150064       1.9174     0.027596
enh48744     1  172312400  172313400      2       1  150064       1.8722     0.030589
enh48746     1  172326400  172327400      3       2  150064        1.673     0.047167
enh48747     1  172328800  172329800      1       1  150064       1.8053      0.03551
enh48748     1  172352000  172353000      1       1  150064       2.5269     0.005753
enh48749     1  172359800  172360800      5       2  150064       2.0803     0.018749
enh48750     1  172362600  172363600      4       2  150064       1.7388     0.041037
enh48751     1  172368200  172369200      3       2  150064       1.9916     0.023205
enh48759     1  172500200  172501200      4       2  150064       1.8567     0.031675
enh48768     1  173398000  173399000      4       2  150064       2.3375    0.0097071
enh48769     1  173399500  173400500      3       2  150064       3.0303    0.0012215
enh48771     1  173448200  173449200      4       1  150064       2.4873    0.0064362
enh48773     1  173475400  173476400      2       1  150064       1.9133     0.027853
enh48775     1  173637300  173638300      1       1  150064       3.2486    0.0005798
enh48778     1  173686100  173687100      1       1  150064       3.4989    0.0002336
enh48781     1  173838400  173839400      2       1  150064       3.0471    0.0011552
enh48783     1  173842100  173843100      2       1  150064       2.1816     0.014571
enh48784     1  173973800  173974800      3       2  150064       2.6899    0.0035733
enh48785     1  173977200  173978200      6       1  150064       3.2792   0.00052049
enh48786     1  173986900  173987900      5       2  150064       3.6225   0.00014591
enh48787     1  173988500  173989500      1       1  150064       3.5227    0.0002136
enh48788     1  173992400  173993400      2       1  150064       2.9267    0.0017129
enh48789     1  174021300  174022300      2       1  150064       3.2355   0.00060717
enh48790     1  174231800  174232800      5       3  150064       3.7266   9.7057e-05
enh48791     1  174327900  174328900      2       1  150064       2.0884      0.01838
enh48795     1  174767700  174768700      1       1  150064       3.2494    0.0005783
enh48797     1  174771400  174772400      4       2  150064       2.4331    0.0074855
enh48798     1  174781000  174782000      1       1  150064       2.0785      0.01883
enh48806     1  174945400  174946400      1       1  150064       2.8844     0.001961
enh48807     1  174958600  174959600      2       1  150064       1.7845     0.037175
enh48820     1  175127000  175128000      5       2  150064       2.9934    0.0013796
enh48821     1  175162300  175163300      6       1  150064       3.3997   0.00033735
enh48825     1  175288200  175289200      3       1  150064       1.6749     0.046977
enh48846     1  175657800  175658800      6       3  150064       1.8219     0.034231
enh48847     1  175671000  175672000      7       2  150064       1.9453     0.025869
enh48851     1  175752100  175753100      1       1  150064       2.3676     0.008952
enh48856     1  175837500  175838500      4       2  150064       2.6163    0.0044441
enh48857     1  175839000  175840000      6       2  150064       2.6504    0.0040199
enh48859     1  175850300  175851300      3       2  150064       2.0299     0.021181
enh48863     1  176521700  176522700      1       1  150064       1.8217      0.03425
enh48864     1  176625600  176626600      3       2  150064       1.8445     0.032556
enh48868     1  176789200  176790200      6       2  150064       2.1243     0.016823
enh48871     1  176873100  176874100      3       1  150064       2.2242     0.013068
enh48875     1  176965200  176966200      1       1  150064       2.6149     0.004463
enh48876     1  176993000  176994000      3       2  150064       2.3958    0.0082914
enh48883     1  177130100  177131100      3       2  150064       2.2432     0.012443
enh48885     1  177144100  177145100      3       2  150064       1.6788     0.046599
enh48892     1  177256400  177257400      3       2  150064       2.6108    0.0045161
enh48893     1  177275300  177276300      3       1  150064       4.8293   6.8507e-07
enh48894     1  177537700  177538700      2       1  150064       2.3233     0.010081
enh48895     1  177614400  177615400      3       2  150064        1.923     0.027243
enh48897     1  177723100  177724100      4       2  150064       1.6577     0.048694
enh48911     1  178026200  178027200      3       2  150064       1.9129     0.027879
enh48912     1  178029800  178030800      6       3  150064       2.1663     0.015143
enh48924     1  178342100  178343100      2       1  150064        3.082    0.0010282
enh48925     1  178357400  178358400      1       1  150064       1.8337      0.03335
enh48927     1  178455200  178456200      2       1  150064       1.9743     0.024175
enh48928     1  178456000  178457000      4       2  150064       3.2125   0.00065795
enh48935     1  178620200  178621200      2       1  150064       1.7408     0.040858
enh48944     1  178942200  178943200      1       1  150064       2.9835     0.001425
enh48961     1  179110300  179111300      1       1  150064       1.9879      0.02341
enh48963     1  179138800  179139800      1       1  150064       2.1591      0.01542
enh48966     1  179174200  179175200      2       1  150064       1.7559     0.039553
enh48968     1  179176000  179177000      2       1  150064       2.0601     0.019693
enh48971     1  179199200  179200200      1       1  150064       1.8435      0.03263
enh48976     1  179782900  179783900      1       1  150064        2.367     0.008966
enh48979     1  179844500  179845500      1       1  150064       1.9217      0.02732
enh49005     1  180503100  180504100      5       2  150064       2.4197     0.007767
enh49018     1  180605200  180606200      3       2  150064       4.0046   3.1056e-05
enh49019     1  180612400  180613400      3       2  150064       3.8602   5.6639e-05
enh49022     1  180810900  180811900      2       1  150064       1.9967     0.022931
enh49025     1  180867400  180868400      3       2  150064       2.1412      0.01613
enh49076     1  181398900  181399900      8       2  150064       1.8593     0.031491
enh49081     1  181510400  181511400      2       1  150064       1.7399     0.040943
enh49084     1  181523300  181524300      3       1  150064       1.9448     0.025897
enh49091     1  181673300  181674300      3       1  150064       2.0301     0.021171
enh49092     1  181681400  181682400      3       2  150064       1.7151     0.043161
enh49106     1  182118300  182119300      2       1  150064       2.1035     0.017711
enh49142     1  182637200  182638200      2       1  150064        1.885     0.029713
enh49143     1  182640000  182641000      5       1  150064       2.7871    0.0026587
enh49144     1  182644500  182645500      2       1  150064       2.2254     0.013028
enh49147     1  182708400  182709400      3       2  150064       2.2149     0.013382
enh49149     1  182730800  182731800      3       2  150064       1.7371     0.041183
enh49157     1  182995800  182996800      5       2  150064       1.9792       0.0239
enh49183     1  183285000  183286000      1       1  150064       2.3343     0.009789
enh49188     1  183337500  183338500      3       2  150064       1.7794     0.037588
enh49194     1  183449500  183450500      1       1  150064       3.0575     0.001116
enh49235     1  183905700  183906700      5       2  150064       1.8198     0.034392
enh49261     1  184187300  184188300      2       1  150064       3.2756   0.00052715
enh49272     1  184449700  184450700      5       3  150064       2.4434    0.0072758
enh49273     1  184452100  184453100      5       3  150064       2.3288    0.0099353
enh49275     1  184460700  184461700      4       2  150064       2.2105     0.013535
enh49280     1  184476300  184477300      1       1  150064       2.4618     0.006913
enh49282     1  184504000  184505000      2       1  150064       2.5592     0.005246
enh49283     1  184524500  184525500      3       2  150064       2.2174     0.013297
enh49284     1  184543400  184544400      5       2  150064       2.3178      0.01023
enh49288     1  184584200  184585200      1       1  150064       1.9899       0.0233
enh49292     1  184604600  184605600      2       1  150064       1.8448     0.032533
enh49295     1  184724800  184725800      3       1  150064       2.1648       0.0152
enh49309     1  185127500  185128500      1       1  150064       1.9047      0.02841
enh49320     1  186345900  186346900      1       1  150064       1.7256      0.04221
enh49329     1  190521000  190522000      1       1  150064       1.8699      0.03075
enh49338     1  193074800  193075800      5       2  150064       2.2378     0.012616
enh49339     1  193093300  193094300      1       1  150064       3.2159    0.0006501
enh49341     1  193159100  193160100      1       1  150064       3.2848    0.0005103
enh49343     1  193317500  193318500      1       1  150064        2.979     0.001446
enh49344     1  193557900  193558900      2       1  150064       1.6962     0.044925
enh49352     1  197166100  197167100      1       1  150064       3.8365     6.24e-05
enh49360     1  197329000  197330000      5       2  150064       1.8902     0.029363
enh49365     1  197438700  197439700      1       1  150064       2.7426     0.003048
enh49370     1  197702200  197703200      3       1  150064       2.1119     0.017347
enh49372     1  197741400  197742400      1       1  150064       2.5419     0.005513
enh49391     1  198651100  198652100      2       1  150064       2.0182     0.021784
enh49394     1  198814300  198815300      2       1  150064       2.8075    0.0024966
enh49411     1  198891700  198892700      1       1  150064       1.6523      0.04924
enh49421     1  200142800  200143800      2       1  150064       2.7272     0.003194
enh49425     1  200299600  200300600      2       1  150064       2.9779    0.0014514
enh49426     1  200332200  200333200      2       1  150064       3.1829   0.00072909
enh49428     1  200342000  200343000      3       2  150064       1.7864     0.037015
enh49431     1  200375200  200376200      1       1  150064       2.4823     0.006527
enh49434     1  200442800  200443800      2       1  150064       2.6782    0.0037013
enh49435     1  200493800  200494800      4       2  150064       1.9864     0.023494
enh49446     1  200728600  200729600      2       1  150064       1.9234     0.027218
enh49448     1  200747800  200748800      3       2  150064       1.8206     0.034335
enh49453     1  200863600  200864600      2       1  150064       1.8733     0.030516
enh49454     1  200886100  200887100      3       1  150064       3.5701   0.00017843
enh49455     1  200928300  200929300      7       4  150064       3.0968   0.00097813
enh49456     1  200941000  200942000      8       3  150064       1.9368     0.026382
enh49457     1  200950900  200951900      3       2  150064       4.5685   2.4565e-06
enh49458     1  200960200  200961200      5       2  150064        2.129     0.016627
enh49459     1  200961600  200962600      4       2  150064       4.1023    2.045e-05
enh49460     1  200977400  200978400      2       1  150064        2.105     0.017644
enh49461     1  200979800  200980800      2       1  150064       2.2684     0.011651
enh49462     1  200981800  200982800      2       1  150064       2.7206     0.003258
enh49463     1  200983700  200984700      2       1  150064       3.6222   0.00014604
enh49464     1  200987700  200988700      4       2  150064       2.0677     0.019334
enh49465     1  200995400  200996400      1       1  150064       2.3237      0.01007
enh49466     1  201005100  201006100      5       2  150064       2.9854    0.0014161
enh49468     1  201011700  201012700      7       3  150064         3.71   0.00010363
enh49469     1  201020100  201021100      5       1  150064       3.7734   8.0524e-05
enh49470     1  201023000  201024000      5       1  150064       2.9686    0.0014956
enh49471     1  201025400  201026400      5       2  150064       1.8345     0.033293
enh49481     1  201094100  201095100      1       1  150064        1.821       0.0343
enh49483     1  201106400  201107400      2       1  150064       1.7983     0.036062
enh49497     1  201389000  201390000      3       1  150064       1.6927     0.045258
enh49505     1  201434800  201435800      4       2  150064       2.0749     0.018998
enh49554     1  201685500  201686500      3       2  150064       1.9464     0.025806
enh49563     1  201730000  201731000      1       1  150064       3.9018    4.774e-05
enh49571     1  201800300  201801300      7       3  150064       1.6652     0.047941
enh49574     1  201818500  201819500      1       1  150064       1.6978      0.04477
enh49579     1  201869200  201870200      1       1  150064        1.818      0.03453
enh49580     1  201873900  201874900      3       1  150064       2.4447     0.007249
enh49581     1  201880700  201881700      1       1  150064       2.2476       0.0123
enh49603     1  202111000  202112000      6       2  150064       2.0488     0.020239
enh49642     1  202587400  202588400      1       1  150064       1.7735      0.03807
enh49657     1  202927800  202928800      2       1  150064       1.6632     0.048132
enh49664     1  203015400  203016400      1       1  150064       2.0533      0.02002
enh49668     1  203051400  203052400      2       1  150064       1.7998     0.035948
enh49670     1  203058500  203059500      1       1  150064       2.1543      0.01561
enh49673     1  203102700  203103700      5       2  150064       1.9442     0.025936
enh49675     1  203109500  203110500      4       2  150064       1.6788     0.046592
enh49704     1  203318500  203319500      1       1  150064       1.8129      0.03492
enh49770     1  204010100  204011100      3       2  150064       2.0032     0.022576
enh49774     1  204051000  204052000      4       2  150064       2.2163     0.013337
enh49776     1  204057300  204058300      2       1  150064        3.731    9.535e-05
enh49819     1  204411400  204412400      1       1  150064       2.1158      0.01718
enh49820     1  204415500  204416500      2       1  150064       1.9149     0.027755
enh49821     1  204419200  204420200      3       1  150064       1.7121     0.043436
enh49822     1  204421800  204422800      4       2  150064       1.9004     0.028691
enh49823     1  204425100  204426100      4       1  150064       2.0074     0.022352
enh49827     1  204452600  204453600      2       1  150064       1.8526      0.03197
enh49829     1  204460200  204461200      1       1  150064       3.1976     0.000693
enh49830     1  204464400  204465400      3       2  150064       2.2606     0.011893
enh49832     1  204484400  204485400      3       1  150064       3.0715    0.0010648
enh49833     1  204487400  204488400      1       1  150064       3.3525    0.0004004
enh49834     1  204489800  204490800      2       1  150064       2.1818     0.014561
enh49836     1  204537400  204538400      2       1  150064       2.1867     0.014381
enh49837     1  204543500  204544500      3       2  150064       3.2053   0.00067472
enh49839     1  204553000  204554000      2       1  150064       2.4218    0.0077228
enh49840     1  204561000  204562000      4       2  150064       2.4815     0.006541
enh49841     1  204586200  204587200      3       1  150064       2.9472    0.0016033
enh49842     1  204592900  204593900      1       1  150064       3.3053    0.0004743
enh49843     1  204599300  204600300      6       2  150064       2.0742     0.019029
enh49845     1  204606700  204607700      7       3  150064       2.4211    0.0077358
enh49846     1  204610600  204611600      5       2  150064       2.9372    0.0016562
enh49852     1  204641100  204642100      1       1  150064       2.9254      0.00172
enh49870     1  204828000  204829000      2       1  150064       2.8377    0.0022718
enh49894     1  204966200  204967200      4       2  150064       1.8796     0.030078
enh49895     1  204972200  204973200      5       2  150064       3.3134   0.00046082
enh49896     1  204973700  204974700      6       2  150064       3.0954   0.00098259
enh49905     1  205028100  205029100      4       2  150064       4.0785   2.2665e-05
enh49906     1  205030300  205031300      4       2  150064       3.9784   3.4688e-05
enh49907     1  205040300  205041300      5       2  150064       3.2996   0.00048416
enh49908     1  205088700  205089700      4       1  150064       2.0429      0.02053
enh49910     1  205110500  205111500      4       2  150064       3.4959   0.00023627
enh49911     1  205144300  205145300      2       1  150064       4.1479   1.6775e-05
enh49912     1  205152400  205153400      4       1  150064       4.0881   2.1748e-05
enh49913     1  205156700  205157700      2       1  150064       3.8869   5.0768e-05
enh49914     1  205158100  205159100      3       2  150064       4.1558   1.6206e-05
enh49917     1  205172800  205173800      3       1  150064       3.7427   9.1036e-05
enh49920     1  205200400  205201400      3       1  150064       2.2334     0.012761
enh49921     1  205203900  205204900      3       1  150064       1.9331     0.026609
enh49924     1  205233800  205234800      3       2  150064       2.2537     0.012106
enh49926     1  205237400  205238400      2       1  150064       2.0216     0.021608
enh49930     1  205263200  205264200      2       1  150064        1.951     0.025529
enh49943     1  205327000  205328000      5       2  150064       2.1215     0.016941
enh49953     1  205391200  205392200      1       1  150064       2.1182      0.01708
enh49962     1  205462800  205463800      3       1  150064       2.4945    0.0063065
enh49972     1  205551300  205552300      4       2  150064       1.6664     0.047813
enh49975     1  205562700  205563700      5       2  150064       1.7678     0.038543
enh49976     1  205567900  205568900      9       3  150064       2.4451    0.0072407
enh49985     1  205649800  205650800      2       1  150064       2.2197     0.013221
enh49986     1  205662300  205663300      4       2  150064       2.2843     0.011176
enh49999     1  205774500  205775500      3       1  150064       1.7156     0.043116
enh50017     1  206589000  206590000      2       1  150064       1.6656     0.047892
enh50075     1  207220600  207221600      3       2  150064       2.2692     0.011629
enh50076     1  207224800  207225800      3       1  150064       3.1904    0.0007105
enh50093     1  207923800  207924800      2       1  150064       3.7753   7.9905e-05
enh50094     1  207928300  207929300      1       1  150064       3.3754    0.0003685
enh50095     1  207980700  207981700      2       1  150064       3.7955   7.3661e-05
enh50097     1  207999300  208000300      4       2  150064       3.8727   5.3817e-05
enh50099     1  208010800  208011800      5       2  150064       2.7321    0.0031469
enh50100     1  208018100  208019100      5       2  150064       4.1152   1.9342e-05
enh50101     1  208021300  208022300      4       2  150064       3.2548   0.00056742
enh50102     1  208026400  208027400      5       2  150064       2.5168    0.0059219
enh50103     1  208027000  208028000      5       2  150064       2.5639    0.0051757
enh50104     1  208037200  208038200      5       3  150064       3.5528   0.00019057
enh50107     1  208046200  208047200      3       2  150064       2.4471    0.0072008
enh50108     1  208057800  208058800      6       2  150064       2.1977     0.013984
enh50109     1  208058400  208059400      3       1  150064       2.3672    0.0089614
enh50132     1  208277300  208278300      5       2  150064        2.184     0.014479
enh50133     1  208286200  208287200      5       2  150064       2.7438    0.0030366
enh50134     1  208290600  208291600      2       1  150064       1.9083     0.028175
enh50135     1  208291400  208292400      7       3  150064       2.3704    0.0088856
enh50136     1  208293400  208294400      4       1  150064       2.0968     0.018006
enh50137     1  208300800  208301800     10       2  150064       3.0871    0.0010106
enh50138     1  208303800  208304800      3       2  150064       2.0416     0.020593
enh50145     1  208337900  208338900      5       2  150064       1.8915      0.02928
enh50159     1  208380700  208381700      3       1  150064       1.9987     0.022822
enh50161     1  208386700  208387700      2       1  150064       2.0546     0.019961
enh50162     1  208392900  208393900      2       1  150064       2.4943    0.0063098
enh50165     1  208403700  208404700      4       2  150064       2.0089     0.022274
enh50225     1  209782800  209783800      1       1  150064       2.6085     0.004547
enh50228     1  209799500  209800500      4       2  150064       1.7928     0.036499
enh50253     1  210409800  210410800      2       1  150064       1.8007     0.035876
enh50290     1  211209800  211210800      2       1  150064       1.9052     0.028377
enh50292     1  211501800  211502800      1       1  150064       2.6042     0.004605
enh50298     1  211687100  211688100      5       2  150064       1.6472     0.049762
enh50344     1  212589300  212590300      2       1  150064       2.4702    0.0067513
enh50362     1  212769600  212770600      6       3  150064       1.9121      0.02793
enh50400     1  214078300  214079300      1       1  150064       2.6749     0.003738
enh50404     1  214174500  214175500      4       1  150064       2.9527     0.001575
enh50423     1  214468600  214469600      2       1  150064        2.465    0.0068509
enh50426     1  214510500  214511500      3       2  150064        2.452    0.0071034
enh50432     1  214687600  214688600      2       1  150064       2.1348     0.016389
enh50434     1  214722200  214723200      2       1  150064       1.7843     0.037187
enh50495     1  218597000  218598000      4       1  150064       1.7279     0.042004
enh50496     1  218632900  218633900      2       1  150064       2.0383     0.020761
enh50527     1  220217200  220218200      3       2  150064       1.6894     0.045571
enh50530     1  220263400  220264400      5       3  150064       1.7708     0.038297
enh50531     1  220266500  220267500      2       1  150064        2.041     0.020624
enh50532     1  220268500  220269500      3       2  150064       1.6464     0.049836
enh50534     1  220392300  220393300      2       1  150064       2.3684    0.0089325
enh50539     1  220442100  220443100      2       1  150064       1.7508      0.03999
enh50590     1  222628100  222629100      3       1  150064       2.8637    0.0020939
enh50593     1  222763800  222764800      2       1  150064       1.9374     0.026347
enh50596     1  222816200  222817200      1       1  150064       2.1669      0.01512
enh50597     1  222818300  222819300      1       1  150064       2.1321       0.0165
enh50598     1  222827900  222828900      2       1  150064       2.3402    0.0096374
enh50603     1  222944200  222945200      3       1  150064       2.0275     0.021306
enh50604     1  222945700  222946700      4       1  150064       2.4529     0.007086
enh50631     1  223839700  223840700      7       2  150064       2.1201     0.016999
enh50636     1  223888200  223889200      1       1  150064       1.9712      0.02435
enh50638     1  223898600  223899600      7       2  150064       3.8684   5.4769e-05
enh50639     1  223902900  223903900      5       2  150064       2.4327    0.0074939
enh50640     1  223913300  223914300      1       1  150064       2.8498     0.002187
enh50641     1  223914400  223915400      1       1  150064       2.9057     0.001832
enh50645     1  223922000  223923000      2       1  150064       2.9336    0.0016751
enh50646     1  223926600  223927600      1       1  150064       1.6616       0.0483
enh50647     1  223935300  223936300      1       1  150064       1.9807      0.02381
enh50648     1  223943300  223944300      2       1  150064       2.5803    0.0049351
enh50649     1  223952900  223953900      4       2  150064       2.3418    0.0095944
enh50650     1  223959100  223960100      4       2  150064       3.7196   9.9754e-05
enh50655     1  223989600  223990600      2       1  150064       2.9979    0.0013593
enh50656     1  224007800  224008800      1       1  150064        2.297      0.01081
enh50658     1  224019800  224020800      3       2  150064       2.6515    0.0040064
enh50659     1  224022200  224023200      4       2  150064       2.3135     0.010346
enh50660     1  224023300  224024300      1       1  150064       3.4465     0.000284
enh50661     1  224025300  224026300      2       1  150064       2.0076     0.022345
enh50662     1  224028200  224029200      2       1  150064       1.8336     0.033354
enh50663     1  224030300  224031300      1       1  150064       3.5734    0.0001762
enh50676     1  224546400  224547400      2       1  150064       2.3981    0.0082411
enh50678     1  224623400  224624400      2       1  150064       2.0591     0.019744
enh50679     1  224644400  224645400      3       2  150064       2.0156     0.021919
enh50680     1  224646800  224647800      4       1  150064       2.5798     0.004943
enh50682     1  224690500  224691500      2       1  150064       2.2192     0.013236
enh50686     1  224824900  224825900      2       1  150064       1.6773     0.046737
enh50687     1  224837800  224838800      3       1  150064       2.1216     0.016936
enh50689     1  224860600  224861600     10       1  150064       1.9523      0.02545
enh50690     1  224871200  224872200      2       1  150064       2.1955     0.014064
enh50736     1  225934500  225935500      4       2  150064       2.2475     0.012304
enh50738     1  225938500  225939500      4       2  150064       1.7637     0.038893
enh50748     1  226012100  226013100      9       3  150064       2.1853     0.014433
enh50757     1  226053600  226054600      2       1  150064         2.39    0.0084246
enh50759     1  226064300  226065300      3       1  150064       2.8898    0.0019273
enh50769     1  226184100  226185100      2       1  150064        1.676     0.046864
enh50770     1  226187600  226188600      3       2  150064       1.8656     0.031051
enh50775     1  226254200  226255200      2       1  150064       2.7206    0.0032585
enh50776     1  226269800  226270800      2       1  150064       2.3561    0.0092342
enh50784     1  226322700  226323700      2       1  150064       2.2549     0.012069
enh50792     1  226540900  226541900      1       1  150064        1.734      0.04146
enh50802     1  226681300  226682300      2       1  150064       1.7204      0.04268
enh50810     1  226755600  226756600      7       2  150064        2.103     0.017733
enh50812     1  226762900  226763900      3       2  150064       2.5286    0.0057258
enh50820     1  226820300  226821300      4       2  150064       2.7812     0.002708
enh50821     1  226825300  226826300      1       1  150064       2.5273     0.005747
enh50822     1  226828200  226829200      1       1  150064       2.8036     0.002527
enh50823     1  226832000  226833000      4       2  150064       1.8042     0.035604
enh50824     1  226846500  226847500      2       1  150064       2.5549    0.0053116
enh50833     1  226898300  226899300      1       1  150064       2.4902     0.006384
enh50838     1  226914800  226915800      2       1  150064       2.3349    0.0097731
enh50839     1  226916000  226917000      3       2  150064       2.4076    0.0080294
enh50840     1  226918800  226919800      2       1  150064       1.8456     0.032478
enh50843     1  226927300  226928300      2       1  150064       2.0898     0.018317
enh50844     1  226928400  226929400      4       2  150064       2.5752    0.0050089
enh50846     1  226974600  226975600      1       1  150064       2.5984     0.004683
enh50851     1  227013700  227014700      5       2  150064       2.1529     0.015661
enh50853     1  227070400  227071400      4       1  150064        1.938     0.026313
enh50870     1  227544600  227545600      5       2  150064        2.537    0.0055896
enh50931     1  228869800  228870800      2       1  150064       1.8273     0.033824
enh50932     1  228873700  228874700      9       4  150064       1.9712      0.02435
enh50938     1  228898900  228899900      4       2  150064       1.8583     0.031565
enh50961     1  229089300  229090300      5       2  150064       2.4146    0.0078762
enh50963     1  229104400  229105400      4       2  150064       1.9721     0.024302
enh50970     1  229163900  229164900      1       1  150064       1.8152      0.03475
enh51051     1  230222200  230223200      1       1  150064       2.1121      0.01734
enh51052     1  230234900  230235900      2       1  150064       1.6923     0.045294
enh51053     1  230238000  230239000      5       2  150064       3.8353   6.2695e-05
enh51054     1  230241300  230242300      4       2  150064       3.8271   6.4826e-05
enh51055     1  230247500  230248500      3       2  150064       4.1016   2.0518e-05
enh51059     1  230263800  230264800      9       4  150064       3.4892   0.00024222
enh51061     1  230271400  230272400      9       3  150064       1.8924     0.029217
enh51062     1  230273100  230274100      4       2  150064        3.001    0.0013455
enh51063     1  230275400  230276400      9       4  150064       3.3461   0.00040978
enh51071     1  230301000  230302000      5       2  150064       1.7598     0.039222
enh51076     1  230310100  230311100      9       3  150064        1.771     0.038281
enh51077     1  230311600  230312600      5       2  150064       1.6509     0.049378
enh51078     1  230313000  230314000      4       1  150064       1.9108     0.028015
enh51079     1  230321400  230322400      3       2  150064       1.7254     0.042229
enh51081     1  230328500  230329500      4       2  150064       1.6655     0.047909
enh51082     1  230330000  230331000      5       3  150064        1.655     0.048966
enh51095     1  230406300  230407300      1       1  150064       2.4014     0.008167
enh51098     1  230443000  230444000      2       1  150064       2.2896     0.011023
enh51196     1  231558600  231559600      2       1  150064       2.0492     0.020222
enh51246     1  232552900  232553900      5       2  150064       1.8852       0.0297
enh51247     1  232564200  232565200      2       1  150064       2.5147    0.0059566
enh51249     1  232571400  232572400      6       4  150064       1.7061     0.043999
enh51250     1  232573700  232574700      3       1  150064       2.5378    0.0055771
enh51252     1  232608700  232609700      1       1  150064        2.439     0.007363
enh51301     1  233426300  233427300      3       1  150064       1.6804     0.046444
enh51314     1  234237800  234238800      3       1  150064       1.8301     0.033619
enh51316     1  234353200  234354200      5       2  150064        2.302     0.010668
enh51324     1  234610600  234611600      9       2  150064       1.9318     0.026689
enh51325     1  234611600  234612600      7       3  150064       2.2207     0.013185
enh51327     1  234622600  234623600      4       2  150064       1.7362     0.041268
enh51328     1  234630500  234631500      5       2  150064       1.9164     0.027658
enh51329     1  234634300  234635300      7       3  150064       2.6283    0.0042902
enh51330     1  234635800  234636800      4       2  150064       2.2282     0.012934
enh51332     1  234651000  234652000      2       1  150064       2.7282    0.0031841
enh51333     1  234652700  234653700      6       2  150064       2.9763    0.0014586
enh51334     1  234656200  234657200      4       2  150064       2.0138     0.022013
enh51340     1  234697800  234698800      2       1  150064       1.9754     0.024111
enh51341     1  234705800  234706800      7       3  150064       3.0697    0.0010713
enh51344     1  234723700  234724700      2       1  150064       1.6938      0.04515
enh51370     1  234895800  234896800      3       2  150064       1.7982     0.036074
enh51391     1  235095300  235096300      6       3  150064       1.9138     0.027826
enh51427     1  235746100  235747100      5       3  150064       1.7472     0.040301
enh51432     1  235805900  235806900      7       2  150064       1.9266     0.027012
enh51433     1  235809000  235810000      2       1  150064       1.8539      0.03188
enh51434     1  235810200  235811200      4       2  150064       2.5967    0.0047063
enh51470     1  236665800  236666800      1       1  150064       1.7372      0.04118
enh51482     1  236879000  236880000      5       2  150064        1.697      0.04485
enh51502     1  239289500  239290500      6       3  150064       2.0494     0.020212
enh51522     1  241007100  241008100      7       1  150064       2.1893     0.014289
enh51524     1  241365500  241366500      5       3  150064       1.7921     0.036558
enh51532     1  242013400  242014400      1       1  150064       2.6248     0.004335
enh51559     1  243407400  243408400      1       1  150064       3.8631    5.598e-05
enh51561     1  243412800  243413800      2       1  150064       4.0336   2.7463e-05
enh51562     1  243413700  243414700      3       2  150064       4.2886   8.9917e-06
enh51563     1  243414400  243415400      2       1  150064        3.639   0.00013685
enh51565     1  243427300  243428300      2       1  150064       3.9425   4.0322e-05
enh51566     1  243432400  243433400      1       1  150064       4.8999    4.794e-07
enh51568     1  243450900  243451900      3       1  150064       5.2784   6.5154e-08
enh51573     1  243555200  243556200      1       1  150064       5.5106    1.788e-08
enh51585     1  243638600  243639600      2       1  150064       3.6339   0.00013961
enh51586     1  243644900  243645900      2       1  150064       4.1066   2.0075e-05
enh51587     1  243646800  243647800      3       1  150064       3.6675   0.00012246
enh51588     1  243652900  243653900      1       1  150064        3.928    4.283e-05
enh51591     1  243663800  243664800      4       2  150064       5.5042   1.8547e-08
enh51594     1  243722700  243723700      2       1  150064       4.2275   1.1816e-05
enh51597     1  243875200  243876200      2       1  150064       4.3002   8.5327e-06
enh51598     1  243877100  243878100      1       1  150064       2.1802      0.01462
enh51600     1  243883800  243884800      2       1  150064       4.0418   2.6525e-05
enh51601     1  243886400  243887400      2       1  150064       2.5088    0.0060569
enh51602     1  243890000  243891000      1       1  150064       2.4401     0.007341
enh51603     1  243894500  243895500      2       1  150064       3.8836   5.1468e-05
enh51604     1  243901500  243902500      1       1  150064       2.1589      0.01543
enh51605     1  243908500  243909500      2       1  150064       4.6109   2.0044e-06
enh51607     1  243913100  243914100      1       1  150064       2.4245     0.007664
enh51608     1  243914300  243915300      2       1  150064        3.559   0.00018614
enh51609     1  243917300  243918300      3       1  150064       3.3696   0.00037632
enh51611     1  243954300  243955300      4       2  150064        3.657   0.00012762
enh51612     1  243955300  243956300      2       1  150064       4.2876   9.0309e-06
enh51614     1  244008600  244009600      1       1  150064         3.42    0.0003131
enh51615     1  244009600  244010600      1       1  150064        4.007    3.075e-05
enh51616     1  244010100  244011100      1       1  150064        4.007    3.075e-05
enh51617     1  244015000  244016000      2       1  150064       4.6307   1.8219e-06
enh51619     1  244081500  244082500      2       1  150064       2.8917    0.0019159
enh51622     1  244093900  244094900      1       1  150064       2.6135     0.004481
enh51637     1  244260000  244261000      2       1  150064       1.7952     0.036309
enh51644     1  244375600  244376600      3       2  150064       2.1621     0.015305
enh51645     1  244377100  244378100      8       3  150064       2.3082     0.010495
enh51646     1  244377600  244378600      7       3  150064       2.5555    0.0053017
enh51648     1  244393900  244394900      2       1  150064       2.1176     0.017106
enh51656     1  244594100  244595100      2       1  150064       2.0863     0.018477
enh51658     1  244602500  244603500      4       2  150064       2.1017     0.017792
enh51659     1  244608500  244609500      2       1  150064       2.3236     0.010074
enh51660     1  244612100  244613100      2       1  150064       2.3452    0.0095087
enh51662     1  244623600  244624600      3       2  150064       1.7861     0.037045
enh51667     1  244828500  244829500      6       2  150064        1.716     0.043077
enh51668     1  244836200  244837200      4       2  150064       1.7491     0.040141
enh51697     1  245564900  245565900      3       1  150064       1.9972       0.0229
enh51700     1  245581900  245582900      1       1  150064       1.8912       0.0293
enh51704     1  245661600  245662600      1       1  150064       1.7599      0.03921
enh51715     1  245761900  245762900      9       2  150064       2.4489    0.0071648
enh51730     1  246198200  246199200      9       3  150064        1.877     0.030257
enh51731     1  246362400  246363400      4       1  150064       1.9516     0.025491
enh51732     1  246373800  246374800     11       3  150064        1.677     0.046776
enh51738     1  246746700  246747700      3       2  150064         1.74     0.040928
enh51739     1  246771700  246772700      2       1  150064       2.2501      0.01222
enh51746     1  246861700  246862700      6       3  150064       1.8226     0.034184
enh51747     1  246862300  246863300      5       3  150064       1.6525     0.049218
enh51761     1  247265300  247266300      1       1  150064       2.0738      0.01905
enh51784     1  249134900  249135900      2       1  150064       1.8202     0.034368
enh51787     1  249149500  249150500      4       1  150064       2.1194     0.017028
enh51789     1  249153600  249154600      1       1  150064       1.7791      0.03761
enh51793     1  249199200  249200200      1       1  150064       1.7708       0.0383
enh59048     2     193600     194600      6       3  150064       1.8472     0.032361
enh59072     2     796900     797900      1       1  150064       2.7013     0.003453
enh59075     2     969900     970900      5       2  150064        1.811     0.035071
enh59076     2     974600     975600     10       2  150064       2.2742     0.011477
enh59077     2     976600     977600      8       2  150064        2.547    0.0054322
enh59078     2    1005800    1006800      2       1  150064       2.2477     0.012297
enh59079     2    1022000    1023000      2       1  150064       2.6342    0.0042163
enh59096     2    1689500    1690500      3       1  150064       1.7129     0.043367
enh59104     2    1733200    1734200      9       2  150064       2.0828     0.018634
enh59106     2    1743800    1744800      4       2  150064        1.974     0.024191
enh59108     2    1758800    1759800      3       1  150064       2.7934    0.0026078
enh59109     2    1761000    1762000      3       1  150064       2.1431     0.016053
enh59155     2    2297200    2298200      2       1  150064       3.0736    0.0010574
enh59157     2    2311400    2312400      5       2  150064        3.144   0.00083327
enh59160     2    2336700    2337700      3       2  150064       2.0265     0.021358
enh59165     2    2527200    2528200      6       2  150064       2.3859     0.008519
enh59175     2    2657400    2658400      6       4  150064       1.6716     0.047304
enh59180     2    2704700    2705700      6       3  150064       1.9259      0.02706
enh59181     2    2707000    2708000      6       3  150064       1.9148     0.027757
enh59194     2    3076600    3077600      4       2  150064       1.9952      0.02301
enh59202     2    3199100    3200100      4       1  150064       1.6747     0.046997
enh59203     2    3204000    3205000      6       2  150064       1.6769     0.046783
enh59204     2    3260700    3261700      5       2  150064       1.6683     0.047625
enh59205     2    3267600    3268600      2       1  150064       2.4762    0.0066389
enh59208     2    3288900    3289900      5       2  150064       2.2911      0.01098
enh59209     2    3292800    3293800      3       2  150064       1.7829     0.037304
enh59212     2    3307400    3308400      4       1  150064       2.7783    0.0027318
enh59245     2    3621600    3622600      1       1  150064       2.0286      0.02125
enh59246     2    3625100    3626100      6       3  150064        1.975     0.024132
enh59248     2    3642200    3643200      4       2  150064        2.878    0.0020011
enh59277     2    5404200    5405200      3       1  150064       3.5257   0.00021114
enh59278     2    5425700    5426700      3       1  150064       3.6521   0.00013003
enh59279     2    5455300    5456300      4       2  150064       2.1457     0.015948
enh59280     2    5462200    5463200      2       1  150064       3.6473   0.00013251
enh59284     2    5514600    5515600      2       1  150064       1.7334     0.041515
enh59300     2    5825200    5826200      3       2  150064       2.8321    0.0023121
enh59301     2    5828300    5829300      4       2  150064       1.7984      0.03606
enh59303     2    5867100    5868100      6       2  150064       1.8706     0.030702
enh59327     2    6218800    6219800      3       1  150064       1.7226     0.042482
enh59331     2    6395700    6396700      7       2  150064       1.9156     0.027709
enh59336     2    6455200    6456200      1       1  150064       2.2754      0.01144
enh59337     2    6464400    6465400      2       1  150064       2.1306     0.016562
enh59368     2    7055400    7056400      2       1  150064       3.4444    0.0002862
enh59369     2    7063300    7064300      6       1  150064       2.7765    0.0027474
enh59371     2    7070700    7071700      4       2  150064       1.9314     0.026716
enh59372     2    7072300    7073300      3       2  150064       1.6569      0.04877
enh59406     2    7517900    7518900      1       1  150064       2.0749        0.019
enh59417     2    7843500    7844500      3       2  150064       1.8155     0.034725
enh59419     2    7932000    7933000      5       1  150064       2.0996      0.01788
enh59442     2    8550500    8551500      7       2  150064       2.4854    0.0064694
enh59454     2    8679800    8680800      2       1  150064       2.4627    0.0068955
enh59494     2    9331000    9332000      2       1  150064       2.0791     0.018805
enh59498     2    9352400    9353400      6       4  150064       1.7396     0.040964
enh59499     2    9355600    9356600      3       1  150064       2.9002    0.0018646
enh59503     2    9369000    9370000      1       1  150064        3.181    0.0007338
enh59505     2    9374800    9375800      3       2  150064       2.6613    0.0038922
enh59507     2    9383400    9384400      3       2  150064       2.7474    0.0030033
enh59510     2    9391400    9392400      7       2  150064        3.044    0.0011674
enh59515     2    9408300    9409300      4       2  150064       2.3659    0.0089922
enh59529     2    9471600    9472600      2       1  150064       2.5718    0.0050588
enh59557     2    9747900    9748900      3       1  150064       1.6503     0.049439
enh59559     2    9752900    9753900      2       1  150064       1.7709     0.038287
enh59566     2    9793500    9794500      3       2  150064       1.8423     0.032713
enh59587     2   10094100   10095100      8       4  150064       2.0775     0.018877
enh59591     2   10130400   10131400      4       1  150064       1.6644     0.048016
enh59649     2   10547600   10548600      8       2  150064       2.1173     0.017119
enh59667     2   10953200   10954200      6       3  150064       2.0708     0.019191
enh59668     2   10954300   10955300      4       2  150064       2.5586    0.0052546
enh59721     2   11533500   11534500      2       1  150064       2.2141     0.013412
enh59726     2   11604200   11605200      4       2  150064       1.9436     0.025973
enh59743     2   11889100   11890100      2       1  150064       2.2114     0.013506
enh59747     2   11918900   11919900      2       1  150064        1.751      0.03997
enh59748     2   11924600   11925600      2       1  150064       2.6214     0.004379
enh59749     2   11938000   11939000      2       1  150064       1.8549     0.031802
enh59762     2   12157700   12158700      4       2  150064       1.9352     0.026486
enh59779     2   12564400   12565400      2       1  150064       2.6226    0.0043636
enh59786     2   12777000   12778000      3       1  150064        3.304   0.00047661
enh59792     2   12880700   12881700      2       1  150064        2.053     0.020037
enh59809     2   15578200   15579200      2       1  150064       2.0762     0.018936
enh59811     2   15699000   15700000      4       1  150064       1.8447     0.032539
enh59831     2   15940600   15941600      4       2  150064       2.3419    0.0095937
enh59832     2   15949700   15950700      3       2  150064       1.6683     0.047632
enh59836     2   15986400   15987400     12       3  150064       2.6731    0.0037577
enh59876     2   16803100   16804100      4       2  150064       1.7428     0.040682
enh59889     2   16894100   16895100      2       1  150064       1.8874     0.029551
enh59902     2   17815900   17816900      2       1  150064       2.5461     0.005446
enh59905     2   17828200   17829200      3       2  150064       1.7582     0.039355
enh59907     2   17933200   17934200      2       1  150064       2.1605     0.015367
enh59908     2   17936600   17937600      1       1  150064       2.1711      0.01496
enh59910     2   17981100   17982100      7       1  150064       2.4643    0.0068646
enh59912     2   17996700   17997700      3       1  150064       2.3427    0.0095728
enh59913     2   18002700   18003700      2       1  150064       1.7553     0.039602
enh59914     2   18093200   18094200      7       4  150064       2.5386    0.0055653
enh59937     2   19319600   19320600      4       2  150064       2.5082    0.0060678
enh59940     2   19662000   19663000      4       2  150064       1.6625     0.048211
enh59957     2   20262000   20263000      4       2  150064       2.4855    0.0064688
enh59967     2   20369300   20370300      6       3  150064       1.8979     0.028855
enh59995     2   20673900   20674900      6       3  150064       1.6585     0.048607
enh60013     2   20765300   20766300      4       2  150064       1.7603     0.039179
enh60014     2   20767000   20768000      4       2  150064       2.0887     0.018367
enh60015     2   20768500   20769500      6       2  150064       2.2096     0.013565
enh60016     2   20770800   20771800      6       3  150064       2.5728    0.0050441
enh60017     2   20773600   20774600      3       1  150064       2.7904    0.0026325
enh60021     2   20792800   20793800      9       3  150064        3.368   0.00037861
enh60023     2   20799100   20800100      3       2  150064       2.4934    0.0063268
enh60029     2   20829200   20830200      5       2  150064       1.7905     0.036689
enh60041     2   21493200   21494200      1       1  150064       2.1294      0.01661
enh60044     2   21511800   21512800      3       1  150064       2.1413     0.016125
enh60052     2   22113000   22114000      5       2  150064        3.053    0.0011327
enh60055     2   22503400   22504400      1       1  150064       2.4772      0.00662
enh60056     2   22552800   22553800      4       2  150064       3.3202   0.00044972
enh60057     2   22599900   22600900      2       1  150064        2.362    0.0090878
enh60058     2   22605300   22606300      3       2  150064       3.8428   6.0826e-05
enh60059     2   22673400   22674400      6       2  150064       3.8988    4.834e-05
enh60088     2   23718100   23719100      1       1  150064       1.7738      0.03805
enh60092     2   23732600   23733600      9       3  150064       3.7224   9.8686e-05
enh60094     2   23739000   23740000      4       2  150064       3.2338   0.00061084
enh60096     2   23742700   23743700      1       1  150064       3.4082     0.000327
enh60119     2   23856600   23857600      2       1  150064       2.4086    0.0080059
enh60127     2   23920500   23921500     11       3  150064       1.9402     0.026177
enh60131     2   24126800   24127800      4       2  150064       1.8743     0.030442
enh60133     2   24139500   24140500      4       2  150064       2.2374      0.01263
enh60136     2   24161500   24162500      1       1  150064       2.2362      0.01267
enh60138     2   24167000   24168000      5       2  150064       2.4735    0.0066904
enh60146     2   24347300   24348300      2       1  150064       1.6722     0.047238
enh60158     2   24658100   24659100      3       2  150064       3.2274   0.00062465
enh60172     2   24782100   24783100      2       1  150064       1.7998     0.035949
enh60213     2   25321000   25322000      2       1  150064       1.9089     0.028136
enh60214     2   25350200   25351200      2       1  150064       3.4789   0.00025176
enh60215     2   25351600   25352600      6       3  150064        4.357    6.593e-06
enh60217     2   25384300   25385300      3       1  150064       4.1609   1.5851e-05
enh60218     2   25419600   25420600      1       1  150064       3.3917    0.0003473
enh60219     2   25437800   25438800      2       1  150064       3.3209   0.00044866
enh60220     2   25439200   25440200      3       1  150064       3.3274   0.00043832
enh60221     2   25452400   25453400      4       2  150064       3.9435   4.0149e-05
enh60227     2   25501300   25502300      2       1  150064       1.7057      0.04403
enh60230     2   25512100   25513100      4       2  150064       2.7444    0.0030312
enh60231     2   25513700   25514700      2       1  150064       2.3426    0.0095756
enh60234     2   25531600   25532600      2       1  150064       4.1932   1.3752e-05
enh60235     2   25546400   25547400      2       1  150064       1.7595     0.039251
enh60236     2   25554100   25555100      3       1  150064       1.6767     0.046798
enh60237     2   25559800   25560800      1       1  150064       1.7268       0.0421
enh60243     2   25598400   25599400      4       2  150064       3.7367   9.3221e-05
enh60256     2   25817600   25818600      2       1  150064       1.6519     0.049275
enh60258     2   25887100   25888100      2       1  150064       1.8753     0.030376
enh60269     2   26161500   26162500      1       1  150064       1.9976      0.02288
enh60273     2   26184100   26185100      1       1  150064       1.9515       0.0255
enh60280     2   26214100   26215100      2       1  150064       4.0865   2.1899e-05
enh60282     2   26231000   26232000      5       2  150064       1.8529     0.031951
enh60286     2   26261200   26262200      3       1  150064       2.7177    0.0032868
enh60287     2   26262600   26263600      2       1  150064       2.6277    0.0042987
enh60295     2   26398300   26399300      6       1  150064       2.2703     0.011593
enh60296     2   26400900   26401900      2       1  150064       2.4287     0.007577
enh60297     2   26402400   26403400      3       1  150064        1.709     0.043728
enh60316     2   26828800   26829800      2       1  150064       1.6939     0.045143
enh60323     2   26929600   26930600      1       1  150064       2.0956      0.01806
enh60329     2   26963600   26964600      3       1  150064        3.665   0.00012365
enh60330     2   26986000   26987000      1       1  150064       3.3389    0.0004206
enh60332     2   26989500   26990500      3       2  150064       2.4141     0.007887
enh60333     2   26991800   26992800      2       1  150064       3.1258   0.00088647
enh60334     2   26994300   26995300      3       1  150064        3.144   0.00083325
enh60335     2   27007500   27008500      3       2  150064       2.1143     0.017246
enh60338     2   27030500   27031500      2       1  150064       3.2377   0.00060239
enh60341     2   27082400   27083400      3       1  150064       2.7647    0.0028491
enh60343     2   27087000   27088000      2       1  150064       2.1132      0.01729
enh60347     2   27108100   27109100      1       1  150064       1.7266      0.04212
enh60354     2   27130200   27131200      3       1  150064       2.9491    0.0015937
enh60355     2   27134100   27135100      1       1  150064       3.0729      0.00106
enh60356     2   27137500   27138500      3       1  150064       2.9681    0.0014983
enh60357     2   27140600   27141600      4       1  150064       3.2249   0.00063003
enh60358     2   27141200   27142200      4       1  150064       3.2442   0.00058898
enh60361     2   27156000   27157000      2       1  150064       2.5694    0.0050936
enh60363     2   27169200   27170200      5       2  150064        3.295   0.00049209
enh60364     2   27172400   27173400      4       2  150064       2.9261    0.0017164
enh60365     2   27184300   27185300      3       2  150064       2.1409     0.016141
enh60368     2   27197300   27198300      1       1  150064       3.3102    0.0004662
enh60371     2   27210700   27211700      1       1  150064       3.2155     0.000651
enh60372     2   27226000   27227000      1       1  150064       3.3039    0.0004768
enh60373     2   27229600   27230600      2       1  150064         2.87    0.0020526
enh60374     2   27237400   27238400      2       1  150064       3.0959   0.00098099
enh60376     2   27239400   27240400      2       1  150064       2.7106     0.003358
enh60378     2   27254200   27255200      1       1  150064       3.0193     0.001267
enh60381     2   27271600   27272600      1       1  150064       2.9272      0.00171
enh60382     2   27275300   27276300      2       1  150064       2.6178    0.0044244
enh60383     2   27291600   27292600      1       1  150064       3.7026    0.0001067
enh60384     2   27296900   27297900      2       1  150064        2.323     0.010089
enh60385     2   27300200   27301200      1       1  150064       2.6139     0.004476
enh60387     2   27310300   27311300      2       1  150064       2.2794     0.011321
enh60391     2   27345400   27346400      2       1  150064       2.6162    0.0044459
enh60392     2   27355200   27356200      2       1  150064       2.4193    0.0077762
enh60395     2   27441000   27442000      9       3  150064       2.3197      0.01018
enh60398     2   27543800   27544800      2       1  150064       1.9898     0.023304
enh60406     2   27604100   27605100      1       1  150064       3.0578     0.001115
enh60408     2   27632800   27633800      2       1  150064       2.0799     0.018769
enh60413     2   27668400   27669400      2       1  150064        1.806     0.035459
enh60414     2   27711300   27712300      4       2  150064       3.6298   0.00014183
enh60415     2   27716300   27717300      1       1  150064        3.188    0.0007163
enh60416     2   27807400   27808400      4       2  150064       2.3097     0.010454
enh60417     2   27852600   27853600      4       2  150064       1.6601     0.048445
enh60422     2   27930800   27931800      1       1  150064       4.0723    2.328e-05
enh60423     2   27937400   27938400      2       1  150064       2.0899     0.018314
enh60428     2   27988000   27989000      1       1  150064       4.1169     1.92e-05
enh60429     2   27988800   27989800      3       2  150064       4.4211   4.9099e-06
enh60430     2   27993400   27994400      1       1  150064       3.8587      5.7e-05
enh60434     2   28018100   28019100      2       1  150064       4.0376   2.7006e-05
enh60435     2   28019400   28020400      4       1  150064       4.5306   2.9408e-06
enh60436     2   28021800   28022800      2       1  150064       4.0494   2.5671e-05
enh60437     2   28114200   28115200      1       1  150064       1.9473      0.02575
enh60438     2   28142600   28143600      1       1  150064       3.6355    0.0001387
enh60441     2   28189200   28190200      4       2  150064       2.5946    0.0047346
enh60442     2   28276000   28277000      2       1  150064       3.1774   0.00074307
enh60443     2   28303600   28304600      3       2  150064       2.3048     0.010588
enh60471     2   28604400   28605400      3       2  150064       2.1847     0.014455
enh60472     2   28611900   28612900      1       1  150064        2.969     0.001494
enh60474     2   28623200   28624200      2       1  150064        1.993     0.023133
enh60475     2   28636100   28637100      2       1  150064       1.9748     0.024147
enh60476     2   28646000   28647000      4       2  150064       2.0614      0.01963
enh60500     2   28993200   28994200      3       2  150064       2.4266    0.0076213
enh60501     2   29032400   29033400      3       1  150064       3.1758   0.00074719
enh60502     2   29087500   29088500      5       1  150064       2.9588    0.0015444
enh60504     2   29093600   29094600      6       3  150064         1.99     0.023295
enh60518     2   29330700   29331700      3       1  150064       1.9753     0.024119
enh60533     2   29643300   29644300      4       2  150064       3.8794   5.2357e-05
enh60534     2   29665900   29666900      4       2  150064       1.8569     0.031659
enh60535     2   29669300   29670300      3       2  150064        3.735   9.3845e-05
enh60537     2   29678000   29679000      4       2  150064       2.1187     0.017056
enh60538     2   29717700   29718700      1       1  150064       1.6909      0.04543
enh60550     2   30368200   30369200      2       1  150064       1.8372     0.033087
enh60555     2   30448100   30449100      3       2  150064       2.0993     0.017896
enh60579     2   30911700   30912700      2       1  150064       1.9676     0.024559
enh60605     2   32181400   32182400      2       1  150064       1.9279     0.026931
enh60608     2   32236400   32237400      3       2  150064       2.2825     0.011229
enh60671     2   33905400   33906400      1       1  150064       1.9595      0.02503
enh60675     2   34467100   34468100      3       2  150064       2.2428     0.012454
enh60689     2   36600300   36601300      1       1  150064       2.1792      0.01466
enh60691     2   36608800   36609800      6       3  150064       2.7009    0.0034577
enh60706     2   36688000   36689000      2       1  150064       2.0103     0.022198
enh60708     2   36712600   36713600      2       1  150064       1.9432     0.025999
enh60712     2   36822500   36823500      7       2  150064       2.0295     0.021202
enh60716     2   37129800   37130800      3       2  150064       2.0575     0.019821
enh60718     2   37194600   37195600      1       1  150064       2.9809     0.001437
enh60722     2   37384400   37385400      3       1  150064       1.8706     0.030697
enh60723     2   37424800   37425800      4       2  150064       3.0807    0.0010325
enh60725     2   37453600   37454600      6       3  150064       3.1935   0.00070269
enh60726     2   37456200   37457200      3       2  150064       2.2591     0.011938
enh60727     2   37545100   37546100      2       1  150064       3.1965   0.00069552
enh60728     2   37548200   37549200      3       1  150064       3.5795   0.00017209
enh60729     2   37549400   37550400      2       1  150064        3.763   8.3938e-05
enh60730     2   37570600   37571600      7       3  150064        3.884   5.1384e-05
enh60731     2   37576400   37577400      4       1  150064       2.9335    0.0016756
enh60734     2   37641500   37642500      4       2  150064       2.1762      0.01477
enh60736     2   37716200   37717200      2       1  150064       2.0614     0.019631
enh60737     2   37734000   37735000      4       1  150064       1.8585     0.031551
enh60767     2   38601600   38602600      2       1  150064       1.8326     0.033433
enh60768     2   38605000   38606000      5       3  150064       1.8909     0.029318
enh60792     2   38947500   38948500      1       1  150064       3.2525    0.0005719
enh60813     2   39608600   39609600      2       1  150064       1.7637     0.038888
enh60829     2   39795300   39796300      2       1  150064       2.4136    0.0078969
enh60831     2   39820800   39821800      2       1  150064       2.5822    0.0049083
enh60837     2   40000700   40001700      1       1  150064       2.0746      0.01901
enh60838     2   40004100   40005100      2       1  150064       2.1676     0.015094
enh60853     2   40467000   40468000      5       2  150064       2.5466    0.0054393
enh60855     2   40510400   40511400      3       1  150064       1.6625     0.048206
enh60859     2   40593200   40594200      4       2  150064       1.6907     0.045443
enh60864     2   40645800   40646800      1       1  150064       1.9016      0.02861
enh60867     2   41824500   41825500      4       1  150064       1.9595     0.025028
enh60870     2   42068600   42069600      5       1  150064       2.4789    0.0065887
enh60871     2   42086800   42087800      4       2  150064       2.2208     0.013182
enh60926     2   42981500   42982500      5       2  150064        1.738     0.041106
enh60927     2   43013200   43014200      5       2  150064        2.311     0.010417
enh60937     2   43072100   43073100      4       2  150064       1.9494     0.025626
enh60943     2   43106800   43107800      3       1  150064       1.6831     0.046179
enh60947     2   43133800   43134800      4       2  150064       2.6493    0.0040332
enh61063     2   45469300   45470300      1       1  150064         1.98      0.02385
enh61068     2   45542400   45543400      5       3  150064       2.1544     0.015604
enh61075     2   45881400   45882400      2       1  150064       1.8739     0.030473
enh61078     2   45902100   45903100      3       2  150064       1.9215     0.027334
enh61089     2   45986200   45987200      2       1  150064       2.3983    0.0082368
enh61095     2   46016200   46017200      3       2  150064        1.885     0.029716
enh61106     2   46069200   46070200      7       2  150064       1.7688     0.038467
enh61118     2   46131900   46132900      1       1  150064       1.7814      0.03742
enh61121     2   46149100   46150100      4       1  150064        1.812     0.034993
enh61123     2   46155500   46156500      3       2  150064       1.9585     0.025085
enh61132     2   46191000   46192000      7       3  150064       2.2814     0.011263
enh61182     2   46874000   46875000      7       2  150064       3.0066     0.001321
enh61244     2   47448700   47449700      6       2  150064       2.3732    0.0088178
enh61259     2   47567400   47568400      3       2  150064       1.7518     0.039908
enh61270     2   47748800   47749800      3       2  150064       1.8383     0.033008
enh61276     2   47881200   47882200      5       3  150064       1.7957     0.036269
enh61279     2   47994800   47995800      2       1  150064       2.2832     0.011209
enh61282     2   48012500   48013500      5       3  150064       2.6606    0.0038995
enh61284     2   48094300   48095300      4       2  150064       2.5138    0.0059714
enh61285     2   48097000   48098000      3       1  150064        2.669    0.0038038
enh61286     2   48120600   48121600      3       1  150064       2.1945     0.014099
enh61287     2   48122600   48123600      4       2  150064       2.2102     0.013546
enh61290     2   48128900   48129900      1       1  150064       2.9361     0.001662
enh61303     2   48476200   48477200      1       1  150064       2.1128      0.01731
enh61304     2   48511500   48512500      1       1  150064       2.5498     0.005389
enh61305     2   48547600   48548600      3       1  150064       2.4079    0.0080221
enh61306     2   48551700   48552700      1       1  150064       2.8635     0.002095
enh61307     2   48552800   48553800      5       2  150064       2.6788    0.0036946
enh61308     2   48555800   48556800      3       2  150064       2.9422    0.0016293
enh61309     2   48557400   48558400      5       2  150064       3.0344    0.0012052
enh61310     2   48567200   48568200      2       1  150064       1.9617     0.024898
enh61311     2   48568400   48569400      5       2  150064       3.3176   0.00045403
enh61313     2   48573200   48574200      3       2  150064        3.596   0.00016159
enh61314     2   48579900   48580900      2       1  150064       1.9463     0.025807
enh61315     2   48583800   48584800      6       3  150064       2.2021     0.013828
enh61316     2   48607100   48608100      5       2  150064       2.1485     0.015838
enh61317     2   48624200   48625200      1       1  150064       2.0927      0.01819
enh61321     2   48643200   48644200      5       3  150064       2.3899     0.008426
enh61325     2   48671200   48672200      4       2  150064        2.113       0.0173
enh61330     2   48684200   48685200      2       1  150064        3.813   6.8642e-05
enh61331     2   48701800   48702800      2       1  150064        2.163     0.015272
enh61339     2   48787300   48788300      6       2  150064       1.8341     0.033317
enh61340     2   48794700   48795700      4       2  150064       1.9054     0.028361
enh61342     2   48942200   48943200      5       3  150064       2.6766     0.003719
enh61343     2   48946200   48947200      3       2  150064       2.0311     0.021123
enh61350     2   50067400   50068400      1       1  150064       3.0332      0.00121
enh61353     2   50393800   50394800      5       2  150064       2.2557     0.012044
enh61354     2   50540400   50541400      4       2  150064       2.3333    0.0098173
enh61355     2   50542100   50543100      1       1  150064       3.2133    0.0006561
enh61356     2   50547600   50548600      1       1  150064       2.0321      0.02107
enh61358     2   50575200   50576200      3       1  150064       2.6546    0.0039703
enh61363     2   50791800   50792800      1       1  150064       1.6775      0.04672
enh61374     2   50975300   50976300      2       1  150064       2.9219    0.0017395
enh61377     2   51058600   51059600      4       2  150064       1.8895     0.029414
enh61382     2   51240200   51241200      1       1  150064       2.1981      0.01397
enh61398     2   53995600   53996600      5       2  150064       2.3528    0.0093154
enh61400     2   54009000   54010000      4       2  150064       2.3661    0.0089876
enh61401     2   54010800   54011800      2       1  150064        3.487   0.00024424
enh61402     2   54015400   54016400      4       1  150064       2.2744     0.011472
enh61403     2   54054700   54055700      2       1  150064       3.0715    0.0010648
enh61404     2   54082200   54083200      5       3  150064       2.8002    0.0025538
enh61412     2   54226000   54227000      1       1  150064       2.2411      0.01251
enh61413     2   54242700   54243700      1       1  150064       2.2655      0.01174
enh61415     2   54280000   54281000      4       2  150064       2.8099    0.0024776
enh61416     2   54291000   54292000      2       1  150064       3.1703   0.00076139
enh61417     2   54306300   54307300      4       2  150064       3.0558    0.0011222
enh61419     2   54314900   54315900      2       1  150064       1.8354     0.033224
enh61420     2   54330600   54331600      4       2  150064       2.5832    0.0048945
enh61421     2   54334700   54335700      6       2  150064       3.4022   0.00033419
enh61422     2   54341400   54342400      5       2  150064        2.161     0.015346
enh61423     2   54388900   54389900      2       1  150064       3.5154   0.00021952
enh61439     2   54642600   54643600      3       2  150064        1.722      0.04253
enh61441     2   54659200   54660200      5       2  150064       2.9612    0.0015324
enh61450     2   54700700   54701700      6       4  150064       1.7264      0.04214
enh61459     2   54724200   54725200      4       2  150064       1.8211     0.034295
enh61460     2   54725600   54726600      6       4  150064       2.7483     0.002995
enh61469     2   54773400   54774400      3       2  150064       2.1938     0.014124
enh61474     2   54799100   54800100      9       4  150064       1.8721     0.030594
enh61475     2   54805000   54806000      8       1  150064       1.6771     0.046766
enh61476     2   54808400   54809400      4       1  150064       2.5842    0.0048804
enh61477     2   54811500   54812500      3       1  150064       2.3829    0.0085877
enh61481     2   54817100   54818100      6       3  150064       1.6763     0.046837
enh61482     2   54820000   54821000      2       1  150064       2.1912     0.014219
enh61483     2   54823200   54824200      6       3  150064       1.9981     0.022853
enh61484     2   54826100   54827100      2       1  150064       1.7435     0.040623
enh61485     2   54828200   54829200      2       1  150064       1.9196     0.027454
enh61487     2   54840200   54841200      5       2  150064       2.4294    0.0075625
enh61489     2   54852100   54853100      2       1  150064       2.8326    0.0023083
enh61491     2   54861300   54862300      6       3  150064       2.3214     0.010132
enh61492     2   54863500   54864500      3       2  150064       2.2396      0.01256
enh61495     2   54885500   54886500      3       1  150064       2.9042    0.0018409
enh61496     2   54894200   54895200      1       1  150064       2.4722     0.006714
enh61498     2   54907400   54908400      8       4  150064       2.6705    0.0037871
enh61501     2   55099300   55100300      1       1  150064       1.7123      0.04342
enh61506     2   55133400   55134400      7       4  150064       3.0388    0.0011876
enh61507     2   55168300   55169300      1       1  150064       1.9058      0.02834
enh61509     2   55184200   55185200      5       3  150064       2.3312    0.0098702
enh61510     2   55185500   55186500      3       1  150064       1.7837     0.037235
enh61522     2   55250800   55251800      4       2  150064       2.6032    0.0046173
enh61528     2   55271300   55272300      4       1  150064       1.7911     0.036635
enh61534     2   55365000   55366000      3       2  150064       2.0168      0.02186
enh61549     2   55640000   55641000      4       2  150064        1.719     0.042804
enh61556     2   56029000   56030000      3       1  150064       2.2636     0.011798
enh61557     2   56032000   56033000      3       1  150064       2.5365    0.0055991
enh61559     2   56235600   56236600      2       1  150064        2.049     0.020231
enh61561     2   56495800   56496800      2       1  150064       1.6906     0.045455
enh61564     2   57937600   57938600      3       1  150064        2.197     0.014011
enh61566     2   57952200   57953200      2       1  150064       3.9784   3.4693e-05
enh61568     2   57987400   57988400      3       1  150064        6.074   6.2375e-10
enh61572     2   58109600   58110600      1       1  150064       4.0681     2.37e-05
enh61573     2   58112100   58113100      1       1  150064       5.9052    1.761e-09
enh61574     2   58113100   58114100      1       1  150064       6.1903    3.003e-10
enh61575     2   58117000   58118000      2       1  150064       4.1323   1.7958e-05
enh61576     2   58134700   58135700      4       2  150064         5.78   3.7346e-09
enh61577     2   58148400   58149400      3       2  150064       5.6804    6.719e-09
enh61582     2   58362800   58363800      3       1  150064       2.2156     0.013359
enh61584     2   58464600   58465600      2       1  150064       4.6671   1.5271e-06
enh61585     2   58465500   58466500      2       1  150064       3.4334     0.000298
enh61586     2   58652300   58653300      3       1  150064       3.3349   0.00042665
enh61587     2   58653800   58654800      1       1  150064       2.5038     0.006144
enh61588     2   58656400   58657400      5       3  150064       3.0291    0.0012265
enh61591     2   58734800   58735800      1       1  150064        1.764      0.03887
enh61592     2   58749000   58750000      1       1  150064       2.3964     0.008279
enh61602     2   59025400   59026400      2       1  150064       2.5409    0.0055279
enh61608     2   59155800   59156800      3       2  150064       1.8807     0.030008
enh61617     2   59688800   59689800      1       1  150064        1.967      0.02459
enh61628     2   60291700   60292700      2       1  150064       3.1996   0.00068807
enh61630     2   60333100   60334100      2       1  150064       2.2643     0.011778
enh61632     2   60440800   60441800      3       2  150064        2.635    0.0042066
enh61634     2   60479500   60480500      3       1  150064       2.0587     0.019764
enh61635     2   60501000   60502000      6       2  150064       2.6209    0.0043853
enh61636     2   60522000   60523000      6       2  150064       1.9735     0.024219
enh61642     2   60632600   60633600      4       2  150064        1.859      0.03151
enh61651     2   60705600   60706600      1       1  150064       3.1202    0.0009037
enh61652     2   60707100   60708100      6       3  150064       2.9599    0.0015386
enh61653     2   60710200   60711200      3       2  150064       2.9125    0.0017926
enh61655     2   60714600   60715600      2       1  150064       3.7836   7.7273e-05
enh61657     2   60723200   60724200      5       2  150064       3.3545   0.00039751
enh61658     2   60726900   60727900      3       2  150064       4.2439   1.0985e-05
enh61659     2   60730900   60731900      3       2  150064       2.7966    0.0025825
enh61661     2   60734400   60735400      2       1  150064       2.7538     0.002945
enh61662     2   60738200   60739200      8       3  150064        3.312   0.00046308
enh61663     2   60743000   60744000      2       1  150064       2.0799     0.018768
enh61667     2   60754800   60755800      3       2  150064       2.0133      0.02204
enh61674     2   60782900   60783900      2       1  150064       2.4824    0.0065255
enh61675     2   60901700   60902700      3       1  150064        2.569    0.0050995
enh61689     2   61372600   61373600      2       1  150064       1.6976     0.044788
enh61691     2   61406400   61407400      6       4  150064       1.8196     0.034408
enh61693     2   61408600   61409600      1       1  150064       2.4981     0.006243
enh61694     2   61465500   61466500      2       1  150064       2.3692    0.0089127
enh61696     2   61692100   61693100      4       2  150064       2.2576     0.011985
enh61699     2   61699400   61700400      1       1  150064        1.971      0.02436
enh61719     2   62428900   62429900      2       1  150064        2.396    0.0082874
enh61723     2   62443900   62444900      1       1  150064       2.2089      0.01359
enh61727     2   62531600   62532600      5       2  150064       1.8878     0.029525
enh61729     2   62536400   62537400      1       1  150064       2.1125      0.01732
enh61732     2   62651100   62652100      2       1  150064       2.1317     0.016515
enh61733     2   62683200   62684200      1       1  150064       1.9283      0.02691
enh61734     2   62685000   62686000      2       1  150064       2.4917    0.0063565
enh61739     2   62703200   62704200      1       1  150064       2.1168      0.01714
enh61741     2   62713000   62714000      2       1  150064       2.3474     0.009452
enh61742     2   62731800   62732800      2       1  150064       1.7793     0.037599
enh61743     2   62816500   62817500      3       2  150064       3.1268   0.00088369
enh61744     2   62869800   62870800      1       1  150064       1.6466      0.04982
enh61745     2   62886800   62887800      2       1  150064       1.6574     0.048718
enh61747     2   62890400   62891400      1       1  150064       2.5693     0.005095
enh61749     2   62913100   62914100      2       1  150064       2.4747     0.006667
enh61752     2   62938700   62939700      2       1  150064       1.8861     0.029644
enh61753     2   62939200   62940200      2       1  150064       1.8861     0.029644
enh61754     2   62952200   62953200      1       1  150064       2.6627     0.003876
enh61755     2   62954600   62955600      2       1  150064       2.7505     0.002975
enh61774     2   64291100   64292100      2       1  150064       1.9995     0.022775
enh61800     2   64534200   64535200      1       1  150064       2.1104      0.01741
enh61810     2   64674700   64675700      1       1  150064       2.2436      0.01243
enh61816     2   64749200   64750200      2       1  150064        1.778     0.037704
enh61818     2   64826500   64827500      6       2  150064       2.5254     0.005779
enh61819     2   64832000   64833000      1       1  150064       2.0075      0.02235
enh61820     2   64833900   64834900      2       1  150064       2.0586     0.019765
enh61942     2   66759700   66760700      3       1  150064       2.6364    0.0041899
enh61946     2   66768700   66769700      2       1  150064       2.7324    0.0031434
enh61947     2   66770200   66771200      3       2  150064       2.8564    0.0021427
enh61974     2   68386100   68387100      5       2  150064       2.8937    0.0019034
enh61975     2   68431200   68432200      3       2  150064       2.4659    0.0068328
enh61978     2   68467200   68468200      2       1  150064       1.7173     0.042963
enh61980     2   68474500   68475500      3       1  150064       2.6963    0.0035057
enh61983     2   68481600   68482600      5       2  150064       2.0353     0.020911
enh61984     2   68482700   68483700      1       1  150064       2.8455     0.002217
enh62026     2   69534500   69535500      1       1  150064       2.2815      0.01126
enh62027     2   69536500   69537500      1       1  150064       1.9178      0.02757
enh62032     2   69662500   69663500      1       1  150064       2.0166      0.02187
enh62051     2   69960800   69961800      2       1  150064       1.7617     0.039063
enh62055     2   69997000   69998000      1       1  150064       1.7877      0.03691
enh62057     2   70016700   70017700      5       2  150064       1.7414     0.040805
enh62063     2   70138800   70139800      2       1  150064       1.6613     0.048325
enh62066     2   70144800   70145800      2       1  150064        1.804     0.035616
enh62073     2   70294900   70295900      1       1  150064       1.8048      0.03555
enh62094     2   70486000   70487000      1       1  150064       1.7425      0.04071
enh62097     2   70521300   70522300      2       1  150064       1.6479     0.049683
enh62098     2   70527300   70528300      2       1  150064       2.0229     0.021543
enh62110     2   70953900   70954900      1       1  150064       1.7563      0.03952
enh62120     2   70991100   70992100      3       1  150064       1.7427     0.040692
enh62121     2   71006600   71007600      6       2  150064       1.9993     0.022789
enh62129     2   71298600   71299600      3       1  150064       1.8853     0.029692
enh62140     2   71566700   71567700      5       3  150064       3.0834    0.0010233
enh62142     2   71650700   71651700      1       1  150064       2.9655     0.001511
enh62144     2   71685200   71686200      3       1  150064       2.3418    0.0095958
enh62156     2   71912600   71913600      2       1  150064       2.1324     0.016489
enh62177     2   72357000   72358000      2       1  150064       2.9769    0.0014561
enh62179     2   72366500   72367500      3       1  150064       2.4893    0.0063993
enh62180     2   72431800   72432800      1       1  150064       2.5554     0.005303
enh62184     2   72742700   72743700      2       1  150064       3.2781   0.00052246
enh62198     2   73163500   73164500      3       2  150064       4.1295   1.8174e-05
enh62199     2   73166900   73167900      1       1  150064       4.5247    3.024e-06
enh62205     2   73210800   73211800      1       1  150064       4.2793    9.375e-06
enh62206     2   73218700   73219700      1       1  150064       3.9452    3.987e-05
enh62207     2   73222500   73223500      2       1  150064       3.5418   0.00019867
enh62208     2   73261100   73262100      3       2  150064       4.4332    4.642e-06
enh62210     2   73270800   73271800      3       2  150064        3.413   0.00032128
enh62213     2   73285900   73286900      3       1  150064       3.1962   0.00069616
enh62215     2   73294900   73295900      2       1  150064       2.8195    0.0024051
enh62218     2   73316400   73317400      3       1  150064       2.3541    0.0092831
enh62219     2   73318300   73319300      4       2  150064       3.0445    0.0011653
enh62220     2   73320000   73321000      4       1  150064       3.1299   0.00087433
enh62221     2   73321000   73322000      5       2  150064       2.9955    0.0013701
enh62222     2   73329800   73330800      6       2  150064       3.1284   0.00087891
enh62223     2   73334000   73335000      2       1  150064       3.4372   0.00029392
enh62225     2   73439300   73440300      2       1  150064       3.9133   4.5522e-05
enh62228     2   73462700   73463700      3       1  150064       3.7782   7.8976e-05
enh62230     2   73470900   73471900      2       1  150064       3.2132   0.00065622
enh62231     2   73611600   73612600      2       1  150064       3.7349   9.3901e-05
enh62232     2   73614500   73615500      1       1  150064       3.1555    0.0008012
enh62233     2   73645600   73646600      2       1  150064        2.894    0.0019017
enh62234     2   73815100   73816100      2       1  150064       3.7373   9.3018e-05
enh62258     2   74237200   74238200      1       1  150064       2.0266      0.02135
enh62261     2   74253000   74254000      5       1  150064       3.0081    0.0013146
enh62262     2   74253500   74254500      1       1  150064       3.0007     0.001347
enh62263     2   74258500   74259500      2       1  150064       2.3239     0.010064
enh62265     2   74269400   74270400      2       1  150064       2.0478     0.020291
enh62266     2   74272300   74273300      2       1  150064         2.73    0.0031667
enh62267     2   74277800   74278800      3       1  150064       2.7165    0.0032987
enh62268     2   74279500   74280500      5       2  150064       1.9519     0.025474
enh62269     2   74293600   74294600      6       2  150064         2.91    0.0018072
enh62270     2   74303800   74304800      1       1  150064        2.801     0.002547
enh62271     2   74304400   74305400      1       1  150064       2.7498     0.002982
enh62272     2   74307000   74308000      1       1  150064       2.8324      0.00231
enh62273     2   74319900   74320900      1       1  150064       3.1109    0.0009327
enh62279     2   74408600   74409600      1       1  150064       2.1993      0.01393
enh62315     2   74967700   74968700      6       1  150064       2.0549     0.019946
enh62335     2   75340000   75341000      2       1  150064       1.9665     0.024618
enh62351     2   76234700   76235700      1       1  150064        2.126      0.01675
enh62353     2   76894900   76895900      1       1  150064       1.6513      0.04934
enh62359     2   77739800   77740800      3       2  150064       3.0221     0.001255
enh62360     2   77746600   77747600      1       1  150064       3.6083    0.0001541
enh62364     2   78531400   78532400      2       1  150064       1.6724     0.047226
enh62365     2   79620600   79621600      1       1  150064       1.9993      0.02279
enh62371     2   80020000   80021000      1       1  150064       1.6631      0.04815
enh62372     2   80059400   80060400      4       2  150064        1.927     0.026987
enh62384     2   84614600   84615600      4       2  150064        2.224     0.013073
enh62449     2   85621100   85622100      3       2  150064       2.1436     0.016034
enh62450     2   85623600   85624600      3       1  150064       2.2708     0.011579
enh62452     2   85636100   85637100      4       2  150064       2.4865    0.0064495
enh62454     2   85644600   85645600      5       2  150064       3.2498   0.00057749
enh62455     2   85646700   85647700      5       3  150064       1.9963     0.022953
enh62457     2   85650400   85651400      2       1  150064       2.2434     0.012434
enh62459     2   85656100   85657100      3       2  150064       1.8575     0.031617
enh62484     2   85839400   85840400      1       1  150064       1.8344       0.0333
enh62486     2   85844600   85845600      1       1  150064       2.0794      0.01879
enh62489     2   85907400   85908400      2       1  150064       2.2377     0.012621
enh62504     2   85998100   85999100      3       2  150064       2.1608     0.015356
enh62537     2   86295500   86296500      4       2  150064       1.6464      0.04984
enh62554     2   86521800   86522800      1       1  150064       1.6685      0.04761
enh62577     2   86859400   86860400      4       2  150064       1.6547     0.048997
enh62579     2   86930200   86931200      1       1  150064       2.7007      0.00346
enh62582     2   86974400   86975400      3       2  150064       3.0095    0.0013083
enh62624     2   95685700   95686700      1       1  150064       1.7442      0.04056
enh62625     2   95699500   95700500      2       1  150064       2.1143     0.017246
enh62626     2   95701600   95702600      1       1  150064       2.1182      0.01708
enh62651     2   96193600   96194600      2       1  150064       2.0633     0.019543
enh62671     2   96871900   96872900      2       1  150064       2.6324    0.0042391
enh62672     2   96875500   96876500      1       1  150064       3.9123    4.571e-05
enh62677     2   96925100   96926100      2       1  150064       3.7198   9.9672e-05
enh62698     2   97205100   97206100      1       1  150064       1.9382       0.0263
enh62699     2   97219600   97220600      2       1  150064       2.1345     0.016403
enh62704     2   97350900   97351900      2       1  150064       2.5752    0.0050088
enh62705     2   97400200   97401200      1       1  150064        2.361     0.009112
enh62707     2   97406000   97407000      1       1  150064       1.9779      0.02397
enh62708     2   97425400   97426400      2       1  150064       1.9136     0.027833
enh62709     2   97430800   97431800      1       1  150064        2.061      0.01965
enh62712     2   97454000   97455000      2       1  150064       2.3678     0.008946
enh62714     2   97475700   97476700      1       1  150064       1.9413      0.02611
enh62715     2   97477600   97478600      1       1  150064        1.928      0.02693
enh62717     2   97486900   97487900      3       1  150064       2.6319    0.0042454
enh62718     2   97498100   97499100      1       1  150064       2.0026      0.02261
enh62719     2   97504800   97505800      1       1  150064       2.0077      0.02234
enh62720     2   97520500   97521500      3       1  150064       2.1065     0.017579
enh62721     2   97521600   97522600      1       1  150064       2.0007      0.02271
enh62724     2   97536600   97537600      2       1  150064       1.9317     0.026699
enh62726     2   97547300   97548300      1       1  150064       1.7491      0.04014
enh62728     2   97552900   97553900      3       2  150064       3.3889   0.00035087
enh62730     2   97561200   97562200      5       2  150064       2.9332    0.0016776
enh62731     2   97564200   97565200      2       1  150064        2.942    0.0016304
enh62732     2   97569200   97570200      3       1  150064        3.538    0.0002016
enh62733     2   97572700   97573700      3       1  150064        3.547   0.00019479
enh62735     2   97578100   97579100      3       1  150064       3.4455   0.00028496
enh62737     2   97593300   97594300      1       1  150064       3.4016     0.000335
enh62738     2   97599500   97600500      4       2  150064       3.6065   0.00015517
enh62739     2   97605400   97606400      1       1  150064       3.6643     0.000124
enh62740     2   97615100   97616100      2       1  150064       3.2806    0.0005179
enh62742     2   97622700   97623700      5       2  150064       1.7894     0.036779
enh62748     2   97761200   97762200      6       1  150064       2.4276    0.0075996
enh62751     2   98261000   98262000      3       1  150064       2.6678    0.0038176
enh62754     2   98343800   98344800      1       1  150064       2.5057      0.00611
enh62761     2   98547000   98548000      1       1  150064       2.0043      0.02252
enh62764     2   98567400   98568400      3       2  150064       2.3493    0.0094037
enh62766     2   98608900   98609900      2       1  150064       2.9515     0.001581
enh62767     2   98612900   98613900      3       1  150064       2.9854     0.001416
enh62772     2   98700900   98701900      3       2  150064       2.1415     0.016119
enh62775     2   98750400   98751400      2       1  150064       2.2184     0.013264
enh62788     2   99000900   99001900      1       1  150064       1.6937      0.04516
enh62789     2   99060200   99061200      2       1  150064        1.857     0.031655
enh62790     2   99063200   99064200      4       1  150064       2.1696     0.015019
enh62791     2   99067700   99068700      1       1  150064        1.848       0.0323
enh62793     2   99075400   99076400      1       1  150064       1.7947      0.03635
enh62797     2   99088200   99089200      5       1  150064       1.7535     0.039756
enh62799     2   99092000   99093000      2       1  150064       1.7027      0.04431
enh62805     2   99106900   99107900      1       1  150064       1.8401      0.03288
enh62809     2   99124600   99125600      2       1  150064       1.8219     0.034239
enh62812     2   99200500   99201500      2       1  150064        2.947    0.0016045
enh62813     2   99222600   99223600      3       1  150064       1.6702     0.047443
enh62814     2   99226900   99227900      1       1  150064       1.8062      0.03544
enh62825     2   99422500   99423500      3       1  150064       2.1389      0.01622
enh62828     2   99449400   99450400      5       2  150064       1.7134      0.04332
enh62855     2  100234900  100235900      3       1  150064       1.8176     0.034563
enh62856     2  100237000  100238000      1       1  150064       2.0429      0.02053
enh62857     2  100238200  100239200      4       2  150064       2.1649     0.015199
enh62859     2  100242200  100243200      5       2  150064        3.286    0.0005081
enh62860     2  100252700  100253700      2       1  150064       3.1745   0.00075046
enh62862     2  100260300  100261300      4       2  150064       3.0465    0.0011575
enh62863     2  100265100  100266100      2       1  150064       2.2716     0.011556
enh62865     2  100273200  100274200      3       2  150064       1.8485     0.032266
enh62866     2  100277000  100278000      1       1  150064       2.0517       0.0201
enh62868     2  100293600  100294600      2       1  150064       1.8927     0.029201
enh62869     2  100308200  100309200      3       2  150064       1.8918     0.029256
enh62874     2  100345300  100346300      4       2  150064       2.1264     0.016734
enh62876     2  100403300  100404300      2       1  150064       1.9652     0.024695
enh62877     2  100438800  100439800      4       2  150064       1.8461     0.032436
enh62879     2  100453100  100454100      1       1  150064       2.3055      0.01057
enh62885     2  100497300  100498300      3       2  150064       2.6288    0.0042843
enh62922     2  101349900  101350900      6       2  150064       2.3754    0.0087638
enh62924     2  101396600  101397600      3       2  150064        2.002     0.022641
enh62931     2  101540900  101541900      4       2  150064       1.7805     0.037497
enh62951     2  101916500  101917500      4       2  150064       2.3721     0.008843
enh62956     2  101966600  101967600      1       1  150064       1.6514      0.04933
enh62958     2  102050700  102051700      7       2  150064        1.735     0.041371
enh63020     2  102720400  102721400      5       3  150064       1.7652     0.038764
enh63022     2  102757500  102758500      6       2  150064       2.2417     0.012491
enh63029     2  103351100  103352100      3       1  150064       2.6778    0.0037058
enh63037     2  103460200  103461200      4       2  150064       2.0383     0.020758
enh63066     2  104643800  104644800      2       1  150064       2.8388    0.0022641
enh63076     2  104995600  104996600      1       1  150064       2.8963     0.001888
enh63083     2  105033800  105034800      2       1  150064       2.1557     0.015554
enh63085     2  105043000  105044000      6       2  150064       1.6522     0.049248
enh63086     2  105045000  105046000      6       2  150064       1.9423     0.026052
enh63130     2  105810200  105811200      4       2  150064       2.0955     0.018063
enh63161     2  106359700  106360700      2       1  150064       2.2947     0.010874
enh63163     2  106370000  106371000      3       2  150064       2.5165    0.0059264
enh63195     2  106478800  106479800      1       1  150064       1.6642      0.04804
enh63237     2  107458000  107459000      6       3  150064       2.2887     0.011049
enh63238     2  107464500  107465500      3       2  150064       2.6169    0.0044368
enh63267     2  109200300  109201300      5       3  150064       1.8489     0.032238
enh63293     2  109750800  109751800      2       1  150064       1.8365     0.033142
enh63323     2  109872200  109873200      3       2  150064        1.872     0.030607
enh63365     2  110259900  110260900      2       1  150064        1.762     0.039037
enh63366     2  110267600  110268600      3       2  150064       4.5927   2.1875e-06
enh63367     2  110271300  110272300      3       2  150064        3.763   8.3956e-05
enh63369     2  110351900  110352900      3       2  150064        3.831   6.3821e-05
enh63371     2  110363100  110364100      2       1  150064       4.0565   2.4907e-05
enh63372     2  110366800  110367800      4       2  150064       2.2476     0.012302
enh63373     2  110368600  110369600      4       2  150064       2.5369    0.0055916
enh63374     2  110374100  110375100      1       1  150064       3.6086    0.0001539
enh63375     2  110374600  110375600      2       1  150064       2.7704    0.0027992
enh63376     2  110395700  110396700      5       2  150064       3.7693   8.1868e-05
enh63387     2  110858800  110859800      3       2  150064       1.9862     0.023508
enh63399     2  111603600  111604600      2       1  150064       1.8841     0.029775
enh63411     2  111917500  111918500      3       1  150064       1.7563     0.039522
enh63414     2  111939400  111940400      1       1  150064       1.7506      0.04001
enh63417     2  112253000  112254000      2       1  150064       2.6208    0.0043864
enh63430     2  112675600  112676600      1       1  150064       2.1304      0.01657
enh63431     2  112677200  112678200      3       2  150064       2.0374     0.020804
enh63433     2  112703800  112704800      3       1  150064       1.7818     0.037389
enh63436     2  112743500  112744500      6       2  150064        1.834     0.033328
enh63438     2  112783800  112784800      4       2  150064       1.8046     0.035565
enh63439     2  112789200  112790200      4       2  150064       2.2383     0.012601
enh63447     2  113008800  113009800      1       1  150064       2.5044     0.006133
enh63493     2  114081400  114082400      4       2  150064        1.824     0.034076
enh63503     2  114651100  114652100     10       3  150064       2.2863      0.01112
enh63507     2  114667400  114668400      5       2  150064        2.007     0.022376
enh63529     2  119066400  119067400      1       1  150064       2.1578      0.01547
enh63530     2  119068400  119069400      3       2  150064       3.8082   6.9992e-05
enh63531     2  119078300  119079300      3       2  150064       2.5355    0.0056137
enh63585     2  120774400  120775400      3       1  150064       1.6981     0.044745
enh63596     2  121076300  121077300      2       1  150064        1.706     0.044004
enh63598     2  121130200  121131200      2       1  150064       1.9809       0.0238
enh63605     2  121261100  121262100      1       1  150064       2.0304      0.02116
enh63618     2  121419200  121420200      2       1  150064       1.8985     0.028813
enh63624     2  121473000  121474000      9       2  150064       2.0228     0.021546
enh63649     2  121586700  121587700      1       1  150064         1.95      0.02559
enh63650     2  121598000  121599000      3       1  150064       1.7552     0.039609
enh63651     2  121598400  121599400      3       1  150064       1.7552     0.039609
enh63698     2  121954500  121955500      3       1  150064       1.7022     0.044361
enh63720     2  122277700  122278700      3       2  150064       1.7412     0.040824
enh63723     2  122290300  122291300      2       1  150064        2.287     0.011099
enh63745     2  122495000  122496000      2       1  150064       2.3082     0.010494
enh63746     2  122511700  122512700      1       1  150064       1.8269      0.03386
enh63749     2  122529200  122530200      1       1  150064       1.9179      0.02756
enh63750     2  122569000  122570000      3       2  150064       2.1401     0.016174
enh63760     2  122766800  122767800      1       1  150064       2.9712     0.001483
enh63761     2  122777000  122778000      2       1  150064       1.9756       0.0241
enh63778     2  125290600  125291600      3       2  150064       2.0266     0.021351
enh63796     2  127584700  127585700      2       1  150064       1.9724     0.024284
enh63808     2  127803100  127804100      2       1  150064       1.8029     0.035702
enh63812     2  127858800  127859800      7       3  150064       1.9129     0.027878
enh63814     2  127868200  127869200      6       2  150064       2.4304    0.0075409
enh63815     2  127872800  127873800      5       2  150064       2.3562    0.0092312
enh63816     2  127874900  127875900      6       2  150064       2.9311     0.001689
enh63818     2  127885800  127886800      5       1  150064       2.0111     0.022158
enh63820     2  127894400  127895400      8       3  150064       1.7175     0.042944
enh63821     2  127900900  127901900      4       2  150064       1.8541     0.031863
enh63864     2  128613000  128614000      2       1  150064       1.9235     0.027207
enh63872     2  128786200  128787200      2       1  150064       1.7097     0.043657
enh63902     2  129153500  129154500      9       2  150064        2.022     0.021588
enh63903     2  129164600  129165600      3       2  150064       2.1719      0.01493
enh63983     2  131131900  131132900      1       1  150064       2.2907      0.01099
enh63992     2  131629900  131630900      4       2  150064       1.6677     0.047692
enh63995     2  131798600  131799600      2       1  150064       3.2262   0.00062719
enh64000     2  131822200  131823200      2       1  150064       3.1467   0.00082561
enh64001     2  131848900  131849900      1       1  150064       2.5573     0.005274
enh64002     2  131851900  131852900      2       1  150064       2.6769    0.0037155
enh64003     2  131861300  131862300      4       2  150064        3.335   0.00042656
enh64004     2  131864400  131865400      2       1  150064        2.684    0.0036368
enh64013     2  132431400  132432400      2       1  150064       2.2331     0.012771
enh64016     2  133105400  133106400      1       1  150064       1.6687      0.04759
enh64019     2  133149800  133150800      1       1  150064       1.8515      0.03205
enh64040     2  133811400  133812400      2       1  150064       1.8736      0.03049
enh64078     2  134837500  134838500      1       1  150064       1.8672      0.03094
enh64080     2  134880600  134881600      2       1  150064       2.8151    0.0024384
enh64085     2  134897400  134898400      1       1  150064       4.2027    1.319e-05
enh64086     2  134898900  134899900      4       2  150064       4.0265   2.8301e-05
enh64094     2  134920900  134921900      1       1  150064       2.4341     0.007465
enh64150     2  135674300  135675300      1       1  150064       3.0217     0.001257
enh64188     2  136878200  136879200      2       1  150064       1.6771     0.046757
enh64192     2  136898900  136899900      2       1  150064       1.6819     0.046293
enh64193     2  136940500  136941500      3       2  150064         2.25     0.012224
enh64217     2  139359300  139360300      1       1  150064       2.0686      0.01929
enh64251     2  144649000  144650000      2       1  150064       2.5748    0.0050144
enh64256     2  144710600  144711600      1       1  150064       2.9854     0.001416
enh64257     2  144712900  144713900      1       1  150064       2.9506     0.001586
enh64259     2  144857200  144858200      1       1  150064       2.1594      0.01541
enh64264     2  144994900  144995900      1       1  150064       2.0335        0.021
enh64266     2  145087400  145088400      2       1  150064       2.3347    0.0097797
enh64267     2  145090600  145091600      1       1  150064       3.2093    0.0006652
enh64268     2  145116300  145117300      1       1  150064       3.3639    0.0003842
enh64269     2  145129800  145130800      1       1  150064       2.7902     0.002634
enh64270     2  145137300  145138300      2       1  150064       3.5341    0.0002046
enh64273     2  145157000  145158000      1       1  150064       4.6666    1.531e-06
enh64276     2  145163600  145164600      2       1  150064       2.8515    0.0021755
enh64278     2  145170700  145171700      3       1  150064       3.1929   0.00070419
enh64279     2  145181500  145182500      1       1  150064       3.4393    0.0002916
enh64280     2  145191500  145192500      2       1  150064        4.191   1.3889e-05
enh64281     2  145195800  145196800      1       1  150064       4.5173    3.132e-06
enh64282     2  145199600  145200600      1       1  150064       2.5062     0.006102
enh64284     2  145205000  145206000      1       1  150064       1.9615      0.02491
enh64288     2  145214700  145215700      3       2  150064       2.2097     0.013563
enh64325     2  145800700  145801700      3       2  150064         1.69     0.045513
enh64339     2  148109300  148110300      3       1  150064       2.4473    0.0071973
enh64349     2  148607200  148608200      4       2  150064       3.0923   0.00099306
enh64350     2  148617100  148618100      2       1  150064       2.2004     0.013891
enh64351     2  148627000  148628000      2       1  150064       2.2105     0.013534
enh64353     2  148775300  148776300      1       1  150064       2.3974     0.008257
enh64355     2  149060500  149061500      1       1  150064       2.5422     0.005508
enh64356     2  149061100  149062100      4       2  150064       2.6924     0.003547
enh64357     2  149062700  149063700      3       1  150064       2.9061    0.0018299
enh64359     2  149309900  149310900      2       1  150064       2.9679     0.001499
enh64363     2  149405000  149406000      2       1  150064       3.0023    0.0013396
enh64392     2  149835200  149836200      2       1  150064       2.4614    0.0069195
enh64404     2  150185400  150186400      3       2  150064       1.6818       0.0463
enh64409     2  150453600  150454600      3       2  150064       2.2572     0.011997
enh64410     2  150454400  150455400      2       1  150064       1.9964     0.022947
enh64413     2  150587400  150588400      4       1  150064       1.9556     0.025257
enh64430     2  151153100  151154100      2       1  150064       1.9978     0.022869
enh64432     2  151183800  151184800      4       2  150064       1.9774     0.023996
enh64493     2  153029800  153030800      3       2  150064       3.2124   0.00065821
enh64494     2  153056900  153057900      1       1  150064        3.074     0.001056
enh64496     2  153079200  153080200      3       1  150064        2.717    0.0032937
enh64497     2  153100300  153101300      2       1  150064       2.2667     0.011704
enh64499     2  153194300  153195300      1       1  150064       1.7882      0.03687
enh64501     2  153196200  153197200      2       1  150064       1.6644     0.048017
enh64502     2  153197200  153198200      4       2  150064       2.3338    0.0098023
enh64505     2  153205900  153206900      7       3  150064       1.8242     0.034063
enh64508     2  153236800  153237800      6       2  150064       1.7094     0.043691
enh64515     2  153276500  153277500      2       1  150064       2.5243    0.0057969
enh64516     2  153282400  153283400      4       2  150064       2.3737    0.0088057
enh64536     2  153401500  153402500      1       1  150064       1.8861      0.02964
enh64548     2  153450900  153451900      5       2  150064       1.8692     0.030801
enh64551     2  153462400  153463400      2       1  150064       1.7695     0.038407
enh64553     2  153468200  153469200      3       1  150064       2.1584     0.015449
enh64554     2  153469900  153470900      3       2  150064       2.3842    0.0085586
enh64556     2  153476500  153477500      5       3  150064       3.6729   0.00011991
enh64557     2  153479300  153480300      3       1  150064       4.3007   8.5135e-06
enh64558     2  153483000  153484000      2       1  150064       2.7383    0.0030876
enh64559     2  153503900  153504900      2       1  150064       2.3385    0.0096814
enh64563     2  153577400  153578400      3       1  150064       3.3606   0.00038885
enh64564     2  153578700  153579700      2       1  150064       3.4558   0.00027432
enh64565     2  153586900  153587900      3       2  150064       2.3158     0.010286
enh64566     2  153601700  153602700      1       1  150064       1.8669      0.03096
enh64571     2  154727000  154728000      9       2  150064       1.8625     0.031265
enh64581     2  156877600  156878600      6       3  150064       1.7078     0.043835
enh64632     2  158767500  158768500      1       1  150064        2.704     0.003425
enh64633     2  158768000  158769000      1       1  150064        2.704     0.003425
enh64640     2  159316200  159317200      5       3  150064        2.406    0.0080642
enh64641     2  159316900  159317900      4       2  150064        3.117   0.00091365
enh64642     2  159343300  159344300      5       2  150064        2.627    0.0043076
enh64643     2  159344600  159345600      4       2  150064       3.2208   0.00063926
enh64645     2  159349700  159350700      6       2  150064       2.8574    0.0021356
enh64647     2  159366600  159367600      3       2  150064       2.1495     0.015796
enh64650     2  159493700  159494700      4       2  150064       3.4109   0.00032376
enh64651     2  159512300  159513300      9       2  150064       1.8081     0.035295
enh64713     2  160452200  160453200      2       1  150064       2.1157     0.017185
enh64714     2  160462200  160463200      5       2  150064       2.5663    0.0051388
enh64715     2  160466200  160467200      4       2  150064       2.6527    0.0039921
enh64716     2  160474300  160475300      2       1  150064       3.4676   0.00026257
enh64717     2  160567200  160568200      5       2  150064       2.1417     0.016107
enh64722     2  161064500  161065500      1       1  150064       2.3001      0.01072
enh64734     2  161201300  161202300      3       2  150064       1.9094     0.028103
enh64781     2  162803900  162804900      2       1  150064        2.652    0.0040005
enh64783     2  162850600  162851600      4       2  150064       3.4729   0.00025744
enh64784     2  162854500  162855500      2       1  150064       3.0845    0.0010196
enh64785     2  162857900  162858900      2       1  150064       3.3524   0.00040054
enh64786     2  162868800  162869800      3       1  150064       4.3699   6.2163e-06
enh64787     2  162885600  162886600      1       1  150064       3.3731    0.0003716
enh64799     2  163933800  163934800      3       1  150064       1.6574     0.048717
enh64803     2  164457300  164458300      2       1  150064       1.6629     0.048164
enh64807     2  164554400  164555400      1       1  150064       2.0803      0.01875
enh64811     2  164571900  164572900      1       1  150064       2.1163      0.01716
enh64835     2  165970500  165971500      1       1  150064       1.6512      0.04935
enh64855     2  166807400  166808400      3       2  150064       2.0156     0.021921
enh64856     2  166810900  166811900      2       1  150064       3.2935   0.00049468
enh64857     2  167230900  167231900      3       2  150064       2.5232    0.0058145
enh64859     2  167350900  167351900      4       2  150064       3.2406   0.00059635
enh64873     2  168437800  168438800      3       2  150064       1.9833     0.023666
enh64875     2  168463600  168464600      4       2  150064       2.3091      0.01047
enh64914     2  169316400  169317400      2       1  150064       1.7569     0.039464
enh64916     2  169318600  169319600      1       1  150064       2.0764      0.01893
enh64918     2  169326800  169327800      1       1  150064       2.2774      0.01138
enh64924     2  169374700  169375700      4       1  150064       1.9087     0.028151
enh64925     2  169377600  169378600      2       1  150064       1.8727     0.030553
enh64928     2  169386400  169387400      5       2  150064       1.8739     0.030475
enh64929     2  169387800  169388800      1       1  150064       1.8059      0.03547
enh64930     2  169407000  169408000      5       2  150064       2.0721     0.019129
enh64934     2  169425300  169426300      2       1  150064       1.8069      0.03539
enh64938     2  169482600  169483600      5       2  150064       3.3347   0.00042701
enh64939     2  169489100  169490100      4       2  150064       2.4168     0.007829
enh64940     2  169491500  169492500      3       1  150064       3.4519   0.00027834
enh64942     2  169495400  169496400      3       1  150064        2.075     0.018993
enh64948     2  169536300  169537300      7       4  150064       1.6557      0.04889
enh64967     2  169975800  169976800      3       1  150064       1.6999     0.044573
enh65019     2  171668800  171669800      1       1  150064       1.9777      0.02398
enh65024     2  171787300  171788300      2       1  150064       1.8763     0.030307
enh65040     2  172563400  172564400      3       1  150064       4.0064   3.0821e-05
enh65041     2  172579800  172580800      1       1  150064       4.2735    9.621e-06
enh65042     2  172651200  172652200      1       1  150064       3.1278    0.0008806
enh65044     2  172746300  172747300      2       1  150064       3.0263     0.001238
enh65049     2  172812400  172813400      7       3  150064        3.976   3.5049e-05
enh65050     2  172822100  172823100      1       1  150064       2.3525     0.009325
enh65051     2  172857400  172858400      7       4  150064       3.1921   0.00070622
enh65052     2  172865500  172866500      7       2  150064       3.5524   0.00019089
enh65053     2  172877300  172878300      3       2  150064       3.3925   0.00034624
enh65057     2  172916800  172917800      2       1  150064       1.8505     0.032121
enh65070     2  173149500  173150500      5       2  150064       2.0878     0.018406
enh65072     2  173158300  173159300      4       2  150064       2.3321    0.0098487
enh65074     2  173176200  173177200      1       1  150064       2.3977     0.008249
enh65096     2  173724200  173725200      2       1  150064       1.8579     0.031589
enh65105     2  173830000  173831000      1       1  150064       1.9822      0.02373
enh65113     2  173942800  173943800      4       2  150064       2.7003    0.0034641
enh65117     2  173996600  173997600      4       2  150064       2.8268    0.0023508
enh65121     2  174082800  174083800      4       2  150064         1.95     0.025587
enh65131     2  174279600  174280600      1       1  150064       2.0703      0.01921
enh65141     2  174529200  174530200      3       2  150064       2.8561    0.0021444
enh65154     2  174816500  174817500      7       3  150064       1.7614     0.039087
enh65157     2  174823800  174824800      4       2  150064       1.6724     0.047225
enh65168     2  174892400  174893400      4       2  150064       1.7098     0.043648
enh65174     2  174927300  174928300      2       1  150064       2.2485     0.012273
enh65176     2  175041300  175042300      1       1  150064       2.2454      0.01237
enh65178     2  175111200  175112200      2       1  150064       2.6259    0.0043211
enh65179     2  175113600  175114600      3       2  150064       2.9971    0.0013628
enh65181     2  175258300  175259300      1       1  150064       1.7408      0.04086
enh65190     2  175456200  175457200      3       2  150064       1.6973     0.044824
enh65191     2  175467300  175468300      3       1  150064       2.0291     0.021226
enh65192     2  175471500  175472500      3       2  150064       2.1201     0.016998
enh65195     2  175528400  175529400      2       1  150064        2.035     0.020925
enh65199     2  175545400  175546400      2       1  150064       2.6965    0.0035033
enh65200     2  175628300  175629300      2       1  150064       2.2582     0.011967
enh65201     2  175636600  175637600      4       1  150064       1.6662      0.04784
enh65229     2  176687900  176688900      1       1  150064       2.3105      0.01043
enh65239     2  177156000  177157000      2       1  150064       1.8023     0.035745
enh65307     2  178978200  178979200      2       1  150064       2.7261    0.0032045
enh65348     2  180293200  180294200      3       2  150064       2.6631    0.0038718
enh65351     2  180870000  180871000      2       1  150064       2.6466    0.0040648
enh65352     2  180989900  180990900      1       1  150064       3.4796    0.0002511
enh65369     2  182655200  182656200      4       2  150064       1.7244     0.042318
enh65376     2  183084800  183085800      2       1  150064        1.653     0.049162
enh65382     2  183387900  183388900      2       1  150064       2.1855     0.014426
enh65384     2  183579200  183580200      2       1  150064       2.4001    0.0081953
enh65390     2  183874500  183875500      2       1  150064       3.0777     0.001043
enh65395     2  183990600  183991600     10       4  150064       1.8414     0.032778
enh65399     2  184479300  184480300      3       2  150064       1.9353     0.026477
enh65401     2  185556600  185557600      3       1  150064       1.7921     0.036556
enh65408     2  187408400  187409400      2       1  150064       2.5653    0.0051545
enh65447     2  189494200  189495200      4       2  150064       1.6971     0.044842
enh65448     2  189651400  189652400      2       1  150064       2.6071    0.0045662
enh65459     2  190433600  190434600      2       1  150064       2.1181     0.017084
enh65473     2  190974800  190975800      1       1  150064       1.8201      0.03437
enh65483     2  191214900  191215900      3       2  150064       2.0388     0.020735
enh65485     2  191220700  191221700      1       1  150064       1.7229      0.04245
enh65486     2  191222000  191223000      4       1  150064       1.6807     0.046407
enh65489     2  191226200  191227200      9       2  150064       1.8301     0.033621
enh65492     2  191274200  191275200      1       1  150064       2.8772     0.002006
enh65494     2  191277600  191278600      1       1  150064       1.8367      0.03313
enh65495     2  191281600  191282600      3       2  150064       1.8238     0.034087
enh65496     2  191309400  191310400      3       2  150064       2.2746     0.011465
enh65498     2  191315900  191316900      1       1  150064       2.2173       0.0133
enh65500     2  191344700  191345700      3       1  150064       1.8564     0.031696
enh65503     2  191364400  191365400      4       2  150064        1.799     0.036008
enh65508     2  191447500  191448500      3       1  150064       2.2885     0.011053
enh65511     2  191493100  191494100      2       1  150064       2.4091    0.0079953
enh65527     2  191885700  191886700      5       2  150064       2.3544    0.0092771
enh65540     2  192306000  192307000      1       1  150064       1.9478      0.02572
enh65561     2  193047000  193048000      1       1  150064       2.2832      0.01121
enh65562     2  193048500  193049500      3       2  150064       2.0194     0.021723
enh65563     2  193050800  193051800      4       1  150064       2.4285     0.007581
enh65566     2  193119000  193120000      2       1  150064       1.7195     0.042763
enh65567     2  196365100  196366100      1       1  150064       1.7696       0.0384
enh65568     2  196398500  196399500      3       2  150064       2.4275    0.0076017
enh65571     2  196552000  196553000      1       1  150064       2.1163      0.01716
enh65572     2  196932400  196933400      4       2  150064       3.4428   0.00028787
enh65574     2  196977900  196978900      3       2  150064       2.2846     0.011167
enh65580     2  197264200  197265200      3       2  150064       1.6888     0.045631
enh65582     2  197350800  197351800      2       1  150064       2.1744     0.014838
enh65584     2  197393100  197394100      3       1  150064       3.7095   0.00010383
enh65586     2  197431300  197432300      1       1  150064       2.5163      0.00593
enh65587     2  197451000  197452000      6       2  150064       2.7834    0.0026896
enh65589     2  197458800  197459800      2       1  150064        2.461    0.0069284
enh65590     2  197662200  197663200      1       1  150064       2.2505      0.01221
enh65594     2  197792600  197793600      2       1  150064       1.7068     0.043934
enh65596     2  197831800  197832800      2       1  150064       2.3767    0.0087347
enh65599     2  197853300  197854300      2       1  150064       2.7117    0.0033466
enh65601     2  197875100  197876100      3       2  150064       2.2582     0.011967
enh65602     2  197876300  197877300      6       2  150064       3.2318   0.00061506
enh65603     2  197924200  197925200      2       1  150064       2.7716    0.0027888
enh65610     2  197962000  197963000      2       1  150064       2.4016    0.0081622
enh65612     2  197989600  197990600      3       2  150064       2.0113     0.022146
enh65616     2  198006200  198007200      3       1  150064       2.0145      0.02198
enh65636     2  198134100  198135100      3       1  150064       1.7248      0.04228
enh65639     2  198144100  198145100      4       1  150064       4.3624   6.4318e-06
enh65641     2  198151800  198152800      2       1  150064       4.1386   1.7469e-05
enh65642     2  198157900  198158900      3       1  150064        5.112   1.5937e-07
enh65643     2  198170400  198171400      4       1  150064       5.0277   2.4814e-07
enh65645     2  198243400  198244400      1       1  150064       4.7819    8.681e-07
enh65647     2  198293600  198294600      2       1  150064       5.5238   1.6585e-08
enh65651     2  198361700  198362700      2       1  150064       5.7981   3.3529e-09
enh65657     2  198436400  198437400      1       1  150064       6.1104    4.969e-10
enh65660     2  198465400  198466400      2       1  150064       5.6943    6.194e-09
enh65661     2  198478400  198479400      1       1  150064       1.9758      0.02409
enh65662     2  198492200  198493200      5       1  150064       2.9932    0.0013802
enh65664     2  198541400  198542400      1       1  150064       2.0237       0.0215
enh65665     2  198573400  198574400      2       1  150064        4.101   2.0565e-05
enh65666     2  198667800  198668800      3       2  150064       5.3473   4.4647e-08
enh65668     2  198737700  198738700      2       1  150064       3.7759   7.9729e-05
enh65669     2  198743400  198744400      3       1  150064       5.0854   1.8339e-07
enh65673     2  198860400  198861400      3       2  150064        5.072   1.9685e-07
enh65674     2  198944800  198945800      2       1  150064       2.9103    0.0018057
enh65690     2  200173000  200174000      2       1  150064        2.949    0.0015938
enh65691     2  200174300  200175300      1       1  150064       3.0511      0.00114
enh65693     2  200235000  200236000      4       2  150064       3.5316   0.00020654
enh65695     2  200248600  200249600      1       1  150064       1.7088      0.04374
enh65696     2  200269300  200270300      1       1  150064        2.774     0.002769
enh65697     2  200276600  200277600      2       1  150064       3.4618   0.00026826
enh65714     2  200669100  200670100      5       3  150064       2.8315    0.0023163
enh65718     2  200714300  200715300      2       1  150064       4.4982   3.4271e-06
enh65719     2  200716000  200717000      1       1  150064       7.4192     5.89e-14
enh65720     2  200774800  200775800      3       2  150064       5.8052   3.2138e-09
enh65721     2  200778500  200779500      3       2  150064       3.7227   9.8536e-05
enh65723     2  200817900  200818900      3       2  150064       5.7811   3.7108e-09
enh65725     2  200822300  200823300      5       2  150064       3.5162   0.00021886
enh65730     2  200915400  200916400      7       2  150064       6.5185   3.5517e-11
enh65733     2  200958800  200959800      5       3  150064       2.8371    0.0022759
enh65739     2  201174300  201175300      1       1  150064        1.877      0.03026
enh65740     2  201176300  201177300      4       2  150064       2.4416    0.0073108
enh65741     2  201180800  201181800      1       1  150064       2.5725     0.005049
enh65743     2  201183900  201184900      2       1  150064       1.8411     0.032803
enh65745     2  201193800  201194800      3       2  150064       3.5441   0.00019701
enh65750     2  201215400  201216400      6       4  150064       1.7277     0.042018
enh65753     2  201221300  201222300      2       1  150064       4.1162   1.9258e-05
enh65754     2  201229000  201230000      3       1  150064       4.8925   4.9787e-07
enh65755     2  201229600  201230600      4       2  150064       5.7961   3.3934e-09
enh65757     2  201242200  201243200      2       1  150064       4.0926   2.1329e-05
enh65758     2  201245200  201246200      5       3  150064       4.0483   2.5795e-05
enh65759     2  201246800  201247800      5       2  150064       4.4169   5.0056e-06
enh65762     2  201270500  201271500      2       1  150064       2.7867    0.0026625
enh65764     2  201276200  201277200      3       1  150064        3.257   0.00056302
enh65765     2  201281400  201282400      3       1  150064       3.8097    6.956e-05
enh65766     2  201307800  201308800      4       2  150064       4.3459   6.9366e-06
enh65767     2  201318000  201319000      2       1  150064       3.8497   5.9124e-05
enh65768     2  201320700  201321700      2       1  150064       3.6016   0.00015812
enh65769     2  201323600  201324600      4       2  150064       4.0231   2.8723e-05
enh65770     2  201333500  201334500      3       2  150064       2.4989    0.0062297
enh65773     2  201373100  201374100      4       2  150064        1.978     0.023962
enh65775     2  201451000  201452000      3       2  150064       2.5799    0.0049417
enh65776     2  201559600  201560600      4       2  150064       2.2416     0.012495
enh65777     2  201569000  201570000      1       1  150064        1.961      0.02494
enh65780     2  201606300  201607300      5       2  150064       1.9379     0.026317
enh65785     2  201751900  201752900      2       1  150064       2.0896     0.018329
enh65838     2  202824500  202825500      1       1  150064       2.0268      0.02134
enh65839     2  202829200  202830200      6       3  150064       2.2654     0.011743
enh65875     2  203453400  203454400      2       1  150064       1.7147     0.043196
enh65878     2  203510800  203511800      1       1  150064       1.7649      0.03879
enh65884     2  204104900  204105900      2       1  150064       2.6149    0.0044624
enh65895     2  204521300  204522300      6       2  150064       1.6772     0.046752
enh65905     2  204876100  204877100      2       1  150064       2.0699      0.01923
enh65945     2  206339800  206340800      1       1  150064       2.2083      0.01361
enh65949     2  206410300  206411300      2       1  150064       1.7477     0.040258
enh65988     2  206772800  206773800      3       2  150064        1.942      0.02607
enh65992     2  206944600  206945600      6       3  150064       2.2353     0.012697
enh65997     2  207076800  207077800      2       1  150064       1.9356     0.026461
enh66017     2  207906800  207907800      2       1  150064       1.7475     0.040278
enh66020     2  207940900  207941900      2       1  150064       1.8274     0.033818
enh66027     2  207970700  207971700      2       1  150064        1.844     0.032593
enh66049     2  208089800  208090800      3       2  150064       2.3381    0.0096897
enh66050     2  208092800  208093800      7       4  150064       2.5194    0.0058775
enh66057     2  208217500  208218500      2       1  150064       1.8105     0.035107
enh66059     2  208273100  208274100      5       2  150064       2.5551    0.0053075
enh66062     2  208334200  208335200      5       2  150064       3.6319   0.00014065
enh66068     2  208398500  208399500      2       1  150064       3.6579   0.00012715
enh66106     2  209054900  209055900      5       1  150064       1.8053     0.035512
enh66127     2  210339700  210340700      2       1  150064       2.1456     0.015954
enh66128     2  210340800  210341800      2       1  150064       1.9478      0.02572
enh66137     2  210449300  210450300      2       1  150064       2.3889    0.0084496
enh66140     2  210464800  210465800      2       1  150064       2.4996    0.0062159
enh66144     2  210494100  210495100      2       1  150064       1.7151      0.04316
enh66145     2  210498200  210499200      3       2  150064       1.8923     0.029223
enh66175     2  212255300  212256300      2       1  150064       1.9995     0.022776
enh66178     2  212608900  212609900      4       2  150064        2.181     0.014593
enh66181     2  213222000  213223000      3       2  150064       3.2295   0.00061995
enh66189     2  213641600  213642600      4       1  150064       1.8196     0.034408
enh66201     2  215275300  215276300      2       1  150064       1.9934     0.023111
enh66202     2  215345400  215346400      4       2  150064       1.7813     0.037432
enh66258     2  217278000  217279000      3       1  150064       2.8614    0.0021086
enh66267     2  217404900  217405900      2       1  150064        1.993     0.023129
enh66271     2  217419300  217420300      4       2  150064       1.8559     0.031731
enh66274     2  217427400  217428400      3       2  150064       1.6557     0.048887
enh66275     2  217428600  217429600      2       1  150064       2.2311     0.012839
enh66276     2  217448200  217449200      4       2  150064        2.575    0.0050125
enh66283     2  217484800  217485800      3       2  150064       1.7135     0.043308
enh66284     2  217496700  217497700      1       1  150064       2.9811     0.001436
enh66285     2  217502100  217503100      2       1  150064       1.9028     0.028536
enh66291     2  217523500  217524500      1       1  150064       1.9774        0.024
enh66292     2  217529800  217530800      1       1  150064       2.3264     0.009999
enh66297     2  217562700  217563700      3       1  150064       1.6757     0.046898
enh66306     2  217657400  217658400      3       2  150064       2.1891     0.014295
enh66320     2  217901800  217902800      6       2  150064       2.4587    0.0069724
enh66325     2  217939600  217940600     10       4  150064       2.3359    0.0097472
enh66326     2  218025900  218026900      1       1  150064       2.1604      0.01537
enh66362     2  218603800  218604800      1       1  150064        1.864      0.03116
enh66367     2  218620300  218621300      4       2  150064       1.6883     0.045675
enh66368     2  218621200  218622200      4       2  150064       1.7297     0.041843
enh66370     2  218653900  218654900      7       2  150064       2.4717    0.0067242
enh66460     2  219935700  219936700      2       1  150064         2.01     0.022218
enh66462     2  219946700  219947700      4       2  150064       1.8473     0.032355
enh66464     2  220014000  220015000      2       1  150064       2.3677    0.0089503
enh66465     2  220025600  220026600      2       1  150064       2.6891    0.0035818
enh66467     2  220044200  220045200      2       1  150064       3.8727   5.3813e-05
enh66468     2  220046700  220047700      3       1  150064       4.0379    2.697e-05
enh66470     2  220072500  220073500      1       1  150064       2.2918      0.01096
enh66473     2  220091800  220092800      2       1  150064       1.9286     0.026889
enh66495     2  220311000  220312000      2       1  150064       2.0004     0.022731
enh66499     2  220340600  220341600      1       1  150064       2.6716     0.003774
enh66547     2  222304200  222305200      6       2  150064       2.2466     0.012333
enh66553     2  222383400  222384400      1       1  150064       2.6024     0.004629
enh66554     2  222389600  222390600      5       3  150064       3.3106   0.00046556
enh66555     2  222391800  222392800      3       2  150064       3.3528   0.00039999
enh66556     2  222394500  222395500      1       1  150064       2.8599     0.002119
enh66562     2  222439100  222440100      1       1  150064       2.0101      0.02221
enh66618     2  224392800  224393800      3       2  150064       2.6538     0.003979
enh66619     2  224403000  224404000      2       1  150064       1.9642     0.024756
enh66620     2  224410200  224411200      1       1  150064       2.2374      0.01263
enh66648     2  224905700  224906700      2       1  150064       1.8287     0.033719
enh66652     2  225075600  225076600      4       1  150064       2.5992    0.0046721
enh66656     2  225269000  225270000      8       2  150064       2.7415    0.0030584
enh66657     2  225297800  225298800     14       3  150064       2.5366    0.0055963
enh66659     2  225349400  225350400      2       1  150064       2.0473     0.020315
enh66661     2  225384600  225385600      3       2  150064       3.6737   0.00011953
enh66662     2  225392800  225393800      7       2  150064       3.0817     0.001029
enh66664     2  225434700  225435700      1       1  150064       1.6773      0.04674
enh66665     2  225439900  225440900      9       3  150064       1.6497     0.049506
enh66666     2  225441900  225442900      3       2  150064       4.1834   1.4362e-05
enh66668     2  225446400  225447400      4       2  150064       5.0507   2.2014e-07
enh66671     2  225774000  225775000      6       2  150064        1.783     0.037296
enh66687     2  225978300  225979300      6       2  150064       1.7424     0.040718
enh66689     2  225984600  225985600      4       2  150064       1.8381     0.033024
enh66690     2  226028800  226029800      6       2  150064       1.8447      0.03254
enh66700     2  227348600  227349600      4       2  150064       2.4696    0.0067639
enh66720     2  227702000  227703000      3       1  150064       1.9066     0.028286
enh66721     2  227733000  227734000      5       1  150064        1.794     0.036405
enh66722     2  227842400  227843400      2       1  150064       1.9317     0.026699
enh66724     2  227870500  227871500      1       1  150064       1.8677       0.0309
enh66732     2  228258100  228259100      7       2  150064        1.664     0.048059
enh66755     2  229951100  229952100      7       3  150064       2.8334    0.0023027
enh66756     2  229953400  229954400      3       2  150064       1.9184      0.02753
enh66762     2  230017500  230018500      3       2  150064       1.8965     0.028945
enh66763     2  230022100  230023100      5       2  150064       1.8581      0.03158
enh66769     2  230130700  230131700      2       1  150064       1.7272     0.042064
enh66792     2  230560500  230561500      5       3  150064       2.0124     0.022088
enh66793     2  230568900  230569900      3       1  150064       3.2599    0.0005573
enh66802     2  230845000  230846000      1       1  150064        2.353     0.009312
enh66808     2  231133300  231134300      2       1  150064       1.7095      0.04368
enh66809     2  231191000  231192000      3       1  150064       1.9031     0.028515
enh66818     2  231532500  231533500      3       2  150064        1.912      0.02794
enh66864     2  232264000  232265000      3       2  150064       1.6577     0.048685
enh66865     2  232276000  232277000      5       2  150064       1.7566     0.039491
enh66870     2  232326200  232327200      2       1  150064       1.9244     0.027151
enh66872     2  232347000  232348000      4       2  150064       1.9844     0.023604
enh66881     2  232471300  232472300      5       3  150064       1.6972     0.044828
enh66883     2  232479900  232480900      5       2  150064       1.8536     0.031899
enh66893     2  232527300  232528300      1       1  150064       2.3914     0.008391
enh66896     2  232542200  232543200      5       3  150064       1.7949     0.036334
enh66908     2  232798100  232799100      4       2  150064       2.9469    0.0016049
enh66916     2  232949700  232950700      2       1  150064       2.1834     0.014503
enh66919     2  233131000  233132000      2       1  150064       2.6222    0.0043681
enh66924     2  233174500  233175500      4       2  150064       2.0692     0.019262
enh66936     2  233453100  233454100      3       1  150064       1.7228     0.042464
enh66945     2  233554100  233555100      6       3  150064       4.4505   4.2842e-06
enh66947     2  233702800  233703800      1       1  150064       3.5443    0.0001968
enh66948     2  233704000  233705000      1       1  150064       6.4996    4.027e-11
enh66949     2  233736800  233737800      2       1  150064       2.2883      0.01106
enh66950     2  233742900  233743900      4       1  150064        6.178   3.2454e-10
enh66951     2  233744600  233745600      5       2  150064       4.9905   3.0104e-07
enh66956     2  233896300  233897300      4       2  150064       2.2958     0.010844
enh66996     2  234473700  234474700      2       1  150064       1.8139     0.034847
enh67030     2  235354700  235355700      3       1  150064       2.1345     0.016401
enh67049     2  235697800  235698800      7       3  150064       1.6988     0.044679
enh67092     2  236024500  236025500      3       1  150064       2.3246     0.010048
enh67128     2  236471800  236472800      1       1  150064       2.0511      0.02013
enh67148     2  236556300  236557300      3       1  150064       2.3053     0.010575
enh67149     2  236559800  236560800      3       2  150064       1.7058     0.044018
enh67171     2  236623400  236624400      1       1  150064       2.1469       0.0159
enh67179     2  236663000  236664000      1       1  150064       2.5621     0.005202
enh67186     2  236744100  236745100      2       1  150064       2.9912    0.0013896
enh67190     2  236812200  236813200      4       2  150064       2.2398     0.012552
enh67202     2  237242400  237243400      5       1  150064       2.5275    0.0057443
enh67203     2  237246800  237247800      2       1  150064       2.0376     0.020796
enh67204     2  237250200  237251200      4       2  150064       1.9921     0.023179
enh67207     2  237324400  237325400      2       1  150064       2.2977     0.010789
enh67221     2  237550800  237551800      6       2  150064       2.0007      0.02271
enh67232     2  237690600  237691600      2       1  150064       2.2375     0.012628
enh67233     2  237699200  237700200      4       2  150064       1.9819     0.023743
enh67325     2  238649100  238650100      4       1  150064       1.7396     0.040963
enh67326     2  238653100  238654100      9       2  150064       1.7161     0.043073
enh67356     2  239096100  239097100      3       2  150064       2.1026     0.017751
enh67367     2  239169400  239170400      2       1  150064       1.6853     0.045966
enh67405     2  239850800  239851800      3       2  150064       1.6723      0.04723
enh67565     2  241226200  241227200      8       2  150064       1.7116     0.043489
enh67570     2  241279400  241280400      1       1  150064       2.5279     0.005737
enh67571     2  241290300  241291300      7       2  150064       2.3008     0.010701
enh67577     2  241331200  241332200      4       2  150064        2.449    0.0071629
enh67578     2  241337900  241338900      5       2  150064       1.7885     0.036849
enh67579     2  241351200  241352200      7       2  150064       2.5521    0.0053536
enh67630     2  242155600  242156600      3       2  150064       2.1119     0.017349
enh67633     2  242166300  242167300      2       1  150064       2.6964    0.0035047
enh67652     2  242325500  242326500      4       2  150064       2.6583    0.0039269
enh67668     2  242555800  242556800      4       2  150064       1.8219     0.034235
enh67671     2  242574100  242575100      3       2  150064       1.8432     0.032647
enh67672     2  242579700  242580700      2       1  150064        2.187     0.014372
enh67677     2  242605100  242606100      5       2  150064       1.9051     0.028381
enh67694     2  242820100  242821100      2       1  150064       1.9287     0.026884
enh67700     2  242841800  242842800      7       3  150064       1.6592     0.048538
enh67708     3     104500     105500      2       1  150064        1.671      0.04736
enh67729     3    2552100    2553100      1       1  150064       2.3313     0.009868
enh67746     3    4348200    4349200      2       1  150064       2.5024    0.0061681
enh67760     3    4575000    4576000      4       2  150064       1.7319     0.041649
enh67783     3    4947700    4948700      1       1  150064       1.7906      0.03668
enh67857     3    9064400    9065400      1       1  150064       1.9689      0.02448
enh67858     3    9069000    9070000      6       2  150064       3.5214   0.00021466
enh67860     3    9109200    9110200      3       2  150064       2.4599    0.0069497
enh67871     3    9166100    9167100      2       1  150064       2.1133     0.017288
enh67873     3    9175000    9176000      1       1  150064       2.4739     0.006683
enh67877     3    9189200    9190200      1       1  150064       1.8999      0.02872
enh67906     3    9403400    9404400      2       1  150064       2.4557    0.0070301
enh67911     3    9462200    9463200      2       1  150064       2.5539    0.0053266
enh67912     3    9463500    9464500      3       1  150064       1.9904     0.023276
enh67913     3    9465200    9466200      2       1  150064       1.9569     0.025179
enh67914     3    9592100    9593100      1       1  150064       2.0944      0.01811
enh67970     3   10381500   10382500      3       1  150064       1.6451     0.049974
enh67971     3   10394200   10395200      4       1  150064       2.7762    0.0027495
enh67976     3   10418600   10419600      2       1  150064       3.3297   0.00043464
enh67977     3   10422600   10423600      5       2  150064       3.2879   0.00050474
enh67978     3   10439700   10440700      4       2  150064       3.8903   5.0053e-05
enh67979     3   10470100   10471100      3       1  150064       1.8259     0.033929
enh67983     3   10505800   10506800      3       2  150064       1.9267     0.027008
enh67984     3   10510400   10511400      2       1  150064       1.9084     0.028173
enh67992     3   10589700   10590700      3       2  150064        3.177   0.00074402
enh67993     3   10593900   10594900      2       1  150064       2.4115    0.0079436
enh67994     3   10598800   10599800      3       2  150064       3.6693    0.0001216
enh67998     3   10642100   10643100      5       2  150064       2.0014     0.022675
enh68000     3   10650600   10651600      5       3  150064       2.3493    0.0094038
enh68004     3   10805700   10806700      3       2  150064       3.6838    0.0001149
enh68005     3   10813500   10814500      1       1  150064        1.869      0.03081
enh68052     3   11427000   11428000      3       2  150064        1.659      0.04856
enh68055     3   11475200   11476200      1       1  150064       2.2191      0.01324
enh68072     3   11603700   11604700      1       1  150064       2.5596     0.005239
enh68073     3   11604900   11605900      1       1  150064       2.1028      0.01774
enh68074     3   11608800   11609800      3       1  150064       1.9176      0.02758
enh68098     3   11685500   11686500      2       1  150064       3.9925   3.2686e-05
enh68100     3   11698600   11699600      2       1  150064       3.3805   0.00036181
enh68101     3   11702200   11703200      4       2  150064       3.2625   0.00055222
enh68110     3   11780600   11781600      4       2  150064       1.9608     0.024953
enh68117     3   11886100   11887100      7       1  150064       2.3975    0.0082534
enh68118     3   11888700   11889700      1       1  150064       2.3023      0.01066
enh68119     3   12037700   12038700      5       2  150064       2.6846    0.0036307
enh68120     3   12185500   12186500      5       3  150064       2.1581      0.01546
enh68126     3   12485700   12486700      3       2  150064       3.6089   0.00015378
enh68128     3   12521100   12522100      4       1  150064       2.2434     0.012436
enh68129     3   12524400   12525400      3       1  150064       1.9132     0.027863
enh68132     3   12549100   12550100      2       1  150064       1.8333     0.033382
enh68135     3   12599800   12600800      3       2  150064        2.173     0.014889
enh68136     3   12600800   12601800      3       1  150064       2.5355    0.0056143
enh68147     3   12761500   12762500      6       1  150064       2.3696    0.0089049
enh68148     3   12770100   12771100      3       2  150064       2.3072     0.010522
enh68162     3   12960800   12961800      3       2  150064       2.0383     0.020759
enh68170     3   13011000   13012000      3       1  150064       1.8912     0.029299
enh68171     3   13013800   13014800      4       1  150064       1.8492     0.032211
enh68173     3   13021800   13022800      1       1  150064       1.7275      0.04204
enh68177     3   13027900   13028900      2       1  150064       2.5218    0.0058384
enh68179     3   13033700   13034700      1       1  150064       2.5616      0.00521
enh68180     3   13036600   13037600      5       2  150064       1.7541     0.039707
enh68187     3   13075800   13076800      2       1  150064       2.8081    0.0024914
enh68188     3   13079800   13080800      3       1  150064       2.2342     0.012734
enh68189     3   13081500   13082500      5       2  150064       1.9808     0.023806
enh68190     3   13087000   13088000      6       3  150064       3.0357    0.0011997
enh68196     3   13112000   13113000     11       3  150064       1.6536     0.049108
enh68199     3   13136800   13137800      3       2  150064       2.4169    0.0078261
enh68215     3   13358000   13359000      4       1  150064       2.1862     0.014401
enh68217     3   13420400   13421400      4       1  150064       2.1205     0.016981
enh68218     3   13426400   13427400      6       3  150064       2.1286     0.016642
enh68221     3   13456900   13457900      4       2  150064       2.1599      0.01539
enh68225     3   13493600   13494600      4       2  150064       1.8773     0.030239
enh68226     3   13494000   13495000      3       2  150064        2.009     0.022266
enh68315     3   14550600   14551600      3       2  150064       2.6799    0.0036824
enh68316     3   14552800   14553800      3       2  150064       2.6193    0.0044062
enh68318     3   14566000   14567000      6       3  150064       1.9794     0.023883
enh68322     3   14582100   14583100      7       3  150064       2.7663    0.0028347
enh68324     3   14589400   14590400      3       1  150064       1.8419     0.032744
enh68326     3   14623200   14624200      2       1  150064       2.1746     0.014829
enh68327     3   14624900   14625900      1       1  150064       2.3805     0.008645
enh68333     3   14689900   14690900      4       1  150064       1.6976     0.044792
enh68334     3   14691700   14692700      2       1  150064       1.7422     0.040736
enh68349     3   14962300   14963300      2       1  150064       2.6052    0.0045911
enh68358     3   15138600   15139600      2       1  150064       1.7907     0.036672
enh68399     3   15678800   15679800      2       1  150064       1.6901     0.045507
enh68439     3   16460300   16461300      4       2  150064       1.7414     0.040808
enh68451     3   16842700   16843700      1       1  150064       2.6594     0.003914
enh68452     3   16843500   16844500      1       1  150064       3.4167    0.0003169
enh68453     3   16851700   16852700      3       2  150064       3.2372   0.00060358
enh68456     3   16890500   16891500      3       2  150064       1.9217     0.027321
enh68466     3   16951200   16952200      3       1  150064       3.5851   0.00016849
enh68470     3   17036000   17037000      8       4  150064       1.6567     0.048792
enh68471     3   17047500   17048500      2       1  150064       2.2391     0.012573
enh68473     3   17081100   17082100      4       2  150064       2.4159    0.0078489
enh68474     3   17085200   17086200      3       2  150064       1.9608     0.024949
enh68480     3   17236200   17237200      3       2  150064       3.6712    0.0001207
enh68481     3   17443100   17444100      4       1  150064       3.0978   0.00097479
enh68482     3   17524000   17525000      5       1  150064        1.901     0.028648
enh68483     3   17592600   17593600      1       1  150064       1.7154      0.04314
enh68484     3   17686600   17687600      2       1  150064       1.6738     0.047088
enh68486     3   17780600   17781600      3       1  150064       4.7586    9.748e-07
enh68487     3   17784800   17785800      4       1  150064         2.91     0.001807
enh68492     3   18323600   18324600      1       1  150064       1.7642      0.03885
enh68507     3   19990800   19991800      6       3  150064       2.0977     0.017964
enh68532     3   21478200   21479200      2       1  150064         2.27     0.011602
enh68534     3   21686400   21687400      5       2  150064       1.9394     0.026225
enh68535     3   21706700   21707700      3       2  150064       2.0251     0.021429
enh68536     3   21789300   21790300      5       2  150064       2.1259     0.016754
enh68537     3   21792800   21793800      5       3  150064       1.6692     0.047534
enh68562     3   23852600   23853600      4       2  150064       3.4433    0.0002873
enh68563     3   23861300   23862300      4       2  150064       1.7586     0.039323
enh68579     3   24040400   24041400      2       1  150064       2.0099     0.022223
enh68582     3   24254000   24255000      6       3  150064       3.1199   0.00090454
enh68590     3   25086300   25087300      4       2  150064       1.8876     0.029543
enh68592     3   25197400   25198400      1       1  150064        1.898      0.02885
enh68599     3   25569100   25570100      5       2  150064       1.6498     0.049497
enh68602     3   25634600   25635600      1       1  150064       2.2734       0.0115
enh68609     3   25700900   25701900      3       1  150064       1.6595     0.048508
enh68613     3   25821600   25822600      4       1  150064       1.8339     0.033333
enh68614     3   25822600   25823600      2       1  150064       1.8144      0.03481
enh68662     3   29106600   29107600      2       1  150064       1.9839     0.023632
enh68671     3   29494800   29495800      4       2  150064       2.8451    0.0022197
enh68676     3   29800700   29801700      1       1  150064       3.0275     0.001233
enh68677     3   29802400   29803400      8       1  150064       2.8784    0.0019988
enh68678     3   30124200   30125200     10       4  150064       2.1613     0.015336
enh68680     3   30323500   30324500      5       3  150064       2.4395    0.0073537
enh68699     3   30706000   30707000      2       1  150064       2.5237    0.0058069
enh68701     3   30722400   30723400      3       2  150064         2.28     0.011304
enh68709     3   31571800   31572800      2       1  150064       3.0998   0.00096833
enh68739     3   32345200   32346200      3       1  150064       2.1335     0.016442
enh68765     3   32881700   32882700      1       1  150064       1.7591      0.03928
enh68777     3   33467500   33468500      4       2  150064       3.2048   0.00067582
enh68778     3   33468800   33469800      6       3  150064       2.6987     0.003481
enh68779     3   33470000   33471000      2       1  150064       2.8559    0.0021457
enh68780     3   33471600   33472600      3       1  150064       2.4046    0.0080951
enh68781     3   33478200   33479200      5       2  150064       3.1502   0.00081588
enh68787     3   33696200   33697200      3       2  150064       2.3329    0.0098273
enh68801     3   34062700   34063700      6       3  150064       2.1122     0.017333
enh68805     3   34257200   34258200      6       2  150064       2.0266     0.021353
enh68813     3   35424900   35425900      4       2  150064       3.1597   0.00078977
enh68833     3   36855400   36856400      5       3  150064       5.3635   4.0804e-08
enh68834     3   36893200   36894200      2       1  150064       5.5136   1.7583e-08
enh68835     3   36932900   36933900      2       1  150064       2.2695     0.011618
enh68836     3   36984600   36985600      2       1  150064       2.7253    0.0032117
enh68837     3   37011000   37012000      2       1  150064       2.8671     0.002071
enh68839     3   37035800   37036800      3       2  150064       3.0748    0.0010533
enh68840     3   37073900   37074900      3       2  150064       2.4249    0.0076563
enh68841     3   37091300   37092300      2       1  150064       2.7781    0.0027341
enh68842     3   37094900   37095900      1       1  150064       2.4176     0.007812
enh68843     3   37096100   37097100      3       1  150064       2.6126    0.0044934
enh68847     3   37224500   37225500      4       2  150064       2.4973    0.0062576
enh68849     3   37269100   37270100      3       2  150064         1.85     0.032157
enh68859     3   37540000   37541000      3       1  150064       1.9193     0.027476
enh68861     3   37578300   37579300      5       2  150064       2.5563    0.0052895
enh68862     3   37581600   37582600      4       2  150064        2.496    0.0062798
enh68871     3   37687000   37688000      3       2  150064       2.4512    0.0071182
enh68872     3   37709900   37710900      1       1  150064       2.3815      0.00862
enh68873     3   37712500   37713500      3       2  150064       2.1351     0.016378
enh68877     3   37804500   37805500      1       1  150064       1.8124      0.03496
enh68878     3   37807500   37808500      2       1  150064        1.692     0.045323
enh68890     3   37937200   37938200      6       2  150064       1.7775     0.037742
enh68892     3   37950500   37951500      2       1  150064       3.6389   0.00013692
enh68893     3   37952000   37953000      2       1  150064       3.6433   0.00013458
enh68894     3   37959400   37960400      5       3  150064       2.6845     0.003632
enh68895     3   37961500   37962500      4       2  150064       3.0667    0.0010821
enh68896     3   37963900   37964900      2       1  150064       3.7265   9.7082e-05
enh68897     3   37966200   37967200      4       2  150064       2.8943    0.0019001
enh68898     3   37973600   37974600      7       3  150064       3.9796   3.4522e-05
enh68899     3   37977300   37978300      3       2  150064        3.341    0.0004174
enh68903     3   37998000   37999000      2       1  150064       2.0516     0.020107
enh68909     3   38015800   38016800      3       2  150064       1.6536     0.049107
enh68934     3   38494000   38495000      3       1  150064       3.1473   0.00082402
enh68935     3   38500000   38501000      3       2  150064       2.6357    0.0041986
enh68936     3   38514000   38515000      2       1  150064       3.2491    0.0005789
enh68937     3   38516800   38517800      1       1  150064       3.2198    0.0006414
enh68938     3   38531600   38532600      2       1  150064       2.8462    0.0022121
enh68945     3   38682000   38683000      3       2  150064       2.9786    0.0014479
enh68955     3   39149900   39150900      6       3  150064       2.1038     0.017697
enh68981     3   40002800   40003800      2       1  150064       2.2238     0.013081
enh69006     3   40732300   40733300      3       1  150064       1.8355     0.033214
enh69007     3   40783000   40784000      2       1  150064       1.9293     0.026846
enh69074     3   42189700   42190700      3       1  150064       2.5561    0.0052933
enh69075     3   42193400   42194400      2       1  150064       2.3927    0.0083616
enh69077     3   42202300   42203300      1       1  150064       2.3561     0.009233
enh69081     3   42216900   42217900      3       2  150064       2.4672    0.0068081
enh69082     3   42219800   42220800      5       2  150064       1.7368     0.041213
enh69083     3   42225400   42226400      4       2  150064       2.0604     0.019678
enh69084     3   42229800   42230800      7       2  150064       2.4705    0.0067468
enh69085     3   42232300   42233300      5       2  150064       3.0545    0.0011273
enh69086     3   42233900   42234900      6       2  150064       2.4974    0.0062562
enh69092     3   42417200   42418200      4       1  150064       2.5323    0.0056658
enh69094     3   42480900   42481900      3       1  150064       1.8003      0.03591
enh69155     3   43358700   43359700      2       1  150064       1.7782     0.037685
enh69157     3   43367700   43368700      3       2  150064       2.4438     0.007266
enh69162     3   43435500   43436500      2       1  150064       2.4626    0.0068972
enh69170     3   43811400   43812400      1       1  150064       1.6469      0.04979
enh69172     3   43914200   43915200      1       1  150064       1.8833      0.02983
enh69180     3   44225800   44226800      5       3  150064       2.1993     0.013929
enh69184     3   44396600   44397600      3       1  150064       2.9899    0.0013954
enh69201     3   44727100   44728100      5       3  150064       1.6802     0.046456
enh69232     3   45268400   45269400      5       2  150064       1.7676     0.038562
enh69261     3   45642400   45643400      1       1  150064       1.7549      0.03964
enh69399     3   47930000   47931000      1       1  150064       1.9684      0.02451
enh69415     3   48192700   48193700      4       1  150064       1.8757     0.030347
enh69418     3   48235800   48236800      1       1  150064       2.3208      0.01015
enh69420     3   48273700   48274700      1       1  150064       2.3819     0.008612
enh69421     3   48281200   48282200      1       1  150064       2.3351      0.00977
enh69426     3   48343400   48344400      4       1  150064        1.983     0.023681
enh69458     3   48661200   48662200      1       1  150064        2.289      0.01104
enh69459     3   48671000   48672000      2       1  150064       2.3372    0.0097139
enh69460     3   48674100   48675100      1       1  150064       2.2591      0.01194
enh69462     3   48695600   48696600      2       1  150064       2.4522    0.0070988
enh69463     3   48697400   48698400      1       1  150064       2.4735     0.006689
enh69464     3   48701800   48702800      1       1  150064       2.6404     0.004141
enh69465     3   48720300   48721300      2       1  150064       1.9742      0.02418
enh69466     3   48724200   48725200      2       1  150064       2.5576    0.0052695
enh69467     3   48729800   48730800      2       1  150064       2.2037     0.013774
enh69468     3   48733300   48734300      2       1  150064       1.9281     0.026919
enh69469     3   48745800   48746800      2       1  150064       1.6997     0.044593
enh69470     3   48749800   48750800      1       1  150064       2.0126      0.02208
enh69473     3   48754800   48755800      1       1  150064       2.1125      0.01732
enh69476     3   48777400   48778400      1       1  150064        1.712      0.04345
enh69489     3   48934700   48935700      1       1  150064       1.9167      0.02764
enh69496     3   49035400   49036400      1       1  150064        1.878      0.03019
enh69507     3   49156000   49157000      2       1  150064       2.1108     0.017397
enh69518     3   49275600   49276600      5       2  150064       1.7737     0.038055
enh69523     3   49334400   49335400      4       2  150064       1.8961     0.028972
enh69526     3   49378600   49379600      3       1  150064       1.7785     0.037657
enh69534     3   49423300   49424300      4       2  150064       1.9758     0.024089
enh69536     3   49437400   49438400      5       2  150064       2.2242     0.013066
enh69540     3   49458700   49459700      3       1  150064       2.1882     0.014328
enh69542     3   49465300   49466300      2       1  150064       2.3632    0.0090586
enh69543     3   49467200   49468200      1       1  150064        2.313      0.01036
enh69547     3   49497600   49498600      1       1  150064       2.1711      0.01496
enh69548     3   49502900   49503900      2       1  150064        1.769     0.038446
enh69551     3   49521200   49522200      3       1  150064       1.9154     0.027722
enh69553     3   49537900   49538900      1       1  150064       1.9572      0.02516
enh69554     3   49556500   49557500      2       1  150064       1.8477     0.032325
enh69558     3   49590200   49591200      3       2  150064        2.041     0.020626
enh69572     3   49695300   49696300      2       1  150064       2.2021     0.013828
enh69574     3   49704800   49705800      2       1  150064       1.6639     0.048063
enh69582     3   49812400   49813400      5       2  150064        2.294     0.010895
enh69584     3   49821500   49822500      3       2  150064        2.037     0.020826
enh69587     3   49843700   49844700      1       1  150064       2.0166      0.02187
enh69591     3   49892400   49893400      2       1  150064       2.2205     0.013191
enh69592     3   49894200   49895200      2       1  150064       2.0486     0.020249
enh69593     3   49904400   49905400      1       1  150064       1.8158       0.0347
enh69594     3   49909500   49910500      3       2  150064       2.8182     0.002415
enh69598     3   49941200   49942200      1       1  150064        2.735     0.003119
enh69601     3   49965200   49966200      3       2  150064       1.7315      0.04168
enh69602     3   49967600   49968600      1       1  150064       3.0538      0.00113
enh69603     3   49978700   49979700      2       1  150064        2.531    0.0056873
enh69606     3   50003900   50004900      1       1  150064       3.0519     0.001137
enh69609     3   50034600   50035600      3       1  150064       2.6889    0.0035842
enh69610     3   50038900   50039900      4       2  150064       2.8547     0.002154
enh69611     3   50040800   50041800      1       1  150064       3.2735    0.0005312
enh69612     3   50112300   50113300      4       2  150064       3.0641    0.0010915
enh69613     3   50128200   50129200      3       1  150064       2.8328    0.0023068
enh69616     3   50169700   50170700      1       1  150064       2.4416     0.007312
enh69621     3   50201900   50202900      6       3  150064       2.4388    0.0073689
enh69626     3   50245900   50246900      1       1  150064       2.6073     0.004563
enh69631     3   50267500   50268500      1       1  150064       2.4402     0.007339
enh69636     3   50286700   50287700      3       1  150064       2.5802    0.0049365
enh69637     3   50293700   50294700      2       1  150064       1.7534     0.039767
enh69638     3   50301200   50302200      3       2  150064       3.0689    0.0010743
enh69659     3   50409100   50410100      3       2  150064       3.0316    0.0012165
enh69671     3   50518500   50519500      4       2  150064       2.7236    0.0032291
enh69700     3   50867800   50868800      4       2  150064       1.6537     0.049091
enh69705     3   51392900   51393900      2       1  150064       2.1008     0.017827
enh69707     3   51425700   51426700      1       1  150064        2.068      0.01932
enh69750     3   52123300   52124300      1       1  150064        1.723      0.04244
enh69753     3   52142900   52143900      3       1  150064       2.0685     0.019296
enh69761     3   52228000   52229000      3       1  150064       3.6779    0.0001176
enh69762     3   52229900   52230900      2       1  150064       3.5017   0.00023113
enh69763     3   52233200   52234200      1       1  150064       3.9421    4.039e-05
enh69764     3   52236300   52237300      1       1  150064        3.771    8.131e-05
enh69767     3   52255800   52256800      1       1  150064       4.1248    1.855e-05
enh69768     3   52266800   52267800      3       1  150064       3.3796   0.00036295
enh69769     3   52267900   52268900      5       1  150064       2.6249    0.0043343
enh69773     3   52282200   52283200      1       1  150064       1.8029       0.0357
enh69774     3   52287200   52288200      2       1  150064       5.4157   3.0521e-08
enh69775     3   52304800   52305800      3       2  150064       4.4495   4.3037e-06
enh69783     3   52341500   52342500      1       1  150064       2.9234     0.001731
enh69785     3   52347400   52348400      2       1  150064       2.8812     0.001981
enh69787     3   52401300   52402300      2       1  150064        3.183   0.00072886
enh69792     3   52466400   52467400      3       2  150064        4.138   1.7518e-05
enh69793     3   52467300   52468300      3       2  150064       2.2348     0.012717
enh69795     3   52478600   52479600      2       1  150064       2.5522    0.0053525
enh69798     3   52486600   52487600      2       1  150064       1.6686     0.047596
enh69799     3   52487700   52488700      3       2  150064       3.1092   0.00093793
enh69800     3   52491200   52492200      3       2  150064       3.2098   0.00066409
enh69807     3   52558900   52559900      2       1  150064       4.4184   4.9711e-06
enh69808     3   52564200   52565200      1       1  150064       4.5547    2.623e-06
enh69810     3   52572500   52573500      4       2  150064       3.1443   0.00083228
enh69814     3   52640500   52641500      1       1  150064        4.617    1.947e-06
enh69817     3   52717400   52718400      2       1  150064       4.4416   4.4639e-06
enh69818     3   52721300   52722300      1       1  150064       4.9238    4.245e-07
enh69819     3   52737400   52738400      1       1  150064       4.5918    2.197e-06
enh69820     3   52741600   52742600      3       1  150064       5.1293   1.4544e-07
enh69821     3   52748500   52749500      2       1  150064       4.2773   9.4603e-06
enh69822     3   52796700   52797700      1       1  150064       5.0263      2.5e-07
enh69824     3   52827000   52828000      2       1  150064       4.5645   2.5031e-06
enh69825     3   52865500   52866500      4       2  150064       3.4579   0.00027219
enh69826     3   52869200   52870200      3       2  150064       5.6433   8.3402e-09
enh69828     3   52907300   52908300      1       1  150064       5.8086    3.149e-09
enh69830     3   52928400   52929400      2       1  150064       2.3767     0.008734
enh69831     3   52931800   52932800      2       1  150064        4.483   3.6795e-06
enh69832     3   53077400   53078400      2       1  150064       4.0936   2.1237e-05
enh69833     3   53105600   53106600      2       1  150064       2.1692     0.015032
enh69847     3   53227400   53228400      3       2  150064       2.6979    0.0034888
enh69848     3   53229600   53230600      4       2  150064       3.2444    0.0005884
enh69849     3   53269900   53270900     10       2  150064       2.4965    0.0062713
enh69850     3   53272000   53273000      5       2  150064       3.0313    0.0012175
enh69852     3   53285200   53286200      4       2  150064       2.7568    0.0029185
enh69853     3   53292900   53293900      4       2  150064       3.4983   0.00023411
enh69854     3   53303800   53304800      1       1  150064       1.9089      0.02814
enh69855     3   53320700   53321700      2       1  150064       2.2325     0.012791
enh69856     3   53379400   53380400      1       1  150064        4.146    1.692e-05
enh69857     3   53532500   53533500      1       1  150064       3.5172    0.0002181
enh69879     3   53914000   53915000      1       1  150064       2.2603       0.0119
enh69889     3   54597500   54598500     10       3  150064       2.3172     0.010245
enh69939     3   56059200   56060200      3       2  150064        1.768     0.038529
enh69940     3   56145000   56146000      4       1  150064       2.4173     0.007818
enh69962     3   56871300   56872300      3       2  150064       2.8356    0.0022869
enh69963     3   56889600   56890600      2       1  150064         1.66     0.048452
enh70063     3   58150000   58151000      2       1  150064       1.8904      0.02935
enh70064     3   58152700   58153700      2       1  150064       2.1618     0.015317
enh70067     3   58160800   58161800      4       2  150064       2.6702    0.0037904
enh70069     3   58163800   58164800     10       2  150064       1.7864     0.037017
enh70070     3   58174500   58175500      2       1  150064       1.7697     0.038385
enh70083     3   58270500   58271500      2       1  150064        1.954     0.025348
enh70084     3   58273200   58274200      2       1  150064        2.578    0.0049682
enh70086     3   58283100   58284100      6       2  150064       1.8924     0.029219
enh70092     3   58337400   58338400      2       1  150064       1.8801     0.030046
enh70095     3   58363400   58364400      1       1  150064       2.2942      0.01089
enh70096     3   58373200   58374200      6       1  150064         2.13     0.016584
enh70097     3   58380100   58381100      2       1  150064       1.6753     0.046938
enh70098     3   58384100   58385100      3       1  150064       2.2768     0.011399
enh70100     3   58398000   58399000     11       4  150064       2.0073     0.022358
enh70102     3   58405100   58406100      8       2  150064       2.2777     0.011373
enh70103     3   58410300   58411300      3       1  150064       2.3536    0.0092974
enh70104     3   58417600   58418600      2       1  150064       2.2582     0.011967
enh70105     3   58420200   58421200      6       3  150064       1.8137     0.034862
enh70107     3   58456600   58457600      2       1  150064       2.2212     0.013169
enh70139     3   59501200   59502200      7       2  150064        2.096     0.018042
enh70143     3   59630000   59631000      2       1  150064       1.6479     0.049688
enh70144     3   59640100   59641100      4       2  150064       1.9938     0.023087
enh70147     3   59749400   59750400      7       3  150064       1.7971      0.03616
enh70157     3   60301700   60302700      1       1  150064       3.6131    0.0001513
enh70166     3   61225400   61226400      4       2  150064       2.1778     0.014709
enh70168     3   61237700   61238700      4       2  150064       1.7454     0.040454
enh70197     3   61826900   61827900      3       1  150064       1.7369     0.041207
enh70198     3   61833600   61834600      3       1  150064       2.2755     0.011438
enh70203     3   61902900   61903900      1       1  150064       1.8039      0.03562
enh70210     3   62085600   62086600      3       2  150064       2.7729    0.0027782
enh70222     3   62400100   62401100      2       1  150064       2.4187    0.0077884
enh70232     3   62709200   62710200      8       4  150064       1.6575     0.048708
enh70245     3   63844600   63845600      2       1  150064       2.7238    0.0032273
enh70247     3   63850600   63851600      5       2  150064       2.7717    0.0027884
enh70249     3   63896300   63897300      3       2  150064       3.5619   0.00018409
enh70251     3   63913000   63914000      2       1  150064       3.1341   0.00086204
enh70252     3   63919400   63920400      1       1  150064       2.6535     0.003983
enh70256     3   63940500   63941500      2       1  150064        3.147   0.00082469
enh70258     3   63950100   63951100      4       2  150064       2.9428    0.0016261
enh70262     3   63958100   63959100      2       1  150064       1.9866     0.023486
enh70264     3   63962200   63963200      3       2  150064       3.1783   0.00074062
enh70266     3   64006700   64007700      4       2  150064       1.9426     0.026032
enh70268     3   64016000   64017000      4       2  150064       1.7161      0.04307
enh70269     3   64032800   64033800      2       1  150064       2.8327    0.0023079
enh70270     3   64053200   64054200      1       1  150064       2.2004      0.01389
enh70276     3   64135800   64136800      5       3  150064       2.9951     0.001372
enh70277     3   64148800   64149800      5       2  150064       1.8892     0.029435
enh70278     3   64172600   64173600      6       2  150064       3.5696    0.0001788
enh70279     3   64174700   64175700      5       2  150064       3.0828    0.0010252
enh70284     3   64206200   64207200      4       2  150064       2.4391    0.0073619
enh70286     3   64224400   64225400      4       2  150064       2.4588    0.0069698
enh70289     3   64249400   64250400      3       2  150064       2.6781    0.0037023
enh70306     3   64453000   64454000      4       2  150064       2.4864    0.0064518
enh70315     3   64628100   64629100      2       1  150064       1.7028     0.044302
enh70321     3   64751200   64752200      6       2  150064       2.4083    0.0080132
enh70366     3   65604900   65605900      4       2  150064       2.0677     0.019333
enh70380     3   65869200   65870200      9       2  150064       1.8502     0.032144
enh70443     3   67328200   67329200      1       1  150064       1.7767      0.03781
enh70444     3   67432900   67433900      8       3  150064       2.4062    0.0080598
enh70449     3   67703300   67704300      5       1  150064       2.1378     0.016268
enh70451     3   68032400   68033400      4       1  150064       1.6659     0.047867
enh70452     3   68191100   68192100      1       1  150064         2.06       0.0197
enh70467     3   69223800   69224800      1       1  150064        1.761      0.03912
enh70473     3   69297500   69298500      2       1  150064       2.1239     0.016838
enh70479     3   69355500   69356500      3       2  150064       2.7642    0.0028529
enh70484     3   69401500   69402500      5       2  150064       1.6483     0.049641
enh70485     3   69403200   69404200      3       1  150064       2.4815    0.0065406
enh70486     3   69413000   69414000      9       2  150064       2.5659    0.0051455
enh70487     3   69417200   69418200     11       1  150064       2.9979    0.0013593
enh70488     3   69419100   69420100      3       2  150064       2.5128    0.0059892
enh70489     3   69433500   69434500      5       2  150064       3.6133   0.00015119
enh70490     3   69440600   69441600      6       3  150064       3.0201    0.0012636
enh70492     3   69458000   69459000      3       1  150064       1.9652     0.024696
enh70493     3   69462200   69463200      5       2  150064       1.7061     0.043998
enh70494     3   69463000   69464000      6       3  150064       1.7579     0.039383
enh70495     3   69482200   69483200      3       1  150064       2.2339     0.012744
enh70503     3   69628500   69629500      4       2  150064       1.7068     0.043925
enh70512     3   69840500   69841500      2       1  150064       3.6867   0.00011358
enh70513     3   69869800   69870800      9       3  150064        3.826    6.511e-05
enh70514     3   69873400   69874400     12       3  150064       1.9122     0.027923
enh70516     3   69924900   69925900      1       1  150064       2.4668     0.006816
enh70522     3   69994900   69995900      3       2  150064       2.9663    0.0015068
enh70523     3   70016400   70017400      3       1  150064       2.0608     0.019663
enh70529     3   70280200   70281200      2       1  150064       2.8478    0.0022008
enh70531     3   70294800   70295800      1       1  150064       2.7907      0.00263
enh70538     3   71033000   71034000      1       1  150064       1.8091      0.03522
enh70549     3   71105500   71106500      2       1  150064       1.7902     0.036712
enh70555     3   71117300   71118300      1       1  150064       1.8504      0.03213
enh70557     3   71127800   71128800      4       1  150064       1.8485     0.032265
enh70560     3   71161600   71162600      3       2  150064       3.5233   0.00021307
enh70562     3   71180400   71181400      1       1  150064       1.7229      0.04245
enh70563     3   71182800   71183800      1       1  150064       1.6936      0.04517
enh70568     3   71255600   71256600      2       1  150064       4.4936   3.5016e-06
enh70569     3   71257500   71258500      2       1  150064       1.7361     0.041276
enh70574     3   71289000   71290000      5       1  150064       3.7249   9.7678e-05
enh70576     3   71294900   71295900      1       1  150064       2.5053     0.006117
enh70580     3   71355000   71356000      2       1  150064       2.3747    0.0087808
enh70582     3   71359400   71360400      3       1  150064       3.1417   0.00083982
enh70592     3   71493600   71494600      1       1  150064       2.9209     0.001745
enh70593     3   71496800   71497800      1       1  150064       1.8728      0.03055
enh70594     3   71499500   71500500      1       1  150064       2.3986     0.008229
enh70596     3   71514800   71515800      2       1  150064       2.0771     0.018897
enh70598     3   71546500   71547500      3       1  150064       2.8922    0.0019129
enh70600     3   71592500   71593500      1       1  150064       3.4803    0.0002504
enh70616     3   71777700   71778700      3       1  150064       2.2996     0.010736
enh70636     3   72235300   72236300      5       2  150064       2.0673     0.019352
enh70637     3   72238100   72239100      4       1  150064       1.7739     0.038038
enh70638     3   72258800   72259800      2       1  150064       1.7968     0.036181
enh70649     3   72345200   72346200      5       3  150064       2.3868    0.0084989
enh70650     3   72347500   72348500      4       2  150064       2.2237     0.013086
enh70651     3   72352600   72353600      4       2  150064       1.9033     0.028502
enh70656     3   72378900   72379900      1       1  150064       2.7752     0.002758
enh70682     3   72596000   72597000      3       1  150064       2.2551     0.012062
enh70713     3   73057700   73058700      5       1  150064       2.1728     0.014897
enh70716     3   73086500   73087500      2       1  150064       1.9033     0.028498
enh70717     3   73090400   73091400      4       2  150064        1.948     0.025707
enh70718     3   73104700   73105700      1       1  150064       1.6871      0.04579
enh70719     3   73149900   73150900      1       1  150064       1.9443      0.02593
enh70744     3   73545600   73546600      3       2  150064        1.745     0.040489
enh70751     3   73565600   73566600      1       1  150064       1.9348      0.02651
enh70778     3   73665200   73666200      1       1  150064       1.7104       0.0436
enh70779     3   73675500   73676500      1       1  150064       2.1507      0.01575
enh70780     3   73685900   73686900      4       2  150064       1.6474     0.049734
enh70789     3   73795600   73796600      2       1  150064       2.0471     0.020322
enh70799     3   74469600   74470600      2       1  150064       2.6875    0.0035995
enh70828     3   77516900   77517900      1       1  150064       1.7257       0.0422
enh70836     3   78396300   78397300      1       1  150064       2.0706       0.0192
enh70840     3   78694500   78695500      3       2  150064       2.4887    0.0064099
enh70853     3   78806400   78807400      1       1  150064       2.3167      0.01026
enh70878     3   80704100   80705100      2       1  150064       4.4114   5.1352e-06
enh70897     3   82403100   82404100      3       1  150064       2.0024     0.022623
enh70932     3   89155700   89156700      3       2  150064       1.9893     0.023333
enh71023     3  100598300  100599300      5       2  150064        1.796     0.036245
enh71055     3  105074000  105075000      3       2  150064       1.6666     0.047795
enh71069     3  105509200  105510200      3       2  150064       1.7655     0.038743
enh71072     3  105520700  105521700      4       2  150064        1.708     0.043815
enh71073     3  105541800  105542800      1       1  150064       1.7223      0.04251
enh71075     3  105562500  105563500      2       1  150064       1.7758     0.037887
enh71078     3  105576600  105577600      1       1  150064        2.297      0.01081
enh71081     3  105583400  105584400      4       2  150064       2.0869     0.018451
enh71083     3  105656600  105657600      2       1  150064       1.8676     0.030909
enh71109     3  106957600  106958600      3       2  150064        1.705     0.044093
enh71112     3  106982200  106983200      4       2  150064       1.9792     0.023894
enh71121     3  107245000  107246000      2       1  150064       2.4326    0.0074946
enh71125     3  107380400  107381400      1       1  150064       2.2708      0.01158
enh71139     3  107806600  107807600      4       2  150064       2.1767     0.014752
enh71140     3  107810800  107811800      3       2  150064       2.6597    0.0039109
enh71141     3  107843100  107844100      2       1  150064       3.4463   0.00028421
enh71143     3  107938700  107939700      4       1  150064       2.8335    0.0023018
enh71145     3  108107400  108108400      3       1  150064        1.748      0.04023
enh71163     3  111034500  111035500      3       2  150064       2.1888     0.014304
enh71209     3  112353700  112354700      1       1  150064       2.2966      0.01082
enh71233     3  112913000  112914000      2       1  150064       1.9134     0.027848
enh71243     3  112971000  112972000      1       1  150064       1.8656      0.03105
enh71246     3  112977300  112978300      6       2  150064       1.9139     0.027814
enh71258     3  113348800  113349800      2       1  150064       1.8377     0.033051
enh71263     3  113467400  113468400      2       1  150064       2.1893     0.014287
enh71277     3  114094500  114095500      2       1  150064       1.6744     0.047028
enh71281     3  114118700  114119700      4       2  150064       1.8695     0.030776
enh71294     3  114174300  114175300      3       1  150064       2.7301    0.0031653
enh71298     3  114284800  114285800      1       1  150064       2.8465      0.00221
enh71301     3  114341800  114342800      2       1  150064       2.4413    0.0073176
enh71317     3  114722600  114723600      2       1  150064       1.8872     0.029566
enh71349     3  115412800  115413800      1       1  150064       1.7291       0.0419
enh71359     3  115617600  115618600      1       1  150064       2.1602      0.01538
enh71375     3  115984100  115985100      3       1  150064        1.742     0.040757
enh71390     3  116778200  116779200      5       3  150064       1.6508     0.049388
enh71412     3  117481400  117482400      4       2  150064       1.7933     0.036462
enh71413     3  117508800  117509800      1       1  150064       2.9274     0.001709
enh71415     3  117592400  117593400      2       1  150064       2.2833     0.011208
enh71416     3  117603700  117604700      3       2  150064       2.7086    0.0033781
enh71418     3  117638600  117639600      5       3  150064         3.39   0.00034943
enh71419     3  117640400  117641400      2       1  150064       4.1361   1.7666e-05
enh71420     3  117713000  117714000      2       1  150064       3.7067   0.00010498
enh71427     3  118520700  118521700      8       4  150064       2.4642    0.0068655
enh71456     3  119064500  119065500      4       2  150064       1.8738     0.030476
enh71462     3  119186600  119187600      4       2  150064       1.6637     0.048088
enh71488     3  119889800  119890800      4       2  150064       1.6925     0.045275
enh71495     3  120069100  120070100      1       1  150064       1.7053      0.04407
enh71513     3  120179300  120180300      4       2  150064       2.1302     0.016576
enh71522     3  120286000  120287000      5       3  150064        2.852    0.0021725
enh71523     3  120287800  120288800      5       2  150064       2.5945     0.004737
enh71543     3  121634200  121635200      2       1  150064       2.2261     0.013003
enh71556     3  122493000  122494000      3       1  150064       1.7403     0.040902
enh71557     3  122510900  122511900      5       3  150064       1.6935     0.045178
enh71560     3  122612600  122613600      3       2  150064       2.9374    0.0016551
enh71561     3  122648500  122649500     11       2  150064       2.1503     0.015764
enh71586     3  122787400  122788400      4       2  150064       2.6812    0.0036676
enh71590     3  122803200  122804200      3       1  150064        2.225     0.013041
enh71592     3  122815700  122816700      1       1  150064       2.3623     0.009082
enh71593     3  122818000  122819000      1       1  150064       2.6791     0.003691
enh71594     3  122828900  122829900      3       1  150064       3.4216   0.00031125
enh71595     3  122829800  122830800      1       1  150064       3.0637     0.001093
enh71622     3  123148300  123149300      2       1  150064       1.6946     0.045079
enh71634     3  123301900  123302900      1       1  150064       2.1419       0.0161
enh71647     3  123405000  123406000      2       1  150064       1.6677     0.047691
enh71667     3  123757500  123758500      1       1  150064       1.9433      0.02599
enh71684     3  123844100  123845100      3       1  150064       2.2207     0.013186
enh71685     3  123845200  123846200      2       1  150064       2.0875     0.018424
enh71688     3  123860500  123861500      4       2  150064       2.0274     0.021309
enh71697     3  123948000  123949000      2       1  150064       3.3134    0.0004608
enh71698     3  123949300  123950300      4       2  150064       1.7443     0.040557
enh71699     3  123967000  123968000      3       2  150064       3.1639   0.00077837
enh71701     3  123979000  123980000      4       1  150064       3.3847    0.0003563
enh71702     3  123985100  123986100      4       2  150064       4.2001    1.334e-05
enh71703     3  123995300  123996300      3       1  150064       3.9678    3.627e-05
enh71705     3  124070400  124071400      4       2  150064       3.4943   0.00023761
enh71706     3  124078800  124079800      3       1  150064       4.1314   1.8027e-05
enh71707     3  124082800  124083800      3       2  150064       3.3314   0.00043202
enh71709     3  124103700  124104700      2       1  150064       3.2993   0.00048464
enh71712     3  124138600  124139600      4       2  150064       2.3004     0.010712
enh71716     3  124276600  124277600      2       1  150064       2.7882    0.0026505
enh71739     3  124545600  124546600      4       1  150064       1.9968     0.022925
enh71744     3  124570000  124571000      2       1  150064       2.0766     0.018918
enh71747     3  124597300  124598300      2       1  150064       1.8847     0.029737
enh71748     3  124601600  124602600      3       1  150064       1.8416      0.03277
enh71749     3  124603400  124604400      3       1  150064       1.9888     0.023363
enh71771     3  124837900  124838900      2       1  150064       2.6613    0.0038921
enh71774     3  124848300  124849300      8       4  150064       1.7713     0.038252
enh71781     3  124898500  124899500      1       1  150064       2.8678     0.002067
enh71783     3  124913400  124914400      3       2  150064       1.7976     0.036122
enh71784     3  124999800  125000800      2       1  150064        2.218     0.013276
enh71790     3  125121200  125122200      2       1  150064        1.846     0.032448
enh71793     3  125236700  125237700      3       2  150064       1.8175     0.034572
enh71795     3  125308300  125309300      1       1  150064       2.3574     0.009202
enh71797     3  125315100  125316100      5       3  150064       1.9109     0.028007
enh71799     3  125322100  125323100      5       2  150064       1.7648       0.0388
enh71829     3  126113800  126114800      1       1  150064       2.1292      0.01662
enh71861     3  126632800  126633800      5       2  150064       2.4395     0.007353
enh71862     3  126644500  126645500      8       2  150064       1.8845     0.029747
enh71866     3  126667400  126668400      7       3  150064       1.7493     0.040119
enh71887     3  127114800  127115800      1       1  150064       2.0562      0.01988
enh71915     3  127389900  127390900      1       1  150064        1.789      0.03681
enh71957     3  127710000  127711000      4       2  150064        3.329    0.0004358
enh71958     3  127714900  127715900      5       2  150064       2.7544      0.00294
enh71959     3  127724200  127725200      3       1  150064       2.6514    0.0040077
enh71961     3  127773600  127774600      2       1  150064       2.6506    0.0040175
enh71965     3  127818800  127819800      4       2  150064       3.7889   7.5662e-05
enh71966     3  127826300  127827300      2       1  150064       2.4519    0.0071044
enh71972     3  127899800  127900800      3       1  150064       3.4582   0.00027187
enh71973     3  127913500  127914500      3       1  150064        3.536    0.0002031
enh71975     3  127935000  127936000      4       2  150064       4.2966    8.671e-06
enh71976     3  127945100  127946100      3       2  150064       3.2226   0.00063518
enh71977     3  127947600  127948600      3       1  150064       3.8282   6.4549e-05
enh71987     3  128067400  128068400      2       1  150064       1.8786     0.030149
enh71990     3  128101000  128102000      2       1  150064       1.9899       0.0233
enh71991     3  128111800  128112800      2       1  150064       2.4779     0.006607
enh71994     3  128116900  128117900      3       2  150064        4.026   2.8361e-05
enh72016     3  128505400  128506400      3       2  150064       2.1619     0.015314
enh72043     3  128805600  128806600      1       1  150064       2.0976      0.01797
enh72054     3  128930200  128931200      1       1  150064        2.084      0.01858
enh72057     3  128947600  128948600      2       1  150064       2.1499     0.015783
enh72060     3  128965400  128966400      2       1  150064       2.7944    0.0025994
enh72061     3  128966600  128967600      3       1  150064       2.7164    0.0033002
enh72063     3  128996300  128997300      3       2  150064        3.131   0.00087118
enh72064     3  128998800  128999800      2       1  150064         3.13   0.00087403
enh72065     3  129000600  129001600      3       1  150064       3.2125   0.00065798
enh72066     3  129023400  129024400      1       1  150064       3.6939    0.0001104
enh72068     3  129031400  129032400      1       1  150064       3.4849    0.0002462
enh72070     3  129065700  129066700      5       2  150064       1.7074     0.043873
enh72086     3  129209000  129210000      3       1  150064       1.7024     0.044341
enh72097     3  129310400  129311400      4       2  150064       2.1257     0.016764
enh72098     3  129311100  129312100      5       2  150064        1.936     0.026432
enh72099     3  129315100  129316100      4       1  150064       1.9276     0.026952
enh72100     3  129320400  129321400      4       2  150064       1.7953     0.036304
enh72103     3  129334700  129335700      3       2  150064       1.7441     0.040567
enh72133     3  130377100  130378100      1       1  150064         1.75      0.04006
enh72145     3  130746000  130747000      3       2  150064       1.8342     0.033309
enh72177     3  132760800  132761800      7       2  150064       1.8164     0.034657
enh72196     3  132887900  132888900      1       1  150064       1.9294      0.02684
enh72198     3  132925600  132926600      4       1  150064        3.129   0.00087716
enh72199     3  132930200  132931200      1       1  150064       3.1812    0.0007333
enh72201     3  132948900  132949900      4       2  150064        2.697    0.0034987
enh72202     3  132987400  132988400      2       1  150064       2.3027     0.010648
enh72205     3  133011500  133012500      3       2  150064       2.1211     0.016958
enh72207     3  133018700  133019700      5       2  150064       2.7708    0.0027961
enh72208     3  133035000  133036000      5       2  150064       2.8962    0.0018883
enh72209     3  133047000  133048000      2       1  150064       2.4317    0.0075147
enh72211     3  133071900  133072900      3       1  150064       2.2682      0.01166
enh72212     3  133087700  133088700      4       2  150064       2.5349    0.0056233
enh72213     3  133093600  133094600      4       2  150064       2.0702     0.019219
enh72214     3  133099600  133100600      2       1  150064       2.3061     0.010554
enh72245     3  133606600  133607600      4       2  150064       1.9653     0.024692
enh72250     3  133661000  133662000      3       2  150064       2.2497     0.012235
enh72270     3  134069700  134070700      3       1  150064       1.8299     0.033635
enh72296     3  134428500  134429500      3       1  150064        1.922     0.027305
enh72330     3  135458200  135459200      2       1  150064       2.6485     0.004042
enh72332     3  135498400  135499400      1       1  150064       3.5473    0.0001946
enh72333     3  135524800  135525800      3       1  150064       3.0693    0.0010727
enh72335     3  135686700  135687700      2       1  150064       3.6211   0.00014665
enh72337     3  135692900  135693900      1       1  150064       3.8187    6.709e-05
enh72341     3  135889800  135890800      1       1  150064       2.2668       0.0117
enh72345     3  135916300  135917300      2       1  150064       2.8409    0.0022496
enh72346     3  135925900  135926900      4       2  150064       3.5623   0.00018378
enh72349     3  135977000  135978000      4       2  150064       3.8365   6.2405e-05
enh72350     3  135980300  135981300      2       1  150064       4.0584   2.4702e-05
enh72352     3  135994900  135995900      3       1  150064       4.1748   1.4911e-05
enh72354     3  136068900  136069900      4       2  150064       3.9783   3.4701e-05
enh72355     3  136351000  136352000      4       2  150064        1.773     0.038114
enh72359     3  136444500  136445500      2       1  150064       5.2751   6.6338e-08
enh72362     3  136449600  136450600      2       1  150064       2.5073    0.0060829
enh72363     3  136455300  136456300      3       1  150064        2.456    0.0070252
enh72364     3  136467800  136468800      3       2  150064       3.8258    6.517e-05
enh72365     3  136472300  136473300      3       2  150064       3.2031   0.00067987
enh72366     3  136502200  136503200      1       1  150064       3.1101     0.000935
enh72367     3  136505300  136506300      2       1  150064        3.281   0.00051724
enh72369     3  136520700  136521700      3       2  150064       1.9048     0.028405
enh72370     3  136523400  136524400      1       1  150064       3.3102    0.0004661
enh72371     3  136536400  136537400      3       1  150064       3.0338    0.0012075
enh72372     3  136554800  136555800      2       1  150064        2.781    0.0027097
enh72373     3  136557400  136558400      2       1  150064       2.0929     0.018179
enh72374     3  136582200  136583200      3       1  150064       2.8193    0.0024062
enh72375     3  136601600  136602600      2       1  150064       2.8566     0.002141
enh72376     3  136617600  136618600      2       1  150064       2.4929    0.0063349
enh72377     3  136625000  136626000      4       1  150064       2.5245    0.0057926
enh72381     3  136750800  136751800      5       1  150064       4.1883   1.4053e-05
enh72382     3  136760500  136761500      4       2  150064       3.8598   5.6736e-05
enh72407     3  138057500  138058500      3       1  150064       1.8497      0.03218
enh72411     3  138078000  138079000      4       1  150064       1.8077     0.035328
enh72425     3  138536700  138537700      1       1  150064       1.8135      0.03488
enh72427     3  138563800  138564800      1       1  150064       1.8789      0.03013
enh72458     3  139726700  139727700      9       4  150064        2.868    0.0020651
enh72459     3  139741500  139742500      4       2  150064       1.7596     0.039242
enh72476     3  140772300  140773300      2       1  150064       2.3397    0.0096507
enh72498     3  141022200  141023200      5       3  150064       1.7786     0.037652
enh72554     3  142721800  142722800      1       1  150064       2.6068     0.004569
enh72556     3  142809400  142810400      3       2  150064        2.102     0.017778
enh72567     3  143021400  143022400      4       2  150064       2.0141     0.022001
enh72568     3  143032900  143033900      2       1  150064       2.1738     0.014859
enh72588     3  144362300  144363300      2       1  150064       2.1401     0.016174
enh72589     3  144382100  144383100      4       1  150064       2.3766    0.0087371
enh72604     3  146228400  146229400      2       1  150064        1.733     0.041545
enh72629     3  148939400  148940400      4       2  150064       2.4525    0.0070927
enh72700     3  149800300  149801300      2       1  150064       2.4013    0.0081681
enh72725     3  150067500  150068500      2       1  150064       2.0154     0.021934
enh72730     3  150137500  150138500      4       2  150064       1.9643     0.024748
enh72735     3  150229000  150230000      2       1  150064       1.7347     0.041393
enh72739     3  150323100  150324100      3       2  150064       2.0821     0.018666
enh72778     3  152036100  152037100      4       2  150064        2.123     0.016877
enh72799     3  152313000  152314000      3       1  150064       2.0084       0.0223
enh72800     3  152313800  152314800      2       1  150064        1.938     0.026311
enh72804     3  152367700  152368700      6       2  150064       1.9116     0.027961
enh72807     3  152389600  152390600      7       3  150064       1.9506     0.025555
enh72808     3  152551600  152552600      3       1  150064       2.8442    0.0022259
enh72809     3  152556600  152557600      1       1  150064       2.5498     0.005389
enh72831     3  153965500  153966500      1       1  150064       1.9216      0.02733
enh72833     3  154037900  154038900      1       1  150064       2.4668     0.006817
enh72847     3  155431900  155432900      3       2  150064       1.7073     0.043885
enh72848     3  155455500  155456500      1       1  150064        2.304      0.01061
enh72868     3  156038800  156039800      3       1  150064       1.6821     0.046275
enh72895     3  156793900  156794900      3       2  150064       2.1932     0.014147
enh72899     3  156808500  156809500      1       1  150064       1.7382      0.04109
enh72900     3  156817700  156818700      2       1  150064       2.2336     0.012756
enh72905     3  156833500  156834500      3       2  150064        2.147     0.015896
enh72944     3  159479600  159480600      4       2  150064       1.7059     0.044012
enh72954     3  159554500  159555500      2       1  150064       1.6544     0.049027
enh72958     3  159562200  159563200      2       1  150064        1.765     0.038783
enh72959     3  159563100  159564100      3       1  150064       2.0309     0.021132
enh72960     3  159564800  159565800      4       2  150064       1.8838     0.029798
enh72978     3  159620400  159621400      3       2  150064       2.0215     0.021616
enh72995     3  160395500  160396500      3       1  150064       1.8198     0.034393
enh72998     3  160498000  160499000      4       2  150064       2.2819     0.011249
enh72999     3  160499000  160500000      4       2  150064       2.3481    0.0094359
enh73003     3  160529200  160530200      6       2  150064       1.6453     0.049953
enh73004     3  160587700  160588700      4       2  150064       2.3267    0.0099919
enh73005     3  160594000  160595000      1       1  150064         2.06       0.0197
enh73009     3  160646900  160647900      3       2  150064       3.0182    0.0012716
enh73013     3  160821400  160822400      2       1  150064       2.4988    0.0062306
enh73014     3  160823200  160824200      2       1  150064       1.6716       0.0473
enh73017     3  160941100  160942100      1       1  150064       3.3399     0.000419
enh73020     3  161133600  161134600      2       1  150064       2.0542      0.01998
enh73021     3  161138500  161139500      5       2  150064       1.9945      0.02305
enh73023     3  161277700  161278700      6       3  150064       1.9645     0.024737
enh73026     3  161633000  161634000      5       2  150064       3.7593   8.5186e-05
enh73027     3  161657600  161658600      3       2  150064       3.8084   6.9938e-05
enh73028     3  161935300  161936300      5       2  150064       2.8452    0.0022192
enh73045     3  167460000  167461000      1       1  150064       2.9229     0.001734
enh73047     3  167531700  167532700      1       1  150064       1.9569      0.02518
enh73049     3  167594500  167595500      3       2  150064        1.731      0.04173
enh73054     3  167805800  167806800      4       1  150064       2.3456    0.0094992
enh73055     3  167809100  167810100      4       1  150064       2.0899     0.018313
enh73056     3  167814200  167815200      2       1  150064       1.9648     0.024721
enh73068     3  169492400  169493400      1       1  150064       2.6313     0.004253
enh73074     3  169687400  169688400      3       1  150064       1.9684     0.024509
enh73075     3  169688500  169689500      2       1  150064       2.0416     0.020596
enh73077     3  169767000  169768000      2       1  150064        1.753     0.039804
enh73093     3  170166000  170167000      3       1  150064       2.2565     0.012021
enh73104     3  170359900  170360900      3       1  150064       1.8859     0.029656
enh73111     3  170584900  170585900      2       1  150064       2.1509     0.015742
enh73128     3  170987000  170988000      2       1  150064       1.7063     0.043972
enh73130     3  171001700  171002700      6       2  150064       1.6521      0.04926
enh73138     3  171046800  171047800      1       1  150064       2.0855      0.01851
enh73155     3  171135200  171136200      2       1  150064        1.944     0.025946
enh73161     3  171173700  171174700      2       1  150064        1.803     0.035695
enh73172     3  171499200  171500200      2       1  150064       2.4706    0.0067445
enh73173     3  171508000  171509000      2       1  150064       2.3313    0.0098693
enh73174     3  171519000  171520000      4       2  150064       2.6381    0.0041683
enh73258     3  173516700  173517700      3       1  150064       4.2057   1.3013e-05
enh73261     3  173655900  173656900      3       1  150064       1.9751     0.024126
enh73267     3  174160100  174161100      1       1  150064       1.8057      0.03548
enh73271     3  175150200  175151200      1       1  150064       3.3597    0.0003901
enh73278     3  176638100  176639100      7       2  150064       2.3057     0.010563
enh73279     3  176644900  176645900      5       1  150064       2.6414    0.0041288
enh73281     3  176757100  176758100      4       2  150064       2.9588    0.0015441
enh73282     3  176758900  176759900      1       1  150064        2.666     0.003838
enh73283     3  176768800  176769800      3       1  150064       2.7462    0.0030147
enh73286     3  176781200  176782200      3       1  150064        2.876    0.0020137
enh73288     3  176806800  176807800      4       2  150064       1.6843     0.046064
enh73290     3  176827200  176828200      4       2  150064       2.7011    0.0034553
enh73292     3  176841500  176842500      4       2  150064       2.4196    0.0077679
enh73297     3  176863400  176864400      4       2  150064       2.4205    0.0077492
enh73298     3  176867700  176868700      6       3  150064       1.7804     0.037502
enh73308     3  177062800  177063800      3       2  150064       1.7049     0.044104
enh73324     3  177231500  177232500      3       2  150064       2.0397     0.020692
enh73337     3  177359700  177360700      3       2  150064       2.1722     0.014922
enh73359     3  177818700  177819700      4       2  150064       1.8746     0.030426
enh73363     3  177962200  177963200      2       1  150064       2.1968     0.014016
enh73364     3  178038100  178039100      7       2  150064       2.0287     0.021243
enh73424     3  180522500  180523500      4       2  150064       1.8163     0.034665
enh73425     3  180629200  180630200      3       1  150064       5.7266   5.1235e-09
enh73426     3  180633000  180634000      1       1  150064       6.2898    1.589e-10
enh73428     3  180651500  180652500      4       2  150064       5.8488   2.4754e-09
enh73433     3  180901400  180902400      2       1  150064       3.3952   0.00034293
enh73435     3  181030700  181031700      1       1  150064       2.3311     0.009874
enh73436     3  181035000  181036000      1       1  150064        5.194    1.029e-07
enh73437     3  181045300  181046300      2       1  150064       2.5905    0.0047918
enh73438     3  181061500  181062500      5       2  150064       3.1399   0.00084508
enh73439     3  181100600  181101600      3       2  150064       4.5297    2.953e-06
enh73443     3  181175000  181176000      1       1  150064       3.4978    0.0002346
enh73444     3  181201700  181202700      1       1  150064       3.0651     0.001088
enh73445     3  181203900  181204900      1       1  150064       2.7795     0.002722
enh73446     3  181205700  181206700      2       1  150064       2.6691    0.0038027
enh73447     3  181214700  181215700      1       1  150064       2.2426      0.01246
enh73448     3  181252200  181253200      1       1  150064       2.0397      0.02069
enh73449     3  181271000  181272000      1       1  150064       1.7046      0.04413
enh73451     3  181281900  181282900      2       1  150064       2.1795     0.014648
enh73461     3  181378300  181379300      5       2  150064       2.1342     0.016414
enh73462     3  181408200  181409200      2       1  150064       2.1071     0.017555
enh73480     3  181953000  181954000      2       1  150064       1.7983     0.036063
enh73481     3  181955100  181956100      3       1  150064       2.2304     0.012861
enh73486     3  182044600  182045600      3       1  150064        1.767     0.038616
enh73506     3  182572500  182573500      4       2  150064       2.1185     0.017065
enh73511     3  182695600  182696600      1       1  150064       1.8448      0.03253
enh73537     3  183300600  183301600      1       1  150064       2.1123      0.01733
enh73547     3  183497700  183498700      3       2  150064       2.7989     0.002564
enh73551     3  183517900  183518900      2       1  150064       2.0917     0.018232
enh73554     3  183544000  183545000      3       1  150064        1.871     0.030674
enh73557     3  183600300  183601300      4       2  150064       1.9349       0.0265
enh73560     3  183680600  183681600      1       1  150064       1.8969      0.02892
enh73623     3  184395900  184396900      2       1  150064       1.7178     0.042921
enh73632     3  184474200  184475200      5       3  150064       2.5138    0.0059726
enh73639     3  184531600  184532600      2       1  150064       2.2819     0.011248
enh73642     3  184865400  184866400      2       1  150064       1.8256     0.033955
enh73643     3  184867300  184868300      5       3  150064       2.4271    0.0076099
enh73668     3  185404800  185405800      1       1  150064       2.5332     0.005652
enh73670     3  185419800  185420800      1       1  150064       1.8946      0.02907
enh73671     3  185426700  185427700      1       1  150064       2.6721     0.003769
enh73678     3  185444000  185445000      3       1  150064       3.3558   0.00039573
enh73682     3  185456800  185457800      1       1  150064       2.3019      0.01067
enh73689     3  185482300  185483300      1       1  150064       2.1268      0.01672
enh73691     3  185514600  185515600      2       1  150064       2.4146    0.0078752
enh73707     3  185763000  185764000      3       2  150064       1.7112     0.043524
enh73710     3  185813700  185814700      2       1  150064       2.3921    0.0083766
enh73713     3  185823000  185824000      1       1  150064       2.6957     0.003512
enh73714     3  185823800  185824800      5       2  150064       2.1541     0.015617
enh73768     3  186914800  186915800      2       1  150064       1.7884     0.036859
enh73769     3  186927700  186928700      1       1  150064       1.8182      0.03452
enh73794     3  187870000  187871000      2       1  150064       1.7929     0.036493
enh73795     3  187875200  187876200      5       3  150064       1.8275     0.033815
enh73796     3  187876600  187877600      8       4  150064       2.0105     0.022191
enh73797     3  187891800  187892800      3       2  150064       1.8607     0.031394
enh73798     3  187896800  187897800      7       2  150064       1.6742      0.04705
enh73821     3  188108500  188109500      3       2  150064       2.0403     0.020659
enh73825     3  188186200  188187200      1       1  150064       2.9475     0.001602
enh73833     3  188550300  188551300      2       1  150064       1.6838     0.046108
enh73835     3  188619100  188620100      4       2  150064       1.8019     0.035784
enh73850     3  189726100  189727100      3       1  150064        1.654     0.049062
enh73866     3  190723100  190724100      2       1  150064       2.7822    0.0026998
enh73879     3  192124500  192125500      1       1  150064       2.6197     0.004401
enh73882     3  192454500  192455500      3       1  150064        2.226     0.013006
enh73886     3  192551000  192552000      2       1  150064       1.9299      0.02681
enh73917     3  193506100  193507100      8       3  150064       1.9452     0.025873
enh73921     3  193548800  193549800      2       1  150064       1.6609     0.048366
enh73948     3  193789300  193790300      2       1  150064       2.0231     0.021531
enh73949     3  193799000  193800000      5       1  150064       2.6693    0.0038009
enh73952     3  193807100  193808100      6       3  150064       2.2949     0.010871
enh73961     3  193865900  193866900      8       2  150064       2.6038    0.0046097
enh73993     3  194100100  194101100      4       2  150064       1.7605     0.039163
enh74082     3  195271000  195272000      2       1  150064       1.7566     0.039491
enh74126     3  195929100  195930100      6       3  150064       2.4566     0.007013
enh74128     3  195945200  195946200      3       2  150064       2.5484    0.0054108
enh74129     3  195946400  195947400      2       1  150064        2.403    0.0081312
enh74131     3  196006000  196007000      6       2  150064       1.7415       0.0408
enh74133     3  196012200  196013200      2       1  150064       2.7924     0.002616
enh74134     3  196015200  196016200      6       2  150064        2.365    0.0090155
enh74138     3  196156400  196157400      3       2  150064       1.8914     0.029284
enh74155     3  196489800  196490800      6       2  150064       2.0115     0.022139
enh74169     3  196851300  196852300      3       1  150064        1.767     0.038614
enh74171     3  196930300  196931300      2       1  150064       1.6528     0.049188
enh74173     3  196949500  196950500      2       1  150064       2.2519     0.012164
enh74174     3  196952800  196953800      3       2  150064       1.7607      0.03914
enh74175     3  196982800  196983800      2       1  150064       1.8116     0.035022
enh74179     3  197030100  197031100      3       2  150064       1.6602      0.04844
enh74188     3  197101600  197102600      2       1  150064       2.5632    0.0051861
enh74189     3  197103600  197104600      1       1  150064       1.6806      0.04642
enh74199     3  197193300  197194300      2       1  150064       1.8761      0.03032
enh74202     3  197208900  197209900      5       2  150064       2.3803    0.0086483
enh74205     3  197221400  197222400      4       2  150064       3.4503   0.00027995
enh74206     3  197223000  197224000      1       1  150064       2.8096      0.00248
enh74209     3  197235100  197236100      5       1  150064       1.9206     0.027389
enh74213     3  197248200  197249200      5       2  150064       1.6626     0.048195
enh74214     3  197268100  197269100      4       2  150064       1.8659     0.031024
enh74250     4     666400     667400      3       2  150064        2.863    0.0020979
enh74251     4     670400     671400      2       1  150064       2.8569    0.0021387
enh74254     4     698400     699400      8       3  150064       1.7181     0.042889
enh74255     4     702500     703500      3       1  150064       2.8527    0.0021678
enh74256     4     703800     704800      4       2  150064       2.2976     0.010792
enh74257     4     711600     712600      2       1  150064       1.7793     0.037599
enh74258     4     714700     715700      2       1  150064       2.0964     0.018022
enh74259     4     717400     718400      1       1  150064       1.9425      0.02604
enh74260     4     719400     720400      3       1  150064       2.3163      0.01027
enh74262     4     745200     746200      2       1  150064       2.5284    0.0057299
enh74265     4     762400     763400      3       2  150064          1.8     0.035927
enh74267     4     766500     767500      6       3  150064       2.3949     0.008313
enh74287     4    1124200    1125200      3       2  150064       1.8339     0.033336
enh74288     4    1160200    1161200      4       2  150064       1.7705     0.038321
enh74302     4    1328100    1329100      4       2  150064       2.2414       0.0125
enh74303     4    1338300    1339300      5       2  150064       2.1289     0.016632
enh74304     4    1342300    1343300      4       2  150064       1.9268     0.027005
enh74305     4    1345300    1346300      6       3  150064       2.1873      0.01436
enh74327     4    1800000    1801000      1       1  150064       1.8811      0.02998
enh74328     4    1845300    1846300      2       1  150064       1.7573      0.03943
enh74335     4    1878800    1879800      1       1  150064       1.8009      0.03586
enh74363     4    2270400    2271400      4       1  150064       2.3663    0.0089837
enh74469     4    3343700    3344700      3       2  150064       1.9176      0.02758
enh74510     4    4414000    4415000      1       1  150064       1.6616       0.0483
enh74512     4    4430300    4431300      3       1  150064       3.6047   0.00015623
enh74513     4    4475200    4476200      7       3  150064       3.0729      0.00106
enh74514     4    4479000    4480000      3       2  150064       2.2163     0.013337
enh74516     4    4482800    4483800      4       2  150064       3.1832   0.00072821
enh74517     4    4504000    4505000      1       1  150064         2.41     0.007977
enh74520     4    4541100    4542100      4       2  150064       2.4288    0.0075743
enh74523     4    4613600    4614600      9       2  150064       1.9163     0.027664
enh74524     4    4643600    4644600      4       2  150064       1.7722      0.03818
enh74529     4    4792900    4793900      3       2  150064       2.2788     0.011341
enh74543     4    5166800    5167800      4       1  150064       2.0245     0.021459
enh74553     4    5661400    5662400      6       2  150064       1.9581      0.02511
enh74555     4    5748600    5749600      9       3  150064       2.0727     0.019102
enh74558     4    5859900    5860900      3       1  150064       2.1303     0.016572
enh74585     4    6328400    6329400      3       1  150064       2.1681     0.015076
enh74589     4    6384300    6385300      6       2  150064       1.7619     0.039046
enh74593     4    6439300    6440300      1       1  150064       2.1088      0.01748
enh74650     4    6941900    6942900      3       2  150064       2.2989     0.010754
enh74653     4    6953200    6954200      2       1  150064       1.8657     0.031045
enh74654     4    6955300    6956300      7       2  150064       1.8253     0.033977
enh74655     4    6956700    6957700      4       2  150064        1.741     0.040845
enh74685     4    7136400    7137400      8       3  150064       2.1365     0.016321
enh74712     4    7334300    7335300     10       5  150064        2.567    0.0051297
enh74749     4    7706800    7707800      7       3  150064       1.9106      0.02803
enh74750     4    7745100    7746100      3       2  150064       3.3344   0.00042748
enh74751     4    7770800    7771800      9       4  150064        1.727     0.042085
enh74756     4    7794000    7795000      5       3  150064       1.6802     0.046458
enh74844     4    8378100    8379100      9       4  150064       1.8353     0.033228
enh74847     4    8403900    8404900      7       4  150064       1.9971     0.022909
enh74849     4    8427600    8428600      1       1  150064       1.6473      0.04975
enh74850     4    8428300    8429300      3       2  150064       2.0252     0.021422
enh74851     4    8430400    8431400      3       1  150064         1.77     0.038365
enh74853     4    8439200    8440200      3       2  150064       1.6647     0.047987
enh74854     4    8440500    8441500      5       3  150064       2.1675     0.015099
enh74856     4    8452300    8453300      5       1  150064       1.7166     0.043027
enh74857     4    8453500    8454500      4       1  150064       2.1119     0.017346
enh74860     4    8505900    8506900      7       3  150064       1.6625     0.048205
enh74869     4    9882000    9883000      4       1  150064       1.6761     0.046862
enh74879     4   10033800   10034800      2       1  150064       1.7062     0.043989
enh74881     4   10083500   10084500      3       2  150064       1.8503     0.032133
enh74891     4   10174600   10175600      6       2  150064        1.722     0.042535
enh74892     4   10298000   10299000      7       3  150064       1.8022     0.035759
enh74893     4   10456600   10457600      1       1  150064       2.5717      0.00506
enh74915     4   13627200   13628200      2       1  150064       1.7364     0.041251
enh74917     4   13643300   13644300      1       1  150064       2.1365      0.01632
enh74943     4   14929400   14930400      5       2  150064       2.4005    0.0081867
enh74966     4   15563600   15564600      3       1  150064         1.99     0.023296
enh74978     4   15708400   15709400      3       2  150064       2.2168      0.01332
enh75002     4   16207900   16208900      6       3  150064       2.3254     0.010026
enh75004     4   16219000   16220000      4       2  150064       2.5969    0.0047028
enh75009     4   16352800   16353800      4       2  150064       1.7575     0.039419
enh75010     4   16440900   16441900      2       1  150064       1.6732     0.047144
enh75016     4   16581200   16582200      3       2  150064       1.8411       0.0328
enh75019     4   16599400   16600400      2       1  150064       2.1121     0.017339
enh75020     4   16609100   16610100      3       2  150064         1.78     0.037538
enh75021     4   16618700   16619700      4       2  150064       2.1953      0.01407
enh75025     4   16661100   16662100      1       1  150064       3.5281    0.0002093
enh75027     4   16670400   16671400      1       1  150064       3.0487     0.001149
enh75028     4   16673300   16674300      3       2  150064       2.3967    0.0082718
enh75030     4   16695700   16696700      3       2  150064       1.6993     0.044627
enh75061     4   17325300   17326300      8       3  150064       2.1933     0.014144
enh75071     4   17577600   17578600      5       1  150064       2.1161      0.01717
enh75072     4   17581200   17582200      2       1  150064       2.1633     0.015257
enh75073     4   17585300   17586300      2       1  150064       2.1486     0.015834
enh75074     4   17588700   17589700      3       1  150064        1.839     0.032955
enh75075     4   17618100   17619100      2       1  150064       2.3636    0.0090489
enh75076     4   17620100   17621100      2       1  150064       2.3052     0.010577
enh75077     4   17637900   17638900      5       2  150064       2.0936     0.018146
enh75078     4   17689200   17690200      3       2  150064       1.8127     0.034939
enh75082     4   17808100   17809100      1       1  150064       1.9182      0.02754
enh75083     4   17815400   17816400      2       1  150064       1.8942     0.029097
enh75084     4   17818600   17819600      2       1  150064       1.7774     0.037751
enh75086     4   18013200   18014200      1       1  150064       2.2473      0.01231
enh75087     4   18320100   18321100      2       1  150064       1.8524     0.031982
enh75095     4   19695500   19696500      4       2  150064       2.7101    0.0033635
enh75104     4   20702800   20703800      5       2  150064       1.9287     0.026885
enh75127     4   24104500   24105500      2       1  150064       1.9643     0.024746
enh75130     4   24250000   24251000      4       2  150064       1.8968     0.028927
enh75132     4   24262000   24263000      4       1  150064       1.9039     0.028461
enh75146     4   24818300   24819300      2       1  150064       2.5674    0.0051235
enh75148     4   24886400   24887400      6       2  150064       1.9001     0.028709
enh75149     4   24913000   24914000      2       1  150064       1.7957     0.036271
enh75169     4   25449800   25450800      4       1  150064       1.9258     0.027064
enh75172     4   25588800   25589800      7       2  150064       2.6548    0.0039682
enh75180     4   25812300   25813300      2       1  150064       1.8406      0.03284
enh75183     4   25825000   25826000      1       1  150064       1.6476      0.04972
enh75186     4   25858200   25859200      2       1  150064       2.0273     0.021315
enh75187     4   25860700   25861700      2       1  150064       2.6848    0.0036285
enh75188     4   25862400   25863400      2       1  150064       1.9291     0.026861
enh75189     4   25865700   25866700      1       1  150064       2.5369     0.005592
enh75192     4   25898300   25899300      2       1  150064       2.4441    0.0072616
enh75196     4   25920600   25921600      5       3  150064       2.1212     0.016953
enh75202     4   25954800   25955800      9       4  150064       3.2532   0.00057065
enh75235     4   26343700   26344700      1       1  150064       1.9765      0.02405
enh75237     4   26357300   26358300      2       1  150064       2.2508       0.0122
enh75241     4   26378500   26379500      1       1  150064       2.2668       0.0117
enh75247     4   26530400   26531400      4       1  150064        2.443    0.0072825
enh75249     4   26586400   26587400      1       1  150064       3.4971    0.0002352
enh75260     4   26866300   26867300      4       2  150064       1.7861     0.037042
enh75263     4   26869400   26870400      1       1  150064       1.6794      0.04654
enh75274     4   27362000   27363000      5       2  150064       2.1398     0.016185
enh75284     4   30838400   30839400      3       2  150064        2.616    0.0044486
enh75285     4   30839800   30840800      3       2  150064       3.5933   0.00016328
enh75287     4   31105600   31106600      1       1  150064       1.7935      0.03645
enh75288     4   31116000   31117000      2       1  150064       2.1541     0.015617
enh75291     4   34719600   34720600      4       2  150064       1.7563     0.039518
enh75302     4   36220400   36221400      5       3  150064       2.0414     0.020606
enh75305     4   36229700   36230700      4       2  150064       1.7159     0.043087
enh75329     4   37826700   37827700      2       1  150064       1.8273     0.033828
enh75344     4   38006600   38007600      6       2  150064       1.7735     0.038076
enh75359     4   38114000   38115000      4       2  150064       2.1479     0.015862
enh75392     4   38565100   38566100      2       1  150064       1.9341     0.026552
enh75396     4   38611800   38612800      6       3  150064       1.7412     0.040826
enh75398     4   38614700   38615700      3       2  150064       1.9283      0.02691
enh75400     4   38663300   38664300      5       2  150064       1.7447     0.040519
enh75404     4   38675700   38676700      1       1  150064       2.1751      0.01481
enh75407     4   38686300   38687300      2       1  150064       2.0673     0.019354
enh75447     4   39546400   39547400      4       2  150064       1.8371     0.033094
enh75450     4   39637400   39638400      2       1  150064       2.5878    0.0048293
enh75451     4   39641400   39642400      1       1  150064       2.5731      0.00504
enh75526     4   41385800   41386800      4       2  150064        1.987     0.023462
enh75611     4   45103000   45104000      3       2  150064       2.4997    0.0062149
enh75616     4   46331000   46332000      3       1  150064       3.4818   0.00024903
enh75624     4   47280300   47281300      1       1  150064       3.5008    0.0002319
enh75638     4   48341800   48342800      3       2  150064       3.6778   0.00011763
enh75640     4   48348400   48349400      2       1  150064       2.7383    0.0030876
enh75642     4   48371900   48372900      3       1  150064       2.7516    0.0029649
enh75644     4   48382400   48383400      1       1  150064       3.0226     0.001253
enh75648     4   48545400   48546400      2       1  150064       1.9827     0.023702
enh75651     4   48605300   48606300      2       1  150064       2.1294     0.016612
enh75654     4   48644500   48645500      2       1  150064       1.8341     0.033319
enh75657     4   48670200   48671200      1       1  150064       2.3414     0.009606
enh75665     4   48776900   48777900      1       1  150064       2.1063      0.01759
enh75666     4   48778200   48779200      2       1  150064       1.9604     0.024973
enh75667     4   48783200   48784200      1       1  150064        2.482     0.006533
enh75668     4   48789100   48790100      1       1  150064       2.4901     0.006386
enh75717     4   53798900   53799900      2       1  150064        1.952     0.025467
enh75759     4   54825600   54826600      1       1  150064       1.6703      0.04743
enh75770     4   55063400   55064400      3       2  150064       3.2963   0.00048988
enh75771     4   55083200   55084200      1       1  150064       2.3698       0.0089
enh75776     4   55268800   55269800      5       2  150064       2.4344    0.0074587
enh75782     4   55717600   55718600      3       2  150064       1.8031     0.035688
enh75783     4   55721000   55722000      7       2  150064       1.6467     0.049807
enh75784     4   55721700   55722700      3       1  150064       1.7615      0.03908
enh75800     4   56275000   56276000      1       1  150064       1.6974      0.04481
enh75805     4   56419500   56420500      4       2  150064       1.9678     0.024544
enh75828     4   57080700   57081700      3       2  150064       1.8342     0.033313
enh75833     4   57147500   57148500      5       1  150064       1.9631     0.024815
enh75840     4   57189400   57190400      4       2  150064       1.7804     0.037504
enh75875     4   57968100   57969100      1       1  150064       1.6622      0.04824
enh75888     4   60463300   60464300      5       2  150064       2.4413    0.0073173
enh75894     4   62202100   62203100      2       1  150064       2.6715    0.0037759
enh75907     4   65911900   65912900      3       1  150064       2.0345     0.020949
enh75908     4   66282300   66283300      6       2  150064       2.7375    0.0030951
enh75909     4   66457600   66458600      1       1  150064       2.5808     0.004929
enh75910     4   66527400   66528400      3       2  150064       2.7396    0.0030757
enh75912     4   66834400   66835400      3       2  150064       2.4036    0.0081181
enh75919     4   68564600   68565600      3       1  150064       2.7744    0.0027653
enh75920     4   68568000   68569000      4       2  150064       3.1887    0.0007145
enh75921     4   68569200   68570200      2       1  150064       3.0171     0.001276
enh75922     4   68578700   68579700      3       1  150064       3.0363    0.0011975
enh75933     4   70723800   70724800      4       2  150064       1.6994     0.044624
enh75989     4   75022400   75023400      1       1  150064       2.1452      0.01597
enh76005     4   76932600   76933600      4       2  150064       2.0613     0.019638
enh76008     4   77007700   77008700      1       1  150064        1.962      0.02488
enh76015     4   77109500   77110500      7       2  150064       1.6579     0.048674
enh76022     4   77127100   77128100      4       2  150064       1.7536     0.039753
enh76024     4   77135800   77136800      2       1  150064       1.7965     0.036211
enh76028     4   77351400   77352400      2       1  150064       2.4122    0.0079277
enh76029     4   77353600   77354600      2       1  150064       1.7832     0.037275
enh76038     4   77468000   77469000      7       3  150064       1.7143     0.043238
enh76041     4   77528300   77529300      2       1  150064       1.8516     0.032039
enh76042     4   77532200   77533200      2       1  150064       2.2832      0.01121
enh76116     4   79218000   79219000      2       1  150064       1.9539     0.025354
enh76140     4   80120000   80121000      1       1  150064       2.2949      0.01087
enh76142     4   80186900   80187900      3       1  150064       3.4845   0.00024649
enh76150     4   80991300   80992300      1       1  150064       1.7049      0.04411
enh76163     4   82425200   82426200      3       2  150064       2.1421     0.016092
enh76164     4   82429000   82430000      4       2  150064       1.6664     0.047814
enh76165     4   82432900   82433900      2       1  150064       1.7867     0.036996
enh76167     4   82444500   82445500     10       3  150064       1.7978     0.036106
enh76168     4   82470900   82471900      1       1  150064       2.4929     0.006336
enh76175     4   82645800   82646800      2       1  150064       2.0791     0.018804
enh76183     4   83282000   83283000      3       2  150064        2.217     0.013311
enh76184     4   83284700   83285700      2       1  150064       2.0983     0.017941
enh76206     4   83617200   83618200      4       2  150064       1.8326     0.033431
enh76207     4   83619000   83620000      3       2  150064        2.027     0.021332
enh76208     4   83627000   83628000      4       2  150064       1.8848      0.02973
enh76209     4   83631400   83632400      7       3  150064       1.7649     0.038793
enh76230     4   83720700   83721700      1       1  150064        1.693      0.04523
enh76231     4   83730900   83731900      5       2  150064       1.9004     0.028688
enh76232     4   83733000   83734000      1       1  150064         1.89      0.02938
enh76239     4   83910400   83911400      4       1  150064       2.3499    0.0093887
enh76253     4   84551300   84552300      2       1  150064       1.8953     0.029027
enh76260     4   85730000   85731000      2       1  150064       1.8711     0.030663
enh76262     4   85777000   85778000      1       1  150064       1.9527      0.02543
enh76290     4   86850000   86851000      2       1  150064       1.8225     0.034189
enh76295     4   87139700   87140700      4       2  150064       2.4566    0.0070121
enh76310     4   87811600   87812600      1       1  150064       2.6206     0.004389
enh76311     4   87814000   87815000      3       1  150064       2.1295     0.016608
enh76313     4   87860500   87861500      3       2  150064       2.4621    0.0069057
enh76315     4   87891600   87892600      4       2  150064       2.7116    0.0033478
enh76317     4   87926100   87927100      2       1  150064       2.2269     0.012978
enh76318     4   87930100   87931100      2       1  150064       3.0005    0.0013479
enh76323     4   87952300   87953300      2       1  150064       1.9813     0.023781
enh76324     4   87954600   87955600      3       1  150064       2.4916    0.0063581
enh76328     4   87963900   87964900      1       1  150064       2.6265     0.004313
enh76330     4   87970000   87971000      3       2  150064       2.1982     0.013967
enh76332     4   87975600   87976600      7       3  150064       2.3092     0.010467
enh76333     4   87979600   87980600      3       1  150064       1.6901     0.045501
enh76346     4   88156200   88157200      1       1  150064       1.7099      0.04364
enh76371     4   88898600   88899600      4       1  150064        2.093     0.018175
enh76419     4   90674100   90675100      3       2  150064       1.9803     0.023833
enh76423     4   90759200   90760200      3       2  150064       1.8263     0.033904
enh76428     4   90919400   90920400      2       1  150064       2.7853    0.0026739
enh76432     4   91156000   91157000      5       2  150064       1.8521     0.032007
enh76438     4   93501800   93502800      9       2  150064       2.0822     0.018662
enh76439     4   93555800   93556800      4       1  150064       2.6522     0.003999
enh76440     4   93557200   93558200      5       2  150064       1.9638     0.024777
enh76446     4   95131100   95132100      1       1  150064       1.8048      0.03555
enh76447     4   95291200   95292200      2       1  150064       1.8886     0.029472
enh76474     4   96127400   96128400      3       2  150064       1.7563     0.039516
enh76476     4   96141600   96142600      1       1  150064       1.8731      0.03053
enh76486     4   96214600   96215600      1       1  150064       2.2517      0.01217
enh76487     4   96224900   96225900      4       1  150064       1.8322     0.033458
enh76489     4   96283100   96284100      1       1  150064       2.3141      0.01033
enh76490     4   96298300   96299300      6       3  150064       2.7323    0.0031451
enh76498     4   96457800   96458800      4       2  150064       2.1707     0.014975
enh76499     4   96461400   96462400      4       2  150064       2.0138     0.022018
enh76515     4   99403700   99404700      2       1  150064       2.3598    0.0091432
enh76518     4   99416400   99417400      2       1  150064       2.0368     0.020833
enh76519     4   99419400   99420400      4       2  150064       1.8494     0.032199
enh76524     4   99444100   99445100      1       1  150064       1.7069      0.04392
enh76526     4   99465500   99466500      4       2  150064       2.3669     0.008968
enh76527     4   99467100   99468100      6       2  150064       2.0905     0.018286
enh76528     4   99476300   99477300      5       2  150064       1.6691     0.047545
enh76538     4   99502800   99503800      5       3  150064       1.7807      0.03748
enh76541     4   99510000   99511000      3       1  150064       2.6829    0.0036498
enh76575     4  100304000  100305000      9       5  150064       2.1012     0.017811
enh76585     4  100815800  100816800      6       2  150064       1.7416     0.040791
enh76587     4  100865300  100866300      3       2  150064       2.6049    0.0045952
enh76588     4  101014500  101015500      2       1  150064        2.258     0.011974
enh76591     4  102023900  102024900      1       1  150064         2.09      0.01831
enh76595     4  102082400  102083400      1       1  150064       2.1196      0.01702
enh76596     4  102112500  102113500      3       1  150064       1.9254     0.027088
enh76614     4  103678500  103679500      2       1  150064       2.3234     0.010078
enh76615     4  103680000  103681000      2       1  150064       3.0803    0.0010341
enh76616     4  103732300  103733300      3       1  150064       3.5565   0.00018795
enh76619     4  103788200  103789200      1       1  150064       3.8858      5.1e-05
enh76621     4  103932600  103933600      4       2  150064       2.5792     0.004952
enh76622     4  103939400  103940400      2       1  150064       3.5984   0.00016012
enh76628     4  104641200  104642200      1       1  150064        1.697      0.04485
enh76634     4  105341100  105342100      1       1  150064       1.7757      0.03789
enh76638     4  105409800  105410800      4       2  150064        3.476   0.00025444
enh76639     4  105414100  105415100      1       1  150064       3.5843     0.000169
enh76640     4  105512300  105513300      2       1  150064         1.84     0.032881
enh76647     4  106082900  106083900      2       1  150064       1.6467     0.049805
enh76649     4  106127100  106128100      1       1  150064       1.9772      0.02401
enh76673     4  108853500  108854500      4       1  150064       1.8969     0.028921
enh76687     4  109254700  109255700      2       1  150064       1.8419     0.032746
enh76696     4  109543900  109544900      1       1  150064       2.0204      0.02167
enh76722     4  110833500  110834500      1       1  150064       3.3573    0.0003935
enh76723     4  110963500  110964500      3       2  150064       1.9171     0.027612
enh76734     4  111120200  111121200      1       1  150064       1.6484      0.04964
enh76735     4  111285800  111286800      1       1  150064       1.6798       0.0465
enh76762     4  113740600  113741600      3       1  150064       2.2613      0.01187
enh76763     4  113744000  113745000      3       2  150064        1.725     0.042265
enh76768     4  113786800  113787800      3       2  150064        1.652      0.04927
enh76784     4  113873600  113874600      1       1  150064       1.8057      0.03548
enh76799     4  113998700  113999700      2       1  150064       1.8404     0.032856
enh76800     4  114000800  114001800      5       3  150064        1.806     0.035461
enh76804     4  114027200  114028200      7       2  150064       3.4638   0.00026627
enh76807     4  114038100  114039100      2       1  150064       3.8688    5.469e-05
enh76808     4  114047200  114048200      3       2  150064        2.711    0.0033539
enh76809     4  114052400  114053400      3       2  150064       3.3118   0.00046345
enh76811     4  114066700  114067700      6       2  150064       2.3667    0.0089726
enh76812     4  114068000  114069000      3       2  150064       3.2537   0.00056963
enh76813     4  114068800  114069800      5       2  150064       3.5318   0.00020638
enh76833     4  114554400  114555400      2       1  150064        1.914     0.027812
enh76845     4  115522900  115523900      3       1  150064       2.0444     0.020457
enh76848     4  115552500  115553500      3       2  150064       1.9136     0.027835
enh76853     4  115609100  115610100      3       2  150064       2.1282     0.016659
enh76870     4  119909800  119910800      2       1  150064       2.0822     0.018663
enh76882     4  120974000  120975000      4       2  150064        1.946     0.025825
enh76904     4  122870900  122871900      3       1  150064       2.1516     0.015715
enh76909     4  123652400  123653400      1       1  150064       1.7892      0.03679
enh76924     4  124373800  124374800      2       1  150064       1.6871      0.04579
enh76939     4  124777800  124778800      1       1  150064       1.6813      0.04635
enh76951     4  125857400  125858400      5       2  150064       2.1143     0.017244
enh76955     4  126271400  126272400      2       1  150064       2.1671     0.015114
enh76980     4  129204000  129205000      1       1  150064       1.8543      0.03185
enh76981     4  129205200  129206200      1       1  150064       1.7304      0.04178
enh76986     4  129314200  129315200      6       3  150064       2.0561     0.019886
enh76989     4  129378800  129379800      6       2  150064       2.7416    0.0030571
enh76990     4  129389000  129390000      1       1  150064       2.0425      0.02055
enh77000     4  129557300  129558300      3       2  150064       1.8283     0.033753
enh77053     4  139408500  139409500      6       2  150064       1.6598     0.048475
enh77065     4  139810000  139811000      2       1  150064       1.7646     0.038816
enh77067     4  139819000  139820000      1       1  150064       1.7202       0.0427
enh77074     4  139937800  139938800      3       1  150064       3.2198   0.00064145
enh77076     4  139949000  139950000      1       1  150064       2.7598     0.002892
enh77079     4  140002400  140003400      1       1  150064       2.6525     0.003995
enh77081     4  140065600  140066600      4       2  150064       2.3645    0.0090284
enh77082     4  140092000  140093000      3       2  150064       1.8184     0.034501
enh77083     4  140093000  140094000      3       2  150064       1.9157     0.027702
enh77084     4  140095200  140096200      6       3  150064       2.1262     0.016743
enh77085     4  140099800  140100800      4       2  150064       1.9009     0.028657
enh77086     4  140128700  140129700      2       1  150064       2.0973     0.017983
enh77096     4  140456500  140457500      3       2  150064       1.8982     0.028832
enh77097     4  140472000  140473000      1       1  150064       2.9567     0.001555
enh77099     4  140480100  140481100      1       1  150064       1.9643      0.02475
enh77100     4  140489400  140490400      5       2  150064       3.5675   0.00018021
enh77101     4  140496600  140497600      5       2  150064       3.8408   6.1324e-05
enh77102     4  140513800  140514800      1       1  150064       1.6754      0.04693
enh77106     4  140544000  140545000      7       2  150064       2.2353     0.012698
enh77129     4  140735900  140736900      4       1  150064       3.1349   0.00085947
enh77154     4  140888200  140889200      4       1  150064       1.6666     0.047795
enh77156     4  140899100  140900100      1       1  150064       1.7377      0.04113
enh77169     4  141015900  141016900      3       1  150064       1.8587     0.031533
enh77170     4  141019800  141020800      3       2  150064       2.4852    0.0064746
enh77195     4  141444000  141445000      1       1  150064       1.7094      0.04369
enh77213     4  141855700  141856700      5       3  150064       2.4825     0.006524
enh77214     4  141859200  141860200      6       2  150064       2.9853    0.0014164
enh77215     4  141942200  141943200      2       1  150064       1.6736     0.047107
enh77224     4  142143100  142144100      2       1  150064       2.3606    0.0091234
enh77234     4  143479800  143480800      4       2  150064       1.6757     0.046894
enh77242     4  144202200  144203200      1       1  150064       1.7673      0.03859
enh77256     4  144308500  144309500      5       2  150064       1.8432     0.032651
enh77266     4  144438100  144439100      2       1  150064       3.4932   0.00023862
enh77268     4  144479600  144480600      4       2  150064        2.364    0.0090384
enh77277     4  145639100  145640100      1       1  150064       1.7981      0.03608
enh77290     4  146413500  146414500      1       1  150064       1.7686      0.03848
enh77316     4  146860100  146861100      1       1  150064       2.2479      0.01229
enh77317     4  146953800  146954800      2       1  150064       1.6534     0.049123
enh77335     4  148024200  148025200      5       2  150064       3.1704   0.00076123
enh77351     4  148861100  148862100      2       1  150064        1.876     0.030331
enh77363     4  149209300  149210300      2       1  150064       2.4307    0.0075341
enh77367     4  150410000  150411000      1       1  150064       2.6937     0.003533
enh77380     4  151087800  151088800      7       3  150064       1.8443     0.032571
enh77386     4  151138400  151139400      2       1  150064       1.8991     0.028779
enh77387     4  151145700  151146700      1       1  150064        1.985      0.02357
enh77408     4  152148200  152149200      2       1  150064       1.7727      0.03814
enh77427     4  152788200  152789200      2       1  150064       2.1865      0.01439
enh77436     4  153025800  153026800      2       1  150064       1.9156     0.027709
enh77438     4  153036800  153037800      6       2  150064       1.8633     0.031208
enh77439     4  153039500  153040500      1       1  150064        1.659      0.04856
enh77549     4  154755800  154756800      4       2  150064       3.6973   0.00010896
enh77563     4  156550000  156551000      9       2  150064       2.1003     0.017852
enh77578     4  157488800  157489800      3       2  150064       2.5347    0.0056278
enh77579     4  157515500  157516500      4       2  150064       1.7702     0.038347
enh77602     4  158725000  158726000      1       1  150064       1.8679      0.03089
enh77628     4  159688200  159689200      1       1  150064       2.2991      0.01075
enh77629     4  159688600  159689600      1       1  150064       1.8692       0.0308
enh77630     4  159692500  159693500      2       1  150064       1.6637     0.048088
enh77632     4  159698700  159699700      3       1  150064       1.7565     0.039505
enh77633     4  159699600  159700600      3       1  150064        1.769     0.038449
enh77634     4  159703700  159704700      2       1  150064       1.6506     0.049411
enh77636     4  159707700  159708700      4       1  150064       1.9598      0.02501
enh77640     4  159731900  159732900      5       2  150064       2.2023     0.013823
enh77697     4  164487000  164488000      2       1  150064       1.6717     0.047294
enh77705     4  165149800  165150800      5       3  150064       1.9807     0.023815
enh77706     4  165172600  165173600      4       2  150064       2.4367    0.0074105
enh77707     4  165305600  165306600      2       1  150064       2.7016      0.00345
enh77708     4  165898700  165899700      2       1  150064       1.8408     0.032823
enh77712     4  166112000  166113000      3       2  150064       3.1633   0.00077987
enh77730     4  166342100  166343100      5       1  150064       1.6844     0.046051
enh77733     4  166382400  166383400      2       1  150064       1.8188     0.034471
enh77741     4  167915000  167916000      1       1  150064       2.0569      0.01985
enh77742     4  167917100  167918100      3       2  150064       2.0914     0.018247
enh77743     4  167942800  167943800      2       1  150064       2.6739    0.0037492
enh77744     4  167973200  167974200      3       2  150064       2.4422    0.0072994
enh77745     4  168020900  168021900      4       2  150064       2.3973    0.0082577
enh77748     4  168103500  168104500      3       2  150064       1.8372     0.033092
enh77794     4  169991100  169992100      4       2  150064       1.6782     0.046656
enh77796     4  170020700  170021700      2       1  150064       2.7468    0.0030094
enh77799     4  170037400  170038400      1       1  150064       2.1733      0.01488
enh77801     4  170040800  170041800      1       1  150064       2.7122     0.003342
enh77802     4  170041400  170042400      1       1  150064       2.7556     0.002929
enh77803     4  170054800  170055800      1       1  150064       2.4425     0.007292
enh77804     4  170080800  170081800      2       1  150064       2.2649     0.011758
enh77826     4  170226500  170227500      4       2  150064       4.4322   4.6648e-06
enh77827     4  170236200  170237200      3       1  150064       4.2191   1.2264e-05
enh77828     4  170237300  170238300      3       2  150064       4.0802   2.2498e-05
enh77829     4  170262200  170263200      2       1  150064       3.4231   0.00030956
enh77830     4  170266000  170267000      4       2  150064       3.8522    5.854e-05
enh77831     4  170269500  170270500      3       1  150064       3.8466   5.9888e-05
enh77832     4  170360000  170361000      2       1  150064       1.7035     0.044234
enh77834     4  170406700  170407700      3       1  150064       1.9236     0.027205
enh77835     4  170531300  170532300      5       2  150064       1.6846     0.046029
enh77836     4  170540000  170541000      3       2  150064       4.9788   3.1997e-07
enh77837     4  170543600  170544600      2       1  150064        3.486   0.00024516
enh77838     4  170580000  170581000      3       2  150064       3.9536    3.849e-05
enh77839     4  170583100  170584100      2       1  150064       3.7258    9.736e-05
enh77840     4  170585300  170586300      1       1  150064       4.3017    8.475e-06
enh77848     4  170925400  170926400      1       1  150064       1.9398       0.0262
enh77850     4  170927700  170928700      4       2  150064       1.6912       0.0454
enh77852     4  170932800  170933800      5       2  150064       1.9401     0.026184
enh77868     4  174185700  174186700      4       2  150064       1.7445     0.040533
enh77880     4  175008000  175009000      2       1  150064       2.4577    0.0069909
enh77889     4  176592900  176593900      4       1  150064       1.7758     0.037881
enh77894     4  176677700  176678700      3       2  150064       1.8097      0.03517
enh77900     4  176712000  176713000      2       1  150064       1.6477     0.049712
enh77903     4  176748300  176749300      2       1  150064        3.418   0.00031545
enh77904     4  176754100  176755100      3       2  150064       2.5261    0.0057662
enh77909     4  176865100  176866100      2       1  150064       4.0067   3.0783e-05
enh77910     4  176867500  176868500      2       1  150064       4.2666   9.9257e-06
enh77913     4  176965100  176966100      2       1  150064       3.1719   0.00075732
enh77915     4  176988300  176989300      5       1  150064       1.6661      0.04785
enh77934     4  179227400  179228400      3       1  150064       1.9501     0.025583
enh77944     4  182069400  182070400      8       4  150064       1.7662     0.038685
enh77950     4  182430100  182431100      7       3  150064       1.6643     0.048028
enh77958     4  183601100  183602100      4       2  150064        3.126   0.00088607
enh77962     4  183749100  183750100      2       1  150064       1.7681     0.038522
enh77968     4  184039500  184040500      4       1  150064       2.2833     0.011205
enh77969     4  184040000  184041000      3       1  150064       2.3324    0.0098388
enh77970     4  184060000  184061000      4       2  150064       1.9393     0.026235
enh77974     4  184183000  184184000      2       1  150064       1.7548     0.039651
enh77985     4  184492200  184493200      8       2  150064       2.2386      0.01259
enh78000     4  184796800  184797800      4       2  150064       2.2595     0.011926
enh78001     4  184830400  184831400      3       1  150064       1.7414     0.040805
enh78039     4  185310900  185311900      8       4  150064       1.7397     0.040959
enh78046     4  185338300  185339300      7       3  150064       1.7993     0.035985
enh78064     4  185392500  185393500      3       1  150064       2.0966     0.018017
enh78071     4  185566400  185567400      2       1  150064       1.8073     0.035355
enh78075     4  185651700  185652700      3       1  150064       1.8877     0.029533
enh78076     4  185652600  185653600      8       2  150064       1.6507     0.049404
enh78077     4  185655800  185656800      3       2  150064       1.9207     0.027383
enh78078     4  185668000  185669000      3       1  150064       1.9627     0.024843
enh78108     4  186172400  186173400      4       2  150064       1.7015     0.044425
enh78110     4  186226900  186227900      1       1  150064       2.4069     0.008044
enh78160     4  187000200  187001200      9       3  150064       2.4898    0.0063899
enh78162     4  187053400  187054400      4       2  150064       1.8017     0.035799
enh78180     4  187623600  187624600      2       1  150064       2.2543     0.012087
enh78189     4  187992800  187993800      7       2  150064       3.0595    0.0011086
enh78200     4  190019800  190020800      1       1  150064       1.9925      0.02316
enh78245     5     801100     802100      3       1  150064       2.0186     0.021763
enh78262     5    1097300    1098300      7       3  150064       1.8818      0.02993
enh78263     5    1101700    1102700      6       3  150064       1.6959     0.044955
enh78264     5    1106500    1107500      3       1  150064       2.3682    0.0089368
enh78274     5    1204300    1205300     12       2  150064       1.7746     0.037982
enh78318     5    4905900    4906900      4       2  150064       2.4209    0.0077414
enh78319     5    4907100    4908100      2       1  150064       1.7463     0.040378
enh78333     5    5419000    5420000      7       2  150064       2.7739    0.0027693
enh78335     5    5424500    5425500      1       1  150064       2.8418     0.002243
enh78336     5    5427800    5428800      1       1  150064       3.0103     0.001305
enh78337     5    5429400    5430400      1       1  150064        3.608    0.0001543
enh78338     5    5492300    5493300      1       1  150064       3.6504    0.0001309
enh78339     5    5494200    5495200      2       1  150064       2.5335    0.0056464
enh78340     5    5496400    5497400      2       1  150064       3.7836   7.7292e-05
enh78341     5    5497400    5498400      2       1  150064       2.2717     0.011552
enh78342     5    5572600    5573600      3       2  150064       2.6081    0.0045528
enh78350     5    5925300    5926300      5       3  150064       1.8231     0.034146
enh78360     5    6159500    6160500      4       2  150064       1.9202     0.027413
enh78362     5    6202000    6203000      3       1  150064       2.1978     0.013983
enh78376     5    6634900    6635900      8       3  150064       1.9633     0.024804
enh78378     5    6704300    6705300      4       2  150064       2.4971    0.0062599
enh78380     5    6719600    6720600      2       1  150064       2.8878    0.0019396
enh78381     5    6723000    6724000     10       4  150064       2.0833     0.018611
enh78383     5    6729600    6730600      6       3  150064       2.2934     0.010913
enh78384     5    6733100    6734100      6       3  150064       2.3111     0.010413
enh78386     5    6766000    6767000      3       1  150064       1.8638     0.031175
enh78397     5    7548600    7549600      2       1  150064        1.997     0.022914
enh78409     5    7816200    7817200      1       1  150064       2.3398     0.009647
enh78412     5    7851200    7852200      2       1  150064       1.6458     0.049907
enh78455     5    9596700    9597700      1       1  150064       2.1635      0.01525
enh78459     5    9820600    9821600      2       1  150064       2.2738      0.01149
enh78502     5   10626200   10627200      1       1  150064       1.6877      0.04573
enh78525     5   11129400   11130400      5       2  150064       2.7223    0.0032416
enh78542     5   11354800   11355800      2       1  150064       1.8591     0.031506
enh78568     5   11790800   11791800      4       2  150064       1.7185      0.04285
enh78570     5   11796800   11797800      3       1  150064       1.7941     0.036396
enh78613     5   14242700   14243700      1       1  150064       1.6453      0.04995
enh78668     5   14671800   14672800      1       1  150064       2.0484      0.02026
enh78670     5   14675900   14676900      1       1  150064       1.8928      0.02919
enh78678     5   14755700   14756700      3       1  150064       2.4132    0.0079068
enh78680     5   14762600   14763600      3       2  150064       2.1555      0.01556
enh78695     5   15286200   15287200      4       1  150064        1.646     0.049879
enh78710     5   15557700   15558700      2       1  150064        1.701     0.044473
enh78726     5   15843800   15844800      1       1  150064       1.6746      0.04701
enh78728     5   15926800   15927800      2       1  150064       2.5546    0.0053148
enh78729     5   15929100   15930100      1       1  150064       2.4997     0.006215
enh78730     5   16427400   16428400      4       2  150064       2.3812     0.008629
enh78733     5   16458400   16459400      1       1  150064       1.7102      0.04361
enh78751     5   16568900   16569900      1       1  150064       1.6963      0.04491
enh78763     5   16666800   16667800      1       1  150064       1.7204      0.04268
enh78772     5   16717200   16718200      5       1  150064       2.4547    0.0070503
enh78773     5   16721600   16722600      2       1  150064       2.4475    0.0071929
enh78774     5   16724400   16725400      2       1  150064       1.6726     0.047203
enh78831     5   17251600   17252600      1       1  150064       1.8555      0.03176
enh78833     5   17256600   17257600      2       1  150064       2.4341    0.0074654
enh78834     5   17257500   17258500      2       1  150064       2.4341    0.0074654
enh78844     5   17802000   17803000      6       2  150064         1.88     0.030057
enh78855     5   23205500   23206500      2       1  150064       2.8758    0.0020152
enh78939     5   33299500   33300500      3       2  150064       1.7584     0.039343
enh78999     5   35182400   35183400      5       2  150064       1.7431     0.040659
enh79007     5   35672800   35673800      1       1  150064       1.7337      0.04149
enh79022     5   36300700   36301700      5       2  150064       2.0368     0.020833
enh79049     5   36668500   36669500      1       1  150064       1.8291      0.03369
enh79050     5   36678200   36679200      6       2  150064       1.6638     0.048075
enh79070     5   37665400   37666400      3       2  150064        1.661     0.048358
enh79073     5   37738200   37739200      1       1  150064       1.6501      0.04946
enh79076     5   37816600   37817600      6       3  150064       2.2431     0.012446
enh79108     5   38809100   38810100      1       1  150064       2.0195      0.02172
enh79110     5   39015300   39016300      2       1  150064         2.25     0.012223
enh79111     5   39021200   39022200      2       1  150064       2.8522     0.002171
enh79113     5   39062400   39063400      4       2  150064       2.6778    0.0037057
enh79115     5   39071800   39072800      3       2  150064       2.3459    0.0094907
enh79123     5   39420800   39421800      2       1  150064       2.0292     0.021219
enh79161     5   43120000   43121000      2       1  150064       1.7263     0.042146
enh79205     5   52323400   52324400      3       2  150064       1.9176     0.027582
enh79208     5   52386800   52387800      4       2  150064       3.1333   0.00086424
enh79216     5   52898700   52899700      1       1  150064        1.689      0.04561
enh79217     5   52937800   52938800      2       1  150064       1.8725     0.030572
enh79226     5   53604000   53605000      2       1  150064        1.966     0.024648
enh79227     5   53607400   53608400      2       1  150064        1.647     0.049777
enh79247     5   53897200   53898200      4       2  150064       2.2295      0.01289
enh79249     5   53939400   53940400      3       1  150064       1.8124     0.034962
enh79250     5   53942300   53943300      4       1  150064       1.8503     0.032137
enh79261     5   54140500   54141500      6       2  150064       2.5919    0.0047731
enh79295     5   55460000   55461000      3       1  150064       1.6582     0.048637
enh79346     5   56484000   56485000      2       1  150064        1.654      0.04906
enh79368     5   57137200   57138200      2       1  150064         1.93     0.026806
enh79390     5   58218300   58219300      1       1  150064       1.9632      0.02481
enh79394     5   58296800   58297800      7       2  150064       2.6776    0.0037075
enh79395     5   58299000   58300000      6       2  150064       2.9759    0.0014606
enh79400     5   58483500   58484500      3       2  150064       1.7005     0.044517
enh79420     5   58858400   58859400      2       1  150064       2.6337    0.0042232
enh79424     5   58886400   58887400      2       1  150064       1.8385     0.032995
enh79425     5   58902800   58903800      1       1  150064       1.9804      0.02383
enh79427     5   59005100   59006100      3       2  150064       1.7158     0.043099
enh79437     5   59968900   59969900      3       2  150064       2.5084    0.0060632
enh79445     5   60455600   60456600      3       2  150064       3.4759   0.00025456
enh79448     5   60541300   60542300      1       1  150064       2.8933     0.001906
enh79449     5   60559300   60560300      3       2  150064       2.7323    0.0031451
enh79450     5   60570700   60571700      4       2  150064       4.0373   2.7033e-05
enh79451     5   60576100   60577100      3       1  150064       3.7649   8.3299e-05
enh79452     5   60588600   60589600      2       1  150064       4.0938   2.1219e-05
enh79453     5   60594300   60595300      2       1  150064       3.7531   8.7348e-05
enh79454     5   60597400   60598400      1       1  150064       1.6491      0.04956
enh79455     5   60615100   60616100      3       2  150064       6.1932   2.9478e-10
enh79456     5   60624700   60625700      1       1  150064       6.6855    1.151e-11
enh79457     5   60631400   60632400      2       1  150064       1.9547      0.02531
enh79462     5   60657200   60658200      1       1  150064       2.0478      0.02029
enh79464     5   60664200   60665200      2       1  150064       4.3802   5.9272e-06
enh79466     5   60696000   60697000      5       3  150064       6.3353   1.1842e-10
enh79468     5   60698700   60699700      1       1  150064       4.7789    8.811e-07
enh79469     5   60704300   60705300      2       1  150064        4.271   9.7277e-06
enh79471     5   60712200   60713200      1       1  150064       5.0953    1.741e-07
enh79473     5   60725100   60726100      1       1  150064       4.6812    1.426e-06
enh79474     5   60727700   60728700      2       1  150064       5.8212   2.9217e-09
enh79477     5   60736000   60737000      2       1  150064       5.8255   2.8475e-09
enh79484     5   60899700   60900700      3       2  150064       2.8338    0.0023001
enh79486     5   60908000   60909000      3       2  150064       2.7068    0.0033966
enh79488     5   60922400   60923400      2       1  150064       1.8152     0.034744
enh79507     5   61551900   61552900      4       2  150064       3.0729    0.0010599
enh79508     5   61555800   61556800      5       3  150064       3.0035    0.0013346
enh79509     5   61600600   61601600      1       1  150064       2.9993     0.001353
enh79510     5   61605800   61606800      3       2  150064       2.1313     0.016532
enh79511     5   61609800   61610800      2       1  150064       1.7238     0.042374
enh79513     5   61614800   61615800      1       1  150064       1.7762      0.03785
enh79516     5   61697700   61698700      3       2  150064        1.959     0.025058
enh79517     5   61709400   61710400      2       1  150064       1.9192     0.027478
enh79525     5   63899400   63900400      1       1  150064       1.7124      0.04341
enh79530     5   64311000   64312000      4       1  150064       2.5881    0.0048256
enh79531     5   64330000   64331000      4       1  150064       2.6771    0.0037133
enh79542     5   64779000   64780000      6       3  150064       2.1085     0.017493
enh79543     5   64856900   64857900      1       1  150064       2.0131      0.02205
enh79544     5   64860400   64861400      3       2  150064       2.4384    0.0073765
enh79545     5   64917800   64918800      2       1  150064       1.8092     0.035211
enh79588     5   66387400   66388400      3       1  150064       2.4004    0.0081885
enh79589     5   66390600   66391600      1       1  150064       2.8054     0.002513
enh79590     5   66398600   66399600      1       1  150064       2.1934      0.01414
enh79592     5   66403000   66404000      1       1  150064       2.0073      0.02236
enh79622     5   67484400   67485400      2       1  150064       1.6739     0.047071
enh79624     5   67509700   67510700      4       2  150064       1.8556     0.031752
enh79625     5   67515000   67516000      4       2  150064       1.6454     0.049943
enh79627     5   67520200   67521200      1       1  150064       2.2728      0.01152
enh79631     5   67527900   67528900      2       1  150064        2.198     0.013976
enh79652     5   67587900   67588900      3       2  150064       2.0796     0.018783
enh79655     5   67639800   67640800      3       2  150064       3.0335    0.0012087
enh79672     5   68302500   68303500      6       1  150064       1.9722     0.024293
enh79689     5   70752800   70753800      1       1  150064       2.2458      0.01236
enh79704     5   71234400   71235400      1       1  150064       1.6544      0.04902
enh79727     5   71455000   71456000      1       1  150064       1.7329      0.04156
enh79737     5   71482900   71483900      3       1  150064       1.9109     0.028007
enh79740     5   71505300   71506300      2       1  150064       1.7211     0.042612
enh79747     5   71584600   71585600      2       1  150064       1.8398     0.032899
enh79749     5   71602600   71603600      1       1  150064        2.217      0.01331
enh79769     5   71853100   71854100      1       1  150064       2.2165      0.01333
enh79807     5   72913400   72914400      4       2  150064       2.1238     0.016843
enh79893     5   74761300   74762300      1       1  150064       1.8882       0.0295
enh79901     5   74951400   74952400      2       1  150064       2.1506     0.015754
enh79966     5   77509400   77510400      3       2  150064       1.9899     0.023301
enh79967     5   77568900   77569900      2       1  150064       3.5757   0.00017467
enh79968     5   77575800   77576800      5       1  150064       3.7041   0.00010608
enh79969     5   77585000   77586000      5       2  150064        2.692    0.0035516
enh79970     5   77586600   77587600      4       1  150064       3.6518   0.00013022
enh79971     5   77587400   77588400      3       1  150064       3.5338   0.00020478
enh79972     5   77588600   77589600      4       2  150064       3.6686   0.00012193
enh79973     5   77654500   77655500      2       1  150064       1.9902     0.023287
enh79974     5   77657800   77658800      3       2  150064       1.6667     0.047784
enh79975     5   77791600   77792600      1       1  150064       2.0407      0.02064
enh79977     5   77797000   77798000      3       2  150064       2.3696    0.0089045
enh79978     5   77800900   77801900      2       1  150064       1.7956     0.036283
enh79979     5   77804200   77805200      5       2  150064       2.1171     0.017126
enh79995     5   77888500   77889500      2       1  150064       1.9908      0.02325
enh80055     5   79443400   79444400      2       1  150064        1.869      0.03081
enh80087     5   80258700   80259700      3       1  150064       1.9509     0.025535
enh80100     5   80542200   80543200      2       1  150064       1.6868     0.045819
enh80112     5   81073800   81074800      4       2  150064       2.2007     0.013878
enh80120     5   81152300   81153300      4       2  150064       2.2916     0.010964
enh80128     5   81268400   81269400      1       1  150064       2.3783     0.008696
enh80129     5   81314600   81315600      1       1  150064       1.7871      0.03696
enh80133     5   81369000   81370000      1       1  150064       2.1586      0.01544
enh80134     5   81370500   81371500      3       1  150064       1.8392     0.032944
enh80139     5   81520900   81521900      1       1  150064       2.6016      0.00464
enh80140     5   81572100   81573100      3       2  150064       2.9706    0.0014859
enh80141     5   81574800   81575800      5       2  150064       1.9943     0.023058
enh80143     5   81589200   81590200      1       1  150064       2.5345      0.00563
enh80163     5   82374200   82375200      2       1  150064       1.7557      0.03957
enh80178     5   82900500   82901500      3       2  150064       1.8894     0.029418
enh80194     5   86263700   86264700      1       1  150064       1.7755      0.03791
enh80206     5   86883600   86884600      3       2  150064       1.7413     0.040815
enh80207     5   86940500   86941500      2       1  150064       3.6027   0.00015744
enh80208     5   86957300   86958300      2       1  150064       3.5857   0.00016807
enh80210     5   87047900   87048900      2       1  150064       2.1452     0.015968
enh80212     5   87064600   87065600      1       1  150064       2.0667      0.01938
enh80218     5   87194800   87195800      2       1  150064       1.7223     0.042504
enh80220     5   87245500   87246500      5       3  150064       1.8794     0.030092
enh80222     5   87385300   87386300      1       1  150064       2.3787     0.008687
enh80224     5   87389500   87390500      1       1  150064       2.9535     0.001571
enh80225     5   87435500   87436500      3       2  150064       2.0948     0.018095
enh80227     5   87499900   87500900      1       1  150064        2.592     0.004771
enh80228     5   87562600   87563600      1       1  150064       3.0352     0.001202
enh80229     5   87567300   87568300      2       1  150064       2.2011     0.013865
enh80234     5   87697700   87698700      3       2  150064       2.5823    0.0049071
enh80235     5   87700600   87701600      2       1  150064       3.1854   0.00072276
enh80236     5   87770100   87771100      4       2  150064       2.8961    0.0018892
enh80237     5   87776300   87777300      2       1  150064       2.7861    0.0026676
enh80244     5   87840700   87841700      1       1  150064       2.5792     0.004951
enh80252     5   87993900   87994900      1       1  150064       3.6429    0.0001348
enh80253     5   88004500   88005500      4       2  150064       3.0576    0.0011157
enh80257     5   88029900   88030900      2       1  150064       1.9015     0.028618
enh80259     5   88095500   88096500      1       1  150064       2.5916     0.004776
enh80261     5   88118200   88119200      1       1  150064       1.8767      0.03028
enh80263     5   88125400   88126400      1       1  150064       2.3685      0.00893
enh80269     5   88237900   88238900      1       1  150064       2.5747     0.005017
enh80273     5   88743300   88744300      1       1  150064       5.5287    1.613e-08
enh80282     5   89652300   89653300      3       2  150064       2.1552     0.015575
enh80292     5   89894000   89895000      1       1  150064         2.03      0.02118
enh80296     5   89928300   89929300      3       2  150064       1.7742     0.038014
enh80297     5   89936100   89937100      2       1  150064       1.7293     0.041876
enh80299     5   90235800   90236800      5       3  150064       4.0617   2.4359e-05
enh80300     5   90236500   90237500      2       1  150064       3.2615   0.00055404
enh80302     5   90357800   90358800      1       1  150064       1.9888      0.02336
enh80306     5   90410200   90411200      4       2  150064        2.533    0.0056553
enh80307     5   90422300   90423300      1       1  150064       2.1306      0.01656
enh80311     5   90458100   90459100      4       2  150064       2.3577    0.0091942
enh80312     5   90471500   90472500      6       2  150064       2.0529      0.02004
enh80313     5   90507600   90508600      2       1  150064        1.832     0.033476
enh80314     5   90564500   90565500      6       4  150064       1.9882     0.023396
enh80325     5   90672600   90673600      1       1  150064       2.6307      0.00426
enh80362     5   93575800   93576800      1       1  150064       1.8238      0.03409
enh80364     5   93880400   93881400      2       1  150064       2.6521    0.0039994
enh80365     5   93951900   93952900      2       1  150064       2.6652    0.0038477
enh80366     5   93955200   93956200      3       2  150064       2.6984    0.0034842
enh80367     5   93957200   93958200      4       1  150064       2.5655    0.0051515
enh80372     5   94185400   94186400      5       2  150064       1.9227     0.027262
enh80400     5   95197400   95198400      3       2  150064       2.7969      0.00258
enh80402     5   95230600   95231600      3       2  150064       1.7054     0.044059
enh80405     5   95237000   95238000      6       2  150064       1.7079      0.04383
enh80424     5   96211000   96212000      8       4  150064       1.8176     0.034565
enh80428     5   96273400   96274400      2       1  150064       2.6751    0.0037359
enh80430     5   96303400   96304400      1       1  150064       2.3999     0.008199
enh80438     5   96453000   96454000      2       1  150064       1.9489     0.025656
enh80440     5   96471400   96472400      2       1  150064       1.6583     0.048631
enh80441     5   96475800   96476800      1       1  150064       1.7468      0.04034
enh80449     5   96890600   96891600      2       1  150064       2.0114      0.02214
enh80450     5   96963700   96964700      3       1  150064       2.2524     0.012147
enh80459     5   98261600   98262600      2       1  150064       2.6084    0.0045485
enh80462     5   98268400   98269400      2       1  150064        1.818     0.034534
enh80463     5   98270000   98271000      2       1  150064       1.8562     0.031712
enh80464     5   98275000   98276000      4       2  150064       2.0724     0.019113
enh80509     5  102896800  102897800      3       1  150064        1.794     0.036407
enh80513     5  103946800  103947800      3       1  150064       3.0846    0.0010193
enh80516     5  106454000  106455000      8       2  150064       2.0663     0.019401
enh80521     5  106724500  106725500      3       2  150064       1.6899     0.045523
enh80523     5  106767300  106768300      4       1  150064       1.8701     0.030737
enh80524     5  106772600  106773600      4       2  150064       2.1195     0.017025
enh80530     5  106848400  106849400      8       3  150064        1.832     0.033473
enh80531     5  106855300  106856300      2       1  150064       2.7102     0.003362
enh80532     5  106858800  106859800      2       1  150064       2.4676    0.0068012
enh80533     5  106874700  106875700      2       1  150064       2.5051     0.006121
enh80534     5  106878100  106879100      2       1  150064       3.1787    0.0007396
enh80545     5  107144100  107145100      2       1  150064       1.8118     0.035006
enh80546     5  107204600  107205600      3       2  150064       3.5403   0.00019986
enh80548     5  107252900  107253900      1       1  150064       2.0775      0.01888
enh80567     5  108682700  108683700      3       2  150064       2.9834    0.0014253
enh80568     5  108723500  108724500      3       1  150064       2.1118      0.01735
enh80569     5  108730600  108731600      6       1  150064       1.7055     0.044054
enh80571     5  108741900  108742900      5       2  150064       1.8013     0.035831
enh80575     5  108790300  108791300      3       2  150064       1.9311     0.026734
enh80576     5  108820400  108821400      3       2  150064        3.241   0.00059564
enh80579     5  108980400  108981400      2       1  150064       1.9519     0.025472
enh80581     5  109013900  109014900      1       1  150064       4.5673     2.47e-06
enh80582     5  109023300  109024300      5       2  150064       4.5883    2.234e-06
enh80585     5  109039500  109040500      3       1  150064       4.6116   1.9983e-06
enh80586     5  109077300  109078300      3       1  150064       4.6029   2.0837e-06
enh80587     5  109216300  109217300      2       1  150064        1.871     0.030669
enh80594     5  109722200  109723200      1       1  150064       2.1236      0.01685
enh80599     5  110558600  110559600      3       2  150064       2.0899     0.018316
enh80616     5  111032700  111033700      7       4  150064       3.0665    0.0010829
enh80617     5  111071600  111072600      3       2  150064       2.8228    0.0023802
enh80655     5  112019800  112020800      4       2  150064       2.1172     0.017122
enh80687     5  112460300  112461300      6       1  150064       2.7939    0.0026039
enh80712     5  113142500  113143500      2       1  150064       1.9625     0.024852
enh80724     5  114664100  114665100      3       1  150064       2.4383    0.0073773
enh80725     5  114670200  114671200      1       1  150064       1.9276      0.02695
enh80753     5  115180100  115181100      2       1  150064       1.8686     0.030839
enh80790     5  115881900  115882900      2       1  150064        1.794     0.036406
enh80818     5  116497100  116498100      5       2  150064       3.1484   0.00082071
enh80819     5  116500700  116501700      2       1  150064        3.473   0.00025737
enh80820     5  116517300  116518300      4       2  150064       3.5036   0.00022951
enh80848     5  118693200  118694200      2       1  150064       1.9048     0.028406
enh80879     5  121754300  121755300      3       1  150064       1.8694     0.030781
enh80883     5  121829000  121830000      3       1  150064        2.566    0.0051435
enh80884     5  121836100  121837100      2       1  150064       2.0785      0.01883
enh80895     5  123006900  123007900      4       2  150064       2.2199     0.013214
enh80896     5  123008400  123009400      7       3  150064       1.8379     0.033039
enh80927     5  123624500  123625500      4       1  150064       2.7684    0.0028167
enh80944     5  123934800  123935800      4       2  150064       1.9146     0.027773
enh80946     5  123940800  123941800      3       2  150064       2.7213    0.0032512
enh80950     5  123978000  123979000      3       2  150064       1.7785      0.03766
enh80958     5  124034300  124035300      1       1  150064       1.9022      0.02857
enh80965     5  124057500  124058500      1       1  150064       2.0112      0.02215
enh80999     5  124571800  124572800      1       1  150064       2.1353      0.01637
enh81002     5  124659200  124660200      3       2  150064       2.0203     0.021675
enh81005     5  124682500  124683500      8       3  150064       2.3924    0.0083704
enh81007     5  124706200  124707200      1       1  150064       1.7096      0.04367
enh81008     5  124708400  124709400      6       2  150064       3.2123   0.00065835
enh81012     5  124760100  124761100      1       1  150064       1.8814      0.02996
enh81014     5  124816900  124817900      5       2  150064       1.8424     0.032706
enh81015     5  124820900  124821900      2       1  150064       1.9563     0.025216
enh81023     5  124993300  124994300      3       1  150064       1.9472     0.025753
enh81024     5  124994600  124995600      2       1  150064       2.0404     0.020653
enh81030     5  125338100  125339100      5       2  150064       3.3947   0.00034348
enh81031     5  125351100  125352100      3       2  150064       1.7837      0.03724
enh81034     5  125620400  125621400      5       3  150064        2.012     0.022108
enh81038     5  125750400  125751400      3       1  150064       2.0887     0.018369
enh81039     5  125758000  125759000      3       2  150064       1.7156     0.043121
enh81064     5  125874400  125875400      4       1  150064       2.8224    0.0023835
enh81073     5  126193000  126194000      3       1  150064       1.9836     0.023648
enh81074     5  126203200  126204200      2       1  150064       1.7473     0.040289
enh81082     5  126306900  126307900      3       1  150064       3.6535   0.00012932
enh81084     5  126311800  126312800      2       1  150064       3.1227    0.0008961
enh81085     5  126317600  126318600      3       1  150064       2.2795     0.011318
enh81088     5  126346600  126347600      2       1  150064       3.6346   0.00013921
enh81092     5  126430600  126431600      5       3  150064       1.8939     0.029116
enh81093     5  126545400  126546400      3       2  150064       1.6807     0.046406
enh81095     5  126627400  126628400      4       2  150064       2.2237     0.013083
enh81118     5  127149400  127150400      3       2  150064       3.0831    0.0010242
enh81121     5  127193700  127194700      1       1  150064        3.928    4.283e-05
enh81123     5  127211100  127212100      2       1  150064       3.8921   4.9696e-05
enh81124     5  127220600  127221600      3       1  150064       3.8877   5.0609e-05
enh81125     5  127228400  127229400      1       1  150064       3.7947    7.391e-05
enh81126     5  127233800  127234800      5       2  150064       3.3054   0.00047421
enh81133     5  127416400  127417400      3       1  150064       2.4229    0.0076987
enh81139     5  127598700  127599700      2       1  150064       2.2107     0.013528
enh81163     5  130598200  130599200      1       1  150064       1.6604      0.04842
enh81181     5  130867900  130868900      1       1  150064       1.7649      0.03879
enh81236     5  131752400  131753400      1       1  150064        1.679      0.04658
enh81241     5  131770000  131771000      2       1  150064       1.8845      0.02975
enh81243     5  131781700  131782700      1       1  150064       2.2489      0.01226
enh81247     5  131799300  131800300      7       3  150064       2.0554     0.019921
enh81249     5  131805900  131806900      5       2  150064       1.7579     0.039382
enh81293     5  132625100  132626100      7       4  150064       3.0342    0.0012059
enh81400     5  134574900  134575900      6       3  150064       1.9219     0.027309
enh81424     5  134996400  134997400      2       1  150064       1.6559     0.048876
enh81425     5  135006500  135007500      7       2  150064       1.7432     0.040645
enh81426     5  135029100  135030100      7       3  150064       2.7773    0.0027402
enh81428     5  135054800  135055800      2       1  150064       1.8878     0.029524
enh81430     5  135165400  135166400      5       2  150064       2.3805    0.0086443
enh81432     5  135186400  135187400      5       3  150064       2.0181     0.021788
enh81451     5  135372400  135373400      1       1  150064       2.2179      0.01328
enh81470     5  136441200  136442200      3       2  150064       1.6624     0.048218
enh81471     5  136457600  136458600      4       2  150064       1.8647      0.03111
enh81472     5  136477800  136478800      1       1  150064       2.2788      0.01134
enh81475     5  136491000  136492000      5       2  150064       1.6735     0.047111
enh81477     5  136537200  136538200      2       1  150064       2.7389    0.0030824
enh81478     5  136540800  136541800      3       1  150064       2.9011    0.0018595
enh81479     5  136554100  136555100      7       3  150064       1.8145     0.034797
enh81497     5  136777400  136778400      1       1  150064       2.1097      0.01744
enh81514     5  137085600  137086600      2       1  150064       2.7947    0.0025974
enh81523     5  137223400  137224400      2       1  150064       2.6324    0.0042394
enh81527     5  137358500  137359500      5       2  150064       2.8208    0.0023955
enh81528     5  137359500  137360500      6       2  150064       2.3114     0.010406
enh81529     5  137365500  137366500      1       1  150064       1.7893      0.03678
enh81530     5  137369200  137370200      1       1  150064       1.7626      0.03898
enh81531     5  137373200  137374200      1       1  150064       1.7779      0.03771
enh81532     5  137389400  137390400      1       1  150064       2.4806     0.006558
enh81533     5  137390800  137391800      1       1  150064       2.1182      0.01708
enh81541     5  137672000  137673000      3       2  150064        2.518    0.0059018
enh81542     5  137675900  137676900      3       1  150064       3.2208   0.00063924
enh81548     5  137705300  137706300      4       2  150064       2.0601     0.019694
enh81551     5  137773400  137774400      1       1  150064       2.9608     0.001534
enh81552     5  137776400  137777400      3       1  150064       2.7099    0.0033649
enh81553     5  137784000  137785000      3       1  150064       4.5712   2.4242e-06
enh81555     5  137793600  137794600      2       1  150064        2.885    0.0019573
enh81556     5  137798400  137799400      6       2  150064       3.7326    9.477e-05
enh81558     5  137839800  137840800      1       1  150064       5.6147    9.845e-09
enh81559     5  137872400  137873400      1       1  150064       3.2739    0.0005304
enh81561     5  137876000  137877000      2       1  150064        4.384   5.8268e-06
enh81562     5  137880800  137881800      1       1  150064       5.1073    1.634e-07
enh81564     5  137882300  137883300      2       1  150064       4.6279   1.8473e-06
enh81565     5  137909000  137910000      2       1  150064        2.418    0.0078021
enh81566     5  137911700  137912700      1       1  150064       3.1966    0.0006954
enh81567     5  137938200  137939200      2       1  150064       4.6481   1.6747e-06
enh81568     5  137941300  137942300      2       1  150064         2.67    0.0037921
enh81569     5  137945000  137946000      4       1  150064       4.9015   4.7543e-07
enh81570     5  137947600  137948600      4       2  150064       4.7039   1.2763e-06
enh81571     5  137968700  137969700      1       1  150064       3.0041     0.001332
enh81596     5  138254100  138255100      1       1  150064       2.1733      0.01488
enh81599     5  138278400  138279400      1       1  150064       2.3001      0.01072
enh81603     5  138303300  138304300      1       1  150064       2.1604      0.01537
enh81654     5  138772700  138773700      2       1  150064       2.5399    0.0055445
enh81659     5  138893000  138894000      2       1  150064       1.8659     0.031029
enh81662     5  138922400  138923400      2       1  150064       2.3016      0.01068
enh81674     5  139036600  139037600      3       1  150064       2.3431    0.0095613
enh81675     5  139042300  139043300      1       1  150064       2.9083     0.001817
enh81678     5  139052100  139053100      2       1  150064       3.0434    0.0011695
enh81679     5  139054500  139055500      3       1  150064       3.2007   0.00068544
enh81680     5  139055600  139056600      1       1  150064       3.5426    0.0001981
enh81681     5  139064100  139065100      1       1  150064       4.5275    2.984e-06
enh81682     5  139072200  139073200      1       1  150064       4.3165    7.925e-06
enh81685     5  139080300  139081300      1       1  150064       3.8986    4.837e-05
enh81686     5  139085000  139086000      2       1  150064       2.5134    0.0059795
enh81703     5  139207900  139208900      2       1  150064       1.6989     0.044669
enh81705     5  139242500  139243500      3       1  150064       2.2544     0.012084
enh81708     5  139259800  139260800      1       1  150064       1.7424      0.04072
enh81716     5  139463800  139464800      1       1  150064       2.5857     0.004859
enh81720     5  139532600  139533600      3       1  150064       1.7614     0.039083
enh81721     5  139536000  139537000      2       1  150064       3.5479   0.00019415
enh81723     5  139559800  139560800      2       1  150064       1.9778     0.023978
enh81726     5  139596200  139597200      2       1  150064       2.6955    0.0035137
enh81728     5  139599600  139600600      2       1  150064       1.7076     0.043856
enh81729     5  139602000  139603000      2       1  150064       3.2754   0.00052752
enh81736     5  139664300  139665300      6       3  150064       1.7188     0.042822
enh81737     5  139672600  139673600      1       1  150064       3.4603    0.0002698
enh81739     5  139680500  139681500      1       1  150064       3.6524    0.0001299
enh81740     5  139691200  139692200      3       2  150064       2.0504     0.020161
enh81745     5  139726500  139727500      2       1  150064       2.3109     0.010418
enh81748     5  139783900  139784900      3       2  150064       2.3455    0.0095016
enh81757     5  139948500  139949500      4       2  150064        1.875     0.030399
enh81759     5  139991800  139992800      3       1  150064       2.2244     0.013059
enh81761     5  140025400  140026400      4       2  150064       3.1794    0.0007378
enh81762     5  140028000  140029000      2       1  150064       3.9582   3.7763e-05
enh81763     5  140042800  140043800      2       1  150064       3.6706     0.000121
enh81764     5  140045500  140046500      3       2  150064       2.6047    0.0045975
enh81765     5  140052000  140053000      1       1  150064       4.0009    3.155e-05
enh81766     5  140069200  140070200      5       2  150064       4.2883   9.0009e-06
enh81767     5  140071900  140072900      7       2  150064       4.2648   1.0006e-05
enh81768     5  140079000  140080000      1       1  150064         4.26    1.022e-05
enh81769     5  140081100  140082100      3       1  150064       3.9874   3.3404e-05
enh81770     5  140097700  140098700      4       2  150064       3.7639   8.3632e-05
enh81773     5  140350100  140351100      4       2  150064       1.7809     0.037467
enh81802     5  141062600  141063600      1       1  150064       2.2371      0.01264
enh81816     5  141176600  141177600      5       2  150064       2.3886    0.0084565
enh81820     5  141190500  141191500      6       2  150064       2.0619     0.019609
enh81831     5  141251900  141252900      2       1  150064       2.3054     0.010572
enh81832     5  141253200  141254200      1       1  150064       2.6916     0.003556
enh81835     5  141263800  141264800      2       1  150064       1.9707     0.024381
enh81852     5  141458600  141459600      2       1  150064       2.3092     0.010467
enh81860     5  141536200  141537200      4       2  150064       2.0807     0.018729
enh81866     5  141659700  141660700      7       1  150064        1.949     0.025648
enh81870     5  141683500  141684500      4       2  150064       1.7136     0.043297
enh81872     5  141706600  141707600      3       2  150064       3.2217   0.00063713
enh81873     5  141735300  141736300      3       2  150064       2.0771     0.018895
enh81878     5  141761500  141762500      3       1  150064        2.234      0.01274
enh81923     5  142158300  142159300      2       1  150064        2.664    0.0038605
enh81992     5  143548200  143549200      2       1  150064       1.7394     0.040981
enh82048     5  146193200  146194200      2       1  150064       2.3046     0.010595
enh82051     5  146253200  146254200      4       2  150064       3.9464   3.9672e-05
enh82053     5  146258400  146259400      1       1  150064       3.9924    3.271e-05
enh82054     5  146267700  146268700      1       1  150064       3.8857    5.101e-05
enh82055     5  146269400  146270400      2       1  150064       3.4917   0.00024002
enh82058     5  146345100  146346100      2       1  150064       2.5116    0.0060089
enh82059     5  146347200  146348200      2       1  150064       3.4989   0.00023357
enh82060     5  146396400  146397400      1       1  150064       1.7382      0.04109
enh82062     5  146434900  146435900      4       2  150064       3.5915   0.00016441
enh82064     5  146459000  146460000      4       2  150064       2.3194     0.010186
enh82066     5  146471400  146472400      5       2  150064       3.3272   0.00043869
enh82083     5  146815800  146816800      2       1  150064       2.2673     0.011687
enh82085     5  146819600  146820600      1       1  150064       2.5277     0.005741
enh82089     5  146824000  146825000      2       1  150064       1.9877     0.023425
enh82100     5  146902100  146903100      2       1  150064       2.5532    0.0053373
enh82108     5  147068300  147069300      6       3  150064       1.8625     0.031263
enh82118     5  147694400  147695400      1       1  150064       2.0054      0.02246
enh82123     5  147848700  147849700      3       1  150064       2.4256    0.0076413
enh82145     5  148668000  148669000      1       1  150064       2.1323      0.01649
enh82147     5  148700000  148701000      5       3  150064       1.9198      0.02744
enh82149     5  148725800  148726800      3       1  150064       2.2633     0.011808
enh82153     5  148750600  148751600      2       1  150064       1.8278     0.033789
enh82155     5  148769300  148770300      5       2  150064       2.8571     0.002138
enh82159     5  148809800  148810800      3       2  150064       2.1632     0.015263
enh82192     5  149025900  149026900      4       2  150064       1.9818     0.023752
enh82194     5  149112800  149113800      5       3  150064       2.8077    0.0024952
enh82196     5  149127000  149128000      1       1  150064       2.5181     0.005899
enh82197     5  149138700  149139700      7       4  150064       1.8044     0.035586
enh82198     5  149150800  149151800      4       2  150064        2.465    0.0068502
enh82200     5  149157500  149158500      1       1  150064       2.1953      0.01407
enh82202     5  149169400  149170400      2       1  150064        1.804     0.035613
enh82203     5  149173800  149174800      3       2  150064       2.6996    0.0034711
enh82204     5  149178300  149179300      2       1  150064       2.0027     0.022607
enh82206     5  149184100  149185100      3       2  150064       1.9273     0.026973
enh82209     5  149232000  149233000      4       2  150064       2.3355     0.009759
enh82232     5  149551800  149552800      2       1  150064       2.2624     0.011837
enh82288     5  149921100  149922100      1       1  150064       1.8539      0.03188
enh82289     5  149923700  149924700      2       1  150064       1.9048     0.028403
enh82304     5  150015700  150016700      2       1  150064       1.6694     0.047521
enh82384     5  151756100  151757100      9       2  150064       2.4053    0.0080798
enh82387     5  151936200  151937200      3       1  150064       3.9689   3.6101e-05
enh82388     5  151974800  151975800      4       2  150064       5.2438   7.8646e-08
enh82389     5  151986800  151987800      2       1  150064       4.2044   1.3086e-05
enh82390     5  152001900  152002900      3       2  150064        2.869    0.0020585
enh82391     5  152011600  152012600      6       2  150064       5.3179    5.248e-08
enh82392     5  152013900  152014900      3       1  150064       4.6283   1.8431e-06
enh82394     5  152192700  152193700      1       1  150064       5.1167    1.555e-07
enh82395     5  152366800  152367800      1       1  150064       2.7057     0.003408
enh82396     5  152729100  152730100      3       1  150064        1.793     0.036489
enh82397     5  152784100  152785100      3       2  150064       4.9281   4.1509e-07
enh82399     5  152838500  152839500      3       2  150064       3.3413    0.0004169
enh82404     5  152875900  152876900      3       2  150064       2.1643     0.015221
enh82405     5  152877600  152878600      1       1  150064       3.8092    6.971e-05
enh82406     5  152885200  152886200      2       1  150064       2.9272    0.0017104
enh82407     5  152889300  152890300      2       1  150064       2.6158    0.0044511
enh82426     5  153381700  153382700      6       3  150064       1.9503     0.025571
enh82428     5  153420600  153421600      2       1  150064       3.4245   0.00030797
enh82429     5  153434500  153435500      2       1  150064       1.9898     0.023309
enh82430     5  153438000  153439000      3       2  150064       3.0783    0.0010409
enh82431     5  153439000  153440000      4       2  150064       2.4735    0.0066907
enh82432     5  153451700  153452700      2       1  150064       3.2966   0.00048932
enh82433     5  153457500  153458500      4       2  150064       2.7149    0.0033144
enh82434     5  153465800  153466800      4       2  150064       2.4401    0.0073423
enh82435     5  153482300  153483300      3       1  150064       3.3069   0.00047167
enh82437     5  153518100  153519100      2       1  150064       3.3595   0.00039046
enh82439     5  153541800  153542800      1       1  150064       3.2738    0.0005305
enh82442     5  153576700  153577700      3       2  150064       1.6819     0.046297
enh82443     5  153578900  153579900      1       1  150064       3.4745    0.0002559
enh82444     5  153581900  153582900     11       4  150064       3.6734   0.00011965
enh82445     5  153596200  153597200      6       4  150064       2.2672     0.011688
enh82446     5  153600700  153601700      4       2  150064       2.8914    0.0019179
enh82447     5  153617600  153618600      4       2  150064        1.744     0.040579
enh82448     5  153621600  153622600      3       2  150064       2.9454    0.0016125
enh82451     5  153639600  153640600     10       2  150064       4.9822    3.144e-07
enh82452     5  153644200  153645200      4       1  150064       5.0421   2.3023e-07
enh82453     5  153652600  153653600      6       2  150064       4.6038   2.0745e-06
enh82454     5  153656400  153657400      5       2  150064       5.0118   2.6958e-07
enh82455     5  153666800  153667800      5       2  150064        2.612    0.0045005
enh82456     5  153681300  153682300      4       2  150064       2.8536    0.0021613
enh82458     5  153713600  153714600      7       2  150064       2.1508     0.015747
enh82465     5  153784800  153785800      5       2  150064       2.7745    0.0027647
enh82466     5  153797600  153798600      5       3  150064       2.2135     0.013431
enh82472     5  154092900  154093900      1       1  150064       1.8972       0.0289
enh82477     5  154141500  154142500      3       2  150064       2.6194    0.0044037
enh82501     5  155752800  155753800      2       1  150064       2.2343     0.012733
enh82502     5  155755900  155756900      5       2  150064       2.5327    0.0056587
enh82503     5  155822100  155823100      3       2  150064       1.8892     0.029433
enh82505     5  155838000  155839000      2       1  150064       2.8659    0.0020789
enh82506     5  155901600  155902600      4       1  150064        1.837     0.033108
enh82507     5  155924200  155925200      1       1  150064       1.8558      0.03174
enh82513     5  156570600  156571600      2       1  150064       1.6565     0.048815
enh82524     5  156797600  156798600      4       2  150064       1.6841     0.046077
enh82531     5  156883500  156884500      4       2  150064       1.8374     0.033076
enh82532     5  156888900  156889900      5       2  150064       1.7612     0.039099
enh82533     5  156891000  156892000      5       2  150064       1.6746     0.047004
enh82534     5  156893300  156894300      1       1  150064       2.0974      0.01798
enh82566     5  157254700  157255700      5       3  150064       2.2176     0.013293
enh82606     5  158637000  158638000      2       1  150064       3.2814   0.00051655
enh82611     5  159199400  159200400      2       1  150064        2.014     0.022005
enh82632     5  159601600  159602600      6       3  150064       2.0876     0.018416
enh82685     5  162884700  162885700      2       1  150064        3.446   0.00028443
enh82691     5  162959400  162960400      3       2  150064       1.9173     0.027603
enh82735     5  167599000  167600000      2       1  150064       1.8398       0.0329
enh82741     5  167636400  167637400      4       2  150064       2.0931     0.018171
enh82744     5  167678100  167679100      3       2  150064       1.9978      0.02287
enh82755     5  167780000  167781000      3       2  150064       2.1958     0.014053
enh82765     5  167914400  167915400      2       1  150064       2.0713     0.019165
enh82766     5  167955200  167956200      5       2  150064       1.6794     0.046542
enh82767     5  168002100  168003100      2       1  150064       2.3522    0.0093307
enh82768     5  168003700  168004700      3       1  150064        2.555    0.0053097
enh82782     5  168454200  168455200      4       2  150064       2.1477     0.015868
enh82784     5  168477000  168478000      2       1  150064       2.8787    0.0019965
enh82789     5  169169200  169170200      4       2  150064       1.9988     0.022815
enh82791     5  169300300  169301300      2       1  150064       2.9588    0.0015441
enh82793     5  169331300  169332300      4       2  150064       1.8764     0.030303
enh82802     5  169622500  169623500      1       1  150064       1.7127      0.04338
enh82859     5  170813100  170814100      1       1  150064        2.005      0.02248
enh82861     5  170845100  170846100      2       1  150064       1.6565     0.048809
enh82882     5  171398400  171399400      2       1  150064       1.7294     0.041866
enh82901     5  171589700  171590700      6       2  150064       1.6458     0.049899
enh82941     5  171931000  171932000      2       1  150064       3.0102    0.0013055
enh82943     5  171950200  171951200      6       2  150064       2.5962    0.0047128
enh82945     5  171960400  171961400      3       1  150064       1.8369      0.03311
enh82946     5  171971800  171972800      1       1  150064       1.8361      0.03317
enh82959     5  172029800  172030800      2       1  150064       1.7825     0.037338
enh83007     5  172324500  172325500      4       2  150064       1.8375     0.033068
enh83008     5  172327600  172328600      2       1  150064       3.0274    0.0012335
enh83012     5  172358400  172359400      2       1  150064       2.2769     0.011395
enh83022     5  172446800  172447800      1       1  150064       2.3182      0.01022
enh83023     5  172456000  172457000      4       2  150064       2.4613    0.0069219
enh83027     5  172485600  172486600      6       2  150064       2.2279     0.012944
enh83029     5  172529800  172530800      5       2  150064       2.4984    0.0062378
enh83030     5  172582700  172583700      2       1  150064       2.3711    0.0088674
enh83064     5  173125600  173126600      2       1  150064       1.6745     0.047013
enh83067     5  173171600  173172600      3       2  150064       2.9489    0.0015947
enh83081     5  173233800  173234800      6       2  150064       1.6702      0.04744
enh83084     5  173260100  173261100      3       1  150064       2.0547     0.019952
enh83144     5  173998600  173999600      2       1  150064       2.0569     0.019846
enh83145     5  174035500  174036500      5       2  150064         2.34    0.0096424
enh83156     5  174777800  174778800     10       3  150064       3.6396   0.00013654
enh83163     5  174944200  174945200      3       1  150064        2.129     0.016628
enh83165     5  174961300  174962300      1       1  150064       2.0183      0.02178
enh83177     5  175116800  175117800      2       1  150064       1.6646     0.047996
enh83188     5  175229100  175230100      4       2  150064       2.7279    0.0031869
enh83189     5  175236500  175237500      1       1  150064       1.9291      0.02686
enh83192     5  175250600  175251600      1       1  150064        1.933      0.02662
enh83212     5  175843800  175844800      4       2  150064       2.1044     0.017671
enh83216     5  175957200  175958200     12       4  150064       1.9132     0.027862
enh83227     5  176073100  176074100      2       1  150064       1.6802      0.04646
enh83241     5  176327200  176328200      3       2  150064        2.096     0.018041
enh83289     5  176934500  176935500      2       1  150064       2.8206    0.0023966
enh83290     5  176937100  176938100      1       1  150064       3.0958    0.0009813
enh83292     5  176947600  176948600      2       1  150064       2.2603     0.011902
enh83294     5  176970100  176971100      2       1  150064       2.5569    0.0052804
enh83295     5  176971700  176972700      3       1  150064       2.7995    0.0025592
enh83296     5  176972900  176973900      1       1  150064       3.0418     0.001176
enh83297     5  176974900  176975900      2       1  150064        2.483    0.0065141
enh83299     5  176981800  176982800      3       1  150064       3.0297    0.0012238
enh83327     5  177773400  177774400      8       3  150064       1.6754     0.046931
enh83344     5  177869300  177870300      3       2  150064       1.9379     0.026319
enh83346     5  177894500  177895500      3       2  150064       2.0207     0.021655
enh83364     5  178654200  178655200      3       2  150064       1.7939     0.036415
enh83365     5  178669600  178670600      3       1  150064       2.8496    0.0021887
enh83367     5  178686400  178687400      6       2  150064       2.8824    0.0019734
enh83369     5  178696300  178697300      5       3  150064       1.8691     0.030806
enh83370     5  178711700  178712700      3       2  150064       2.8818    0.0019768
enh83371     5  178721800  178722800      2       1  150064       2.3865    0.0085057
enh83374     5  178745100  178746100      1       1  150064       3.1336    0.0008635
enh83377     5  178758400  178759400      1       1  150064       2.6392     0.004155
enh83378     5  178763700  178764700      3       1  150064       2.5282    0.0057324
enh83380     5  178798300  178799300      6       3  150064       2.3489    0.0094155
enh83381     5  178833600  178834600      3       1  150064       1.7108     0.043562
enh83399     5  179127400  179128400      3       2  150064       1.8618     0.031316
enh83400     5  179158500  179159500      1       1  150064       1.7517      0.03991
enh83405     5  179189600  179190600      1       1  150064       1.8839      0.02979
enh83410     5  179235000  179236000      2       1  150064       1.8454     0.032487
enh83421     5  179327500  179328500      6       3  150064       2.0496       0.0202
enh83498     5  180661800  180662800      1       1  150064       1.6784      0.04663
enh83528     6     727600     728600      3       2  150064       1.6644     0.048015
enh83529     6     729200     730200      3       1  150064       2.2501      0.01222
enh83530     6     733600     734600      5       1  150064        2.584     0.004883
enh83564     6    1837700    1838700      2       1  150064       1.7355     0.041322
enh83566     6    1856100    1857100      3       1  150064       2.0882     0.018388
enh83575     6    2449200    2450200      4       2  150064        1.791     0.036648
enh83589     6    2749700    2750700      3       1  150064       2.0548     0.019948
enh83614     6    2956800    2957800      7       2  150064       1.9862     0.023506
enh83615     6    2957600    2958600     11       2  150064       2.3212     0.010138
enh83616     6    2961000    2962000      3       1  150064       2.2117     0.013495
enh83632     6    3139100    3140100      1       1  150064       2.4976     0.006251
enh83633     6    3152300    3153300      4       1  150064        1.986     0.023515
enh83641     6    3208400    3209400      1       1  150064       2.4291     0.007569
enh83695     6    3453600    3454600      7       3  150064       2.0836     0.018597
enh83717     6    3719100    3720100     10       3  150064       3.3135   0.00046075
enh83722     6    3741800    3742800      1       1  150064       3.4247    0.0003077
enh83726     6    3752900    3753900      1       1  150064       3.2207    0.0006394
enh83751     6    3996500    3997500      2       1  150064        1.703     0.044283
enh83756     6    4023500    4024500      2       1  150064       1.7887     0.036835
enh83761     6    4253500    4254500      5       2  150064       2.0564     0.019874
enh83763     6    4287700    4288700      6       3  150064       2.8012    0.0025455
enh83787     6    4804000    4805000      3       2  150064       2.2084     0.013607
enh83788     6    4806000    4807000      4       2  150064       1.7337     0.041489
enh83791     6    4914200    4915200      3       2  150064       2.4501    0.0071411
enh83796     6    4970700    4971700      6       1  150064       1.7953       0.0363
enh83819     6    5384200    5385200      6       3  150064       1.7233     0.042418
enh83888     6    6884800    6885800      3       2  150064       2.1102     0.017422
enh83889     6    6890600    6891600      2       1  150064       2.1482      0.01585
enh83898     6    7053000    7054000      2       1  150064       1.9897     0.023315
enh83921     6    7242300    7243300      1       1  150064       2.1028      0.01774
enh83935     6    7784600    7785600      1       1  150064       2.1434      0.01604
enh83958     6    9785200    9786200      2       1  150064       1.8427     0.032689
enh83973     6   10584800   10585800      3       1  150064       1.7862     0.037034
enh84013     6   11236400   11237400      6       3  150064       2.4664    0.0068243
enh84028     6   11495400   11496400      8       2  150064       3.6415   0.00013551
enh84029     6   11536400   11537400      2       1  150064       2.4195    0.0077701
enh84030     6   11544800   11545800      4       1  150064       2.9323    0.0016824
enh84033     6   11609300   11610300      4       2  150064       2.1913     0.014214
enh84049     6   11938400   11939400      4       2  150064       1.7393     0.040991
enh84054     6   12034500   12035500      3       2  150064        2.075     0.018995
enh84059     6   12150900   12151900      2       1  150064        1.761     0.039119
enh84100     6   13260200   13261200      2       1  150064        1.939     0.026252
enh84102     6   13326800   13327800      2       1  150064       1.7815     0.037414
enh84106     6   13357900   13358900      3       2  150064       1.7562     0.039528
enh84126     6   13454700   13455700      3       1  150064       2.0997     0.017878
enh84138     6   13558400   13559400      2       1  150064       1.7929     0.036497
enh84144     6   13712800   13713800      3       1  150064       1.6542     0.049039
enh84147     6   13762600   13763600      2       1  150064        1.824     0.034077
enh84169     6   14141800   14142800      5       2  150064       1.9447     0.025907
enh84188     6   14549300   14550300      3       1  150064       2.2503     0.012217
enh84192     6   14655600   14656600      4       2  150064       1.8137     0.034858
enh84245     6   15299800   15300800      3       2  150064       2.0313     0.021111
enh84249     6   15318600   15319600      1       1  150064       1.6891       0.0456
enh84251     6   15327000   15328000      5       3  150064       2.3829    0.0085891
enh84258     6   15352000   15353000      3       1  150064        1.858     0.031587
enh84269     6   15409200   15410200      1       1  150064       2.0873      0.01843
enh84308     6   16135000   16136000      1       1  150064       1.7302       0.0418
enh84310     6   16138600   16139600      1       1  150064       1.7536      0.03975
enh84314     6   16146200   16147200      2       1  150064       1.7475     0.040277
enh84318     6   16200800   16201800      1       1  150064       3.1826    0.0007299
enh84320     6   16244300   16245300      4       2  150064       2.3567    0.0092181
enh84328     6   16331900   16332900      2       1  150064       3.0729    0.0010599
enh84336     6   16399100   16400100     15       6  150064       2.0404     0.020655
enh84347     6   16493800   16494800      1       1  150064       1.8472      0.03236
enh84348     6   16496500   16497500      2       1  150064       1.6842      0.04607
enh84362     6   16670200   16671200      4       2  150064        2.019     0.021742
enh84366     6   16683600   16684600      7       3  150064        2.073     0.019084
enh84374     6   16722000   16723000      3       1  150064       3.6062   0.00015537
enh84375     6   16724000   16725000      4       1  150064        2.918    0.0017617
enh84376     6   16725600   16726600      4       2  150064       2.2791     0.011331
enh84377     6   16728100   16729100      2       1  150064       2.7845    0.0026806
enh84381     6   16752100   16753100      4       2  150064       2.2159     0.013348
enh84382     6   16753000   16754000      2       1  150064       2.8948    0.0018969
enh84384     6   16757300   16758300      4       2  150064       2.5841    0.0048815
enh84414     6   17392500   17393500      1       1  150064       1.6629      0.04817
enh84415     6   17415400   17416400      4       1  150064       1.8512     0.032069
enh84416     6   17417900   17418900      1       1  150064       2.0206      0.02166
enh84456     6   18171500   18172500      1       1  150064       1.7597      0.03923
enh84463     6   18536500   18537500      6       3  150064       1.6602     0.048437
enh84474     6   19303400   19304400      4       2  150064       1.7558     0.039562
enh84484     6   19803200   19804200      7       3  150064       1.8179     0.034542
enh84489     6   19851400   19852400      3       1  150064       1.7088     0.043745
enh84511     6   20535700   20536700      7       2  150064        2.651     0.004013
enh84513     6   20565800   20566800      3       2  150064       2.2388     0.012586
enh84515     6   20661900   20662900      5       2  150064       1.7971      0.03616
enh84522     6   20867400   20868400      1       1  150064       3.1663    0.0007719
enh84526     6   20952600   20953600      1       1  150064       2.3888     0.008452
enh84529     6   21110400   21111400      3       1  150064        3.062    0.0010992
enh84530     6   21115000   21116000      4       2  150064       2.2958     0.010842
enh84550     6   21313400   21314400      4       1  150064       1.7034     0.044247
enh84565     6   21679000   21680000      5       2  150064       2.0517     0.020097
enh84566     6   21679900   21680900      7       1  150064       2.0952     0.018076
enh84567     6   21680600   21681600      7       1  150064       2.0842     0.018571
enh84574     6   21741000   21742000      1       1  150064       1.7698      0.03838
enh84575     6   21748700   21749700      1       1  150064       2.9874     0.001407
enh84578     6   21771200   21772200      8       3  150064       3.0237    0.0012485
enh84579     6   21777800   21778800      7       2  150064        3.243   0.00059139
enh84580     6   21780700   21781700      4       2  150064       2.7152    0.0033114
enh84615     6   22099200   22100200      3       1  150064       1.7688     0.038464
enh84636     6   22966900   22967900      1       1  150064       1.7722      0.03818
enh84642     6   23446500   23447500      8       3  150064       1.8415     0.032774
enh84657     6   24122000   24123000      8       2  150064       2.5735    0.0050344
enh84662     6   24147900   24148900      2       1  150064       2.1674     0.015101
enh84666     6   24493800   24494800      6       4  150064       1.8317     0.033496
enh84670     6   24662200   24663200      5       2  150064        2.792    0.0026188
enh84673     6   24715300   24716300      3       2  150064       2.5829    0.0048988
enh84676     6   24744400   24745400      3       2  150064       2.8322    0.0023111
enh84683     6   24859400   24860400      3       2  150064       1.7347     0.041397
enh84685     6   24875300   24876300      7       3  150064        1.719     0.042808
enh84694     6   24997800   24998800      2       1  150064       3.2326   0.00061342
enh84697     6   25014900   25015900      4       2  150064       1.9661     0.024645
enh84699     6   25174100   25175100      4       2  150064       4.4426   4.4435e-06
enh84702     6   25223600   25224600      2       1  150064       2.0004      0.02273
enh84703     6   25232900   25233900     10       3  150064       3.9065   4.6812e-05
enh84704     6   25266400   25267400      5       1  150064       2.2189     0.013246
enh84705     6   25277400   25278400      2       1  150064       2.3129     0.010365
enh84707     6   25296200   25297200      1       1  150064       3.0823     0.001027
enh84708     6   25302300   25303300      7       3  150064       2.4348    0.0074508
enh84712     6   25318600   25319600      4       2  150064       1.6787      0.04661
enh84714     6   25326900   25327900     10       3  150064       1.7012     0.044448
enh84715     6   25327900   25328900      5       2  150064       3.2715   0.00053496
enh84718     6   25346000   25347000     11       5  150064       2.0703     0.019213
enh84719     6   25359600   25360600      2       1  150064       1.9187     0.027512
enh84721     6   25370400   25371400      8       2  150064       3.5758   0.00017458
enh84726     6   25449900   25450900      1       1  150064       8.1379    2.011e-16
enh84728     6   25485900   25486900      5       2  150064       4.0321   2.7637e-05
enh84734     6   25991400   25992400      4       2  150064       2.7227    0.0032377
enh84736     6   26022500   26023500      4       2  150064       5.5222   1.6743e-08
enh84737     6   26025400   26026400      1       1  150064       7.9707    7.886e-16
enh84738     6   26027800   26028800      1       1  150064       1.9967      0.02293
enh84739     6   26046000   26047000      4       2  150064       2.3168     0.010257
enh84740     6   26053600   26054600      2       1  150064       6.3284   1.2385e-10
enh84741     6   26057300   26058300      1       1  150064       8.0137    5.564e-16
enh84743     6   26088300   26089300      3       2  150064        2.438     0.007384
enh84745     6   26104700   26105700      4       2  150064       6.3414   1.1387e-10
enh84746     6   26118700   26119700      6       3  150064       6.2213   2.4652e-10
enh84747     6   26121700   26122700      5       2  150064       4.9025     4.73e-07
enh84748     6   26129200   26130200      4       2  150064        1.845     0.032518
enh84752     6   26161500   26162500      1       1  150064       9.6697    2.027e-22
enh84753     6   26170800   26171800      1       1  150064       2.4731     0.006697
enh84759     6   26207000   26208000      9       3  150064       2.0525     0.020061
enh84760     6   26214300   26215300      1       1  150064       3.1458    0.0008282
enh84764     6   26232400   26233400      1       1  150064       4.7305     1.12e-06
enh84766     6   26254800   26255800      4       2  150064        2.364    0.0090393
enh84769     6   26311400   26312400      6       3  150064       4.9804   3.1731e-07
enh84770     6   26313800   26314800      6       3  150064       5.9569    1.285e-09
enh84771     6   26351800   26352800      7       3  150064       3.5743   0.00017559
enh84772     6   26363900   26364900      3       2  150064       7.2801   1.6682e-13
enh84776     6   26420400   26421400      8       2  150064       3.7742   8.0262e-05
enh84782     6   26461400   26462400     10       5  150064       5.0839   1.8487e-07
enh84783     6   26475400   26476400      3       2  150064       3.1752   0.00074864
enh84784     6   26532200   26533200      2       1  150064       2.8194     0.002406
enh84785     6   26535100   26536100      3       2  150064       2.8776    0.0020037
enh84786     6   26539700   26540700      5       2  150064        3.565    0.0001819
enh84788     6   26549800   26550800      3       2  150064       6.9316   2.0799e-12
enh84789     6   26552400   26553400      1       1  150064       3.6131    0.0001513
enh84790     6   26555900   26556900      3       2  150064       3.5055   0.00022786
enh84791     6   26594900   26595900      5       2  150064       3.2798   0.00051936
enh84792     6   26598300   26599300      3       2  150064       1.6585     0.048612
enh84793     6   26657500   26658500      1       1  150064       1.7641      0.03886
enh84794     6   27033900   27034900      3       2  150064       5.5924   1.1197e-08
enh84795     6   27046100   27047100      3       2  150064       5.0522    2.184e-07
enh84800     6   27343200   27344200      5       3  150064       3.6113   0.00015232
enh84801     6   27355200   27356200      6       2  150064       5.0386   2.3445e-07
enh84802     6   27357000   27358000      7       3  150064       7.6119   1.3503e-14
enh84803     6   27436300   27437300      3       1  150064       3.0116    0.0012992
enh84804     6   27437700   27438700      3       1  150064       3.4894   0.00024202
enh84806     6   27485600   27486600      2       1  150064       3.1533   0.00080725
enh84807     6   27722000   27723000      2       1  150064       5.3927   3.4708e-08
enh84808     6   27740200   27741200      5       2  150064       6.0087   9.3521e-10
enh84809     6   27778700   27779700      3       2  150064       5.5947   1.1048e-08
enh84810     6   27779600   27780600      1       1  150064       2.1685      0.01506
enh84813     6   27799400   27800400      2       1  150064       7.8283   2.4731e-15
enh84815     6   27807500   27808500      1       1  150064       8.8353     4.99e-19
enh84816     6   27830200   27831200      2       1  150064       6.8462   3.7912e-12
enh84820     6   27972800   27973800      1       1  150064       3.0797     0.001036
enh84821     6   28049200   28050200      3       1  150064       5.0895   1.7953e-07
enh84822     6   28058900   28059900      5       2  150064       6.9532   1.7855e-12
enh84823     6   28073000   28074000      1       1  150064       9.3835    3.192e-21
enh84824     6   28075100   28076100      2       1  150064        4.566   2.4862e-06
enh84826     6   28100300   28101300      1       1  150064       6.0889    5.685e-10
enh84827     6   28101800   28102800      3       1  150064       6.7265   8.6922e-12
enh84828     6   28105600   28106600      2       1  150064        5.034   2.4017e-07
enh84829     6   28110700   28111700      3       2  150064       5.8429    2.565e-09
enh84830     6   28111400   28112400      3       2  150064       4.5188   3.1102e-06
enh84831     6   28129600   28130600     11       4  150064       7.7395   4.9906e-15
enh84832     6   28191800   28192800      3       1  150064       3.1884   0.00071519
enh84833     6   28194500   28195500      3       2  150064       4.8767   5.3943e-07
enh84834     6   28217800   28218800      3       2  150064       6.1686   3.4456e-10
enh84835     6   28233600   28234600      3       2  150064       6.5316   3.2534e-11
enh84839     6   28250500   28251500      4       2  150064       7.6579   9.4532e-15
enh84840     6   28302000   28303000      6       2  150064       3.3815   0.00036039
enh84841     6   28304600   28305600      4       1  150064       5.5346   1.5598e-08
enh84842     6   28319000   28320000      2       1  150064       6.5656   2.5912e-11
enh84843     6   28321800   28322800      4       2  150064       7.3831   7.7351e-14
enh84844     6   28324100   28325100      3       2  150064       8.0768   3.3256e-16
enh84845     6   28351200   28352200      1       1  150064          7.1    6.236e-13
enh84846     6   28361800   28362800      8       3  150064        7.314   1.2963e-13
enh84847     6   28362200   28363200      8       4  150064       7.4182   5.9348e-14
enh84848     6   28363400   28364400      3       2  150064       7.4466   4.7892e-14
enh84849     6   28367800   28368800      2       1  150064       7.5913   1.5839e-14
enh84851     6   28510600   28511600      4       2  150064       2.1919     0.014194
enh84854     6   28832200   28833200      6       3  150064       9.3482   4.4571e-21
enh84857     6   28892200   28893200      3       2  150064       3.6582   0.00012699
enh84858     6   28909600   28910600      3       1  150064       2.4369    0.0074072
enh84860     6   28947700   28948700      2       1  150064       7.8022   3.0407e-15
enh84861     6   28950500   28951500      2       1  150064        3.324   0.00044365
enh84862     6   28953800   28954800      2       1  150064       7.6317   1.1587e-14
enh84871     6   29623100   29624100      4       2  150064       6.1028   5.2123e-10
enh85049     6   33161100   33162100      5       2  150064        1.828     0.033772
enh85060     6   33258000   33259000      1       1  150064       4.0471    2.593e-05
enh85062     6   33268100   33269100      1       1  150064       2.0321      0.02107
enh85064     6   33283300   33284300      1       1  150064       4.7028    1.283e-06
enh85065     6   33287400   33288400      3       1  150064       2.3168     0.010258
enh85066     6   33291600   33292600      1       1  150064       4.0833     2.22e-05
enh85067     6   33312600   33313600      1       1  150064       3.3832    0.0003582
enh85068     6   33342600   33343600      1       1  150064       4.1667    1.545e-05
enh85069     6   33358200   33359200      4       1  150064       4.1314   1.8027e-05
enh85070     6   33361000   33362000      2       1  150064       3.7962   7.3471e-05
enh85073     6   33376700   33377700      4       2  150064       4.2285   1.1761e-05
enh85074     6   33379600   33380600      1       1  150064       3.6921    0.0001112
enh85075     6   33382700   33383700      4       2  150064       3.1605   0.00078755
enh85077     6   33389500   33390500      3       2  150064       3.5801   0.00017173
enh85078     6   33391700   33392700      1       1  150064        3.638    0.0001374
enh85080     6   33399300   33400300      2       1  150064       4.0177   2.9385e-05
enh85081     6   33400800   33401800      4       2  150064       5.8471   2.5017e-09
enh85085     6   33539500   33540500      2       1  150064       4.2654    9.977e-06
enh85086     6   33545000   33546000      2       1  150064        4.572   2.4155e-06
enh85087     6   33548000   33549000      3       2  150064       2.8272    0.0023479
enh85088     6   33552900   33553900      2       1  150064       1.9522     0.025456
enh85091     6   33591600   33592600      2       1  150064       2.8957    0.0018913
enh85092     6   33600000   33601000      3       1  150064        2.868    0.0020656
enh85093     6   33606200   33607200      8       3  150064       3.7248   9.7744e-05
enh85094     6   33608200   33609200      3       2  150064       2.2446     0.012397
enh85095     6   33641100   33642100      5       2  150064        2.058     0.019794
enh85096     6   33644500   33645500      4       2  150064       2.5772    0.0049804
enh85097     6   33650800   33651800      5       2  150064       4.1488   1.6715e-05
enh85098     6   33661800   33662800      5       3  150064       4.6255   1.8687e-06
enh85100     6   33668000   33669000      4       2  150064       4.3569   6.5968e-06
enh85101     6   33673600   33674600      7       1  150064       3.2741   0.00052993
enh85102     6   33676800   33677800      7       4  150064       2.4005    0.0081863
enh85103     6   33679600   33680600      7       2  150064       2.8356    0.0022866
enh85104     6   33685400   33686400      6       3  150064       3.7029   0.00010657
enh85105     6   33692000   33693000      3       2  150064       2.7778    0.0027366
enh85107     6   33707900   33708900      7       4  150064       3.8526   5.8425e-05
enh85108     6   33712700   33713700      5       2  150064       3.3843   0.00035679
enh85109     6   33719200   33720200      5       2  150064       2.8597    0.0021199
enh85110     6   33729100   33730100      5       2  150064       4.1964   1.3562e-05
enh85115     6   33769600   33770600      4       2  150064        2.786    0.0026686
enh85117     6   33783200   33784200      5       1  150064       2.7218     0.003246
enh85120     6   33810700   33811700      6       3  150064       3.1749   0.00074933
enh85121     6   33825200   33826200      3       2  150064       3.5226   0.00021368
enh85122     6   33842700   33843700      2       1  150064        2.291     0.010981
enh85127     6   33929800   33930800      5       2  150064       2.5845    0.0048759
enh85128     6   33949800   33950800      5       2  150064       2.1833     0.014506
enh85164     6   34356300   34357300      1       1  150064       2.3809     0.008635
enh85171     6   34458300   34459300      2       1  150064       1.9263     0.027031
enh85172     6   34480300   34481300      6       3  150064       1.7172     0.042967
enh85173     6   34483700   34484700      5       3  150064       1.7878     0.036902
enh85176     6   34497400   34498400      2       1  150064       1.9097     0.028084
enh85180     6   34528000   34529000      4       2  150064       2.6381    0.0041692
enh85181     6   34530700   34531700      6       3  150064       2.6882    0.0035915
[truncated: 785,267 more chars]
