# Supplementary material for: Identifying enhancer properties associated with genetic risk for complex traits using regulome-wide association studies
Source: PLoS Comput Biol. 2022 Sep 7;18(9):e1010430. doi: 10.1371/journal.pcbi.1010430 (PMC9484640; doi:10.1371/journal.pcbi.1010430)
Supplement: S3 Table — Sample names are as described in the ROADMAP epigenomics project integrative analysis portal: https://egg2.wustl.edu/roadmap/web_portal/meta.html. (ZIP) [file pcbi.1010430.s010.zip › supplemental_table3/E077gi-duodenum_sig_enhancers05.gcov.out]

GENE       CHR      START       STOP  NSNPS  NPARAM       N        ZSTAT            P
enh46100     1     894900     895900      1       1  150064       1.8429      0.03267
enh46109     1     966500     967500      1       1  150064       1.6666       0.0478
enh46125     1    1168400    1169400      2       1  150064       1.7908     0.036659
enh46127     1    1179400    1180400      3       2  150064       2.0493     0.020218
enh46136     1    1253300    1254300      2       1  150064       1.8249     0.034007
enh46172     1    1510800    1511800      5       1  150064       1.7144     0.043228
enh46194     1    1706200    1707200      2       1  150064       2.8494    0.0021899
enh46220     1    1841200    1842200      3       1  150064       2.0797     0.018775
enh46223     1    1851300    1852300      2       1  150064       1.8266     0.033877
enh46225     1    1873800    1874800      2       1  150064       1.9633     0.024807
enh46236     1    2043200    2044200      4       1  150064       2.5425    0.0055028
enh46237     1    2058200    2059200      2       1  150064       3.0317    0.0012161
enh46238     1    2063200    2064200      1       1  150064       2.0727       0.0191
enh46240     1    2069800    2070800      3       2  150064       2.4667    0.0068175
enh46241     1    2079900    2080900      1       1  150064       3.5192    0.0002164
enh46242     1    2081900    2082900      8       2  150064       3.1532   0.00080743
enh46248     1    2127000    2128000      2       1  150064       2.5265    0.0057606
enh46258     1    2173400    2174400      2       1  150064       3.3947   0.00034357
enh46270     1    2211000    2212000      3       1  150064       2.1734     0.014875
enh46275     1    2233300    2234300      3       1  150064       2.0768     0.018912
enh46284     1    2326400    2327400      5       2  150064       1.7265     0.042125
enh46287     1    2391200    2392200      5       2  150064       4.0566     2.49e-05
enh46300     1    2509900    2510900      3       1  150064       1.9027      0.02854
enh46303     1    2519500    2520500      2       1  150064       2.7161    0.0033031
enh46304     1    2523000    2524000     13       2  150064        3.086    0.0010143
enh46305     1    2524400    2525400      9       2  150064       2.9603    0.0015365
enh46306     1    2541900    2542900      1       1  150064       2.6463     0.004069
enh46307     1    2542500    2543500      1       1  150064       2.6463     0.004069
enh46308     1    2563100    2564100      4       2  150064       2.5625    0.0051966
enh46309     1    2571500    2572500      2       1  150064       2.8339    0.0022993
enh46315     1    3043300    3044300      2       1  150064       1.8963     0.028961
enh46323     1    3123500    3124500      3       1  150064       3.2339    0.0006105
enh46324     1    3129900    3130900      2       1  150064        2.435    0.0074452
enh46325     1    3133800    3134800      3       2  150064       1.9032     0.028506
enh46326     1    3137700    3138700      7       3  150064       1.9337     0.026575
enh46332     1    3201100    3202100      2       1  150064       1.8295     0.033662
enh46333     1    3208800    3209800      7       3  150064       1.9614     0.024917
enh46334     1    3229900    3230900      7       3  150064       1.7329     0.041557
enh46353     1    3400100    3401100      4       2  150064       1.9233     0.027219
enh46392     1    4856600    4857600      4       2  150064       2.5388    0.0055623
enh46447     1    6521000    6522000      2       1  150064       2.5329    0.0056567
enh46448     1    6524400    6525400      3       1  150064        1.985     0.023574
enh46449     1    6526200    6527200      5       2  150064        2.697     0.003498
enh46450     1    6534000    6535000      1       1  150064       2.4277     0.007597
enh46454     1    6552300    6553300      3       1  150064       1.9459     0.025835
enh46455     1    6555400    6556400      2       1  150064       2.0574     0.019824
enh46457     1    6561700    6562700      2       1  150064       2.0159     0.021905
enh46465     1    6644300    6645300      1       1  150064       3.4842    0.0002468
enh46468     1    6675600    6676600      3       1  150064       2.1533     0.015649
enh46469     1    6676400    6677400      2       1  150064       3.3689   0.00037737
enh46470     1    6684100    6685100      2       1  150064       2.1264     0.016733
enh46473     1    6759400    6760400      3       1  150064        3.954   3.8435e-05
enh46479     1    6847100    6848100      3       1  150064       1.7795     0.037581
enh46533     1    7829900    7830900      1       1  150064       1.8858      0.02966
enh46536     1    7845700    7846700      6       3  150064        1.993     0.023132
enh46592     1    8353100    8354100      2       1  150064        3.726   9.7277e-05
enh46594     1    8375100    8376100      4       1  150064       2.5823    0.0049077
enh46595     1    8377200    8378200      1       1  150064       3.5064    0.0002271
enh46596     1    8403200    8404200      3       2  150064       2.8493    0.0021907
enh46597     1    8409200    8410200      4       2  150064       2.1092     0.017462
enh46598     1    8411900    8412900      1       1  150064       2.0981      0.01795
enh46599     1    8413200    8414200      2       1  150064       1.7281     0.041985
enh46601     1    8427200    8428200      1       1  150064       2.9348     0.001669
enh46603     1    8429900    8430900      3       1  150064       2.7711    0.0027935
enh46607     1    8436100    8437100      4       2  150064       4.3432   7.0227e-06
enh46608     1    8440100    8441100      2       1  150064       3.5915   0.00016438
enh46609     1    8444400    8445400      2       1  150064       4.8974   4.8548e-07
enh46610     1    8446400    8447400      1       1  150064       3.6974    0.0001089
enh46611     1    8447500    8448500      2       1  150064       4.7983    8.002e-07
enh46612     1    8450800    8451800      3       2  150064       2.9505    0.0015861
enh46613     1    8452600    8453600      1       1  150064       5.5087    1.807e-08
enh46614     1    8454600    8455600      2       1  150064       3.3185   0.00045251
enh46615     1    8457800    8458800      1       1  150064       2.3545     0.009273
enh46616     1    8464400    8465400      2       1  150064       4.6602   1.5796e-06
enh46617     1    8466400    8467400      5       2  150064       5.5447    1.472e-08
enh46619     1    8473000    8474000      4       2  150064       5.1209   1.5201e-07
enh46623     1    8486900    8487900      2       1  150064       4.9564   3.5904e-07
enh46624     1    8490200    8491200      3       1  150064         5.32   5.1882e-08
enh46626     1    8501000    8502000      2       1  150064       4.5893   2.2235e-06
enh46630     1    8523900    8524900      5       3  150064       2.7613    0.0028785
enh46631     1    8536900    8537900      3       1  150064       3.2444   0.00058856
enh46632     1    8542800    8543800      2       1  150064       2.1847     0.014455
enh46633     1    8556900    8557900      3       1  150064       2.7352    0.0031169
enh46634     1    8569900    8570900      2       1  150064        2.394    0.0083322
enh46637     1    8580600    8581600      3       2  150064       2.3313    0.0098686
enh46639     1    8586000    8587000      3       1  150064        2.376    0.0087516
enh46640     1    8601000    8602000      2       1  150064       3.9022   4.7664e-05
enh46642     1    8607600    8608600      2       1  150064       2.3958    0.0082926
enh46643     1    8611800    8612800      2       1  150064       2.5226     0.005825
enh46644     1    8614800    8615800      2       1  150064       3.0698    0.0010711
enh46645     1    8621000    8622000      1       1  150064       2.5716     0.005062
enh46646     1    8623300    8624300      3       2  150064       2.3761    0.0087482
enh46649     1    8655500    8656500      2       1  150064       2.6443    0.0040927
enh46650     1    8658700    8659700      3       1  150064       2.9559     0.001559
enh46651     1    8663800    8664800      1       1  150064       2.8826     0.001972
enh46652     1    8686200    8687200      1       1  150064       2.9013     0.001858
enh46654     1    8706600    8707600      2       1  150064       2.9936    0.0013784
enh46655     1    8707800    8708800      2       1  150064       2.9453    0.0016132
enh46656     1    8711800    8712800      1       1  150064       2.6695     0.003798
enh46658     1    8721900    8722900      1       1  150064       2.2886      0.01105
enh46660     1    8725600    8726600      1       1  150064       2.9385     0.001649
enh46662     1    8730500    8731500      2       1  150064       2.3313     0.009868
enh46663     1    8733400    8734400      1       1  150064       2.1292      0.01662
enh46666     1    8741400    8742400      2       1  150064         2.38    0.0086572
enh46667     1    8744400    8745400      1       1  150064       2.2705      0.01159
enh46671     1    8766900    8767900      4       2  150064       2.4406    0.0073308
enh46672     1    8771400    8772400      1       1  150064       1.8001      0.03592
enh46673     1    8772800    8773800      2       1  150064       2.4944    0.0063093
enh46674     1    8787700    8788700      3       2  150064       3.4642   0.00026589
enh46686     1    8905600    8906600      2       1  150064       1.6912     0.045404
enh46687     1    8907700    8908700      1       1  150064        1.827      0.03385
enh46691     1    8932000    8933000      2       1  150064       1.6928     0.045245
enh46694     1    8943200    8944200      5       2  150064       1.8942     0.029096
enh46722     1    9202000    9203000      1       1  150064       1.7824      0.03734
enh46793     1    9651300    9652300      1       1  150064       1.8634       0.0312
enh46870     1   10317600   10318600      2       1  150064       1.6877     0.045736
enh46872     1   10346700   10347700      3       1  150064       1.6461     0.049876
enh46873     1   10367800   10368800      3       1  150064       1.7143     0.043237
enh46877     1   10448700   10449700      3       2  150064       1.9007     0.028668
enh46923     1   10774600   10775600      1       1  150064       1.9622      0.02487
enh46945     1   10960400   10961400      2       1  150064       2.3164     0.010269
enh46962     1   11117900   11118900      2       1  150064       1.7327     0.041571
enh46973     1   11335700   11336700      1       1  150064       2.0523      0.02007
enh46977     1   11712500   11713500      2       1  150064       1.7264     0.042136
enh46982     1   11767400   11768400      4       2  150064       1.7161     0.043076
enh46996     1   11851500   11852500      3       2  150064       1.6519     0.049277
enh47008     1   11981000   11982000      6       3  150064       1.9053      0.02837
enh47010     1   11986800   11987800      7       4  150064       1.8207     0.034324
enh47012     1   11990200   11991200      2       1  150064       1.7587     0.039313
enh47014     1   11995500   11996500      4       2  150064       2.1548     0.015588
enh47015     1   11998500   11999500      2       1  150064       1.9438      0.02596
enh47016     1   12000300   12001300      4       1  150064       2.0448     0.020437
enh47028     1   12112400   12113400      5       2  150064       1.7028     0.044306
enh47032     1   12190200   12191200      3       1  150064       1.6689     0.047567
enh47106     1   14029000   14030000      3       2  150064       2.6984    0.0034838
enh47111     1   14057900   14058900      2       1  150064       1.7371     0.041187
enh47118     1   14090400   14091400      1       1  150064       1.7987      0.03603
enh47128     1   14585700   14586700      4       2  150064       2.0499     0.020188
enh47139     1   15207300   15208300      3       2  150064       1.7042     0.044176
enh47143     1   15252600   15253600      3       1  150064       1.7984     0.036053
enh47175     1   15506400   15507400      2       1  150064       1.9444     0.025922
enh47181     1   15522500   15523500      7       2  150064         1.75     0.040061
enh47184     1   15533300   15534300      1       1  150064       2.2984      0.01077
enh47210     1   15692800   15693800      3       1  150064       2.5058    0.0061091
enh47279     1   16151900   16152900      8       1  150064        1.908     0.028199
enh47309     1   16353200   16354200      4       2  150064       2.2654     0.011743
enh47336     1   16537000   16538000      4       2  150064       1.7941     0.036398
enh47339     1   16546200   16547200      2       1  150064       2.2251     0.013037
enh47341     1   16564100   16565100      2       1  150064       2.7283    0.0031827
enh47342     1   16570300   16571300      1       1  150064        2.126      0.01675
enh47343     1   16575000   16576000      1       1  150064       2.3933     0.008348
enh47344     1   16577200   16578200      2       1  150064       1.8597     0.031464
enh47345     1   16592600   16593600      3       1  150064       2.1759      0.01478
enh47346     1   16594200   16595200      2       1  150064       1.6956     0.044977
enh47348     1   16620000   16621000      3       2  150064       1.8576     0.031611
enh47349     1   16645000   16646000      3       1  150064       2.0685     0.019295
enh47353     1   16679400   16680400      1       1  150064       2.0801      0.01876
enh47355     1   16698500   16699500      2       1  150064       1.7669     0.038622
enh47357     1   16702800   16703800      3       1  150064       1.9638     0.024774
enh47359     1   16711400   16712400      2       1  150064       1.7801     0.037533
enh47360     1   16714000   16715000      3       1  150064       1.8696     0.030773
enh47363     1   16722800   16723800      4       1  150064       2.0449      0.02043
enh47365     1   16824300   16825300      3       1  150064       1.8836     0.029809
enh47367     1   16839500   16840500      1       1  150064       2.1937      0.01413
enh47390     1   17287700   17288700      3       2  150064       1.8156     0.034716
enh47394     1   17310800   17311800      3       2  150064        4.112   1.9615e-05
enh47397     1   17342300   17343300      5       2  150064       2.0112     0.022154
enh47398     1   17371400   17372400      7       2  150064        2.316      0.01028
enh47399     1   17372200   17373200      4       1  150064       2.2589     0.011946
enh47400     1   17378200   17379200      3       2  150064       2.7772    0.0027413
enh47401     1   17386200   17387200      2       1  150064       3.0875    0.0010093
enh47403     1   17390100   17391100      9       3  150064       2.0368     0.020835
enh47460     1   18486400   18487400      1       1  150064       2.9971     0.001363
enh47465     1   18739800   18740800      2       1  150064       1.8235     0.034114
enh47501     1   19417200   19418200      3       2  150064       1.7485     0.040185
enh47522     1   19612600   19613600      2       1  150064       2.2972     0.010804
enh47526     1   19640100   19641100      3       2  150064       1.9131     0.027865
enh47527     1   19641200   19642200      2       1  150064       2.3052     0.010576
enh47572     1   19821700   19822700      2       1  150064       3.1151    0.0009193
enh47575     1   19835000   19836000      3       2  150064       2.2663     0.011715
enh47576     1   19835400   19836400      6       2  150064       1.6627     0.048186
enh47594     1   19943200   19944200      2       1  150064       1.6558     0.048884
enh47595     1   19946200   19947200      2       1  150064       1.6624     0.048212
enh47597     1   19966700   19967700      1       1  150064       2.3371     0.009718
enh47654     1   20651400   20652400      4       2  150064       1.8356     0.033212
enh47659     1   20805700   20806700      1       1  150064       1.6707      0.04739
enh47661     1   20819700   20820700      1       1  150064       1.7361      0.04127
enh47677     1   21059800   21060800      2       1  150064       2.8097    0.0024792
enh47680     1   21114600   21115600      2       1  150064       2.4415    0.0073133
enh47682     1   21276600   21277600      4       2  150064       2.5101    0.0060351
enh47686     1   21351200   21352200      5       3  150064       2.4355    0.0074355
enh47688     1   21354800   21355800      1       1  150064       2.4271     0.007611
enh47689     1   21359000   21360000      1       1  150064       1.8696      0.03077
enh47690     1   21361400   21362400      2       1  150064       1.9996     0.022773
enh47691     1   21376200   21377200      3       1  150064       2.3494     0.009401
enh47692     1   21402300   21403300      1       1  150064       1.6685      0.04761
enh47693     1   21403200   21404200      4       2  150064       2.5195    0.0058759
enh47694     1   21415600   21416600      3       1  150064       2.7094    0.0033702
enh47695     1   21416500   21417500      1       1  150064       2.8478     0.002201
enh47697     1   21437400   21438400      1       1  150064       2.8777     0.002003
enh47699     1   21441800   21442800      3       2  150064       2.0851     0.018531
enh47702     1   21475900   21476900      1       1  150064       3.0309     0.001219
enh47704     1   21489200   21490200      2       1  150064        2.621    0.0043839
enh47705     1   21497600   21498600      3       1  150064       2.9716     0.001481
enh47706     1   21499900   21500900      1       1  150064       2.4774     0.006618
enh47707     1   21516500   21517500      2       1  150064        2.017     0.021847
enh47709     1   21521300   21522300      1       1  150064       1.7381       0.0411
enh47769     1   21941200   21942200      5       2  150064       2.2218     0.013148
enh47778     1   22088200   22089200      8       4  150064       1.9847      0.02359
enh47779     1   22090700   22091700      5       2  150064        1.912      0.02794
enh47817     1   22350000   22351000      5       2  150064       2.2927     0.010933
enh47818     1   22352800   22353800      5       2  150064       2.4891    0.0064031
enh47824     1   22369200   22370200      1       1  150064       3.2129     0.000657
enh47825     1   22374800   22375800      2       1  150064       3.2572   0.00056259
enh47830     1   22398200   22399200      1       1  150064       3.3647    0.0003831
enh47831     1   22400700   22401700      4       2  150064       3.3868   0.00035356
enh47838     1   22458300   22459300      5       3  150064       2.6627    0.0038753
enh47859     1   23024000   23025000      1       1  150064       2.2218      0.01315
enh47884     1   23141600   23142600      8       2  150064       1.9944     0.023055
enh47896     1   23438300   23439300      1       1  150064       2.0492      0.02022
enh47963     1   23939500   23940500      3       1  150064        2.028     0.021279
enh48008     1   24372600   24373600      3       1  150064       2.5782    0.0049652
enh48027     1   24501200   24502200      3       1  150064       2.1797     0.014642
enh48030     1   24523400   24524400      4       2  150064       2.4962    0.0062767
enh48039     1   24690300   24691300      6       3  150064       2.2173     0.013303
enh48040     1   24691300   24692300      3       2  150064       1.7634     0.038918
enh48045     1   24744300   24745300      2       1  150064       2.1965     0.014027
enh48047     1   24751600   24752600      3       1  150064       1.8484     0.032274
enh48055     1   24833800   24834800      1       1  150064       2.5335     0.005646
enh48056     1   24862400   24863400      6       3  150064       1.8497      0.03218
enh48057     1   24867200   24868200      6       2  150064       2.8995    0.0018685
enh48064     1   24967400   24968400      2       1  150064       2.5702    0.0050815
enh48091     1   25155800   25156800      1       1  150064       2.1589      0.01543
enh48117     1   25348300   25349300      3       2  150064       1.8001     0.035924
enh48263     1   26508200   26509200      3       1  150064       2.4224    0.0077088
enh48285     1   26701300   26702300      4       2  150064       2.1344     0.016403
enh48299     1   26900800   26901800      6       3  150064       2.2813     0.011264
enh48306     1   27017100   27018100      1       1  150064       2.4913     0.006363
enh48308     1   27033600   27034600      2       1  150064       2.6037    0.0046111
enh48309     1   27040100   27041100      1       1  150064        2.725     0.003215
enh48311     1   27047500   27048500      3       1  150064         2.63    0.0042697
enh48312     1   27051000   27052000      2       1  150064        2.631    0.0042569
enh48313     1   27053100   27054100      1       1  150064       2.7026      0.00344
enh48319     1   27097800   27098800      1       1  150064       2.7473     0.003004
enh48327     1   27146800   27147800      1       1  150064       2.1783      0.01469
enh48330     1   27154200   27155200      2       1  150064       2.1232     0.016866
enh48332     1   27158200   27159200      2       1  150064       2.6325    0.0042379
enh48336     1   27174000   27175000      4       2  150064       2.2982     0.010776
enh48337     1   27175300   27176300      1       1  150064       2.4217     0.007724
enh48339     1   27179400   27180400      1       1  150064       3.8436    6.061e-05
enh48340     1   27181400   27182400      2       1  150064       1.9513     0.025509
enh48346     1   27232900   27233900      2       1  150064       2.1236     0.016853
enh48347     1   27236300   27237300      2       1  150064       2.4678    0.0067977
enh48349     1   27247000   27248000      2       1  150064       2.7103    0.0033606
enh48350     1   27249700   27250700      1       1  150064        2.512     0.006003
enh48351     1   27271500   27272500      3       2  150064       2.2138     0.013421
enh48367     1   27397100   27398100      4       1  150064        1.756     0.039544
enh48368     1   27425500   27426500      1       1  150064         2.29      0.01101
enh48372     1   27445000   27446000      4       1  150064       1.8783     0.030168
enh48380     1   27466300   27467300      1       1  150064       1.6802      0.04646
enh48407     1   27667100   27668100      3       2  150064       1.8403     0.032859
enh48415     1   27693800   27694800      1       1  150064       1.8301      0.03362
enh48416     1   27695400   27696400      1       1  150064       2.9448     0.001616
enh48460     1   27899800   27900800      2       1  150064       1.7821     0.037367
enh48467     1   27930700   27931700      2       1  150064       1.7883     0.036866
enh48468     1   27933000   27934000      2       1  150064       1.9507     0.025546
enh48472     1   27947700   27948700      2       1  150064       1.6501     0.049462
enh48474     1   27952400   27953400      2       1  150064       1.8176      0.03456
enh48475     1   27954500   27955500      3       1  150064       1.6733      0.04713
enh48477     1   27957500   27958500      7       3  150064       1.8081     0.035298
enh48479     1   27970000   27971000      1       1  150064       1.9646      0.02473
enh48548     1   28499300   28500300      2       1  150064       3.6693   0.00012161
enh48563     1   28588100   28589100      3       1  150064        2.265     0.011756
enh48570     1   28622800   28623800      3       2  150064       2.1398     0.016187
enh48573     1   28649300   28650300      2       1  150064       2.1717      0.01494
enh48576     1   28692300   28693300      5       1  150064       1.8108     0.035084
enh48580     1   28743400   28744400      2       1  150064       2.0408     0.020638
enh48582     1   28765600   28766600      2       1  150064       2.2306     0.012852
enh48584     1   28782200   28783200      1       1  150064       2.4036     0.008118
enh48587     1   28837200   28838200      6       3  150064       2.5989    0.0046767
enh48589     1   28845600   28846600      1       1  150064       2.4689     0.006776
enh48591     1   28878000   28879000      1       1  150064       2.8194     0.002406
enh48592     1   28905200   28906200      2       1  150064       2.7673    0.0028261
enh48593     1   28916800   28917800      2       1  150064       2.8882    0.0019374
enh48594     1   28967200   28968200      2       1  150064       2.2745     0.011467
enh48595     1   28970900   28971900      1       1  150064       2.3123      0.01038
enh48596     1   28973600   28974600      2       1  150064       2.0484     0.020261
enh48598     1   28981900   28982900      1       1  150064       1.9969      0.02292
enh48600     1   29060100   29061100      2       1  150064        2.618    0.0044224
enh48605     1   29080600   29081600      4       2  150064       1.8316     0.033503
enh48606     1   29082800   29083800      2       1  150064       3.3866   0.00035378
enh48608     1   29102200   29103200      2       1  150064       2.3664    0.0089817
enh48610     1   29186700   29187700      2       1  150064       2.5335    0.0056462
enh48614     1   29210900   29211900      3       2  150064       2.8059    0.0025088
enh48618     1   29242000   29243000      2       1  150064       2.8521    0.0021717
enh48619     1   29252800   29253800      2       1  150064       2.8159    0.0024324
enh48620     1   29255000   29256000      4       2  150064       2.6281    0.0042933
enh48623     1   29312400   29313400      3       2  150064       2.9616    0.0015305
enh48624     1   29369600   29370600      2       1  150064        3.021    0.0012595
enh48625     1   29459800   29460800      2       1  150064       1.7028     0.044305
enh48626     1   29462600   29463600      5       3  150064       1.8254      0.03397
enh48627     1   29471900   29472900      1       1  150064       2.8105     0.002473
enh48638     1   29528400   29529400      2       1  150064       2.3593    0.0091552
enh48640     1   29555800   29556800      3       1  150064       2.0326     0.021045
enh48641     1   29557600   29558600      3       1  150064       2.1232     0.016867
enh48648     1   30457600   30458600      5       2  150064       4.9039   4.6976e-07
enh48649     1   30481200   30482200      5       1  150064       3.3472   0.00040823
enh48651     1   30561900   30562900      3       2  150064        1.874     0.030463
enh48654     1   30852200   30853200      2       1  150064       2.1618     0.015317
enh48665     1   31194600   31195600      3       2  150064       1.7283     0.041964
enh48669     1   31215000   31216000      1       1  150064       3.0607     0.001104
enh48671     1   31221700   31222700      1       1  150064       1.9067      0.02828
enh48689     1   31351800   31352800      2       1  150064        1.785     0.037131
enh48726     1   31688600   31689600      8       2  150064       2.9787    0.0014475
enh48727     1   31696700   31697700      4       1  150064       3.3258   0.00044089
enh48729     1   31771000   31772000      1       1  150064       3.4255    0.0003068
enh48730     1   31841400   31842400      2       1  150064       1.6729     0.047174
enh48731     1   31843900   31844900      1       1  150064        3.082     0.001028
enh48732     1   31847000   31848000      2       1  150064       2.7671    0.0028278
enh48733     1   31848600   31849600      2       1  150064       4.2058   1.3006e-05
enh48734     1   31854200   31855200      4       2  150064       4.6026   2.0864e-06
enh48735     1   31862600   31863600      7       2  150064       3.8162   6.7756e-05
enh48736     1   31866800   31867800      4       1  150064       2.8658    0.0020799
enh48737     1   31888200   31889200      1       1  150064        2.833     0.002306
enh48739     1   31894000   31895000      4       2  150064       1.7091     0.043715
enh48740     1   31895200   31896200      5       2  150064       2.0482     0.020269
enh48741     1   31898200   31899200      6       2  150064       3.1493   0.00081833
enh48772     1   32138200   32139200      2       1  150064       1.7052     0.044079
enh48810     1   32398600   32399600      4       2  150064       1.9842     0.023616
enh48814     1   32411100   32412100      2       1  150064       2.0879     0.018402
enh48860     1   32707600   32708600      3       1  150064       1.7063     0.043974
enh48875     1   32810700   32811700      1       1  150064        2.932     0.001684
enh48885     1   32879000   32880000      2       1  150064       1.6773     0.046739
enh48916     1   33279800   33280800      2       1  150064        1.684      0.04609
enh48918     1   33337900   33338900      2       1  150064        1.997     0.022915
enh48964     1   33618700   33619700      1       1  150064       2.3578     0.009193
enh48966     1   33626400   33627400      2       1  150064       1.6613     0.048329
enh48975     1   33737200   33738200      2       1  150064       1.6836     0.046128
enh48976     1   33760800   33761800      3       1  150064       1.8874     0.029554
enh48978     1   33766700   33767700      4       2  150064       1.9561     0.025227
enh48997     1   33921300   33922300      1       1  150064        1.962      0.02488
enh48999     1   33931500   33932500      1       1  150064       1.8325      0.03344
enh49000     1   33936200   33937200      3       1  150064       1.7455     0.040446
enh49022     1   35322800   35323800      4       2  150064        1.898     0.028849
enh49032     1   35585600   35586600      2       1  150064       1.7055      0.04405
enh49066     1   36058100   36059100      1       1  150064       3.8087    6.986e-05
enh49067     1   36102000   36103000      2       1  150064       3.6011   0.00015847
enh49074     1   36276200   36277200      1       1  150064       1.7772      0.03777
enh49076     1   36316800   36317800      2       1  150064       3.4571   0.00027304
enh49078     1   36345300   36346300      2       1  150064       3.1321   0.00086774
enh49084     1   36398200   36399200      1       1  150064        3.492    0.0002397
enh49086     1   36401200   36402200      1       1  150064        3.423    0.0003097
enh49087     1   36488700   36489700      1       1  150064       4.0921    2.137e-05
enh49088     1   36555600   36556600      3       2  150064        3.192   0.00070642
enh49092     1   36564800   36565800      5       2  150064       2.1471     0.015892
enh49093     1   36565500   36566500      4       2  150064       2.6879    0.0035954
enh49094     1   36574300   36575300      2       1  150064         1.76     0.039204
enh49095     1   36581200   36582200      3       1  150064       2.1813     0.014579
enh49096     1   36584700   36585700      2       1  150064       1.8279     0.033785
enh49097     1   36599400   36600400      3       1  150064       3.7308   9.5432e-05
enh49098     1   36605700   36606700      1       1  150064       3.1162     0.000916
enh49099     1   36607500   36608500      2       1  150064       3.3975   0.00034006
enh49100     1   36613000   36614000      3       1  150064       3.8801   5.2202e-05
enh49101     1   36616600   36617600      2       1  150064       4.0756   2.2946e-05
enh49106     1   36631200   36632200      2       1  150064       3.9408   4.0604e-05
enh49109     1   36641300   36642300      2       1  150064       2.6942    0.0035279
enh49112     1   36645100   36646100      1       1  150064       2.9811     0.001436
enh49114     1   36653200   36654200      4       2  150064       2.5472    0.0054291
enh49194     1   38197700   38198700      1       1  150064        2.104      0.01769
enh49195     1   38204900   38205900      2       1  150064        1.783     0.037296
enh49198     1   38271800   38272800      4       2  150064       2.3417     0.009599
enh49201     1   38278700   38279700      1       1  150064       3.2541    0.0005687
enh49210     1   38322700   38323700      1       1  150064       3.1702    0.0007616
enh49215     1   38388600   38389600      2       1  150064       1.9326     0.026641
enh49217     1   38395400   38396400      5       2  150064       2.8028     0.002533
enh49222     1   38453500   38454500      1       1  150064        2.104      0.01769
enh49237     1   38939700   38940700      5       2  150064       2.2074     0.013644
enh49253     1   39468800   39469800      1       1  150064       2.3639     0.009042
enh49254     1   39492800   39493800      5       2  150064       1.7435     0.040624
enh49256     1   39541900   39542900      2       1  150064       2.9168    0.0017683
enh49260     1   39568500   39569500      1       1  150064        1.984      0.02363
enh49263     1   39581900   39582900      3       1  150064       2.2439     0.012419
enh49277     1   39648900   39649900      2       1  150064       1.8156     0.034712
enh49279     1   39650600   39651600      1       1  150064       1.7696       0.0384
enh49280     1   39651100   39652100      2       1  150064       2.1225     0.016899
enh49290     1   39696400   39697400      1       1  150064       1.7105      0.04359
enh49304     1   39859100   39860100      2       1  150064       1.7647     0.038809
enh49306     1   39863000   39864000      4       2  150064       2.4163    0.0078392
enh49315     1   39916300   39917300      2       1  150064       1.7229      0.04245
enh49316     1   39974400   39975400      3       2  150064       2.0358     0.020885
enh49317     1   39991200   39992200      3       1  150064       2.5327    0.0056586
enh49322     1   40027000   40028000      2       1  150064       1.8484     0.032271
enh49323     1   40031700   40032700      3       2  150064       2.7139    0.0033246
enh49332     1   40090800   40091800      2       1  150064       1.7941     0.036396
enh49334     1   40118700   40119700      4       2  150064       1.7309     0.041736
enh49336     1   40166700   40167700      2       1  150064       2.5858    0.0048577
enh49347     1   40340800   40341800      1       1  150064       1.8639      0.03117
enh49353     1   40362200   40363200      3       2  150064       2.9081    0.0018181
enh49354     1   40363700   40364700      1       1  150064       2.2546      0.01208
enh49397     1   40842600   40843600      3       2  150064       2.0006      0.02272
enh49400     1   40848000   40849000      2       1  150064       1.7513     0.039945
enh49406     1   40862900   40863900      1       1  150064       2.5134     0.005979
enh49407     1   40864000   40865000      3       2  150064        2.095     0.018086
enh49416     1   40998000   40999000      3       2  150064       1.9022     0.028572
enh49425     1   41155800   41156800      3       2  150064       2.3236     0.010073
enh49426     1   41159400   41160400      4       2  150064       2.4007     0.008182
enh49428     1   41170200   41171200      2       1  150064        2.747     0.003007
enh49430     1   41178300   41179300      2       1  150064        2.522    0.0058352
enh49432     1   41183100   41184100      2       1  150064       2.8867    0.0019466
enh49434     1   41197300   41198300      4       2  150064       1.9352     0.026483
enh49436     1   41215000   41216000      4       2  150064       2.1047      0.01766
enh49437     1   41220400   41221400      3       1  150064       2.2407     0.012522
enh49441     1   41239100   41240100      4       2  150064       1.6712     0.047345
enh49446     1   41274500   41275500      4       2  150064       3.0359    0.0011992
enh49463     1   41433000   41434000      9       3  150064       2.6236    0.0043507
enh49464     1   41447100   41448100      2       1  150064       2.1477     0.015868
enh49465     1   41452600   41453600      3       2  150064       3.8733   5.3695e-05
enh49467     1   41469100   41470100      3       2  150064       2.6594    0.0039144
enh49469     1   41480800   41481800      6       4  150064       1.7816     0.037406
enh49475     1   41574700   41575700      3       2  150064       2.5747     0.005017
enh49476     1   41588600   41589600      3       1  150064       2.0114     0.022144
enh49481     1   41697900   41698900      2       1  150064       1.6904     0.045478
enh49483     1   41700200   41701200      6       3  150064        2.127      0.01671
enh49496     1   41837600   41838600      3       2  150064        2.364    0.0090392
enh49497     1   41853200   41854200      2       1  150064       1.9565     0.025206
enh49501     1   41897300   41898300      6       2  150064       2.0776     0.018874
enh49502     1   41898600   41899600      2       1  150064        2.695    0.0035195
enh49511     1   41960700   41961700      5       2  150064       3.6371   0.00013785
enh49512     1   41962400   41963400      4       2  150064       2.6271    0.0043063
enh49586     1   42858500   42859500      3       1  150064       2.3535    0.0092979
enh49627     1   43415200   43416200      9       3  150064       2.4861     0.006457
enh49630     1   43420700   43421700      3       1  150064         2.19     0.014263
enh49660     1   43748900   43749900      1       1  150064       1.8866      0.02961
enh49664     1   43759900   43760900      2       1  150064        2.976    0.0014603
enh49666     1   43778900   43779900      2       1  150064       2.9815    0.0014343
enh49673     1   43826700   43827700      1       1  150064       2.7397     0.003075
enh49675     1   43836000   43837000      3       2  150064       2.8528    0.0021666
enh49679     1   43856500   43857500      3       1  150064       3.6146   0.00015038
enh49680     1   43870900   43871900      3       1  150064       3.3585   0.00039177
enh49682     1   43901500   43902500      1       1  150064       3.6156    0.0001498
enh49684     1   43917700   43918700      2       1  150064       2.3167     0.010261
enh49685     1   43921000   43922000      1       1  150064       3.6151    0.0001501
enh49687     1   43938300   43939300      1       1  150064       3.0047     0.001329
enh49690     1   43989300   43990300      5       2  150064       1.6586     0.048601
enh49693     1   44002400   44003400      1       1  150064       2.9111     0.001801
enh49695     1   44005400   44006400      2       1  150064       2.8263    0.0023541
enh49696     1   44006800   44007800      2       1  150064       1.9089     0.028134
enh49697     1   44012600   44013600      3       2  150064       2.8609    0.0021123
enh49698     1   44013700   44014700      4       2  150064       2.7468    0.0030086
enh49699     1   44014900   44015900      2       1  150064       2.2531     0.012127
enh49701     1   44019000   44020000      1       1  150064       2.3878     0.008474
enh49702     1   44022500   44023500      1       1  150064       2.9139     0.001785
enh49703     1   44025400   44026400      5       2  150064       3.2363   0.00060535
enh49706     1   44034400   44035400      3       2  150064       4.2355   1.1403e-05
enh49707     1   44037000   44038000      2       1  150064       5.9275   1.5374e-09
enh49708     1   44038600   44039600      3       1  150064       2.2899     0.011014
enh49709     1   44047400   44048400      5       2  150064       2.8226    0.0023819
enh49710     1   44051700   44052700     10       3  150064       3.5555   0.00018864
enh49711     1   44113900   44114900      3       1  150064       3.3624   0.00038635
enh49712     1   44117800   44118800      4       2  150064       3.8625    5.612e-05
enh49714     1   44131700   44132700      2       1  150064         2.51    0.0060361
enh49717     1   44177400   44178400      1       1  150064       3.1581     0.000794
enh49718     1   44222800   44223800      3       2  150064       1.8543     0.031851
enh49719     1   44228700   44229700      1       1  150064       3.2448    0.0005877
enh49720     1   44248800   44249800      3       2  150064       3.7981   7.2899e-05
enh49721     1   44252000   44253000      3       2  150064       1.9596     0.025019
enh49726     1   44300100   44301100      2       1  150064       2.7912    0.0026254
enh49730     1   44318700   44319700      2       1  150064        3.435   0.00029627
enh49733     1   44334000   44335000      2       1  150064       2.8449    0.0022214
enh49734     1   44350200   44351200      3       2  150064       3.7355    9.368e-05
enh49736     1   44400200   44401200      2       1  150064       2.2372     0.012635
enh49737     1   44402400   44403400      4       2  150064        2.011      0.02216
enh49739     1   44414600   44415600      4       2  150064       2.5208    0.0058543
enh49741     1   44417000   44418000      1       1  150064       3.1562    0.0007992
enh49744     1   44439100   44440100      2       1  150064       1.9816     0.023762
enh49745     1   44446600   44447600      3       2  150064       1.9206     0.027392
enh49747     1   44452300   44453300      1       1  150064       2.2904        0.011
enh49748     1   44455900   44456900      1       1  150064       2.0898      0.01832
enh49749     1   44458100   44459100      1       1  150064       2.9213     0.001743
enh49756     1   44525500   44526500      3       2  150064       1.8247     0.034027
enh49759     1   44543000   44544000      2       1  150064       2.3138     0.010339
enh49760     1   44677500   44678500      1       1  150064       2.7892     0.002642
enh49761     1   44680100   44681100      2       1  150064       1.8408     0.032822
enh49764     1   44702400   44703400      1       1  150064       1.9217      0.02732
enh49765     1   44704900   44705900      2       1  150064       2.2454      0.01237
enh49768     1   44739800   44740800      3       1  150064        2.411    0.0079548
enh49788     1   45060300   45061300      2       1  150064       1.7146     0.043208
enh49952     1   46981800   46982800      6       3  150064       2.5609    0.0052202
enh49955     1   46993100   46994100      1       1  150064       1.7653      0.03876
enh49987     1   47229200   47230200      1       1  150064        1.852      0.03201
enh49989     1   47264400   47265400      4       2  150064       1.8286      0.03373
enh49997     1   47640600   47641600      4       2  150064       1.8457     0.032464
enh50034     1   48275200   48276200      1       1  150064       2.2209      0.01318
enh50040     1   48309400   48310400      4       2  150064         2.42    0.0077594
enh50059     1   48527100   48528100      3       2  150064       1.6655     0.047904
enh50060     1   48532100   48533100      3       2  150064       1.7295     0.041856
enh50081     1   49240700   49241700      5       3  150064       1.6972     0.044829
enh50086     1   51117000   51118000      1       1  150064       1.8274      0.03382
enh50108     1   51733000   51734000      2       1  150064       1.7671     0.038602
enh50138     1   51985700   51986700      4       2  150064       1.6839     0.046102
enh50141     1   52029300   52030300      1       1  150064       1.8693      0.03079
enh50239     1   53641700   53642700      4       2  150064       1.9399     0.026196
enh50240     1   53649100   53650100      5       2  150064       2.9085    0.0018157
enh50242     1   53660900   53661900      1       1  150064        2.074      0.01904
enh50243     1   53664200   53665200      2       1  150064       3.0935   0.00098902
enh50244     1   53679800   53680800      2       1  150064       2.1224     0.016902
enh50245     1   53684300   53685300      2       1  150064       2.1388     0.016228
enh50247     1   53702200   53703200      4       2  150064       2.5829    0.0048987
enh50249     1   53709200   53710200      1       1  150064       2.9811     0.001436
enh50251     1   53722400   53723400      3       1  150064       2.6242     0.004343
enh50252     1   53758900   53759900      1       1  150064       1.8966      0.02894
enh50253     1   53760900   53761900      4       2  150064       2.7273    0.0031924
enh50282     1   54448200   54449200      2       1  150064       2.3025     0.010653
enh50284     1   54483200   54484200      4       2  150064       1.6528     0.049182
enh50302     1   54685200   54686200      3       2  150064       2.1506     0.015755
enh50303     1   54687600   54688600      3       2  150064        2.643     0.004109
enh50305     1   54694600   54695600      2       1  150064       2.0398     0.020687
enh50337     1   54788000   54789000      1       1  150064       2.0393      0.02071
enh50347     1   54815600   54816600      1       1  150064       1.7965      0.03621
enh50350     1   54825100   54826100      1       1  150064       1.7084      0.04378
enh50353     1   54836300   54837300      2       1  150064       2.0707     0.019196
enh50354     1   54838300   54839300      2       1  150064       2.0517     0.020098
enh50357     1   54848700   54849700      7       1  150064       2.1579     0.015466
enh50358     1   54850900   54851900      4       1  150064       1.9154     0.027719
enh50402     1   55323300   55324300      4       2  150064       1.9801     0.023847
enh50403     1   55326600   55327600      8       3  150064       2.1813      0.01458
enh50451     1   56001800   56002800      6       3  150064       1.9712     0.024351
enh50454     1   56160300   56161300      2       1  150064       2.2876     0.011081
enh50481     1   56902700   56903700      8       2  150064        2.495    0.0062976
enh50521     1   57283400   57284400      6       3  150064       1.8008      0.03587
enh50563     1   59323500   59324500      3       2  150064       2.1509     0.015741
enh50608     1   59645600   59646600      5       2  150064       2.0582     0.019786
enh50659     1   60204200   60205200      2       1  150064       1.9809     0.023799
enh50662     1   60224200   60225200      2       1  150064       2.2913     0.010974
enh50676     1   61087200   61088200      5       2  150064       3.5138   0.00022085
enh50685     1   61449200   61450200      2       1  150064        1.737     0.041192
enh50686     1   61455100   61456100      4       2  150064       1.7392     0.041002
enh50687     1   61455600   61456600      2       1  150064       2.5657    0.0051491
enh50728     1   61696000   61697000      3       1  150064       1.8764     0.030301
enh50730     1   61709600   61710600      2       1  150064       2.0865     0.018466
enh50742     1   61863800   61864800      3       1  150064       1.6504     0.049435
enh50744     1   61869400   61870400      1       1  150064       2.1912      0.01422
enh50749     1   62071600   62072600      1       1  150064       2.1604      0.01537
enh50773     1   62849800   62850800      1       1  150064       2.0361      0.02087
enh50845     1   64504600   64505600      1       1  150064       2.6022     0.004631
enh50855     1   64947800   64948800      1       1  150064       1.7013      0.04444
enh50857     1   64961600   64962600      2       1  150064       2.0564      0.01987
enh50872     1   65151800   65152800      1       1  150064        2.173      0.01489
enh50882     1   65341300   65342300      1       1  150064       3.2325    0.0006135
enh50891     1   65379400   65380400      3       2  150064       2.9212    0.0017436
enh50893     1   65382600   65383600      4       2  150064        3.012    0.0012975
enh50895     1   65388300   65389300      4       2  150064       2.0678     0.019328
enh50896     1   65391100   65392100      1       1  150064       2.8801     0.001988
enh50899     1   65399100   65400100      3       2  150064       2.5166    0.0059254
enh50901     1   65404400   65405400      2       1  150064       1.8888     0.029458
enh50902     1   65405300   65406300      3       2  150064        3.289   0.00050272
enh50904     1   65412600   65413600      2       1  150064       2.8544    0.0021562
enh50906     1   65415800   65416800      2       1  150064       2.2473     0.012311
enh50907     1   65416500   65417500      1       1  150064       3.1234    0.0008938
enh50909     1   65419600   65420600      2       1  150064       1.9861     0.023509
enh50910     1   65421600   65422600      2       1  150064       2.4354    0.0074375
enh50911     1   65423400   65424400      8       2  150064       2.5629    0.0051894
enh50912     1   65427600   65428600      5       2  150064       2.9459    0.0016099
enh50920     1   65521000   65522000      5       2  150064       1.9944     0.023054
enh50922     1   65529800   65530800      3       2  150064       1.7161     0.043068
enh50925     1   65573900   65574900      2       1  150064        2.055     0.019941
enh50926     1   65606900   65607900      3       2  150064       2.2135     0.013432
enh50927     1   65615100   65616100      2       1  150064       2.3592    0.0091569
enh50932     1   65640100   65641100      5       1  150064       1.8082     0.035289
enh50933     1   65641600   65642600      3       2  150064       2.0039     0.022542
enh50939     1   65932800   65933800      8       3  150064       1.8564     0.031702
enh50942     1   66153100   66154100      4       2  150064       2.8438    0.0022287
enh50944     1   66277600   66278600      1       1  150064       1.6821      0.04627
enh50945     1   66414400   66415400      4       2  150064        2.249     0.012257
enh50956     1   66736000   66737000      4       2  150064       2.8558    0.0021463
enh50961     1   66766900   66767900      3       1  150064        2.034     0.020978
enh51014     1   67858900   67859900      2       1  150064       2.2355     0.012693
enh51021     1   68000300   68001300      3       1  150064       1.7031     0.044274
enh51022     1   68001800   68002800      4       2  150064        1.869      0.03081
enh51023     1   68002900   68003900      2       1  150064       2.2326     0.012789
enh51024     1   68005700   68006700      5       3  150064        1.683     0.046184
enh51034     1   68078200   68079200      2       1  150064       1.6808     0.046401
enh51035     1   68084100   68085100      3       2  150064       2.2176     0.013291
enh51045     1   68154600   68155600      5       2  150064       2.2618     0.011855
enh51046     1   68166200   68167200      4       2  150064       1.9657     0.024668
enh51048     1   68174700   68175700      2       1  150064       1.8513     0.032063
enh51068     1   68220500   68221500      1       1  150064       2.4668     0.006817
enh51075     1   68257400   68258400      3       1  150064       3.6703   0.00012111
enh51076     1   68259200   68260200      3       2  150064       3.2428   0.00059183
enh51077     1   68268800   68269800      4       2  150064       2.9318     0.001685
enh51078     1   68278100   68279100      5       2  150064       2.6452    0.0040827
enh51080     1   68285700   68286700      2       1  150064       1.9004     0.028691
enh51081     1   68288900   68289900      3       2  150064       2.1793     0.014654
enh51082     1   68290600   68291600      3       1  150064       1.8229      0.03416
enh51084     1   68295400   68296400      3       2  150064       3.7091   0.00010398
enh51085     1   68299400   68300400      3       1  150064       3.7181   0.00010036
enh51086     1   68303700   68304700      5       2  150064       3.9573   3.7908e-05
enh51087     1   68305600   68306600      2       1  150064       2.7815    0.0027057
enh51088     1   68315900   68316900      5       2  150064       2.6032    0.0046185
enh51089     1   68363000   68364000      6       2  150064       2.9791    0.0014456
enh51095     1   68607200   68608200      2       1  150064       2.2727     0.011521
enh51130     1   70896200   70897200      9       4  150064       2.9156    0.0017752
enh51138     1   71622700   71623700      2       1  150064       2.6701    0.0037912
enh51141     1   74058300   74059300      4       2  150064       3.2624   0.00055242
enh51142     1   74059000   74060000      2       1  150064       2.2666     0.011706
enh51161     1   76619400   76620400      2       1  150064       1.6795     0.046531
enh51189     1   78353000   78354000      9       4  150064       2.7102    0.0033617
enh51193     1   78446500   78447500      1       1  150064        2.645     0.004084
enh51194     1   78449200   78450200      2       1  150064       1.7929     0.036491
enh51197     1   78474800   78475800      1       1  150064       2.0598      0.01971
enh51216     1   79114600   79115600      1       1  150064       2.3844     0.008554
enh51219     1   81498400   81499400      1       1  150064       1.8845      0.02975
enh51229     1   82145800   82146800      2       1  150064       2.3654    0.0090047
enh51230     1   82169400   82170400      4       2  150064       2.8812    0.0019809
enh51245     1   84157600   84158600      3       2  150064       2.2405     0.012529
enh51246     1   84226200   84227200      7       3  150064        2.706    0.0034046
enh51249     1   84284300   84285300      2       1  150064       3.7057   0.00010539
enh51252     1   84542100   84543100      1       1  150064       1.8123      0.03497
enh51257     1   84614000   84615000      1       1  150064       1.8473      0.03235
enh51258     1   84621700   84622700      2       1  150064       2.1147     0.017226
enh51259     1   84639500   84640500      1       1  150064        1.923      0.02724
enh51275     1   84966400   84967400      3       2  150064       2.3468    0.0094689
enh51284     1   85105500   85106500      7       3  150064       1.6647     0.047982
enh51297     1   85319800   85320800      3       1  150064       2.2982     0.010774
enh51298     1   85378800   85379800      4       1  150064       1.8566     0.031685
enh51302     1   85528100   85529100      3       2  150064        2.324     0.010064
enh51309     1   85694900   85695900      3       1  150064       1.9541     0.025342
enh51316     1   85728500   85729500      1       1  150064       2.0187      0.02176
enh51318     1   85738400   85739400      4       2  150064       1.8228     0.034165
enh51326     1   85779400   85780400      2       1  150064        2.087     0.018442
enh51329     1   85808200   85809200      7       4  150064       2.0506     0.020152
enh51334     1   85872800   85873800      2       1  150064       1.7445     0.040535
enh51335     1   85893300   85894300      5       2  150064        1.994     0.023076
enh51337     1   85906300   85907300      3       1  150064       1.7187     0.042831
enh51339     1   85914500   85915500      8       3  150064       2.0648     0.019472
enh51340     1   85919000   85920000      2       1  150064       1.8111     0.035059
enh51359     1   86533600   86534600      2       1  150064       1.6626     0.048198
enh51370     1   86992700   86993700      5       2  150064       1.8922     0.029229
enh51405     1   87811500   87812500      3       1  150064       1.7206     0.042657
enh51417     1   88054000   88055000      2       1  150064        1.924     0.027177
enh51420     1   88065400   88066400      2       1  150064       2.9528    0.0015745
enh51421     1   88148900   88149900      5       3  150064       2.0029     0.022593
enh51436     1   88350600   88351600      3       1  150064       2.1125      0.01732
enh51437     1   88353400   88354400      1       1  150064       1.8741      0.03046
enh51482     1   89823600   89824600      4       2  150064       1.7728     0.038134
enh51505     1   90158600   90159600      1       1  150064       1.7242      0.04234
enh51507     1   90184800   90185800      1       1  150064       1.6991      0.04465
enh51515     1   90270100   90271100      5       2  150064       1.9993     0.022786
enh51525     1   90307500   90308500      3       2  150064       2.4101    0.0079752
enh51556     1   91388700   91389700      1       1  150064       2.1654      0.01518
enh51557     1   91391200   91392200      2       1  150064       2.1155     0.017195
enh51558     1   91440000   91441000      1       1  150064       2.1706      0.01498
enh51563     1   91488100   91489100      3       1  150064       2.4412    0.0073191
enh51565     1   91502000   91503000      1       1  150064       2.0965      0.01802
enh51571     1   91965200   91966200      3       2  150064       2.3068     0.010532
enh51575     1   92020700   92021700      4       1  150064       1.7622     0.039015
enh51597     1   92247900   92248900      6       2  150064       2.1497     0.015791
enh51623     1   92765500   92766500      4       2  150064       2.8423    0.0022392
enh51624     1   92766200   92767200      3       2  150064       1.8755     0.030364
enh51625     1   92825600   92826600      2       1  150064       2.5585    0.0052558
enh51626     1   92876300   92877300      2       1  150064        2.789    0.0026438
enh51628     1   92929900   92930900      3       1  150064       3.0893    0.0010033
enh51629     1   93003500   93004500      3       1  150064       3.3912   0.00034792
enh51642     1   93348200   93349200      2       1  150064        1.731     0.041726
enh51645     1   93399600   93400600      3       1  150064       2.5166    0.0059253
enh51646     1   93402600   93403600      3       1  150064        1.678     0.046675
enh51649     1   93416200   93417200      2       1  150064        1.846     0.032449
enh51654     1   93438400   93439400      1       1  150064       1.6825      0.04624
enh51655     1   93440100   93441100      3       2  150064       2.2926     0.010936
enh51657     1   93459000   93460000      1       1  150064       2.0825      0.01865
enh51683     1   93919400   93920400      1       1  150064       1.8003      0.03591
enh51691     1   94051200   94052200      5       2  150064       1.7339     0.041472
enh51775     1   94992900   94993900      1       1  150064       2.1873      0.01436
enh51821     1   95319500   95320500      2       1  150064        1.685     0.045994
enh51823     1   95330100   95331100      4       2  150064       1.7244     0.042316
enh51825     1   95349100   95350100      3       2  150064       2.2582     0.011965
enh51840     1   95448300   95449300      3       2  150064        1.731     0.041722
enh51846     1   95508000   95509000      3       1  150064       1.6504     0.049428
enh51847     1   95532300   95533300      2       1  150064       2.9303    0.0016934
enh51849     1   95549600   95550600      5       2  150064        2.083     0.018623
enh51850     1   95552300   95553300      3       1  150064       2.2242     0.013066
enh51854     1   95581600   95582600      4       2  150064       4.1881   1.4067e-05
enh51857     1   96881800   96882800      4       2  150064       2.8778    0.0020024
enh51858     1   96953200   96954200      1       1  150064       2.9066     0.001827
enh51862     1   97186000   97187000      2       1  150064       1.7221     0.042524
enh51863     1   97189300   97190300      3       1  150064       3.8876   5.0622e-05
enh51864     1   97195900   97196900      4       2  150064        3.075    0.0010527
enh51865     1   97213200   97214200      2       1  150064       2.1013     0.017805
enh51868     1   97610000   97611000      1       1  150064       3.3871    0.0003532
enh51869     1   98096300   98097300      1       1  150064       2.5085     0.006062
enh51870     1   98224100   98225100      1       1  150064       2.9854     0.001416
enh51871     1   98262200   98263200      2       1  150064       2.1589     0.015429
enh51873     1   98368900   98369900      1       1  150064       6.0887    5.691e-10
enh51874     1   98370200   98371200      3       2  150064       5.1913   1.0442e-07
enh51875     1   98377000   98378000      1       1  150064       6.0414    7.639e-10
enh51876     1   98382500   98383500      1       1  150064       6.4573    5.331e-11
enh51877     1   98383200   98384200      3       2  150064       5.4966   1.9356e-08
enh51886     1   99170600   99171600      1       1  150064       1.9897      0.02331
enh51948     1  101347800  101348800      1       1  150064       2.9451     0.001614
enh51988     1  108346200  108347200      8       1  150064       2.5616    0.0052101
enh51993     1  108438200  108439200      4       1  150064       2.0387     0.020739
enh51994     1  108439600  108440600      6       2  150064       1.8204     0.034349
enh51995     1  108442800  108443800      5       3  150064        1.776     0.037864
enh52005     1  108660500  108661500      6       3  150064       1.9794     0.023886
enh52007     1  108740100  108741100      6       2  150064       2.6406    0.0041376
enh52109     1  110077800  110078800      2       1  150064         1.88     0.030057
enh52128     1  110186100  110187100      2       1  150064       2.0658     0.019423
enh52129     1  110191700  110192700      2       1  150064       2.1548     0.015589
enh52162     1  110438500  110439500      6       2  150064       1.8306     0.033578
enh52181     1  110545300  110546300      1       1  150064        1.927      0.02699
enh52189     1  110599000  110600000      1       1  150064       2.2328      0.01278
enh52191     1  110745600  110746600      1       1  150064       2.2414       0.0125
enh52205     1  110892800  110893800      2       1  150064       2.1775     0.014723
enh52207     1  110922400  110923400      4       2  150064       1.8111     0.035066
enh52208     1  110926600  110927600      2       1  150064       1.8599     0.031452
enh52218     1  111019800  111020800      1       1  150064       2.4479     0.007185
enh52231     1  111323000  111324000      4       2  150064       2.3344    0.0097885
enh52232     1  111329600  111330600      6       2  150064       2.6356    0.0041997
enh52256     1  111994300  111995300      2       1  150064       2.2203     0.013199
enh52272     1  112134400  112135400      3       2  150064       2.8477     0.002202
enh52274     1  112139100  112140100      1       1  150064       2.2492      0.01225
enh52275     1  112143600  112144600      3       2  150064       2.3225     0.010104
enh52280     1  112165800  112166800      9       4  150064       2.2528     0.012137
enh52282     1  112171300  112172300      2       1  150064       1.9574     0.025151
enh52288     1  112191300  112192300      6       3  150064       1.6979     0.044761
enh52291     1  112202100  112203100      1       1  150064       1.9584      0.02509
enh52304     1  112423800  112424800      3       2  150064       2.0862     0.018482
enh52305     1  112462500  112463500      3       1  150064       2.4432    0.0072786
enh52306     1  112490600  112491600      5       2  150064       1.6947     0.045069
enh52320     1  112934000  112935000      2       1  150064       1.8858     0.029664
enh52321     1  112935500  112936500      3       1  150064       1.6799     0.046484
enh52322     1  112941700  112942700      3       1  150064        2.087     0.018442
enh52323     1  112945000  112946000      3       1  150064       2.8485    0.0021964
enh52324     1  112946400  112947400      1       1  150064        2.414     0.007889
enh52325     1  112947500  112948500      3       1  150064       2.1289     0.016631
enh52326     1  112951900  112952900      3       1  150064       2.3764    0.0087421
enh52327     1  112973100  112974100      3       1  150064       2.3021     0.010664
enh52328     1  112981200  112982200      3       2  150064       2.1976     0.013988
enh52330     1  113007200  113008200      1       1  150064       2.0222      0.02158
enh52332     1  113055200  113056200      1       1  150064       3.8697    5.448e-05
enh52335     1  113087000  113088000      1       1  150064       3.1847    0.0007246
enh52337     1  113106400  113107400      2       1  150064       3.9249   4.3379e-05
enh52338     1  113159400  113160400      3       2  150064       3.7995   7.2484e-05
enh52343     1  113178600  113179600      1       1  150064       3.2955    0.0004912
enh52344     1  113215700  113216700      4       2  150064       3.9815   3.4237e-05
enh52345     1  113218800  113219800      2       1  150064       2.7755    0.0027562
enh52346     1  113240100  113241100      4       1  150064        3.272   0.00053393
enh52347     1  113241300  113242300      2       1  150064       3.6366   0.00013811
enh52392     1  113682700  113683700      1       1  150064       1.6575      0.04871
enh52396     1  113734000  113735000      2       1  150064       1.9779     0.023969
enh52398     1  113742400  113743400      1       1  150064       2.0602      0.01969
enh52400     1  113751800  113752800      1       1  150064       2.0814       0.0187
enh52410     1  113863400  113864400      2       1  150064         1.69     0.045515
enh52466     1  115000400  115001400      2       1  150064       2.0958     0.018052
enh52470     1  115047500  115048500      5       3  150064       1.8665     0.030983
enh52472     1  115050200  115051200      1       1  150064       2.5298     0.005706
enh52481     1  115259500  115260500      2       1  150064       1.9462     0.025816
enh52482     1  115262700  115263700      2       1  150064       3.2518    0.0005734
enh52484     1  115292600  115293600      2       1  150064        2.687    0.0036045
enh52485     1  115295100  115296100      3       2  150064       2.2466     0.012332
enh52489     1  115599300  115600300      2       1  150064       1.9302     0.026792
enh52490     1  115604900  115605900      2       1  150064       2.1718     0.014936
enh52491     1  115611100  115612100      4       2  150064         2.61    0.0045276
enh52493     1  115618400  115619400      6       2  150064       3.2091   0.00066582
enh52494     1  115627600  115628600      3       2  150064         3.46   0.00027013
enh52498     1  115642600  115643600      6       2  150064       3.8735   5.3648e-05
enh52500     1  115677000  115678000      3       1  150064       3.7871     7.62e-05
enh52503     1  115732500  115733500      3       2  150064       1.6909     0.045425
enh52508     1  115906700  115907700      6       2  150064       2.6484    0.0040439
enh52509     1  116012500  116013500      2       1  150064       2.4932    0.0063296
enh52512     1  116185900  116186900      1       1  150064       2.1895      0.01428
enh52531     1  116353400  116354400      4       2  150064       2.1851     0.014441
enh52558     1  116858200  116859200      2       1  150064       2.0875     0.018422
enh52559     1  116861200  116862200      5       2  150064       1.9533     0.025391
enh52602     1  117190200  117191200      1       1  150064       1.7593      0.03926
enh52610     1  117306400  117307400      2       1  150064       2.0483     0.020267
enh52611     1  117311500  117312500      2       1  150064        2.266     0.011725
enh52612     1  117349800  117350800      1       1  150064       3.2432    0.0005909
enh52613     1  117367000  117368000      3       1  150064       3.4645   0.00026559
enh52615     1  117375300  117376300      3       2  150064       2.9293    0.0016989
enh52637     1  117546200  117547200      2       1  150064       1.8658     0.031034
enh52639     1  117551300  117552300      6       4  150064        1.871     0.030674
enh52672     1  118188700  118189700      3       1  150064       1.9446     0.025913
enh52674     1  118206700  118207700      2       1  150064       1.7397     0.040953
enh52736     1  120188200  120189200      1       1  150064       1.9527      0.02543
enh52875     1  145588000  145589000      3       1  150064       1.9471     0.025762
enh52883     1  145727300  145728300      1       1  150064        1.699      0.04466
enh52885     1  146639200  146640200      4       2  150064         2.43    0.0075503
enh52886     1  146649000  146650000      5       3  150064       1.8186     0.034483
enh52887     1  146681700  146682700      7       2  150064       2.0955     0.018061
enh52888     1  146683200  146684200      6       2  150064       2.0291     0.021222
enh52890     1  146694800  146695800      7       2  150064       2.5897    0.0048026
enh52891     1  146697400  146698400      6       3  150064       2.6682    0.0038132
enh52893     1  146709200  146710200      3       1  150064       3.1248   0.00088973
enh52895     1  146716400  146717400      5       2  150064       2.2623     0.011838
enh52896     1  146718700  146719700      5       3  150064       1.7537     0.039744
enh52898     1  146966600  146967600      2       1  150064       2.1904     0.014247
enh52919     1  147234000  147235000      4       2  150064       1.9883     0.023387
enh52937     1  149887500  149888500      1       1  150064       1.7468      0.04034
enh52938     1  149897300  149898300      4       2  150064       1.7368     0.041216
enh52939     1  149904200  149905200      1       1  150064       1.6726       0.0472
enh52952     1  149984400  149985400      3       1  150064       1.7135     0.043312
enh52954     1  149993200  149994200      4       1  150064       1.8382     0.033014
enh52955     1  150022100  150023100      1       1  150064         5.25    7.606e-08
enh52956     1  150036800  150037800      1       1  150064       5.5334     1.57e-08
enh52960     1  150124400  150125400      4       2  150064       4.5844    2.276e-06
enh52961     1  150126300  150127300      1       1  150064       2.7587     0.002902
enh52962     1  150130500  150131500      3       2  150064        4.487   3.6125e-06
enh52963     1  150132200  150133200      4       1  150064       5.4742   2.1975e-08
enh52969     1  150158400  150159400      3       2  150064       4.7642   9.4794e-07
enh52970     1  150159000  150160000      1       1  150064       5.4736    2.205e-08
enh52971     1  150159500  150160500      1       1  150064       5.4736    2.205e-08
enh52973     1  150185000  150186000      3       2  150064       4.6806   1.4303e-06
enh52974     1  150209000  150210000      2       1  150064       1.9992     0.022793
enh52979     1  150241800  150242800      3       1  150064       4.9797   3.1842e-07
enh52980     1  150245100  150246100      2       1  150064       4.3458   6.9391e-06
enh52984     1  150266800  150267800      1       1  150064       1.7334      0.04151
enh52985     1  150294800  150295800      5       2  150064       5.3544   4.2929e-08
enh52986     1  150339400  150340400      3       2  150064       4.0739   2.3115e-05
enh52989     1  150346000  150347000      2       1  150064       4.3419   7.0643e-06
enh52990     1  150347400  150348400      2       1  150064       1.8599      0.03145
enh52991     1  150356200  150357200      4       2  150064       4.4328   4.6508e-06
enh52992     1  150358800  150359800      4       2  150064        4.064   2.4116e-05
enh52993     1  150359300  150360300      2       1  150064       4.2877   9.0281e-06
enh52994     1  150361800  150362800      3       2  150064       4.0914   2.1441e-05
enh52995     1  150377900  150378900      3       2  150064       1.8845     0.029749
enh52997     1  150449800  150450800      2       1  150064       4.9026   4.7291e-07
enh52998     1  150479900  150480900      5       2  150064       1.8588      0.03153
enh52999     1  150481300  150482300      5       3  150064       4.8443   6.3533e-07
enh53000     1  150486700  150487700      2       1  150064       4.1525   1.6446e-05
enh53001     1  150489000  150490000      2       1  150064       4.4767   3.7907e-06
enh53006     1  150536600  150537600      2       1  150064        2.174     0.014852
enh53009     1  150546100  150547100      5       2  150064       1.6844     0.046052
enh53010     1  150553300  150554300      1       1  150064       1.7288      0.04192
enh53016     1  150587300  150588300      3       2  150064       2.6146    0.0044666
enh53026     1  150725400  150726400      4       2  150064       2.4142    0.0078858
enh53030     1  150778800  150779800      2       1  150064       1.7807     0.037479
enh53039     1  150948200  150949200      1       1  150064       1.9752      0.02412
enh53040     1  150950500  150951500      5       2  150064       1.7399     0.040939
enh53045     1  150974100  150975100      3       2  150064       4.2482   1.0772e-05
enh53053     1  151035000  151036000      2       1  150064       1.8598     0.031455
enh53054     1  151041600  151042600      3       2  150064       3.2928   0.00049598
enh53057     1  151104600  151105600      1       1  150064       2.1775      0.01472
enh53058     1  151114600  151115600      4       2  150064       3.2589   0.00055915
enh53059     1  151116000  151117000      4       2  150064        3.239   0.00059973
enh53065     1  151141800  151142800      1       1  150064       1.7299      0.04182
enh53066     1  151142200  151143200      2       1  150064       2.4819    0.0065337
enh53073     1  151228200  151229200      2       1  150064       3.4523   0.00027791
enh53090     1  151373200  151374200      1       1  150064       3.3175    0.0004542
enh53092     1  151426900  151427900      1       1  150064       3.3109     0.000465
enh53093     1  151428700  151429700      3       1  150064       2.1143     0.017243
enh53117     1  151611700  151612700      1       1  150064       2.6561     0.003953
enh53122     1  151685000  151686000      2       1  150064       1.9792     0.023895
enh53142     1  151877800  151878800      2       1  150064       1.9296      0.02683
enh53175     1  153317300  153318300      3       2  150064       2.3053     0.010575
enh53189     1  153498000  153499000      1       1  150064       2.0546      0.01996
enh53215     1  153641400  153642400      3       2  150064         1.92     0.027429
enh53221     1  153702300  153703300      2       1  150064       1.9206     0.027394
enh53232     1  153761300  153762300      1       1  150064       2.5081     0.006069
enh53234     1  153775800  153776800      1       1  150064       3.5823    0.0001703
enh53235     1  153777600  153778600      3       1  150064       3.8478   5.9588e-05
enh53236     1  153814200  153815200      1       1  150064       3.6578    0.0001272
enh53237     1  153821600  153822600      1       1  150064       2.8931     0.001907
enh53238     1  153838700  153839700      1       1  150064       2.2649      0.01176
enh53239     1  153853800  153854800      5       2  150064       2.7157    0.0033063
enh53240     1  153859400  153860400      3       2  150064       3.1057   0.00094922
enh53242     1  153890000  153891000      2       1  150064       2.0632     0.019546
enh53244     1  153896400  153897400      2       1  150064        2.061     0.019652
enh53245     1  153900800  153901800      4       2  150064       2.9509    0.0015842
enh53248     1  153919400  153920400      2       1  150064       2.1054     0.017629
enh53250     1  153931500  153932500      5       3  150064       2.2696     0.011615
enh53251     1  153933500  153934500      2       1  150064       2.7014    0.0034523
enh53252     1  153936800  153937800      2       1  150064       2.0757     0.018962
enh53254     1  153941200  153942200      3       1  150064       2.4604    0.0069387
enh53259     1  153965800  153966800      6       3  150064       2.7704     0.002799
enh53264     1  154149000  154150000      4       2  150064        2.879    0.0019948
enh53274     1  154309700  154310700      3       2  150064       2.2376     0.012622
enh53276     1  154323700  154324700      3       2  150064       1.9547      0.02531
enh53280     1  154358500  154359500      3       1  150064       2.2859      0.01113
enh53289     1  154394900  154395900      6       2  150064       2.1994     0.013925
enh53293     1  154404700  154405700      3       2  150064       1.8075     0.035343
enh53294     1  154407700  154408700      2       1  150064       2.2156     0.013361
enh53296     1  154414100  154415100      2       1  150064       2.7097    0.0033674
enh53297     1  154417200  154418200      2       1  150064       2.0852     0.018525
enh53298     1  154418100  154419100      3       1  150064       2.5301     0.005701
enh53299     1  154420200  154421200      3       1  150064       2.2658     0.011732
enh53303     1  154443500  154444500      1       1  150064       1.7659      0.03871
enh53305     1  154452100  154453100      1       1  150064        1.801      0.03585
enh53309     1  154467700  154468700      2       1  150064       2.0616     0.019625
enh53312     1  154528200  154529200      1       1  150064       2.2665      0.01171
enh53316     1  154595400  154596400      3       2  150064       1.7237      0.04238
enh53331     1  154781700  154782700      4       1  150064       2.0461     0.020374
enh53332     1  154792200  154793200      5       3  150064       4.0317   2.7688e-05
enh53339     1  154831700  154832700      5       2  150064       3.0004    0.0013482
enh53340     1  154834500  154835500      4       2  150064        2.368    0.0089417
enh53342     1  154842800  154843800      1       1  150064       3.8504    5.896e-05
enh53343     1  154849600  154850600      3       1  150064        4.003   3.1278e-05
enh53348     1  154910700  154911700      5       2  150064       3.8442   6.0473e-05
enh53349     1  154912500  154913500      5       2  150064       3.7419   9.1308e-05
enh53350     1  154915600  154916600      5       2  150064       4.0097   3.0401e-05
enh53351     1  154917600  154918600      3       2  150064       2.0732     0.019075
enh53352     1  154923500  154924500      1       1  150064       2.0133      0.02204
enh53353     1  154925200  154926200      1       1  150064       2.1154       0.0172
enh53367     1  154986600  154987600      2       1  150064       3.8204    6.663e-05
enh53368     1  154990900  154991900      1       1  150064       2.3559      0.00924
enh53369     1  154995000  154996000      2       1  150064       3.2291   0.00062084
enh53370     1  155008900  155009900      4       1  150064       3.2453   0.00058655
enh53378     1  155042000  155043000      1       1  150064       1.8595      0.03148
enh53379     1  155043900  155044900      1       1  150064       2.5649     0.005161
enh53394     1  155111000  155112000      2       1  150064       1.7452     0.040475
enh53400     1  155151300  155152300      3       1  150064       2.0673     0.019351
enh53406     1  155189400  155190400      2       1  150064       2.2491     0.012254
enh53407     1  155194800  155195800      2       1  150064       1.9981     0.022851
enh53411     1  155214900  155215900      1       1  150064       2.2046      0.01374
enh53412     1  155219500  155220500      2       1  150064       2.0696     0.019246
enh53414     1  155222900  155223900      1       1  150064       2.1998      0.01391
enh53416     1  155229800  155230800      2       1  150064       2.0295     0.021205
enh53418     1  155241200  155242200      2       1  150064       2.0835     0.018604
enh53421     1  155274400  155275400      2       1  150064       2.0781     0.018851
enh53422     1  155277300  155278300      1       1  150064        2.564     0.005174
enh53425     1  155289200  155290200      1       1  150064       2.5137     0.005974
enh53429     1  155436700  155437700      2       1  150064       1.7855      0.03709
enh53433     1  155477400  155478400      1       1  150064       2.3163      0.01027
enh53434     1  155505700  155506700      1       1  150064        2.431     0.007528
enh53442     1  155605500  155606500      1       1  150064       2.7108     0.003356
enh53444     1  155618000  155619000      1       1  150064       2.5906      0.00479
enh53457     1  155850100  155851100      2       1  150064       1.9298     0.026816
enh53459     1  155862800  155863800      1       1  150064       3.1041    0.0009543
enh53460     1  155879000  155880000      1       1  150064       1.9714      0.02434
enh53462     1  155898900  155899900      2       1  150064       2.8539    0.0021592
enh53463     1  155907800  155908800      2       1  150064       2.6992    0.0034752
enh53464     1  155909200  155910200      1       1  150064       1.9564      0.02521
enh53465     1  155914300  155915300      2       1  150064        1.843     0.032664
enh53468     1  155940900  155941900      2       1  150064       2.3704    0.0088844
enh53472     1  155958200  155959200      1       1  150064       2.4907     0.006375
enh53473     1  155959800  155960800      2       1  150064       2.8238    0.0023733
enh53475     1  155974100  155975100      3       1  150064        3.677   0.00011798
enh53477     1  155995000  155996000      5       3  150064       2.5894    0.0048067
enh53481     1  156033300  156034300      1       1  150064       1.7568      0.03948
enh53485     1  156060000  156061000      2       1  150064       1.8362     0.033167
enh53486     1  156066200  156067200      1       1  150064       1.6961      0.04493
enh53487     1  156071400  156072400      3       2  150064       2.0683     0.019306
enh53491     1  156088500  156089500      2       1  150064       1.6726     0.047208
enh53493     1  156100200  156101200      5       1  150064       1.6464     0.049836
enh53494     1  156109500  156110500      4       2  150064       1.7656     0.038731
enh53498     1  156120500  156121500      3       2  150064       2.1271     0.016705
enh53502     1  156131800  156132800      2       1  150064       2.9325     0.001681
enh53516     1  156197800  156198800      3       2  150064       1.6802     0.046461
enh53545     1  156551700  156552700      1       1  150064       1.7418      0.04077
enh53552     1  156581800  156582800      2       1  150064       2.0303     0.021162
enh53563     1  156709200  156710200      3       2  150064        1.714     0.043261
enh53564     1  156711500  156712500      4       2  150064       2.4346    0.0074544
enh53570     1  156771000  156772000      2       1  150064       1.7927     0.036514
enh53603     1  157209600  157210600      5       1  150064       1.9593     0.025036
enh53629     1  157961900  157962900      1       1  150064        1.748      0.04023
enh53664     1  159083500  159084500      2       1  150064       2.6704    0.0037886
enh53688     1  159888500  159889500      1       1  150064       1.8152      0.03475
enh53698     1  159973900  159974900      4       2  150064       1.6588     0.048581
enh53699     1  159993500  159994500      2       1  150064       1.9411     0.026124
enh53700     1  159999300  160000300      1       1  150064       1.9906      0.02326
enh53704     1  160064000  160065000      2       1  150064        2.272     0.011542
enh53715     1  160163100  160164100      4       2  150064       2.5539    0.0053259
enh53716     1  160173700  160174700      1       1  150064       3.0586     0.001112
enh53719     1  160216000  160217000      5       1  150064       2.4397    0.0073504
enh53721     1  160226000  160227000      1       1  150064       2.5212     0.005847
enh53722     1  160227100  160228100      1       1  150064       2.5181       0.0059
enh53724     1  160229800  160230800      1       1  150064       2.8501     0.002185
enh53725     1  160233100  160234100      3       1  150064       2.7284    0.0031825
enh53727     1  160255300  160256300      2       1  150064       2.1817     0.014567
enh53730     1  160310200  160311200      1       1  150064       2.7614     0.002878
enh53731     1  160314400  160315400      1       1  150064       2.4281     0.007589
enh53732     1  160315800  160316800      1       1  150064       2.4925     0.006342
enh53734     1  160345900  160346900      6       2  150064       2.4663    0.0068263
enh53738     1  160377800  160378800      5       2  150064       2.1186     0.017063
enh53740     1  160398600  160399600      3       2  150064       2.2241     0.013071
enh53771     1  160654600  160655600      2       1  150064       2.3982    0.0082382
enh53792     1  160846200  160847200      4       1  150064        1.869     0.030814
enh53795     1  160916800  160917800      2       1  150064       1.9162      0.02767
enh53840     1  161154600  161155600      1       1  150064        2.099      0.01791
enh53847     1  161179400  161180400      1       1  150064       2.1338      0.01643
enh53852     1  161197900  161198900      1       1  150064       1.9315      0.02671
enh53868     1  161468900  161469900      2       1  150064        2.616    0.0044487
enh53869     1  161482300  161483300      1       1  150064       2.1487      0.01583
enh53906     1  162161500  162162500      3       1  150064       1.8799     0.030062
enh53908     1  162165700  162166700      4       2  150064       1.8179     0.034539
enh53909     1  162166800  162167800      6       3  150064       1.7783     0.037674
enh53910     1  162176700  162177700      3       2  150064       2.0176     0.021818
enh53911     1  162183800  162184800      5       2  150064        1.892     0.029245
enh53922     1  162323100  162324100      1       1  150064       1.6608      0.04838
enh53936     1  162534800  162535800      3       2  150064       1.8788     0.030133
enh53956     1  162679500  162680500      4       2  150064       1.6848     0.046018
enh53965     1  163136200  163137200      3       2  150064       2.9387     0.001648
enh53966     1  163141200  163142200      5       2  150064       2.3108     0.010423
enh54022     1  164740000  164741000      3       1  150064       1.7166     0.043025
enh54027     1  164763400  164764400      2       1  150064       1.8374     0.033078
enh54029     1  164770000  164771000      4       2  150064       1.9239     0.027183
enh54031     1  164774900  164775900      4       1  150064       2.0457     0.020393
enh54045     1  165570600  165571600      8       4  150064       1.9019     0.028591
enh54046     1  165597600  165598600     10       2  150064        2.074      0.01904
enh54047     1  165598600  165599600      8       2  150064       1.8212     0.034289
enh54051     1  165616500  165617500      5       2  150064       1.7689     0.038455
enh54054     1  165707200  165708200      4       2  150064       2.9292    0.0016991
enh54056     1  165733100  165734100      3       1  150064       2.9216    0.0017414
enh54057     1  165734800  165735800      2       1  150064       1.8548     0.031813
enh54059     1  165739400  165740400      3       2  150064       2.0668     0.019375
enh54064     1  165810800  165811800      4       2  150064       2.0894     0.018337
enh54065     1  165811900  165812900      4       2  150064       1.9413      0.02611
enh54066     1  165818300  165819300      2       1  150064       1.7394     0.040981
enh54067     1  165820100  165821100      2       1  150064       1.7741      0.03802
enh54068     1  165822800  165823800      2       1  150064       2.2411     0.012509
enh54069     1  165825000  165826000      4       2  150064       2.2535     0.012115
enh54070     1  165828800  165829800      3       1  150064       2.2977      0.01079
enh54091     1  166439000  166440000      2       1  150064       2.7182     0.003282
enh54098     1  166843500  166844500      2       1  150064       3.4847   0.00024635
enh54111     1  167131700  167132700      7       3  150064       1.8686     0.030841
enh54214     1  168053600  168054600      1       1  150064       2.2271      0.01297
enh54229     1  168289600  168290600      4       2  150064       1.8115     0.035028
enh54233     1  168356000  168357000      2       1  150064       2.0245     0.021461
enh54239     1  168408800  168409800      2       1  150064       2.0125     0.022083
enh54275     1  168986500  168987500      4       2  150064       1.6838     0.046109
enh54290     1  169087800  169088800      9       2  150064       2.1646     0.015211
enh54291     1  169090600  169091600      5       2  150064       2.3255     0.010024
enh54325     1  170037800  170038800      2       1  150064       2.1519     0.015702
enh54356     1  171366100  171367100      8       3  150064       2.3192     0.010192
enh54359     1  171404000  171405000      8       3  150064       1.8483     0.032283
enh54377     1  171767800  171768800      4       2  150064       2.2178     0.013284
enh54378     1  171769700  171770700      3       1  150064       2.1251     0.016787
enh54398     1  172312400  172313400      2       1  150064       1.8722     0.030589
enh54400     1  172326300  172327300      2       1  150064       1.8137     0.034864
enh54401     1  172329100  172330100      1       1  150064       1.8053      0.03551
enh54403     1  172352200  172353200      1       1  150064       2.5269     0.005753
enh54404     1  172359400  172360400      6       2  150064       2.4499    0.0071439
enh54406     1  172363500  172364500      5       2  150064       1.8473     0.032352
enh54407     1  172368200  172369200      3       2  150064       1.9916     0.023205
enh54419     1  172500000  172501000      3       2  150064       1.6888     0.045631
enh54441     1  172864400  172865400      1       1  150064       1.8182      0.03452
enh54462     1  173388800  173389800      5       2  150064       2.6576    0.0039345
enh54463     1  173391300  173392300      5       2  150064       2.0802     0.018753
enh54464     1  173394800  173395800      1       1  150064        2.168      0.01508
enh54465     1  173398000  173399000      4       2  150064       2.3375    0.0097071
enh54467     1  173442800  173443800      4       2  150064       1.7748     0.037967
enh54468     1  173448800  173449800      2       1  150064       2.3269    0.0099847
enh54471     1  173685800  173686800      1       1  150064       3.4989    0.0002336
enh54474     1  173838700  173839700      2       1  150064       3.0471    0.0011552
enh54477     1  173967100  173968100      3       1  150064       3.5217   0.00021441
enh54478     1  173974100  173975100      2       1  150064       2.9816    0.0014339
enh54479     1  173977600  173978600      7       1  150064       3.3508   0.00040295
enh54480     1  173986400  173987400      3       1  150064       3.3591   0.00039099
enh54481     1  173987600  173988600      3       2  150064       3.4074   0.00032796
enh54482     1  173988300  173989300      1       1  150064       3.5227    0.0002136
enh54485     1  174130400  174131400      3       1  150064       2.9874    0.0014067
enh54487     1  174134300  174135300      2       1  150064       2.1375     0.016277
enh54488     1  174135300  174136300      1       1  150064       2.9457     0.001611
enh54490     1  174159200  174160200      1       1  150064       3.3159    0.0004567
enh54491     1  174175200  174176200      3       2  150064       2.9516    0.0015809
enh54493     1  174235900  174236900      1       1  150064       3.2746    0.0005291
enh54494     1  174238500  174239500      3       1  150064       1.9721     0.024302
enh54495     1  174242800  174243800      1       1  150064       2.7696     0.002806
enh54496     1  174328200  174329200      2       1  150064       2.0884      0.01838
enh54497     1  174658300  174659300      1       1  150064       2.0447      0.02044
enh54498     1  174767700  174768700      1       1  150064       3.2494    0.0005783
enh54505     1  174885500  174886500      2       1  150064       2.8679    0.0020657
enh54512     1  174936500  174937500      2       1  150064       2.1912     0.014219
enh54514     1  174945500  174946500      1       1  150064       2.8844     0.001961
enh54530     1  175138700  175139700      3       1  150064       3.2591   0.00055889
enh54532     1  175151400  175152400      4       2  150064       3.7674   8.2469e-05
enh54533     1  175152900  175153900      3       1  150064       3.2184   0.00064447
enh54534     1  175156500  175157500      2       1  150064       2.6871    0.0036034
enh54535     1  175162500  175163500      4       1  150064       3.3679   0.00037868
enh54544     1  175257000  175258000      2       1  150064       1.8465     0.032413
enh54545     1  175288200  175289200      3       1  150064       1.6749     0.046977
enh54557     1  176027700  176028700      3       2  150064       1.9474     0.025746
enh54565     1  176194700  176195700      3       2  150064       2.0624     0.019585
enh54567     1  176625500  176626500      3       2  150064       1.8445     0.032556
enh54569     1  176662200  176663200      2       1  150064       1.9979     0.022863
enh54570     1  176789200  176790200      6       2  150064       2.1243     0.016823
enh54576     1  177243400  177244400      1       1  150064       4.1036    2.034e-05
enh54577     1  177316000  177317000      1       1  150064       3.8426    6.088e-05
enh54579     1  177319800  177320800      2       1  150064       1.8755     0.030364
enh54580     1  177320800  177321800      3       1  150064       1.9305      0.02677
enh54582     1  177554200  177555200      1       1  150064       1.9656      0.02467
enh54600     1  178025600  178026600      3       2  150064       1.7944     0.036373
enh54601     1  178030100  178031100      2       1  150064       2.7253    0.0032124
enh54620     1  178454000  178455000      1       1  150064       2.5219     0.005836
enh54621     1  178455100  178456100      2       1  150064       1.9743     0.024175
enh54622     1  178456000  178457000      4       2  150064       3.2125   0.00065795
enh54651     1  178942300  178943300      1       1  150064       2.9835     0.001425
enh54669     1  179098200  179099200      4       1  150064       1.6833     0.046155
enh54674     1  179138700  179139700      1       1  150064       2.1591      0.01542
enh54682     1  179199400  179200400      1       1  150064       1.8435      0.03263
enh54688     1  179333600  179334600      4       2  150064         2.81    0.0024768
enh54697     1  179783000  179784000      2       1  150064       1.8026     0.035728
enh54705     1  179853600  179854600      2       1  150064       1.6764     0.046831
enh54711     1  179938300  179939300      3       1  150064       1.7133     0.043328
enh54746     1  180603000  180604000      3       2  150064       2.4954    0.0062902
enh54747     1  180605100  180606100      3       2  150064       4.0046   3.1056e-05
enh54748     1  180612600  180613600      2       1  150064       2.1936     0.014133
enh54752     1  180895800  180896800      3       2  150064       1.8117     0.035014
enh54783     1  181104800  181105800      2       1  150064       1.7918     0.036584
enh54795     1  181410200  181411200      2       1  150064       1.9976     0.022879
enh54796     1  181417300  181418300      2       1  150064       2.3873     0.008486
enh54797     1  181420600  181421600      6       3  150064       1.9067      0.02828
enh54809     1  182115400  182116400      6       3  150064       2.6885    0.0035882
enh54833     1  182306800  182307800      1       1  150064       2.1135      0.01728
enh54834     1  182318000  182319000      3       2  150064       2.3673    0.0089584
enh54850     1  182643600  182644600      5       2  150064        2.867    0.0020718
enh54851     1  182668800  182669800      6       3  150064       2.4436    0.0072699
enh54858     1  182996000  182997000      5       2  150064       1.6532      0.04915
enh54859     1  182998000  182999000      5       2  150064       1.8251     0.033992
enh54898     1  183256000  183257000      2       1  150064       1.8527     0.031966
enh54899     1  183271400  183272400      2       1  150064       1.9562     0.025223
enh54910     1  183443500  183444500      2       1  150064       3.0031    0.0013362
enh54913     1  183449600  183450600      2       1  150064       2.6416    0.0041252
enh54917     1  183547100  183548100      2       1  150064       2.0604      0.01968
enh54920     1  183552500  183553500      2       1  150064       1.7733     0.038089
enh54957     1  183895300  183896300      2       1  150064       2.3203     0.010163
enh54963     1  184022100  184023100      2       1  150064       2.1799     0.014632
enh54964     1  184120200  184121200      1       1  150064       2.2839      0.01119
enh54969     1  184159900  184160900      3       2  150064       1.9501     0.025585
enh54994     1  184430500  184431500      3       2  150064       1.7562     0.039529
enh54998     1  184458200  184459200      2       1  150064        2.751     0.002971
enh55002     1  184476400  184477400      1       1  150064       2.4618     0.006913
enh55003     1  184477900  184478900      4       2  150064       3.1468   0.00082547
enh55007     1  184504300  184505300      2       1  150064       2.7738      0.00277
enh55019     1  184714700  184715700      4       2  150064       2.0694     0.019256
enh55021     1  184725000  184726000      3       1  150064       2.1648       0.0152
enh55042     1  184927900  184928900      6       3  150064       2.1692     0.015034
enh55043     1  184939900  184940900      2       1  150064       2.3995    0.0082089
enh55051     1  185127500  185128500      1       1  150064       1.9047      0.02841
enh55074     1  185506100  185507100      1       1  150064       1.7943      0.03638
enh55096     1  186345900  186346900      1       1  150064       1.7256      0.04221
enh55125     1  192608400  192609400      3       1  150064       1.8552     0.031783
enh55130     1  192873300  192874300      3       1  150064       2.6284     0.004289
enh55135     1  192979700  192980700      3       2  150064       2.6762    0.0037234
enh55140     1  193072000  193073000      1       1  150064       3.0838     0.001022
enh55141     1  193074800  193075800      5       2  150064       2.2378     0.012616
enh55144     1  193089800  193090800      2       1  150064       3.0646    0.0010898
enh55145     1  193093100  193094100      3       1  150064       3.1849   0.00072396
enh55148     1  193151400  193152400      2       1  150064       2.6185    0.0044162
enh55149     1  193157200  193158200      3       1  150064       3.2071   0.00067052
enh55150     1  193159400  193160400      1       1  150064       3.2848    0.0005103
enh55152     1  193279900  193280900      1       1  150064       3.0684     0.001076
enh55168     1  193538400  193539400      4       2  150064       1.7268     0.042105
enh55170     1  193558400  193559400      4       1  150064       1.7019     0.044389
enh55176     1  196369700  196370700      1       1  150064       2.2115       0.0135
enh55181     1  197165600  197166600      3       2  150064       2.8876    0.0019407
enh55185     1  197732500  197733500      2       1  150064       2.4774    0.0066165
enh55188     1  197740000  197741000      2       1  150064       1.8132     0.034902
enh55189     1  197745600  197746600      2       1  150064       2.0544     0.019967
enh55190     1  197751800  197752800      1       1  150064        2.368     0.008942
enh55222     1  198627200  198628200      3       1  150064       1.7577     0.039397
enh55227     1  198645400  198646400      3       2  150064       2.0607     0.019666
enh55229     1  198649400  198650400      1       1  150064       2.0325      0.02105
enh55236     1  198805900  198806900      1       1  150064       3.2068    0.0006712
enh55239     1  198891800  198892800      1       1  150064       1.6523      0.04924
enh55266     1  200320200  200321200      1       1  150064       2.8818     0.001977
enh55267     1  200321300  200322300      1       1  150064       2.9111     0.001801
enh55268     1  200374700  200375700      1       1  150064       2.4823     0.006527
enh55272     1  200406200  200407200      1       1  150064       3.4739    0.0002565
enh55273     1  200442700  200443700      2       1  150064       2.6782    0.0037013
enh55285     1  200742800  200743800      1       1  150064       2.2886      0.01105
enh55293     1  200836200  200837200      3       1  150064       1.6644     0.048014
enh55296     1  200874300  200875300      7       2  150064       3.5286   0.00020886
enh55298     1  200876900  200877900      3       1  150064       3.5225   0.00021377
enh55299     1  200878800  200879800      1       1  150064       1.8295      0.03366
enh55300     1  200880900  200881900      4       1  150064       3.7395   9.2194e-05
enh55302     1  200885400  200886400      2       1  150064       3.4882   0.00024311
enh55303     1  200941100  200942100      7       3  150064       1.8872     0.029566
enh55304     1  200961600  200962600      4       2  150064       4.1023    2.045e-05
enh55306     1  200983200  200984200      3       2  150064       3.4677   0.00026246
enh55307     1  200987000  200988000      1       1  150064       2.1717      0.01494
enh55308     1  200995300  200996300      1       1  150064       2.3237      0.01007
enh55309     1  201011500  201012500      6       3  150064       2.6968    0.0035006
enh55315     1  201094400  201095400      1       1  150064        1.821       0.0343
enh55318     1  201106900  201107900      2       1  150064       2.1691     0.015037
enh55330     1  201271300  201272300      2       1  150064       1.8281     0.033768
enh55331     1  201277300  201278300      3       1  150064       2.1811     0.014587
enh55335     1  201362000  201363000      3       2  150064       2.2962     0.010833
enh55336     1  201363700  201364700      8       4  150064       2.1948     0.014089
enh55345     1  201434600  201435600      5       2  150064       1.8656      0.03105
enh55348     1  201451400  201452400      6       2  150064       2.0482      0.02027
enh55367     1  201534200  201535200      1       1  150064       1.8425       0.0327
enh55409     1  201725600  201726600      4       2  150064       2.1384     0.016244
enh55410     1  201729500  201730500      3       2  150064       2.9432    0.0016242
enh55417     1  201797100  201798100      3       2  150064       2.6745    0.0037417
enh55419     1  201811300  201812300      4       2  150064       2.3203     0.010162
enh55424     1  201866500  201867500      1       1  150064       2.0812      0.01871
enh55425     1  201869200  201870200      1       1  150064        1.818      0.03453
enh55426     1  201874100  201875100      2       1  150064       2.1808       0.0146
enh55427     1  201877800  201878800      4       1  150064       2.5387    0.0055626
enh55448     1  202014600  202015600      1       1  150064       2.1061       0.0176
enh55460     1  202111000  202112000      6       2  150064       2.0488     0.020239
enh55532     1  203015900  203016900      2       1  150064       1.9891     0.023343
enh55536     1  203051400  203052400      2       1  150064       1.7998     0.035948
enh55537     1  203098600  203099600      1       1  150064       1.8161      0.03468
enh55568     1  203318600  203319600      2       1  150064       1.7053     0.044068
enh55600     1  203566500  203567500      3       1  150064       1.8166     0.034641
enh55604     1  203593300  203594300      3       1  150064       1.6829     0.046193
enh55625     1  203651300  203652300      6       1  150064       1.7335     0.041505
enh55641     1  204010400  204011400      3       2  150064       2.1398     0.016185
enh55643     1  204045500  204046500      2       1  150064       2.5349    0.0056243
enh55644     1  204047200  204048200      3       2  150064       3.0915   0.00099578
enh55646     1  204049400  204050400      2       1  150064       2.3558    0.0092406
enh55647     1  204051300  204052300      2       1  150064       2.6041    0.0046054
enh55655     1  204069400  204070400      5       2  150064       3.2139    0.0006548
enh55657     1  204076400  204077400      2       1  150064       2.4232    0.0076912
enh55673     1  204195600  204196600      5       1  150064       1.7631      0.03894
enh55674     1  204222900  204223900      1       1  150064       2.5598     0.005237
enh55678     1  204241700  204242700      4       2  150064       1.7027     0.044308
enh55683     1  204254500  204255500      6       2  150064       2.5887     0.004817
enh55712     1  204407100  204408100      1       1  150064       2.0255      0.02141
enh55714     1  204411400  204412400      1       1  150064       2.1158      0.01718
enh55715     1  204416000  204417000      2       1  150064        1.882      0.02992
enh55716     1  204421100  204422100      4       1  150064       2.1728       0.0149
enh55717     1  204422200  204423200      7       2  150064        2.027     0.021332
enh55718     1  204424400  204425400      2       1  150064       2.0631      0.01955
enh55719     1  204425200  204426200      5       2  150064       2.3419    0.0095937
enh55720     1  204426100  204427100      3       1  150064       2.7873    0.0026572
enh55721     1  204432500  204433500      1       1  150064       1.7394      0.04098
enh55725     1  204445100  204446100      2       1  150064       2.1175     0.017111
enh55727     1  204451300  204452300      5       2  150064       2.4744    0.0066736
enh55728     1  204460300  204461300      1       1  150064       3.1976     0.000693
enh55729     1  204464400  204465400      3       2  150064       2.2606     0.011893
enh55732     1  204481500  204482500      1       1  150064       3.4406    0.0002902
enh55734     1  204484200  204485200      4       2  150064       3.1615   0.00078491
enh55735     1  204487400  204488400      1       1  150064       3.3525    0.0004004
enh55736     1  204490000  204491000      2       1  150064       2.1818     0.014561
enh55739     1  204543400  204544400      3       2  150064       3.2053   0.00067472
enh55740     1  204547100  204548100      1       1  150064       3.4754     0.000255
enh55741     1  204548600  204549600      5       2  150064       3.3995   0.00033758
enh55742     1  204561000  204562000      4       2  150064       2.4815     0.006541
enh55743     1  204592800  204593800      1       1  150064       3.3053    0.0004743
enh55768     1  204972300  204973300      4       2  150064       2.0254     0.021411
enh55769     1  204982700  204983700      5       2  150064       1.6684     0.047616
enh55770     1  205030400  205031400      4       2  150064       3.9784   3.4688e-05
enh55771     1  205060200  205061200      1       1  150064       3.1723    0.0007562
enh55772     1  205088500  205089500      2       1  150064       2.0437     0.020491
enh55773     1  205110200  205111200      4       1  150064       3.5775   0.00017346
enh55774     1  205110800  205111800      5       2  150064       3.9274   4.2929e-05
enh55776     1  205144300  205145300      2       1  150064       4.1479   1.6775e-05
enh55777     1  205152300  205153300      3       1  150064       4.1702   1.5218e-05
enh55778     1  205157000  205158000      4       2  150064       4.1821   1.4442e-05
enh55779     1  205158100  205159100      3       2  150064       4.1558   1.6206e-05
enh55780     1  205159900  205160900      1       1  150064       3.9929    3.264e-05
enh55781     1  205172700  205173700      3       1  150064       3.7427   9.1036e-05
enh55782     1  205178600  205179600      4       2  150064       4.4417   4.4622e-06
enh55783     1  205181300  205182300      2       1  150064       3.1831   0.00072844
enh55785     1  205205400  205206400      6       2  150064       3.2836   0.00051243
enh55787     1  205224900  205225900      4       2  150064        2.585    0.0048691
enh55793     1  205249000  205250000      3       1  150064       2.2487     0.012264
enh55801     1  205280200  205281200      1       1  150064       1.9549       0.0253
enh55804     1  205321200  205322200      3       1  150064       2.2835     0.011199
enh55806     1  205325600  205326600      1       1  150064       1.7587      0.03931
enh55818     1  205461700  205462700      4       2  150064       2.3781    0.0087014
enh55821     1  205475700  205476700      7       4  150064       2.3403    0.0096354
enh55828     1  205518600  205519600      3       2  150064       1.8913     0.029289
enh55830     1  205551300  205552300      4       2  150064       1.6664     0.047813
enh55834     1  205562700  205563700      5       2  150064       1.7678     0.038543
enh55835     1  205566600  205567600      2       1  150064       2.2718     0.011551
enh55836     1  205568100  205569100      7       3  150064       2.3512     0.009356
enh55847     1  205649900  205650900      2       1  150064       2.2197     0.013221
enh55863     1  205774600  205775600      3       1  150064       1.7156     0.043116
enh55867     1  205780000  205781000      1       1  150064       2.4157     0.007853
enh55894     1  206645500  206646500      6       3  150064       1.8622     0.031289
enh55895     1  206660700  206661700      2       1  150064       1.6928     0.045242
enh55951     1  207038200  207039200      2       1  150064       2.5308    0.0056901
enh55975     1  207207900  207208900      1       1  150064       3.4425    0.0002882
enh55976     1  207219900  207220900      2       1  150064        3.258   0.00056106
enh55977     1  207221900  207222900      2       1  150064       3.6673   0.00012256
enh55979     1  207231100  207232100      1       1  150064       3.0695     0.001072
enh55981     1  207239600  207240600      4       1  150064       3.1455     0.000829
enh55982     1  207243500  207244500      2       1  150064       2.9267    0.0017129
enh55983     1  207250600  207251600      2       1  150064       2.7064    0.0034006
enh56006     1  207922700  207923700      3       2  150064        3.773   8.0646e-05
enh56007     1  207928600  207929600      2       1  150064       2.8744    0.0020239
enh56009     1  207970700  207971700      2       1  150064       2.3981    0.0082408
enh56010     1  207978700  207979700      5       2  150064       4.6209   1.9107e-06
enh56011     1  207983700  207984700      2       1  150064       3.5564   0.00018796
enh56013     1  207990300  207991300      2       1  150064       3.6062   0.00015535
enh56014     1  207991600  207992600      2       1  150064       4.2421   1.1072e-05
enh56015     1  207992800  207993800      6       3  150064       4.3047   8.3618e-06
enh56017     1  208001700  208002700      1       1  150064       4.9466    3.777e-07
enh56019     1  208007100  208008100      2       1  150064       3.7858   7.6599e-05
enh56020     1  208010800  208011800      5       2  150064       2.7321    0.0031469
enh56021     1  208013200  208014200      2       1  150064       3.8955   4.8994e-05
enh56022     1  208015000  208016000      2       1  150064       1.8245     0.034038
enh56023     1  208016800  208017800      6       3  150064       4.2131   1.2592e-05
enh56024     1  208017900  208018900      6       2  150064       4.5428   2.7761e-06
enh56025     1  208020700  208021700      4       2  150064       3.5359   0.00020322
enh56026     1  208023900  208024900      3       2  150064       3.5796   0.00017208
enh56027     1  208026900  208027900      6       2  150064       2.2329     0.012778
enh56028     1  208032000  208033000      9       4  150064       3.0265    0.0012372
enh56029     1  208033500  208034500      4       2  150064       3.5683   0.00017964
enh56030     1  208034800  208035800      6       2  150064       3.2288   0.00062155
enh56031     1  208036300  208037300      6       3  150064       3.2735   0.00053106
enh56034     1  208046000  208047000      2       1  150064       2.4233    0.0076908
enh56035     1  208058000  208059000      6       2  150064       2.3043     0.010602
enh56057     1  208263300  208264300      3       1  150064       2.8185    0.0024121
enh56059     1  208278300  208279300      4       1  150064       2.3049     0.010587
enh56062     1  208291300  208292300      7       3  150064       2.3704    0.0088856
enh56063     1  208301200  208302200      8       2  150064       3.3582   0.00039226
enh56064     1  208305200  208306200      3       2  150064       2.9641    0.0015178
enh56070     1  208338000  208339000      6       2  150064        1.831     0.033548
enh56083     1  208386600  208387600      2       1  150064       2.0546     0.019961
enh56085     1  208392900  208393900      2       1  150064       2.4943    0.0063098
enh56090     1  208407600  208408600      3       1  150064         1.77     0.038364
enh56105     1  209124900  209125900      1       1  150064       2.2597      0.01192
enh56111     1  209572200  209573200      1       1  150064       2.1746      0.01483
enh56117     1  209799600  209800600      4       2  150064       1.7928     0.036499
enh56176     1  211421000  211422000      3       2  150064       2.3593    0.0091543
enh56177     1  211430400  211431400      6       2  150064       1.6817     0.046317
enh56178     1  211434400  211435400      6       4  150064       2.5508    0.0053739
enh56182     1  211507400  211508400      7       3  150064       1.9488      0.02566
enh56183     1  211510300  211511300      4       2  150064       1.8782     0.030179
enh56185     1  211514200  211515200      1       1  150064       2.4261     0.007632
enh56186     1  211516900  211517900      4       2  150064        2.242     0.012481
enh56192     1  211556800  211557800      4       2  150064       2.1653     0.015181
enh56196     1  211689800  211690800      6       3  150064       1.8686     0.030842
enh56199     1  211715200  211716200      1       1  150064       1.8722      0.03059
enh56202     1  211732300  211733300      5       3  150064       1.6717     0.047295
enh56206     1  211781000  211782000      5       3  150064       2.2041     0.013757
enh56220     1  211911600  211912600      1       1  150064        1.815      0.03476
enh56271     1  212420300  212421300      2       1  150064       1.9187     0.027512
enh56272     1  212429000  212430000      6       2  150064       2.3535    0.0092989
enh56273     1  212433600  212434600      1       1  150064       2.1201        0.017
enh56281     1  212474700  212475700      4       2  150064       1.8283     0.033749
enh56282     1  212483400  212484400      1       1  150064       2.2238      0.01308
enh56285     1  212588600  212589600      4       2  150064       2.0919     0.018222
enh56287     1  212607400  212608400      1       1  150064       2.1962      0.01404
enh56305     1  212769600  212770600      6       3  150064       1.9121      0.02793
enh56344     1  213843000  213844000     10       3  150064       2.1185     0.017066
enh56362     1  214510500  214511500      3       2  150064        2.452    0.0071034
enh56376     1  214678200  214679200      7       3  150064       2.4687    0.0067796
enh56377     1  214679400  214680400      7       3  150064       1.8492     0.032211
enh56385     1  214715400  214716400      6       2  150064       1.8077     0.035323
enh56386     1  214721000  214722000      1       1  150064       2.3529     0.009314
enh56455     1  220164400  220165400      6       2  150064       1.8501     0.032153
enh56462     1  220266200  220267200      2       1  150064        2.041     0.020624
enh56463     1  220268500  220269500      3       2  150064       1.6464     0.049836
enh56470     1  220392200  220393200      3       2  150064       2.7374    0.0030962
enh56473     1  220442100  220443100      2       1  150064       1.7508      0.03999
enh56487     1  220905300  220906300      2       1  150064        1.773     0.038112
enh56521     1  221889000  221890000      1       1  150064       2.0218       0.0216
enh56529     1  221911500  221912500      4       2  150064       2.7551    0.0029334
enh56543     1  222628100  222629100      3       1  150064       2.8637    0.0020939
enh56548     1  222763800  222764800      2       1  150064       1.9374     0.026347
enh56551     1  222792800  222793800      3       1  150064       1.7014     0.044431
enh56552     1  222818600  222819600      1       1  150064       2.1321       0.0165
enh56554     1  222827900  222828900      2       1  150064       2.3402    0.0096374
enh56559     1  222945800  222946800      4       1  150064       2.4529     0.007086
enh56594     1  223842600  223843600      5       2  150064       2.2048     0.013733
enh56597     1  223888100  223889100      1       1  150064       1.9712      0.02435
enh56599     1  223898600  223899600      7       2  150064       3.8684   5.4769e-05
enh56600     1  223906700  223907700      5       2  150064       3.1058   0.00094894
enh56601     1  223910400  223911400      2       1  150064       2.8653    0.0020828
enh56603     1  223913100  223914100      1       1  150064       2.8498     0.002187
enh56604     1  223915000  223916000      2       1  150064       2.8231    0.0023782
enh56606     1  223925100  223926100      3       2  150064       2.2327     0.012785
enh56610     1  223936300  223937300      1       1  150064       1.9783      0.02395
enh56611     1  223952700  223953700      3       1  150064       2.5186    0.0058919
enh56612     1  223959100  223960100      4       2  150064       3.7196   9.9754e-05
enh56616     1  224010400  224011400      5       2  150064       3.6324   0.00014041
enh56618     1  224014600  224015600      1       1  150064       3.5115    0.0002228
enh56619     1  224019600  224020600      3       2  150064       3.8655   5.5423e-05
enh56620     1  224023000  224024000      3       1  150064       3.1781   0.00074126
enh56623     1  224030300  224031300      1       1  150064       3.5734    0.0001762
enh56652     1  224546600  224547600      4       2  150064        2.912    0.0017959
enh56653     1  224564400  224565400      2       1  150064       2.4366    0.0074134
enh56654     1  224565400  224566400      3       1  150064       1.8923     0.029228
enh56657     1  224615400  224616400      2       1  150064       2.2102     0.013547
enh56658     1  224617300  224618300      3       2  150064       2.1806     0.014606
enh56660     1  224623900  224624900      1       1  150064        2.526     0.005768
enh56661     1  224642800  224643800      2       1  150064       3.2782   0.00052233
enh56662     1  224646100  224647100      1       1  150064       2.6379     0.004171
enh56665     1  224689700  224690700      3       2  150064       2.1965     0.014029
enh56669     1  224700900  224701900      2       1  150064       2.0267     0.021347
enh56679     1  225606300  225607300      1       1  150064       1.8539      0.03188
enh56717     1  225934100  225935100      3       2  150064       1.8934     0.029152
enh56729     1  226003000  226004000      2       1  150064       1.9121     0.027931
enh56732     1  226012800  226013800      3       2  150064       2.0645     0.019485
enh56737     1  226052800  226053800      1       1  150064       2.0343      0.02096
enh56741     1  226064000  226065000      3       1  150064       2.8898    0.0019273
enh56744     1  226077800  226078800      6       3  150064       1.8248     0.034016
enh56745     1  226085000  226086000      4       2  150064       1.7422     0.040738
enh56759     1  226188500  226189500      2       1  150064       1.7091     0.043712
enh56768     1  226254200  226255200      2       1  150064       2.7206    0.0032585
enh56769     1  226269800  226270800      2       1  150064       2.3561    0.0092342
enh56773     1  226311700  226312700      2       1  150064       2.9394    0.0016442
enh56775     1  226316000  226317000      4       2  150064       1.9077     0.028218
enh56781     1  226494300  226495300      1       1  150064       1.7762      0.03785
enh56783     1  226498100  226499100      2       1  150064       2.6384    0.0041644
enh56786     1  226540600  226541600      1       1  150064        1.734      0.04146
enh56796     1  226755700  226756700      7       2  150064        2.103     0.017733
enh56802     1  226825300  226826300      1       1  150064       2.5273     0.005747
enh56803     1  226831900  226832900      4       2  150064       1.8042     0.035604
enh56806     1  226845900  226846900      4       2  150064       2.1639     0.015236
enh56819     1  226898300  226899300      1       1  150064       2.4902     0.006384
enh56825     1  226915400  226916400      2       1  150064       1.8192     0.034437
enh56826     1  226917500  226918500      1       1  150064       2.6623     0.003881
enh56827     1  226918600  226919600      2       1  150064       1.8456     0.032478
enh56828     1  226919400  226920400      4       2  150064       2.7857    0.0026707
enh56835     1  227014700  227015700      5       2  150064       2.1254     0.016775
enh56837     1  227051200  227052200      2       1  150064       2.9591    0.0015425
enh56839     1  227063000  227064000      4       2  150064       1.6895     0.045558
enh56840     1  227069300  227070300      2       1  150064       1.7809     0.037463
enh56841     1  227071700  227072700      4       2  150064       1.7922     0.036552
enh56842     1  227073700  227074700      4       2  150064       2.2087     0.013598
enh56871     1  227544600  227545600      5       2  150064        2.537    0.0055896
enh56872     1  227553200  227554200      5       2  150064       1.7897     0.036755
enh56940     1  228677400  228678400      1       1  150064       1.6749      0.04698
enh56945     1  228870000  228871000      2       1  150064       1.8273     0.033824
enh56966     1  229066100  229067100      3       2  150064        1.754     0.039717
enh56973     1  229121900  229122900      6       2  150064       1.7394     0.040981
enh56977     1  229162600  229163600      2       1  150064       2.1659     0.015161
enh57059     1  230238900  230239900      3       1  150064       3.5544   0.00018939
enh57060     1  230242700  230243700      6       3  150064        3.727   9.6871e-05
enh57061     1  230246900  230247900      3       2  150064       3.5146   0.00022023
enh57062     1  230249500  230250500      2       1  150064       3.5635   0.00018299
enh57063     1  230252400  230253400      5       1  150064       3.6587   0.00012676
enh57065     1  230262600  230263600      3       2  150064       1.8037     0.035642
enh57066     1  230263200  230264200     10       3  150064       3.2148   0.00065264
enh57068     1  230272600  230273600     11       5  150064       3.5771   0.00017372
enh57069     1  230275100  230276100      7       3  150064        3.821   6.6448e-05
enh57070     1  230276200  230277200      7       4  150064       2.3992    0.0082146
enh57082     1  230310800  230311800      4       2  150064       2.1615     0.015329
enh57099     1  230405700  230406700      2       1  150064       2.0144     0.021985
enh57103     1  230439400  230440400      5       3  150064       1.7334     0.041508
enh57104     1  230443200  230444200      2       1  150064       2.2896     0.011023
enh57115     1  230841200  230842200      3       2  150064       2.2508     0.012199
enh57116     1  230843900  230844900      6       2  150064       1.9855     0.023544
enh57177     1  231558800  231559800      2       1  150064       2.0492     0.020222
enh57216     1  232455200  232456200      4       2  150064       1.8142     0.034821
enh57220     1  232571200  232572200      6       3  150064       2.2176     0.013292
enh57221     1  232612900  232613900      1       1  150064       1.8193      0.03443
enh57243     1  232813900  232814900      3       1  150064       1.8096     0.035183
enh57272     1  233426300  233427300      3       1  150064       1.6804     0.046444
enh57302     1  234610500  234611500      7       2  150064       2.2575     0.011989
enh57303     1  234611500  234612500     10       3  150064       1.8371     0.033097
enh57305     1  234623100  234624100      2       1  150064       1.9415     0.026101
enh57306     1  234626600  234627600      8       4  150064       2.6753    0.0037331
enh57307     1  234630600  234631600      5       2  150064       1.9164     0.027658
enh57308     1  234634200  234635200      8       3  150064       2.7698    0.0028044
enh57309     1  234636000  234637000      3       2  150064       1.8352     0.033238
enh57310     1  234638900  234639900      1       1  150064       1.9488      0.02566
enh57312     1  234651100  234652100      2       1  150064       2.7282    0.0031841
enh57313     1  234652800  234653800      7       2  150064       2.9931    0.0013809
enh57320     1  234697800  234698800      2       1  150064       1.9754     0.024111
enh57352     1  234895700  234896700      3       2  150064       1.7982     0.036074
enh57372     1  235014800  235015800      4       1  150064       2.5034    0.0061504
enh57500     1  236665600  236666600      1       1  150064       1.7372      0.04118
enh57548     1  241365600  241366600      4       2  150064        1.892     0.029245
enh57555     1  241790800  241791800      6       2  150064       2.5618    0.0052061
enh57556     1  241800100  241801100      5       2  150064       1.7727     0.038137
enh57563     1  243407400  243408400      1       1  150064       3.8631    5.598e-05
enh57564     1  243413900  243414900      4       2  150064       4.2609   1.0181e-05
enh57568     1  243427400  243428400      2       1  150064       3.9425   4.0322e-05
enh57569     1  243432700  243433700      2       1  150064       4.4701   3.9099e-06
enh57571     1  243450100  243451100      1       1  150064       4.8728    5.502e-07
enh57575     1  243518000  243519000      2       1  150064       3.4178    0.0003157
enh57581     1  243645100  243646100      1       1  150064       4.8235    7.053e-07
enh57582     1  243653300  243654300      2       1  150064       3.8519   5.8594e-05
enh57586     1  243890500  243891500      2       1  150064       2.9404    0.0016388
enh57587     1  243894400  243895400      2       1  150064       3.8836   5.1468e-05
enh57590     1  244011500  244012500      3       2  150064       3.0738    0.0010569
enh57600     1  244255600  244256600      4       1  150064       1.7768       0.0378
enh57601     1  244377300  244378300      6       2  150064       2.5072    0.0060851
enh57610     1  244486200  244487200      5       2  150064        2.393    0.0083554
enh57619     1  244554500  244555500      1       1  150064       1.7011      0.04446
enh57621     1  244602500  244603500      4       2  150064       2.1017     0.017792
enh57622     1  244608600  244609600      2       1  150064       2.3236     0.010074
enh57623     1  244611900  244612900      1       1  150064       2.1862       0.0144
enh57626     1  244820300  244821300      3       2  150064       1.9286     0.026889
enh57627     1  244828500  244829500      6       2  150064        1.716     0.043077
enh57629     1  244842000  244843000      6       3  150064       3.1325   0.00086674
enh57655     1  245558600  245559600      8       2  150064         1.66     0.048458
enh57656     1  245561000  245562000      4       2  150064       1.9632      0.02481
enh57659     1  245761900  245762900      9       2  150064       2.4489    0.0071648
enh57671     1  246149500  246150500      3       2  150064       2.1807     0.014603
enh57676     1  246198200  246199200      9       3  150064        1.877     0.030257
enh57682     1  246670800  246671800     13       5  150064       2.4524    0.0070952
enh57691     1  246747700  246748700      2       1  150064       1.6642     0.048033
enh57692     1  246750000  246751000      1       1  150064       1.7767      0.03781
enh57699     1  246772000  246773000      2       1  150064       2.2501      0.01222
enh57700     1  246773900  246774900      3       2  150064       1.8071     0.035373
enh57701     1  246780400  246781400      2       1  150064       1.9448     0.025902
enh57708     1  246859400  246860400      5       2  150064       1.8059     0.035464
enh57710     1  246866700  246867700      6       1  150064       2.6681    0.0038138
enh57773     1  249199200  249200200      1       1  150064       1.7708       0.0383
enh65550     2      47600      48600      2       1  150064       1.9365     0.026405
enh65566     2     826000     827000      7       3  150064       1.8879     0.029519
enh65568     2     925800     926800      8       3  150064       1.6943     0.045102
enh65569     2     969600     970600      6       2  150064       1.9771     0.024014
enh65570     2    1005800    1006800      2       1  150064       2.2477     0.012297
enh65597     2    1745400    1746400      5       2  150064       2.5343     0.005634
enh65608     2    2685200    2686200      3       2  150064       1.9542     0.025338
enh65616     2    3226700    3227700      4       1  150064       2.5833    0.0048931
enh65617     2    3241000    3242000      4       1  150064       2.5753     0.005008
enh65618     2    3246100    3247100      5       1  150064       1.7765     0.037823
enh65642     2    3621600    3622600      1       1  150064       2.0286      0.02125
enh65645     2    3642200    3643200      4       2  150064        2.878    0.0020011
enh65657     2    6055600    6056600      3       1  150064        1.743     0.040671
enh65667     2    7049700    7050700      5       3  150064       2.8044    0.0025209
enh65668     2    7053800    7054800      4       2  150064       3.9046   4.7186e-05
enh65669     2    7059000    7060000      2       1  150064       2.8676     0.002068
enh65670     2    7060100    7061100      7       3  150064       1.9216     0.027327
enh65671     2    7061600    7062600      4       2  150064        2.317     0.010252
enh65672     2    7063200    7064200      5       1  150064       2.8683    0.0020633
enh65673     2    7064400    7065400      2       1  150064       2.1198     0.017012
enh65674     2    7065200    7066200      2       1  150064        2.123     0.016876
enh65675     2    7066900    7067900      2       1  150064       1.7144     0.043232
enh65695     2    7197700    7198700      2       1  150064       1.8773      0.03024
enh65698     2    7558400    7559400      1       1  150064       1.8692       0.0308
enh65701     2    7571200    7572200      1       1  150064       1.9847      0.02359
enh65705     2    7935500    7936500      3       1  150064       2.7251    0.0032145
enh65754     2    8621300    8622300      2       1  150064       1.7478     0.040253
enh65760     2    8652200    8653200      2       1  150064       1.7975      0.03613
enh65772     2    8739700    8740700      3       1  150064       3.1081   0.00094153
enh65779     2    8784100    8785100      2       1  150064       1.6848     0.046012
enh65783     2    8826000    8827000      2       1  150064       1.7307     0.041755
enh65786     2    8961400    8962400      1       1  150064       2.3737     0.008805
enh65788     2    9025900    9026900      1       1  150064       1.6992      0.04464
enh65810     2    9331000    9332000      2       1  150064       2.0791     0.018805
enh65816     2    9353700    9354700      2       1  150064       2.4114    0.0079461
enh65817     2    9355700    9356700      3       1  150064       2.9002    0.0018646
enh65822     2    9374800    9375800      3       2  150064       2.6613    0.0038922
enh65830     2    9391500    9392500      7       2  150064        3.044    0.0011674
enh65831     2    9392000    9393000      2       1  150064       2.6586    0.0039239
enh65836     2    9406400    9407400      1       1  150064        3.206    0.0006729
enh65879     2    9751100    9752100      2       1  150064       1.7277     0.042019
enh65918     2   10130500   10131500      4       1  150064       1.6644     0.048016
enh65919     2   10131600   10132600      2       1  150064        1.934     0.026559
enh65921     2   10148600   10149600      2       1  150064       1.8687     0.030833
enh65922     2   10159300   10160300      9       4  150064       2.4135    0.0078997
enh65929     2   10186800   10187800      1       1  150064       1.7217      0.04256
enh66016     2   10954300   10955300      4       2  150064       2.5586    0.0052546
enh66054     2   11533500   11534500      2       1  150064       2.2141     0.013412
enh66059     2   11586500   11587500      4       1  150064       1.8761     0.030323
enh66078     2   11883200   11884200      5       3  150064       1.7708     0.038296
enh66080     2   11890600   11891600      2       1  150064        1.706     0.044003
enh66082     2   11894600   11895600      2       1  150064       1.6794     0.046542
enh66087     2   11904300   11905300      2       1  150064       1.7834      0.03726
enh66088     2   11916600   11917600      3       2  150064       1.9444     0.025926
enh66089     2   11924600   11925600      2       1  150064       2.6214     0.004379
enh66101     2   12249400   12250400      5       2  150064       1.6559     0.048875
enh66102     2   12295200   12296200      2       1  150064       2.0491     0.020224
enh66107     2   12332700   12333700      3       2  150064       2.1241     0.016831
enh66108     2   12342500   12343500      8       4  150064       1.6584     0.048618
enh66121     2   12695000   12696000      2       1  150064       1.8598     0.031459
enh66145     2   13697800   13698800      3       2  150064       1.7048     0.044116
enh66158     2   15309800   15310800      5       2  150064       2.4187    0.0077875
enh66160     2   15413000   15414000      3       1  150064       2.0881     0.018396
enh66163     2   15695600   15696600      1       1  150064       1.6965       0.0449
enh66165     2   15699000   15700000      4       1  150064       1.8447     0.032539
enh66191     2   16243400   16244400      1       1  150064       1.9963      0.02295
enh66221     2   17932900   17933900      1       1  150064       2.0415       0.0206
enh66222     2   17936600   17937600      1       1  150064       2.1711      0.01496
enh66223     2   17937600   17938600      1       1  150064       2.0909      0.01827
enh66226     2   18093200   18094200      7       4  150064       2.5386    0.0055653
enh66253     2   19314100   19315100      1       1  150064       2.6166     0.004441
enh66257     2   19548100   19549100      2       1  150064        2.264     0.011786
enh66258     2   19673400   19674400      3       2  150064       1.8886      0.02947
enh66271     2   20087200   20088200      5       3  150064       1.7413     0.040816
enh66281     2   20261900   20262900      5       2  150064       2.3283    0.0099476
enh66291     2   20308300   20309300      3       1  150064       1.8766     0.030288
enh66304     2   20366100   20367100      2       1  150064       1.6935     0.045183
enh66313     2   20406900   20407900      4       2  150064       2.5634    0.0051831
enh66350     2   20765500   20766500      3       2  150064       2.3399    0.0096443
enh66351     2   20768700   20769700      6       3  150064       2.2953     0.010859
enh66352     2   20775000   20776000      7       2  150064       2.7326    0.0031419
enh66357     2   20814300   20815300     14       3  150064       1.9786     0.023932
enh66360     2   20829100   20830100      7       3  150064       2.1607     0.015357
enh66380     2   22504000   22505000      2       1  150064       1.7075     0.043868
enh66386     2   23349700   23350700      5       2  150064       1.9314      0.02672
enh66406     2   23726300   23727300      4       2  150064        4.587   2.2486e-06
enh66429     2   23921300   23922300      3       2  150064       1.9901     0.023288
enh66433     2   24124800   24125800      1       1  150064       2.0809      0.01872
enh66434     2   24126500   24127500      3       2  150064       1.6499     0.049485
enh66435     2   24127200   24128200      2       1  150064       2.0112     0.022153
enh66436     2   24127800   24128800      1       1  150064        2.071      0.01918
enh66437     2   24139500   24140500      4       2  150064       2.2374      0.01263
enh66439     2   24151200   24152200      2       1  150064       1.9116     0.027966
enh66440     2   24161500   24162500      1       1  150064       2.2362      0.01267
enh66442     2   24167000   24168000      5       2  150064       2.4735    0.0066904
enh66451     2   24347100   24348100      2       1  150064       1.6722     0.047238
enh66470     2   24658100   24659100      3       2  150064       3.2274   0.00062465
enh66493     2   24811000   24812000      2       1  150064       2.1461     0.015933
enh66520     2   25321200   25322200      2       1  150064       1.9089     0.028136
enh66521     2   25351900   25352900      3       1  150064       4.5958   2.1556e-06
enh66523     2   25410500   25411500      3       1  150064       3.3288   0.00043618
enh66524     2   25432500   25433500      4       2  150064       3.6157   0.00014977
enh66525     2   25439300   25440300      2       1  150064       3.4026   0.00033375
enh66530     2   25486200   25487200      3       2  150064       3.6998   0.00010789
enh66533     2   25501200   25502200      2       1  150064       1.7057      0.04403
enh66535     2   25508500   25509500      2       1  150064       1.9292     0.026854
enh66536     2   25512200   25513200      4       2  150064       2.7444    0.0030312
enh66537     2   25513700   25514700      2       1  150064       2.3426    0.0095756
enh66541     2   25536000   25537000      1       1  150064       2.8611     0.002111
enh66544     2   25551600   25552600      2       1  150064       2.5484    0.0054113
enh66548     2   25559700   25560700      1       1  150064       1.7268       0.0421
enh66555     2   25598700   25599700      2       1  150064        4.143   1.7136e-05
enh66571     2   25887100   25888100      2       1  150064       1.8753     0.030376
enh66579     2   26074600   26075600      6       3  150064       2.4939    0.0063167
enh66582     2   26161700   26162700      1       1  150064       1.9976      0.02288
enh66587     2   26205600   26206600      2       1  150064       1.6586     0.048595
enh66588     2   26214500   26215500      4       2  150064       3.7867   7.6332e-05
enh66589     2   26220300   26221300      7       3  150064       2.8477    0.0022021
enh66591     2   26231400   26232400      5       1  150064         1.72     0.042716
enh66594     2   26249300   26250300      3       2  150064        2.245     0.012384
enh66595     2   26254800   26255800      2       1  150064        2.286     0.011128
enh66597     2   26262600   26263600      2       1  150064       2.6277    0.0042987
enh66599     2   26267400   26268400      2       1  150064       3.1104   0.00093416
enh66606     2   26303900   26304900      2       1  150064       1.9867     0.023479
enh66624     2   26579700   26580700      3       2  150064        2.062     0.019605
enh66633     2   26828900   26829900      3       2  150064       1.9089      0.02814
enh66640     2   26929900   26930900      1       1  150064       2.0956      0.01806
enh66646     2   26963300   26964300      5       2  150064       3.5984   0.00016011
enh66648     2   26985900   26986900      2       1  150064       3.1708   0.00076023
enh66650     2   26989800   26990800      4       2  150064       3.0451     0.001163
enh66651     2   26991400   26992400      2       1  150064       3.1258   0.00088647
enh66653     2   26995500   26996500      1       1  150064       3.3202    0.0004497
enh66660     2   27184200   27185200      3       2  150064       2.1409     0.016141
enh66661     2   27187000   27188000      4       2  150064       2.4862    0.0064551
enh66664     2   27201100   27202100      1       1  150064       3.3121     0.000463
enh66667     2   27233300   27234300      3       1  150064       3.1054   0.00095019
enh66668     2   27241100   27242100      3       2  150064       2.8137    0.0024489
enh66669     2   27254100   27255100      1       1  150064       3.0193     0.001267
enh66672     2   27271800   27272800      2       1  150064       3.4335   0.00029787
enh66673     2   27286200   27287200      2       1  150064       3.9856    3.366e-05
enh66674     2   27291400   27292400      1       1  150064       3.7026    0.0001067
enh66675     2   27298000   27299000      2       1  150064       2.0918     0.018229
enh66678     2   27315500   27316500      1       1  150064       3.0302     0.001222
enh66681     2   27345400   27346400      2       1  150064       2.6162    0.0044459
enh66684     2   27355000   27356000      2       1  150064       2.4193    0.0077762
enh66691     2   27431500   27432500      2       1  150064       2.0468     0.020341
enh66695     2   27441400   27442400      6       3  150064       2.6812    0.0036678
enh66696     2   27504300   27505300      1       1  150064       2.3305     0.009891
enh66697     2   27505700   27506700      3       2  150064        1.787     0.036967
enh66699     2   27518600   27519600      3       1  150064       2.8532    0.0021641
enh66700     2   27525400   27526400      1       1  150064       2.1382      0.01625
enh66702     2   27543700   27544700      2       1  150064       1.9898     0.023304
enh66707     2   27595300   27596300      2       1  150064       2.3713    0.0088636
enh66709     2   27604000   27605000      1       1  150064       3.0578     0.001115
enh66711     2   27632800   27633800      2       1  150064       2.0799     0.018769
enh66714     2   27664700   27665700      1       1  150064       3.1687    0.0007655
enh66715     2   27667100   27668100      2       1  150064       2.6845    0.0036321
enh66717     2   27711200   27712200      4       2  150064       3.6298   0.00014183
enh66718     2   27807500   27808500      3       2  150064       2.7382    0.0030892
enh66720     2   27852600   27853600      4       2  150064       1.6601     0.048445
enh66724     2   27906000   27907000      2       1  150064       1.7749     0.037961
enh66728     2   27937400   27938400      2       1  150064       2.0899     0.018314
enh66733     2   27952500   27953500      2       1  150064       3.7337   9.4329e-05
enh66736     2   27974800   27975800      2       1  150064       4.2084   1.2859e-05
enh66737     2   27976800   27977800      1       1  150064       2.4741     0.006678
enh66740     2   27989000   27990000      3       2  150064       4.1572   1.6112e-05
enh66741     2   27993400   27994400      1       1  150064       3.8587      5.7e-05
enh66745     2   28018600   28019600      3       1  150064       4.2565   1.0384e-05
enh66746     2   28021700   28022700      2       1  150064       4.0494   2.5671e-05
enh66747     2   28023400   28024400      4       2  150064       5.2017   9.8762e-08
enh66748     2   28031600   28032600      2       1  150064       4.1818   1.4459e-05
enh66749     2   28037500   28038500      1       1  150064       4.4963    3.458e-06
enh66751     2   28107200   28108200      1       1  150064       3.5229    0.0002134
enh66753     2   28114400   28115400      1       1  150064       1.9473      0.02575
enh66754     2   28136800   28137800      3       1  150064       1.6963     0.044918
enh66756     2   28139100   28140100      1       1  150064       2.2514      0.01218
enh66757     2   28143700   28144700      2       1  150064       3.4346   0.00029668
enh66759     2   28169000   28170000      1       1  150064       3.4674    0.0002628
enh66762     2   28189000   28190000      3       2  150064       2.8324    0.0023101
enh66765     2   28290100   28291100      2       1  150064       4.0072   3.0721e-05
enh66766     2   28303400   28304400      5       3  150064       2.3963    0.0082801
enh66768     2   28325100   28326100      1       1  150064       2.2133      0.01344
enh66771     2   28359000   28360000      2       1  150064       1.8516     0.032041
enh66801     2   28603900   28604900      2       1  150064       2.2766     0.011404
enh66802     2   28611800   28612800      2       1  150064       3.1887   0.00071447
enh66804     2   28628800   28629800      3       1  150064       2.4675    0.0068037
enh66807     2   28636400   28637400      2       1  150064       1.9748     0.024147
enh66809     2   28646500   28647500      6       3  150064       3.0378    0.0011914
enh66810     2   28653200   28654200      1       1  150064       2.2089      0.01359
enh66811     2   28659000   28660000      4       2  150064       3.3788   0.00036403
enh66817     2   28766400   28767400      4       2  150064       1.9596     0.025021
enh66852     2   28992400   28993400      4       2  150064       2.8241    0.0023707
enh66853     2   28996200   28997200      4       2  150064       1.9929     0.023135
enh66854     2   28998000   28999000      2       1  150064       2.7559    0.0029262
enh66855     2   29032400   29033400      3       1  150064       3.1758   0.00074719
enh66856     2   29086600   29087600      3       2  150064       2.2436     0.012428
enh66857     2   29087700   29088700      6       2  150064       3.1571   0.00079681
enh66879     2   30368200   30369200      2       1  150064       1.8372     0.033087
enh66887     2   30446500   30447500      4       1  150064       2.0094     0.022245
enh66906     2   30589000   30590000      1       1  150064       1.8188      0.03447
enh66952     2   31547400   31548400      2       1  150064       1.6604     0.048421
enh66959     2   31729100   31730100      4       2  150064       1.6928     0.045247
enh66961     2   32181400   32182400      2       1  150064       1.9279     0.026931
enh66966     2   32236600   32237600      3       2  150064       2.2825     0.011229
enh67011     2   33546600   33547600      2       1  150064       2.0047     0.022498
enh67026     2   34467000   34468000      2       1  150064       2.4568    0.0070092
enh67055     2   36636200   36637200      1       1  150064       1.8342      0.03331
enh67063     2   36647400   36648400      1       1  150064       2.3588     0.009167
enh67064     2   36650400   36651400      4       2  150064       1.7258     0.042188
enh67070     2   36676100   36677100      1       1  150064       2.2365      0.01266
enh67072     2   36679400   36680400      1       1  150064       1.7459      0.04041
enh67081     2   36709600   36710600      2       1  150064       2.3593    0.0091541
enh67082     2   36713000   36714000      1       1  150064       1.9852      0.02356
enh67089     2   36822500   36823500      7       2  150064       2.0295     0.021202
enh67095     2   37034400   37035400      7       2  150064       1.8254     0.033971
enh67098     2   37085700   37086700      4       2  150064       1.7538     0.039729
enh67099     2   37116700   37117700      2       1  150064       2.0112     0.022153
enh67102     2   37178300   37179300      4       2  150064        1.784     0.037209
enh67103     2   37189800   37190800      7       2  150064       1.8881     0.029503
enh67105     2   37209000   37210000      1       1  150064       2.2571        0.012
enh67106     2   37227500   37228500      3       2  150064       3.0413    0.0011779
enh67107     2   37232000   37233000      4       2  150064       2.3685    0.0089302
enh67109     2   37240100   37241100      2       1  150064       2.7251    0.0032146
enh67110     2   37248000   37249000      3       2  150064       1.8422     0.032721
enh67114     2   37314400   37315400      1       1  150064       2.2203       0.0132
enh67117     2   37384500   37385500      3       1  150064       1.7418      0.04077
enh67119     2   37394700   37395700      6       3  150064       1.8479     0.032307
enh67120     2   37422600   37423600      1       1  150064       3.5202    0.0002156
enh67121     2   37424600   37425600      3       2  150064       1.7105      0.04359
enh67122     2   37453500   37454500      6       3  150064       3.1935   0.00070269
enh67123     2   37456200   37457200      3       2  150064       2.2591     0.011938
enh67124     2   37459800   37460800      5       2  150064       2.2188     0.013252
enh67125     2   37532500   37533500      3       2  150064       1.8277     0.033798
enh67126     2   37534200   37535200      5       2  150064       3.3974   0.00034015
enh67128     2   37548500   37549500      3       1  150064       3.5822   0.00017033
enh67129     2   37552800   37553800      3       2  150064       3.5159   0.00021917
enh67131     2   37570600   37571600      7       3  150064        3.884   5.1384e-05
enh67134     2   37603400   37604400      5       3  150064       1.8302     0.033612
enh67136     2   37641400   37642400      4       2  150064       2.1762      0.01477
enh67140     2   37734000   37735000      4       1  150064       1.8585     0.031551
enh67176     2   38022200   38023200      3       1  150064       2.0831     0.018622
enh67200     2   38209100   38210100      2       1  150064        1.731     0.041726
enh67203     2   38323100   38324100      3       1  150064       1.9375     0.026341
enh67229     2   38645100   38646100      1       1  150064       3.1539    0.0008056
enh67262     2   38840000   38841000      1       1  150064        1.815      0.03476
enh67266     2   38874800   38875800      2       1  150064       1.7058     0.044026
enh67279     2   38948500   38949500      5       2  150064       2.5385    0.0055665
enh67285     2   38980700   38981700      3       1  150064       1.8303     0.033603
enh67287     2   39016700   39017700      4       1  150064       2.3185     0.010212
enh67294     2   39322100   39323100      1       1  150064       1.6606       0.0484
enh67301     2   39367000   39368000      3       2  150064       2.1444     0.016001
enh67304     2   39454700   39455700      3       2  150064       1.8022     0.035754
enh67309     2   39608600   39609600      2       1  150064       1.7637     0.038888
enh67310     2   39614200   39615200      3       1  150064       1.6713     0.047327
enh67336     2   39795100   39796100      1       1  150064       2.5077     0.006076
enh67337     2   39795600   39796600      2       1  150064       2.4136    0.0078969
enh67344     2   40000700   40001700      1       1  150064       2.0746      0.01901
enh67346     2   40003700   40004700      2       1  150064       2.1676     0.015094
enh67356     2   40392200   40393200      4       2  150064       1.8345     0.033288
enh67358     2   40421400   40422400      3       1  150064       1.8052     0.035519
enh67363     2   40466700   40467700      3       1  150064       2.5137    0.0059734
enh67364     2   40467400   40468400      5       2  150064       2.4196     0.007769
enh67367     2   40500700   40501700      4       1  150064       1.6571     0.048748
enh67372     2   40558800   40559800      4       2  150064       2.3806    0.0086431
enh67373     2   40573500   40574500      4       2  150064       2.1551     0.015577
enh67374     2   40579500   40580500      3       2  150064       2.3671     0.008964
enh67376     2   40598700   40599700      6       2  150064       1.9226     0.027263
enh67381     2   40662200   40663200      4       2  150064       2.1945     0.014101
enh67382     2   40662900   40663900      4       1  150064       2.0552     0.019932
enh67386     2   40715300   40716300      3       1  150064       1.7557      0.03957
enh67389     2   41824600   41825600      4       1  150064       1.9595     0.025028
enh67395     2   42054200   42055200      4       2  150064       2.8824    0.0019732
enh67397     2   42068600   42069600      5       1  150064       2.4789    0.0065887
enh67480     2   42981000   42982000      3       2  150064       1.9159     0.027691
enh67483     2   43014100   43015100      3       2  150064       2.6613     0.003892
enh67491     2   43072000   43073000      4       2  150064       1.9494     0.025626
enh67497     2   43106900   43107900      3       1  150064       1.6831     0.046179
enh67528     2   43267900   43268900      3       2  150064        2.064     0.019511
enh67548     2   43379800   43380800      5       2  150064       1.9536     0.025374
enh67550     2   43389400   43390400      6       2  150064       1.7241     0.042346
enh67649     2   44331400   44332400      6       2  150064       1.6889     0.045618
enh67655     2   44410200   44411200      5       1  150064        1.691     0.045419
enh67656     2   44410800   44411800      3       1  150064       1.7758     0.037883
enh67658     2   44418000   44419000      1       1  150064       1.7877      0.03691
enh67660     2   44470700   44471700      1       1  150064       2.2331      0.01277
enh67675     2   45469300   45470300      1       1  150064         1.98      0.02385
enh67693     2   45901900   45902900      3       2  150064       1.9215     0.027334
enh67699     2   45918100   45919100      2       1  150064       2.2649     0.011758
enh67701     2   45951200   45952200      5       2  150064       1.7947     0.036351
enh67715     2   46049600   46050600      5       3  150064       1.8345      0.03329
enh67717     2   46063500   46064500      6       2  150064       2.3969    0.0082667
enh67738     2   46196000   46197000      8       3  150064         2.29     0.011011
enh67740     2   46219500   46220500      3       2  150064       2.4645    0.0068611
enh67743     2   46233300   46234300      8       2  150064       1.9475     0.025737
enh67749     2   46268800   46269800      3       2  150064       2.0965     0.018021
enh67750     2   46290100   46291100      4       2  150064         3.29    0.0005009
enh67758     2   46349500   46350500      1       1  150064       2.7096     0.003368
enh67812     2   46727400   46728400      3       2  150064        1.713     0.043354
enh67816     2   46772700   46773700      1       1  150064       1.6782      0.04665
enh67817     2   46773400   46774400      1       1  150064       1.6782      0.04665
enh67826     2   46845300   46846300      2       1  150064       1.6933     0.045203
enh67839     2   47007600   47008600      2       1  150064       1.7339     0.041472
enh67912     2   47444500   47445500      5       3  150064        2.448    0.0071828
enh67939     2   47881200   47882200      5       3  150064       1.7957     0.036269
enh67940     2   47994800   47995800      2       1  150064       2.2832     0.011209
enh67943     2   48012100   48013100      6       3  150064       2.3277    0.0099645
enh67944     2   48013200   48014200      3       2  150064       1.8807     0.030006
enh67946     2   48083600   48084600      2       1  150064       1.7494     0.040112
enh67947     2   48095700   48096700      2       1  150064       2.5494    0.0053952
enh67948     2   48119200   48120200      5       3  150064       3.1034   0.00095655
enh67949     2   48120900   48121900      2       1  150064       2.3256     0.010019
enh67950     2   48121900   48122900      2       1  150064       2.3482    0.0094325
enh67954     2   48129200   48130200      1       1  150064       2.9361     0.001662
enh67959     2   48340600   48341600      1       1  150064       2.0415       0.0206
enh67960     2   48371600   48372600      2       1  150064       1.9717     0.024323
enh67962     2   48424000   48425000      2       1  150064       2.2301      0.01287
enh67965     2   48447300   48448300      3       2  150064       2.8733    0.0020308
enh67966     2   48476400   48477400      1       1  150064       2.1128      0.01731
enh67968     2   48533700   48534700      3       2  150064       1.8526     0.031967
enh67969     2   48539200   48540200      3       1  150064       2.7455    0.0030207
enh67970     2   48543500   48544500      2       1  150064       2.2372     0.012638
enh67971     2   48547200   48548200      4       2  150064       2.0054     0.022463
enh67972     2   48551700   48552700      1       1  150064       2.8635     0.002095
enh67973     2   48552900   48553900      5       2  150064       2.6788    0.0036946
enh67974     2   48555700   48556700      3       2  150064       2.9422    0.0016293
enh67975     2   48559100   48560100      2       1  150064       3.2332    0.0006121
enh67977     2   48568300   48569300      5       2  150064       3.0855    0.0010161
enh67979     2   48571400   48572400      5       2  150064       1.9774     0.024001
enh67980     2   48573000   48574000      4       2  150064       4.5346   2.8856e-06
enh67981     2   48579100   48580100      3       2  150064       1.6704     0.047424
enh67982     2   48580700   48581700      3       2  150064       1.7453     0.040469
enh67983     2   48583900   48584900      7       3  150064       1.8749     0.030405
enh67985     2   48633700   48634700      4       2  150064       2.7281    0.0031848
enh67988     2   48642200   48643200      4       2  150064         1.76     0.039204
enh67990     2   48647700   48648700      3       2  150064       2.8124    0.0024586
enh67992     2   48671200   48672200      4       2  150064        2.113       0.0173
enh67997     2   48701400   48702400      2       1  150064       2.2353     0.012699
enh68007     2   48794800   48795800      5       3  150064       2.1054     0.017629
enh68014     2   50718900   50719900      1       1  150064       3.0002     0.001349
enh68015     2   51239900   51240900      1       1  150064       2.1981      0.01397
enh68020     2   53992000   53993000      3       2  150064       1.7545     0.039668
enh68021     2   53995900   53996900      3       2  150064       2.2672      0.01169
enh68022     2   54011100   54012100      1       1  150064        3.377    0.0003664
enh68024     2   54015400   54016400      4       1  150064       2.2744     0.011472
enh68027     2   54046300   54047300      1       1  150064       3.2877    0.0005051
enh68028     2   54053400   54054400      4       2  150064       2.4108    0.0079594
enh68029     2   54054100   54055100      1       1  150064       3.1388    0.0008481
enh68030     2   54172000   54173000      1       1  150064       1.7906      0.03668
enh68031     2   54176800   54177800      4       2  150064       2.6881    0.0035929
enh68032     2   54188400   54189400      2       1  150064       2.5869     0.004842
enh68037     2   54239600   54240600      4       2  150064       2.0364     0.020853
enh68038     2   54242700   54243700      1       1  150064       2.2655      0.01174
enh68039     2   54280500   54281500      2       1  150064       2.1753     0.014802
enh68040     2   54315000   54316000      2       1  150064       1.8354     0.033224
enh68042     2   54330700   54331700      4       2  150064       2.5832    0.0048945
enh68043     2   54341400   54342400      5       2  150064        2.161     0.015346
enh68054     2   54628800   54629800      5       2  150064       2.3896    0.0084345
enh68057     2   54659200   54660200      5       2  150064       2.9612    0.0015324
enh68075     2   54746600   54747600      2       1  150064       3.2837   0.00051231
enh68076     2   54750200   54751200      3       2  150064       2.1909     0.014229
enh68078     2   54756800   54757800      5       2  150064       2.1892     0.014291
enh68087     2   54789600   54790600      1       1  150064       1.9019      0.02859
enh68089     2   54793700   54794700      2       1  150064       2.2905     0.010997
enh68091     2   54802900   54803900      3       1  150064       1.7448      0.04051
enh68092     2   54804500   54805500      4       1  150064       1.8542     0.031853
enh68093     2   54807600   54808600     11       2  150064       2.2459     0.012354
enh68094     2   54811900   54812900      4       1  150064       2.2077     0.013631
enh68097     2   54822300   54823300      5       2  150064       1.8679     0.030888
enh68098     2   54823700   54824700      4       2  150064       1.9645     0.024737
enh68101     2   54829800   54830800      8       4  150064       1.7225     0.042485
enh68102     2   54832600   54833600      4       2  150064       1.9923      0.02317
enh68105     2   54840600   54841600      4       2  150064       2.3714    0.0088612
enh68107     2   54851700   54852700      2       1  150064       2.8326    0.0023083
enh68108     2   54858700   54859700      3       1  150064       1.8625     0.031267
enh68110     2   54863400   54864400      3       2  150064       2.2396      0.01256
enh68113     2   54884600   54885600      5       2  150064        3.242   0.00059353
enh68114     2   54894600   54895600      1       1  150064       2.4722     0.006714
enh68117     2   54907400   54908400      8       4  150064       2.6705    0.0037871
enh68120     2   55099800   55100800      3       2  150064       1.9656     0.024671
enh68122     2   55126500   55127500      2       1  150064       3.2187   0.00064391
enh68125     2   55131900   55132900      4       2  150064        2.273     0.011513
enh68126     2   55172800   55173800      5       2  150064       2.3761    0.0087491
enh68128     2   55189900   55190900      5       2  150064       1.7017     0.044402
enh68136     2   55222400   55223400      5       2  150064       2.7688     0.002813
enh68138     2   55231700   55232700      4       2  150064       3.0157    0.0012819
enh68142     2   55241900   55242900      1       1  150064         2.37     0.008894
enh68143     2   55246400   55247400      4       2  150064       1.8909      0.02932
enh68147     2   55267200   55268200      3       2  150064       2.0004     0.022729
enh68149     2   55272400   55273400      3       2  150064       1.9593     0.025037
enh68150     2   55279400   55280400      4       2  150064       1.8963     0.028959
enh68156     2   55346800   55347800      7       4  150064       1.9847     0.023589
enh68190     2   56235800   56236800      2       1  150064        2.049     0.020231
enh68196     2   57986500   57987500      1       1  150064       4.5121     3.21e-06
enh68197     2   57987200   57988200      4       2  150064        6.132   4.3395e-10
enh68200     2   58272000   58273000      2       1  150064       4.1022   2.0464e-05
enh68201     2   58275200   58276200      1       1  150064       4.4393    4.513e-06
enh68202     2   58335000   58336000      3       2  150064       4.7541   9.9663e-07
enh68204     2   58466300   58467300      3       2  150064        3.836   6.2534e-05
enh68211     2   60320800   60321800      3       1  150064       1.7909     0.036658
enh68212     2   60439600   60440600      2       1  150064       2.3742    0.0087927
enh68220     2   60580000   60581000      5       2  150064       2.2107     0.013529
enh68224     2   60637500   60638500      1       1  150064       1.6527       0.0492
enh68232     2   60706900   60707900      6       3  150064       2.9407    0.0016373
enh68233     2   60709800   60710800      3       2  150064       2.9125    0.0017926
enh68237     2   60721900   60722900      3       1  150064       3.6764   0.00011827
enh68238     2   60726900   60727900      3       2  150064       4.2439   1.0985e-05
enh68240     2   60739700   60740700      4       2  150064       3.1038   0.00095519
enh68241     2   60742100   60743100      4       2  150064       2.1759     0.014781
enh68242     2   60743400   60744400      2       1  150064       2.4667     0.006818
enh68244     2   60755500   60756500      2       1  150064       2.5993    0.0046703
enh68252     2   60889100   60890100      2       1  150064       1.7142     0.043242
enh68256     2   60982400   60983400      4       2  150064       2.3444    0.0095296
enh68275     2   61408600   61409600      1       1  150064       2.4981     0.006243
enh68281     2   61583200   61584200      3       2  150064       2.0802     0.018755
enh68282     2   61583800   61584800      3       2  150064       2.0802     0.018755
enh68295     2   61692000   61693000      3       1  150064        2.493    0.0063342
enh68297     2   61699400   61700400      1       1  150064        1.971      0.02436
enh68339     2   62532500   62533500      2       1  150064       1.9165     0.027649
enh68340     2   62536300   62537300      1       1  150064       2.1125      0.01732
enh68346     2   62677300   62678300      3       2  150064       4.3113   8.1138e-06
enh68347     2   62683200   62684200      1       1  150064       1.9283      0.02691
enh68354     2   62712800   62713800      3       2  150064       2.3505    0.0093749
enh68355     2   62728200   62729200      2       1  150064       2.1854     0.014428
enh68356     2   62731800   62732800      2       1  150064       1.7793     0.037599
enh68357     2   62733600   62734600      4       2  150064        2.598    0.0046888
enh68361     2   62805500   62806500      7       3  150064       1.6492      0.04955
enh68364     2   62887300   62888300      2       1  150064        1.737     0.041191
enh68365     2   62889200   62890200      3       2  150064       2.9105    0.0018042
enh68366     2   62891100   62892100      3       1  150064       2.3306    0.0098876
enh68369     2   62924900   62925900      1       1  150064        2.253      0.01213
enh68370     2   62926500   62927500      4       2  150064       3.2986   0.00048583
enh68374     2   62938500   62939500      2       1  150064       1.8861     0.029644
enh68379     2   63052800   63053800      2       1  150064       1.7936     0.036435
enh68435     2   64429000   64430000      1       1  150064       1.6741      0.04706
enh68466     2   64653400   64654400      1       1  150064       2.1111      0.01738
enh68468     2   64675000   64676000      1       1  150064       2.2436      0.01243
enh68483     2   64822200   64823200      1       1  150064       2.2417      0.01249
enh68484     2   64826500   64827500      6       2  150064       2.5254     0.005779
enh68485     2   64828000   64829000      2       1  150064       2.8091     0.002484
enh68622     2   65634400   65635400      3       1  150064       1.6661     0.047848
enh68633     2   65754300   65755300      2       1  150064       3.7139   0.00010203
enh68634     2   65754800   65755800      2       1  150064       3.7139   0.00010203
enh68635     2   65772700   65773700      1       1  150064       3.1367    0.0008544
enh68656     2   66749200   66750200      6       2  150064       2.7226    0.0032388
enh68658     2   66764000   66765000      4       2  150064       2.3144     0.010324
enh68660     2   66769200   66770200      1       1  150064       2.8725     0.002036
enh68664     2   66782100   66783100      2       1  150064       2.3121     0.010385
enh68700     2   68349100   68350100      3       2  150064       1.7271     0.042072
enh68702     2   68362200   68363200      2       1  150064       1.9944     0.023054
enh68705     2   68386100   68387100      5       2  150064       2.8937    0.0019034
enh68706     2   68415600   68416600      2       1  150064       2.5703    0.0050809
enh68709     2   68422500   68423500      7       3  150064       2.3469     0.009465
enh68710     2   68427300   68428300      2       1  150064       2.7095    0.0033691
enh68712     2   68433400   68434400      2       1  150064       2.3133     0.010352
enh68714     2   68444600   68445600      2       1  150064       2.9047    0.0018382
enh68721     2   68473600   68474600      1       1  150064        2.958     0.001548
enh68724     2   68482800   68483800      1       1  150064       2.8455     0.002217
enh68737     2   68654300   68655300      1       1  150064       1.7041      0.04418
enh68739     2   68661700   68662700      1       1  150064       1.7723      0.03817
enh68803     2   69423600   69424600      1       1  150064       2.0351      0.02092
enh68812     2   69534600   69535600      1       1  150064       2.2815      0.01126
enh68813     2   69536400   69537400      1       1  150064       1.9178      0.02757
enh68822     2   69662400   69663400      1       1  150064       2.0166      0.02187
enh68873     2   69958400   69959400      5       2  150064       1.6909     0.045427
enh68874     2   69961700   69962700      5       1  150064       2.0631     0.019551
enh68890     2   70017600   70018600      4       2  150064       1.8978     0.028858
enh68895     2   70031200   70032200      2       1  150064       2.2369     0.012646
enh68897     2   70055000   70056000      3       1  150064        1.947      0.02577
enh68900     2   70120000   70121000      3       1  150064       1.6926     0.045261
enh68902     2   70128300   70129300      2       1  150064       1.9686       0.0245
enh68905     2   70145000   70146000      3       1  150064       1.8214      0.03427
enh68906     2   70150100   70151100      2       1  150064       1.6862      0.04588
enh68907     2   70153800   70154800      4       1  150064       1.8322     0.033464
enh68912     2   70191300   70192300      1       1  150064       2.1937      0.01413
enh68916     2   70229100   70230100      1       1  150064       1.7059      0.04401
enh68921     2   70261900   70262900      2       1  150064       1.6648     0.047979
enh68922     2   70271300   70272300      4       1  150064       1.6878     0.045722
enh68953     2   70487400   70488400      1       1  150064       1.7068      0.04393
enh68989     2   71299800   71300800      3       2  150064       1.7936     0.036439
enh68996     2   71554700   71555700      3       2  150064       2.3225     0.010102
enh68999     2   71561800   71562800      3       1  150064       2.2041     0.013757
enh69001     2   71567400   71568400      6       4  150064       3.4729   0.00025743
enh69003     2   71644600   71645600      5       2  150064       2.7841    0.0026837
enh69032     2   72060800   72061800      2       1  150064         2.26     0.011911
enh69040     2   72318800   72319800      6       3  150064       2.1506     0.015756
enh69043     2   72343000   72344000      3       2  150064        2.485    0.0064784
enh69044     2   72357000   72358000      2       1  150064       2.9769    0.0014561
enh69046     2   72365600   72366600      2       1  150064        2.425    0.0076542
enh69050     2   72431800   72432800      1       1  150064       2.5554     0.005303
enh69055     2   72774800   72775800      2       1  150064       2.0762     0.018937
enh69057     2   72803200   72804200      1       1  150064       1.7126      0.04339
enh69072     2   73210600   73211600      1       1  150064       4.2793    9.375e-06
enh69074     2   73259500   73260500      1       1  150064       3.9655    3.662e-05
enh69076     2   73295600   73296600      1       1  150064       3.5033    0.0002298
enh69078     2   73311700   73312700      3       1  150064       2.0993     0.017897
enh69080     2   73319300   73320300      1       1  150064       3.1542    0.0008046
enh69081     2   73329500   73330500      6       2  150064       3.5841   0.00016911
enh69082     2   73334000   73335000      2       1  150064       3.4372   0.00029392
enh69083     2   73336900   73337900      1       1  150064       3.2819    0.0005155
enh69084     2   73439200   73440200      2       1  150064       3.0255    0.0012412
enh69085     2   73439900   73440900      2       1  150064       2.4099    0.0079777
enh69088     2   73611600   73612600      2       1  150064       3.7349   9.3901e-05
enh69089     2   73614500   73615500      1       1  150064       3.1555    0.0008012
enh69090     2   73652800   73653800      2       1  150064         4.25    1.069e-05
enh69091     2   73852300   73853300      3       1  150064       2.8526    0.0021682
enh69093     2   73867700   73868700      3       1  150064       4.0881   2.1749e-05
enh69094     2   73869400   73870400      6       1  150064       1.8767     0.030276
enh69095     2   73912600   73913600      2       1  150064       2.0516     0.020106
enh69105     2   73986300   73987300      3       1  150064       2.8224    0.0023835
enh69111     2   74059500   74060500      1       1  150064       2.7245      0.00322
enh69116     2   74076900   74077900      3       2  150064       2.1753     0.014804
enh69120     2   74118300   74119300      3       1  150064       1.9956     0.022988
enh69128     2   74196500   74197500      2       1  150064       2.1182     0.017078
enh69140     2   74247700   74248700      1       1  150064       2.1868      0.01438
enh69142     2   74252800   74253800      5       1  150064       3.0081    0.0013146
enh69144     2   74257400   74258400      4       2  150064       2.6888    0.0035857
enh69145     2   74260100   74261100      2       1  150064       2.5036    0.0061474
enh69146     2   74263200   74264200      1       1  150064       2.4975     0.006253
enh69148     2   74268000   74269000      2       1  150064       2.8441    0.0022268
enh69151     2   74277800   74278800      3       1  150064       2.7165    0.0032987
enh69153     2   74306600   74307600      1       1  150064       2.8324      0.00231
enh69160     2   74408500   74409500      1       1  150064       2.1993      0.01393
enh69192     2   74697600   74698600      1       1  150064       2.0558       0.0199
enh69217     2   74967800   74968800      6       1  150064       1.8074     0.035354
enh69235     2   75099700   75100700      3       1  150064       1.8341     0.033318
enh69242     2   75360900   75361900      3       2  150064       1.6752     0.046944
enh69255     2   76356500   76357500      6       2  150064       3.8743   5.3456e-05
enh69262     2   80358900   80359900      1       1  150064       2.0517       0.0201
enh69355     2   85518000   85519000      2       1  150064       1.8685     0.030843
enh69367     2   85621100   85622100      3       2  150064       2.1436     0.016034
enh69368     2   85623500   85624500      2       1  150064       1.6886     0.045644
enh69372     2   85637900   85638900      3       1  150064       2.8256    0.0023599
enh69375     2   85644600   85645600      5       2  150064       3.2498   0.00057749
enh69376     2   85646700   85647700      5       3  150064       1.9963     0.022953
enh69378     2   85654700   85655700      4       2  150064       2.6035    0.0046137
enh69404     2   85836800   85837800      1       1  150064       1.8314      0.03352
enh69405     2   85839400   85840400      1       1  150064       1.8344       0.0333
enh69407     2   85844600   85845600      1       1  150064       2.0794      0.01879
enh69428     2   85992300   85993300      7       2  150064       2.2354     0.012697
enh69429     2   85998200   85999200      3       1  150064       2.2507     0.012201
enh69464     2   86261400   86262400      5       3  150064       1.7404     0.040897
enh69467     2   86295400   86296400      2       1  150064       2.0611     0.019645
enh69490     2   86521800   86522800      1       1  150064       1.6685      0.04761
enh69516     2   86902500   86903500      2       1  150064       2.3893    0.0084397
enh69517     2   86930200   86931200      1       1  150064       2.7007      0.00346
enh69520     2   86974400   86975400      3       2  150064       3.0095    0.0013083
enh69556     2   88922800   88923800      1       1  150064       1.8843      0.02976
enh69602     2   96056700   96057700      3       2  150064       2.4263    0.0076262
enh69617     2   96814400   96815400      1       1  150064       1.9042      0.02844
enh69618     2   96823200   96824200      1       1  150064        2.975     0.001465
enh69621     2   96861100   96862100      1       1  150064       4.0923    2.136e-05
enh69622     2   96865500   96866500      1       1  150064       3.9562    3.808e-05
enh69624     2   96871900   96872900      2       1  150064       2.6324    0.0042391
enh69625     2   96875600   96876600      1       1  150064       3.9123    4.571e-05
enh69627     2   96904800   96905800      1       1  150064       3.9241    4.353e-05
enh69633     2   96927600   96928600      1       1  150064        3.299    0.0004851
enh69658     2   97197500   97198500      1       1  150064       1.9138      0.02782
enh69659     2   97205300   97206300      1       1  150064       1.9382       0.0263
enh69660     2   97207000   97208000      4       2  150064       1.7377     0.041128
enh69663     2   97215600   97216600      1       1  150064        1.664      0.04806
enh69664     2   97219500   97220500      2       1  150064       2.1345     0.016403
enh69668     2   97282400   97283400      1       1  150064       1.9348      0.02651
enh69671     2   97288100   97289100      1       1  150064       1.9919      0.02319
enh69678     2   97351000   97352000      2       1  150064       2.5752    0.0050088
enh69679     2   97379700   97380700      1       1  150064       3.7135    0.0001022
enh69680     2   97399900   97400900      1       1  150064        2.361     0.009112
enh69682     2   97406000   97407000      1       1  150064       1.9779      0.02397
enh69683     2   97424900   97425900      3       1  150064        2.197     0.014011
enh69684     2   97430600   97431600      1       1  150064        2.061      0.01965
enh69686     2   97435300   97436300      3       1  150064       1.7792     0.037603
enh69687     2   97437100   97438100      1       1  150064       2.4135     0.007901
enh69693     2   97477200   97478200      1       1  150064        2.391     0.008401
enh69694     2   97487000   97488000      3       1  150064       2.6319    0.0042454
enh69695     2   97488600   97489600      1       1  150064       2.1452      0.01597
enh69696     2   97498300   97499300      1       1  150064       2.0026      0.02261
enh69698     2   97507200   97508200      3       1  150064       1.9013      0.02863
enh69700     2   97521800   97522800      1       1  150064       2.0007      0.02271
enh69704     2   97539700   97540700      3       1  150064       2.9134    0.0017877
enh69705     2   97547200   97548200      1       1  150064       1.7491      0.04014
enh69706     2   97552900   97553900      3       2  150064       3.3889   0.00035087
enh69708     2   97561300   97562300      6       2  150064       2.3819    0.0086126
enh69709     2   97564300   97565300      1       1  150064        3.734    9.424e-05
enh69710     2   97569100   97570100      4       2  150064       3.6646   0.00012388
enh69711     2   97572700   97573700      3       1  150064        3.547   0.00019479
enh69712     2   97578900   97579900      2       1  150064       3.5059   0.00022755
enh69715     2   97593900   97594900      2       1  150064       4.0478   2.5853e-05
enh69717     2   97621300   97622300      3       1  150064       1.9017     0.028603
enh69721     2   97761100   97762100      5       1  150064       2.6068      0.00457
enh69722     2   98260800   98261800      2       1  150064       2.3703    0.0088868
enh69724     2   98266200   98267200      1       1  150064       1.6491      0.04956
enh69734     2   98361900   98362900      2       1  150064       2.5966    0.0047079
enh69735     2   98375200   98376200      2       1  150064       1.6677     0.047687
enh69738     2   98423000   98424000      2       1  150064       2.0199     0.021697
enh69745     2   98567000   98568000      6       3  150064       2.1762     0.014772
enh69748     2   98582900   98583900      1       1  150064       2.9781      0.00145
enh69749     2   98585500   98586500      2       1  150064       2.8731    0.0020326
enh69750     2   98596100   98597100      4       2  150064       2.0347     0.020938
enh69751     2   98599100   98600100      4       2  150064       2.3889    0.0084491
enh69756     2   98609000   98610000      1       1  150064       2.9188     0.001757
enh69757     2   98612900   98613900      3       1  150064       2.9854     0.001416
enh69758     2   98626500   98627500      1       1  150064       3.2918    0.0004978
enh69762     2   98636900   98637900      3       2  150064        1.998     0.022858
enh69769     2   98700700   98701700      4       2  150064       1.8193     0.034435
enh69770     2   98704100   98705100      2       1  150064       1.6794     0.046533
enh69781     2   99029000   99030000      1       1  150064        1.811      0.03507
enh69783     2   99060200   99061200      2       1  150064        1.857     0.031655
enh69784     2   99063400   99064400      2       1  150064       1.7943     0.036386
enh69785     2   99064800   99065800      2       1  150064       1.6915     0.045375
enh69786     2   99066600   99067600      1       1  150064       1.8293      0.03368
enh69787     2   99069200   99070200      3       1  150064       1.7737     0.038059
enh69790     2   99079200   99080200      1       1  150064         1.86      0.03144
enh69792     2   99084600   99085600      4       1  150064       1.7108     0.043559
enh69794     2   99088200   99089200      5       1  150064       1.7535     0.039756
enh69800     2   99098500   99099500      1       1  150064        1.862       0.0313
enh69801     2   99099400   99100400      2       1  150064       1.7773     0.037758
enh69802     2   99100000   99101000      2       1  150064       1.7708     0.038301
enh69806     2   99105300   99106300      5       1  150064       1.8035     0.035656
enh69808     2   99107300   99108300      2       1  150064       1.8631     0.031224
enh69809     2   99108800   99109800      2       1  150064       1.7642     0.038849
enh69813     2   99124800   99125800      2       1  150064       1.8219     0.034239
enh69815     2   99132600   99133600      3       1  150064       1.6999     0.044576
enh69816     2   99133400   99134400      1       1  150064        1.882      0.02992
enh69819     2   99178600   99179600      1       1  150064       1.8114      0.03504
enh69821     2   99200200   99201200      2       1  150064        2.947    0.0016045
enh69822     2   99222300   99223300      2       1  150064       1.8082     0.035286
enh69823     2   99227100   99228100      1       1  150064       1.8062      0.03544
enh69829     2   99279800   99280800      1       1  150064       2.0208      0.02165
enh69851     2   99422300   99423300      3       1  150064       1.7118      0.04347
enh69855     2   99449700   99450700      3       1  150064       1.7629     0.038962
enh69882     2  100252500  100253500      2       1  150064       3.1745   0.00075046
enh69883     2  100260500  100261500      3       2  150064       3.2647   0.00054787
enh69889     2  100443800  100444800      3       1  150064       2.2485     0.012274
enh69894     2  100576900  100577900      1       1  150064        1.887      0.02958
enh69909     2  101350000  101351000      7       2  150064       2.4078    0.0080245
enh69927     2  101494200  101495200      5       2  150064       2.0443      0.02046
enh69932     2  101541500  101542500      6       2  150064        1.864     0.031159
enh69958     2  101850400  101851400      2       1  150064       2.4755    0.0066531
enh69967     2  101917300  101918300      4       2  150064       2.3517    0.0093431
enh69970     2  101943800  101944800      1       1  150064       1.7071       0.0439
enh69971     2  101946000  101947000      1       1  150064       1.7149      0.04318
enh69974     2  101966600  101967600      1       1  150064       1.6514      0.04933
enh70060     2  102722200  102723200      5       2  150064       3.8689   5.4669e-05
enh70061     2  102727000  102728000     10       2  150064        2.932    0.0016842
enh70062     2  102731500  102732500      7       3  150064       1.9667     0.024608
enh70064     2  102736500  102737500      5       2  150064       1.6929     0.045233
enh70065     2  102738300  102739300      3       1  150064       1.9493     0.025632
enh70066     2  102757200  102758200      5       2  150064       2.1286     0.016643
enh70070     2  102782500  102783500      2       1  150064       1.7915     0.036605
enh70071     2  102804200  102805200      4       2  150064       1.8226     0.034185
enh70096     2  103207900  103208900      4       2  150064       1.8661     0.031012
enh70097     2  103209400  103210400      3       1  150064       2.5821      0.00491
enh70098     2  103221100  103222100      1       1  150064       1.7036      0.04423
enh70099     2  103254400  103255400      2       1  150064       2.0737     0.019053
enh70103     2  103351000  103352000      3       1  150064       2.6778    0.0037058
enh70106     2  103404700  103405700      2       1  150064       1.7709     0.038285
enh70136     2  106001700  106002700      3       2  150064       1.6687     0.047591
enh70147     2  106053800  106054800      4       2  150064       2.3501    0.0093849
enh70169     2  106342200  106343200     11       3  150064       2.2735     0.011498
enh70170     2  106347200  106348200      3       1  150064       2.3015     0.010683
enh70173     2  106359700  106360700      2       1  150064       2.2947     0.010874
enh70174     2  106366300  106367300      1       1  150064       1.9969      0.02292
enh70175     2  106368900  106369900      3       2  150064       2.2694     0.011622
enh70176     2  106371600  106372600      5       1  150064        1.817     0.034612
enh70179     2  106380200  106381200      7       2  150064       1.6886     0.045649
enh70262     2  108884600  108885600      8       3  150064       1.8399      0.03289
enh70269     2  109076200  109077200      8       3  150064       1.8504      0.03213
enh70270     2  109149000  109150000      1       1  150064        1.995      0.02302
enh70285     2  109200000  109201000      3       2  150064       2.3212     0.010138
enh70293     2  109228300  109229300      2       1  150064       1.8527     0.031962
enh70299     2  109239600  109240600      7       3  150064       1.7272     0.042062
enh70385     2  110267600  110268600      3       2  150064       4.5927   2.1875e-06
enh70386     2  110271400  110272400      3       2  150064        3.763   8.3956e-05
enh70387     2  110278800  110279800      4       2  150064        3.362   0.00038689
enh70388     2  110293000  110294000      1       1  150064       4.1748    1.491e-05
enh70389     2  110315500  110316500      1       1  150064       3.9136    4.546e-05
enh70392     2  110366800  110367800      4       2  150064       2.2476     0.012302
enh70393     2  110368900  110369900      5       3  150064       3.4337   0.00029767
enh70394     2  110374500  110375500      2       1  150064       2.7704    0.0027992
enh70396     2  110389300  110390300      6       3  150064       3.4028   0.00033352
enh70397     2  110395500  110396500      4       2  150064       3.3785   0.00036447
enh70398     2  110402000  110403000      3       2  150064       2.6335    0.0042256
enh70399     2  110420400  110421400      4       2  150064       1.8359     0.033183
enh70410     2  110857000  110858000      5       2  150064       1.8508     0.032098
enh70411     2  110860200  110861200      3       1  150064       1.6537     0.049092
enh70415     2  110877100  110878100      2       1  150064       2.1717     0.014941
enh70420     2  110971900  110972900      3       1  150064        1.913     0.027876
enh70428     2  111472100  111473100      2       1  150064       1.9187     0.027509
enh70449     2  111934000  111935000      4       2  150064       1.7348     0.041387
enh70450     2  111936100  111937100      2       1  150064        2.345    0.0095133
enh70451     2  111942800  111943800      5       1  150064       2.2103     0.013541
enh70457     2  112252800  112253800      1       1  150064        2.238      0.01261
enh70478     2  112676200  112677200      1       1  150064       2.0623      0.01959
enh70482     2  112703600  112704600      3       1  150064       1.7818     0.037389
enh70485     2  112732700  112733700      2       1  150064        1.863     0.031232
enh70487     2  112745300  112746300      3       2  150064       1.7783     0.037679
enh70488     2  112752600  112753600      4       1  150064        2.013     0.022057
enh70490     2  112761100  112762100      4       2  150064       1.9998      0.02276
enh70493     2  112778900  112779900      4       2  150064       1.7925     0.036527
enh70496     2  112799100  112800100      3       1  150064       1.8233     0.034131
enh70502     2  112944900  112945900      2       1  150064        1.705       0.0441
enh70526     2  113431800  113432800      1       1  150064       2.4515     0.007114
enh70575     2  113940800  113941800      3       2  150064       1.6552     0.048943
enh70596     2  114081400  114082400      4       2  150064        1.824     0.034076
enh70609     2  114634900  114635900      4       2  150064       2.5767     0.004988
enh70612     2  114650600  114651600      5       2  150064        1.947     0.025765
enh70615     2  114667600  114668600      4       2  150064       2.4829    0.0065155
enh70648     2  118861300  118862300      3       2  150064       1.8536     0.031898
enh70669     2  120021900  120022900      1       1  150064       1.9006      0.02868
enh70688     2  120182600  120183600      3       2  150064       1.6812     0.046361
enh70690     2  120195300  120196300      2       1  150064       2.4844     0.006488
enh70728     2  120984800  120985800      1       1  150064        1.671      0.04736
enh70737     2  121015100  121016100      3       1  150064       1.7039     0.044196
enh70741     2  121044600  121045600      3       1  150064       1.7418     0.040776
enh70743     2  121076300  121077300      2       1  150064        1.706     0.044004
enh70744     2  121077400  121078400      2       1  150064         1.86     0.031444
enh70750     2  121261400  121262400      1       1  150064       2.0304      0.02116
enh70790     2  121954500  121955500      3       1  150064       1.7022     0.044361
enh70797     2  122060900  122061900      1       1  150064       1.8367      0.03313
enh70801     2  122120700  122121700      1       1  150064       2.0078      0.02233
enh70812     2  122290100  122291100      2       1  150064        2.287     0.011099
enh70834     2  122529600  122530600      4       2  150064       1.7308     0.041743
enh70835     2  122535800  122536800      2       1  150064       1.7488     0.040163
enh70842     2  122777100  122778100      2       1  150064       1.9756       0.0241
enh70843     2  124838700  124839700      3       1  150064       1.7983     0.036062
enh70877     2  127843700  127844700      6       2  150064       2.3336    0.0098085
enh70878     2  127845400  127846400      4       2  150064       3.3543   0.00039789
enh70879     2  127846300  127847300      6       3  150064       2.6423    0.0041169
enh70881     2  127850400  127851400      2       1  150064       1.8863      0.02963
enh70882     2  127852600  127853600      1       1  150064       3.3938    0.0003446
enh70884     2  127857400  127858400      1       1  150064        2.648     0.004049
enh70885     2  127860400  127861400      2       1  150064       2.5088    0.0060573
enh70888     2  127885400  127886400      5       2  150064       2.1266     0.016726
enh70890     2  127900400  127901400      2       1  150064       2.0705     0.019202
enh70892     2  127903400  127904400      8       3  150064       1.7359     0.041292
enh70923     2  128222100  128223100      2       1  150064       1.7947     0.036347
enh70970     2  128612900  128613900      2       1  150064       1.9235     0.027207
enh70972     2  128616000  128617000      2       1  150064       1.7603     0.039175
enh70982     2  128786400  128787400      2       1  150064       1.7097     0.043657
enh71012     2  129145900  129146900      1       1  150064       2.2001       0.0139
enh71031     2  129935700  129936700      7       2  150064         1.67     0.047461
enh71049     2  131131900  131132900      1       1  150064       2.2907      0.01099
enh71050     2  131134000  131135000      3       2  150064       1.7561     0.039535
enh71055     2  131149600  131150600      1       1  150064       2.1072      0.01755
enh71063     2  131848900  131849900      1       1  150064       2.5573     0.005274
enh71064     2  131852000  131853000      2       1  150064       2.6769    0.0037155
enh71065     2  131858800  131859800      1       1  150064       3.3626    0.0003861
enh71066     2  131861200  131862200      4       2  150064        3.335   0.00042656
enh71067     2  131864600  131865600      2       1  150064        2.684    0.0036368
enh71069     2  131867600  131868600      3       1  150064        3.016    0.0012808
enh71073     2  131913800  131914800      2       1  150064        3.269   0.00053969
enh71079     2  132431400  132432400      2       1  150064       2.2331     0.012771
enh71082     2  133105500  133106500      1       1  150064       1.6687      0.04759
enh71085     2  133131800  133132800      1       1  150064       1.7173      0.04296
enh71093     2  133346200  133347200      5       3  150064       1.7039     0.044203
enh71117     2  134844400  134845400      3       1  150064       3.2997   0.00048399
enh71118     2  134844800  134845800      2       1  150064       2.2563     0.012027
enh71120     2  134889500  134890500      1       1  150064       2.7632     0.002862
enh71122     2  134893300  134894300      1       1  150064       2.5116     0.006009
enh71123     2  134895600  134896600      2       1  150064       3.4136    0.0003206
enh71124     2  134898500  134899500      7       2  150064       4.0629   2.4229e-05
enh71125     2  134900400  134901400      2       1  150064       3.3207   0.00044901
enh71189     2  135674200  135675200      1       1  150064       3.0217     0.001257
enh71194     2  135694000  135695000      4       2  150064       2.4988     0.006231
enh71266     2  139006300  139007300      5       2  150064       2.4196    0.0077692
enh71273     2  139293400  139294400      4       2  150064        2.345    0.0095147
enh71274     2  139481600  139482600      3       2  150064       2.2969     0.010813
enh71295     2  144016300  144017300      3       2  150064       1.6804     0.046444
enh71298     2  144232700  144233700      1       1  150064       2.5366     0.005597
enh71310     2  144994900  144995900      1       1  150064       2.0335        0.021
enh71314     2  145087500  145088500      3       1  150064       1.9044      0.02843
enh71315     2  145090400  145091400      1       1  150064       3.2093    0.0006652
enh71318     2  145129800  145130800      1       1  150064       2.7902     0.002634
enh71320     2  145137300  145138300      2       1  150064       3.5341    0.0002046
enh71321     2  145170900  145171900      3       1  150064       3.1929   0.00070419
enh71322     2  145182300  145183300      2       1  150064       2.3847    0.0085468
enh71323     2  145184000  145185000      2       1  150064       3.2428   0.00059181
enh71324     2  145187000  145188000      1       1  150064        3.432    0.0002996
enh71328     2  145198200  145199200      6       3  150064       2.3436    0.0095487
enh71329     2  145201600  145202600      1       1  150064       4.3878    5.724e-06
enh71330     2  145204800  145205800      2       1  150064       1.7417      0.04078
enh71335     2  145214200  145215200      3       1  150064       4.0622   2.4309e-05
enh71337     2  145218700  145219700      2       1  150064       3.4822   0.00024867
enh71354     2  145282600  145283600      1       1  150064       1.8418      0.03275
enh71367     2  145874400  145875400      3       1  150064       2.7218    0.0032461
enh71376     2  147939800  147940800      5       3  150064       1.7995     0.035969
enh71377     2  148068100  148069100      3       1  150064       1.7567     0.039489
enh71386     2  148371300  148372300      4       2  150064       1.8563     0.031706
enh71394     2  148612400  148613400      2       1  150064       2.1293     0.016614
enh71395     2  148617200  148618200      2       1  150064       2.2004     0.013891
enh71396     2  148620100  148621100      2       1  150064       1.6453     0.049952
enh71404     2  149309600  149310600      2       1  150064       2.9679     0.001499
enh71405     2  149310800  149311800      3       1  150064       2.2658     0.011732
enh71408     2  149404000  149405000      3       1  150064       1.7192     0.042789
enh71426     2  149684600  149685600      3       2  150064       2.2262     0.012999
enh71437     2  150082700  150083700      1       1  150064       1.6883      0.04568
enh71445     2  150418200  150419200      1       1  150064       2.1357      0.01635
enh71446     2  150418700  150419700      1       1  150064       2.1357      0.01635
enh71450     2  150453700  150454700      3       2  150064       2.2572     0.011997
enh71451     2  150454200  150455200      2       1  150064       1.8358      0.03319
enh71466     2  151138300  151139300      3       1  150064       2.4088    0.0080033
enh71467     2  151165900  151166900      3       2  150064       1.7322     0.041619
enh71510     2  152946000  152947000      3       1  150064       3.3436   0.00041349
enh71512     2  153023200  153024200      2       1  150064       2.3393    0.0096609
enh71513     2  153025400  153026400      2       1  150064       2.4332     0.007482
enh71515     2  153028900  153029900      3       2  150064       2.4571    0.0070033
enh71516     2  153029700  153030700      3       2  150064       3.2124   0.00065821
enh71517     2  153056900  153057900      1       1  150064        3.074     0.001056
enh71518     2  153079700  153080700      1       1  150064       2.8087     0.002487
enh71519     2  153084200  153085200      4       1  150064        2.749    0.0029893
enh71520     2  153099700  153100700      3       2  150064       2.5596    0.0052395
enh71521     2  153193800  153194800      2       1  150064       1.7091     0.043713
enh71532     2  153277500  153278500      2       1  150064       2.4095    0.0079867
enh71534     2  153289600  153290600      2       1  150064       2.4729    0.0067002
enh71537     2  153325900  153326900      1       1  150064        2.779     0.002726
enh71563     2  153450500  153451500      3       1  150064       1.8641     0.031157
enh71565     2  153468400  153469400      4       1  150064       2.1423     0.016087
enh71566     2  153470000  153471000      4       2  150064       2.9133    0.0017881
enh71567     2  153504200  153505200      3       2  150064       1.8362     0.033163
enh71570     2  153577300  153578300      2       1  150064       3.6058   0.00015559
enh71571     2  153586900  153587900      3       2  150064       2.3158     0.010286
enh71583     2  157255100  157256100      2       1  150064       1.9594     0.025035
enh71634     2  158603900  158604900      1       1  150064       2.2924      0.01094
enh71650     2  158865800  158866800      2       1  150064       1.9687     0.024493
enh71653     2  158976900  158977900      3       2  150064       2.1871     0.014368
enh71659     2  159316000  159317000      5       3  150064        2.406    0.0080642
enh71660     2  159317000  159318000      3       2  150064       2.9502    0.0015879
enh71661     2  159333600  159334600      1       1  150064       3.0841     0.001021
enh71662     2  159343800  159344800      5       2  150064       3.0094    0.0013088
enh71663     2  159344600  159345600      4       2  150064       3.2208   0.00063926
enh71664     2  159349600  159350600      6       2  150064       2.8574    0.0021356
enh71670     2  159402700  159403700      5       3  150064       3.2124   0.00065824
enh71728     2  160373000  160374000      1       1  150064       2.9792     0.001445
enh71729     2  160373700  160374700      4       2  150064       3.4092   0.00032575
enh71731     2  160451900  160452900      2       1  150064       2.1157     0.017185
enh71732     2  160461800  160462800      5       2  150064       3.0711    0.0010662
enh71733     2  160463500  160464500      2       1  150064       1.9649     0.024715
enh71734     2  160465000  160466000      3       2  150064       1.9367     0.026389
enh71735     2  160466200  160467200      4       2  150064       2.6527    0.0039921
enh71737     2  160468400  160469400      2       1  150064       2.9327      0.00168
enh71738     2  160474200  160475200      2       1  150064       3.4676   0.00026257
enh71739     2  160476300  160477300      3       2  150064       1.7009     0.044483
enh71740     2  160562900  160563900      8       4  150064       1.6799     0.046493
enh71741     2  160567000  160568000      5       2  150064       2.1417     0.016107
enh71742     2  160572600  160573600      5       2  150064       1.9591      0.02505
enh71744     2  160584600  160585600      5       1  150064       2.5835    0.0048895
enh71747     2  160649100  160650100      1       1  150064       3.0243     0.001246
enh71749     2  160655000  160656000      3       1  150064       2.7305    0.0031624
enh71755     2  160750400  160751400      1       1  150064       1.8096      0.03518
enh71769     2  161021800  161022800      2       1  150064       2.4418    0.0073079
enh71799     2  161201500  161202500      3       2  150064       1.9094     0.028103
enh71815     2  161255000  161256000      2       1  150064       1.8063     0.035439
enh71828     2  161328000  161329000      3       2  150064       1.8191     0.034448
enh71838     2  161508400  161509400      2       1  150064       1.7171     0.042984
enh71840     2  161560300  161561300      4       2  150064       1.6628     0.048171
enh71858     2  162022600  162023600      2       1  150064       1.8588     0.031525
enh71866     2  162851200  162852200      2       1  150064       2.8887    0.0019339
enh71867     2  162869200  162870200      3       1  150064       4.0969   2.0933e-05
enh71869     2  162883600  162884600      2       1  150064       2.6031    0.0046192
enh71870     2  162885600  162886600      1       1  150064       3.3731    0.0003716
enh71937     2  166651800  166652800      3       1  150064       2.7568    0.0029182
enh71938     2  166659500  166660500      3       2  150064       3.2367   0.00060451
enh71939     2  166726700  166727700      3       2  150064       1.9464     0.025801
enh71941     2  166754100  166755100      2       1  150064       1.9638     0.024775
enh71944     2  166811000  166812000      2       1  150064       3.2935   0.00049468
enh71947     2  167350600  167351600      4       2  150064       3.2406   0.00059635
enh72014     2  169374800  169375800      3       1  150064       2.1259     0.016756
enh72015     2  169377500  169378500      2       1  150064       1.8727     0.030553
enh72016     2  169380300  169381300      1       1  150064       1.6585      0.04861
enh72018     2  169382800  169383800      5       3  150064       1.7572     0.039444
enh72019     2  169386000  169387000      2       1  150064       1.8604     0.031415
enh72020     2  169386800  169387800      5       3  150064       1.9246     0.027143
enh72021     2  169387600  169388600      2       1  150064       2.0834     0.018607
enh72023     2  169398800  169399800      1       1  150064       3.4662    0.0002639
enh72026     2  169425200  169426200      1       1  150064        1.768      0.03853
enh72028     2  169438000  169439000      2       1  150064       2.5969    0.0047033
enh72034     2  169482400  169483400      6       2  150064       3.5883   0.00016643
enh72035     2  169489300  169490300      5       2  150064        2.025     0.021433
enh72036     2  169491900  169492900      4       2  150064       3.3361   0.00042479
enh72037     2  169495700  169496700      4       2  150064       2.8634    0.0020954
enh72041     2  169526800  169527800      1       1  150064       1.7219      0.04254
enh72043     2  169536100  169537100      7       4  150064       1.6652     0.047937
enh72045     2  169546600  169547600      3       1  150064        1.874     0.030468
enh72053     2  169621500  169622500      3       1  150064        2.214     0.013414
enh72059     2  169668200  169669200      1       1  150064       2.1827      0.01453
enh72060     2  169671200  169672200      1       1  150064       2.5011     0.006191
enh72061     2  169681200  169682200      5       2  150064       2.5357    0.0056109
enh72064     2  169867500  169868500      2       1  150064       1.7124     0.043414
enh72127     2  171830800  171831800      1       1  150064       1.8782      0.03018
enh72129     2  171942900  171943900      2       1  150064       2.5562    0.0052908
enh72131     2  172003200  172004200      2       1  150064       1.9482     0.025695
enh72136     2  172014100  172015100      2       1  150064       1.9045     0.028423
enh72138     2  172037800  172038800      6       2  150064       1.8628     0.031245
enh72155     2  172543200  172544200      4       2  150064       3.5842   0.00016909
enh72157     2  172559900  172560900      2       1  150064       4.2947   8.7484e-06
enh72164     2  172865400  172866400      7       2  150064       3.5524   0.00019089
enh72165     2  172876800  172877800      2       1  150064       3.7264   9.7134e-05
enh72167     2  172916500  172917500      3       2  150064       2.6666    0.0038317
enh72177     2  173107500  173108500      3       2  150064       2.0761     0.018944
enh72181     2  173145700  173146700      4       1  150064       1.8234     0.034124
enh72182     2  173149400  173150400      5       2  150064       2.0878     0.018406
enh72184     2  173158500  173159500      5       2  150064       2.2216     0.013155
enh72228     2  173724100  173725100      2       1  150064       1.8579     0.031589
enh72229     2  173727100  173728100      3       2  150064       1.6726     0.047198
enh72242     2  173921200  173922200      2       1  150064       1.9619     0.024888
enh72245     2  173942900  173943900      5       2  150064       2.7521    0.0029611
enh72246     2  173949000  173950000      4       2  150064       1.8565      0.03169
enh72248     2  173955900  173956900      3       2  150064       1.6887     0.045641
enh72250     2  173988900  173989900      3       2  150064         2.95    0.0015887
enh72251     2  173991100  173992100      3       1  150064       1.6904     0.045479
enh72252     2  174025000  174026000      5       3  150064       1.7885     0.036849
enh72253     2  174036400  174037400      4       2  150064       3.3542   0.00039798
enh72254     2  174052600  174053600      4       2  150064       2.7049    0.0034158
enh72257     2  174071500  174072500      4       2  150064       2.4729    0.0067007
enh72258     2  174075100  174076100      6       3  150064       2.7938    0.0026043
enh72259     2  174082900  174083900      3       2  150064       2.1942     0.014112
enh72261     2  174091800  174092800      4       2  150064       2.1194     0.017029
enh72283     2  174763000  174764000      4       2  150064       1.8982     0.028836
enh72284     2  174786500  174787500      4       2  150064       2.4199    0.0077623
enh72285     2  174789800  174790800      3       1  150064       2.0155     0.021928
enh72286     2  174793400  174794400      5       2  150064       2.2089     0.013592
enh72289     2  174805900  174806900      5       3  150064       2.3027     0.010649
enh72290     2  174812700  174813700      3       1  150064       2.0431     0.020522
enh72291     2  174813300  174814300      3       2  150064       1.7402      0.04091
enh72292     2  174814600  174815600      5       1  150064       2.0835     0.018605
enh72300     2  174875800  174876800      5       2  150064       2.2239     0.013078
enh72302     2  174885600  174886600      4       2  150064       1.7484       0.0402
enh72304     2  174892400  174893400      4       2  150064       1.7098     0.043648
enh72305     2  174896400  174897400      7       2  150064       2.5773    0.0049786
enh72310     2  175111100  175112100      2       1  150064       2.6259    0.0043211
enh72311     2  175113600  175114600      3       2  150064       2.9971    0.0013628
enh72312     2  175255000  175256000      3       2  150064       3.3639   0.00038431
enh72324     2  175450500  175451500      2       1  150064        1.709     0.043724
enh72328     2  175464300  175465300      1       1  150064       1.9423      0.02605
enh72329     2  175467500  175468500      3       1  150064       2.0291     0.021226
enh72330     2  175471600  175472600      3       2  150064       2.1201     0.016998
enh72332     2  175474700  175475700      2       1  150064       2.2738      0.01149
enh72333     2  175477600  175478600      2       1  150064       2.7522    0.0029603
enh72344     2  175623800  175624800      2       1  150064       1.6485     0.049627
enh72345     2  175628700  175629700      3       2  150064       1.9024     0.028562
enh72347     2  175643000  175644000      2       1  150064       3.0348    0.0012036
enh72352     2  175892200  175893200      1       1  150064        1.768      0.03853
enh72353     2  175892600  175893600      4       2  150064       1.6482     0.049657
enh72369     2  177156000  177157000      2       1  150064       1.8023     0.035745
enh72443     2  178976200  178977200      2       1  150064       1.9619     0.024889
enh72444     2  178978300  178979300      2       1  150064       2.7261    0.0032045
enh72481     2  180325200  180326200      5       3  150064       3.8148   6.8155e-05
enh72486     2  180869900  180870900      2       1  150064       2.6466    0.0040648
enh72487     2  180990000  180991000      1       1  150064       3.4796    0.0002511
enh72552     2  183874600  183875600      2       1  150064       3.0777     0.001043
enh72558     2  183921700  183922700      3       2  150064       2.2836     0.011196
enh72561     2  183990500  183991500      9       3  150064       1.9821     0.023734
enh72567     2  185327800  185328800      2       1  150064       1.7372     0.041179
enh72579     2  187408200  187409200      4       2  150064       2.0068     0.022388
enh72591     2  187919800  187920800      2       1  150064       1.7201     0.042704
enh72608     2  189198200  189199200      2       1  150064        2.091     0.018266
enh72612     2  189475000  189476000      3       2  150064       1.6615     0.048311
enh72613     2  189494300  189495300      4       2  150064       1.6971     0.044842
enh72614     2  189651500  189652500      2       1  150064       2.6071    0.0045662
enh72653     2  190398700  190399700      1       1  150064        1.646      0.04988
enh72661     2  190433700  190434700      2       1  150064       2.1181     0.017084
enh72699     2  191209900  191210900      1       1  150064       2.5887     0.004817
enh72701     2  191221200  191222200      4       1  150064       2.1696      0.01502
enh72718     2  191320800  191321800      2       1  150064       2.1557     0.015552
enh72722     2  191365700  191366700      1       1  150064       2.2356      0.01269
enh72727     2  191394100  191395100      7       3  150064       1.9352     0.026481
enh72728     2  191400800  191401800      3       2  150064       1.7662     0.038684
enh72729     2  191425700  191426700      1       1  150064        1.784      0.03721
enh72732     2  191492900  191493900      2       1  150064       2.4091    0.0079953
enh72750     2  191699400  191700400      3       1  150064        1.665     0.047957
enh72752     2  191719400  191720400      5       2  150064       1.8958     0.028996
enh72767     2  191879400  191880400      4       2  150064       1.7544     0.039678
enh72769     2  191884200  191885200      3       2  150064       1.8504     0.032126
enh72775     2  191897000  191898000      1       1  150064       2.2945      0.01088
enh72778     2  191916400  191917400      2       1  150064       1.6677     0.047691
enh72848     2  194492200  194493200      1       1  150064       4.8604    5.857e-07
enh72852     2  196396900  196397900      2       1  150064       2.7908    0.0026288
enh72853     2  196398500  196399500      3       2  150064       2.4275    0.0076017
enh72854     2  196400100  196401100      3       1  150064       2.4243    0.0076687
enh72855     2  196401200  196402200      1       1  150064        2.584     0.004883
enh72856     2  196408400  196409400      3       1  150064        3.323    0.0004452
enh72857     2  196425300  196426300      2       1  150064       2.8788    0.0019958
enh72861     2  196477300  196478300      3       1  150064        1.873     0.030532
enh72867     2  196932200  196933200      7       3  150064       3.1076   0.00094311
enh72869     2  196965700  196966700      3       1  150064       1.9611     0.024932
enh72870     2  196977400  196978400      4       2  150064       1.8998     0.028732
enh72871     2  197014500  197015500      2       1  150064       1.8616     0.031327
enh72872     2  197023100  197024100      6       2  150064       1.8215     0.034265
enh72874     2  197026100  197027100      2       1  150064       1.8671     0.030943
enh72879     2  197047500  197048500      1       1  150064       2.1038       0.0177
enh72880     2  197065800  197066800      3       1  150064       2.7123    0.0033407
enh72891     2  197149000  197150000      2       1  150064       2.2361     0.012673
enh72892     2  197156600  197157600      4       2  150064       3.1434   0.00083509
enh72893     2  197159000  197160000      2       1  150064       1.8905     0.029343
enh72897     2  197662200  197663200      1       1  150064       2.2505      0.01221
enh72904     2  197831800  197832800      2       1  150064       2.3767    0.0087347
enh72906     2  197853000  197854000      1       1  150064       2.8627       0.0021
enh72908     2  197894400  197895400      3       1  150064       3.2346   0.00060914
enh72909     2  197941900  197942900      5       1  150064       2.5641    0.0051718
enh72912     2  197995200  197996200      1       1  150064       2.5018     0.006178
enh72915     2  198006200  198007200      3       1  150064       2.0145      0.02198
enh72919     2  198017200  198018200      3       2  150064       2.4125    0.0079219
enh72921     2  198026300  198027300      2       1  150064       2.2899     0.011013
enh72922     2  198029100  198030100      2       1  150064       2.3458    0.0094928
enh72947     2  198113400  198114400      3       1  150064       2.5013    0.0061868
enh72948     2  198118200  198119200      3       1  150064       2.3969    0.0082682
enh72951     2  198123400  198124400      1       1  150064       2.6007     0.004652
enh72953     2  198130600  198131600      3       1  150064       2.3094     0.010462
enh72958     2  198143700  198144700      4       2  150064       4.8038   7.7832e-07
enh72961     2  198160400  198161400      2       1  150064       4.8318   6.7653e-07
enh72962     2  198162500  198163500      1       1  150064       5.3593    4.178e-08
enh72963     2  198166300  198167300      2       1  150064       4.9679   3.3832e-07
enh72965     2  198169400  198170400      3       1  150064       4.9945   2.9492e-07
enh72967     2  198187600  198188600      1       1  150064       5.5826    1.185e-08
enh72970     2  198293000  198294000      1       1  150064       6.4019    7.671e-11
enh72971     2  198308200  198309200      1       1  150064        5.405     3.24e-08
enh72977     2  198361700  198362700      2       1  150064       5.7981   3.3529e-09
enh72985     2  198573400  198574400      2       1  150064        4.101   2.0565e-05
enh72986     2  198667800  198668800      3       2  150064       5.3473   4.4647e-08
enh72987     2  198702000  198703000      1       1  150064       2.7909     0.002628
enh72988     2  198703000  198704000      1       1  150064       3.0064     0.001322
enh72990     2  198860400  198861400      3       2  150064        5.072   1.9685e-07
enh72997     2  199561500  199562500      1       1  150064       2.3783     0.008697
enh73003     2  200230500  200231500      2       1  150064       1.8385     0.032991
enh73005     2  200306500  200307500      1       1  150064       2.2179      0.01328
enh73009     2  200774800  200775800      3       2  150064       5.8052   3.2138e-09
enh73010     2  200777200  200778200      3       2  150064        5.733   4.9335e-09
enh73011     2  200778500  200779500      3       2  150064       3.7227   9.8536e-05
enh73012     2  200787200  200788200      5       2  150064       5.7762   3.8197e-09
enh73013     2  200806600  200807600      2       1  150064       5.4448   2.5935e-08
enh73014     2  200817900  200818900      3       2  150064       5.7811   3.7108e-09
enh73017     2  200850100  200851100      4       2  150064       4.2116   1.2676e-05
enh73019     2  200915600  200916600     10       3  150064       6.5781   2.3819e-11
enh73020     2  200990700  200991700      2       1  150064       3.2627   0.00055185
enh73023     2  201042600  201043600      2       1  150064       2.8592    0.0021238
enh73025     2  201085200  201086200      5       3  150064       2.0659     0.019417
enh73026     2  201087000  201088000      8       5  150064       3.9421   4.0385e-05
enh73028     2  201167200  201168200      4       2  150064       3.7059   0.00010532
enh73030     2  201173200  201174200      2       1  150064       3.8492   5.9244e-05
enh73031     2  201176200  201177200      3       1  150064       2.4709    0.0067377
enh73032     2  201181000  201182000      2       1  150064       3.0956   0.00098194
enh73033     2  201182900  201183900      3       1  150064       2.5508    0.0053739
enh73034     2  201184400  201185400      1       1  150064       1.8854      0.02969
enh73042     2  201221000  201222000      2       1  150064       4.1552   1.6251e-05
enh73043     2  201224700  201225700      1       1  150064       3.5893    0.0001658
enh73046     2  201239800  201240800      5       2  150064       5.0095   2.7279e-07
enh73048     2  201245300  201246300      4       2  150064       2.3325    0.0098376
enh73049     2  201247400  201248400      5       2  150064       4.4118   5.1248e-06
enh73052     2  201320300  201321300      3       1  150064       3.6447   0.00013385
enh73053     2  201331800  201332800      2       1  150064       3.1392   0.00084705
enh73062     2  201559600  201560600      4       2  150064       2.2416     0.012495
enh73065     2  201606200  201607200      5       2  150064       1.9379     0.026317
enh73067     2  201621500  201622500      2       1  150064       1.8124     0.034959
enh73069     2  201642200  201643200      2       1  150064        2.272     0.011543
enh73088     2  201886300  201887300      2       1  150064        2.026     0.021381
enh73090     2  201929800  201930800      1       1  150064       1.6614      0.04832
enh73112     2  202059900  202060900      2       1  150064       1.9074     0.028234
enh73125     2  202117000  202118000      5       2  150064       3.0645      0.00109
enh73126     2  202118500  202119500      9       3  150064       2.4495    0.0071526
enh73129     2  202128200  202129200      1       1  150064       1.6548      0.04898
enh73160     2  202839000  202840000     12       3  150064        1.834     0.033326
enh73190     2  203453600  203454600      4       2  150064       2.0539     0.019991
enh73195     2  203638100  203639100      1       1  150064       1.7616      0.03907
enh73202     2  203866800  203867800      2       1  150064       2.8747    0.0020218
enh73203     2  203877800  203878800      1       1  150064       2.9017     0.001856
enh73206     2  203905700  203906700      1       1  150064       2.0439      0.02048
enh73209     2  204105200  204106200      3       1  150064        2.359    0.0091633
enh73212     2  204316100  204317100      2       1  150064       2.4105    0.0079651
enh73215     2  204354500  204355500      1       1  150064       2.4107     0.007962
enh73219     2  204375400  204376400      1       1  150064       2.3611     0.009111
enh73222     2  204416200  204417200      4       2  150064       2.8915    0.0019172
enh73232     2  204520900  204521900      2       1  150064       1.8384     0.033003
enh73233     2  204524000  204525000      2       1  150064       1.7824     0.037344
enh73255     2  204896400  204897400      1       1  150064       1.7717      0.03822
enh73285     2  206342000  206343000      4       1  150064       1.9334     0.026594
enh73294     2  206578600  206579600      1       1  150064       2.1306      0.01656
enh73297     2  206595000  206596000      3       2  150064       1.6625     0.048209
enh73317     2  206773300  206774300      2       1  150064       2.4395    0.0073548
enh73336     2  206947400  206948400      3       2  150064       1.9901     0.023292
enh73341     2  207027600  207028600      4       2  150064       2.0237     0.021501
enh73354     2  207911200  207912200      3       2  150064       1.8611     0.031363
enh73377     2  208119500  208120500      6       3  150064       1.6464     0.049845
enh73384     2  208345600  208346600      3       1  150064       2.1836     0.014497
enh73385     2  208363600  208364600      3       2  150064       2.4476    0.0071898
enh73388     2  208369500  208370500      2       1  150064       2.6081    0.0045524
enh73391     2  208398000  208399000      1       1  150064       4.0619    2.434e-05
enh73395     2  208421400  208422400      3       1  150064       4.0609    2.444e-05
enh73396     2  208481500  208482500      3       1  150064       3.7659    8.296e-05
enh73397     2  208484200  208485200      1       1  150064       4.1235    1.866e-05
enh73400     2  208497700  208498700      1       1  150064       4.1488    1.671e-05
enh73444     2  208912100  208913100      2       1  150064        1.965     0.024707
enh73445     2  208989000  208990000      5       2  150064       1.8657      0.03104
enh73449     2  209078100  209079100      1       1  150064       1.8089      0.03523
enh73484     2  211449100  211450100      4       2  150064       1.6653      0.04793
enh73486     2  213641600  213642600      4       1  150064       1.8196     0.034408
enh73491     2  213839100  213840100      2       1  150064       1.7183     0.042875
enh73495     2  213946000  213947000      5       2  150064       1.6905     0.045464
enh73522     2  216636600  216637600      4       2  150064       1.6504      0.04943
enh73530     2  216696300  216697300      3       2  150064       1.9672     0.024578
enh73539     2  216876000  216877000      7       3  150064       1.9142       0.0278
enh73559     2  217277900  217278900      3       1  150064       2.8614    0.0021086
enh73566     2  217404800  217405800      2       1  150064        1.993     0.023129
enh73574     2  217484100  217485100      4       2  150064       1.9169     0.027628
enh73576     2  217501200  217502200      1       1  150064       2.6239     0.004346
enh73577     2  217502000  217503000      2       1  150064       1.9028     0.028536
enh73584     2  217523100  217524100      1       1  150064       1.9774        0.024
enh73585     2  217530000  217531000      3       1  150064       2.2746     0.011465
enh73615     2  217939600  217940600     10       4  150064       2.3359    0.0097472
enh73617     2  218025700  218026700      1       1  150064        2.421     0.007738
enh73645     2  218492700  218493700      2       1  150064       2.4716    0.0067248
enh73664     2  218620600  218621600      4       2  150064       1.7853     0.037103
enh73667     2  218653500  218654500      7       3  150064       2.2778     0.011369
enh73668     2  218654800  218655800      1       1  150064       2.4451      0.00724
enh73669     2  218659000  218660000      4       2  150064       1.7786     0.037655
enh73692     2  218781900  218782900      7       3  150064       2.4353    0.0074402
enh73695     2  218813400  218814400      1       1  150064       1.7665      0.03866
enh73697     2  218824400  218825400      7       2  150064       1.6735     0.047116
enh73788     2  219945200  219946200      5       2  150064       2.7108    0.0033559
enh73789     2  219949800  219950800      4       1  150064       2.2764     0.011412
enh73795     2  219982100  219983100      4       2  150064       2.1066     0.017576
enh73797     2  220005100  220006100      3       1  150064        2.734    0.0031286
enh73798     2  220014100  220015100      2       1  150064       2.3677    0.0089503
enh73799     2  220019400  220020400      7       3  150064       3.4627   0.00026742
enh73800     2  220025600  220026600      2       1  150064       2.6891    0.0035818
enh73801     2  220035000  220036000      3       1  150064       4.2122   1.2643e-05
enh73802     2  220039200  220040200      2       1  150064       3.3583   0.00039211
enh73803     2  220044200  220045200      2       1  150064       3.8727   5.3813e-05
enh73804     2  220047000  220048000      1       1  150064       4.1332    1.789e-05
enh73811     2  220091900  220092900      2       1  150064       1.9286     0.026889
enh73834     2  220302000  220303000      3       1  150064       2.1089     0.017476
enh73849     2  221823600  221824600      1       1  150064       2.5469     0.005435
enh73852     2  222308600  222309600      4       1  150064       1.6987     0.044684
enh73857     2  222383000  222384000      2       1  150064       2.3583    0.0091804
enh73859     2  222393400  222394400      4       2  150064       2.8771     0.002007
enh73863     2  222644600  222645600      3       1  150064        2.206     0.013693
enh73904     2  223728700  223729700      2       1  150064       1.8571     0.031651
enh73961     2  224890300  224891300      4       2  150064       1.7678     0.038547
enh73965     2  225010900  225011900      2       1  150064       2.1875     0.014352
enh73969     2  225276600  225277600      3       1  150064       3.0041    0.0013318
enh73970     2  225349800  225350800      2       1  150064       1.9061     0.028321
enh73972     2  225384800  225385800      3       2  150064       3.6737   0.00011953
enh73975     2  225410100  225411100      1       1  150064       2.3812     0.008627
enh73977     2  225427900  225428900      1       1  150064       2.3985     0.008232
enh73979     2  225434600  225435600      1       1  150064       1.6773      0.04674
enh73980     2  225439600  225440600      6       2  150064        3.536   0.00020315
enh73984     2  225478300  225479300      5       3  150064       2.4454    0.0072354
enh73990     2  225759100  225760100      4       2  150064       2.1264     0.016733
enh73991     2  225774500  225775500      7       3  150064       2.0494     0.020212
enh74003     2  225812900  225813900      3       2  150064       2.5333    0.0056503
enh74016     2  225902100  225903100      1       1  150064        3.889    5.032e-05
enh74069     2  227699000  227700000      3       2  150064       2.6478    0.0040509
enh74070     2  227703000  227704000      3       1  150064       1.7879     0.036899
enh74071     2  227704500  227705500      3       1  150064       1.7486     0.040177
enh74089     2  228263200  228264200      3       1  150064       2.6928     0.003543
enh74090     2  228265800  228266800     20       3  150064       2.7127    0.0033371
enh74094     2  228284500  228285500      5       2  150064       1.9737     0.024208
enh74097     2  228318900  228319900      2       1  150064       2.2063     0.013681
enh74098     2  228324700  228325700      1       1  150064       2.7341     0.003128
enh74105     2  228347400  228348400      3       2  150064       1.9634     0.024799
enh74116     2  228383200  228384200      8       4  150064       2.3467    0.0094713
enh74128     2  228639500  228640500     10       3  150064       2.0059     0.022433
enh74131     2  228660800  228661800      4       1  150064       2.0418     0.020587
enh74132     2  228663700  228664700      5       2  150064       2.7032    0.0034337
enh74145     2  229953300  229954300      5       3  150064       1.9936     0.023099
enh74147     2  230018000  230019000      4       2  150064       2.2565     0.012018
enh74148     2  230024700  230025700      4       2  150064       1.8355     0.033218
enh74152     2  230130900  230131900      2       1  150064       1.7272     0.042064
enh74165     2  230711900  230712900      4       2  150064        1.645     0.049989
enh74175     2  230845000  230846000      1       1  150064        2.353     0.009312
enh74188     2  231190400  231191400      6       1  150064       1.7687     0.038473
enh74208     2  231337800  231338800      2       1  150064       1.7103     0.043601
enh74209     2  231377300  231378300      1       1  150064       1.7405      0.04089
enh74211     2  231467100  231468100      2       1  150064       1.7855      0.03709
enh74300     2  232264200  232265200      3       2  150064       1.6577     0.048685
enh74306     2  232326200  232327200      2       1  150064       1.9244     0.027151
enh74307     2  232330200  232331200      2       1  150064       2.7802    0.0027166
enh74322     2  232470200  232471200      2       1  150064       1.7846      0.03716
enh74324     2  232481000  232482000      2       1  150064       1.8806     0.030016
enh74329     2  232505500  232506500      4       2  150064       1.8608     0.031387
enh74339     2  232539000  232540000      2       1  150064         2.13     0.016584
enh74340     2  232542000  232543000      5       3  150064       1.8461     0.032437
enh74373     2  233183600  233184600      1       1  150064       2.1382      0.01625
enh74385     2  233416400  233417400      1       1  150064       1.6581      0.04865
enh74388     2  233438100  233439100      2       1  150064       1.6693     0.047529
enh74390     2  233451400  233452400      2       1  150064        1.735     0.041372
enh74391     2  233453200  233454200      3       1  150064       1.7228     0.042464
enh74392     2  233457900  233458900      2       1  150064       1.9191     0.027486
enh74395     2  233565900  233566900      4       2  150064       4.9287   4.1396e-07
enh74396     2  233585800  233586800      3       2  150064       5.7821   3.6876e-09
enh74397     2  233641100  233642100      2       1  150064       3.9067   4.6789e-05
enh74398     2  233643500  233644500      2       1  150064       5.6406   8.4732e-09
enh74399     2  233646600  233647600      3       2  150064       4.2346   1.1448e-05
enh74400     2  233699900  233700900      5       3  150064       2.5359    0.0056073
enh74401     2  233702300  233703300      1       1  150064       3.5443    0.0001968
enh74402     2  233704200  233705200      3       2  150064       5.5715    1.263e-08
enh74403     2  233718000  233719000      3       2  150064       5.9004    1.813e-09
enh74405     2  233725400  233726400      3       1  150064       3.1001   0.00096714
enh74406     2  233736200  233737200      4       2  150064       4.6948   1.3345e-06
enh74407     2  233738200  233739200      4       2  150064        1.739     0.041013
enh74409     2  233845200  233846200      6       3  150064       1.6665     0.047805
enh74462     2  234310700  234311700      2       1  150064       1.7588     0.039303
enh74523     2  235355000  235356000      2       1  150064       2.1942      0.01411
enh74535     2  235781700  235782700      4       2  150064       1.9651     0.024701
enh74601     2  236471500  236472500      1       1  150064       2.0511      0.02013
enh74602     2  236472000  236473000      2       1  150064       2.3953    0.0083034
enh74611     2  236514200  236515200      2       1  150064       1.8384     0.032999
enh74612     2  236516800  236517800      4       2  150064       1.8795      0.03009
enh74615     2  236543400  236544400      2       1  150064       1.8264     0.033891
enh74616     2  236548600  236549600      4       2  150064       2.3769    0.0087296
enh74617     2  236552200  236553200      5       2  150064       1.6555     0.048915
enh74636     2  236616400  236617400      2       1  150064       1.8909     0.029317
enh74637     2  236618000  236619000      8       4  150064       2.2327     0.012783
enh74645     2  237242400  237243400      5       1  150064       2.5275    0.0057443
enh74646     2  237244000  237245000      7       2  150064       2.8471     0.002206
enh74647     2  237246300  237247300      1       1  150064       2.5282     0.005733
enh74660     2  237550900  237551900      6       2  150064       2.0007      0.02271
enh74678     2  237897200  237898200      4       1  150064       1.8289     0.033704
enh74703     2  238161800  238162800      1       1  150064       1.6558      0.04888
enh74749     2  238483600  238484600      9       3  150064       1.7736     0.038063
enh74781     2  238647900  238648900      5       2  150064       2.1253     0.016782
enh74783     2  238653400  238654400      6       2  150064       1.6754     0.046924
enh74821     2  239206800  239207800      2       1  150064       2.2022     0.013825
enh74944     2  240404300  240405300      2       1  150064       2.3513    0.0093534
enh74982     2  241393600  241394600      3       1  150064       1.7794     0.037585
enh75025     2  241948200  241949200      4       2  150064       1.9416     0.026094
enh75030     2  242049800  242050800     11       2  150064       1.8751     0.030387
enh75050     2  242279800  242280800      2       1  150064       1.9294     0.026838
enh75054     2  242294200  242295200      5       3  150064       1.7971     0.036158
enh75060     2  242308000  242309000      1       1  150064       2.6246     0.004337
enh75067     2  242320800  242321800      5       3  150064       1.9771     0.024017
enh75071     2  242351000  242352000      4       2  150064       2.1913     0.014216
enh75085     2  242555600  242556600      2       1  150064       2.3737    0.0088059
enh75087     2  242574200  242575200      3       2  150064       1.8432     0.032647
enh75089     2  242579700  242580700      2       1  150064        2.187     0.014372
enh75091     2  242584700  242585700      5       2  150064       2.3207     0.010152
enh75118     2  242842000  242843000      5       2  150064       1.6772     0.046749
enh75123     2  242907300  242908300      2       1  150064       1.7049     0.044102
enh75146     3    3233500    3234500      5       2  150064       1.7883     0.036867
enh75157     3    4348100    4349100      2       1  150064       2.5024    0.0061681
enh75182     3    4574500    4575500      6       3  150064         1.72     0.042715
enh75210     3    4891000    4892000      4       1  150064        2.359     0.009161
enh75211     3    4894800    4895800      1       1  150064       2.3182      0.01022
enh75212     3    4907800    4908800      2       1  150064       1.7891     0.036799
enh75216     3    4947800    4948800      3       1  150064       1.7699     0.038374
enh75217     3    4990400    4991400      5       2  150064       1.8952     0.029036
enh75241     3    5175000    5176000      2       1  150064         1.65     0.049467
enh75254     3    5259500    5260500      7       2  150064       1.7606     0.039154
enh75255     3    5263900    5264900      6       3  150064       2.4224    0.0077092
enh75270     3    8398100    8399100      1       1  150064       2.1365      0.01632
enh75310     3    9064600    9065600      1       1  150064       1.9689      0.02448
enh75311     3    9069300    9070300      7       3  150064        2.941    0.0016359
enh75331     3    9403200    9404200      2       1  150064       2.4557    0.0070301
enh75336     3    9448300    9449300      3       1  150064       2.2227     0.013119
enh75337     3    9451300    9452300      2       1  150064       2.6106    0.0045196
enh75340     3    9462300    9463300      2       1  150064       2.5539    0.0053266
enh75341     3    9463400    9464400      4       2  150064       1.8364     0.033152
enh75342     3    9465200    9466200      2       1  150064       1.9569     0.025179
enh75347     3    9757000    9758000      5       2  150064       1.9452     0.025878
enh75404     3   10240300   10241300      2       1  150064       1.7216     0.042573
enh75419     3   10478000   10479000      5       2  150064        2.524    0.0058011
enh75421     3   10593500   10594500      3       1  150064       2.2016     0.013848
enh75447     3   11427000   11428000      3       2  150064        1.659      0.04856
enh75451     3   11475200   11476200      1       1  150064       2.2191      0.01324
enh75463     3   11601800   11602800      3       1  150064       1.6568      0.04878
enh75464     3   11609000   11610000      3       1  150064       1.9176      0.02758
enh75487     3   11673000   11674000      5       2  150064        2.347    0.0094633
enh75488     3   11674000   11675000      2       1  150064       2.6237    0.0043495
enh75490     3   11680900   11681900      4       2  150064        2.301     0.010695
enh75491     3   11685400   11686400      1       1  150064       4.0817    2.235e-05
enh75492     3   11702600   11703600      3       2  150064       3.6275   0.00014312
enh75502     3   11885800   11886800      5       1  150064       2.4592    0.0069617
enh75503     3   11888800   11889800      2       1  150064       1.9628     0.024835
enh75504     3   12176400   12177400      2       1  150064       2.8207    0.0023956
enh75506     3   12185300   12186300      3       2  150064       2.8109    0.0024698
enh75512     3   12220000   12221000      1       1  150064       3.2532    0.0005705
enh75516     3   12237900   12238900      2       1  150064       2.4575    0.0069958
enh75522     3   12304200   12305200      4       1  150064       2.8046     0.002519
enh75532     3   12393200   12394200      1       1  150064       2.0992       0.0179
enh75533     3   12398200   12399200      1       1  150064       2.0875      0.01842
enh75545     3   12471200   12472200      7       3  150064       1.7573     0.039432
enh75548     3   12502600   12503600      2       1  150064       2.2335     0.012757
enh75549     3   12512400   12513400      3       2  150064       2.5137    0.0059735
enh75554     3   12563500   12564500      5       2  150064       2.4789    0.0065889
enh75556     3   12601100   12602100      3       1  150064       2.5321    0.0056684
enh75557     3   12603200   12604200      2       1  150064         2.25     0.012224
enh75558     3   12662100   12663100      3       2  150064        2.329    0.0099306
enh75568     3   12694400   12695400      2       1  150064       1.7605     0.039158
enh75569     3   12697700   12698700      1       1  150064       2.2325      0.01279
enh75571     3   12711800   12712800      3       2  150064       2.8368    0.0022781
enh75572     3   12717900   12718900      3       2  150064       1.7119     0.043457
enh75573     3   12723000   12724000      1       1  150064       2.3974     0.008255
enh75574     3   12735300   12736300      4       2  150064       1.9715     0.024335
enh75575     3   12744700   12745700      4       2  150064       2.2744     0.011472
enh75576     3   12761400   12762400      5       1  150064       2.2083      0.01361
enh75591     3   12974000   12975000      1       1  150064       1.6512      0.04935
enh75600     3   13011800   13012800      2       1  150064        1.951     0.025527
enh75604     3   13028200   13029200      1       1  150064       1.6731      0.04715
enh75607     3   13033900   13034900      3       2  150064       2.7578    0.0029097
enh75618     3   13087300   13088300      3       2  150064       1.7512     0.039954
enh75619     3   13089000   13090000      5       2  150064       2.8019    0.0025401
enh75620     3   13110800   13111800      9       3  150064       2.3205     0.010156
enh75621     3   13113000   13114000      6       2  150064       2.1295     0.016605
enh75623     3   13121600   13122600      4       2  150064        2.403    0.0081305
enh75624     3   13123000   13124000      4       2  150064       2.9498    0.0015901
enh75626     3   13136800   13137800      3       2  150064       2.4169    0.0078261
enh75629     3   13190900   13191900      2       1  150064       1.7917     0.036588
enh75637     3   13373900   13374900      3       1  150064       2.5676    0.0051198
enh75638     3   13388000   13389000      2       1  150064       2.1091     0.017467
enh75643     3   13462600   13463600      2       1  150064        1.901      0.02865
enh75671     3   14217000   14218000      5       2  150064       1.8216     0.034258
enh75694     3   14377400   14378400     18       5  150064       1.7423     0.040726
enh75699     3   14416000   14417000      5       3  150064       2.0464     0.020358
enh75700     3   14418900   14419900     10       2  150064       2.5294    0.0057131
enh75701     3   14425400   14426400      8       3  150064       2.8756    0.0020165
enh75705     3   14442800   14443800      1       1  150064       1.7653      0.03876
enh75731     3   14565100   14566100      4       1  150064       1.8517     0.032034
enh75732     3   14567500   14568500      4       2  150064        2.165     0.015195
enh75737     3   14675400   14676400      1       1  150064       2.0695      0.01925
enh75738     3   14690300   14691300      3       1  150064       1.7636     0.038897
enh75745     3   14855600   14856600      2       1  150064       1.7496     0.040094
enh75751     3   14894100   14895100     11       5  150064       1.9282     0.026917
enh75755     3   14919300   14920300      9       2  150064       1.8131     0.034905
enh75758     3   14962300   14963300      2       1  150064       2.6052    0.0045911
enh75768     3   15138600   15139600      2       1  150064       1.7907     0.036672
enh75860     3   16293700   16294700      2       1  150064       1.7385     0.041059
enh75862     3   16309000   16310000      2       1  150064       1.7183      0.04287
enh75868     3   16353100   16354100      3       1  150064       1.7802      0.03752
enh75869     3   16354900   16355900      5       1  150064       1.7849     0.037136
enh75870     3   16358700   16359700      8       2  150064       1.8349     0.033259
enh75879     3   16440900   16441900      5       2  150064       2.0809      0.01872
enh75901     3   16841700   16842700      5       2  150064       2.7119    0.0033453
enh75902     3   16842900   16843900      2       1  150064       3.6224   0.00014595
enh75903     3   16879300   16880300      1       1  150064       1.8239      0.03408
enh75907     3   16890300   16891300      2       1  150064       1.7085     0.043774
enh75908     3   16891300   16892300      7       3  150064       2.2331     0.012772
enh75913     3   16937100   16938100      2       1  150064       2.2511      0.01219
enh75919     3   16946800   16947800      2       1  150064       2.0614     0.019632
enh75920     3   16948200   16949200      2       1  150064       2.0693     0.019258
enh75923     3   16958900   16959900      4       1  150064       3.3368   0.00042379
enh75924     3   16960800   16961800      3       2  150064       2.9651    0.0015131
enh75925     3   16969900   16970900      4       2  150064       1.7256     0.042208
enh75927     3   16977000   16978000      2       1  150064       2.3913     0.008394
enh75928     3   16977400   16978400      3       1  150064       1.7499     0.040067
enh75934     3   17047500   17048500      2       1  150064       2.2391     0.012573
enh75935     3   17055900   17056900      2       1  150064        1.863     0.031228
enh75936     3   17064000   17065000      2       1  150064       2.2825      0.01123
enh75938     3   17081100   17082100      4       2  150064       2.4159    0.0078489
enh75941     3   17193200   17194200      4       2  150064       2.7683    0.0028174
enh75943     3   17231800   17232800      1       1  150064       4.6319    1.812e-06
enh75944     3   17236900   17237900      2       1  150064       3.8841   5.1359e-05
enh75945     3   17425800   17426800      5       1  150064       4.2886   8.9906e-06
enh75946     3   17443100   17444100      4       1  150064       3.0978   0.00097479
enh75947     3   17465400   17466400      2       1  150064        3.761   8.4606e-05
enh75950     3   17661100   17662100      2       1  150064       4.3834   5.8411e-06
enh75951     3   17728700   17729700      3       1  150064       4.8967   4.8736e-07
enh75952     3   17771400   17772400      2       1  150064       3.7124   0.00010265
enh75953     3   17774400   17775400      2       1  150064        3.592   0.00016411
enh75954     3   17784800   17785800      4       1  150064         2.91     0.001807
enh75955     3   17788400   17789400      3       1  150064        4.218   1.2322e-05
enh75956     3   17790400   17791400      1       1  150064       3.0272     0.001234
enh75957     3   17794500   17795500      1       1  150064       4.6398    1.744e-06
enh75958     3   17882300   17883300      2       1  150064       4.1648   1.5584e-05
enh75961     3   18442000   18443000      4       2  150064       1.9426     0.026031
enh75965     3   18467800   18468800      2       1  150064       1.8385     0.032998
enh75974     3   19929700   19930700      4       2  150064       1.6829     0.046197
enh75977     3   19991200   19992200      6       3  150064       1.6766     0.046809
enh76032     3   23853200   23854200      3       2  150064       2.8339    0.0022995
enh76038     3   23878100   23879100      3       2  150064       1.9233     0.027219
enh76050     3   23989200   23990200      5       2  150064        1.698     0.044755
enh76061     3   24142200   24143200      4       2  150064        3.406   0.00032962
enh76062     3   24179500   24180500      2       1  150064       2.8647    0.0020871
enh76064     3   24227000   24228000      6       2  150064       1.7418     0.040776
enh76065     3   24254000   24255000      6       3  150064       3.1199   0.00090454
enh76093     3   24502200   24503200      2       1  150064       3.1487   0.00082007
enh76094     3   24523500   24524500      6       3  150064       2.2687     0.011642
enh76095     3   24526800   24527800      3       2  150064       2.3344    0.0097875
enh76098     3   24531600   24532600      2       1  150064       2.6322    0.0042411
enh76099     3   24532800   24533800      5       3  150064       2.2592     0.011936
enh76102     3   24547400   24548400      3       2  150064       2.7137    0.0033266
enh76104     3   24560600   24561600      3       2  150064        2.357    0.0092105
enh76118     3   25086300   25087300      4       2  150064       1.8876     0.029543
enh76133     3   25634400   25635400      1       1  150064       2.2734       0.0115
enh76138     3   25700800   25701800      3       1  150064       1.6595     0.048508
enh76141     3   25822000   25823000      1       1  150064       2.0353      0.02091
enh76217     3   29468800   29469800      3       2  150064        2.733    0.0031383
enh76228     3   29684200   29685200      1       1  150064       2.0431      0.02052
enh76229     3   29735200   29736200      3       2  150064       2.1283     0.016657
enh76231     3   29800200   29801200      2       1  150064       3.1553   0.00080157
enh76232     3   29805200   29806200      5       1  150064       2.9172    0.0017661
enh76234     3   30123300   30124300     10       3  150064       2.5355     0.005614
enh76235     3   30126300   30127300      8       2  150064       2.6836    0.0036414
enh76237     3   30154300   30155300      2       1  150064       2.8283      0.00234
enh76246     3   30373800   30374800      3       2  150064        2.272     0.011544
enh76248     3   30389000   30390000      3       1  150064       1.6587     0.048593
enh76250     3   30412100   30413100      3       2  150064       3.1646   0.00077635
enh76255     3   30514700   30515700      3       2  150064       1.7238     0.042375
enh76286     3   30706200   30707200      2       1  150064       2.5237    0.0058069
enh76304     3   31503800   31504800      5       2  150064       1.8643      0.03114
enh76305     3   31544600   31545600      2       1  150064       2.7674    0.0028254
enh76313     3   31588800   31589800      2       1  150064       2.6997    0.0034698
enh76321     3   31677600   31678600      3       2  150064       2.7074    0.0033903
enh76340     3   32011700   32012700      4       1  150064       3.2558   0.00056545
enh76341     3   32020100   32021100      3       1  150064       2.4148     0.007872
enh76342     3   32059800   32060800      1       1  150064       3.1554    0.0008015
enh76364     3   32324200   32325200      4       2  150064       1.8832      0.02984
enh76365     3   32325800   32326800      5       2  150064       1.6936     0.045166
enh76371     3   32345200   32346200      3       1  150064       2.1335     0.016442
enh76407     3   32744700   32745700      5       3  150064       1.6734     0.047124
enh76408     3   32881800   32882800      1       1  150064       1.7591      0.03928
enh76430     3   33396200   33397200      3       2  150064       2.2748     0.011458
enh76432     3   33401400   33402400      1       1  150064       2.2253      0.01303
enh76433     3   33413900   33414900      1       1  150064       3.0412     0.001178
enh76434     3   33469200   33470200      5       3  150064       3.0755    0.0010506
enh76435     3   33473200   33474200      4       2  150064       3.2911   0.00049894
enh76437     3   33483100   33484100      6       3  150064       2.7076    0.0033882
enh76438     3   33619900   33620900      2       1  150064       1.6786     0.046615
enh76455     3   34393700   34394700      2       1  150064        2.188     0.014334
enh76459     3   35083700   35084700      1       1  150064       3.7588    8.535e-05
enh76467     3   36884600   36885600      2       1  150064       5.3195   5.2032e-08
enh76468     3   36917400   36918400      2       1  150064       3.0167    0.0012778
enh76469     3   36918000   36919000      3       1  150064       3.1373   0.00085264
enh76470     3   36932800   36933800      2       1  150064       2.2695     0.011618
enh76471     3   36933600   36934600      2       1  150064        2.625     0.004332
enh76472     3   36934700   36935700      2       1  150064       2.7851    0.0026757
enh76473     3   36937000   36938000      6       1  150064       2.9396     0.001643
enh76474     3   36946700   36947700      1       1  150064       2.6066     0.004572
enh76475     3   36948300   36949300      1       1  150064       2.9594     0.001541
enh76477     3   36953000   36954000      2       1  150064       3.8557   5.7688e-05
enh76479     3   36958900   36959900      5       2  150064       5.5133    1.761e-08
enh76480     3   36960000   36961000      3       2  150064        3.267   0.00054338
enh76485     3   36986600   36987600      4       2  150064       3.3887   0.00035117
enh76487     3   36998900   36999900      3       2  150064       2.8052    0.0025142
enh76488     3   37010700   37011700      2       1  150064       2.8671     0.002071
enh76491     3   37095500   37096500      3       2  150064       2.6262    0.0043168
enh76492     3   37144600   37145600      1       1  150064       2.9363     0.001661
enh76496     3   37170000   37171000      2       1  150064       2.7686    0.0028145
enh76499     3   37180500   37181500      1       1  150064       2.6632      0.00387
enh76500     3   37186600   37187600      2       1  150064       2.9092    0.0018118
enh76502     3   37196000   37197000      2       1  150064        2.251     0.012192
enh76503     3   37204200   37205200      3       1  150064       3.0441    0.0011669
enh76504     3   37210700   37211700      3       1  150064       2.9165      0.00177
enh76505     3   37212600   37213600      1       1  150064       2.9258     0.001718
enh76506     3   37214300   37215300      2       1  150064       2.0011     0.022689
enh76509     3   37224900   37225900      6       2  150064       2.7555    0.0029299
enh76510     3   37254400   37255400      2       1  150064       2.1823     0.014545
enh76511     3   37264400   37265400      2       1  150064       2.0467     0.020342
enh76512     3   37270100   37271100      4       2  150064       2.0826     0.018644
enh76516     3   37298600   37299600      6       3  150064       2.0675     0.019341
enh76517     3   37312800   37313800      2       1  150064       2.0703      0.01921
enh76525     3   37539400   37540400      1       1  150064       2.0164      0.02188
enh76527     3   37551400   37552400      1       1  150064       2.5706     0.005076
enh76528     3   37552700   37553700      2       1  150064       2.0508     0.020145
enh76531     3   37577300   37578300      9       2  150064       2.2621     0.011845
enh76532     3   37579000   37580000      4       1  150064       2.6172    0.0044327
enh76546     3   37716400   37717400      2       1  150064       2.0647     0.019474
enh76551     3   37771800   37772800      4       2  150064       1.7547     0.039658
enh76555     3   37827000   37828000      5       2  150064       2.3613    0.0091047
enh76569     3   37950400   37951400      2       1  150064       3.6389   0.00013692
enh76570     3   37950800   37951800      2       1  150064       3.6389   0.00013692
enh76571     3   37952100   37953100      4       1  150064       3.5504    0.0001923
enh76572     3   37953600   37954600      4       2  150064       2.9667     0.001505
enh76573     3   37964200   37965200      2       1  150064       3.1752   0.00074856
enh76574     3   37966100   37967100      4       2  150064       2.8943    0.0019001
enh76576     3   37977500   37978500      2       1  150064       3.6058    0.0001556
enh76579     3   37991100   37992100      2       1  150064       2.6342    0.0042167
enh76580     3   37997800   37998800      2       1  150064       2.0516     0.020107
enh76584     3   38015300   38016300      2       1  150064       1.8799     0.030058
enh76587     3   38033600   38034600      1       1  150064       1.6521      0.04926
enh76588     3   38037800   38038800      2       1  150064        1.715     0.043174
enh76605     3   38190800   38191800      1       1  150064       1.7923      0.03654
enh76617     3   38494000   38495000      3       1  150064       3.1473   0.00082402
enh76621     3   38513500   38514500      2       1  150064       3.2491    0.0005789
enh76626     3   39092200   39093200      1       1  150064       2.7488     0.002991
enh76632     3   39149900   39150900      6       3  150064       2.1038     0.017697
enh76652     3   39331400   39332400      1       1  150064       1.8839      0.02979
enh76698     3   40732300   40733300      3       1  150064       1.8355     0.033214
enh76699     3   40754700   40755700      4       2  150064       1.8068     0.035397
enh76700     3   40783200   40784200      1       1  150064       1.9651       0.0247
enh76781     3   42193500   42194500      2       1  150064       2.3927    0.0083616
enh76785     3   42205600   42206600      2       1  150064       1.7237     0.042378
enh76786     3   42207800   42208800      1       1  150064       1.8153      0.03474
enh76789     3   42217600   42218600      3       2  150064       2.5686    0.0051049
enh76791     3   42222100   42223100      5       3  150064       2.7753    0.0027579
enh76792     3   42223600   42224600      6       2  150064       2.5029    0.0061595
enh76793     3   42225200   42226200      4       2  150064       2.0604     0.019678
enh76794     3   42229300   42230300      6       1  150064       1.8613     0.031353
enh76795     3   42230300   42231300      7       3  150064       2.2987     0.010761
enh76796     3   42232300   42233300      5       2  150064       3.0545    0.0011273
enh76797     3   42233900   42234900      6       2  150064       2.4974    0.0062562
enh76801     3   42417400   42418400      4       1  150064       2.5323    0.0056658
enh76811     3   42554700   42555700      4       2  150064       2.0151      0.02195
enh76813     3   42561000   42562000      1       1  150064       2.3269     0.009984
enh76828     3   42692800   42693800      2       1  150064       2.1973     0.013999
enh76833     3   42743000   42744000      2       1  150064       1.9889     0.023356
enh76838     3   42790700   42791700      2       1  150064        1.707      0.04391
enh76885     3   43362400   43363400      3       1  150064       1.7683     0.038501
enh76886     3   43367900   43368900      3       2  150064       2.4438     0.007266
enh76888     3   43386700   43387700      2       1  150064       1.8421      0.03273
enh76889     3   43404700   43405700      4       2  150064       1.9069     0.028268
enh76894     3   43455000   43456000      2       1  150064       1.8782     0.030177
enh76902     3   43680100   43681100      1       1  150064       1.7368      0.04121
enh76904     3   43688100   43689100      2       1  150064       1.6986     0.044694
enh76905     3   43689200   43690200      3       1  150064       2.3368    0.0097256
enh76909     3   43737200   43738200      4       2  150064       2.3239     0.010065
enh76911     3   43778000   43779000      1       1  150064       3.6714    0.0001206
enh76914     3   43799700   43800700      3       2  150064        2.988    0.0014042
enh76919     3   44225600   44226600      5       3  150064       2.1993     0.013929
enh76920     3   44239600   44240600      4       2  150064       2.0554      0.01992
enh76921     3   44242700   44243700      5       2  150064       2.4812    0.0065463
enh76926     3   44396500   44397500      3       1  150064       2.9899    0.0013954
enh76931     3   44513200   44514200      2       1  150064       3.0276    0.0012327
enh76939     3   44597500   44598500      1       1  150064       3.0287     0.001228
enh76946     3   44727200   44728200      4       2  150064       1.8496     0.032183
enh76979     3   45149800   45150800      5       2  150064       2.0595     0.019725
enh76981     3   45154900   45155900      6       3  150064       2.3941    0.0083298
enh76986     3   45164900   45165900      1       1  150064       1.7014      0.04443
enh76990     3   45179600   45180600      9       5  150064       2.4522    0.0070991
enh76995     3   45219400   45220400     10       4  150064       1.8367     0.033125
enh77005     3   45414400   45415400      4       2  150064       1.7833     0.037269
enh77080     3   46025100   46026100      2       1  150064       1.7997     0.035957
enh77085     3   46104000   46105000      4       2  150064       1.6508     0.049385
enh77086     3   46105600   46106600      2       1  150064       1.7275     0.042039
enh77089     3   46132300   46133300      3       2  150064       2.0489     0.020238
enh77139     3   46579300   46580300      1       1  150064       1.8384        0.033
enh77140     3   46580900   46581900      2       1  150064       1.6802      0.04646
enh77248     3   47653300   47654300      1       1  150064       2.0591      0.01974
enh77253     3   47763900   47764900      3       2  150064       1.8994     0.028754
enh77275     3   48099400   48100400      1       1  150064        1.666      0.04786
enh77282     3   48131000   48132000      1       1  150064       1.7805       0.0375
enh77284     3   48160200   48161200      1       1  150064       1.8275      0.03381
enh77287     3   48192700   48193700      4       1  150064       1.8757     0.030347
enh77290     3   48235700   48236700      1       1  150064       2.3208      0.01015
enh77293     3   48273800   48274800      1       1  150064       2.3819     0.008612
enh77294     3   48281500   48282500      3       1  150064       2.1688     0.015048
enh77298     3   48411000   48412000      2       1  150064       2.1355     0.016358
enh77328     3   48661300   48662300      1       1  150064        2.289      0.01104
enh77329     3   48670800   48671800      2       1  150064       2.3217     0.010125
enh77334     3   48720300   48721300      2       1  150064       1.9742      0.02418
enh77335     3   48723900   48724900      2       1  150064       2.4158    0.0078499
enh77336     3   48730900   48731900      2       1  150064       1.7726      0.03815
enh77337     3   48731700   48732700      3       1  150064       1.8575     0.031623
enh77340     3   48745900   48746900      2       1  150064       1.6997     0.044593
enh77341     3   48749500   48750500      2       1  150064       2.4896    0.0063936
enh77343     3   48757600   48758600      1       1  150064        2.247      0.01232
enh77346     3   48764600   48765600      2       1  150064       2.0582     0.019787
enh77351     3   48850000   48851000      2       1  150064        1.655     0.048962
enh77356     3   48890900   48891900      1       1  150064       1.8124      0.03496
enh77357     3   48893000   48894000      3       2  150064       2.0094     0.022246
enh77378     3   49145600   49146600      1       1  150064       1.8037      0.03564
enh77386     3   49211100   49212100      2       1  150064       2.1347     0.016391
enh77390     3   49275700   49276700      5       2  150064       1.7737     0.038055
enh77391     3   49285900   49286900      3       2  150064       1.9876     0.023429
enh77394     3   49303500   49304500      2       1  150064       1.8698     0.030754
enh77398     3   49334200   49335200      4       2  150064       1.8961     0.028972
enh77406     3   49423200   49424200      2       1  150064       1.9127     0.027893
enh77407     3   49425300   49426300      1       1  150064       2.3171      0.01025
enh77411     3   49441000   49442000      3       2  150064        1.822     0.034225
enh77417     3   49458300   49459300      3       1  150064       2.1251      0.01679
enh77419     3   49465300   49466300      2       1  150064       2.3632    0.0090586
enh77425     3   49502900   49503900      2       1  150064        1.769     0.038446
enh77431     3   49532200   49533200      2       1  150064       1.7921     0.036557
enh77432     3   49535100   49536100      1       1  150064        2.107      0.01756
enh77436     3   49556800   49557800      2       1  150064       1.8477     0.032325
enh77445     3   49732200   49733200      1       1  150064       2.2998      0.01073
enh77446     3   49740700   49741700      1       1  150064       1.8435      0.03263
enh77448     3   49757900   49758900      1       1  150064       2.3178      0.01023
enh77450     3   49788000   49789000      2       1  150064       1.6982     0.044736
enh77452     3   49818600   49819600      1       1  150064       1.7784      0.03767
enh77453     3   49821600   49822600      3       2  150064        2.037     0.020826
enh77456     3   49843400   49844400      1       1  150064       2.0166      0.02187
enh77458     3   49848800   49849800      1       1  150064       2.3804     0.008648
enh77459     3   49851500   49852500      1       1  150064       2.2098      0.01356
enh77460     3   49876700   49877700      1       1  150064       1.9625      0.02485
enh77461     3   49878400   49879400      1       1  150064       2.3087      0.01048
enh77463     3   49894200   49895200      2       1  150064       2.0486     0.020249
enh77464     3   49910600   49911600      4       2  150064       1.8309     0.033557
enh77465     3   49918600   49919600      1       1  150064       1.9222      0.02729
enh77466     3   49936300   49937300      3       1  150064       2.6654    0.0038453
enh77467     3   49937800   49938800      1       1  150064       2.8215      0.00239
enh77470     3   49963700   49964700      1       1  150064       2.7528     0.002954
enh77471     3   49968200   49969200      1       1  150064       3.0538      0.00113
enh77472     3   49976600   49977600      2       1  150064       1.7141     0.043251
enh77473     3   49978700   49979700      2       1  150064        2.531    0.0056873
enh77474     3   49979700   49980700      3       2  150064       2.2091     0.013584
enh77476     3   50003800   50004800      1       1  150064       3.0519     0.001137
enh77478     3   50112300   50113300      4       2  150064       3.0641    0.0010915
enh77479     3   50128200   50129200      3       1  150064       2.8328    0.0023068
enh77480     3   50161500   50162500      4       2  150064       2.9686     0.001496
enh77483     3   50196100   50197100      5       2  150064       2.3333    0.0098167
enh77484     3   50199500   50200500      5       3  150064       2.0638     0.019518
enh77485     3   50202200   50203200      5       3  150064       2.7117     0.003347
enh77492     3   50248300   50249300      3       2  150064       2.0777     0.018868
enh77501     3   50287400   50288400      2       1  150064       3.3452   0.00041105
enh77504     3   50292100   50293100      3       2  150064       2.9169    0.0017674
enh77516     3   50352100   50353100      1       1  150064       1.8585      0.03155
enh77519     3   50362000   50363000      1       1  150064       2.1638      0.01524
enh77533     3   50409500   50410500      3       2  150064       3.0316    0.0012165
enh77571     3   51437100   51438100      3       1  150064       2.0431     0.020523
enh77574     3   51535500   51536500      1       1  150064       2.2004      0.01389
enh77577     3   51593200   51594200      2       1  150064       3.1575   0.00079559
enh77580     3   51655400   51656400      3       1  150064       1.8953     0.029025
enh77582     3   51707100   51708100      1       1  150064        2.137       0.0163
enh77587     3   51720900   51721900      2       1  150064       2.1394       0.0162
enh77619     3   52142800   52143800      3       1  150064       2.0685     0.019296
enh77625     3   52205500   52206500      1       1  150064       2.2203       0.0132
enh77628     3   52223400   52224400      1       1  150064       3.4801    0.0002506
enh77630     3   52234100   52235100      1       1  150064       3.8338    6.309e-05
enh77631     3   52235200   52236200      1       1  150064       3.8792    5.239e-05
enh77632     3   52236400   52237400      1       1  150064        3.771    8.131e-05
enh77633     3   52238400   52239400      2       1  150064       3.7873   7.6159e-05
enh77636     3   52252500   52253500      2       1  150064       3.3917   0.00034733
enh77638     3   52259700   52260700      1       1  150064       3.0852     0.001017
enh77640     3   52268200   52269200      5       1  150064       2.6249    0.0043343
enh77641     3   52269300   52270300      4       2  150064         2.35    0.0093863
enh77645     3   52281500   52282500      1       1  150064       1.8029       0.0357
enh77646     3   52286600   52287600      4       2  150064       5.2262   8.6532e-08
enh77654     3   52333600   52334600      5       3  150064        3.586   0.00016787
enh77655     3   52340300   52341300      2       1  150064       4.0216   2.8898e-05
enh77656     3   52347500   52348500      2       1  150064       2.8812     0.001981
enh77663     3   52456900   52457900      1       1  150064       4.7626    9.558e-07
enh77665     3   52466400   52467400      3       2  150064        4.138   1.7518e-05
enh77668     3   52478300   52479300      3       2  150064       2.1636     0.015247
enh77673     3   52491000   52492000      3       1  150064       3.8496   5.9145e-05
enh77679     3   52532100   52533100      2       1  150064       2.9165    0.0017697
enh77682     3   52558200   52559200      3       2  150064       4.2248   1.1959e-05
enh77683     3   52559200   52560200      2       1  150064       4.4057   5.2729e-06
enh77684     3   52564400   52565400      3       1  150064       3.3555   0.00039616
enh77686     3   52573300   52574300      3       2  150064       3.7811    7.806e-05
enh77687     3   52640400   52641400      1       1  150064        4.617    1.947e-06
enh77690     3   52716100   52717100      3       2  150064       4.2563   1.0391e-05
enh77691     3   52717200   52718200      3       1  150064       4.3424   7.0472e-06
enh77692     3   52721800   52722800      2       1  150064       4.9234   4.2524e-07
enh77694     3   52741700   52742700      3       1  150064       5.1293   1.4544e-07
enh77695     3   52748800   52749800      2       1  150064       4.2773   9.4603e-06
enh77696     3   52755000   52756000      3       1  150064       3.5828   0.00016997
enh77698     3   52773700   52774700      2       1  150064       4.0313   2.7737e-05
enh77700     3   52796700   52797700      1       1  150064       5.0263      2.5e-07
enh77701     3   52803000   52804000      1       1  150064       5.0609    2.086e-07
enh77703     3   52809000   52810000      2       1  150064       4.7884   8.4064e-07
enh77704     3   52865400   52866400      4       2  150064       3.4579   0.00027219
enh77705     3   52869100   52870100      2       1  150064       4.8526   6.0923e-07
enh77707     3   52877700   52878700      1       1  150064       5.6423    8.392e-09
enh77708     3   52882400   52883400      2       1  150064       4.9173   4.3883e-07
enh77709     3   52907700   52908700      3       1  150064       5.3164   5.2922e-08
enh77710     3   52924400   52925400      1       1  150064       1.7474      0.04028
enh77711     3   52925300   52926300      1       1  150064       4.9932    2.969e-07
enh77712     3   52928700   52929700      2       1  150064       2.3767     0.008734
enh77713     3   52931800   52932800      2       1  150064        4.483   3.6795e-06
enh77714     3   53017300   53018300      1       1  150064       6.1808    3.188e-10
enh77715     3   53039700   53040700      4       2  150064       4.5501   2.6816e-06
enh77718     3   53072600   53073600      1       1  150064       2.8509      0.00218
enh77719     3   53074200   53075200      3       1  150064        3.124   0.00089216
enh77720     3   53077400   53078400      2       1  150064       4.0936   2.1237e-05
enh77721     3   53080800   53081800      2       1  150064       2.4076    0.0080296
enh77722     3   53105600   53106600      2       1  150064       2.1692     0.015032
enh77724     3   53117200   53118200      2       1  150064       2.6998    0.0034695
enh77726     3   53127000   53128000      3       1  150064       1.7919     0.036575
enh77729     3   53142900   53143900      1       1  150064       4.8626    5.794e-07
enh77731     3   53146800   53147800      2       1  150064       2.3952    0.0083059
enh77738     3   53174500   53175500      1       1  150064       5.8968    1.853e-09
enh77744     3   53209000   53210000      4       2  150064       1.6499     0.049486
enh77745     3   53213800   53214800      1       1  150064       1.9227      0.02726
enh77750     3   53269300   53270300     10       2  150064       2.3101     0.010442
enh77751     3   53270600   53271600      8       2  150064       1.8191     0.034449
enh77753     3   53272600   53273600      7       2  150064       4.1073   2.0016e-05
enh77754     3   53273500   53274500      1       1  150064       1.6483      0.04965
enh77755     3   53276100   53277100      6       2  150064       2.9045    0.0018391
enh77757     3   53278400   53279400      1       1  150064       2.1743      0.01484
enh77758     3   53282200   53283200      3       1  150064       1.9897     0.023311
enh77759     3   53284500   53285500      3       2  150064       3.1891    0.0007136
enh77762     3   53290000   53291000      4       2  150064       2.6459    0.0040737
enh77763     3   53293100   53294100      3       1  150064        3.754   8.7031e-05
enh77764     3   53293700   53294700      4       1  150064       3.4535   0.00027669
enh77766     3   53303600   53304600      1       1  150064       1.9089      0.02814
enh77768     3   53358000   53359000      2       1  150064       1.8425     0.032701
enh77769     3   53362400   53363400      2       1  150064       3.4599   0.00027018
enh77770     3   53376100   53377100      1       1  150064       4.0947    2.114e-05
enh77773     3   53456600   53457600      5       2  150064       2.1065     0.017579
enh77774     3   53512400   53513400      2       1  150064       3.2651   0.00054707
enh77775     3   53523500   53524500      2       1  150064       3.6698   0.00012135
enh77776     3   53532500   53533500      1       1  150064       3.5172    0.0002181
enh77793     3   53914000   53915000      1       1  150064       2.2603       0.0119
enh77818     3   56224900   56225900      1       1  150064        2.071      0.01918
enh77820     3   56644600   56645600      7       3  150064       1.9478      0.02572
enh77821     3   56662900   56663900      1       1  150064       2.4286     0.007579
enh77822     3   56714100   56715100      4       2  150064       1.9625     0.024851
enh77823     3   56717400   56718400      3       1  150064       1.8379     0.033039
enh77840     3   56889700   56890700      2       1  150064         1.66     0.048452
enh77876     3   57571900   57572900      3       2  150064        1.764     0.038863
enh77956     3   58150000   58151000      2       1  150064       1.8904      0.02935
enh77958     3   58160500   58161500      5       2  150064       1.9982     0.022847
enh77959     3   58164000   58165000      5       2  150064       1.7836     0.037246
enh77962     3   58174400   58175400      2       1  150064       1.7697     0.038385
enh77964     3   58184400   58185400      3       2  150064       2.2361     0.012672
enh77979     3   58320600   58321600      3       2  150064       2.8225    0.0023825
enh77982     3   58335600   58336600      4       2  150064       1.9887     0.023367
enh77983     3   58337300   58338300      2       1  150064       1.8801     0.030046
enh77989     3   58373200   58374200      6       1  150064         2.13     0.016584
enh77990     3   58377400   58378400      5       2  150064       1.9399     0.026194
enh77991     3   58400000   58401000      2       1  150064       1.8105     0.035106
enh77992     3   58405300   58406300      5       1  150064       2.2201     0.013206
enh77993     3   58407600   58408600      5       2  150064       1.8755      0.03036
enh77994     3   58417600   58418600      2       1  150064       2.2582     0.011967
enh77995     3   58420200   58421200      6       3  150064       1.8137     0.034862
enh77998     3   58456300   58457300      2       1  150064       2.2212     0.013169
enh78038     3   59436800   59437800      9       2  150064       1.7605     0.039158
enh78040     3   59639400   59640400      4       2  150064       2.2378     0.012618
enh78044     3   59744800   59745800     10       3  150064       2.5525    0.0053484
enh78047     3   60061600   60062600      6       2  150064       1.9222     0.027292
enh78052     3   60288800   60289800      4       2  150064       3.9514   3.8847e-05
enh78055     3   61207300   61208300      4       2  150064       1.7964     0.036218
enh78056     3   61225400   61226400      4       2  150064       2.1778     0.014709
enh78057     3   61237800   61238800      5       2  150064       1.9063     0.028308
enh78084     3   61833700   61834700      3       1  150064       2.2755     0.011438
enh78085     3   61850200   61851200      3       1  150064       1.6858     0.045922
enh78089     3   61889700   61890700      2       1  150064       2.0449     0.020432
enh78116     3   63841000   63842000      3       1  150064       3.8713   5.4135e-05
enh78121     3   63896000   63897000      4       2  150064       2.3692    0.0089141
enh78122     3   63899900   63900900      1       1  150064       5.1478    1.318e-07
enh78124     3   63912900   63913900      3       1  150064       3.1973   0.00069368
enh78125     3   63917000   63918000      3       2  150064       4.0164   2.9551e-05
enh78126     3   63918900   63919900      3       2  150064       2.4273    0.0076051
enh78129     3   63927400   63928400      1       1  150064       2.9303     0.001693
enh78135     3   63950100   63951100      4       2  150064       2.9428    0.0016261
enh78138     3   63958000   63959000      2       1  150064       1.9866     0.023486
enh78139     3   63959700   63960700      3       2  150064       3.6189   0.00014794
enh78140     3   63961700   63962700      3       2  150064       3.0614    0.0011014
enh78143     3   64006700   64007700      4       2  150064       1.9426     0.026032
enh78150     3   64135700   64136700      5       3  150064       2.9951     0.001372
enh78151     3   64143100   64144100      2       1  150064       1.6638     0.048073
enh78152     3   64146600   64147600      2       1  150064       1.9231     0.027235
enh78153     3   64174000   64175000      3       1  150064       3.2845   0.00051086
enh78159     3   64204300   64205300      4       2  150064       1.7169     0.042998
enh78160     3   64206100   64207100      4       2  150064       2.4391    0.0073619
enh78164     3   64233500   64234500      3       2  150064       1.9078     0.028205
enh78179     3   64447600   64448600      4       2  150064       2.8093    0.0024821
enh78184     3   64628200   64629200      2       1  150064       1.7028     0.044302
enh78221     3   65869200   65870200      9       2  150064       1.8502     0.032144
enh78303     3   66981400   66982400      1       1  150064       2.0313      0.02111
enh78304     3   67004500   67005500      1       1  150064       2.3588     0.009167
enh78308     3   67047400   67048400      2       1  150064       1.8736     0.030492
enh78310     3   67068800   67069800      1       1  150064       2.0002      0.02274
enh78311     3   67688400   67689400      2       1  150064       1.7652     0.038767
enh78312     3   67692700   67693700      3       1  150064       1.8759     0.030337
enh78313     3   67697500   67698500      2       1  150064       2.0366     0.020846
enh78314     3   67700400   67701400      3       2  150064       2.8317     0.002315
enh78315     3   67702800   67703800      4       1  150064       2.1123     0.017329
enh78343     3   69247100   69248100      3       1  150064       1.6533     0.049134
enh78351     3   69297400   69298400      3       2  150064       2.5685    0.0051066
enh78353     3   69355300   69356300      2       1  150064       2.7099    0.0033647
enh78359     3   69412900   69413900      8       2  150064        2.369    0.0089192
enh78360     3   69417000   69418000     11       1  150064       2.9914    0.0013885
enh78361     3   69418600   69419600      6       1  150064       2.9846    0.0014195
enh78362     3   69419400   69420400      2       1  150064       2.8526    0.0021682
enh78364     3   69458200   69459200      4       2  150064       1.7043     0.044161
enh78372     3   69794400   69795400      4       1  150064       3.4025   0.00033391
enh78373     3   69796400   69797400      3       1  150064        3.455   0.00027514
enh78374     3   69800200   69801200      2       1  150064       3.6982   0.00010856
enh78379     3   69840600   69841600      2       1  150064       3.6867   0.00011358
enh78380     3   69860600   69861600      5       1  150064       3.1552   0.00080184
enh78381     3   69868600   69869600      9       2  150064       3.3264   0.00043995
enh78382     3   69885800   69886800      3       1  150064       3.6478   0.00013226
enh78383     3   69887500   69888500      7       2  150064       2.8075    0.0024963
enh78387     3   70313700   70314700      6       3  150064       1.9557     0.025251
enh78398     3   71074200   71075200      1       1  150064       1.7848      0.03715
enh78400     3   71080400   71081400      2       1  150064       1.7281     0.041988
enh78404     3   71100800   71101800      3       2  150064       1.7975     0.036128
enh78409     3   71117100   71118100      1       1  150064       1.7854       0.0371
enh78411     3   71122200   71123200      2       1  150064       1.6546     0.049006
enh78412     3   71126800   71127800      2       1  150064       2.3479    0.0094386
enh78413     3   71128400   71129400      1       1  150064       1.7362      0.04126
enh78414     3   71129400   71130400      4       2  150064       2.0209     0.021646
enh78420     3   71154700   71155700      5       3  150064       3.1153   0.00091887
enh78421     3   71156500   71157500      1       1  150064       2.2562      0.01203
enh78422     3   71157900   71158900      3       2  150064       1.9673     0.024572
enh78423     3   71161500   71162500      3       2  150064       3.5233   0.00021307
enh78424     3   71167700   71168700      1       1  150064       1.7172      0.04297
enh78425     3   71170400   71171400      3       2  150064       2.7672    0.0028269
enh78426     3   71172200   71173200      4       2  150064       2.7826     0.002696
enh78427     3   71173700   71174700      2       1  150064       2.7731    0.0027758
enh78428     3   71175500   71176500      5       2  150064       2.1267     0.016723
enh78429     3   71182700   71183700      1       1  150064       1.6936      0.04517
enh78437     3   71233000   71234000      4       2  150064       2.2153     0.013369
enh78441     3   71254400   71255400      1       1  150064       5.1579    1.249e-07
enh78442     3   71257800   71258800      4       1  150064       1.7293     0.041879
enh78443     3   71274800   71275800      3       2  150064       2.3501    0.0093847
enh78444     3   71276100   71277100      1       1  150064       2.5692     0.005097
enh78446     3   71288800   71289800      2       1  150064       3.6057   0.00015566
enh78447     3   71294800   71295800      1       1  150064       2.5053     0.006117
enh78449     3   71302800   71303800      1       1  150064       1.9291      0.02686
enh78451     3   71311800   71312800      1       1  150064       2.4199     0.007763
enh78452     3   71318700   71319700      5       2  150064       2.0389     0.020728
enh78454     3   71354900   71355900      1       1  150064       3.1134    0.0009248
enh78455     3   71358900   71359900      1       1  150064       3.3887    0.0003511
enh78457     3   71365900   71366900      4       2  150064       3.4888   0.00024257
enh78458     3   71375400   71376400      2       1  150064       3.5016   0.00023119
enh78459     3   71400200   71401200      3       1  150064       2.3425    0.0095774
enh78464     3   71437700   71438700      3       2  150064       3.4526   0.00027764
enh78471     3   71472900   71473900      2       1  150064       2.5733    0.0050362
enh78472     3   71476900   71477900      2       1  150064       1.6827     0.046221
enh78475     3   71481100   71482100      4       2  150064       2.2854     0.011144
enh78476     3   71483000   71484000      7       3  150064       2.2015      0.01385
enh78478     3   71491900   71492900      3       2  150064       2.6218    0.0043734
enh78479     3   71498300   71499300      2       1  150064       3.8552   5.7813e-05
enh78480     3   71503100   71504100      1       1  150064       4.6339    1.794e-06
enh78481     3   71505700   71506700      3       2  150064        1.718     0.042898
enh78484     3   71542000   71543000      1       1  150064       4.7729    9.079e-07
enh78485     3   71545200   71546200      4       2  150064       2.5037    0.0061447
enh78486     3   71546300   71547300      5       1  150064       2.7416    0.0030572
enh78487     3   71547000   71548000      2       1  150064       4.1833   1.4364e-05
enh78489     3   71564600   71565600      1       1  150064        4.929    4.133e-07
enh78491     3   71581800   71582800      3       2  150064       3.6914   0.00011151
enh78492     3   71585800   71586800      3       2  150064       3.5472   0.00019469
enh78495     3   71612000   71613000      2       1  150064       2.4623    0.0069027
enh78500     3   71678100   71679100      3       1  150064       4.2242   1.1988e-05
enh78515     3   71778700   71779700      5       2  150064       2.5384    0.0055687
enh78550     3   72345300   72346300      5       3  150064       2.3868    0.0084989
enh78551     3   72347800   72348800      4       2  150064       2.1796     0.014643
enh78555     3   72378300   72379300      2       1  150064       2.3925    0.0083672
enh78575     3   72507400   72508400      3       2  150064       2.0868     0.018454
enh78577     3   72531200   72532200      4       1  150064       1.9651     0.024701
enh78581     3   72568900   72569900      3       1  150064        2.895    0.0018958
enh78582     3   72571900   72572900      1       1  150064       2.6395     0.004152
enh78584     3   72616900   72617900      4       2  150064       1.6894     0.045571
enh78608     3   73006100   73007100      3       1  150064       2.0631      0.01955
enh78612     3   73044600   73045600      1       1  150064       2.0037      0.02255
enh78613     3   73050200   73051200      7       2  150064       1.8969     0.028919
enh78615     3   73057500   73058500      6       1  150064        2.187     0.014371
enh78616     3   73065900   73066900      2       1  150064       1.8878     0.029529
enh78618     3   73074700   73075700      3       1  150064       1.6767     0.046799
enh78620     3   73083600   73084600      1       1  150064       1.7893      0.03678
enh78621     3   73086500   73087500      2       1  150064       1.9033     0.028498
enh78622     3   73090400   73091400      4       2  150064        1.948     0.025707
enh78623     3   73093200   73094200      6       2  150064       1.6736     0.047109
enh78624     3   73095000   73096000      4       1  150064       1.9582     0.025103
enh78625     3   73104700   73105700      1       1  150064       1.6871      0.04579
enh78626     3   73149800   73150800      1       1  150064       1.9443      0.02593
enh78648     3   73565600   73566600      1       1  150064       1.9348      0.02651
enh78670     3   73668700   73669700      6       2  150064       1.8045     0.035573
enh78678     3   74424700   74425700      1       1  150064       2.3859     0.008518
enh78695     3   80744600   80745600      2       1  150064       3.4708    0.0002595
enh78704     3   81792300   81793300      4       2  150064       1.8977     0.028867
enh78725     3   87401000   87402000      5       2  150064       1.7231     0.042435
enh78752     3   93798900   93799900      2       1  150064       2.0702     0.019216
enh78753     3   94025000   94026000      2       1  150064       1.9932     0.023122
enh78764     3   97484100   97485100      1       1  150064       2.5832     0.004895
enh78769     3   97620200   97621200      2       1  150064       1.6937      0.04516
enh78793     3   98411600   98412600      1       1  150064       2.4857     0.006465
enh78816     3   99396200   99397200      3       1  150064       2.1335     0.016443
enh78879     3  100144600  100145600      1       1  150064       1.6565      0.04881
enh78946     3  101797600  101798600      4       2  150064        1.746     0.040403
enh78949     3  101808100  101809100      3       2  150064       1.7804     0.037503
enh78965     3  105089000  105090000      1       1  150064       2.4325     0.007497
enh78974     3  105509200  105510200      3       2  150064       1.7655     0.038743
enh78975     3  105511500  105512500      2       1  150064        1.791     0.036649
enh78977     3  105527900  105528900      3       2  150064       2.0647     0.019475
enh78978     3  105541500  105542500      1       1  150064       1.7223      0.04251
enh78982     3  105562500  105563500      2       1  150064       1.7758     0.037887
enh78988     3  105583200  105584200      5       3  150064       1.7659     0.038705
enh78993     3  105656900  105657900      2       1  150064       1.8676     0.030909
enh79007     3  106982200  106983200      4       2  150064       1.9792     0.023894
enh79013     3  107322900  107323900      2       1  150064       1.6703     0.047434
enh79014     3  107380300  107381300      1       1  150064       2.2708      0.01158
enh79032     3  107810500  107811500      2       1  150064       1.8906     0.029342
enh79034     3  107818500  107819500      3       2  150064        1.923     0.027243
enh79038     3  107843400  107844400      3       2  150064       3.0751    0.0010521
enh79039     3  107845100  107846100      5       2  150064       2.5041    0.0061382
enh79040     3  107846500  107847500      2       1  150064       3.3802   0.00036222
enh79045     3  107907800  107908800      8       1  150064       3.2066   0.00067147
enh79046     3  107942000  107943000      2       1  150064       2.5167    0.0059228
enh79083     3  110797300  110798300      4       2  150064       1.6909     0.045423
enh79090     3  111040300  111041300      7       2  150064       2.0106     0.022185
enh79108     3  111457000  111458000      3       1  150064       1.6848     0.046011
enh79128     3  111685900  111686900      2       1  150064        2.109     0.017473
enh79170     3  112353400  112354400      1       1  150064       2.2966      0.01082
enh79232     3  113348600  113349600      2       1  150064       1.8377     0.033051
enh79251     3  113617500  113618500      5       3  150064       2.0123     0.022093
enh79252     3  113631400  113632400      6       3  150064       1.8725     0.030566
enh79258     3  113931700  113932700      1       1  150064       1.9858      0.02353
enh79264     3  114094700  114095700      2       1  150064       1.6744     0.047028
enh79275     3  114173900  114174900      1       1  150064       3.2368    0.0006044
enh79280     3  114284800  114285800      1       1  150064       2.8465      0.00221
enh79284     3  114341200  114342200      6       2  150064        3.192   0.00070638
enh79286     3  114378200  114379200      5       3  150064       2.8274    0.0023466
enh79322     3  116582600  116583600      4       1  150064       1.7704      0.03833
enh79336     3  118651400  118652400      2       1  150064       2.1444     0.015999
enh79371     3  119186600  119187600      4       2  150064       1.6637     0.048088
enh79427     3  120063000  120064000      2       1  150064       1.8352     0.033241
enh79430     3  120069000  120070000      1       1  150064       1.7053      0.04407
enh79450     3  120285800  120286800      5       3  150064       2.2948     0.010871
enh79451     3  120286400  120287400      5       3  150064       2.6967    0.0035017
enh79452     3  120313900  120314900      5       2  150064       2.3142     0.010328
enh79454     3  120319000  120320000      4       1  150064       1.9362      0.02642
enh79490     3  121715200  121716200      6       2  150064       2.6855    0.0036208
enh79491     3  121721200  121722200      4       2  150064       2.3964     0.008278
enh79533     3  122473500  122474500      2       1  150064       1.6602     0.048442
enh79534     3  122486800  122487800      2       1  150064       2.0303     0.021161
enh79543     3  122608600  122609600      1       1  150064        3.126    0.0008861
enh79544     3  122612700  122613700      4       2  150064        3.171   0.00075949
enh79549     3  122787600  122788600      5       2  150064       2.9058    0.0018317
enh79551     3  122790900  122791900      2       1  150064       2.5588    0.0052511
enh79558     3  122857200  122858200      1       1  150064       1.8921      0.02924
enh79588     3  123301300  123302300      2       1  150064       2.8251    0.0023635
enh79591     3  123339400  123340400      1       1  150064       1.7916       0.0366
enh79601     3  123405000  123406000      2       1  150064       1.6677     0.047691
enh79603     3  123410300  123411300      2       1  150064       2.1982     0.013967
enh79608     3  123440900  123441900      1       1  150064       2.0736      0.01906
enh79632     3  123967400  123968400      3       2  150064       3.5508   0.00019206
enh79633     3  123974600  123975600      8       3  150064       3.3633   0.00038507
enh79635     3  123978800  123979800      6       2  150064       3.9357   4.1477e-05
enh79636     3  123985000  123986000      4       2  150064       4.2502   1.0678e-05
enh79637     3  123991600  123992600      3       2  150064       2.9628    0.0015243
enh79638     3  123995100  123996100      3       1  150064       3.9678    3.627e-05
enh79640     3  124082500  124083500      3       2  150064       3.3314   0.00043202
enh79644     3  124132600  124133600      2       1  150064       2.5267    0.0057569
enh79648     3  124231400  124232400      6       3  150064       1.6968     0.044867
enh79650     3  124277200  124278200      3       1  150064       2.8608    0.0021129
enh79686     3  124551600  124552600      2       1  150064       2.1211     0.016955
enh79689     3  124569900  124570900      2       1  150064       2.0636     0.019528
enh79690     3  124576800  124577800      9       3  150064       1.8313     0.033524
enh79691     3  124577800  124578800      2       1  150064       2.3668    0.0089723
enh79695     3  124595000  124596000      4       2  150064       1.7681     0.038524
enh79697     3  124597600  124598600      3       1  150064        2.243     0.012449
enh79699     3  124603100  124604100      7       1  150064        2.048     0.020282
enh79708     3  124711200  124712200      5       2  150064       1.6994     0.044619
enh79713     3  124724300  124725300      3       2  150064       2.0054     0.022459
enh79730     3  124848300  124849300      8       4  150064       1.7713     0.038252
enh79731     3  124854800  124855800      2       1  150064       1.9399     0.026198
enh79742     3  124926900  124927900      9       3  150064       2.3988    0.0082249
enh79744     3  125000000  125001000      3       1  150064       1.6615     0.048305
enh79761     3  125236900  125237900      6       3  150064       1.7114     0.043499
enh79765     3  125309000  125310000      1       1  150064       1.6894      0.04557
enh79767     3  125315000  125316000      5       3  150064       1.9109     0.028007
enh79769     3  125327000  125328000      3       1  150064       1.6761     0.046858
enh79827     3  126627400  126628400      3       2  150064        1.751     0.039973
enh79830     3  126644400  126645400     10       3  150064       1.6701     0.047446
enh79855     3  127306000  127307000      1       1  150064       1.9075      0.02823
enh79863     3  127394500  127395500      1       1  150064       1.7855      0.03709
enh79912     3  127730000  127731000      4       2  150064       3.0073    0.0013178
enh79919     3  127817100  127818100      3       1  150064       2.5545    0.0053171
enh79928     3  127897800  127898800      3       2  150064       3.9156   4.5091e-05
enh79929     3  127912600  127913600      2       1  150064       2.6484    0.0040443
enh79930     3  127914100  127915100      3       1  150064       3.4563   0.00027381
enh79932     3  127929100  127930100      3       2  150064       3.1391   0.00084735
enh79933     3  127934900  127935900      4       2  150064       4.2966    8.671e-06
enh79945     3  128073300  128074300      3       2  150064       2.9747    0.0014662
enh79948     3  128094500  128095500      3       1  150064       1.9036     0.028483
enh79951     3  128113900  128114900      1       1  150064       2.3185      0.01021
enh79991     3  128724700  128725700      3       2  150064       2.5465    0.0054407
enh80005     3  128805600  128806600      1       1  150064       2.0976      0.01797
enh80010     3  128841600  128842600      2       1  150064       1.7523      0.03986
enh80011     3  128877800  128878800      2       1  150064       1.6767     0.046798
enh80015     3  128906000  128907000      1       1  150064       2.2691      0.01163
enh80018     3  128930300  128931300      1       1  150064        2.084      0.01858
enh80019     3  128942700  128943700      1       1  150064       2.3885     0.008458
enh80020     3  128947200  128948200      3       2  150064       1.6516     0.049308
enh80023     3  128958200  128959200      1       1  150064       2.8863     0.001949
enh80026     3  128995900  128996900      2       1  150064       3.1611   0.00078597
enh80027     3  128998900  128999900      4       1  150064       3.2928   0.00049596
enh80028     3  129000400  129001400      3       1  150064       3.2125   0.00065798
enh80029     3  129001700  129002700      2       1  150064       2.8918    0.0019149
enh80030     3  129023900  129024900      1       1  150064       3.6939    0.0001104
enh80032     3  129031900  129032900      3       1  150064       3.1762   0.00074618
enh80035     3  129065500  129066500      5       2  150064       1.9003     0.028697
enh80052     3  129209100  129210100      3       1  150064       1.7024     0.044341
enh80062     3  129296200  129297200      3       2  150064       1.8092     0.035211
enh80065     3  129310300  129311300      4       2  150064       2.1257     0.016764
enh80067     3  129317000  129318000      4       2  150064       1.8621     0.031294
enh80070     3  129328600  129329600      3       1  150064       2.0466     0.020351
enh80071     3  129330800  129331800      3       2  150064       1.7852     0.037112
enh80072     3  129335600  129336600      3       1  150064       2.1413     0.016125
enh80083     3  129511900  129512900      1       1  150064         1.87      0.03074
enh80102     3  130462700  130463700      1       1  150064       1.9919      0.02319
enh80115     3  130742500  130743500      2       1  150064       1.6971     0.044839
enh80117     3  130746000  130747000      3       2  150064       1.8342     0.033309
enh80153     3  133160100  133161100      2       1  150064       1.7137     0.043293
enh80154     3  133160600  133161600      3       2  150064       1.7901     0.036721
enh80170     3  133259600  133260600      3       1  150064       1.8878     0.029523
enh80180     3  133602200  133603200      6       3  150064       2.7293    0.0031733
enh80231     3  134428500  134429500      3       1  150064        1.922     0.027305
enh80241     3  135683000  135684000      2       1  150064       3.2415   0.00059451
enh80242     3  135686100  135687100      2       1  150064       2.7036    0.0034297
enh80243     3  135699200  135700200      3       2  150064       3.2171   0.00064743
enh80245     3  135741400  135742400      3       2  150064       2.1236     0.016853
enh80248     3  135879800  135880800      1       1  150064       3.9002    4.805e-05
enh80251     3  135891300  135892300      1       1  150064       3.1545    0.0008038
enh80256     3  135906500  135907500      2       1  150064       3.4748   0.00025557
enh80258     3  135916700  135917700      2       1  150064       3.4912   0.00024044
enh80262     3  136068900  136069900      4       2  150064       3.9783   3.4701e-05
enh80263     3  136314500  136315500      2       1  150064       1.9771     0.024016
enh80264     3  136335500  136336500      1       1  150064       2.6841     0.003636
enh80267     3  136351200  136352200      4       2  150064        1.773     0.038114
enh80270     3  136410400  136411400      1       1  150064       2.5084     0.006064
enh80272     3  136444500  136445500      2       1  150064       5.2751   6.6338e-08
enh80277     3  136455300  136456300      3       1  150064        2.456    0.0070252
enh80278     3  136464000  136465000      2       1  150064         2.49     0.006388
enh80279     3  136472600  136473600      2       1  150064       3.1548   0.00080316
enh80280     3  136505600  136506600      2       1  150064        3.281   0.00051724
enh80281     3  136539000  136540000      3       1  150064       2.9199    0.0017506
enh80282     3  136554600  136555600      1       1  150064       2.0492      0.02022
enh80284     3  136575400  136576400      2       1  150064        2.911    0.0018013
enh80285     3  136577000  136578000      3       2  150064       4.0592   2.4621e-05
enh80286     3  136582200  136583200      3       1  150064       2.8193    0.0024062
enh80287     3  136601300  136602300      3       1  150064       2.8713    0.0020436
enh80288     3  136602600  136603600      1       1  150064       3.0032     0.001336
enh80289     3  136604400  136605400      2       1  150064       2.9292    0.0016993
enh80290     3  136612600  136613600      1       1  150064       3.0285     0.001229
enh80291     3  136617300  136618300      2       1  150064       2.4929    0.0063349
enh80293     3  136625400  136626400      2       1  150064       2.5703    0.0050805
enh80295     3  136637700  136638700      1       1  150064       2.8617     0.002107
enh80296     3  136644000  136645000      2       1  150064        2.872    0.0020397
enh80297     3  136648600  136649600      4       1  150064        2.867    0.0020716
enh80298     3  136650700  136651700      3       1  150064       2.7852    0.0026747
enh80300     3  136661600  136662600      3       2  150064       2.6271    0.0043052
enh80301     3  136674100  136675100      4       2  150064       3.4608   0.00026925
enh80302     3  136703400  136704400      3       1  150064       3.8106   6.9308e-05
enh80303     3  136713600  136714600      2       1  150064       1.9002     0.028701
enh80304     3  136733200  136734200      1       1  150064       4.5297    2.954e-06
enh80313     3  137853200  137854200      2       1  150064       1.8594     0.031484
enh80317     3  137904600  137905600      2       1  150064       1.9238     0.027192
enh80330     3  138089900  138090900      1       1  150064       1.9296      0.02683
enh80343     3  138405500  138406500      1       1  150064       2.0525      0.02006
enh80346     3  138499500  138500500      1       1  150064       1.9213      0.02735
enh80347     3  138528000  138529000      1       1  150064        1.886      0.02965
enh80349     3  138536600  138537600      1       1  150064       1.8135      0.03488
enh80351     3  138563800  138564800      1       1  150064       1.8789      0.03013
enh80352     3  138568200  138569200      2       1  150064       1.9324     0.026657
enh80360     3  138609400  138610400      3       1  150064       1.7531     0.039794
enh80392     3  139742100  139743100      3       2  150064       1.7441     0.040575
enh80396     3  140438300  140439300      7       1  150064       2.8064    0.0025049
enh80397     3  140582100  140583100      3       2  150064       1.7084      0.04378
enh80405     3  140794800  140795800      3       1  150064       1.9318     0.026695
enh80422     3  141022200  141023200      5       3  150064       1.7786     0.037652
enh80435     3  141093800  141094800      5       2  150064       1.9089     0.028135
enh80446     3  141138500  141139500      6       3  150064       2.3723    0.0088393
enh80447     3  141141600  141142600      4       2  150064       1.7962     0.036229
enh80533     3  142572100  142573100      1       1  150064       1.7397      0.04096
enh80539     3  142722500  142723500      4       2  150064       1.7109     0.043548
enh80549     3  143021500  143022500      5       3  150064       1.7472     0.040303
enh80551     3  143025900  143026900      3       2  150064       1.6952     0.045015
enh80554     3  143148400  143149400      1       1  150064       3.1278    0.0008806
enh80574     3  143527800  143528800      1       1  150064       1.8626      0.03126
enh80687     3  149298600  149299600      1       1  150064       1.7712      0.03826
enh80761     3  150236300  150237300      2       1  150064       1.8907     0.029329
enh80767     3  150322700  150323700      2       1  150064       2.0968     0.018008
enh80779     3  150457300  150458300      3       1  150064       1.9566       0.0252
enh80854     3  151999100  152000100      3       2  150064       2.4716    0.0067247
enh80864     3  152024600  152025600      1       1  150064       2.1079      0.01752
enh80867     3  152035400  152036400      3       1  150064       1.7968      0.03618
enh80872     3  152049300  152050300      1       1  150064       2.1107       0.0174
enh80887     3  152097800  152098800      2       1  150064       2.0184     0.021772
enh80896     3  152126200  152127200      2       1  150064       1.7644     0.038832
enh80901     3  152190000  152191000      3       2  150064       1.7883     0.036867
enh80902     3  152214700  152215700      3       1  150064       1.9367      0.02639
enh80905     3  152311000  152312000      3       2  150064       2.4228    0.0077008
enh80906     3  152313000  152314000      3       1  150064       2.0084       0.0223
enh80907     3  152314300  152315300      1       1  150064       2.1906      0.01424
enh80909     3  152367700  152368700      6       2  150064       1.9116     0.027961
enh80911     3  152389500  152390500      7       3  150064       1.9506     0.025555
enh80913     3  152436500  152437500      1       1  150064        2.134      0.01642
enh80914     3  152441400  152442400      3       2  150064       2.1043     0.017676
enh80915     3  152529500  152530500      3       1  150064       2.0862     0.018479
enh80916     3  152551600  152552600      3       1  150064       2.8442    0.0022259
enh80917     3  152554100  152555100      1       1  150064       1.8239      0.03408
enh80918     3  152556600  152557600      1       1  150064       2.5498     0.005389
enh80920     3  152560000  152561000      3       1  150064       2.7197    0.0032673
enh80936     3  153317100  153318100      2       1  150064       2.0457     0.020394
enh80955     3  154037900  154038900      1       1  150064       2.4668     0.006817
enh80974     3  155379000  155380000      1       1  150064        1.942      0.02607
enh80975     3  155381600  155382600      1       1  150064       1.9564      0.02521
enh81009     3  156394900  156395900      2       1  150064       1.8562      0.03171
enh81028     3  156794800  156795800      5       1  150064       2.0288     0.021238
enh81031     3  156808900  156809900      1       1  150064       1.7382      0.04109
enh81032     3  156815800  156816800      1       1  150064       2.6597     0.003911
enh81033     3  156817200  156818200      3       1  150064       2.2007     0.013877
enh81084     3  159513500  159514500      1       1  150064       2.0347      0.02094
enh81093     3  159554600  159555600      2       1  150064       1.6544     0.049027
enh81095     3  159558400  159559400      1       1  150064       1.8891      0.02944
enh81096     3  159563200  159564200      3       1  150064       2.2407     0.012523
enh81114     3  159824800  159825800      5       2  150064       1.7661      0.03869
enh81118     3  159977000  159978000      1       1  150064       1.7991        0.036
enh81129     3  160397500  160398500      7       3  150064       2.5849    0.0048709
enh81131     3  160497800  160498800      4       2  150064       2.2819     0.011249
enh81132     3  160514000  160515000      4       1  150064       2.0567     0.019856
enh81133     3  160519400  160520400      3       1  150064       2.0256     0.021403
enh81138     3  160587600  160588600      4       2  150064       2.3267    0.0099919
enh81144     3  160823100  160824100      3       2  150064       2.1065     0.017582
enh81147     3  161033400  161034400      3       2  150064       2.1156     0.017189
enh81149     3  161133300  161134300      1       1  150064       2.3963      0.00828
enh81161     3  167022100  167023100      3       2  150064        2.224     0.013073
enh81168     3  167454200  167455200      1       1  150064       2.9064     0.001828
enh81169     3  167531600  167532600      2       1  150064        1.852     0.032015
enh81173     3  167626300  167627300      4       2  150064       2.6305    0.0042631
enh81174     3  167659000  167660000      3       1  150064       2.1983     0.013965
enh81191     3  167801600  167802600      4       1  150064       2.3552    0.0092568
enh81192     3  167804100  167805100      1       1  150064       2.4413     0.007318
enh81193     3  167806400  167807400      2       1  150064       2.2983     0.010771
enh81194     3  167808700  167809700      4       1  150064       2.1899     0.014266
enh81195     3  167814400  167815400      2       1  150064       2.0918      0.01823
enh81196     3  167835300  167836300      2       1  150064       2.0134     0.022036
enh81208     3  168759400  168760400      3       1  150064       1.8583     0.031562
enh81227     3  169081000  169082000      3       2  150064       1.6456     0.049924
enh81239     3  169416400  169417400      1       1  150064       2.1165      0.01715
enh81240     3  169417400  169418400      2       1  150064       2.2414     0.012499
enh81241     3  169481100  169482100      1       1  150064       2.2445       0.0124
enh81242     3  169492900  169493900      1       1  150064       2.6313     0.004253
enh81245     3  169581300  169582300      2       1  150064       2.4271    0.0076103
enh81252     3  169688600  169689600      2       1  150064       2.0416     0.020596
enh81253     3  169689600  169690600      3       1  150064       2.2084      0.01361
enh81254     3  169719700  169720700      3       1  150064       2.2959      0.01084
enh81263     3  169761200  169762200      1       1  150064       2.3273     0.009975
enh81264     3  169762500  169763500      2       1  150064       2.0612     0.019642
enh81270     3  169869000  169870000      1       1  150064       2.5128     0.005989
enh81275     3  169896000  169897000      2       1  150064       2.1719     0.014933
enh81298     3  170315000  170316000      2       1  150064       2.4301    0.0075471
enh81300     3  170352400  170353400      3       1  150064       1.9195     0.027457
enh81314     3  170729000  170730000      4       1  150064       2.3827    0.0085932
enh81318     3  170762900  170763900      5       2  150064       2.6954    0.0035154
enh81331     3  170983700  170984700      1       1  150064       2.2536      0.01211
enh81358     3  171173500  171174500      4       1  150064       1.6995     0.044615
enh81373     3  171446900  171447900      7       2  150064       1.8771     0.030249
enh81382     3  171472400  171473400      3       1  150064       1.9209     0.027375
enh81393     3  171518400  171519400      3       2  150064       1.8639     0.031166
enh81394     3  171519600  171520600      3       1  150064         2.18     0.014629
enh81489     3  172233300  172234300      3       2  150064       1.7685      0.03849
enh81503     3  172314000  172315000      4       1  150064       2.8797    0.0019902
enh81519     3  172419400  172420400      4       2  150064       1.8813     0.029965
enh81521     3  172429200  172430200      5       2  150064       1.7116     0.043487
enh81526     3  173112200  173113200      7       3  150064       2.2723     0.011533
enh81531     3  174159900  174160900      1       1  150064       1.8057      0.03548
enh81538     3  175148600  175149600      1       1  150064        2.998     0.001359
enh81541     3  176590100  176591100      2       1  150064       1.8537     0.031893
enh81543     3  176758400  176759400      2       1  150064       2.5578    0.0052673
enh81546     3  176804000  176805000      3       2  150064       3.2682   0.00054123
enh81547     3  176806700  176807700      4       2  150064       1.6843     0.046064
enh81549     3  176821800  176822800      5       2  150064       2.9531    0.0015729
enh81552     3  176827300  176828300      3       2  150064       2.9074    0.0018222
enh81560     3  176851600  176852600      3       2  150064       2.1543     0.015608
enh81561     3  176853600  176854600      4       2  150064       2.1154     0.017198
enh81566     3  176867200  176868200      5       3  150064       2.0497     0.020198
enh81593     3  177054300  177055300      2       1  150064        2.517    0.0059173
enh81615     3  177231200  177232200      4       2  150064       1.7381     0.041095
enh81630     3  177332600  177333600      5       3  150064       2.8736    0.0020291
enh81635     3  177364800  177365800      2       1  150064       3.1881   0.00071604
enh81656     3  177919500  177920500      4       2  150064        2.908    0.0018186
enh81660     3  178037500  178038500      5       2  150064       2.5436    0.0054851
enh81663     3  178099900  178100900      4       2  150064       1.7596     0.039241
enh81666     3  178225800  178226800      2       1  150064       2.0315     0.021104
enh81712     3  180629000  180630000      2       1  150064       5.4446   2.5956e-08
enh81713     3  180632100  180633100      3       2  150064       5.1904   1.0493e-07
enh81716     3  180708200  180709200      1       1  150064       5.9882    1.061e-09
enh81719     3  182323800  182324800      1       1  150064       2.1914      0.01421
enh81721     3  182355100  182356100      2       1  150064       1.8186     0.034487
enh81739     3  182538900  182539900      2       1  150064       1.8693     0.030791
enh81740     3  182542400  182543400      2       1  150064       1.9573     0.025159
enh81741     3  182613300  182614300      2       1  150064       2.0375       0.0208
enh81742     3  182642800  182643800      3       1  150064       2.5998    0.0046634
enh81750     3  182695600  182696600      1       1  150064       1.8448      0.03253
enh81751     3  182698800  182699800      1       1  150064       1.6873      0.04577
enh81757     3  182903100  182904100      1       1  150064       2.4024     0.008144
enh81786     3  183098600  183099600      4       2  150064        2.111     0.017388
enh81815     3  183304500  183305500      2       1  150064        2.107     0.017557
enh81822     3  183379600  183380600      5       1  150064       1.7784     0.037667
enh81827     3  183497700  183498700      3       2  150064       2.7989     0.002564
enh81831     3  183543700  183544700      2       1  150064       2.0985     0.017932
enh81835     3  183599800  183600800      2       1  150064       2.0495     0.020209
enh81836     3  183602900  183603900      5       2  150064       2.4647    0.0068565
enh81837     3  183610400  183611400      1       1  150064        2.689     0.003583
enh81903     3  184395900  184396900      2       1  150064       1.7178     0.042921
enh81908     3  184452800  184453800      4       2  150064       2.3005     0.010711
enh81912     3  184473600  184474600      3       2  150064       2.2035     0.013778
enh81913     3  184478700  184479700      1       1  150064       2.2389      0.01258
enh81918     3  184508700  184509700      1       1  150064       2.1333      0.01645
enh81919     3  184515700  184516700      2       1  150064       1.8657      0.03104
enh81923     3  184531400  184532400      2       1  150064       2.2819     0.011248
enh81930     3  184797600  184798600      8       4  150064       2.8854    0.0019546
enh81931     3  184852200  184853200      6       2  150064       1.7014     0.044438
enh81957     3  185228800  185229800      5       1  150064       2.4462    0.0072176
enh81974     3  185420700  185421700      2       1  150064       2.3456    0.0094987
enh81975     3  185426300  185427300      2       1  150064       2.3257     0.010018
enh81987     3  185482300  185483300      1       1  150064       2.1268      0.01672
enh81991     3  185514300  185515300      3       1  150064       2.1154     0.017198
enh82004     3  185676500  185677500      1       1  150064       2.4354     0.007437
enh82008     3  185811200  185812200      3       1  150064       1.7306     0.041762
enh82009     3  185813800  185814800      2       1  150064       2.3921    0.0083766
enh82012     3  185824100  185825100      4       1  150064       1.7265      0.04213
enh82021     3  186076700  186077700      1       1  150064       2.5434     0.005489
enh82048     3  186478300  186479300      2       1  150064       1.6825     0.046234
enh82068     3  186692700  186693700      2       1  150064       1.7404      0.04089
enh82089     3  186891400  186892400      5       3  150064       1.7043     0.044163
enh82090     3  186904300  186905300      2       1  150064       1.8023     0.035749
enh82092     3  186926900  186927900      1       1  150064       2.5277     0.005741
enh82105     3  187453400  187454400      2       1  150064       1.9236     0.027202
enh82111     3  187529000  187530000      1       1  150064       1.6763      0.04684
enh82140     3  187876000  187877000      4       2  150064       1.6705     0.047408
enh82142     3  187882100  187883100      2       1  150064       1.6832      0.04617
enh82143     3  187884000  187885000      4       2  150064       1.9967     0.022929
enh82144     3  187886900  187887900      8       3  150064       4.4921   3.5266e-06
enh82145     3  187888800  187889800      4       2  150064        3.141   0.00084172
enh82160     3  187945800  187946800      1       1  150064       2.2869       0.0111
enh82192     3  188079700  188080700     10       3  150064       2.0514     0.020113
enh82193     3  188096200  188097200      4       2  150064       2.0514     0.020112
enh82197     3  188118100  188119100      4       1  150064       1.9962     0.022959
enh82198     3  188134700  188135700      1       1  150064       2.4189     0.007783
enh82204     3  188186200  188187200      1       1  150064       2.9475     0.001602
enh82205     3  188194400  188195400      3       2  150064       2.3207     0.010151
enh82207     3  188225000  188226000      2       1  150064       1.7455     0.040453
enh82212     3  188311500  188312500      1       1  150064       1.7733      0.03809
enh82231     3  188550600  188551600      1       1  150064       1.8142      0.03482
enh82235     3  188618600  188619600      4       2  150064       1.8019     0.035784
enh82251     3  188904000  188905000      3       1  150064       2.5419    0.0055133
enh82252     3  188905800  188906800      1       1  150064       2.0073      0.02236
enh82268     3  189721000  189722000      3       2  150064       2.4131    0.0079089
enh82269     3  189729900  189730900      4       2  150064       1.8682     0.030864
enh82303     3  191173100  191174100      7       3  150064       3.2433   0.00059087
enh82309     3  192551000  192552000      2       1  150064       1.9299      0.02681
enh82343     3  193494800  193495800      4       2  150064       1.7893     0.036786
enh82344     3  193499100  193500100      2       1  150064       2.2104      0.01354
enh82345     3  193505900  193506900      6       2  150064       1.9538     0.025362
enh82353     3  193549200  193550200      2       1  150064       1.6609     0.048366
enh82354     3  193551800  193552800      1       1  150064       1.9577      0.02513
enh82355     3  193554300  193555300      4       2  150064       1.8873     0.029557
enh82389     3  193799100  193800100      5       1  150064       2.6693    0.0038009
enh82391     3  193807000  193808000      4       2  150064       2.4049    0.0080891
enh82405     3  193865900  193866900      8       2  150064       2.6038    0.0046097
enh82465     3  194341600  194342600      4       2  150064         2.12     0.017004
enh82502     3  194753900  194754900      8       3  150064        1.725     0.042263
enh82504     3  194761400  194762400      9       3  150064       1.8391     0.032953
enh82545     3  194981500  194982500      1       1  150064       2.3337     0.009805
enh82548     3  195006100  195007100      1       1  150064       1.7888      0.03682
enh82631     3  195944900  195945900      1       1  150064       1.9815      0.02377
enh82636     3  196005000  196006000      5       2  150064       2.5027    0.0061624
enh82637     3  196006200  196007200      4       1  150064       1.7797     0.037563
enh82638     3  196006900  196007900      2       1  150064       1.6797      0.04651
enh82639     3  196008500  196009500      2       1  150064       2.9455    0.0016124
enh82640     3  196010100  196011100      1       1  150064       1.8952      0.02903
enh82641     3  196015200  196016200      6       2  150064        2.365    0.0090155
enh82644     3  196160000  196161000      2       1  150064       3.1878   0.00071689
enh82668     3  196465800  196466800      4       2  150064       1.7618     0.039056
enh82672     3  196480500  196481500      4       2  150064       1.9085     0.028163
enh82673     3  196481500  196482500      3       2  150064       2.7108    0.0033566
enh82674     3  196484600  196485600     10       3  150064       2.4161    0.0078431
enh82675     3  196499000  196500000      2       1  150064       1.9046     0.028414
enh82678     3  196519700  196520700      2       1  150064       3.2558   0.00056539
enh82683     3  196670800  196671800      1       1  150064       2.0387      0.02074
enh82698     3  196907800  196908800      1       1  150064       2.0521      0.02008
enh82699     3  196929300  196930300      1       1  150064       2.8786     0.001997
enh82702     3  196948000  196949000      3       1  150064       2.6434    0.0041043
enh82703     3  196949300  196950300      4       2  150064       2.9987    0.0013557
enh82704     3  196954800  196955800      4       2  150064       2.3942    0.0083275
enh82705     3  196956400  196957400      4       2  150064        2.558    0.0052641
enh82708     3  196997100  196998100      4       2  150064       2.6473     0.004057
enh82710     3  197019300  197020300      7       2  150064       2.4422    0.0072992
enh82711     3  197020200  197021200      7       1  150064       2.6481     0.004047
enh82712     3  197021800  197022800      2       1  150064        2.091     0.018266
enh82727     3  197195300  197196300      2       1  150064       2.2304      0.01286
enh82728     3  197205300  197206300      3       2  150064       1.8542     0.031852
enh82729     3  197221100  197222100      3       1  150064        3.404   0.00033198
enh82730     3  197229100  197230100      2       1  150064       1.6638     0.048078
enh82737     3  197247600  197248600      5       2  150064       1.9196     0.027454
enh82739     3  197266300  197267300      7       4  150064       1.7874     0.036937
enh82740     3  197268000  197269000      4       2  150064       1.8659     0.031024
enh82787     4     656400     657400      3       1  150064       2.1924     0.014177
enh82788     4     657800     658800      2       1  150064       1.9956     0.022989
enh82789     4     666200     667200      3       2  150064       2.8772     0.002006
enh82790     4     670600     671600      2       1  150064       2.8569    0.0021387
enh82792     4     675600     676600      2       1  150064       2.4315    0.0075191
enh82795     4     683400     684400      5       2  150064       2.4845    0.0064868
enh82797     4     701400     702400      5       2  150064       1.9469     0.025775
enh82798     4     703000     704000      5       1  150064       2.2577     0.011983
enh82799     4     711200     712200      1       1  150064       2.0247      0.02145
enh82800     4     714800     715800      2       1  150064       2.0964     0.018022
enh82801     4     717000     718000      1       1  150064       1.9425      0.02604
enh82802     4     717800     718800      1       1  150064       2.9809     0.001437
enh82803     4     719400     720400      3       1  150064       2.3163      0.01027
enh82805     4     732600     733600      7       3  150064       4.2463   1.0865e-05
enh82848     4    1160200    1161200      4       2  150064       1.7705     0.038321
enh82855     4    1209700    1210700      2       1  150064       2.0493     0.020214
enh82856     4    1211900    1212900      4       2  150064       3.2749   0.00052852
enh82857     4    1212900    1213900      3       2  150064       1.9262     0.027041
enh82869     4    1338400    1339400      5       2  150064       2.1289     0.016632
enh82870     4    1342400    1343400      3       2  150064       2.1708     0.014973
enh82871     4    1345300    1346300      6       3  150064       2.1873      0.01436
enh82872     4    1546100    1547100      6       2  150064       1.7186     0.042839
enh82891     4    1800700    1801700      3       1  150064        2.086      0.01849
enh82894     4    1811300    1812300      1       1  150064       2.5366     0.005596
enh82905     4    1879000    1880000      1       1  150064       1.8009      0.03586
enh83053     4    3343500    3344500      3       2  150064       1.9386     0.026278
enh83084     4    4475300    4476300      6       3  150064       3.2381   0.00060156
enh83085     4    4478900    4479900      3       2  150064       2.2163     0.013337
enh83110     4    5844800    5845800      8       3  150064       1.7904     0.036692
enh83129     4    6690800    6691800      1       1  150064       1.8193      0.03443
enh83171     4    6915800    6916800      2       1  150064       1.8666     0.030981
enh83182     4    6946600    6947600      6       2  150064       1.8288     0.033713
enh83185     4    6953400    6954400      1       1  150064       1.9286      0.02689
enh83186     4    6955800    6956800      7       3  150064       1.7116     0.043485
enh83187     4    6956600    6957600      5       2  150064       1.7272     0.042065
enh83212     4    7136500    7137500      8       3  150064       2.1365     0.016321
enh83230     4    7745100    7746100      3       2  150064       3.3344   0.00042748
enh83233     4    7770600    7771600     10       4  150064       1.7813     0.037432
enh83327     4    8403900    8404900      7       4  150064       1.9971     0.022909
enh83329     4    8421100    8422100      5       2  150064        1.717     0.042993
enh83330     4    8428300    8429300      3       2  150064       2.0252     0.021422
enh83332     4    8437800    8438800      1       1  150064       1.6643      0.04803
enh83334     4    8439200    8440200      3       2  150064       1.6647     0.047987
enh83335     4    8440300    8441300      5       3  150064       2.1675     0.015099
enh83338     4    8504000    8505000      3       2  150064       2.3264    0.0099984
enh83378     4   10109700   10110700      2       1  150064       1.7835     0.037249
enh83383     4   10174700   10175700      7       2  150064       1.7318     0.041658
enh83414     4   12500800   12501800      1       1  150064       1.8858      0.02966
enh83448     4   15032600   15033600      3       1  150064       2.1122     0.017335
enh83449     4   15033000   15034000      5       2  150064       1.7776     0.037735
enh83473     4   15661200   15662200      3       2  150064       1.9296     0.026829
enh83481     4   15708000   15709000      1       1  150064       2.9519     0.001579
enh83484     4   15720300   15721300      2       1  150064       2.0078     0.022331
enh83512     4   16057800   16058800      3       2  150064       1.6783     0.046642
enh83526     4   16207900   16208900      6       3  150064       2.3254     0.010026
enh83528     4   16218200   16219200      5       3  150064       2.4832    0.0065105
enh83529     4   16219000   16220000      4       2  150064       2.5969    0.0047028
enh83535     4   16654400   16655400      2       1  150064       2.9336    0.0016754
enh83546     4   17325200   17326200      8       3  150064       2.1933     0.014144
enh83553     4   17581400   17582400      2       1  150064       2.1633     0.015257
enh83554     4   17582400   17583400      1       1  150064       2.1821      0.01455
enh83555     4   17618200   17619200      3       1  150064       2.3589    0.0091643
enh83556     4   17620400   17621400      3       1  150064       2.3445    0.0095259
enh83558     4   17808100   17809100      1       1  150064       1.9182      0.02754
enh83560     4   17815400   17816400      2       1  150064       1.8942     0.029097
enh83562     4   18013200   18014200      1       1  150064       2.2473      0.01231
enh83564     4   18020800   18021800      4       1  150064       2.2446     0.012396
enh83568     4   18296000   18297000      5       3  150064       2.3836    0.0085715
enh83569     4   18403000   18404000      5       1  150064       2.2976     0.010791
enh83571     4   19188800   19189800      6       3  150064       3.1713   0.00075882
enh83572     4   19195100   19196100      2       1  150064       1.9868      0.02347
enh83573     4   19197000   19198000      1       1  150064       2.2203       0.0132
enh83581     4   20702900   20703900      3       1  150064       1.6879     0.045719
enh83631     4   24250000   24251000      4       2  150064       1.8968     0.028927
enh83656     4   24912700   24913700      1       1  150064       2.6059     0.004581
enh83676     4   25423300   25424300      1       1  150064       1.8773      0.03024
enh83690     4   25853600   25854600      1       1  150064       2.5744      0.00502
enh83700     4   25921000   25922000      3       2  150064       2.0725     0.019108
enh83703     4   25930000   25931000      4       2  150064       2.1861     0.014405
enh83705     4   25939600   25940600      1       1  150064        2.215      0.01338
enh83739     4   26239400   26240400      4       2  150064       2.3838    0.0085668
enh83751     4   26357200   26358200      2       1  150064       2.2508       0.0122
enh83755     4   26379200   26380200      1       1  150064       2.2668       0.0117
enh83762     4   26586400   26587400      1       1  150064       3.4971    0.0002352
enh83763     4   26750000   26751000      2       1  150064       2.7641    0.0028541
enh83765     4   26781800   26782800      1       1  150064       2.3886     0.008457
enh83770     4   26830600   26831600      3       2  150064       1.6764     0.046831
enh83779     4   26874800   26875800      2       1  150064       1.8768     0.030271
enh83785     4   26906400   26907400      2       1  150064       2.1604     0.015371
enh83788     4   26937900   26938900      3       1  150064       1.8588     0.031529
enh83790     4   27004900   27005900      2       1  150064       1.7483     0.040209
enh83793     4   27050200   27051200      1       1  150064       1.7987      0.03603
enh83796     4   27127800   27128800      3       2  150064       1.8403     0.032859
enh83801     4   30906000   30907000      2       1  150064        2.138     0.016259
enh83803     4   30942600   30943600      5       2  150064       2.5027    0.0061626
enh83805     4   30947000   30948000      2       1  150064       1.6863     0.045873
enh83813     4   34733500   34734500      4       2  150064       1.7201     0.042704
enh83837     4   37465600   37466600      5       3  150064       1.7737     0.038054
enh83857     4   37659400   37660400      2       1  150064       1.7116     0.043483
enh83882     4   37798700   37799700      5       2  150064         1.82     0.034382
enh83883     4   37826400   37827400      2       1  150064       1.7997     0.035952
enh83893     4   37947900   37948900      4       2  150064       2.2642      0.01178
enh83904     4   38000800   38001800      3       2  150064       1.9363     0.026415
enh83906     4   38006600   38007600      6       2  150064       1.7735     0.038076
enh83912     4   38052100   38053100      6       2  150064       1.7916     0.036598
enh83916     4   38064400   38065400      5       2  150064       1.6909     0.045433
enh83918     4   38074000   38075000      4       2  150064       1.7804     0.037508
enh83928     4   38114000   38115000      4       2  150064       2.1479     0.015862
enh83930     4   38121100   38122100      1       1  150064       1.7643      0.03884
enh83986     4   38607200   38608200      4       2  150064       1.8197     0.034404
enh83988     4   38611900   38612900      6       3  150064       2.0331     0.021021
enh83989     4   38614800   38615800      3       2  150064       1.9283      0.02691
enh83992     4   38662900   38663900      4       2  150064       1.8361      0.03317
enh84000     4   38725600   38726600      3       2  150064       1.6803      0.04645
enh84064     4   39637400   39638400      2       1  150064       2.5878    0.0048293
enh84065     4   39641600   39642600      1       1  150064       2.5731      0.00504
enh84077     4   39935500   39936500      7       4  150064       1.7555     0.039591
enh84166     4   40602800   40603800      3       1  150064       1.7759     0.037878
enh84167     4   40623500   40624500      4       2  150064       1.8001     0.035925
enh84168     4   40625000   40626000      1       1  150064       2.1251      0.01679
enh84219     4   41385600   41386600      3       2  150064       2.2629     0.011822
enh84258     4   46658200   46659200      1       1  150064        1.982      0.02374
enh84264     4   47488400   47489400      5       3  150064        2.309     0.010473
enh84275     4   48017000   48018000      1       1  150064       1.6585      0.04861
enh84284     4   48131300   48132300      4       2  150064       1.7404     0.040897
enh84303     4   48362800   48363800      3       2  150064       1.9401     0.026185
enh84305     4   48372000   48373000      3       1  150064       2.7516    0.0029649
enh84308     4   48605200   48606200      2       1  150064       2.1294     0.016612
enh84313     4   48644600   48645600      2       1  150064       1.8341     0.033319
enh84316     4   48663000   48664000      3       1  150064       1.8806     0.030011
enh84329     4   48748400   48749400      1       1  150064       2.4588      0.00697
enh84335     4   48777000   48778000      1       1  150064       2.1063      0.01759
enh84336     4   48778500   48779500      2       1  150064       1.9604     0.024973
enh84338     4   48816900   48817900      1       1  150064       1.8633      0.03121
enh84412     4   54511400   54512400      4       2  150064       1.8045     0.035576
enh84413     4   54515700   54516700      4       2  150064       1.8767     0.030278
enh84431     4   54986200   54987200      4       2  150064       1.6653     0.047924
enh84447     4   55527800   55528800      4       2  150064       2.1825     0.014536
enh84448     4   55542400   55543400      7       2  150064       2.1166     0.017147
enh84459     4   56265400   56266400      2       1  150064       1.7153     0.043149
enh84462     4   56275100   56276100      1       1  150064       1.6974      0.04481
enh84467     4   56419800   56420800      6       2  150064       1.8119     0.035003
enh84471     4   56718100   56719100      3       2  150064       1.7581     0.039365
enh84473     4   56732200   56733200      2       1  150064       1.8645     0.031126
enh84491     4   57126600   57127600      3       1  150064       1.7512     0.039953
enh84539     4   57964400   57965400      1       1  150064        1.673      0.04716
enh84540     4   57968100   57969100      1       1  150064       1.6622      0.04824
enh84552     4   62406800   62407800      4       2  150064       1.8293     0.033681
enh84555     4   63415400   63416400      2       1  150064       1.8638     0.031173
enh84557     4   68564600   68565600      3       1  150064       2.7744    0.0027653
enh84558     4   68567600   68568600      4       2  150064       3.3077   0.00047037
enh84559     4   68579100   68580100      3       1  150064       3.3149    0.0004584
enh84580     4   69890700   69891700      8       3  150064       1.8034     0.035666
enh84600     4   70726000   70727000      1       1  150064       3.0855     0.001016
enh84602     4   70849600   70850600      2       1  150064       1.9084     0.028172
enh84672     4   72577500   72578500      2       1  150064       2.6849    0.0036276
enh84674     4   73432700   73433700      2       1  150064       2.8718    0.0020405
enh84689     4   74140300   74141300      1       1  150064       1.7348      0.04139
enh84690     4   74210600   74211600      2       1  150064       1.6698     0.047477
enh84696     4   74454800   74455800      8       2  150064       1.6456     0.049923
enh84699     4   74467600   74468600      1       1  150064       1.8738      0.03048
enh84734     4   75022300   75023300      1       1  150064       2.1452      0.01597
enh84738     4   75071600   75072600      1       1  150064       1.7774      0.03775
enh84745     4   75400200   75401200      4       2  150064       2.2095     0.013571
enh84759     4   75717700   75718700      8       2  150064       2.0999     0.017867
enh84775     4   76212700   76213700     10       2  150064       1.8382     0.033018
enh84776     4   76435100   76436100      3       1  150064       1.7819     0.037384
enh84801     4   76841500   76842500      1       1  150064       2.0895      0.01833
enh84805     4   76932700   76933700      4       2  150064       2.0613     0.019638
enh84809     4   77007800   77008800      1       1  150064        1.962      0.02488
enh84818     4   77127500   77128500      4       2  150064       2.2392     0.012571
enh84823     4   77195600   77196600      7       3  150064       2.0078     0.022334
enh84824     4   77199000   77200000      5       2  150064       2.4856    0.0064658
enh84826     4   77203800   77204800      1       1  150064       2.0456       0.0204
enh84831     4   77298500   77299500      2       1  150064       1.7072     0.043889
enh84833     4   77351400   77352400      2       1  150064       2.4122    0.0079277
enh84841     4   77500200   77501200      3       2  150064       2.3775    0.0087164
enh84847     4   77528600   77529600      3       2  150064       1.9841     0.023623
enh84862     4   77627400   77628400      4       1  150064       1.7341     0.041451
enh84879     4   77815500   77816500      3       2  150064       2.3536    0.0092972
enh84880     4   77823000   77824000      7       2  150064       1.6546     0.049005
enh84881     4   77823800   77824800      7       3  150064       1.6775     0.046718
enh84921     4   78485200   78486200      1       1  150064       2.6993     0.003474
enh84926     4   78591100   78592100      3       2  150064       1.8414     0.032784
enh84952     4   79086400   79087400      3       2  150064       1.8953     0.029029
enh84971     4   79563900   79564900      2       1  150064       1.8125     0.034958
enh84975     4   79573400   79574400      1       1  150064       2.5063       0.0061
enh84984     4   79592400   79593400      2       1  150064       1.9845     0.023601
enh84993     4   79687000   79688000      1       1  150064       1.9781      0.02396
enh85016     4   80990000   80991000      1       1  150064       3.0418     0.001176
enh85047     4   82394200   82395200      3       2  150064       1.6624      0.04822
enh85048     4   82413800   82414800      1       1  150064       1.8406      0.03284
enh85051     4   82440500   82441500      5       2  150064       2.4009    0.0081782
enh85052     4   82445100   82446100      5       2  150064        2.358    0.0091864
enh85053     4   82471100   82472100      1       1  150064       2.4857     0.006464
enh85067     4   82644600   82645600      4       2  150064       1.8688     0.030828
enh85073     4   83189100   83190100      3       1  150064        2.799    0.0025631
enh85091     4   83754700   83755700      4       1  150064       1.7723     0.038172
enh85100     4   83840000   83841000      2       1  150064       2.1267     0.016723
enh85110     4   84071000   84072000      1       1  150064       1.7183      0.04287
enh85115     4   84138800   84139800      1       1  150064       2.0847      0.01855
enh85140     4   84469200   84470200      2       1  150064       2.1792     0.014659
enh85142     4   84477600   84478600      4       1  150064       2.4674    0.0068054
enh85143     4   84479200   84480200      6       2  150064       2.7951    0.0025938
enh85144     4   84494700   84495700      3       1  150064       1.8346     0.033283
enh85146     4   84503000   84504000      3       1  150064       2.7951     0.002594
enh85147     4   84523800   84524800      4       2  150064       3.0479    0.0011521
enh85148     4   84526200   84527200      5       2  150064       2.9228    0.0017344
enh85149     4   84539500   84540500      2       1  150064       2.2656     0.011738
enh85150     4   84547000   84548000      1       1  150064       1.9885      0.02338
enh85151     4   84548100   84549100      4       2  150064       2.6655    0.0038442
enh85152     4   84551300   84552300      2       1  150064       1.8953     0.029027
enh85158     4   85582100   85583100      1       1  150064       1.9328      0.02663
enh85162     4   85674500   85675500      1       1  150064       1.9128      0.02789
enh85202     4   86850200   86851200      3       2  150064       2.2056     0.013707
enh85206     4   86858800   86859800      1       1  150064       2.0716      0.01915
enh85212     4   87815400   87816400      3       1  150064       2.0807     0.018733
enh85213     4   87824600   87825600      4       2  150064       1.8194     0.034427
enh85215     4   87839300   87840300      2       1  150064          2.3     0.010724
enh85216     4   87843200   87844200      2       1  150064       2.0795     0.018784
enh85231     4   87887800   87888800      4       2  150064       2.0157     0.021916
enh85232     4   87888400   87889400      5       2  150064       2.5699    0.0050857
enh85233     4   87891500   87892500      5       2  150064       2.7788    0.0027279
enh85235     4   87898100   87899100      5       3  150064       2.1826     0.014531
enh85236     4   87899300   87900300      1       1  150064       2.3816     0.008619
enh85238     4   87915200   87916200      4       2  150064       2.4191    0.0077793
enh85245     4   87939400   87940400      3       1  150064       2.6285    0.0042886
enh85246     4   87946300   87947300      3       1  150064       2.5648    0.0051625
enh85247     4   87950300   87951300      2       1  150064       2.1782     0.014696
enh85248     4   87952200   87953200      2       1  150064       1.9813     0.023781
enh85249     4   87955100   87956100      3       1  150064       2.4916    0.0063581
enh85251     4   87959600   87960600      4       2  150064        2.444    0.0072626
enh85255     4   87963900   87964900      1       1  150064       2.6265     0.004313
enh85256     4   87965500   87966500      2       1  150064       2.1038     0.017699
enh85259     4   87971000   87972000      1       1  150064       2.2153      0.01337
enh85283     4   88064900   88065900      1       1  150064        1.716      0.04308
enh85330     4   89031300   89032300      5       2  150064       2.2254     0.013029
enh85339     4   89140000   89141000      3       2  150064        1.795      0.03633
enh85350     4   89376600   89377600      1       1  150064        1.896      0.02898
enh85354     4   89447300   89448300      1       1  150064       1.8682      0.03087
enh85372     4   89726400   89727400      1       1  150064       1.8716      0.03063
enh85386     4   89854500   89855500      6       3  150064       2.0069     0.022381
enh85419     4   90674100   90675100      3       2  150064       1.9803     0.023833
enh85420     4   90815900   90816900      5       3  150064       1.6772     0.046752
enh85421     4   90819200   90820200      7       2  150064       1.7171     0.042985
enh85422     4   90915900   90916900      3       1  150064       2.9936    0.0013786
enh85439     4   95130600   95131600      1       1  150064       1.8048      0.03555
enh85493     4   99489800   99490800      3       2  150064       1.8183      0.03451
enh85528     4  100244800  100245800      3       2  150064       2.3579    0.0091905
enh85533     4  100304300  100305300      7       3  150064       1.7141     0.043251
enh85550     4  100742000  100743000      4       2  150064       2.4745    0.0066703
enh85552     4  100748700  100749700      7       3  150064       2.4576    0.0069927
enh85553     4  100767600  100768600      5       2  150064       2.6703    0.0037891
enh85557     4  100815800  100816800      6       2  150064       1.7416     0.040791
enh85561     4  101014000  101015000      5       2  150064       1.7922     0.036551
enh85562     4  101014500  101015500      2       1  150064        2.258     0.011974
enh85565     4  101711700  101712700      3       2  150064       2.0327     0.021039
enh85571     4  101903000  101904000      2       1  150064       2.4757    0.0066491
enh85574     4  102024200  102025200      1       1  150064         2.09      0.01831
enh85578     4  102089300  102090300      4       2  150064        1.824      0.03408
enh85581     4  102112500  102113500      3       1  150064       1.9254     0.027088
enh85591     4  102159800  102160800      3       1  150064       1.7503     0.040034
enh85606     4  102256100  102257100      1       1  150064       1.7044      0.04415
enh85617     4  103284200  103285200      4       2  150064       3.5867   0.00016742
enh85620     4  103376000  103377000      5       2  150064       2.6678    0.0038173
enh85625     4  103427400  103428400      1       1  150064       1.9243      0.02716
enh85629     4  103463900  103464900      1       1  150064       2.2316      0.01282
enh85640     4  103655500  103656500      1       1  150064        2.895     0.001896
enh85642     4  103678500  103679500      2       1  150064       2.3234     0.010078
enh85643     4  103679600  103680600      1       1  150064       2.4385     0.007374
enh85644     4  103700100  103701100      3       1  150064       3.5593   0.00018593
enh85646     4  103733500  103734500      4       2  150064       3.0494    0.0011463
enh85647     4  103738300  103739300      3       1  150064       3.4323   0.00029929
enh85648     4  103742500  103743500      1       1  150064       3.7767    7.945e-05
enh85649     4  103750400  103751400      2       1  150064       3.4804   0.00025034
enh85651     4  103788000  103789000      1       1  150064       3.8858      5.1e-05
enh85653     4  103932500  103933500      4       2  150064       3.4852   0.00024587
enh85660     4  104121600  104122600      3       2  150064        1.971     0.024361
enh85663     4  105338300  105339300      2       1  150064       1.7006     0.044512
enh85664     4  105407700  105408700      2       1  150064       3.0774    0.0010442
enh85666     4  105415000  105416000      2       1  150064       2.1968     0.014018
enh85668     4  105513300  105514300      5       2  150064        2.308     0.010501
enh85694     4  106507500  106508500      1       1  150064       2.0361      0.02087
enh85741     4  108853600  108854600      2       1  150064       2.0506     0.020153
enh85752     4  109259400  109260400      3       1  150064       1.9302     0.026792
enh85758     4  109544200  109545200      1       1  150064       2.0204      0.02167
enh85774     4  110552400  110553400      1       1  150064       1.9644      0.02474
enh85775     4  110569800  110570800      5       1  150064       1.7466     0.040357
enh85786     4  110890800  110891800      2       1  150064        3.004    0.0013321
enh85787     4  110893700  110894700      2       1  150064       2.4073    0.0080345
enh85802     4  111120200  111121200      1       1  150064       1.6484      0.04964
enh85804     4  111285900  111286900      2       1  150064       3.1344    0.0008609
enh85843     4  113739400  113740400      5       2  150064       2.0984     0.017936
enh85844     4  114030200  114031200      5       2  150064       2.9785    0.0014483
enh85845     4  114066800  114067800      6       2  150064       2.3667    0.0089726
enh85846     4  114068700  114069700      5       2  150064       3.5318   0.00020638
enh85856     4  114355400  114356400      4       2  150064       2.0667     0.019382
enh85869     4  114554400  114555400      2       1  150064        1.914     0.027812
enh85879     4  114616600  114617600      2       1  150064       2.1916     0.014206
enh85880     4  114621400  114622400      3       1  150064       2.2875     0.011084
enh85907     4  115523600  115524600      3       2  150064       2.6371    0.0041815
enh85908     4  115525800  115526800      1       1  150064       2.2517      0.01217
enh85910     4  115535000  115536000      2       1  150064       1.9645     0.024739
enh85912     4  115575200  115576200      2       1  150064       2.0422     0.020565
enh85920     4  119269700  119270700      3       1  150064       2.4266    0.0076211
enh85928     4  119678500  119679500      3       1  150064       2.2885     0.011053
enh85931     4  119686000  119687000      2       1  150064       2.1117     0.017355
enh85944     4  119842600  119843600      1       1  150064       3.0698     0.001071
enh85962     4  119929000  119930000      1       1  150064       2.0589      0.01975
enh85978     4  120037800  120038800      1       1  150064       1.8834      0.02982
enh86002     4  120636700  120637700      1       1  150064       1.7273      0.04206
enh86007     4  120974200  120975200      3       2  150064       1.7692     0.038428
enh86018     4  122113000  122114000      2       1  150064       1.7234     0.042406
enh86028     4  122720500  122721500      3       1  150064       2.0174     0.021828
enh86036     4  123084600  123085600      1       1  150064       1.6831      0.04618
enh86042     4  123652500  123653500      1       1  150064       1.7892      0.03679
enh86052     4  123845200  123846200      8       4  150064       2.2575     0.011988
enh86067     4  124373600  124374600      1       1  150064       1.6998      0.04458
enh86083     4  124527200  124528200      2       1  150064       1.9816     0.023763
enh86085     4  124541100  124542100      5       2  150064       1.7248      0.04228
enh86100     4  124777400  124778400      1       1  150064       1.6813      0.04635
enh86137     4  129162100  129163100      2       1  150064       2.1785     0.014685
enh86139     4  129204100  129205100      1       1  150064       1.8543      0.03185
enh86140     4  129204800  129205800      2       1  150064       2.1384     0.016242
enh86141     4  129216000  129217000      2       1  150064       1.7122     0.043427
enh86143     4  129226600  129227600      2       1  150064       2.0192     0.021733
enh86150     4  129307500  129308500      5       3  150064       2.6322    0.0042423
enh86153     4  129389200  129390200      2       1  150064       1.8834     0.029823
enh86202     4  135122900  135123900      1       1  150064       1.8283      0.03375
enh86227     4  139326300  139327300      5       3  150064       2.3609    0.0091151
enh86228     4  139327400  139328400      2       1  150064       2.6741     0.003746
enh86229     4  139516500  139517500      5       3  150064       2.8381    0.0022694
enh86240     4  139938200  139939200      3       2  150064       2.7232     0.003233
enh86242     4  139949000  139950000      1       1  150064       2.7598     0.002892
enh86245     4  139998900  139999900      2       1  150064       2.9255    0.0017195
enh86250     4  140065600  140066600      4       2  150064       2.3645    0.0090284
enh86253     4  140093100  140094100      3       2  150064       1.9157     0.027702
enh86255     4  140099800  140100800      4       2  150064       1.9009     0.028657
enh86256     4  140128800  140129800      2       1  150064       2.0973     0.017983
enh86257     4  140134900  140135900      3       2  150064       1.7847     0.037154
enh86259     4  140187900  140188900      2       1  150064       1.8131     0.034907
enh86275     4  140456600  140457600      3       2  150064       1.8982     0.028832
enh86276     4  140471600  140472600      1       1  150064       2.9567     0.001555
enh86293     4  140609900  140610900      1       1  150064       2.1735      0.01487
enh86305     4  140735700  140736700      4       1  150064       3.1349   0.00085947
enh86318     4  140888200  140889200      4       1  150064       1.6666     0.047795
enh86330     4  140959000  140960000      2       1  150064       1.7342     0.041446
enh86345     4  141024500  141025500      3       1  150064       1.6972     0.044829
enh86377     4  141444100  141445100      1       1  150064       1.7094      0.04369
enh86400     4  141865000  141866000      2       1  150064       2.5704    0.0050789
enh86401     4  141876100  141877100      3       1  150064       2.1168      0.01714
enh86407     4  142143300  142144300      1       1  150064       2.2479      0.01229
enh86421     4  143186800  143187800      4       2  150064       1.8658     0.031034
enh86437     4  143881600  143882600      2       1  150064       2.8413    0.0022464
enh86447     4  144202900  144203900      2       1  150064       2.8138     0.002448
enh86460     4  144281400  144282400      7       2  150064       2.1244      0.01682
enh86462     4  144290500  144291500      2       1  150064       1.6468     0.049805
enh86463     4  144293300  144294300      5       2  150064       1.8806     0.030014
enh86464     4  144298000  144299000      5       2  150064       1.7068     0.043927
enh86471     4  144317800  144318800      2       1  150064       1.7474     0.040286
enh86472     4  144318500  144319500      1       1  150064       2.8923     0.001912
enh86474     4  144325700  144326700      3       1  150064       2.6162     0.004446
enh86479     4  144479300  144480300      5       2  150064       2.8259    0.0023571
enh86497     4  146413700  146414700      1       1  150064       1.7686      0.03848
enh86504     4  146450200  146451200      1       1  150064        1.706        0.044
enh86524     4  146804200  146805200      1       1  150064       1.7237      0.04238
enh86551     4  148024400  148025400      5       2  150064       2.3328    0.0098304
enh86552     4  148038700  148039700      3       2  150064       1.7319     0.041644
enh86612     4  148975200  148976200      1       1  150064       2.3313     0.009868
enh86613     4  148978100  148979100      1       1  150064       2.1399      0.01618
enh86624     4  149137200  149138200      4       2  150064       1.7993     0.035988
enh86634     4  149207000  149208000      2       1  150064       1.6885     0.045661
enh86635     4  149209300  149210300      2       1  150064       2.4307    0.0075341
enh86637     4  149213900  149214900      2       1  150064       2.6044    0.0046024
enh86644     4  149326400  149327400      2       1  150064       2.8891    0.0019319
enh86674     4  151156800  151157800      4       1  150064       1.6466     0.049817
enh86689     4  151871600  151872600      2       1  150064         1.79     0.036729
enh86749     4  153025800  153026800      2       1  150064       1.9156     0.027709
enh86818     4  153920300  153921300      3       2  150064       1.6627     0.048183
enh86831     4  154055900  154056900      4       2  150064        1.682     0.046282
enh86914     4  156225300  156226300      3       2  150064       2.4394    0.0073548
enh86928     4  156694900  156695900      4       2  150064       2.9862    0.0014125
enh86931     4  156862400  156863400      6       3  150064       1.8872     0.029565
enh86932     4  156865400  156866400      9       5  150064       1.8958     0.028995
enh86935     4  157518900  157519900      3       1  150064       2.7566    0.0029204
enh86988     4  159688400  159689400      2       1  150064       2.1063     0.017588
enh86989     4  159692600  159693600      2       1  150064       1.6637     0.048088
enh86992     4  159697000  159698000     11       3  150064       1.8101      0.03514
enh86994     4  159699600  159700600      3       1  150064        1.769     0.038449
enh86996     4  159704900  159705900      3       1  150064        2.096     0.018042
enh86997     4  159708000  159709000      4       2  150064       1.6465     0.049828
enh87010     4  159741400  159742400      2       1  150064       1.7578     0.039394
enh87012     4  159750200  159751200      2       1  150064       2.0571     0.019837
enh87013     4  159758500  159759500      3       2  150064        1.659     0.048557
enh87063     4  160485600  160486600      5       3  150064       2.1721     0.014925
enh87076     4  165710700  165711700      6       2  150064       1.8698     0.030754
enh87078     4  165898800  165899800      2       1  150064       1.8408     0.032823
enh87096     4  166461600  166462600      4       1  150064       1.7603      0.03918
enh87171     4  169989200  169990200      8       3  150064       2.1235     0.016857
enh87172     4  169991100  169992100      4       2  150064       1.6782     0.046656
enh87173     4  170000300  170001300      2       1  150064       1.9724     0.024281
enh87176     4  170020900  170021900      2       1  150064       2.7468    0.0030094
enh87178     4  170036000  170037000      1       1  150064       2.2591      0.01194
enh87179     4  170058800  170059800      2       1  150064       2.4046    0.0080948
enh87180     4  170069800  170070800      1       1  150064        2.344     0.009538
enh87181     4  170078200  170079200      3       1  150064       2.2249     0.013042
enh87182     4  170078800  170079800      1       1  150064       2.3684     0.008933
enh87185     4  170085800  170086800      2       1  150064       2.2372     0.012638
enh87206     4  170162300  170163300      4       2  150064       1.7415     0.040796
enh87215     4  170184900  170185900      1       1  150064       1.7104       0.0436
enh87219     4  170232500  170233500      1       1  150064       3.8965    4.879e-05
enh87220     4  170236100  170237100      4       1  150064       4.4245   4.8336e-06
enh87221     4  170358400  170359400      3       1  150064         1.69     0.045513
enh87226     4  170537700  170538700      3       2  150064       3.3885   0.00035137
enh87228     4  170543900  170544900      2       1  150064        3.486   0.00024516
enh87230     4  170570800  170571800      2       1  150064       2.4485    0.0071723
enh87231     4  170578500  170579500      4       2  150064       4.2482   1.0774e-05
enh87232     4  170585300  170586300      1       1  150064       4.3017    8.475e-06
enh87233     4  170589100  170590100      2       1  150064       4.3428   7.0324e-06
enh87238     4  170929300  170930300      3       1  150064       1.7631     0.038941
enh87239     4  170948600  170949600      3       2  150064       2.4428     0.007286
enh87252     4  174042000  174043000      3       2  150064       1.6765     0.046823
enh87261     4  174107000  174108000      2       1  150064       1.7183     0.042869
enh87271     4  174185500  174186500      4       2  150064       1.7445     0.040533
enh87328     4  178361600  178362600      3       1  150064       1.9138     0.027821
enh87351     4  184039900  184040900      4       1  150064       2.3766    0.0087358
enh87362     4  184183100  184184100      2       1  150064       1.7548     0.039651
enh87381     4  184492200  184493200      8       2  150064       2.2386      0.01259
enh87406     4  184985600  184986600      3       2  150064       1.6987     0.044689
enh87419     4  185185100  185186100      7       2  150064       2.9203    0.0017483
enh87429     4  185234800  185235800      1       1  150064       1.9182      0.02754
enh87430     4  185241000  185242000     11       2  150064       1.9274     0.026965
enh87438     4  185285100  185286100      9       3  150064        2.422    0.0077187
enh87442     4  185312300  185313300      4       2  150064       1.8373     0.033085
enh87451     4  185342500  185343500      2       1  150064       2.2448      0.01239
enh87452     4  185344200  185345200      4       2  150064       1.8811     0.029981
enh87455     4  185350900  185351900      2       1  150064       1.9946     0.023045
enh87472     4  185390700  185391700      4       2  150064       1.9131     0.027866
enh87487     4  185566100  185567100      2       1  150064       1.8073     0.035355
enh87516     4  185775200  185776200      7       2  150064       1.6916     0.045362
enh87540     4  186172500  186173500      4       2  150064       1.7015     0.044425
enh87552     4  186425700  186426700      3       1  150064        1.854     0.031871
enh87585     4  186988700  186989700      3       2  150064       2.5305    0.0056955
enh87587     4  187053500  187054500      4       2  150064       1.8017     0.035799
enh87619     4  187623800  187624800      2       1  150064       2.2543     0.012087
enh87628     4  187670600  187671600      5       2  150064       1.8896     0.029408
enh87639     4  187766200  187767200      8       3  150064       1.9588     0.025071
enh87644     4  187856200  187857200      4       2  150064       2.0212     0.021631
enh87649     4  188105300  188106300      1       1  150064       2.0116      0.02213
enh87721     5    1097100    1098100      7       3  150064       1.9023     0.028563
enh87722     5    1098600    1099600      4       2  150064       1.9901      0.02329
enh87723     5    1100500    1101500      4       2  150064       1.6579     0.048669
enh87737     5    1199500    1200500      3       2  150064       2.1053     0.017633
enh87739     5    1206700    1207700      3       1  150064       1.8233     0.034132
enh87768     5    1516200    1517200      2       1  150064       2.0063     0.022411
enh87772     5    1537000    1538000      1       1  150064       1.6978      0.04477
enh87795     5    5425000    5426000      1       1  150064       2.8418     0.002243
enh87796     5    5429500    5430500      1       1  150064        3.608    0.0001543
enh87797     5    5492300    5493300      1       1  150064       3.6504    0.0001309
enh87798     5    5493800    5494800      2       1  150064       2.2234     0.013093
enh87799     5    5496000    5497000      3       2  150064       3.6018     0.000158
enh87801     5    5572400    5573400      3       2  150064         2.22     0.013209
enh87808     5    6630900    6631900      2       1  150064       2.2091     0.013584
enh87809     5    6634900    6635900      8       3  150064       1.9633     0.024804
enh87811     5    6659800    6660800      5       3  150064       1.8313     0.033526
enh87813     5    6704200    6705200      3       1  150064       2.5447    0.0054681
enh87816     5    6718000    6719000      4       2  150064       2.3632    0.0090581
enh87817     5    6720100    6721100      6       2  150064       2.7814    0.0027065
enh87818     5    6723600    6724600      7       4  150064       1.9559     0.025239
enh87820     5    6728900    6729900      6       3  150064       2.1689     0.015044
enh87822     5    6736300    6737300      5       2  150064       2.9898    0.0013956
enh87824     5    6765400    6766400      3       2  150064       1.7152     0.043156
enh87825     5    6766800    6767800      3       1  150064       1.6875     0.045758
enh87832     5    7208800    7209800      4       2  150064       2.4973    0.0062565
enh87834     5    7815900    7816900      1       1  150064       2.3398     0.009647
enh87916     5   10626300   10627300      1       1  150064       1.6877      0.04573
enh87918     5   10633400   10634400      6       1  150064       2.0675     0.019343
enh87919     5   10635200   10636200      7       1  150064       2.2915     0.010967
enh88018     5   14490600   14491600      2       1  150064        2.019     0.021741
enh88033     5   14669800   14670800      2       1  150064       1.9078      0.02821
enh88040     5   14714600   14715600      2       1  150064       2.3969    0.0082681
enh88084     5   15914500   15915500      1       1  150064       1.9523      0.02545
enh88090     5   16483200   16484200      3       2  150064       1.8026     0.035724
enh88093     5   16505700   16506700      3       1  150064       1.9501     0.025581
enh88096     5   16523600   16524600      3       1  150064       1.7058     0.044025
enh88099     5   16537400   16538400      2       1  150064        2.351    0.0093616
enh88100     5   16540700   16541700      2       1  150064       2.4877    0.0064293
enh88103     5   16569200   16570200      1       1  150064       1.6963      0.04491
enh88113     5   16712900   16713900      1       1  150064       2.8418     0.002243
enh88116     5   16720700   16721700      2       1  150064       2.2437     0.012426
enh88117     5   16722000   16723000      3       1  150064       2.4653    0.0068451
enh88167     5   17222100   17223100      1       1  150064       1.9228      0.02725
enh88230     5   32276400   32277400      3       2  150064       1.7105     0.043588
enh88240     5   32330400   32331400      2       1  150064       2.0623     0.019591
enh88259     5   32584200   32585200      3       2  150064       1.6925     0.045273
enh88271     5   33257600   33258600      2       1  150064       1.8956     0.029005
enh88272     5   33299500   33300500      3       2  150064       1.7584     0.039343
enh88275     5   33319900   33320900      5       2  150064       2.3209     0.010147
enh88276     5   33321400   33322400      4       2  150064       1.6899     0.045527
enh88341     5   35172300   35173300      3       1  150064       2.1475     0.015876
enh88342     5   35182700   35183700      3       1  150064       1.9108     0.028015
enh88355     5   35483900   35484900      1       1  150064       2.1573      0.01549
enh88377     5   36301100   36302100      4       2  150064       1.8088     0.035237
enh88403     5   36881600   36882600      2       1  150064       2.3816     0.008619
enh88430     5   37663300   37664300      1       1  150064       1.8089      0.03523
enh88436     5   37738400   37739400      1       1  150064       1.6501      0.04946
enh88458     5   38923400   38924400      4       2  150064       2.0714     0.019162
enh88460     5   39021200   39022200      2       1  150064       2.8522     0.002171
enh88464     5   39062700   39063700      2       1  150064       2.0929      0.01818
enh88485     5   39231400   39232400      3       2  150064       1.9878     0.023418
enh88495     5   39400000   39401000      5       2  150064       1.7111     0.043534
enh88501     5   39417800   39418800      2       1  150064       1.7356     0.041316
enh88503     5   39420400   39421400      1       1  150064       1.9815      0.02377
enh88504     5   39426400   39427400      8       2  150064       1.6651     0.047951
enh88505     5   39432800   39433800      3       1  150064       2.3613    0.0091061
enh88508     5   39450800   39451800      3       2  150064       2.0803     0.018749
enh88610     5   42812300   42813300      1       1  150064        1.685      0.04599
enh88630     5   43120000   43121000      2       1  150064       1.7263     0.042146
enh88645     5   43397200   43398200      1       1  150064       1.9824      0.02372
enh88657     5   43626800   43627800      3       1  150064       2.1787     0.014678
enh88662     5   43648600   43649600      5       2  150064       2.0984     0.017935
enh88668     5   49726300   49727300      3       1  150064       4.2499   1.0694e-05
enh88669     5   49734800   49735800      2       1  150064       4.0829    2.224e-05
enh88670     5   49737800   49738800      2       1  150064       4.1089   1.9878e-05
enh88676     5   49974200   49975200      1       1  150064       1.7192      0.04279
enh88677     5   49975000   49976000      1       1  150064         3.17    0.0007622
enh88678     5   49998200   49999200      1       1  150064       1.6669      0.04777
enh88686     5   50521700   50522700      3       2  150064       2.2599     0.011914
enh88722     5   52333000   52334000      3       1  150064       1.9859      0.02352
enh88730     5   52855400   52856400      1       1  150064       1.7387      0.04104
enh88743     5   53545000   53546000      6       2  150064       1.7964     0.036215
enh88745     5   53569400   53570400      6       2  150064       1.6596     0.048493
enh88749     5   53597400   53598400      2       1  150064       2.6232    0.0043557
enh88751     5   53607400   53608400      2       1  150064        1.647     0.049777
enh88770     5   53897500   53898500      4       2  150064       2.3674    0.0089562
enh88776     5   53927800   53928800      6       4  150064        1.682     0.046284
enh88777     5   53940400   53941400      5       1  150064       1.6629     0.048165
enh88778     5   53942800   53943800      7       2  150064       1.6931     0.045222
enh88794     5   54140200   54141200      7       2  150064       2.2827     0.011224
enh88795     5   54162700   54163700      1       1  150064         1.97      0.02442
enh88814     5   54729900   54730900      1       1  150064       1.7136       0.0433
enh88849     5   55199100   55200100      1       1  150064       3.2814    0.0005164
enh88850     5   55209300   55210300      3       2  150064       2.3805    0.0086451
enh88852     5   55219300   55220300      5       3  150064       2.6588    0.0039205
enh88886     5   55460000   55461000      3       1  150064       1.6582     0.048637
enh88887     5   55465300   55466300      5       2  150064       1.7006     0.044507
enh88973     5   56328300   56329300      3       2  150064       1.7064     0.043966
enh88981     5   56482800   56483800      4       2  150064       2.1015     0.017797
enh88998     5   56797200   56798200      3       2  150064       1.9657     0.024666
enh89003     5   57137300   57138300      2       1  150064         1.93     0.026806
enh89004     5   57428800   57429800      4       2  150064       2.3133     0.010353
enh89006     5   57452700   57453700      2       1  150064       2.2806     0.011285
enh89007     5   57750000   57751000      2       1  150064       2.3123      0.01038
enh89016     5   58218100   58219100      2       1  150064       1.8599     0.031452
enh89017     5   58316800   58317800      3       1  150064       2.6925    0.0035462
enh89018     5   58331200   58332200      4       2  150064       2.0063     0.022414
enh89030     5   58483600   58484600      4       2  150064       2.0949      0.01809
enh89056     5   58821200   58822200      1       1  150064       2.0621       0.0196
enh89057     5   58823800   58824800      2       1  150064       2.3122     0.010383
enh89059     5   58855900   58856900      4       2  150064       2.1915     0.014208
enh89060     5   58858800   58859800      2       1  150064       2.1174     0.017114
enh89064     5   58886500   58887500      2       1  150064       1.8385     0.032995
enh89068     5   58912800   58913800      3       2  150064       2.6509    0.0040144
enh89071     5   58956200   58957200      1       1  150064        1.657      0.04876
enh89082     5   59105800   59106800      1       1  150064       2.2539       0.0121
enh89086     5   59759000   59760000      3       2  150064       1.7056     0.044045
enh89090     5   59837200   59838200      5       2  150064       2.8516    0.0021749
enh89093     5   59968500   59969500      1       1  150064       3.3644    0.0003836
enh89094     5   59972700   59973700      1       1  150064       1.7021      0.04437
enh89097     5   60097700   60098700      1       1  150064       4.6324    1.807e-06
enh89098     5   60133700   60134700      3       2  150064       1.9871     0.023455
enh89101     5   60273400   60274400      4       2  150064       3.5992   0.00015962
enh89102     5   60346900   60347900      2       1  150064       1.8611     0.031363
enh89103     5   60418600   60419600      3       1  150064       2.4427    0.0072894
enh89104     5   60455800   60456800      3       2  150064       3.4759   0.00025456
enh89106     5   60524200   60525200      5       3  150064       2.9485    0.0015966
enh89107     5   60541000   60542000      1       1  150064       2.8933     0.001906
enh89109     5   60559500   60560500      3       2  150064       2.7323    0.0031451
enh89111     5   60572400   60573400      3       2  150064       3.0787    0.0010396
enh89112     5   60573200   60574200      3       2  150064       3.1217   0.00089914
enh89113     5   60575900   60576900      4       1  150064       3.9375   4.1163e-05
enh89116     5   60597500   60598500      1       1  150064       1.6491      0.04956
enh89117     5   60600600   60601600      4       2  150064       5.3976   3.3771e-08
enh89118     5   60602200   60603200      2       1  150064       3.0155    0.0012827
enh89120     5   60614300   60615300      3       2  150064       5.7393   4.7535e-09
enh89121     5   60617600   60618600      2       1  150064       3.3472   0.00040818
enh89122     5   60624300   60625300      1       1  150064       6.6855    1.151e-11
enh89123     5   60631200   60632200      2       1  150064       1.9547      0.02531
enh89124     5   60636500   60637500      1       1  150064       2.4096     0.007984
enh89126     5   60642700   60643700      4       2  150064       6.1307   4.3741e-10
enh89130     5   60666100   60667100      4       2  150064       4.0763   2.2875e-05
enh89134     5   60698600   60699600      1       1  150064       4.7789    8.811e-07
enh89136     5   60703400   60704400      1       1  150064       2.5525     0.005347
enh89137     5   60704200   60705200      2       1  150064        4.271   9.7277e-06
enh89138     5   60705200   60706200      3       2  150064       2.8612    0.0021103
enh89139     5   60712000   60713000      1       1  150064       5.0953    1.741e-07
enh89141     5   60727800   60728800      2       1  150064       5.8212   2.9217e-09
enh89142     5   60736200   60737200      5       3  150064        5.535   1.5565e-08
enh89145     5   60750800   60751800      3       1  150064       5.7432   4.6457e-09
enh89148     5   60760200   60761200      1       1  150064       4.6098    2.015e-06
enh89150     5   60763800   60764800      1       1  150064       1.7159      0.04309
enh89152     5   60775800   60776800      2       1  150064       2.9966    0.0013649
enh89155     5   60899200   60900200      1       1  150064       3.5562    0.0001881
enh89158     5   60922400   60923400      2       1  150064       1.8152     0.034744
enh89163     5   60969300   60970300      1       1  150064       1.8512      0.03207
enh89165     5   61103600   61104600      4       2  150064       2.2184     0.013262
enh89174     5   61600600   61601600      1       1  150064       2.9993     0.001353
enh89175     5   61603800   61604800      2       1  150064       1.7886     0.036841
enh89176     5   61607400   61608400      7       4  150064       2.2846     0.011167
enh89181     5   61700400   61701400      4       2  150064       1.7066     0.043953
enh89182     5   61709600   61710600      2       1  150064       1.9192     0.027478
enh89185     5   62348300   62349300      2       1  150064       2.2344     0.012729
enh89186     5   63626400   63627400      1       1  150064       2.7679     0.002821
enh89193     5   64311200   64312200      5       1  150064       2.6537    0.0039808
enh89194     5   64330000   64331000      4       1  150064       2.6771    0.0037133
enh89206     5   64779200   64780200      4       2  150064       1.9537     0.025369
enh89207     5   64831000   64832000      6       3  150064       1.7263     0.042144
enh89209     5   64860500   64861500      3       2  150064       2.4384    0.0073765
enh89211     5   64918000   64919000      1       1  150064        1.783      0.03729
enh89265     5   66388100   66389100      5       2  150064       2.0822     0.018662
enh89266     5   66390400   66391400      1       1  150064       2.8054     0.002513
enh89325     5   67475600   67476600      5       3  150064       1.7934     0.036452
enh89329     5   67509500   67510500      3       2  150064       1.9903      0.02328
enh89330     5   67515600   67516600      3       2  150064       1.7567     0.039487
enh89337     5   67534800   67535800      1       1  150064       2.3374     0.009709
enh89342     5   67545700   67546700      4       2  150064       2.6248    0.0043356
enh89347     5   67558000   67559000      9       4  150064       1.9363     0.026416
enh89360     5   67587000   67588000      3       2  150064        1.794      0.03641
enh89363     5   67627000   67628000      2       1  150064       1.9025     0.028553
enh89364     5   67639600   67640600      3       2  150064       3.0335    0.0012087
enh89374     5   67729700   67730700      3       1  150064       2.1789     0.014668
enh89378     5   67773800   67774800      3       2  150064       1.7132     0.043339
enh89425     5   70752800   70753800      1       1  150064       2.2458      0.01236
enh89439     5   71220600   71221600      1       1  150064       1.8142      0.03482
enh89441     5   71234600   71235600      1       1  150064       1.6544      0.04902
enh89457     5   71548400   71549400      1       1  150064       1.9273      0.02697
enh89459     5   71578600   71579600      3       1  150064       1.9181     0.027546
enh89460     5   71589200   71590200      1       1  150064       1.9013      0.02863
enh89462     5   71602500   71603500      1       1  150064        2.217      0.01331
enh89515     5   72433300   72434300      3       1  150064       2.2678     0.011669
enh89516     5   72446400   72447400     11       2  150064       1.8391      0.03295
enh89517     5   72448000   72449000      8       2  150064       1.8365     0.033144
enh89537     5   72913600   72914600      3       1  150064       1.6673     0.047723
enh89551     5   73044800   73045800      3       1  150064       1.9262      0.02704
enh89557     5   73118300   73119300      6       3  150064        1.752      0.03989
enh89641     5   74561400   74562400      3       2  150064       1.8823     0.029894
enh89642     5   74570400   74571400      4       1  150064       1.6765     0.046822
enh89643     5   74573000   74574000      1       1  150064       1.8322      0.03346
enh89648     5   74768700   74769700      4       2  150064       2.6602    0.0039042
enh89650     5   74809300   74810300      3       2  150064       2.1841     0.014477
enh89660     5   74916100   74917100      5       2  150064       2.1994     0.013924
enh89661     5   74918700   74919700      4       2  150064       2.3889    0.0084494
enh89664     5   74965300   74966300      2       1  150064        2.081     0.018715
enh89683     5   75659300   75660300      2       1  150064       1.9603      0.02498
enh89710     5   75834400   75835400      2       1  150064        2.413    0.0079111
enh89731     5   76034800   76035800      1       1  150064       1.8259      0.03393
enh89756     5   76439800   76440800      5       2  150064       2.0587     0.019761
enh89768     5   77038900   77039900      3       2  150064       1.7637      0.03889
enh89772     5   77290800   77291800      3       2  150064       2.4875    0.0064322
enh89773     5   77564000   77565000      3       1  150064       3.4448   0.00028571
enh89774     5   77583600   77584600     11       2  150064       4.3078   8.2438e-06
enh89775     5   77587900   77588900      4       1  150064       2.0921     0.018216
enh89776     5   77588600   77589600      4       2  150064       3.6686   0.00012193
enh89777     5   77654100   77655100      2       1  150064       1.9902     0.023287
enh89778     5   77657800   77658800      3       2  150064       1.6667     0.047784
enh89781     5   77784000   77785000      3       1  150064       2.2539     0.012102
enh89782     5   77792200   77793200      2       1  150064       1.9786     0.023933
enh89783     5   77794900   77795900      3       1  150064       2.6398    0.0041472
enh89784     5   77795700   77796700      5       3  150064       2.3757    0.0087571
enh89787     5   77802800   77803800      3       1  150064       2.2062     0.013684
enh89790     5   77817100   77818100      2       1  150064       2.8541    0.0021578
enh89808     5   77900400   77901400      3       2  150064       1.7102      0.04361
enh89846     5   78326800   78327800      3       1  150064        1.897     0.028911
enh89847     5   78365800   78366800      5       3  150064       2.2904     0.010999
enh89848     5   78403200   78404200      5       2  150064       2.5311    0.0056854
enh89884     5   79503200   79504200      7       3  150064       1.6657     0.047886
enh89886     5   79507800   79508800      6       3  150064       1.8593     0.031492
enh89888     5   79512900   79513900      3       2  150064       1.7079     0.043829
enh89890     5   79516000   79517000      5       3  150064        1.785     0.037133
enh89895     5   79535400   79536400      2       1  150064       1.8763     0.030305
enh89911     5   80258200   80259200      2       1  150064       2.1729     0.014896
enh89925     5   80542200   80543200      2       1  150064       1.6868     0.045819
enh89940     5   81075300   81076300      2       1  150064       1.8606     0.031401
enh89941     5   81078800   81079800      5       3  150064       2.7483     0.002995
enh89943     5   81083700   81084700      1       1  150064       2.1489      0.01582
enh89947     5   81152900   81153900      2       1  150064       3.1561   0.00079939
enh89952     5   81521000   81522000      1       1  150064       2.6016      0.00464
enh89953     5   81572100   81573100      3       2  150064       2.9706    0.0014859
enh89986     5   83221400   83222400      6       3  150064       2.7324    0.0031433
enh90012     5   87554700   87555700      4       2  150064       2.2747     0.011461
enh90014     5   87562700   87563700      1       1  150064       3.0352     0.001202
enh90015     5   87566400   87567400      2       1  150064       3.1952   0.00069863
enh90017     5   88030400   88031400      3       2  150064       2.6058    0.0045826
enh90018     5   88039000   88040000      1       1  150064       2.4369     0.007406
enh90021     5   88122700   88123700      1       1  150064       3.5875    0.0001669
enh90031     5   88237700   88238700      2       1  150064       2.5096    0.0060436
enh90032     5   88238400   88239400      2       1  150064       2.4301    0.0075464
enh90040     5   88716700   88717700      1       1  150064       4.7905    8.319e-07
enh90044     5   89311200   89312200      3       2  150064       2.4833    0.0065079
enh90047     5   89480400   89481400      3       1  150064       1.8432     0.032648
enh90053     5   89768000   89769000      1       1  150064       1.8942       0.0291
enh90057     5   90167400   90168400      1       1  150064       4.3032    8.416e-06
enh90062     5   90235800   90236800      5       3  150064       4.0617   2.4359e-05
enh90063     5   90245000   90246000      2       1  150064       2.4807    0.0065554
enh90064     5   90312900   90313900      2       1  150064       2.2737     0.011491
enh90066     5   90321300   90322300      2       1  150064       1.7085     0.043775
enh90069     5   90349200   90350200      3       2  150064       3.3571   0.00039382
enh90072     5   90410100   90411100      4       2  150064        2.533    0.0056553
enh90073     5   90416000   90417000      3       1  150064       1.7323     0.041608
enh90074     5   90418200   90419200      4       2  150064       1.8943     0.029091
enh90075     5   90422200   90423200      2       1  150064       2.2067     0.013669
enh90081     5   90447300   90448300      1       1  150064       2.4177      0.00781
enh90083     5   90471200   90472200      5       2  150064       2.8916    0.0019163
enh90086     5   90486000   90487000      2       1  150064       2.9127    0.0017915
enh90087     5   90490700   90491700      2       1  150064       2.0126     0.022079
enh90098     5   90673300   90674300      1       1  150064       1.6709      0.04737
enh90117     5   93879600   93880600      2       1  150064       2.1943     0.014108
enh90118     5   93881500   93882500      1       1  150064       2.8513     0.002177
enh90119     5   93952000   93953000      2       1  150064       2.6652    0.0038477
enh90120     5   93955300   93956300      3       2  150064       2.6984    0.0034842
enh90155     5   95134600   95135600      3       1  150064       2.2136     0.013428
enh90167     5   95197700   95198700      3       1  150064       2.7045    0.0034205
enh90170     5   95237000   95238000      6       2  150064       1.7079      0.04383
enh90172     5   95247200   95248200      3       1  150064       1.7239     0.042365
enh90175     5   95253700   95254700      4       2  150064       1.6787     0.046602
enh90178     5   95276400   95277400      1       1  150064       2.1353      0.01637
enh90187     5   95336700   95337700      1       1  150064       1.9079       0.0282
enh90188     5   95351300   95352300      2       1  150064       2.5354     0.005616
enh90191     5   95403400   95404400      3       1  150064       1.8395      0.03292
enh90197     5   95493000   95494000      1       1  150064       1.8842      0.02977
enh90199     5   95532400   95533400      3       1  150064       3.0855     0.001016
enh90200     5   95535000   95536000      3       1  150064       3.2107   0.00066211
enh90204     5   95633300   95634300      2       1  150064       3.5671   0.00018048
enh90207     5   95673600   95674600      3       2  150064       2.6038    0.0046103
enh90209     5   95917800   95918800      2       1  150064       1.7824     0.037343
enh90211     5   95984400   95985400      3       2  150064       1.7315     0.041678
enh90212     5   95990600   95991600      3       1  150064        1.807     0.035378
enh90213     5   95992100   95993100      2       1  150064       2.2349      0.01271
enh90217     5   96003500   96004500      5       3  150064       2.0453      0.02041
enh90218     5   96004000   96005000      4       2  150064       2.0343     0.020962
enh90219     5   96005800   96006800      2       1  150064       2.4606    0.0069346
enh90220     5   96016200   96017200      4       2  150064       2.2951     0.010862
enh90238     5   96083100   96084100      2       1  150064       2.5023      0.00617
enh90256     5   96221200   96222200      5       1  150064       2.0305     0.021153
enh90259     5   96273500   96274500      2       1  150064       2.6751    0.0037359
enh90260     5   96276000   96277000      4       1  150064       2.5433    0.0054911
enh90261     5   96288800   96289800      4       2  150064       2.3136     0.010344
enh90262     5   96293300   96294300      3       1  150064       2.3884      0.00846
enh90264     5   96296800   96297800      2       1  150064       2.0114     0.022144
enh90265     5   96297500   96298500      1       1  150064       2.6248     0.004335
enh90267     5   96303500   96304500      2       1  150064       1.6509     0.049377
enh90272     5   96319900   96320900      6       2  150064       2.6582    0.0039275
enh90283     5   96883300   96884300      4       2  150064       1.8758     0.030339
enh90291     5   97853300   97854300      1       1  150064       2.0652      0.01945
enh90299     5   98122400   98123400      2       1  150064       1.8729     0.030543
enh90301     5   98125600   98126600      1       1  150064       2.1857      0.01442
enh90307     5   98246700   98247700      2       1  150064       2.1203     0.016991
enh90308     5   98261800   98262800      2       1  150064       2.6084    0.0045485
enh90310     5   98269200   98270200      3       1  150064       2.0025     0.022618
enh90316     5   98356200   98357200      2       1  150064       1.8156     0.034718
enh90321     5   98373200   98374200      2       1  150064       2.0066     0.022398
enh90336     5  101330400  101331400      3       2  150064       1.9875     0.023433
enh90337     5  101488400  101489400      1       1  150064       1.7143      0.04324
enh90338     5  101632400  101633400      4       2  150064        2.863    0.0020982
enh90340     5  101952800  101953800      5       2  150064       2.0042     0.022525
enh90353     5  102211400  102212400      1       1  150064       2.4209     0.007742
enh90373     5  102816000  102817000      1       1  150064       1.9103      0.02805
enh90378     5  102904900  102905900      4       1  150064       2.2958     0.010844
enh90380     5  103876000  103877000      1       1  150064       2.6895     0.003578
enh90383     5  106700800  106701800      5       2  150064       2.3409    0.0096179
enh90385     5  106724200  106725200      3       1  150064       2.3874    0.0084844
enh90393     5  106855300  106856300      2       1  150064       2.7102     0.003362
enh90394     5  106877900  106878900      1       1  150064       3.3924    0.0003464
enh90398     5  107101400  107102400      4       2  150064       2.7785    0.0027303
enh90415     5  108352200  108353200      6       3  150064       2.5595     0.005241
enh90420     5  108682800  108683800      3       2  150064       2.9834    0.0014253
enh90421     5  108723500  108724500      3       1  150064       2.1118      0.01735
enh90423     5  108730400  108731400      5       1  150064       1.7291     0.041897
enh90424     5  108734500  108735500      2       1  150064       2.4148    0.0078729
enh90425     5  108737200  108738200      5       2  150064       1.8691     0.030805
enh90426     5  108742000  108743000      3       1  150064       1.7813     0.037429
enh90427     5  108747000  108748000      7       3  150064       2.7297    0.0031699
enh90428     5  108748500  108749500      2       1  150064       2.2662      0.01172
enh90429     5  108790800  108791800      4       2  150064       2.7231    0.0032333
enh90430     5  108803800  108804800      2       1  150064       2.1804     0.014614
enh90432     5  108820800  108821800      2       1  150064       2.6825    0.0036536
enh90433     5  109029300  109030300      2       1  150064       3.9179   4.4666e-05
enh90434     5  109031700  109032700      4       2  150064       1.6706     0.047402
enh90435     5  109033000  109034000      2       1  150064       4.1547   1.6283e-05
enh90436     5  109035800  109036800      5       3  150064       3.7691   8.1921e-05
enh90437     5  109037100  109038100      7       4  150064       3.6239   0.00014507
enh90438     5  109040500  109041500      4       2  150064        1.896     0.028977
enh90439     5  109042600  109043600      5       2  150064       4.7872   8.4554e-07
enh90441     5  109047000  109048000      5       3  150064       3.3835   0.00035789
enh90442     5  109050000  109051000      4       2  150064       4.1506   1.6582e-05
enh90443     5  109060600  109061600      5       3  150064       1.7337     0.041483
enh90444     5  109075300  109076300      2       1  150064       4.1135   1.9482e-05
enh90445     5  109078000  109079000      4       2  150064       3.7917   7.4814e-05
enh90446     5  109078800  109079800      6       2  150064        2.315     0.010305
enh90447     5  109094800  109095800      6       3  150064       4.6175   1.9423e-06
enh90448     5  109141000  109142000      4       2  150064       4.1835    1.435e-05
enh90449     5  109236700  109237700      3       1  150064       1.8873     0.029559
enh90463     5  110977800  110978800      3       1  150064       2.8445    0.0022244
enh90464     5  111016700  111017700      7       2  150064       1.8769     0.030267
enh90507     5  112311000  112312000      2       1  150064       2.6321    0.0042434
enh90516     5  112457900  112458900      3       2  150064       1.8158     0.034704
enh90518     5  112500200  112501200      2       1  150064       1.7334     0.041512
enh90533     5  112941800  112942800      3       1  150064       2.1628     0.015279
enh90536     5  114509500  114510500      1       1  150064       1.9344      0.02653
enh90543     5  114673600  114674600      2       1  150064       3.0556    0.0011232
enh90544     5  114678200  114679200      5       3  150064       2.3456    0.0094988
enh90546     5  114711400  114712400      4       2  150064       1.7696     0.038397
enh90547     5  114712800  114713800      3       2  150064       1.7044     0.044155
enh90553     5  114758500  114759500      4       1  150064       1.9706     0.024386
enh90555     5  114764000  114765000      3       1  150064       1.9212     0.027355
enh90559     5  114795800  114796800      5       2  150064       2.1253      0.01678
enh90585     5  115419000  115420000      3       1  150064       2.2671     0.011693
enh90587     5  115425400  115426400      4       2  150064       2.8125    0.0024583
enh90590     5  115707300  115708300      5       2  150064       1.8762     0.030314
enh90605     5  115880700  115881700      8       4  150064        2.171     0.014966
enh90655     5  118678300  118679300      3       1  150064       2.5857    0.0048597
enh90658     5  118694200  118695200      2       1  150064       1.6976      0.04479
enh90659     5  118696800  118697800      1       1  150064       1.7021      0.04437
enh90672     5  118762500  118763500      4       2  150064       1.8961     0.028971
enh90696     5  121815800  121816800      1       1  150064       1.9516      0.02549
enh90698     5  121829000  121830000      3       1  150064        2.566    0.0051435
enh90717     5  122840900  122841900      3       2  150064        2.607    0.0045674
enh90727     5  123006600  123007600      3       2  150064       2.5455    0.0054557
enh90746     5  123624600  123625600      4       1  150064       2.7684    0.0028167
enh90748     5  123737400  123738400      3       2  150064        2.263     0.011818
enh90753     5  123935000  123936000      4       2  150064       1.9146     0.027773
enh90754     5  123940900  123941900      4       2  150064       2.7943    0.0026007
enh90758     5  123976900  123977900      4       2  150064       1.8602     0.031427
enh90762     5  123993500  123994500      2       1  150064       1.7093       0.0437
enh90769     5  124021800  124022800      4       2  150064       1.7406     0.040876
enh90792     5  124145700  124146700      3       2  150064       1.7457     0.040429
enh90793     5  124178200  124179200      1       1  150064       1.7394      0.04098
enh90796     5  124222900  124223900      1       1  150064        1.698      0.04475
enh90825     5  124884700  124885700      2       1  150064       1.9556     0.025253
enh90826     5  124911200  124912200      3       1  150064       1.7369     0.041205
enh90828     5  125170700  125171700      7       2  150064       2.5475    0.0054244
enh90829     5  125338800  125339800      3       1  150064       2.0069     0.022378
enh90843     5  125760700  125761700      3       1  150064       1.7735      0.03807
enh90851     5  125805000  125806000      1       1  150064       2.3005      0.01071
enh90862     5  125874300  125875300      5       1  150064        2.908    0.0018185
enh90863     5  125878800  125879800      3       1  150064       2.6985    0.0034829
enh90875     5  126094900  126095900      4       2  150064       1.9055     0.028359
enh90881     5  126193100  126194100      2       1  150064       2.1725     0.014911
enh90882     5  126204100  126205100      5       3  150064       2.9094    0.0018108
enh90885     5  126253500  126254500      3       1  150064       2.0278     0.021289
enh90887     5  126306600  126307600      3       1  150064       3.5251   0.00021169
enh90888     5  126308400  126309400      3       1  150064       2.1627     0.015283
enh90889     5  126317700  126318700      2       1  150064       3.1104   0.00093408
enh90891     5  126334000  126335000      7       2  150064       2.2947     0.010876
enh90894     5  126346900  126347900      2       1  150064       3.6346   0.00013921
enh90898     5  126363800  126364800      4       2  150064        2.748    0.0029982
enh90924     5  127137600  127138600      2       1  150064       2.4218    0.0077227
enh90925     5  127176100  127177100      1       1  150064       3.4524    0.0002778
enh90928     5  127187600  127188600      6       2  150064       3.7509   8.8102e-05
enh90929     5  127191700  127192700      1       1  150064       3.9135    4.548e-05
enh90930     5  127193800  127194800      1       1  150064        3.928    4.283e-05
enh90934     5  127207000  127208000      1       1  150064       3.7499    8.844e-05
enh90935     5  127211300  127212300      3       1  150064       3.9318   4.2164e-05
enh90936     5  127213400  127214400      5       1  150064       3.8179   6.7294e-05
enh90937     5  127220800  127221800      3       1  150064       3.8911   4.9904e-05
enh90938     5  127228300  127229300      1       1  150064       3.7947    7.391e-05
enh90939     5  127245100  127246100      3       1  150064       2.3936    0.0083426
enh90953     5  127424800  127425800      1       1  150064        2.461     0.006927
enh90955     5  127426700  127427700      1       1  150064       2.2301      0.01287
enh90956     5  127428400  127429400      2       1  150064       2.4662    0.0068269
enh90960     5  127445000  127446000      2       1  150064       2.4501    0.0071412
enh90987     5  130589000  130590000      1       1  150064       1.7277      0.04202
enh90988     5  130592900  130593900      1       1  150064       1.8493      0.03221
enh91002     5  130649900  130650900      1       1  150064       1.7445      0.04054
enh91006     5  130693000  130694000      2       1  150064       1.6701     0.047446
enh91019     5  130871900  130872900      1       1  150064       1.7626      0.03898
enh91022     5  130945800  130946800      1       1  150064       1.7649      0.03879
enh91085     5  131767200  131768200      1       1  150064       2.0335        0.021
enh91092     5  131782700  131783700      2       1  150064       2.1412     0.016128
enh91093     5  131783600  131784600      6       3  150064       1.7416     0.040788
enh91096     5  131797100  131798100      2       1  150064       1.8349     0.033258
enh91109     5  132002000  132003000      3       1  150064       1.7991     0.036003
enh91161     5  132620900  132621900      3       2  150064       1.7707     0.038308
enh91248     5  133922600  133923600      2       1  150064       1.9294     0.026841
enh91290     5  134575000  134576000      7       3  150064        1.678     0.046669
enh91328     5  134996300  134997300      2       1  150064       1.6559     0.048876
enh91333     5  135204800  135205800      6       2  150064       2.1652     0.015185
enh91348     5  135372700  135373700      1       1  150064       2.2179      0.01328
enh91371     5  136554000  136555000      7       3  150064       1.8145     0.034797
enh91380     5  137069600  137070600      1       1  150064       2.3083      0.01049
enh91382     5  137085700  137086700      2       1  150064       2.7947    0.0025974
enh91383     5  137128000  137129000      2       1  150064       2.7869    0.0026607
enh91393     5  137331200  137332200      2       1  150064       2.7362    0.0031077
enh91394     5  137358800  137359800      4       1  150064       2.1152     0.017208
enh91395     5  137365300  137366300      1       1  150064       1.7893      0.03678
enh91396     5  137369300  137370300      1       1  150064       1.7626      0.03898
enh91398     5  137389700  137390700      2       1  150064       2.2372     0.012638
enh91399     5  137390700  137391700      3       1  150064       2.5437    0.0054842
enh91405     5  137566300  137567300      3       2  150064       3.4988   0.00023365
enh91407     5  137672200  137673200      5       3  150064       4.9712   3.3275e-07
enh91408     5  137675900  137676900      3       1  150064       3.2208   0.00063924
[truncated: 883,565 more chars]
