# Supplementary material for: Identifying enhancer properties associated with genetic risk for complex traits using regulome-wide association studies
Source: PLoS Comput Biol. 2022 Sep 7;18(9):e1010430. doi: 10.1371/journal.pcbi.1010430 (PMC9484640; doi:10.1371/journal.pcbi.1010430)
Supplement: S3 Table — Sample names are as described in the ROADMAP epigenomics project integrative analysis portal: https://egg2.wustl.edu/roadmap/web_portal/meta.html. (ZIP) [file pcbi.1010430.s010.zip › supplemental_table3/E010esc-derived_sig_enhancers05.gcov.out]

GENE      CHR      START       STOP  NSNPS  NPARAM       N        ZSTAT            P
enh34849    1    1168500    1169500      3       1  150064       1.9619      0.02489
enh34850    1    1171800    1172800      1       1  150064       2.0985      0.01793
enh34853    1    1186000    1187000      5       2  150064       1.9869     0.023464
enh34860    1    1251000    1252000      1       1  150064       2.2501      0.01222
enh34911    1    1841000    1842000      3       1  150064       2.0797     0.018775
enh34917    1    2047800    2048800      1       1  150064       1.8948      0.02906
enh34918    1    2059500    2060500      1       1  150064       2.2977      0.01079
enh34919    1    2063400    2064400      1       1  150064       2.0727       0.0191
enh34926    1    2126800    2127800      2       1  150064       2.5265    0.0057606
enh34929    1    2139500    2140500      3       2  150064       1.7966       0.0362
enh34939    1    2181800    2182800      4       2  150064        1.749     0.040148
enh34948    1    2210800    2211800      1       1  150064       2.1079      0.01752
enh34958    1    2280900    2281900      2       1  150064       1.7783     0.037674
enh34963    1    2378300    2379300      3       2  150064       3.6475   0.00013239
enh34964    1    2383000    2384000      4       2  150064       4.4113   5.1387e-06
enh34971    1    2486500    2487500      1       1  150064       2.5752     0.005009
enh34986    1    3132400    3133400      1       1  150064       2.7633     0.002861
enh35035    1    4507400    4508400      8       3  150064       2.9316    0.0016859
enh35072    1    6260400    6261400      1       1  150064       1.7453      0.04047
enh35073    1    6264400    6265400      3       2  150064         2.25     0.012223
enh35090    1    6447200    6448200      2       1  150064       1.7695     0.038403
enh35092    1    6520300    6521300      4       2  150064       2.3167     0.010261
enh35097    1    6551600    6552600      4       2  150064       1.7381     0.041093
enh35098    1    6555400    6556400      2       1  150064       2.0574     0.019824
enh35100    1    6566600    6567600      2       1  150064       2.1841     0.014478
enh35107    1    6658800    6659800      5       3  150064       2.6205    0.0043905
enh35109    1    6669100    6670100      2       1  150064       1.8024     0.035742
enh35111    1    6676000    6677000      3       1  150064       2.1533     0.015649
enh35112    1    6684200    6685200      2       1  150064       2.1264     0.016733
enh35113    1    6712800    6713800      3       1  150064       3.5336   0.00020498
enh35114    1    6713200    6714200      2       1  150064       3.4411   0.00028969
enh35115    1    6754100    6755100      2       1  150064       2.4308    0.0075337
enh35116    1    6759600    6760600      3       1  150064        3.954   3.8435e-05
enh35119    1    6847200    6848200      3       1  150064       1.7795     0.037581
enh35178    1    8361900    8362900      2       1  150064       3.7709    8.133e-05
enh35179    1    8374100    8375100      3       2  150064        4.624   1.8821e-06
enh35180    1    8427300    8428300      1       1  150064       2.9348     0.001669
enh35181    1    8429800    8430800      3       1  150064       2.8972    0.0018824
enh35182    1    8432100    8433100      3       2  150064        4.388   5.7203e-06
enh35186    1    8444800    8445800      2       1  150064       4.8974   4.8548e-07
enh35187    1    8450800    8451800      3       2  150064       2.9505    0.0015861
enh35188    1    8455000    8456000      1       1  150064       1.6624      0.04822
enh35189    1    8457200    8458200      1       1  150064       1.6541      0.04905
enh35190    1    8466800    8467800      3       2  150064       4.5486   2.6996e-06
enh35193    1    8484800    8485800      2       1  150064       4.3574   6.5811e-06
enh35195    1    8497900    8498900      1       1  150064        5.656    7.747e-09
enh35196    1    8500900    8501900      2       1  150064       4.5893   2.2235e-06
enh35197    1    8503500    8504500      1       1  150064       4.6085    2.028e-06
enh35199    1    8510000    8511000      2       1  150064       3.3195   0.00045086
enh35200    1    8519000    8520000      2       1  150064       2.8733    0.0020313
enh35201    1    8524000    8525000      5       3  150064       2.7613    0.0028785
enh35203    1    8534100    8535100      2       1  150064       3.2479   0.00058122
enh35204    1    8535900    8536900      1       1  150064       4.4399    4.499e-06
enh35212    1    8611800    8612800      2       1  150064       2.5226     0.005825
enh35213    1    8621100    8622100      1       1  150064       2.5716     0.005062
enh35214    1    8623300    8624300      3       2  150064       2.3761    0.0087482
enh35216    1    8638600    8639600      2       1  150064       2.6621    0.0038823
enh35217    1    8647600    8648600      3       1  150064       3.0085    0.0013126
enh35219    1    8658800    8659800      3       1  150064       2.9283     0.001704
enh35220    1    8663000    8664000      3       1  150064       2.8042    0.0025223
enh35221    1    8664000    8665000      1       1  150064       2.0891      0.01835
enh35222    1    8681000    8682000      3       1  150064        2.017      0.02185
enh35223    1    8686100    8687100      1       1  150064       2.9013     0.001858
enh35226    1    8691000    8692000      1       1  150064        2.875      0.00202
enh35227    1    8700900    8701900      2       1  150064       3.7904    7.521e-05
enh35228    1    8706600    8707600      2       1  150064       2.9936    0.0013784
enh35230    1    8721000    8722000      1       1  150064        3.686    0.0001139
enh35231    1    8723600    8724600      1       1  150064       2.9184     0.001759
enh35232    1    8725700    8726700      1       1  150064       2.9385     0.001649
enh35233    1    8728000    8729000      3       1  150064       1.7973     0.036148
enh35234    1    8730100    8731100      3       2  150064       2.5074    0.0060804
enh35237    1    8739900    8740900      2       1  150064       2.1019     0.017779
enh35240    1    8744600    8745600      2       1  150064       2.1884     0.014321
enh35243    1    8758300    8759300      1       1  150064       2.7985     0.002567
enh35246    1    8767500    8768500      4       2  150064       2.4237    0.0076826
enh35247    1    8769600    8770600      2       1  150064       3.6694   0.00012155
enh35248    1    8771400    8772400      1       1  150064       1.8001      0.03592
enh35249    1    8772600    8773600      2       1  150064       2.4944    0.0063093
enh35250    1    8774100    8775100      2       1  150064       3.7182   0.00010033
enh35254    1    8787800    8788800      3       2  150064       3.4642   0.00026589
enh35257    1    8850300    8851300      1       1  150064       1.9179      0.02756
enh35258    1    8871400    8872400      3       2  150064       2.4797    0.0065747
enh35304    1    9651600    9652600      1       1  150064       1.8634       0.0312
enh35358    1   10377600   10378600      7       3  150064       1.8793     0.030101
enh35360    1   10397300   10398300      3       2  150064       1.7247     0.042289
enh35362    1   10407700   10408700      4       1  150064       1.8267     0.033876
enh35363    1   10412600   10413600      4       2  150064       1.7914     0.036618
enh35424    1   10960900   10961900      3       1  150064       2.1209     0.016963
enh35436    1   11105200   11106200      1       1  150064       1.7897      0.03675
enh35443    1   11335700   11336700      1       1  150064       2.0523      0.02007
enh35445    1   11359100   11360100      2       1  150064       1.6563     0.048834
enh35447    1   11376300   11377300      3       1  150064       2.2901     0.011008
enh35469    1   11763800   11764800      3       2  150064       1.6916     0.045363
enh35485    1   11942800   11943800      3       2  150064       2.1546     0.015597
enh35490    1   11998500   11999500      2       1  150064       1.9438      0.02596
enh35491    1   12004300   12005300      4       2  150064       2.0463     0.020365
enh35501    1   12128200   12129200      2       1  150064       2.6411    0.0041314
enh35502    1   12129600   12130600      3       1  150064       2.8273     0.002347
enh35550    1   12772600   12773600      3       1  150064       2.1908     0.014232
enh35573    1   14462400   14463400      4       2  150064       1.8362     0.033167
enh35610    1   15093800   15094800      1       1  150064       1.7877      0.03691
enh35617    1   15202200   15203200      3       2  150064       1.9802     0.023842
enh35658    1   15686900   15687900      2       1  150064         2.41    0.0079755
enh35659    1   15691000   15692000      2       1  150064       1.6764     0.046832
enh35698    1   16353100   16354100      4       2  150064       2.2654     0.011743
enh35714    1   16478400   16479400      3       1  150064       1.8023     0.035746
enh35717    1   16492100   16493100      5       3  150064       1.9295     0.026833
enh35722    1   16537900   16538900      5       3  150064       2.3686    0.0089278
enh35724    1   16570300   16571300      1       1  150064        2.126      0.01675
enh35725    1   16574300   16575300      3       1  150064       2.0515     0.020108
enh35726    1   16592900   16593900      3       1  150064       2.1362     0.016332
enh35728    1   16679200   16680200      1       1  150064       2.0801      0.01876
enh35733    1   16703200   16704200      3       1  150064       2.0108     0.022174
enh35738    1   16817400   16818400      3       2  150064       2.5381    0.0055725
enh35765    1   17307300   17308300      3       2  150064       2.4274    0.0076031
enh35766    1   17309300   17310300      4       2  150064       2.0141     0.022001
enh35770    1   17371800   17372800      6       1  150064       2.4293    0.0075639
enh35771    1   17372200   17373200      4       1  150064       2.2589     0.011946
enh35772    1   17378200   17379200      3       2  150064       2.7772    0.0027413
enh35773    1   17386200   17387200      2       1  150064       3.0875    0.0010093
enh35825    1   18502600   18503600      4       2  150064       2.2093     0.013576
enh35833    1   18873400   18874400      5       3  150064       2.1161     0.017166
enh35860    1   19639800   19640800      5       3  150064       1.6512     0.049344
enh35891    1   19966700   19967700      1       1  150064       2.3371     0.009718
enh35917    1   20819900   20820900      1       1  150064       1.7361      0.04127
enh35928    1   21054400   21055400      1       1  150064        2.192      0.01419
enh35929    1   21077900   21078900      4       2  150064       2.9745    0.0014674
enh35931    1   21276500   21277500      4       2  150064       2.5101    0.0060351
enh35933    1   21319500   21320500      2       1  150064       2.0949     0.018091
enh35934    1   21323800   21324800      4       2  150064       2.0083     0.022307
enh35936    1   21348600   21349600      1       1  150064       2.1326      0.01648
enh35937    1   21369200   21370200      5       3  150064       2.6484    0.0040443
enh35939    1   21395900   21396900      3       1  150064       2.1153     0.017203
enh35943    1   21475700   21476700      2       1  150064       2.8011    0.0025466
enh35944    1   21499600   21500600      5       3  150064        2.557    0.0052783
enh35946    1   21521200   21522200      1       1  150064       1.7381       0.0411
enh35993    1   21992200   21993200      7       4  150064       2.6037    0.0046111
enh35994    1   21998600   21999600      6       4  150064       2.9012    0.0018588
enh35995    1   21999700   22000700      6       3  150064       1.9066     0.028286
enh35996    1   22029600   22030600      2       1  150064       1.8437     0.032617
enh35997    1   22032400   22033400      3       2  150064        1.769      0.03845
enh35999    1   22090900   22091900      3       1  150064        1.892     0.029244
enh36021    1   22350000   22351000      5       2  150064       2.2927     0.010933
enh36028    1   22401000   22402000      3       1  150064       3.1067   0.00094594
enh36033    1   22448100   22449100      4       2  150064       3.2651   0.00054706
enh36120    1   23938400   23939400      1       1  150064       2.0243      0.02147
enh36154    1   24744800   24745800      4       2  150064       2.1968     0.014018
enh36158    1   24807300   24808300      3       2  150064       2.5254    0.0057788
enh36159    1   24833300   24834300      2       1  150064       1.7526     0.039832
enh36160    1   24867600   24868600      7       3  150064       2.6794    0.0036878
enh36306    1   26700000   26701000      2       1  150064        1.667      0.04776
enh36317    1   26746400   26747400      3       2  150064       1.9996     0.022774
enh36328    1   26881700   26882700      2       1  150064       1.8363     0.033157
enh36333    1   27017200   27018200      1       1  150064       2.4913     0.006363
enh36337    1   27048500   27049500      1       1  150064       2.7248     0.003217
enh36339    1   27070300   27071300      3       2  150064        1.957     0.025176
enh36340    1   27098200   27099200      1       1  150064       2.7473     0.003004
enh36349    1   27239600   27240600      1       1  150064       2.5171     0.005916
enh36350    1   27247000   27248000      2       1  150064       2.7103    0.0033606
enh36351    1   27249400   27250400      1       1  150064        2.512     0.006003
enh36366    1   27397100   27398100      4       1  150064        1.756     0.039544
enh36367    1   27425700   27426700      1       1  150064         2.29      0.01101
enh36368    1   27432400   27433400      1       1  150064       2.2751      0.01145
enh36370    1   27444900   27445900      4       1  150064       1.8783     0.030168
enh36371    1   27448800   27449800      1       1  150064       2.1775      0.01472
enh36372    1   27450700   27451700      1       1  150064       3.3091    0.0004679
enh36394    1   27693700   27694700      1       1  150064       1.8301      0.03362
enh36421    1   27861100   27862100      1       1  150064       1.8429      0.03267
enh36434    1   27900100   27901100      2       1  150064       1.9362     0.026424
enh36438    1   27932800   27933800      2       1  150064       1.9507     0.025546
enh36439    1   27947600   27948600      2       1  150064       1.6501     0.049462
enh36440    1   27951000   27952000      1       1  150064       1.7491      0.04014
enh36441    1   27955300   27956300      2       1  150064        1.664     0.048061
enh36464    1   28431500   28432500      3       2  150064        2.405    0.0080863
enh36469    1   28523000   28524000      6       4  150064       1.7939     0.036417
enh36472    1   28575800   28576800      2       1  150064       1.7769     0.037792
enh36474    1   28587900   28588900      2       1  150064       2.6132    0.0044846
enh36479    1   28622600   28623600      3       2  150064       2.1398     0.016187
enh36482    1   28656200   28657200      2       1  150064       1.9853     0.023554
enh36483    1   28698000   28699000      2       1  150064       1.9834     0.023663
enh36484    1   28699900   28700900      2       1  150064       2.2181     0.013274
enh36485    1   28726100   28727100      4       1  150064       2.1669      0.01512
enh36486    1   28727000   28728000      1       1  150064        2.016       0.0219
enh36489    1   28764100   28765100      3       1  150064       1.8127     0.034936
enh36491    1   28837000   28838000      7       3  150064       2.5351    0.0056213
enh36494    1   28848000   28849000      1       1  150064       2.8219     0.002387
enh36496    1   28916600   28917600      2       1  150064       2.8882    0.0019374
enh36500    1   28967100   28968100      2       1  150064       2.2745     0.011467
enh36501    1   28970500   28971500      1       1  150064       2.3123      0.01038
enh36506    1   29069900   29070900      2       1  150064       3.3538   0.00039852
enh36513    1   29211000   29212000      4       2  150064       2.8853    0.0019554
enh36517    1   29282000   29283000      1       1  150064       2.0212      0.02163
enh36519    1   29299000   29300000      2       1  150064       2.8308    0.0023213
enh36523    1   29460000   29461000      2       1  150064       1.7028     0.044305
enh36529    1   29505000   29506000      3       2  150064       2.5506    0.0053764
enh36534    1   29555800   29556800      3       1  150064       2.0326     0.021045
enh36535    1   29575800   29576800      4       2  150064       2.5118    0.0060064
enh36544    1   30418400   30419400      3       1  150064       2.0649     0.019466
enh36545    1   30437200   30438200      3       1  150064       5.5437   1.4806e-08
enh36547    1   30849900   30850900      5       2  150064       3.4799    0.0002508
enh36550    1   31139300   31140300      3       1  150064        2.426    0.0076336
enh36565    1   31274500   31275500      1       1  150064       1.7209      0.04263
enh36588    1   31382200   31383200      2       1  150064       1.7205     0.042675
enh36600    1   31594900   31595900      3       2  150064       1.8262     0.033912
enh36604    1   31672500   31673500      8       1  150064       2.0076     0.022343
enh36605    1   31687900   31688900     10       2  150064       2.9286    0.0017023
enh36606    1   31690900   31691900      4       2  150064       3.5822   0.00017037
enh36608    1   31696800   31697800      6       1  150064       3.3434   0.00041383
enh36609    1   31700500   31701500      2       1  150064       3.4268   0.00030534
enh36611    1   31771100   31772100      1       1  150064       3.4255    0.0003068
enh36612    1   31836900   31837900      5       2  150064       4.0079   3.0625e-05
enh36613    1   31844400   31845400      3       2  150064        2.686    0.0036152
enh36614    1   31846700   31847700      2       1  150064        1.886     0.029645
enh36616    1   31866800   31867800      4       1  150064       2.8658    0.0020799
enh36617    1   31888200   31889200      1       1  150064        2.833     0.002306
enh36619    1   31894400   31895400      4       2  150064       2.4951    0.0062962
enh36649    1   32398500   32399500      3       2  150064       1.9361     0.026428
enh36673    1   32616700   32617700      1       1  150064       2.0177      0.02181
enh36683    1   32707600   32708600      3       1  150064       1.7063     0.043974
enh36701    1   33098400   33099400      1       1  150064       2.2203       0.0132
enh36714    1   33230300   33231300      2       1  150064       1.6873     0.045769
enh36715    1   33232700   33233700      2       1  150064       2.3703    0.0088876
enh36718    1   33280200   33281200      3       1  150064       2.2349     0.012712
enh36721    1   33337700   33338700      2       1  150064        1.997     0.022915
enh36750    1   33765800   33766800      3       2  150064       2.3437    0.0095463
enh36776    1   33936200   33937200      3       1  150064       1.7455     0.040446
enh36785    1   34654200   34655200      4       2  150064       1.8187     0.034476
enh36793    1   35318300   35319300      4       2  150064       1.8872     0.029566
enh36794    1   35323000   35324000      4       2  150064        1.898     0.028849
enh36795    1   35325400   35326400      1       1  150064       2.2918      0.01096
enh36806    1   35675700   35676700      4       1  150064       3.5153   0.00021964
enh36817    1   36002400   36003400      2       1  150064       3.0799    0.0010355
enh36822    1   36019100   36020100      1       1  150064       3.5948    0.0001623
enh36825    1   36087500   36088500      2       1  150064       3.1329   0.00086541
enh36827    1   36102300   36103300      2       1  150064       3.6011   0.00015847
enh36830    1   36156300   36157300      3       1  150064       2.7357    0.0031125
enh36833    1   36275300   36276300      3       2  150064       4.1596    1.594e-05
enh36840    1   36400200   36401200      3       1  150064       1.9613     0.024924
enh36841    1   36401700   36402700      3       2  150064       2.5871    0.0048389
enh36842    1   36553400   36554400      1       1  150064       3.1405    0.0008432
enh36843    1   36555600   36556600      3       2  150064        3.192   0.00070642
enh36844    1   36562500   36563500      2       1  150064       3.0303    0.0012214
enh36846    1   36599100   36600100      2       1  150064       3.2693   0.00053904
enh36847    1   36616900   36617900      2       1  150064       4.0756   2.2946e-05
enh36849    1   36624900   36625900      3       2  150064       2.2319     0.012811
enh36850    1   36627700   36628700      2       1  150064       3.9956   3.2268e-05
enh36851    1   36631300   36632300      2       1  150064       3.9408   4.0604e-05
enh36854    1   36652900   36653900      3       1  150064       2.6234    0.0043531
enh36900    1   38271800   38272800      4       2  150064       2.3417     0.009599
enh36901    1   38275800   38276800      2       1  150064       2.7272    0.0031936
enh36903    1   38395600   38396600      3       1  150064       2.8765    0.0020106
enh36937    1   38736100   38737100      4       2  150064       2.5798    0.0049431
enh36938    1   38739800   38740800      2       1  150064        3.069     0.001074
enh36939    1   38751900   38752900      5       2  150064       2.5551    0.0053083
enh36940    1   38757500   38758500      3       1  150064       1.9364     0.026408
enh36943    1   38836100   38837100      4       2  150064       2.2663     0.011716
enh36945    1   38890000   38891000      6       2  150064       1.8779     0.030198
enh36957    1   39151800   39152800      2       1  150064       2.1378     0.016265
enh36958    1   39192400   39193400      4       2  150064       2.8316    0.0023155
enh36959    1   39194000   39195000      3       1  150064        2.399    0.0082196
enh36973    1   39482200   39483200      5       2  150064       2.0093     0.022251
enh36975    1   39517600   39518600      5       2  150064       2.1292     0.016618
enh36982    1   39581800   39582800      4       2  150064       2.1074     0.017543
enh36987    1   39601600   39602600      2       1  150064       1.8929     0.029185
enh37003    1   39649100   39650100      3       2  150064       1.7095      0.04368
enh37004    1   39650900   39651900      2       1  150064       2.1225     0.016899
enh37007    1   39660500   39661500      2       1  150064       2.1287     0.016641
enh37025    1   39863600   39864600      2       1  150064       1.6897     0.045544
enh37036    1   40308200   40309200      2       1  150064       1.8236     0.034103
enh37039    1   40346200   40347200      3       2  150064       1.7342     0.041443
enh37041    1   40352200   40353200      1       1  150064          1.8      0.03593
enh37042    1   40358400   40359400      1       1  150064       1.8066      0.03541
enh37044    1   40363000   40364000      2       1  150064       3.3374   0.00042288
enh37069    1   40848500   40849500      3       2  150064       2.0998     0.017875
enh37076    1   40998000   40999000      3       2  150064       1.9022     0.028572
enh37084    1   41155600   41156600      3       2  150064       2.3236     0.010073
enh37092    1   41220400   41221400      3       1  150064       2.2407     0.012522
enh37096    1   41270600   41271600      6       2  150064       1.8032     0.035678
enh37103    1   41447300   41448300      1       1  150064       1.7389      0.04103
enh37105    1   41490600   41491600      4       2  150064       1.7651     0.038774
enh37106    1   41575000   41576000      2       1  150064        2.326     0.010009
enh37108    1   41701600   41702600      2       1  150064       1.8849     0.029721
enh37114    1   41837000   41838000      3       2  150064       2.5112     0.006016
enh37115    1   41853100   41854100      2       1  150064       1.9565     0.025206
enh37127    1   41950800   41951800      4       2  150064       3.2566   0.00056377
enh37128    1   41953800   41954800      2       1  150064       3.1657   0.00077348
enh37129    1   41960800   41961800      5       2  150064       3.6371   0.00013785
enh37130    1   41962300   41963300      4       2  150064       3.8047   7.0975e-05
enh37132    1   41973600   41974600      4       2  150064       2.8759    0.0020143
enh37190    1   43415100   43416100      7       2  150064       1.9365     0.026402
enh37192    1   43419500   43420500      3       2  150064       2.1424      0.01608
enh37213    1   43760700   43761700      1       1  150064       2.8936     0.001904
enh37215    1   43769800   43770800      2       1  150064       2.6287    0.0042854
enh37218    1   43827000   43828000      1       1  150064       2.7397     0.003075
enh37219    1   43831100   43832100      3       2  150064       1.9251     0.027108
enh37222    1   43901500   43902500      1       1  150064       3.6156    0.0001498
enh37224    1   43937900   43938900      2       1  150064       3.0281    0.0012305
enh37227    1   43998800   43999800      3       2  150064       2.5678    0.0051167
enh37228    1   44005900   44006900      2       1  150064       2.8263    0.0023541
enh37229    1   44010100   44011100      4       2  150064       2.6258    0.0043228
enh37230    1   44013900   44014900      4       1  150064       1.9977     0.022875
enh37231    1   44017800   44018800      2       1  150064        2.368    0.0089419
enh37232    1   44023700   44024700      1       1  150064       3.1078    0.0009423
enh37234    1   44034300   44035300      2       1  150064       4.1061   2.0119e-05
enh37235    1   44038000   44039000      2       1  150064       2.4668     0.006817
enh37236    1   44047200   44048200      4       2  150064       3.4074   0.00032787
enh37237    1   44117600   44118600      3       2  150064       4.0608   2.4453e-05
enh37239    1   44125200   44126200      1       1  150064        4.674    1.477e-06
enh37240    1   44171200   44172200      2       1  150064       2.8891     0.001932
enh37243    1   44235900   44236900      2       1  150064       2.3257     0.010018
enh37248    1   44346600   44347600      4       2  150064       3.7858   7.6597e-05
enh37249    1   44350600   44351600      4       2  150064       2.8485    0.0021961
enh37250    1   44353000   44354000      5       3  150064        3.625   0.00014448
enh37251    1   44378700   44379700      5       2  150064       2.1326     0.016479
enh37252    1   44400200   44401200      2       1  150064       2.2372     0.012635
enh37253    1   44413900   44414900      5       2  150064       3.6271    0.0001433
enh37257    1   44439200   44440200      3       2  150064       3.1146   0.00092101
enh37258    1   44442700   44443700      5       2  150064       2.5588    0.0052521
enh37259    1   44456000   44457000      1       1  150064       2.0898      0.01832
enh37264    1   44481800   44482800      1       1  150064       2.3145      0.01032
enh37273    1   44554700   44555700      3       2  150064       2.0944     0.018113
enh37275    1   44677700   44678700      1       1  150064       2.7892     0.002642
enh37287    1   44799400   44800400      3       2  150064       1.8104     0.035121
enh37404    1   46985400   46986400      2       1  150064       2.3716     0.008855
enh37405    1   47015000   47016000      3       2  150064       1.9002     0.028706
enh37406    1   47023800   47024800      1       1  150064       2.0179       0.0218
enh37407    1   47040900   47041900      1       1  150064       1.7918      0.03658
enh37436    1   48308100   48309100      4       2  150064       2.3655    0.0090039
enh37451    1   49076400   49077400      4       2  150064        1.823     0.034149
enh37456    1   49240000   49241000      2       1  150064       2.0617     0.019617
enh37460    1   50576400   50577400      1       1  150064       2.0337      0.02099
enh37461    1   50604800   50605800      1       1  150064       1.9783      0.02395
enh37472    1   51133400   51134400      1       1  150064        2.012      0.02211
enh37491    1   51981600   51982600      8       3  150064       1.7506     0.040007
enh37568    1   53641000   53642000      3       2  150064       1.8103     0.035121
enh37569    1   53661100   53662100      1       1  150064       2.0792       0.0188
enh37571    1   53684300   53685300      2       1  150064       2.1388     0.016228
enh37572    1   53702000   53703000      2       1  150064       2.4523    0.0070978
enh37575    1   53760900   53761900      4       2  150064       2.7273    0.0031924
enh37586    1   53907200   53908200      2       1  150064       2.0216      0.02161
enh37602    1   54447400   54448400      1       1  150064       2.3782     0.008699
enh37603    1   54448200   54449200      2       1  150064       2.3025     0.010653
enh37612    1   54684500   54685500      3       2  150064       2.0054      0.02246
enh37613    1   54685600   54686600      5       2  150064       1.8345     0.033287
enh37614    1   54687600   54688600      3       2  150064        2.643     0.004109
enh37645    1   54815700   54816700      1       1  150064       1.7965      0.03621
enh37646    1   54819200   54820200      3       2  150064       1.8771     0.030252
enh37651    1   54838200   54839200      2       1  150064       2.0517     0.020098
enh37652    1   54840700   54841700      4       2  150064       1.7323     0.041612
enh37655    1   54850300   54851300      1       1  150064       2.1615      0.01533
enh37706    1   56184300   56185300      2       1  150064       1.7767      0.03781
enh37718    1   56808600   56809600      2       1  150064       1.6806     0.046421
enh37798    1   58062100   58063100      3       1  150064        2.362    0.0090882
enh37846    1   59117500   59118500      3       1  150064       1.7773     0.037757
enh37886    1   59622000   59623000      8       1  150064       1.6942     0.045117
enh37887    1   59629300   59630300      9       1  150064       1.6787     0.046607
enh37930    1   60218000   60219000      3       2  150064       2.4523     0.007098
enh37936    1   60451900   60452900      2       1  150064       1.7064     0.043968
enh37941    1   60901500   60902500      5       3  150064       1.9759     0.024086
enh37944    1   61087200   61088200      5       2  150064       3.5138   0.00022085
enh37950    1   61356100   61357100      4       2  150064       2.1701     0.015001
enh37953    1   61377500   61378500      3       2  150064       1.8438     0.032605
enh37961    1   61703900   61704900      5       3  150064       1.6634     0.048112
enh37980    1   62071600   62072600      1       1  150064       2.1604      0.01537
enh37990    1   62506200   62507200      5       1  150064       1.8997     0.028739
enh38026    1   63476400   63477400      4       1  150064        3.494   0.00023796
enh38035    1   63664800   63665800      1       1  150064       1.8373      0.03308
enh38087    1   64504300   64505300      1       1  150064       2.6022     0.004631
enh38108    1   64953900   64954900      3       2  150064       1.9262     0.027038
enh38134    1   65220600   65221600      1       1  150064       2.2127      0.01346
enh38138    1   65358500   65359500      5       3  150064       1.8816     0.029944
enh38142    1   65382700   65383700      5       2  150064       3.3802   0.00036213
enh38143    1   65392400   65393400      4       2  150064       2.6794    0.0036881
enh38145    1   65399100   65400100      3       2  150064       2.5166    0.0059254
enh38147    1   65422100   65423100      4       2  150064       2.9045     0.001839
enh38151    1   65529800   65530800      3       2  150064       1.7161     0.043068
enh38155    1   65639800   65640800      5       1  150064       1.8082     0.035289
enh38156    1   65641800   65642800      3       2  150064       2.0039     0.022542
enh38157    1   65643400   65644400      1       1  150064       2.0028       0.0226
enh38170    1   65933000   65934000      8       3  150064       1.8564     0.031702
enh38173    1   66277500   66278500      2       1  150064       2.2327     0.012785
enh38174    1   66376700   66377700      1       1  150064       1.7207      0.04265
enh38175    1   66416800   66417800      3       1  150064       2.8853    0.0019555
enh38177    1   66425500   66426500      5       2  150064       2.1822     0.014548
enh38179    1   66444600   66445600      2       1  150064        2.281     0.011275
enh38180    1   66457100   66458100      2       1  150064       2.1868     0.014378
enh38189    1   66731300   66732300      1       1  150064       2.4844     0.006489
enh38190    1   66737000   66738000      4       2  150064       1.8972       0.0289
enh38201    1   66810800   66811800      1       1  150064       1.9498       0.0256
enh38210    1   66889600   66890600      3       1  150064       2.6342    0.0042171
enh38237    1   67855600   67856600      2       1  150064       1.8218      0.03424
enh38238    1   67865000   67866000      3       1  150064       2.1493     0.015804
enh38254    1   68154600   68155600      5       2  150064       2.2618     0.011855
enh38255    1   68165800   68166800      4       2  150064       1.9657     0.024668
enh38256    1   68166500   68167500      3       1  150064       2.0363     0.020858
enh38268    1   68258100   68259100      4       2  150064       3.2494   0.00057822
enh38269    1   68269500   68270500      2       1  150064       2.3567      0.00922
enh38270    1   68288300   68289300      2       1  150064       2.4832    0.0065105
enh38271    1   68295700   68296700      4       2  150064       3.5136     0.000221
enh38272    1   68305100   68306100      2       1  150064       2.2469     0.012322
enh38273    1   68319300   68320300      6       2  150064       2.0131     0.022052
enh38274    1   68321200   68322200      3       2  150064       2.5403    0.0055384
enh38275    1   68354700   68355700      4       2  150064       2.0839     0.018586
enh38276    1   68358100   68359100      8       2  150064       2.5112    0.0060159
enh38305    1   68930400   68931400      4       2  150064       2.5222    0.0058312
enh38313    1   69426200   69427200      1       1  150064       1.7113      0.04351
enh38315    1   69441900   69442900      2       1  150064        1.764      0.03887
enh38323    1   70204500   70205500      3       2  150064       2.3173     0.010245
enh38348    1   72220800   72221800      2       1  150064        3.136   0.00085643
enh38354    1   72471600   72472600      5       2  150064       1.6568     0.048785
enh38356    1   72499600   72500600      2       1  150064       1.6762      0.04685
enh38357    1   72837000   72838000      3       1  150064       1.7706     0.038316
enh38359    1   73072400   73073400      1       1  150064       3.0704     0.001069
enh38361    1   73303000   73304000      1       1  150064       5.4489    2.534e-08
enh38362    1   73313200   73314200      1       1  150064       5.1167    1.555e-07
enh38364    1   73381400   73382400      1       1  150064        5.293    6.017e-08
enh38369    1   73531300   73532300      3       1  150064       2.8903    0.0019244
enh38371    1   73776200   73777200      4       1  150064       5.4109   3.1353e-08
enh38373    1   74058800   74059800      3       1  150064       2.6569    0.0039432
enh38374    1   74070100   74071100      2       1  150064       2.1933     0.014145
enh38384    1   74805900   74806900      3       2  150064       1.7343     0.041429
enh38403    1   75540200   75541200      2       1  150064       2.6036    0.0046126
enh38404    1   75544900   75545900      4       2  150064       1.9058     0.028336
enh38414    1   76054700   76055700      4       2  150064       1.7716     0.038229
enh38432    1   76619800   76620800      2       1  150064       1.6795     0.046531
enh38453    1   76976800   76977800      2       1  150064       2.1659     0.015161
enh38467    1   77483300   77484300      5       1  150064       2.2829     0.011217
enh38482    1   77810600   77811600      6       2  150064       1.7497     0.040088
enh38497    1   78446600   78447600      1       1  150064        2.645     0.004084
enh38500    1   78472400   78473400      1       1  150064       1.7785      0.03766
enh38503    1   78620500   78621500      4       2  150064       1.9912     0.023232
enh38508    1   79181100   79182100      8       2  150064       2.1437     0.016028
enh38518    1   79949800   79950800      2       1  150064       2.2381     0.012606
enh38519    1   79964900   79965900      4       2  150064       2.9898    0.0013956
enh38520    1   80053900   80054900      6       2  150064       2.1281     0.016665
enh38524    1   80129400   80130400      3       1  150064       2.2924     0.010942
enh38525    1   80135000   80136000      5       2  150064       1.7955     0.036285
enh38526    1   80160400   80161400      3       2  150064       2.1923     0.014178
enh38533    1   80647100   80648100      7       2  150064       2.6478    0.0040513
enh38540    1   81358200   81359200      4       2  150064        1.976     0.024078
enh38548    1   81668500   81669500      2       1  150064       2.8006    0.0025501
enh38560    1   81775200   81776200      4       2  150064       1.8942     0.029097
enh38564    1   81814500   81815500      1       1  150064       2.5993     0.004671
enh38593    1   82125600   82126600      5       2  150064        1.654     0.049062
enh38600    1   82169200   82170200      3       2  150064       1.9089     0.028135
enh38633    1   82853400   82854400      3       2  150064       1.8484     0.032272
enh38653    1   83910800   83911800      4       2  150064       1.7015      0.04442
enh38656    1   84080800   84081800      4       2  150064        1.784      0.03721
enh38665    1   84229700   84230700      4       1  150064       2.5068    0.0060908
enh38666    1   84235300   84236300      2       1  150064       2.8771    0.0020066
enh38667    1   84243900   84244900      5       2  150064       2.7453     0.003023
enh38668    1   84253200   84254200      4       2  150064       4.0076   3.0667e-05
enh38670    1   84268200   84269200      2       1  150064       1.8537     0.031889
enh38674    1   84639600   84640600      1       1  150064        1.923      0.02724
enh38683    1   84966900   84967900      2       1  150064       1.9051     0.028385
enh38702    1   85528100   85529100      3       2  150064        2.324     0.010064
enh38716    1   85807200   85808200      2       1  150064            2      0.02275
enh38717    1   85808900   85809900      5       3  150064         1.97     0.024421
enh38722    1   85841300   85842300      2       1  150064       1.9722     0.024291
enh38723    1   85858900   85859900      4       2  150064       2.2706     0.011584
enh38725    1   85872600   85873600      1       1  150064       2.0853      0.01852
enh38729    1   85912700   85913700      6       3  150064       1.8771     0.030254
enh38730    1   85918500   85919500      2       1  150064       1.6769     0.046778
enh38755    1   86969300   86970300      2       1  150064       2.1501     0.015774
enh38790    1   87978400   87979400      4       2  150064       1.9687     0.024494
enh38802    1   88870200   88871200      1       1  150064       2.0958      0.01805
enh38834    1   90158300   90159300      2       1  150064       1.6794     0.046541
enh38835    1   90174000   90175000      1       1  150064       2.0233      0.02152
enh38836    1   90185000   90186000      1       1  150064       1.6991      0.04465
enh38837    1   90267200   90268200      4       1  150064       1.9711     0.024357
enh38838    1   90273700   90274700      1       1  150064       2.1419       0.0161
enh38839    1   90278200   90279200      3       1  150064       1.7491     0.040136
enh38841    1   90293900   90294900      3       2  150064       2.0047       0.0225
enh38846    1   90307700   90308700      3       2  150064       2.4101    0.0079752
enh38875    1   91227100   91228100      4       1  150064        1.964     0.024765
enh38881    1   91423800   91424800      3       2  150064       2.4278    0.0075955
enh38882    1   91439600   91440600      1       1  150064       2.1706      0.01498
enh38886    1   91488100   91489100      3       1  150064       2.4412    0.0073191
enh38896    1   91965000   91966000      5       2  150064       2.0894     0.018336
enh38907    1   92098600   92099600      3       2  150064       2.8397    0.0022578
enh38922    1   92244200   92245200      5       2  150064        1.937     0.026371
enh38935    1   92766000   92767000      4       2  150064       3.0186    0.0012699
enh38936    1   93174900   93175900      2       1  150064       1.7949     0.036338
enh38943    1   93415400   93416400      1       1  150064       1.8858      0.02966
enh38944    1   93416400   93417400      2       1  150064        1.846     0.032449
enh39071    1   95330000   95331000      5       3  150064       2.7381      0.00309
enh39074    1   95349200   95350200      3       2  150064       2.2582     0.011965
enh39080    1   95402900   95403900      3       2  150064       1.8982     0.028837
enh39087    1   95486700   95487700      3       2  150064       2.2586     0.011955
enh39088    1   95508100   95509100      3       1  150064       1.6504     0.049428
enh39091    1   95552200   95553200      3       1  150064       2.2242     0.013066
enh39094    1   95773700   95774700      5       2  150064       2.7526    0.0029562
enh39096    1   95786700   95787700      4       2  150064       2.9569    0.0015539
enh39097    1   95788300   95789300      1       1  150064       3.5417    0.0001988
enh39099    1   95903500   95904500      2       1  150064       3.5028   0.00023018
enh39109    1   96724400   96725400      2       1  150064       3.1572   0.00079647
enh39112    1   96948000   96949000      3       2  150064       2.0392     0.020717
enh39113    1   96953100   96954100      2       1  150064       2.3162     0.010272
enh39117    1   97019600   97020600      2       1  150064       2.0611     0.019648
enh39121    1   97063100   97064100      2       1  150064        2.896    0.0018897
enh39123    1   97180400   97181400      5       1  150064        2.272     0.011542
enh39124    1   97181200   97182200      2       1  150064       2.4121    0.0079294
enh39125    1   97185900   97186900      2       1  150064       1.7221     0.042524
enh39126    1   97189500   97190500      5       2  150064       3.8273   6.4774e-05
enh39127    1   97212200   97213200      2       1  150064       1.8213      0.03428
enh39133    1   97609900   97610900      1       1  150064       3.3871    0.0003532
enh39138    1   98032400   98033400      2       1  150064        3.764   8.3598e-05
enh39141    1   98096000   98097000      1       1  150064       2.5085     0.006062
enh39142    1   98206200   98207200      2       1  150064        3.546   0.00019555
enh39147    1   98376900   98377900      1       1  150064       6.0414    7.639e-10
enh39148    1   98382400   98383400      1       1  150064       6.4573    5.331e-11
enh39149    1   98382800   98383800      2       1  150064       5.6442   8.2998e-09
enh39153    1   98459500   98460500      1       1  150064       7.4848    3.584e-14
enh39155    1   98520100   98521100      1       1  150064       7.8334    2.374e-15
enh39156    1   98525000   98526000      3       1  150064       5.5222   1.6741e-08
enh39157    1   98535200   98536200      3       2  150064       6.3034   1.4556e-10
enh39158    1   98552400   98553400      2       1  150064       6.4431   5.8531e-11
enh39159    1   98670700   98671700      3       1  150064       3.6776   0.00011772
enh39160    1   98675400   98676400      1       1  150064       3.6548    0.0001287
enh39161    1   98687200   98688200      5       2  150064       4.1559   1.6201e-05
enh39166    1   98869500   98870500      1       1  150064       3.1958    0.0006971
enh39167    1   98917600   98918600      5       1  150064       2.8042    0.0025217
enh39174    1   99169800   99170800      1       1  150064       1.9897      0.02331
enh39236    1  101213200  101214200      3       1  150064       2.5968    0.0047045
enh39240    1  101284100  101285100      5       2  150064       2.8375    0.0022735
enh39241    1  101298100  101299100      1       1  150064       2.3433     0.009557
enh39281    1  101905800  101906800      4       2  150064       2.1239     0.016841
enh39286    1  102370800  102371800      3       2  150064       3.2117   0.00065982
enh39287    1  102372500  102373500      1       1  150064        2.027      0.02133
enh39288    1  102385600  102386600      2       1  150064       2.8928    0.0019093
enh39291    1  103406600  103407600      2       1  150064       2.0409      0.02063
enh39308    1  107466800  107467800      1       1  150064       2.0703      0.01921
enh39331    1  108347400  108348400      9       2  150064       2.7379    0.0030918
enh39338    1  108442200  108443200      2       1  150064        2.171     0.014964
enh39347    1  108740000  108741000      5       2  150064        2.451    0.0071232
enh39417    1  110082300  110083300      3       1  150064       2.3695    0.0089072
enh39426    1  110178500  110179500      3       2  150064       1.7713     0.038254
enh39442    1  110438200  110439200      5       2  150064       1.9161     0.027674
enh39450    1  110545300  110546300      1       1  150064        1.927      0.02699
enh39454    1  110576000  110577000      1       1  150064       2.1318      0.01651
enh39466    1  110851200  110852200      6       3  150064       1.8731     0.030529
enh39468    1  110887200  110888200      2       1  150064       1.9302      0.02679
enh39469    1  110888600  110889600      2       1  150064       1.9859     0.023522
enh39472    1  110892800  110893800      2       1  150064       2.1775     0.014723
enh39485    1  111256900  111257900      5       2  150064       2.0238     0.021494
enh39487    1  111323000  111324000      4       2  150064       2.3344    0.0097885
enh39508    1  112148000  112149000      2       1  150064       2.1242     0.016827
enh39509    1  112164200  112165200      6       3  150064       2.1895     0.014281
enh39519    1  112399100  112400100      1       1  150064       1.9062      0.02831
enh39520    1  112423600  112424600      4       2  150064       2.6988    0.0034797
enh39522    1  112446800  112447800      3       1  150064       2.1347     0.016393
enh39524    1  112463100  112464100      4       2  150064          2.7    0.0034674
enh39525    1  112486400  112487400      9       6  150064       2.4859    0.0064618
enh39527    1  112606700  112607700      7       2  150064       2.0935     0.018152
enh39532    1  112936600  112937600      4       1  150064       1.8506     0.032113
enh39533    1  112940600  112941600      4       1  150064       2.2752     0.011447
enh39534    1  112944700  112945700      2       1  150064       2.5772    0.0049809
enh39535    1  112946800  112947800      2       1  150064       2.3317    0.0098587
enh39540    1  113086600  113087600      4       1  150064       3.1044   0.00095343
enh39541    1  113159400  113160400      3       2  150064       3.7995   7.2484e-05
enh39543    1  113179000  113180000      1       1  150064       3.2955    0.0004912
enh39544    1  113214800  113215800      3       1  150064        3.867   5.5095e-05
enh39545    1  113218900  113219900      2       1  150064       2.7755    0.0027562
enh39546    1  113241600  113242600      2       1  150064       2.5326    0.0056605
enh39548    1  113244100  113245100      2       1  150064       2.6048    0.0045965
enh39549    1  113246000  113247000      4       2  150064       2.5308    0.0056894
enh39559    1  113355900  113356900      2       1  150064       1.7875     0.036926
enh39562    1  113368500  113369500      1       1  150064       1.7095      0.04368
enh39575    1  113569500  113570500      2       1  150064       1.9782     0.023953
enh39585    1  113683100  113684100      1       1  150064       1.6575      0.04871
enh39622    1  114688300  114689300      6       3  150064       1.9886     0.023374
enh39629    1  115020400  115021400      2       1  150064       2.1436     0.016031
enh39630    1  115050000  115051000      1       1  150064       2.5298     0.005706
enh39633    1  115257400  115258400      2       1  150064       1.7788     0.037633
enh39635    1  115295000  115296000      3       2  150064       2.2466     0.012332
enh39640    1  115642000  115643000      2       1  150064       3.1607   0.00078698
enh39646    1  116175000  116176000      3       1  150064       2.1053     0.017631
enh39653    1  116248700  116249700      3       1  150064       1.7886     0.036843
enh39658    1  116451000  116452000      7       3  150064        1.667     0.047757
enh39692    1  117305500  117306500      2       1  150064       2.5856    0.0048606
enh39693    1  117320500  117321500      3       1  150064       3.3991   0.00033806
enh39694    1  117350000  117351000      1       1  150064       3.2432    0.0005909
enh39695    1  117352700  117353700      2       1  150064       3.4129    0.0003214
enh39696    1  117367500  117368500      2       1  150064       3.8933   4.9437e-05
enh39713    1  117546000  117547000      2       1  150064       1.8658     0.031034
enh39725    1  117689200  117690200      6       1  150064       1.8393     0.032934
enh39726    1  117704600  117705600      1       1  150064       1.8586      0.03154
enh39727    1  117714100  117715100      4       2  150064        2.812    0.0024619
enh39728    1  117717200  117718200      3       1  150064       2.2797     0.011312
enh39778    1  120183200  120184200      3       2  150064       1.7921     0.036562
enh39843    1  145436300  145437300      1       1  150064       1.7244      0.04232
enh39857    1  145588100  145589100      3       1  150064       1.9471     0.025762
enh39864    1  145727100  145728100      1       1  150064        1.699      0.04466
enh39867    1  146638400  146639400      2       1  150064       2.0992     0.017899
enh39871    1  146716600  146717600      7       2  150064       2.3656    0.0090009
enh39876    1  146849200  146850200      3       2  150064       1.8936      0.02914
enh39877    1  146974300  146975300      2       1  150064       1.8602      0.03143
enh39879    1  146977100  146978100      3       1  150064       3.0802    0.0010345
enh39880    1  146981500  146982500      2       1  150064       2.4945    0.0063075
enh39919    1  149897400  149898400      4       2  150064       1.7368     0.041216
enh39922    1  149909300  149910300      1       1  150064       1.7142      0.04325
enh39928    1  149984600  149985600      4       1  150064       1.8379     0.033036
enh39930    1  150037100  150038100      1       1  150064       5.5334     1.57e-08
enh39932    1  150074500  150075500      5       1  150064       5.1992   1.0009e-07
enh39934    1  150124400  150125400      4       2  150064       4.5844    2.276e-06
enh39936    1  150133100  150134100      3       1  150064       5.6361   8.6982e-09
enh39939    1  150154000  150155000      1       1  150064       5.5829    1.183e-08
enh39941    1  150209200  150210200      3       1  150064       1.9774     0.023998
enh39944    1  150241800  150242800      3       1  150064       4.9797   3.1842e-07
enh39948    1  150267200  150268200      2       1  150064       1.9883     0.023391
enh39950    1  150334800  150335800      5       2  150064       4.6395   1.7465e-06
enh39952    1  150347400  150348400      2       1  150064       1.8599      0.03145
enh39954    1  150460600  150461600      3       1  150064       4.5462   2.7315e-06
enh39955    1  150478300  150479300      1       1  150064       1.8377      0.03305
enh39956    1  150479900  150480900      5       2  150064       1.8588      0.03153
enh39957    1  150486600  150487600      1       1  150064       5.0598    2.098e-07
enh39960    1  150510300  150511300      5       2  150064       3.3805   0.00036178
enh39964    1  150536700  150537700      2       1  150064        2.174     0.014852
enh39969    1  150546400  150547400      2       1  150064       1.9164     0.027657
enh39978    1  150685200  150686200      5       2  150064       2.4626    0.0068966
enh39980    1  150779500  150780500      1       1  150064       2.3252      0.01003
enh39988    1  150951400  150952400      3       1  150064       2.2704     0.011591
enh40000    1  151115900  151116900      5       3  150064       2.9243    0.0017263
enh40006    1  151228200  151229200      2       1  150064       3.4523   0.00027791
enh40020    1  151373200  151374200      1       1  150064       3.3175    0.0004542
enh40023    1  151428900  151429900      4       2  150064       2.1558     0.015551
enh40085    1  153583400  153584400      2       1  150064       2.4537    0.0070704
enh40093    1  153641200  153642200      2       1  150064       1.6588     0.048581
enh40094    1  153670100  153671100      1       1  150064       2.0054      0.02246
enh40095    1  153702800  153703800      2       1  150064       1.9206     0.027394
enh40099    1  153756200  153757200      1       1  150064       2.9848     0.001419
enh40103    1  153777500  153778500      3       1  150064       3.8478   5.9588e-05
enh40104    1  153852500  153853500      2       1  150064       3.3154   0.00045762
enh40107    1  153896400  153897400      2       1  150064        2.061     0.019652
enh40108    1  153900300  153901300      4       1  150064       3.2485   0.00058017
enh40109    1  153916400  153917400      3       2  150064        2.213     0.013448
enh40110    1  153919100  153920100      1       1  150064       2.1821      0.01455
enh40112    1  153931400  153932400      5       3  150064       2.2696     0.011615
enh40113    1  153938600  153939600      2       1  150064       2.9598    0.0015392
enh40114    1  153941200  153942200      3       1  150064       2.4604    0.0069387
enh40115    1  153948000  153949000      2       1  150064       2.2278     0.012946
enh40120    1  153973900  153974900      1       1  150064       2.0022      0.02263
enh40128    1  154178800  154179800      1       1  150064        2.341     0.009617
enh40132    1  154245800  154246800      1       1  150064       2.0864      0.01847
enh40139    1  154395600  154396600      4       2  150064       2.1786      0.01468
enh40141    1  154405000  154406000      3       2  150064       1.8075     0.035343
enh40142    1  154414300  154415300      1       1  150064       1.7906      0.03668
enh40148    1  154528200  154529200      1       1  150064       2.2665      0.01171
enh40158    1  154589400  154590400      5       2  150064       1.7809     0.037463
enh40175    1  154779200  154780200      6       3  150064       2.0366     0.020846
enh40176    1  154782000  154783000      3       2  150064       2.5862     0.004852
enh40178    1  154795000  154796000      7       3  150064       3.4024     0.000334
enh40182    1  154821800  154822800      2       1  150064       2.5787    0.0049582
enh40183    1  154823800  154824800      4       1  150064       2.8322    0.0023112
enh40184    1  154832300  154833300      5       2  150064       2.9623    0.0015266
enh40186    1  154842400  154843400      1       1  150064       3.8504    5.896e-05
enh40187    1  154850400  154851400      2       1  150064       3.2677   0.00054205
enh40188    1  154868900  154869900      3       1  150064       3.8597   5.6773e-05
enh40190    1  154910300  154911300      3       1  150064       3.6817   0.00011585
enh40191    1  154914600  154915600      2       1  150064       3.8289   6.4357e-05
enh40192    1  154925300  154926300      1       1  150064       2.1154       0.0172
enh40200    1  154977800  154978800      1       1  150064       2.6744     0.003743
enh40202    1  154988800  154989800      2       1  150064       1.7026     0.044321
enh40203    1  154990800  154991800      1       1  150064       2.3559      0.00924
enh40204    1  155017000  155018000      2       1  150064       2.4019    0.0081556
enh40217    1  155111200  155112200      2       1  150064       1.7452     0.040475
enh40221    1  155147800  155148800      3       2  150064       1.8078     0.035319
enh40226    1  155175600  155176600      1       1  150064       1.7265      0.04213
enh40229    1  155194500  155195500      3       1  150064       1.9033     0.028501
enh40232    1  155214900  155215900      1       1  150064       2.2046      0.01374
enh40234    1  155222800  155223800      1       1  150064       2.1998      0.01391
enh40236    1  155230000  155231000      1       1  150064       2.0678      0.01933
enh40238    1  155241200  155242200      2       1  150064       2.0835     0.018604
enh40240    1  155248700  155249700      1       1  150064       2.5461     0.005447
enh40242    1  155275600  155276600      1       1  150064       2.4305      0.00754
enh40243    1  155277100  155278100      2       1  150064       2.5297     0.005708
enh40253    1  155605600  155606600      1       1  150064       2.7108     0.003356
enh40254    1  155618200  155619200      2       1  150064       1.8937     0.029134
enh40256    1  155688400  155689400      1       1  150064       2.2445       0.0124
enh40262    1  155862800  155863800      1       1  150064       3.1041    0.0009543
enh40263    1  155879200  155880200      3       1  150064       2.5211    0.0058489
enh40265    1  155900000  155901000      1       1  150064       2.1215      0.01694
enh40266    1  155910400  155911400      2       1  150064          1.7     0.044562
enh40267    1  155914300  155915300      2       1  150064        1.843     0.032664
enh40272    1  155943300  155944300      1       1  150064        2.173      0.01489
enh40275    1  155958800  155959800      1       1  150064       2.1154       0.0172
enh40276    1  155960300  155961300      1       1  150064       2.0103       0.0222
enh40280    1  155995600  155996600      5       3  150064       1.6783      0.04664
enh40286    1  156040000  156041000      1       1  150064       2.1843      0.01447
enh40287    1  156042700  156043700      3       2  150064       2.2902     0.011005
enh40289    1  156059600  156060600      2       1  150064       1.8628     0.031249
enh40290    1  156066000  156067000      1       1  150064       1.6961      0.04493
enh40292    1  156070200  156071200      1       1  150064       1.9914      0.02322
enh40295    1  156082600  156083600      3       1  150064       1.8479     0.032306
enh40298    1  156088100  156089100      2       1  150064       1.6642     0.048041
enh40305    1  156120600  156121600      3       2  150064       2.1271     0.016705
enh40345    1  156711400  156712400      4       2  150064       2.4346    0.0074544
enh40382    1  157961900  157962900      1       1  150064        1.748      0.04023
enh40384    1  157970400  157971400      1       1  150064       1.7657      0.03872
enh40408    1  158068400  158069400      2       1  150064       2.8713    0.0020439
enh40426    1  159095400  159096400      1       1  150064       2.0097      0.02223
enh40431    1  159156100  159157100      3       2  150064       2.0041     0.022528
enh40434    1  159188400  159189400      3       1  150064       1.9846     0.023596
enh40447    1  159993000  159994000      2       1  150064       1.9775     0.023994
enh40456    1  160069000  160070000      1       1  150064       2.4918     0.006355
enh40468    1  160162400  160163400      4       2  150064       1.6516     0.049309
enh40469    1  160173900  160174900      1       1  150064       3.0586     0.001112
enh40473    1  160214700  160215700      2       1  150064       2.6204    0.0043915
enh40474    1  160227100  160228100      1       1  150064       2.5181       0.0059
enh40479    1  160277100  160278100      1       1  150064       2.2959      0.01084
enh40480    1  160309800  160310800      1       1  150064       2.7614     0.002878
enh40481    1  160314100  160315100      1       1  150064       2.4281     0.007589
enh40482    1  160332000  160333000      2       1  150064       2.1367     0.016313
enh40484    1  160344100  160345100      2       1  150064       2.0206     0.021659
enh40489    1  160375700  160376700      4       2  150064       1.7151     0.043159
enh40490    1  160377200  160378200      4       1  150064        1.883     0.029852
enh40537    1  161179400  161180400      1       1  150064       2.1338      0.01643
enh40542    1  161255100  161256100      4       2  150064       2.3645    0.0090274
enh40583    1  162160800  162161800      6       3  150064       2.0122       0.0221
enh40585    1  162165800  162166800      4       2  150064       1.7198     0.042738
enh40587    1  162176600  162177600      4       2  150064        1.833     0.033404
enh40588    1  162184000  162185000      6       2  150064       1.6906     0.045461
enh40596    1  162201600  162202600      4       2  150064       1.7146     0.043207
enh40616    1  162529800  162530800      2       1  150064       1.9254      0.02709
enh40624    1  163125000  163126000      3       1  150064       3.3011   0.00048148
enh40625    1  163136200  163137200      3       2  150064       2.9387     0.001648
enh40628    1  163266700  163267700      5       2  150064       1.8959     0.028986
enh40629    1  163268000  163269000      9       4  150064       2.1045     0.017665
enh40630    1  163289800  163290800      2       1  150064       1.8664     0.030993
enh40635    1  163412400  163413400      1       1  150064       1.7499      0.04007
enh40642    1  163716500  163717500      6       2  150064        3.695   0.00010994
enh40677    1  164597900  164598900      1       1  150064       2.1757      0.01479
enh40703    1  164740400  164741400      3       2  150064       1.9975     0.022883
enh40707    1  164770400  164771400      1       1  150064       2.0377      0.02079
enh40709    1  164811800  164812800      3       1  150064       1.7358     0.041301
enh40718    1  165403500  165404500      2       1  150064       2.3248     0.010042
enh40722    1  165570600  165571600      8       4  150064       1.9019     0.028591
enh40724    1  165604000  165605000      2       1  150064       1.7128     0.043377
enh40726    1  165721200  165722200      4       2  150064       2.4999    0.0062122
enh40728    1  165739100  165740100      2       1  150064       2.3176     0.010235
enh40733    1  165808000  165809000      2       1  150064       1.7074     0.043875
enh40734    1  165811100  165812100      4       2  150064       2.0756     0.018967
enh40735    1  165813000  165814000      4       2  150064       2.1886     0.014313
enh40736    1  165820000  165821000      1       1  150064       2.3718     0.008852
enh40737    1  165823000  165824000      1       1  150064       2.4075     0.008032
enh40738    1  165826400  165827400      1       1  150064       3.3004    0.0004828
enh40746    1  166777800  166778800      3       1  150064       1.9984     0.022836
enh40751    1  166843200  166844200      2       1  150064       3.4847   0.00024635
enh40753    1  166856900  166857900      4       2  150064       3.5856   0.00016817
enh40758    1  166940500  166941500      1       1  150064       3.7546     8.68e-05
enh40770    1  167118000  167119000      4       2  150064       2.2735     0.011499
enh40772    1  167131700  167132700      7       3  150064       1.8686     0.030841
enh40777    1  167187800  167188800      1       1  150064       2.7692      0.00281
enh40785    1  167240300  167241300      2       1  150064        1.824     0.034075
enh40790    1  167270400  167271400      1       1  150064       1.9178      0.02757
enh40799    1  167393200  167394200      3       2  150064       2.0935     0.018154
enh40811    1  167470800  167471800      4       1  150064       1.6964     0.044905
enh40852    1  168356300  168357300      3       2  150064       2.2226     0.013122
enh40884    1  169714400  169715400      1       1  150064       2.2949      0.01087
enh40889    1  169860200  169861200      4       2  150064       1.8634     0.031205
enh40934    1  171751900  171752900      3       1  150064       2.1709     0.014968
enh40937    1  171879100  171880100      2       1  150064       2.0567     0.019859
enh40950    1  172312000  172313000      2       1  150064       1.8722     0.030589
enh40956    1  172352400  172353400      2       1  150064       2.4364    0.0074169
enh40957    1  172359400  172360400      6       2  150064       2.4499    0.0071439
enh40959    1  172363200  172364200      6       2  150064       1.8056     0.035494
enh40960    1  172368100  172369100      3       2  150064       1.9916     0.023205
enh40968    1  172500000  172501000      3       2  150064       1.6888     0.045631
enh40990    1  173389000  173390000      5       2  150064       2.6576    0.0039345
enh40992    1  173412800  173413800      2       1  150064       1.6951     0.045027
enh40994    1  173417300  173418300      3       1  150064       2.7534    0.0029487
enh40995    1  173422800  173423800      2       1  150064       2.2138     0.013423
enh40997    1  173448900  173449900      2       1  150064       2.3269    0.0099847
enh41000    1  173489600  173490600      1       1  150064       2.3268     0.009988
enh41001    1  173497100  173498100      3       2  150064       1.9202     0.027416
enh41006    1  173685900  173686900      1       1  150064       3.4989    0.0002336
enh41009    1  173822000  173823000      1       1  150064        3.358    0.0003926
enh41010    1  173831700  173832700      8       3  150064       2.7711    0.0027936
enh41011    1  173838600  173839600      2       1  150064       3.0471    0.0011552
enh41012    1  173857400  173858400      1       1  150064       3.5059    0.0002275
enh41013    1  173869200  173870200      4       2  150064       3.3906   0.00034876
enh41014    1  173970200  173971200      2       1  150064       3.2422   0.00059298
enh41015    1  173987900  173988900      1       1  150064       3.4233    0.0003093
enh41017    1  174020800  174021800      3       1  150064       3.5117   0.00022261
enh41020    1  174129600  174130600      2       1  150064       3.0947   0.00098495
enh41022    1  174231800  174232800      5       3  150064       3.7266   9.7057e-05
enh41025    1  174595400  174596400      3       2  150064       3.2358   0.00060645
enh41026    1  174621900  174622900      5       3  150064       2.5977    0.0046928
enh41027    1  174767700  174768700      1       1  150064       3.2494    0.0005783
enh41031    1  174840800  174841800      2       1  150064       2.1364     0.016322
enh41032    1  174842700  174843700      3       2  150064       2.5724    0.0050493
enh41039    1  174959300  174960300      1       1  150064       2.1394       0.0162
enh41043    1  174998300  174999300      2       1  150064       1.9851     0.023567
enh41047    1  175040700  175041700      3       2  150064       1.7792     0.037602
enh41052    1  175152200  175153200      3       2  150064       2.9979    0.0013592
enh41058    1  175686600  175687600      6       2  150064       3.5632   0.00018321
enh41059    1  175753400  175754400      7       3  150064       2.8963     0.001888
enh41062    1  175800800  175801800      2       1  150064       3.3527    0.0004002
enh41068    1  176027700  176028700      3       2  150064       1.9474     0.025746
enh41070    1  176625500  176626500      3       2  150064       1.8445     0.032556
enh41071    1  176872700  176873700      4       2  150064       2.4694    0.0067663
enh41072    1  176952700  176953700      5       2  150064       1.7825     0.037332
enh41073    1  176965200  176966200      1       1  150064       2.6149     0.004463
enh41076    1  177279800  177280800      2       1  150064       4.7768   8.9065e-07
enh41079    1  177753700  177754700      3       2  150064       2.4862    0.0064556
enh41081    1  177763800  177764800      2       1  150064       3.4203   0.00031278
enh41090    1  178029900  178030900      4       2  150064        2.698    0.0034877
enh41099    1  178142000  178143000      3       2  150064       2.1867     0.014381
enh41116    1  178314800  178315800      1       1  150064       1.7373      0.04117
enh41119    1  178357600  178358600      1       1  150064       1.8337      0.03335
enh41122    1  178395600  178396600      2       1  150064       1.8075     0.035345
enh41135    1  178620600  178621600      2       1  150064       1.7408     0.040858
enh41146    1  178942400  178943400      1       1  150064       2.9835     0.001425
enh41161    1  179112000  179113000      3       1  150064       1.7358     0.041304
enh41174    1  179844500  179845500      1       1  150064       1.9217      0.02732
enh41195    1  180496000  180497000      4       2  150064       1.8978     0.028859
enh41197    1  180516000  180517000      2       1  150064       1.9909     0.023244
enh41210    1  180810900  180811900      2       1  150064       1.9967     0.022931
enh41215    1  180867500  180868500      4       2  150064       2.7679     0.002821
enh41254    1  182118200  182119200      2       1  150064       2.1035     0.017711
enh41268    1  182362800  182363800      2       1  150064       1.9988     0.022814
enh41278    1  182631100  182632100      1       1  150064       1.7513      0.03995
enh41281    1  182640000  182641000      5       1  150064       2.7871    0.0026587
enh41283    1  182668300  182669300      4       2  150064       3.3869   0.00035343
enh41284    1  182708400  182709400      3       2  150064       2.2149     0.013382
enh41287    1  182750900  182751900      1       1  150064       3.4569    0.0002732
enh41288    1  182753600  182754600      6       2  150064       2.4773    0.0066189
enh41295    1  182926800  182927800      5       2  150064       2.4399    0.0073463
enh41330    1  183289700  183290700      5       2  150064       2.2454     0.012372
enh41331    1  183292500  183293500      1       1  150064       2.7287     0.003179
enh41334    1  183322500  183323500      1       1  150064       2.3222      0.01011
enh41337    1  183373100  183374100      3       1  150064       2.3074     0.010516
enh41382    1  183996300  183997300      1       1  150064       1.7247      0.04229
enh41386    1  184022100  184023100      2       1  150064       2.1799     0.014632
enh41389    1  184037300  184038300      2       1  150064       1.7625      0.03899
enh41392    1  184168500  184169500      4       2  150064       1.9522     0.025458
enh41393    1  184187200  184188200      1       1  150064       3.4707    0.0002596
enh41408    1  184449500  184450500      5       3  150064       2.4434    0.0072758
enh41410    1  184459000  184460000      3       2  150064       2.5246    0.0057912
enh41411    1  184460700  184461700      4       2  150064       2.2105     0.013535
enh41412    1  184463800  184464800      5       2  150064       2.5655    0.0051507
enh41415    1  184476400  184477400      1       1  150064       2.4618     0.006913
enh41418    1  184524200  184525200      3       2  150064        1.762     0.039038
enh41420    1  184543600  184544600      4       2  150064        1.876      0.03033
enh41427    1  184638200  184639200      1       1  150064       1.7861      0.03704
enh41434    1  184869200  184870200      2       1  150064       1.9275     0.026959
enh41437    1  185026600  185027600      3       2  150064         2.91    0.0018069
enh41442    1  185127400  185128400      1       1  150064       1.9047      0.02841
enh41466    1  186346000  186347000      1       1  150064       1.7256      0.04221
enh41476    1  187445800  187446800      2       1  150064       1.7762     0.037854
enh41481    1  188911000  188912000      1       1  150064       2.1024      0.01776
enh41483    1  189283800  189284800      1       1  150064       2.7304     0.003163
enh41484    1  189284500  189285500      1       1  150064       2.7304     0.003163
enh41494    1  190904900  190905900      3       2  150064       4.0556   2.5005e-05
enh41495    1  190919000  190920000      3       2  150064       3.3067   0.00047208
enh41496    1  191143100  191144100      3       2  150064       2.8034     0.002528
enh41508    1  192645400  192646400      1       1  150064       1.9943      0.02306
enh41514    1  192795700  192796700      4       2  150064       2.5129     0.005988
enh41516    1  192856300  192857300      4       2  150064       2.2139     0.013417
enh41521    1  193072100  193073100      1       1  150064       3.0838     0.001022
enh41522    1  193074900  193075900      7       3  150064       1.7524     0.039849
enh41524    1  193082300  193083300      4       2  150064       2.6756    0.0037302
enh41526    1  193089800  193090800      2       1  150064       3.0646    0.0010898
enh41527    1  193093400  193094400      1       1  150064       3.2099     0.000664
enh41530    1  193185700  193186700      4       2  150064       2.0235     0.021512
enh41532    1  193226600  193227600      4       2  150064       2.0373     0.020809
enh41533    1  193305200  193306200      3       1  150064       2.8829    0.0019702
enh41534    1  193317400  193318400      2       1  150064       2.4488    0.0071664
enh41542    1  193558400  193559400      4       1  150064       1.7019     0.044389
enh41554    1  194411200  194412200      1       1  150064         1.71      0.04363
enh41557    1  195129600  195130600      4       1  150064       1.9973     0.022894
enh41573    1  196313500  196314500      3       2  150064       2.1098     0.017439
enh41574    1  196369800  196370800      1       1  150064       2.2115       0.0135
enh41585    1  197166000  197167000      2       1  150064       3.1732   0.00075396
enh41595    1  197438700  197439700      1       1  150064       2.7426     0.003048
enh41600    1  197742000  197743000      2       1  150064       1.9392      0.02624
enh41602    1  197783000  197784000      2       1  150064       1.9107     0.028022
enh41619    1  198574600  198575600      4       2  150064        1.812     0.034995
enh41623    1  198650600  198651600      2       1  150064       2.0886     0.018371
enh41624    1  198669700  198670700      5       3  150064       2.0499     0.020188
enh41625    1  198757300  198758300      2       1  150064        2.529    0.0057187
enh41632    1  198891700  198892700      1       1  150064       1.6523      0.04924
enh41653    1  200141900  200142900      5       2  150064       2.2635     0.011803
enh41656    1  200201800  200202800      3       1  150064       2.6955    0.0035146
enh41657    1  200202200  200203200      2       1  150064       2.0258     0.021395
enh41661    1  200258900  200259900      2       1  150064       2.7771    0.0027421
enh41665    1  200299500  200300500      2       1  150064       2.9779    0.0014514
enh41666    1  200305700  200306700      3       1  150064       2.5561     0.005292
enh41668    1  200333100  200334100      1       1  150064       2.9197     0.001752
enh41673    1  200361000  200362000      3       1  150064       2.8672    0.0020704
enh41674    1  200369400  200370400      3       2  150064       2.8092    0.0024833
enh41677    1  200452700  200453700      4       1  150064       2.1779     0.014706
enh41678    1  200457300  200458300      3       2  150064       2.6382    0.0041671
enh41687    1  200679000  200680000      3       1  150064       2.0678     0.019328
enh41693    1  200771500  200772500      1       1  150064       2.3823     0.008602
enh41698    1  200864500  200865500      1       1  150064       2.5305     0.005695
enh41700    1  200928300  200929300      7       4  150064       3.0968   0.00097813
enh41704    1  200989100  200990100      4       2  150064       3.7517   8.7833e-05
enh41706    1  201007400  201008400      2       1  150064       3.4422   0.00028855
enh41707    1  201023000  201024000      5       1  150064       2.9686    0.0014956
enh41712    1  201053200  201054200      3       2  150064       1.8395     0.032922
enh41721    1  201278000  201279000      2       1  150064       1.7746     0.037982
enh41731    1  201434600  201435600      5       2  150064       1.8656      0.03105
enh41778    1  201730300  201731300      1       1  150064       3.9018    4.774e-05
enh41781    1  201797200  201798200      3       2  150064       2.6745    0.0037417
enh41782    1  201800100  201801100      7       3  150064       1.6652     0.047941
enh41784    1  201811300  201812300      4       2  150064       2.3203     0.010162
enh41785    1  201818500  201819500      1       1  150064       1.6978      0.04477
enh41786    1  201864900  201865900      1       1  150064       1.6949      0.04505
enh41787    1  201872000  201873000      3       1  150064       2.6912      0.00356
enh41788    1  201873700  201874700      2       1  150064       2.1693     0.015029
enh41789    1  201880700  201881700      1       1  150064       2.2476       0.0123
enh41835    1  202587500  202588500      1       1  150064       1.7735      0.03807
enh41850    1  202927800  202928800      2       1  150064       1.6632     0.048132
enh41855    1  203051500  203052500      2       1  150064       1.7998     0.035948
enh41938    1  204045900  204046900      3       2  150064       2.2373     0.012635
enh41940    1  204051600  204052600      1       1  150064       2.9675     0.001501
enh41941    1  204057300  204058300      2       1  150064        3.731    9.535e-05
enh41944    1  204064400  204065400      2       1  150064       3.4118   0.00032269
enh41945    1  204065700  204066700      3       2  150064        1.942     0.026067
enh41958    1  204244900  204245900      2       1  150064       2.0677     0.019336
enh41982    1  204415800  204416800      2       1  150064        1.882      0.02992
enh41983    1  204419600  204420600      3       1  150064       1.7121     0.043436
enh41984    1  204422000  204423000      4       1  150064       1.9812     0.023783
enh41985    1  204425000  204426000      4       1  150064        1.987      0.02346
enh41986    1  204435300  204436300      2       1  150064       2.0783     0.018842
enh41990    1  204450300  204451300      6       2  150064       3.5434   0.00019752
enh41991    1  204452600  204453600      2       1  150064       1.8526      0.03197
enh41992    1  204460200  204461200      1       1  150064       3.1976     0.000693
enh41998    1  204529200  204530200      2       1  150064       2.8064     0.002505
enh41999    1  204535100  204536100      4       2  150064        1.987     0.023462
enh42000    1  204542000  204543000      5       2  150064       2.9395    0.0016438
enh42002    1  204547600  204548600      5       3  150064       1.8029     0.035699
enh42003    1  204553800  204554800      2       1  150064       2.2901     0.011007
enh42005    1  204592900  204593900      1       1  150064       3.3053    0.0004743
enh42006    1  204599200  204600200      7       2  150064       2.8487    0.0021949
enh42008    1  204607300  204608300      6       3  150064       3.6548   0.00012869
enh42027    1  204981400  204982400      2       1  150064       1.9512     0.025517
enh42032    1  205030600  205031600      3       1  150064       3.9982   3.1909e-05
enh42033    1  205088900  205089900      4       1  150064       2.0429      0.02053
enh42035    1  205107000  205108000      3       1  150064        3.887   5.0745e-05
enh42036    1  205110600  205111600      4       2  150064       3.4959   0.00023627
enh42037    1  205113700  205114700      1       1  150064       2.8371     0.002276
enh42038    1  205144300  205145300      2       1  150064       4.1479   1.6775e-05
enh42039    1  205152400  205153400      4       1  150064       4.0881   2.1748e-05
enh42040    1  205156900  205157900      3       2  150064       4.5786   2.3407e-06
enh42041    1  205158200  205159200      2       1  150064       3.5047   0.00022854
enh42043    1  205173100  205174100      4       1  150064       4.1403    1.734e-05
enh42044    1  205178400  205179400      2       1  150064       3.9688   3.6121e-05
enh42045    1  205181000  205182000      2       1  150064       2.9775    0.0014529
enh42047    1  205198700  205199700      5       2  150064       2.9599    0.0015387
enh42048    1  205216100  205217100      4       2  150064       2.4166    0.0078334
enh42049    1  205218000  205219000      3       2  150064       2.3691    0.0089157
enh42064    1  205326300  205327300      6       2  150064       2.2008     0.013874
enh42074    1  205460900  205461900      7       3  150064       1.6965     0.044893
enh42093    1  205656200  205657200      3       2  150064       1.6582     0.048634
enh42094    1  205658300  205659300      5       3  150064       2.0099     0.022223
enh42095    1  205662400  205663400      3       2  150064       2.1211     0.016956
enh42103    1  205779700  205780700      1       1  150064       2.4157     0.007853
enh42121    1  206645400  206646400      6       3  150064       1.6566     0.048801
enh42146    1  207219400  207220400      2       1  150064       3.2002   0.00068663
enh42151    1  207922000  207923000      2       1  150064       2.8682    0.0020642
enh42152    1  207923500  207924500      2       1  150064       3.7753   7.9905e-05
enh42153    1  207928300  207929300      1       1  150064       3.3754    0.0003685
enh42154    1  207981400  207982400      1       1  150064       2.4355     0.007435
enh42157    1  207997300  207998300      3       2  150064       3.7363   9.3371e-05
enh42158    1  207999300  208000300      4       2  150064       3.8727   5.3817e-05
enh42159    1  208015000  208016000      2       1  150064       1.8245     0.034038
enh42160    1  208026200  208027200      6       3  150064       2.7576     0.002911
enh42161    1  208027000  208028000      5       2  150064       2.5639    0.0051757
enh42162    1  208031800  208032800      6       3  150064       3.0814    0.0010301
enh42177    1  208276800  208277800      4       2  150064       2.1413     0.016123
enh42178    1  208278900  208279900      3       1  150064       2.4234    0.0076875
enh42181    1  208284900  208285900      3       1  150064       1.8172     0.034596
enh42182    1  208293400  208294400      4       1  150064       2.0968     0.018006
enh42183    1  208301000  208302000     10       2  150064       3.0871    0.0010106
enh42184    1  208305000  208306000      2       1  150064       3.2442   0.00058896
enh42199    1  208380700  208381700      3       1  150064       1.9987     0.022822
enh42202    1  208392700  208393700      2       1  150064       2.4943    0.0063098
enh42206    1  208405800  208406800      3       2  150064       2.6148    0.0044643
enh42207    1  208409100  208410100      5       2  150064        2.023     0.021538
enh42229    1  209571600  209572600      1       1  150064       2.1746      0.01483
enh42252    1  210245500  210246500      1       1  150064       1.7368      0.04121
enh42286    1  211421000  211422000      3       2  150064       2.3593    0.0091543
enh42301    1  211667000  211668000      7       4  150064       1.8793     0.030099
enh42302    1  211687200  211688200      5       2  150064       1.6472     0.049762
enh42334    1  212460800  212461800      2       1  150064       1.9208     0.027376
enh42339    1  212483200  212484200      1       1  150064       2.2238      0.01308
enh42343    1  212604800  212605800      6       3  150064       1.8601     0.031435
enh42344    1  212606900  212607900      1       1  150064       2.1962      0.01404
enh42407    1  214421900  214422900      2       1  150064        1.672     0.047259
enh42408    1  214432600  214433600      1       1  150064       3.8431    6.075e-05
enh42415    1  214469200  214470200      3       2  150064        2.316     0.010278
enh42418    1  214500600  214501600      5       2  150064       2.2221     0.013137
enh42420    1  214510600  214511600      4       2  150064       2.3236     0.010075
enh42421    1  214522800  214523800      2       1  150064       2.3815    0.0086217
enh42434    1  214633600  214634600      8       2  150064       1.7924     0.036531
enh42436    1  214644400  214645400     13       2  150064       1.6916     0.045362
enh42443    1  214678200  214679200      7       3  150064       2.4687    0.0067796
enh42453    1  214721800  214722800      2       1  150064        2.346    0.0094877
enh42539    1  218632900  218633900      2       1  150064       2.0383     0.020761
enh42581    1  220217200  220218200      3       2  150064       1.6894     0.045571
enh42582    1  220263400  220264400      5       3  150064       1.7708     0.038297
enh42583    1  220266300  220267300      2       1  150064        2.041     0.020624
enh42590    1  220447000  220448000      2       1  150064       1.6588     0.048577
enh42600    1  220624400  220625400      3       2  150064       1.7656     0.038733
enh42612    1  221456800  221457800      4       2  150064          2.4    0.0081972
enh42620    1  221885900  221886900      1       1  150064       1.7438       0.0406
enh42622    1  221889200  221890200      1       1  150064       2.0218       0.0216
enh42625    1  221912600  221913600      3       1  150064       1.8928     0.029189
enh42637    1  222628000  222629000      3       1  150064       2.8637    0.0020939
enh42641    1  222763900  222764900      2       1  150064       1.9374     0.026347
enh42642    1  222792900  222793900      3       1  150064       1.7014     0.044431
enh42643    1  222816000  222817000      1       1  150064       2.1669      0.01512
enh42653    1  223038700  223039700      3       2  150064       1.7948     0.036343
enh42677    1  223840300  223841300      6       2  150064       2.2187     0.013252
enh42678    1  223888300  223889300      1       1  150064       1.9712      0.02435
enh42680    1  223899000  223900000      5       2  150064       3.3426   0.00041503
enh42682    1  223903500  223904500      4       2  150064       3.1892   0.00071345
enh42683    1  223906100  223907100     10       3  150064       3.1769   0.00074424
enh42684    1  223913100  223914100      1       1  150064       2.8498     0.002187
enh42685    1  223914000  223915000      1       1  150064       2.9057     0.001832
enh42686    1  223915400  223916400      3       1  150064       2.7735    0.0027725
enh42688    1  223921000  223922000      1       1  150064       2.7258     0.003207
enh42689    1  223952600  223953600      3       1  150064       2.5186    0.0058919
enh42690    1  223959300  223960300      4       2  150064       3.7196   9.9754e-05
enh42692    1  223968600  223969600      1       1  150064       3.5079    0.0002258
enh42693    1  223979600  223980600      2       1  150064       3.0106    0.0013035
enh42694    1  224008200  224009200      2       1  150064       1.7727      0.03814
enh42696    1  224019800  224020800      3       2  150064       2.6515    0.0040064
enh42697    1  224022200  224023200      4       2  150064       2.3135     0.010346
enh42698    1  224023600  224024600      1       1  150064       3.4465     0.000284
enh42699    1  224025300  224026300      2       1  150064       2.0076     0.022345
enh42700    1  224028000  224029000      2       1  150064       1.8336     0.033354
enh42725    1  224546700  224547700      4       2  150064        2.912    0.0017959
enh42726    1  224617500  224618500      2       1  150064       1.9301       0.0268
enh42727    1  224623600  224624600      2       1  150064       2.0591     0.019744
enh42729    1  224644200  224645200      4       2  150064       1.9456     0.025854
enh42730    1  224685000  224686000      1       1  150064       2.0878      0.01841
enh42731    1  224686500  224687500      6       3  150064       2.2552     0.012062
enh42733    1  224689800  224690800      3       2  150064       3.2519   0.00057309
enh42741    1  224872300  224873300      5       2  150064       2.2876     0.011079
enh42745    1  224926800  224927800      2       1  150064       1.8019     0.035784
enh42793    1  225934400  225935400      3       2  150064       2.1402      0.01617
enh42802    1  226000900  226001900      2       1  150064       1.9678     0.024547
enh42804    1  226011700  226012700      7       3  150064       2.6815    0.0036648
enh42805    1  226013000  226014000      3       2  150064       2.0645     0.019485
enh42806    1  226065500  226066500      2       1  150064       2.4151    0.0078645
enh42807    1  226067600  226068600      2       1  150064       1.8706     0.030701
enh42808    1  226077500  226078500      4       2  150064       2.0269     0.021338
enh42809    1  226084300  226085300      2       1  150064       1.8774     0.030233
enh42810    1  226086300  226087300      5       1  150064       1.7105     0.043587
enh42816    1  226184400  226185400      2       1  150064        1.676     0.046864
enh42820    1  226254300  226255300      2       1  150064       2.7206    0.0032585
enh42823    1  226295000  226296000      3       2  150064        2.058     0.019796
enh42825    1  226299600  226300600      3       2  150064       1.8205     0.034338
enh42827    1  226311800  226312800      3       2  150064       2.8807    0.0019837
enh42830    1  226315700  226316700      2       1  150064       2.0586     0.019769
enh42831    1  226322900  226323900      2       1  150064       2.2549     0.012069
enh42838    1  226402800  226403800      1       1  150064       1.8274      0.03382
enh42839    1  226408000  226409000      3       1  150064       2.4499    0.0071443
enh42840    1  226460000  226461000      1       1  150064       2.2138      0.01342
enh42846    1  226611800  226612800      8       2  150064       1.7244      0.04232
enh42857    1  226851600  226852600      2       1  150064        1.695     0.045036
enh42865    1  226891200  226892200      2       1  150064       2.8155    0.0024351
enh42866    1  226896000  226897000      3       2  150064       2.3533    0.0093048
enh42867    1  226898400  226899400      1       1  150064       2.4902     0.006384
enh42868    1  226900200  226901200      2       1  150064        2.564    0.0051738
enh42871    1  226914700  226915700      3       2  150064       1.8692     0.030796
enh42872    1  226918600  226919600      2       1  150064       1.8456     0.032478
enh42875    1  226951400  226952400      1       1  150064       2.1459      0.01594
enh42880    1  227015000  227016000      3       1  150064       2.1328     0.016472
enh42891    1  227183000  227184000      6       1  150064       1.7068     0.043932
enh42900    1  227531500  227532500      5       2  150064       1.8518     0.032026
enh42901    1  227544600  227545600      5       2  150064        2.537    0.0055896
enh42943    1  228873400  228874400      8       4  150064       1.8978     0.028863
enh42953    1  229036000  229037000      2       1  150064       1.7754     0.037917
enh42958    1  229104300  229105300      5       2  150064       2.0285     0.021257
enh42962    1  229163300  229164300      1       1  150064       1.8157      0.03471
enh43012    1  230237100  230238100      9       2  150064       3.6425     0.000135
enh43013    1  230239200  230240200      3       1  150064       3.5544   0.00018939
enh43014    1  230241000  230242000      6       2  150064       4.1406    1.732e-05
enh43015    1  230245800  230246800      3       2  150064       2.8303    0.0023255
enh43016    1  230248100  230249100      2       1  150064       3.1926    0.0007051
enh43019    1  230263300  230264300     10       3  150064       3.2148   0.00065264
enh43020    1  230272200  230273200     11       5  150064       3.1965   0.00069557
enh43021    1  230276100  230277100      5       3  150064       1.7597     0.039231
enh43029    1  230310500  230311500      7       2  150064       1.9523     0.025453
enh43030    1  230311300  230312300      5       3  150064       2.1821     0.014552
enh43033    1  230322000  230323000      5       2  150064       1.7516     0.039924
enh43034    1  230328600  230329600      4       2  150064       1.6655     0.047909
enh43040    1  230406400  230407400      1       1  150064       2.4014     0.008167
enh43047    1  230517500  230518500      3       1  150064       1.7582     0.039356
enh43093    1  231654100  231655100      1       1  150064       1.7739      0.03804
enh43134    1  232502800  232503800      2       1  150064       1.9408     0.026144
enh43137    1  232573700  232574700      3       1  150064       2.5378    0.0055771
enh43138    1  232589900  232590900      3       1  150064       2.8087    0.0024873
enh43140    1  232595500  232596500      7       2  150064       3.0243    0.0012461
enh43141    1  232598000  232599000      6       2  150064       2.4765    0.0066346
enh43142    1  232608500  232609500      2       1  150064       1.9085     0.028161
enh43143    1  232613200  232614200      1       1  150064       1.8193      0.03443
enh43193    1  233396900  233397900      7       3  150064       1.6752     0.046948
enh43204    1  234361600  234362600      1       1  150064       1.8965      0.02895
enh43208    1  234611500  234612500     10       3  150064       1.8371     0.033097
enh43210    1  234626400  234627400      8       4  150064       2.4821    0.0065312
enh43211    1  234630500  234631500      5       2  150064       1.9164     0.027658
enh43212    1  234634300  234635300      7       3  150064       2.6283    0.0042902
enh43213    1  234635800  234636800      4       2  150064       2.2282     0.012934
enh43215    1  234648000  234649000      5       2  150064       1.6483     0.049641
enh43216    1  234651000  234652000      2       1  150064       2.7282    0.0031841
enh43224    1  234706000  234707000      5       2  150064       3.0113    0.0013005
enh43246    1  234895700  234896700      3       2  150064       1.7982     0.036074
enh43297    1  235805700  235806700      5       2  150064       2.0067     0.022393
enh43318    1  236665700  236666700      1       1  150064       1.7372      0.04118
enh43336    1  237995800  237996800      2       1  150064       1.7022     0.044356
enh43341    1  238139300  238140300      2       1  150064       2.1635      0.01525
enh43344    1  238340700  238341700      3       1  150064       2.0903     0.018295
enh43354    1  239288800  239289800      5       2  150064       2.4037    0.0081155
enh43355    1  239405800  239406800      1       1  150064       1.9456      0.02585
enh43366    1  240218500  240219500     17       2  150064       3.9071   4.6697e-05
enh43385    1  241197100  241198100      3       1  150064       2.1666     0.015133
enh43389    1  241365600  241366600      4       2  150064        1.892     0.029245
enh43392    1  241790800  241791800      6       2  150064       2.5618    0.0052061
enh43393    1  241800000  241801000      6       3  150064         1.78     0.037537
enh43417    1  243368300  243369300      1       1  150064       3.2555    0.0005659
enh43418    1  243413700  243414700      3       2  150064       4.2886   8.9917e-06
enh43419    1  243420100  243421100      1       1  150064       4.8412    6.453e-07
enh43420    1  243432300  243433300      1       1  150064       4.8999    4.794e-07
enh43422    1  243449400  243450400      1       1  150064       4.8785    5.346e-07
enh43424    1  243469600  243470600      4       2  150064       3.9416   4.0462e-05
enh43429    1  243558100  243559100      2       1  150064       1.9029     0.028525
enh43432    1  243578600  243579600      3       2  150064       2.8681    0.0020645
enh43434    1  243603600  243604600      2       1  150064       2.6914    0.0035571
enh43437    1  243619100  243620100      2       1  150064        3.918   4.4635e-05
enh43440    1  243644800  243645800      2       1  150064       4.1066   2.0075e-05
enh43441    1  243653300  243654300      2       1  150064       3.8519   5.8594e-05
enh43443    1  243664400  243665400      3       1  150064       4.8922   4.9864e-07
enh43445    1  243677000  243678000      1       1  150064       3.9017    4.776e-05
enh43447    1  243722800  243723800      2       1  150064       4.2275   1.1816e-05
enh43452    1  243875100  243876100      2       1  150064       4.3002   8.5327e-06
enh43453    1  243877600  243878600      3       2  150064       4.8314   6.7774e-07
enh43454    1  243881000  243882000      1       1  150064       2.4984     0.006237
enh43455    1  243886000  243887000      4       2  150064       2.7669    0.0028294
enh43457    1  243901500  243902500      1       1  150064       2.1589      0.01543
enh43458    1  243909600  243910600      1       1  150064       4.8363    6.613e-07
enh43459    1  243914700  243915700      1       1  150064       2.0924       0.0182
enh43461    1  243929500  243930500      2       1  150064       3.6543   0.00012894
enh43463    1  243955200  243956200      2       1  150064       4.2876   9.0309e-06
enh43466    1  244087800  244088800      1       1  150064       4.2458    1.089e-05
enh43468    1  244093900  244094900      1       1  150064       2.6135     0.004481
enh43469    1  244094600  244095600      1       1  150064       2.6135     0.004481
enh43470    1  244131900  244132900      3       2  150064       1.8608     0.031384
enh43473    1  244175800  244176800      6       3  150064       2.4089    0.0080014
enh43481    1  244255800  244256800      5       2  150064       1.7725     0.038157
enh43491    1  244377100  244378100      8       3  150064       2.3082     0.010495
enh43506    1  244608500  244609500      2       1  150064       2.3236     0.010074
enh43544    1  245541600  245542600      8       4  150064       2.0423     0.020562
enh43546    1  245565100  245566100      4       2  150064       1.7391     0.041009
enh43548    1  245575400  245576400      7       2  150064       1.6498     0.049495
enh43561    1  245762300  245763300      6       1  150064       2.5013    0.0061871
enh43573    1  246149600  246150600      3       2  150064       2.1807     0.014603
enh43575    1  246160500  246161500     11       2  150064       1.9683     0.024514
enh43581    1  246382400  246383400     10       3  150064        2.497     0.006262
enh43582    1  246430900  246431900      6       2  150064       2.0484     0.020261
enh43583    1  246447100  246448100      3       2  150064       2.4047    0.0080937
enh43600    1  246771700  246772700      2       1  150064       2.2501      0.01222
enh43634    1  247715000  247716000      3       1  150064       2.0772     0.018894
enh43641    1  249153600  249154600      1       1  150064       1.7791      0.03761
enh49064    2     232700     233700      1       1  150064       1.8119        0.035
enh49094    2     826600     827600      5       2  150064       2.0316     0.021097
enh49095    2     899400     900400      7       3  150064       1.9381     0.026303
enh49096    2     920000     921000      5       2  150064       1.9155     0.027718
enh49098    2     974700     975700      9       2  150064       2.0979     0.017959
enh49099    2     985400     986400      3       2  150064       1.8301     0.033615
enh49100    2    1005800    1006800      2       1  150064       2.2477     0.012297
enh49113    2    1734100    1735100      4       2  150064       1.7551     0.039619
enh49114    2    1770400    1771400      4       1  150064       2.0851      0.01853
enh49124    2    2685200    2686200      3       2  150064       1.9542     0.025338
enh49130    2    2871400    2872400      2       1  150064       1.9018     0.028597
enh49138    2    3146800    3147800      2       1  150064       1.9284     0.026903
enh49141    2    3260500    3261500      5       2  150064       1.6683     0.047625
enh49144    2    3292100    3293100      4       2  150064        2.049     0.020233
enh49161    2    3621800    3622800      1       1  150064       2.0286      0.02125
enh49187    2    5375900    5376900      2       1  150064       2.8545     0.002155
enh49188    2    5390200    5391200      3       1  150064         3.32   0.00045008
enh49189    2    5404200    5405200      3       1  150064       3.5257   0.00021114
enh49191    2    5483700    5484700      2       1  150064       3.4903   0.00024125
enh49207    2    5825400    5826400      3       2  150064       2.8321    0.0023121
enh49210    2    5848100    5849100      2       1  150064       3.5651   0.00018186
enh49211    2    5864900    5865900      5       2  150064       2.0876     0.018416
enh49212    2    5867100    5868100      6       2  150064       1.8706     0.030702
enh49238    2    6321600    6322600      2       1  150064       1.7199     0.042729
enh49266    2    7055200    7056200      1       1  150064       3.6514    0.0001304
enh49267    2    7059600    7060600      3       1  150064       1.8028     0.035709
enh49268    2    7061200    7062200      5       2  150064       2.1964     0.014031
enh49269    2    7070800    7071800      4       2  150064       1.9314     0.026716
enh49290    2    7596800    7597800      1       1  150064       3.3476    0.0004075
enh49294    2    7843400    7844400      3       2  150064       1.8155     0.034725
enh49302    2    8112600    8113600      3       2  150064       1.8456     0.032475
enh49337    2    8778000    8779000      4       2  150064       1.9738     0.024204
enh49340    2    8826000    8827000      2       1  150064       1.7307     0.041755
enh49363    2    9308000    9309000      4       2  150064       1.7339     0.041471
enh49365    2    9330900    9331900      2       1  150064       2.0791     0.018805
enh49368    2    9359000    9360000      1       1  150064       1.7092      0.04371
enh49370    2    9370500    9371500      1       1  150064       1.9795      0.02388
enh49371    2    9374800    9375800      3       2  150064       2.6613    0.0038922
enh49376    2    9390900    9391900      3       1  150064       2.6691    0.0038031
enh49377    2    9391800    9392800      4       2  150064       3.0426    0.0011728
enh49404    2    9747800    9748800      3       1  150064       1.6503     0.049439
enh49405    2    9752500    9753500      1       1  150064       2.4743     0.006675
enh49434    2   10130400   10131400      4       1  150064       1.6644     0.048016
enh49436    2   10146500   10147500      9       4  150064       1.7009     0.044479
enh49454    2   10362000   10363000      2       1  150064       1.6759     0.046882
enh49455    2   10365400   10366400      3       2  150064       1.8001     0.035919
enh49491    2   10954300   10955300      4       2  150064       2.5586    0.0052546
enh49526    2   11529800   11530800      7       2  150064       1.6586     0.048597
enh49534    2   11613400   11614400      5       2  150064       1.7547     0.039655
enh49558    2   11889200   11890200      3       1  150064        2.058     0.019795
enh49561    2   11918800   11919800      2       1  150064        1.751      0.03997
enh49566    2   12036400   12037400      5       2  150064       2.0131     0.022053
enh49573    2   12236300   12237300      3       1  150064       1.6993     0.044627
enh49588    2   12564700   12565700      2       1  150064       2.6216    0.0043757
enh49595    2   12695300   12696300      2       1  150064       1.8598     0.031459
enh49596    2   12696600   12697600      2       1  150064       1.9724     0.024281
enh49600    2   12764900   12765900      2       1  150064       2.7038    0.0034275
enh49604    2   12881400   12882400      4       2  150064       1.7151     0.043167
enh49621    2   15072400   15073400      3       1  150064        1.834     0.033324
enh49632    2   15309900   15310900      6       2  150064       2.6182    0.0044192
enh49634    2   15370600   15371600      6       3  150064       2.1838      0.01449
enh49640    2   15578000   15579000      1       1  150064       1.8505      0.03212
enh49642    2   15625900   15626900      2       1  150064       1.7049     0.044102
enh49643    2   15699000   15700000      4       1  150064       1.8447     0.032539
enh49644    2   15709900   15710900      1       1  150064       1.8396      0.03291
enh49656    2   15949200   15950200      6       2  150064       1.7619     0.039041
enh49665    2   16078300   16079300      3       1  150064       2.3687    0.0089256
enh49669    2   16105300   16106300      2       1  150064       1.6605      0.04841
enh49688    2   16243400   16244400      1       1  150064       1.9963      0.02295
enh49701    2   16416600   16417600      6       3  150064       1.7003     0.044536
enh49719    2   16799000   16800000      4       2  150064       1.6767     0.046797
enh49743    2   17932500   17933500      3       1  150064       1.9908     0.023252
enh49744    2   17937700   17938700      1       1  150064       2.0909      0.01827
enh49745    2   17980900   17981900      8       2  150064       2.5325    0.0056631
enh49747    2   17996500   17997500      3       2  150064       3.3749   0.00036922
enh49748    2   18074000   18075000      6       3  150064       3.7365   9.3316e-05
enh49749    2   18097000   18098000      4       2  150064       2.4685    0.0067849
enh49762    2   19319800   19320800      4       2  150064       2.5082    0.0060678
enh49764    2   19427500   19428500      1       1  150064       2.0583      0.01978
enh49777    2   20242000   20243000      4       2  150064       1.9159     0.027689
enh49789    2   20369400   20370400      6       3  150064       1.8979     0.028855
enh49827    2   20773300   20774300      3       1  150064       2.7478    0.0030001
enh49828    2   20774500   20775500      4       2  150064       2.7796    0.0027212
enh49829    2   20778700   20779700      5       2  150064       2.5188    0.0058882
enh49831    2   20792800   20793800      9       3  150064        3.368   0.00037861
enh49832    2   20797500   20798500      3       2  150064       1.8815     0.029954
enh49834    2   20813900   20814900      6       2  150064       1.6763     0.046836
enh49835    2   20816800   20817800     10       2  150064       1.9268     0.027001
enh49838    2   20841600   20842600      4       2  150064       2.0273     0.021318
enh49853    2   21511500   21512500      3       1  150064       2.1364     0.016322
enh49854    2   21537100   21538100      6       2  150064       1.8925     0.029212
enh49857    2   22366900   22367900      3       1  150064       2.7072    0.0033925
enh49858    2   22417000   22418000      3       1  150064       1.6598     0.048475
enh49859    2   22600000   22601000      5       2  150064       3.2442   0.00058885
enh49860    2   22709800   22710800      2       1  150064       3.9451    3.989e-05
enh49881    2   23703500   23704500      4       2  150064       1.8388     0.032972
enh49888    2   23742800   23743800      2       1  150064       2.6736    0.0037517
enh49908    2   23921400   23922400      5       2  150064       1.6845      0.04604
enh49912    2   24127300   24128300      2       1  150064       2.0112     0.022153
enh49913    2   24139300   24140300      3       2  150064       2.2082     0.013614
enh49915    2   24151100   24152100      2       1  150064       1.9116     0.027966
enh49916    2   24161500   24162500      1       1  150064       2.2362      0.01267
enh49918    2   24167200   24168200      6       2  150064       2.7704     0.002799
enh49938    2   24658200   24659200      2       1  150064       2.9724    0.0014772
enh49949    2   24835900   24836900      2       1  150064       1.8495     0.032195
enh49971    2   25320900   25321900      2       1  150064       1.9089     0.028136
enh49972    2   25328300   25329300      3       1  150064       3.6525   0.00012984
enh49973    2   25351500   25352500      6       3  150064        4.357    6.593e-06
enh49975    2   25400000   25401000      4       2  150064       4.0323   2.7611e-05
enh49976    2   25414900   25415900      1       1  150064       2.3023      0.01066
enh49977    2   25420500   25421500      2       1  150064       2.6263    0.0043163
enh49979    2   25432400   25433400      3       2  150064       3.1623   0.00078262
enh49981    2   25453400   25454400      3       2  150064       3.6029   0.00015733
enh49985    2   25486100   25487100      2       1  150064       3.4024   0.00033401
enh49987    2   25498700   25499700      2       1  150064       1.7146     0.043208
enh49992    2   25512000   25513000      2       1  150064         3.36   0.00038974
enh49996    2   25536800   25537800      2       1  150064       2.9705    0.0014864
enh49997    2   25545500   25546500      2       1  150064       1.7595     0.039251
enh49999    2   25559300   25560300      1       1  150064       1.7268       0.0421
enh50001    2   25598700   25599700      2       1  150064        4.143   1.7136e-05
enh50011    2   25887100   25888100      2       1  150064       1.8753     0.030376
enh50015    2   25944300   25945300      1       1  150064        1.879      0.03012
enh50027    2   26254800   26255800      2       1  150064        2.286     0.011128
enh50036    2   26398000   26399000      6       2  150064       2.1345     0.016402
enh50037    2   26401000   26402000      2       1  150064       2.4287     0.007577
enh50038    2   26402500   26403500      3       1  150064        1.709     0.043728
enh50041    2   26523600   26524600      4       2  150064       2.0879     0.018405
enh50053    2   26700000   26701000      6       3  150064       2.3582    0.0091824
enh50071    2   26929200   26930200      1       1  150064       2.1156      0.01719
enh50072    2   26932500   26933500      3       2  150064       2.1394     0.016201
enh50076    2   26963700   26964700      4       2  150064       3.6333   0.00013989
enh50078    2   26979600   26980600      1       1  150064       3.3366    0.0004241
enh50080    2   26991800   26992800      2       1  150064       3.1258   0.00088647
enh50081    2   26995000   26996000      2       1  150064       2.8007    0.0025499
enh50083    2   27010700   27011700      1       1  150064       3.1968    0.0006948
enh50084    2   27030500   27031500      2       1  150064       3.2377   0.00060239
enh50085    2   27034100   27035100      3       2  150064       3.6098   0.00015322
enh50086    2   27076000   27077000      1       1  150064       2.7823     0.002699
enh50090    2   27134100   27135100      1       1  150064       3.0729      0.00106
enh50091    2   27136700   27137700      3       1  150064       2.9711    0.0014835
enh50092    2   27139600   27140600      7       1  150064       3.0348    0.0012034
enh50093    2   27140600   27141600      4       1  150064       3.2249   0.00063003
enh50097    2   27197600   27198600      1       1  150064       3.3102    0.0004662
enh50098    2   27239100   27240100      2       1  150064       2.7106     0.003358
enh50099    2   27243300   27244300      1       1  150064       3.3071    0.0004713
enh50101    2   27271600   27272600      1       1  150064       2.9272      0.00171
enh50102    2   27275300   27276300      2       1  150064       2.6178    0.0044244
enh50103    2   27292100   27293100      2       1  150064       3.1958   0.00069719
enh50104    2   27295600   27296600      1       1  150064       2.9142     0.001783
enh50106    2   27300800   27301800      2       1  150064       3.1008   0.00096492
enh50108    2   27307600   27308600      2       1  150064       2.5213    0.0058457
enh50114    2   27472700   27473700      1       1  150064       2.5646     0.005165
enh50115    2   27544000   27545000      2       1  150064       1.9898     0.023304
enh50119    2   27595000   27596000      2       1  150064       2.3713    0.0088636
enh50121    2   27604200   27605200      1       1  150064       3.0578     0.001115
enh50123    2   27649900   27650900      1       1  150064       2.7269     0.003197
enh50127    2   27712800   27713800      2       1  150064        2.505    0.0061232
enh50128    2   27807500   27808500      3       2  150064       2.7382    0.0030892
enh50132    2   27877900   27878900      1       1  150064       3.9509    3.893e-05
enh50134    2   27888200   27889200      2       1  150064        1.985     0.023573
enh50139    2   27974800   27975800      2       1  150064       4.2084   1.2859e-05
enh50142    2   28018500   28019500      3       1  150064       4.2565   1.0384e-05
enh50143    2   28021700   28022700      2       1  150064       4.0494   2.5671e-05
enh50144    2   28056600   28057600      4       1  150064       4.4403   4.4908e-06
enh50157    2   28548000   28549000      4       1  150064       2.0139     0.022008
enh50165    2   28622900   28623900      2       1  150064       2.6156     0.004454
enh50166    2   28636300   28637300      2       1  150064       1.9748     0.024147
enh50167    2   28745100   28746100      5       3  150064       2.8623    0.0021031
enh50169    2   28779600   28780600      4       2  150064       1.6511     0.049364
enh50205    2   29276400   29277400      6       3  150064       2.7224    0.0032406
enh50221    2   29643500   29644500      2       1  150064       3.7114   0.00010305
enh50223    2   29673700   29674700      2       1  150064       2.5739    0.0050286
enh50224    2   29678000   29679000      4       2  150064       2.1187     0.017056
enh50248    2   30447800   30448800      3       2  150064       2.0993     0.017896
enh50294    2   32236600   32237600      3       2  150064       2.2825     0.011229
enh50334    2   34672200   34673200      4       2  150064       1.8303     0.033599
enh50335    2   34959300   34960300      5       1  150064        1.789     0.036808
enh50336    2   35453400   35454400      5       2  150064       1.9706     0.024387
enh50341    2   36082300   36083300     10       2  150064       3.3769   0.00036656
enh50356    2   36601800   36602800      3       2  150064       2.3787     0.008687
enh50372    2   36647900   36648900      3       2  150064       1.9748     0.024148
enh50373    2   36650000   36651000      6       3  150064       2.0851     0.018532
enh50380    2   36713200   36714200      1       1  150064       1.9852      0.02356
enh50388    2   36822600   36823600      7       2  150064       2.0295     0.021202
enh50395    2   37051100   37052100      4       1  150064       2.5964    0.0047107
enh50399    2   37188700   37189700      3       1  150064        3.363   0.00038546
enh50400    2   37189900   37190900      7       2  150064       1.8881     0.029503
enh50406    2   37382300   37383300      8       2  150064        1.672     0.047258
enh50407    2   37384400   37385400      3       1  150064       1.8706     0.030697
enh50408    2   37408700   37409700     16       3  150064       2.5772    0.0049797
enh50411    2   37425400   37426400      3       2  150064       3.0176    0.0012741
enh50415    2   37453700   37454700      5       2  150064       2.6922    0.0035492
enh50417    2   37544400   37545400      4       2  150064       3.9477   3.9447e-05
enh50418    2   37545800   37546800      1       1  150064        3.338    0.0004219
enh50419    2   37548000   37549000      5       2  150064       3.6435   0.00013449
enh50420    2   37570200   37571200      5       2  150064       3.6298    0.0001418
enh50421    2   37576100   37577100      6       2  150064       3.8151   6.8053e-05
enh50423    2   37641400   37642400      4       2  150064       2.1762      0.01477
enh50425    2   37733800   37734800      4       1  150064       1.8585     0.031551
enh50433    2   37883000   37884000      1       1  150064       2.3419     0.009592
enh50445    2   38209100   38210100      2       1  150064        1.731     0.041726
enh50460    2   38528500   38529500      4       2  150064       1.6781     0.046664
enh50466    2   38670200   38671200      2       1  150064       2.1099     0.017433
enh50477    2   39101000   39102000      7       2  150064       1.6583     0.048628
enh50485    2   39320400   39321400      3       1  150064       1.6751     0.046955
enh50491    2   39429900   39430900      1       1  150064       2.4234     0.007687
enh50492    2   39454700   39455700      3       2  150064       1.8022     0.035754
enh50494    2   39468400   39469400      2       1  150064       2.1655     0.015175
enh50535    2   39950400   39951400      2       1  150064        1.784     0.037209
enh50536    2   39963400   39964400      2       1  150064       2.4439    0.0072654
enh50539    2   40004000   40005000      2       1  150064       2.1676     0.015094
enh50544    2   40370600   40371600      2       1  150064       1.9983     0.022844
enh50546    2   40392600   40393600      8       3  150064       1.6597     0.048483
enh50551    2   40510500   40511500      3       1  150064       1.6625     0.048206
enh50553    2   40598700   40599700      6       2  150064       1.9226     0.027263
enh50555    2   40661500   40662500      5       2  150064       1.9226     0.027268
enh50558    2   40715000   40716000      4       2  150064       1.9466     0.025791
enh50561    2   40959800   40960800      3       2  150064       1.8397     0.032907
enh50565    2   41606600   41607600      8       3  150064       2.4362    0.0074202
enh50624    2   43021200   43022200      3       2  150064       1.6521     0.049252
enh50630    2   43133500   43134500      3       2  150064       2.8706    0.0020482
enh50633    2   43161400   43162400      4       2  150064       2.0452     0.020417
enh50635    2   43184200   43185200      7       2  150064       1.7851     0.037121
enh50712    2   44398700   44399700      3       2  150064       2.0651     0.019455
enh50714    2   44409800   44410800      4       1  150064       1.8436     0.032623
enh50715    2   44411100   44412100      1       1  150064       1.9663      0.02463
enh50716    2   44417600   44418600      1       1  150064       1.7877      0.03691
enh50721    2   44471000   44472000      1       1  150064       2.2331      0.01277
enh50743    2   44843000   44844000      2       1  150064       1.6666     0.047799
enh50747    2   44901600   44902600      3       2  150064       2.0053     0.022467
enh50759    2   45469300   45470300      1       1  150064         1.98      0.02385
enh50772    2   45781500   45782500      3       1  150064       1.6762      0.04685
enh50778    2   45881100   45882100      3       1  150064       1.6803     0.046453
enh50785    2   46016900   46017900      2       1  150064       2.0467     0.020343
enh50789    2   46063400   46064400      7       3  150064       2.0339     0.020983
enh50796    2   46149300   46150300      4       1  150064        1.812     0.034993
enh50799    2   46219800   46220800      2       1  150064       2.7393    0.0030783
enh50815    2   46727400   46728400      3       2  150064        1.713     0.043354
enh50824    2   46845400   46846400      2       1  150064       1.6933     0.045203
enh50870    2   47384200   47385200      4       1  150064       2.4572    0.0070014
enh50872    2   47396000   47397000      3       1  150064        2.097     0.017995
enh50880    2   47460700   47461700      9       5  150064        1.781      0.03746
enh50901    2   47716600   47717600      4       2  150064       1.6999      0.04457
enh50916    2   47979000   47980000      3       2  150064       1.6925     0.045279
enh50917    2   47982500   47983500      1       1  150064       1.8897       0.0294
enh50919    2   48097100   48098100      3       1  150064        2.669    0.0038038
enh50924    2   48128800   48129800      1       1  150064       2.9361     0.001662
enh50931    2   48398200   48399200      1       1  150064        2.484     0.006496
enh50933    2   48425900   48426900      7       4  150064       1.8813     0.029963
enh50937    2   48475600   48476600      1       1  150064       2.1775      0.01472
enh50938    2   48511300   48512300      2       1  150064       3.1667   0.00077087
enh50939    2   48540300   48541300      7       3  150064       3.0479    0.0011524
enh50941    2   48545200   48546200      1       1  150064       2.3812     0.008628
enh50942    2   48551700   48552700      1       1  150064       2.8635     0.002095
enh50943    2   48552700   48553700      5       2  150064       2.6788    0.0036946
enh50944    2   48555500   48556500      3       2  150064       2.8227    0.0023807
enh50945    2   48557100   48558100      4       2  150064       2.3365    0.0097323
enh50946    2   48568300   48569300      5       2  150064       3.0855    0.0010161
enh50947    2   48570900   48571900      7       4  150064       1.8165     0.034646
enh50948    2   48580000   48581000      2       1  150064       1.9463     0.025807
enh50949    2   48583900   48584900      7       3  150064       1.8749     0.030405
enh50951    2   48624000   48625000      1       1  150064       2.2176      0.01329
enh50954    2   48642300   48643300      5       3  150064       2.5089    0.0060555
enh50955    2   48647100   48648100      4       2  150064       2.5545    0.0053166
enh50963    2   48729000   48730000      2       1  150064       3.5185   0.00021701
enh50966    2   48755100   48756100      4       2  150064       1.8753     0.030375
enh50969    2   48787400   48788400      4       2  150064       1.7311     0.041714
enh50976    2   48942600   48943600      5       3  150064       2.6064     0.004575
enh50978    2   48946400   48947400      1       1  150064       2.2862      0.01112
enh50989    2   50116600   50117600      2       1  150064       1.6639     0.048064
enh50998    2   50451600   50452600      3       2  150064       1.9629     0.024827
enh50999    2   50562400   50563400      4       2  150064       2.8764    0.0020115
enh51000    2   50571200   50572200      2       1  150064       3.8708   5.4235e-05
enh51002    2   50718900   50719900      1       1  150064       3.0002     0.001349
enh51003    2   50741800   50742800      6       2  150064       2.4816    0.0065406
enh51004    2   50752700   50753700      2       1  150064       2.3727    0.0088297
enh51012    2   51031600   51032600      4       2  150064       2.1636     0.015247
enh51041    2   53493800   53494800      3       2  150064       2.0129     0.022063
enh51047    2   53868400   53869400      2       1  150064       3.0968   0.00097806
enh51049    2   53979800   53980800      2       1  150064       2.6461    0.0040715
enh51051    2   53996000   53997000      3       2  150064       2.2672      0.01169
enh51052    2   54010700   54011700      2       1  150064        3.487   0.00024424
enh51053    2   54015500   54016500      3       1  150064       2.3309    0.0098801
enh51054    2   54053700   54054700      3       2  150064       2.6099    0.0045285
enh51055    2   54184300   54185300      2       1  150064       2.3289    0.0099325
enh51056    2   54188200   54189200      2       1  150064       2.4166    0.0078321
enh51062    2   54314800   54315800      2       1  150064       1.8354     0.033224
enh51063    2   54319800   54320800      4       1  150064       2.1843     0.014469
enh51064    2   54330700   54331700      4       2  150064       2.5832    0.0048945
enh51065    2   54389200   54390200      3       1  150064       3.5509   0.00019199
enh51080    2   54724200   54725200      4       2  150064       1.8211     0.034295
enh51092    2   54805100   54806100     10       1  150064       1.6721     0.047248
enh51093    2   54808500   54809500      3       1  150064       1.6691     0.047552
enh51097    2   54817100   54818100      6       3  150064       1.6763     0.046837
enh51099    2   54830700   54831700      3       2  150064       2.9489    0.0015943
enh51100    2   54836800   54837800      4       2  150064       1.6573      0.04873
enh51101    2   54840500   54841500      5       2  150064       2.0938     0.018138
enh51102    2   54861400   54862400      6       4  150064       2.7386    0.0030848
enh51103    2   54893000   54894000      1       1  150064       2.0337      0.02099
enh51105    2   54984400   54985400      2       1  150064       2.9821    0.0014312
enh51109    2   55172700   55173700      5       2  150064       2.3761    0.0087491
enh51114    2   55238900   55239900      2       1  150064        1.676     0.046868
enh51115    2   55246500   55247500      6       2  150064       2.4896     0.006394
enh51120    2   55271500   55272500      3       1  150064       2.0184     0.021775
enh51121    2   55279500   55280500      4       2  150064       1.8963     0.028959
enh51125    2   55346600   55347600     10       5  150064       1.7942     0.036395
enh51130    2   55379600   55380600      4       2  150064       3.1493   0.00081832
enh51133    2   55394900   55395900      5       2  150064       2.0335     0.021003
enh51153    2   56240800   56241800      2       1  150064       1.9056     0.028349
enh51165    2   57938300   57939300      3       1  150064       2.0727     0.019102
enh51167    2   57948000   57949000      2       1  150064       3.8989   4.8315e-05
enh51170    2   57986600   57987600      2       1  150064       5.8555    2.378e-09
enh51171    2   57987500   57988500      3       1  150064        6.074   6.2375e-10
enh51172    2   58023000   58024000      3       1  150064       4.4558   4.1791e-06
enh51173    2   58194400   58195400      2       1  150064       2.4394    0.0073553
enh51176    2   58275000   58276000      1       1  150064       4.4393    4.513e-06
enh51177    2   58283600   58284600      2       1  150064       2.6638    0.0038635
enh51181    2   58464700   58465700      2       1  150064       4.6671   1.5271e-06
enh51182    2   58653600   58654600      2       1  150064       2.7799    0.0027188
enh51183    2   58656300   58657300      4       2  150064       1.8312     0.033534
enh51184    2   58658900   58659900      1       1  150064        2.071      0.01918
enh51186    2   58674600   58675600      3       2  150064       2.7116    0.0033483
enh51187    2   58676200   58677200      3       2  150064       2.6471    0.0040592
enh51189    2   58724100   58725100      5       3  150064       2.6899    0.0035733
enh51191    2   58734700   58735700      1       1  150064        1.764      0.03887
enh51193    2   58749000   58750000      1       1  150064       2.3964     0.008279
enh51226    2   60522000   60523000      6       2  150064       1.9735     0.024219
enh51230    2   60610300   60611300      4       2  150064       1.8924     0.029221
enh51231    2   60637300   60638300      1       1  150064       1.6527       0.0492
enh51239    2   60723600   60724600      4       2  150064        2.618    0.0044217
enh51241    2   60735100   60736100      2       1  150064       1.6603     0.048424
enh51242    2   60738300   60739300      5       2  150064        3.257   0.00056291
enh51243    2   60742700   60743700      2       1  150064       2.0799     0.018768
enh51244    2   60747000   60748000      3       1  150064       2.3493    0.0094038
enh51260    2   61406600   61407600      3       2  150064       2.2473     0.012311
enh51261    2   61469300   61470300      5       2  150064       2.1723     0.014918
enh51265    2   61699400   61700400      1       1  150064        1.971      0.02436
enh51272    2   61812200   61813200      1       1  150064       1.7928       0.0365
enh51304    2   62493300   62494300      2       1  150064       2.5248    0.0057878
enh51306    2   62531700   62532700      5       2  150064       1.8878     0.029525
enh51308    2   62536300   62537300      1       1  150064       2.1125      0.01732
enh51317    2   62684400   62685400      1       1  150064       1.9612      0.02493
enh51320    2   62701700   62702700      3       2  150064       1.8237     0.034096
enh51321    2   62702900   62703900      2       1  150064       3.1968   0.00069488
enh51323    2   62712700   62713700      3       2  150064       2.3505    0.0093749
enh51324    2   62731800   62732800      2       1  150064       1.7793     0.037599
enh51325    2   62733600   62734600      4       2  150064        2.598    0.0046888
enh51330    2   62889100   62890100      3       2  150064       2.6658    0.0038403
enh51331    2   62890300   62891300      1       1  150064       2.5693     0.005095
enh51340    2   63052800   63053800      2       1  150064       1.7936     0.036435
enh51343    2   63201600   63202600      2       1  150064       2.2324     0.012796
enh51387    2   64291400   64292400      5       3  150064       2.1085     0.017493
enh51388    2   64298800   64299800      7       3  150064       2.8003    0.0025525
enh51431    2   64679200   64680200      1       1  150064       1.6838      0.04611
enh51516    2   65634500   65635500      3       1  150064       1.6661     0.047848
enh51524    2   65772500   65773500      1       1  150064       3.1367    0.0008544
enh51525    2   65785300   65786300      8       1  150064        1.674     0.047065
enh51526    2   65786100   65787100      7       2  150064       1.6932     0.045211
enh51562    2   66743000   66744000      1       1  150064        2.156      0.01554
enh51564    2   66758800   66759800      2       1  150064       1.6668     0.047777
enh51567    2   66769500   66770500      1       1  150064       2.8725     0.002036
enh51569    2   66782100   66783100      2       1  150064       2.3121     0.010385
enh51586    2   67616100   67617100      5       2  150064       2.1368     0.016308
enh51588    2   67788300   67789300      1       1  150064        1.647      0.04978
enh51598    2   68386300   68387300      3       2  150064       3.0763     0.001048
enh51605    2   68473700   68474700      1       1  150064        2.958     0.001548
enh51607    2   68481400   68482400      4       2  150064       2.1196      0.01702
enh51608    2   68483100   68484100      1       1  150064       2.8455     0.002217
enh51624    2   68992800   68993800      1       1  150064       1.6585      0.04861
enh51644    2   69536500   69537500      1       1  150064       1.9178      0.02757
enh51645    2   69571200   69572200      1       1  150064       1.8992      0.02877
enh51646    2   69586000   69587000      2       1  150064       1.8479      0.03231
enh51678    2   70008300   70009300      1       1  150064        1.646      0.04988
enh51679    2   70016800   70017800      5       2  150064       1.7414     0.040805
enh51683    2   70055100   70056100      5       3  150064       2.4367    0.0074115
enh51685    2   70140200   70141200      1       1  150064       1.7366      0.04123
enh51689    2   70190800   70191800      2       1  150064       2.0369     0.020829
enh51691    2   70226400   70227400      1       1  150064       1.6616       0.0483
enh51692    2   70229000   70230000      1       1  150064       1.7059      0.04401
enh51696    2   70296200   70297200      3       1  150064        2.005     0.022483
enh51717    2   70486100   70487100      1       1  150064       1.7425      0.04071
enh51748    2   71274300   71275300      8       3  150064       1.7107     0.043571
enh51752    2   71330200   71331200      8       3  150064       1.6867     0.045832
enh51760    2   71566600   71567600      4       2  150064       2.4733    0.0066937
enh51761    2   71644600   71645600      5       2  150064       2.7841    0.0026837
enh51763    2   71685200   71686200      3       1  150064       2.3418    0.0095958
enh51774    2   72400700   72401700      1       1  150064       1.6707      0.04739
enh51778    2   72605000   72606000      3       2  150064       2.1991     0.013934
enh51780    2   72765900   72766900      1       1  150064         2.22      0.01321
enh51788    2   72978000   72979000      3       2  150064       2.5584    0.0052579
enh51796    2   73167500   73168500      3       1  150064       4.0763   2.2877e-05
enh51800    2   73248500   73249500      2       1  150064       3.5616   0.00018427
enh51802    2   73270900   73271900      4       2  150064       3.9549   3.8288e-05
enh51806    2   73295400   73296400      2       1  150064       3.0522     0.001136
enh51809    2   73318400   73319400      3       1  150064       3.0385    0.0011887
enh51810    2   73329000   73330000      5       2  150064        3.643   0.00013476
enh51812    2   73439400   73440400      2       1  150064       3.9133   4.5522e-05
enh51817    2   73787400   73788400      4       2  150064       4.2482   1.0775e-05
enh51818    2   73815000   73816000      2       1  150064       3.7373   9.3018e-05
enh51836    2   74247700   74248700      1       1  150064       2.1868      0.01438
enh51838    2   74253100   74254100      4       1  150064        3.009    0.0013105
enh51839    2   74256500   74257500      2       1  150064       2.1161     0.017167
enh51840    2   74258500   74259500      2       1  150064       2.3239     0.010064
enh51843    2   74333800   74334800      2       1  150064        1.669     0.047562
enh51846    2   74408400   74409400      2       1  150064       2.0268     0.021342
enh51848    2   74418800   74419800      3       1  150064       1.9408     0.026139
enh51873    2   74810600   74811600      1       1  150064        1.784      0.03721
enh51876    2   74967800   74968800      6       1  150064       1.8074     0.035354
enh51906    2   75601500   75602500      4       1  150064        2.253      0.01213
enh51910    2   75659800   75660800      4       2  150064       1.7215     0.042577
enh51912    2   75689600   75690600      7       1  150064       2.5143    0.0059628
enh51926    2   76213500   76214500      2       1  150064       1.9078     0.028207
enh51927    2   76236300   76237300      2       1  150064       2.1634     0.015254
enh51931    2   76495500   76496500      3       2  150064       3.4303    0.0003015
enh51950    2   77614200   77615200      1       1  150064        1.677      0.04677
enh51952    2   77739600   77740600      3       2  150064       3.0483    0.0011507
enh51953    2   77746900   77747900      4       2  150064       2.0716     0.019149
enh51960    2   78531400   78532400      2       1  150064       1.6724     0.047226
enh51964    2   79620500   79621500      1       1  150064       1.9993      0.02279
enh51975    2   80059200   80060200      2       1  150064       1.8252     0.033989
enh52000    2   83511100   83512100      1       1  150064       1.9662      0.02464
enh52001    2   83757800   83758800      4       2  150064       1.7278     0.042008
enh52005    2   84198600   84199600      5       2  150064        2.179     0.014666
enh52071    2   85635700   85636700      4       2  150064       2.4865    0.0064495
enh52072    2   85644600   85645600      5       2  150064       3.2498   0.00057749
enh52073    2   85646300   85647300      3       2  150064        1.845     0.032516
enh52075    2   85656400   85657400      3       2  150064       1.8575     0.031617
enh52076    2   85659800   85660800      3       2  150064       1.8871     0.029573
enh52104    2   85998900   85999900      2       1  150064       2.0752     0.018985
enh52134    2   86858500   86859500      2       1  150064       1.9239     0.027186
enh52135    2   86930200   86931200      1       1  150064       2.7007      0.00346
enh52137    2   86974600   86975600      3       2  150064       3.0095    0.0013083
enh52163    2   88928100   88929100      2       1  150064       2.2154     0.013366
enh52165    2   88930400   88931400      2       1  150064       2.8465    0.0022103
enh52193    2   96365800   96366800      1       1  150064       2.7962     0.002585
enh52197    2   96813800   96814800      1       1  150064       1.8958      0.02899
enh52198    2   96814400   96815400      1       1  150064       1.9042      0.02844
enh52200    2   96865000   96866000      1       1  150064       3.9562    3.808e-05
enh52203    2   96871900   96872900      2       1  150064       2.6324    0.0042391
enh52204    2   96875600   96876600      1       1  150064       3.9123    4.571e-05
enh52210    2   96969400   96970400      1       1  150064       3.4386    0.0002924
enh52218    2   97198300   97199300      3       2  150064       1.9101      0.02806
enh52220    2   97205100   97206100      1       1  150064       1.9382       0.0263
enh52222    2   97219600   97220600      2       1  150064       2.1345     0.016403
enh52228    2   97424500   97425500      1       1  150064       2.3156      0.01029
enh52229    2   97425400   97426400      2       1  150064       1.9136     0.027833
enh52235    2   97498300   97499300      1       1  150064       2.0026      0.02261
enh52237    2   97524600   97525600      1       1  150064       2.0166      0.02187
enh52239    2   97532200   97533200      1       1  150064       2.6807     0.003673
enh52240    2   97536500   97537500      2       1  150064       1.9317     0.026699
enh52241    2   97541000   97542000      1       1  150064       3.2988    0.0004855
enh52242    2   97547500   97548500      2       1  150064       3.6192   0.00014774
enh52245    2   97561100   97562100      5       2  150064       2.9332    0.0016776
enh52246    2   97569000   97570000      4       2  150064       3.6407   0.00013596
enh52247    2   97571600   97572600      6       1  150064       3.6787   0.00011723
enh52248    2   97573100   97574100      4       1  150064         3.47   0.00026018
enh52249    2   97577600   97578600      4       2  150064       3.6822   0.00011562
enh52250    2   97598800   97599800      4       2  150064       3.0486    0.0011495
enh52252    2   97622700   97623700      5       2  150064       1.7894     0.036779
enh52258    2   98260800   98261800      2       1  150064       2.3703    0.0088868
enh52272    2   98567400   98568400      3       2  150064       2.3493    0.0094037
enh52273    2   98599400   98600400      3       2  150064       2.7334     0.003134
enh52274    2   98636400   98637400      2       1  150064       2.2956     0.010849
enh52278    2   98750500   98751500      2       1  150064       2.2184     0.013264
enh52287    2   99060000   99061000      2       1  150064        1.857     0.031655
enh52288    2   99065000   99066000      2       1  150064       1.6915     0.045375
enh52289    2   99070600   99071600      1       1  150064       1.7237      0.04238
enh52290    2   99075400   99076400      1       1  150064       1.7947      0.03635
enh52293    2   99090600   99091600      1       1  150064       1.8245      0.03404
enh52300    2   99100300   99101300      1       1  150064       1.8484      0.03227
enh52302    2   99102800   99103800      5       1  150064       1.6953      0.04501
enh52308    2   99222600   99223600      3       1  150064       1.6702     0.047443
enh52311    2   99421700   99422700      3       1  150064       1.7118      0.04347
enh52334    2  100268600  100269600      6       2  150064       3.4589   0.00027115
enh52335    2  100273200  100274200      3       2  150064       1.8485     0.032266
enh52336    2  100277000  100278000      1       1  150064       2.0517       0.0201
enh52340    2  100364500  100365500      3       1  150064       1.8259     0.033932
enh52345    2  100439200  100440200      4       2  150064       1.8461     0.032436
enh52347    2  100491900  100492900      5       2  150064       2.3549    0.0092632
enh52348    2  100497300  100498300      3       2  150064       2.6288    0.0042843
enh52374    2  101349900  101350900      6       2  150064       2.3754    0.0087638
enh52395    2  101944300  101945300      1       1  150064       1.7071       0.0439
enh52396    2  101946400  101947400      1       1  150064       1.7149      0.04318
enh52398    2  101987400  101988400      3       2  150064       1.7018     0.044395
enh52400    2  102051200  102052200      8       2  150064       1.7225     0.042492
enh52452    2  103351000  103352000      3       1  150064       2.6778    0.0037058
enh52487    2  104643700  104644700      3       2  150064       2.8175    0.0024203
enh52490    2  104830300  104831300      2       1  150064       2.2049      0.01373
enh52498    2  105004700  105005700      2       1  150064       2.9605    0.0015357
enh52501    2  105047500  105048500      2       1  150064       2.0084     0.022301
enh52523    2  105564200  105565200      2       1  150064        1.648      0.04968
enh52538    2  105810100  105811100      5       2  150064        1.756     0.039543
enh52539    2  105810900  105811900      5       2  150064       1.8306     0.033581
enh52553    2  106084700  106085700      2       1  150064       1.6794     0.046533
enh52563    2  106359700  106360700      2       1  150064       2.2947     0.010874
enh52565    2  106371200  106372200      4       1  150064       1.7857     0.037076
enh52567    2  106378700  106379700      6       3  150064       1.6498     0.049489
enh52613    2  107464400  107465400      5       2  150064       1.7221     0.042527
enh52615    2  107471300  107472300      4       2  150064       2.2578     0.011978
enh52630    2  109019900  109020900      5       2  150064       2.3197     0.010179
enh52646    2  109231700  109232700      3       1  150064       1.8293     0.033678
enh52651    2  109239200  109240200      5       2  150064       1.9376     0.026338
enh52687    2  110259900  110260900      2       1  150064        1.762     0.039037
enh52688    2  110303800  110304800      2       1  150064        1.914     0.027808
enh52689    2  110306400  110307400      2       1  150064       3.6736   0.00011958
enh52692    2  110363000  110364000      3       2  150064       4.4019   5.3648e-06
enh52693    2  110364000  110365000      2       1  150064       3.9318   4.2148e-05
enh52694    2  110365000  110366000      1       1  150064       3.0332      0.00121
enh52696    2  110368400  110369400      3       2  150064       2.1698      0.01501
enh52697    2  110374600  110375600      2       1  150064       2.7704    0.0027992
enh52700    2  110416800  110417800      6       2  150064       2.0148     0.021962
enh52707    2  110858900  110859900      3       2  150064       1.9862     0.023508
enh52709    2  110884300  110885300      2       1  150064       2.2133     0.013439
enh52710    2  110924200  110925200      3       2  150064       2.4227    0.0077038
enh52745    2  112253100  112254100      2       1  150064       2.6208    0.0043864
enh52747    2  112374600  112375600      5       3  150064       1.7233     0.042419
enh52757    2  112468200  112469200      6       2  150064       1.6813     0.046355
enh52762    2  112703600  112704600      3       1  150064       1.7818     0.037389
enh52764    2  112733400  112734400      6       2  150064       1.6685     0.047609
enh52829    2  114650600  114651600      5       2  150064        1.947     0.025765
enh52844    2  115969400  115970400      5       3  150064       2.1826     0.014533
enh52848    2  116121200  116122200      3       2  150064       1.7062     0.043984
enh52849    2  116184500  116185500      1       1  150064       2.0208      0.02165
enh52850    2  116300200  116301200      3       2  150064       2.1047     0.017661
enh52881    2  118418300  118419300      6       3  150064       2.0103     0.022202
enh52895    2  119013200  119014200      2       1  150064       2.3751    0.0087712
enh52896    2  119077200  119078200      2       1  150064       2.8706    0.0020486
enh52897    2  119097500  119098500      4       1  150064       2.7551    0.0029342
enh52899    2  119247300  119248300      3       1  150064       2.2436     0.012431
enh52903    2  119495900  119496900      3       2  150064       2.1719     0.014932
enh52905    2  119826800  119827800      8       3  150064       2.3234      0.01008
enh52945    2  120774400  120775400      3       1  150064       1.6981     0.044745
enh52949    2  120979400  120980400      1       1  150064       1.7057      0.04403
enh52954    2  121044800  121045800      3       1  150064       1.7418     0.040776
enh52956    2  121130200  121131200      2       1  150064       1.9809       0.0238
enh52957    2  121130900  121131900      7       3  150064       2.3019      0.01067
enh52987    2  121549400  121550400      1       1  150064       1.7817       0.0374
enh52988    2  121551100  121552100      5       2  150064       1.6676     0.047694
enh52995    2  121597900  121598900      4       2  150064       1.7224     0.042498
enh53024    2  121819600  121820600      3       1  150064       1.6514     0.049329
enh53036    2  122277700  122278700      3       2  150064       1.7412     0.040824
enh53049    2  122529400  122530400      2       1  150064       1.7443     0.040553
enh53053    2  122631200  122632200      3       1  150064       2.0376     0.020795
enh53060    2  123288300  123289300      1       1  150064       1.7584      0.03934
enh53074    2  124784600  124785600      3       2  150064       2.0724     0.019114
enh53076    2  124944600  124945600      2       1  150064       2.2866     0.011109
enh53098    2  127700100  127701100      2       1  150064       1.6478     0.049695
enh53108    2  127844400  127845400      2       1  150064       2.6292    0.0042787
enh53109    2  127851900  127852900      2       1  150064       2.3047     0.010592
enh53111    2  127885700  127886700      5       1  150064       2.0111     0.022158
enh53113    2  127904500  127905500      6       3  150064       2.0889      0.01836
enh53153    2  128612900  128613900      2       1  150064       1.9235     0.027207
enh53161    2  128783000  128784000      1       1  150064         1.67      0.04746
enh53180    2  129153700  129154700     10       2  150064       1.9725     0.024275
enh53181    2  129164100  129165100      6       1  150064       2.0406     0.020647
enh53182    2  129165600  129166600      7       3  150064       2.3541    0.0092833
enh53237    2  131629700  131630700      4       2  150064       1.6677     0.047692
enh53239    2  131724300  131725300      1       1  150064       2.2402      0.01254
enh53240    2  131822300  131823300      2       1  150064       3.1467   0.00082561
enh53241    2  131861300  131862300      4       2  150064        3.335   0.00042656
enh53242    2  131864600  131865600      2       1  150064        2.684    0.0036368
enh53248    2  133149800  133150800      1       1  150064       1.8515      0.03205
enh53312    2  134837800  134838800      1       1  150064       1.8672      0.03094
enh53313    2  134844200  134845200      4       1  150064       2.8525    0.0021692
enh53315    2  134880500  134881500      2       1  150064       2.8151    0.0024384
enh53318    2  134899000  134900000      5       2  150064       3.9182   4.4597e-05
enh53319    2  134900400  134901400      2       1  150064       3.3207   0.00044901
enh53321    2  134904200  134905200      1       1  150064       1.7945      0.03637
enh53323    2  134921000  134922000      1       1  150064       2.4341     0.007465
enh53345    2  135674200  135675200      1       1  150064       3.0217     0.001257
enh53374    2  136789100  136790100      6       3  150064       1.9443     0.025932
enh53383    2  136940500  136941500      3       2  150064         2.25     0.012224
enh53403    2  139028800  139029800      8       2  150064       1.8374     0.033079
enh53404    2  139033600  139034600      4       2  150064       1.6769     0.046781
enh53409    2  139271400  139272400      2       1  150064        2.082     0.018673
enh53415    2  139481700  139482700      3       2  150064       2.2969     0.010813
enh53423    2  141106100  141107100      5       2  150064       3.0506    0.0011418
enh53424    2  141113100  141114100      6       3  150064       2.3098      0.01045
enh53425    2  141231400  141232400      5       1  150064       1.6538     0.049089
enh53428    2  141867000  141868000      3       1  150064       3.1575    0.0007956
enh53446    2  143625800  143626800      2       1  150064       1.7656     0.038731
enh53455    2  144016300  144017300      3       2  150064       1.6804     0.046444
enh53473    2  144590500  144591500      6       2  150064       2.9536    0.0015705
enh53475    2  144648700  144649700      1       1  150064       2.7848     0.002678
enh53476    2  144650600  144651600      3       2  150064        2.429    0.0075694
enh53480    2  144710600  144711600      1       1  150064       2.9854     0.001416
enh53484    2  144988000  144989000      2       1  150064       1.9857     0.023531
enh53492    2  145087400  145088400      2       1  150064       2.3347    0.0097797
enh53493    2  145091100  145092100      2       1  150064       2.9837    0.0014242
enh53499    2  145129800  145130800      1       1  150064       2.7902     0.002634
enh53502    2  145169800  145170800      1       1  150064       3.4481    0.0002823
enh53503    2  145182200  145183200      2       1  150064       2.3847    0.0085468
enh53504    2  145184300  145185300      2       1  150064       3.2428   0.00059181
enh53505    2  145187700  145188700      1       1  150064        3.432    0.0002996
enh53507    2  145190900  145191900      1       1  150064        3.911    4.595e-05
enh53508    2  145195900  145196900      1       1  150064       4.5173    3.132e-06
enh53510    2  145198500  145199500      6       3  150064       2.3436    0.0095487
enh53511    2  145202000  145203000      1       1  150064       4.3878    5.724e-06
enh53515    2  145214200  145215200      3       1  150064       4.0622   2.4309e-05
enh53518    2  145219900  145220900      2       1  150064       2.1171     0.017124
enh53527    2  145260100  145261100      1       1  150064       1.9658      0.02466
enh53548    2  145772700  145773700      3       1  150064       2.2277      0.01295
enh53550    2  145868600  145869600      2       1  150064       2.0015     0.022669
enh53551    2  145874400  145875400      3       1  150064       2.7218    0.0032461
enh53555    2  146402000  146403000      2       1  150064       2.8347    0.0022935
enh53559    2  146669400  146670400      1       1  150064       2.2295      0.01289
enh53560    2  146688300  146689300      1       1  150064       2.1622       0.0153
enh53570    2  147574700  147575700      2       1  150064       3.8143   6.8296e-05
enh53571    2  147579000  147580000      2       1  150064       4.3816   5.8918e-06
enh53572    2  147611200  147612200      4       2  150064        2.981    0.0014367
enh53573    2  147612000  147613000      4       1  150064       2.4567    0.0070106
enh53578    2  147851500  147852500      3       1  150064       1.9172     0.027605
enh53586    2  148113200  148114200      4       2  150064       2.6499    0.0040257
enh53603    2  148607200  148608200      4       2  150064       3.0923   0.00099306
enh53604    2  148616800  148617800      2       1  150064       2.2004     0.013891
enh53605    2  148626900  148627900      2       1  150064       2.2105     0.013534
enh53606    2  148633900  148634900      1       1  150064       2.3904     0.008414
enh53609    2  148775300  148776300      1       1  150064       2.3974     0.008257
enh53615    2  149055200  149056200      3       2  150064       2.2032     0.013791
enh53616    2  149060600  149061600      3       2  150064       2.9584     0.001546
enh53617    2  149062900  149063900      2       1  150064       1.7202     0.042698
enh53619    2  149258800  149259800      1       1  150064       2.4484     0.007175
enh53621    2  149311800  149312800      3       1  150064       2.2495     0.012239
enh53622    2  149328100  149329100      4       2  150064       2.7128    0.0033361
enh53627    2  149404200  149405200      3       1  150064       2.5582    0.0052609
enh53629    2  149411500  149412500      3       2  150064       4.4006    5.397e-06
enh53650    2  149684700  149685700      3       2  150064       2.2262     0.012999
enh53656    2  149862800  149863800      2       1  150064       1.8528     0.031956
enh53661    2  150011800  150012800      6       2  150064       2.1725     0.014908
enh53666    2  150185500  150186500      3       2  150064       1.6818       0.0463
enh53673    2  150345000  150346000      4       2  150064       2.0084     0.022298
enh53674    2  150364400  150365400      2       1  150064       1.6785     0.046623
enh53679    2  150583900  150584900      1       1  150064       1.9331      0.02661
enh53680    2  150590400  150591400      1       1  150064       2.0191      0.02174
enh53693    2  150982500  150983500      2       1  150064       1.7862     0.037035
enh53699    2  151183900  151184900      4       2  150064       1.9774     0.023996
enh53700    2  151232900  151233900      1       1  150064       1.9201      0.02742
enh53754    2  152354600  152355600      2       1  150064       2.3133     0.010353
enh53763    2  152709200  152710200      1       1  150064       2.5111     0.006017
enh53773    2  152906100  152907100      1       1  150064       1.7838      0.03723
enh53776    2  153023300  153024300      2       1  150064       2.3393    0.0096609
enh53778    2  153030100  153031100      2       1  150064       2.0004     0.022726
enh53780    2  153079300  153080300      3       1  150064        2.717    0.0032937
enh53781    2  153099800  153100800      3       2  150064       2.5596    0.0052395
enh53782    2  153194900  153195900      2       1  150064       1.6989     0.044667
enh53783    2  153196400  153197400      3       1  150064       2.8778     0.002002
enh53788    2  153251000  153252000      3       1  150064       2.0931     0.018171
enh53798    2  153275800  153276800      7       3  150064       2.5127    0.0059904
enh53799    2  153277400  153278400      1       1  150064       2.4169     0.007827
enh53800    2  153279700  153280700      1       1  150064       2.3908     0.008405
enh53803    2  153290400  153291400      2       1  150064       2.0212     0.021629
enh53825    2  153504200  153505200      3       2  150064       1.8362     0.033163
enh53828    2  153576900  153577900      2       1  150064        2.911    0.0018013
enh53829    2  153617400  153618400      3       2  150064       2.8678    0.0020664
enh53830    2  153618300  153619300      3       2  150064       3.8899    5.015e-05
enh53858    2  156877600  156878600      6       3  150064       1.7078     0.043835
enh53863    2  157197000  157198000      3       1  150064       2.6281    0.0042929
enh53872    2  157515100  157516100      4       2  150064       2.0347     0.020941
enh53874    2  157557700  157558700      4       2  150064       1.9974     0.022892
enh53909    2  159316600  159317600      3       2  150064       3.0981   0.00097372
enh53911    2  159333500  159334500      1       1  150064       3.0841     0.001021
enh53912    2  159343000  159344000      5       2  150064        2.627    0.0043076
enh53913    2  159344800  159345800      2       1  150064       1.7782     0.037686
enh53914    2  159346100  159347100      1       1  150064       1.9251      0.02711
enh53915    2  159349600  159350600      6       2  150064       2.8574    0.0021356
enh53918    2  159366600  159367600      3       2  150064       2.1495     0.015796
enh53954    2  159994200  159995200      1       1  150064       1.7536      0.03975
enh53967    2  160373800  160374800      4       2  150064       3.4092   0.00032575
enh53969    2  160462300  160463300      5       2  150064       2.5663    0.0051388
enh53970    2  160463500  160464500      2       1  150064       1.9649     0.024715
enh53971    2  160466900  160467900      3       1  150064       2.6654    0.0038452
enh53972    2  160474600  160475600      1       1  150064       2.4839     0.006497
enh53973    2  160567100  160568100      5       2  150064       2.1417     0.016107
enh53978    2  161014300  161015300      5       2  150064       2.0187     0.021762
enh53980    2  161064500  161065500      1       1  150064       2.3001      0.01072
enh54008    2  161254600  161255600      1       1  150064       1.9493      0.02563
enh54025    2  161560500  161561500      4       2  150064       1.6628     0.048171
enh54049    2  162045800  162046800      3       2  150064        1.932      0.02668
enh54057    2  162858500  162859500      3       2  150064       3.1137    0.0009239
enh54074    2  163680400  163681400      4       2  150064       1.7012     0.044449
enh54075    2  163933600  163934600      3       1  150064       1.6574     0.048717
enh54076    2  163941700  163942700      5       2  150064        2.072     0.019131
enh54089    2  164454100  164455100      4       2  150064       1.9435     0.025981
enh54090    2  164458300  164459300      2       1  150064       1.9135      0.02784
enh54091    2  164462500  164463500      2       1  150064        1.731     0.041723
enh54105    2  164554700  164555700      1       1  150064       2.0803      0.01875
enh54110    2  164570000  164571000      4       2  150064       1.9252     0.027105
enh54111    2  164572200  164573200      1       1  150064       2.1163      0.01716
enh54114    2  164593900  164594900      1       1  150064       1.7282      0.04198
enh54149    2  165911300  165912300      3       2  150064       1.8277       0.0338
enh54152    2  165970500  165971500      1       1  150064       1.6512      0.04935
enh54188    2  166556500  166557500      1       1  150064       2.1232      0.01687
enh54191    2  166653100  166654100      8       3  150064       2.6834    0.0036442
enh54192    2  166653800  166654800      5       3  150064       2.4385    0.0073738
enh54194    2  166700500  166701500      4       2  150064       3.8417   6.1095e-05
enh54196    2  166726800  166727800      3       2  150064       1.9464     0.025801
enh54199    2  166748500  166749500      2       1  150064       2.3439    0.0095423
enh54200    2  166754300  166755300      1       1  150064       2.0391      0.02072
enh54203    2  166810900  166811900      2       1  150064       3.2935   0.00049468
enh54218    2  167748000  167749000      1       1  150064       2.9631     0.001523
enh54219    2  167814100  167815100      2       1  150064       1.7094     0.043688
enh54240    2  168508100  168509100      7       1  150064       3.6718   0.00012041
enh54242    2  168543000  168544000      6       2  150064       2.1847     0.014454
enh54249    2  168648600  168649600      5       2  150064       1.9152     0.027737
enh54252    2  168802300  168803300      2       1  150064       2.2673     0.011687
enh54293    2  169315200  169316200      3       2  150064       2.2001     0.013901
enh54302    2  169374800  169375800      3       1  150064       2.1259     0.016756
enh54303    2  169377600  169378600      2       1  150064       1.8727     0.030553
enh54305    2  169386100  169387100      3       1  150064       1.7742     0.038014
enh54312    2  169482700  169483700      4       2  150064       2.6673    0.0038237
enh54315    2  169491300  169492300      4       2  150064       3.0841    0.0010209
enh54316    2  169495500  169496500      3       1  150064        2.075     0.018993
enh54323    2  169587200  169588200      3       2  150064       2.0443      0.02046
enh54339    2  170100800  170101800      1       1  150064        1.953      0.02541
enh54412    2  171958900  171959900      5       1  150064       1.6878     0.045724
enh54414    2  171991000  171992000      3       1  150064         2.14     0.016177
enh54443    2  172650200  172651200      1       1  150064       4.1654    1.554e-05
enh54444    2  172654400  172655400      3       2  150064       3.3947   0.00034357
enh54445    2  172664000  172665000      2       1  150064       1.7115     0.043491
enh54446    2  172734600  172735600      1       1  150064       4.1989    1.341e-05
enh54450    2  172857300  172858300      5       2  150064       2.7038    0.0034273
enh54451    2  172865400  172866400      7       2  150064       3.5524   0.00019089
enh54452    2  172877300  172878300      3       2  150064       3.3925   0.00034624
enh54455    2  172916800  172917800      2       1  150064       1.8505     0.032121
enh54463    2  173108800  173109800      1       1  150064       1.8042       0.0356
enh54468    2  173138400  173139400      3       2  150064       2.3827    0.0085926
enh54469    2  173148800  173149800      4       2  150064       2.0017      0.02266
enh54503    2  173942600  173943600      3       2  150064       2.7189    0.0032748
enh54505    2  173995200  173996200      1       1  150064       1.6463      0.04985
enh54506    2  173996700  173997700      4       2  150064       2.8268    0.0023508
enh54507    2  174000800  174001800      2       1  150064       1.6468       0.0498
enh54510    2  174024800  174025800      3       2  150064       1.7499     0.040064
enh54514    2  174059600  174060600      1       1  150064       2.2098      0.01356
enh54515    2  174082900  174083900      3       2  150064       2.1942     0.014112
enh54516    2  174091600  174092600      4       2  150064       2.1194     0.017029
enh54517    2  174093400  174094400      5       2  150064       1.6943     0.045107
enh54534    2  174321500  174322500      6       2  150064       1.8254      0.03397
enh54546    2  174524100  174525100      5       3  150064       1.9913     0.023226
enh54547    2  174530100  174531100      3       1  150064       2.0506     0.020155
enh54560    2  174805000  174806000      3       2  150064       2.1016     0.017793
enh54561    2  174824800  174825800      6       3  150064       2.5434    0.0054891
enh54562    2  174825500  174826500      5       3  150064        2.569    0.0050997
enh54568    2  174885600  174886600      4       2  150064       1.7484       0.0402
enh54573    2  174927100  174928100      2       1  150064       2.2485     0.012273
enh54574    2  174936400  174937400      4       2  150064       2.5067     0.006094
enh54575    2  174940500  174941500      1       1  150064       2.4381     0.007382
enh54580    2  174979700  174980700      2       1  150064       2.3998     0.008203
enh54582    2  174987700  174988700      2       1  150064       2.0252     0.021423
enh54583    2  175041400  175042400      1       1  150064       2.2454      0.01237
enh54589    2  175130600  175131600      3       2  150064       1.6506     0.049408
enh54593    2  175258200  175259200      1       1  150064       1.7408      0.04086
enh54596    2  175450500  175451500      2       1  150064        1.709     0.043724
enh54597    2  175456200  175457200      3       2  150064       1.6973     0.044824
enh54600    2  175467300  175468300      3       1  150064       2.0291     0.021226
enh54601    2  175479200  175480200      1       1  150064       1.9596      0.02502
enh54604    2  175545100  175546100      2       1  150064       2.6965    0.0035033
enh54606    2  175615600  175616600      4       2  150064       1.9451     0.025883
enh54607    2  175627300  175628300      3       1  150064       2.0372     0.020815
enh54608    2  175628700  175629700      3       2  150064       1.9024     0.028562
enh54609    2  175636500  175637500      3       1  150064       1.6477     0.049707
enh54611    2  175643900  175644900      1       1  150064       3.0873      0.00101
enh54628    2  175746700  175747700      1       1  150064        1.688      0.04571
enh54629    2  175752900  175753900      1       1  150064       2.6396      0.00415
enh54634    2  175816100  175817100      1       1  150064       2.1397      0.01619
enh54635    2  175817000  175818000      1       1  150064       2.1397      0.01619
enh54742    2  179120700  179121700      1       1  150064       2.0193      0.02173
enh54768    2  180293000  180294000      4       2  150064       2.4534     0.007075
enh54770    2  180308100  180309100      5       3  150064       2.7504    0.0029766
enh54771    2  180324900  180325900      3       2  150064       4.3777   5.9962e-06
enh54780    2  180774400  180775400      5       2  150064       1.9078     0.028207
enh54782    2  180898700  180899700      2       1  150064       1.7773     0.037762
enh54783    2  180921500  180922500      7       4  150064        2.295     0.010866
enh54784    2  180990000  180991000      1       1  150064       3.4796    0.0002511
enh54785    2  180995200  180996200      6       3  150064       2.6983    0.0034849
enh54813    2  182655300  182656300      4       2  150064       1.7244     0.042318
enh54820    2  182737200  182738200      2       1  150064       1.6457     0.049915
enh54826    2  182974800  182975800      4       2  150064       2.1231     0.016872
enh54829    2  183084900  183085900      2       1  150064        1.653     0.049162
enh54837    2  183368400  183369400      7       2  150064       2.3562    0.0092303
enh54839    2  183388000  183389000      2       1  150064       2.1855     0.014426
enh54841    2  183451400  183452400      3       1  150064       2.8055    0.0025122
enh54862    2  183874600  183875600      2       1  150064       3.0777     0.001043
enh54868    2  183990700  183991700     10       4  150064       1.8414     0.032778
enh54873    2  184273500  184274500      4       2  150064        1.805     0.035536
enh54886    2  185809600  185810600      2       1  150064       1.9977     0.022877
enh54888    2  186154500  186155500      3       2  150064        2.053     0.020034
enh54913    2  187408700  187409700      1       1  150064       2.9204     0.001748
enh54954    2  188384300  188385300      2       1  150064       1.9141     0.027805
enh54959    2  188411600  188412600      3       1  150064       1.6685     0.047606
enh54961    2  188419000  188420000      2       1  150064       1.9497     0.025604
enh54967    2  188540800  188541800      1       1  150064       1.7877      0.03691
enh54971    2  188841200  188842200      3       2  150064       1.6953     0.045009
enh54976    2  188915600  188916600      5       2  150064       1.7276     0.042033
enh54980    2  189141000  189142000      4       2  150064       2.6865    0.0036103
enh54984    2  189164000  189165000      5       2  150064       2.0378     0.020786
enh54985    2  189167600  189168600      4       2  150064       2.0068     0.022387
enh54986    2  189170900  189171900      1       1  150064       2.6407     0.004137
enh54992    2  189198600  189199600      2       1  150064       2.6501    0.0040238
enh54999    2  189327600  189328600      2       1  150064       1.8816     0.029946
enh55001    2  189342800  189343800      2       1  150064        2.853    0.0021654
enh55009    2  189494000  189495000      4       2  150064       1.9699     0.024422
enh55050    2  191277900  191278900      1       1  150064       1.8367      0.03313
enh55055    2  191400500  191401500      3       2  150064       1.7662     0.038684
enh55059    2  191511600  191512600      5       2  150064       1.9909     0.023245
enh55079    2  191884000  191885000      3       2  150064       1.8504     0.032126
enh55080    2  191885800  191886800      5       2  150064       2.3544    0.0092771
enh55101    2  192265600  192266600      2       1  150064        2.081     0.018719
enh55136    2  196398500  196399500      3       2  150064       2.4275    0.0076017
enh55139    2  196477500  196478500      2       1  150064       1.9814     0.023775
enh55140    2  196511100  196512100      3       2  150064       2.0854     0.018518
enh55145    2  196552000  196553000      1       1  150064       2.1163      0.01716
enh55151    2  196695500  196696500      2       1  150064        2.123     0.016875
enh55152    2  196932100  196933100      5       2  150064       2.8975    0.0018807
enh55154    2  196961600  196962600      2       1  150064       1.6877     0.045734
enh55155    2  196976500  196977500      3       1  150064       1.8839     0.029786
enh55156    2  196978500  196979500      1       1  150064       2.1625      0.01529
enh55160    2  197033000  197034000      1       1  150064       1.6869      0.04581
enh55166    2  197264400  197265400      3       2  150064       1.6888     0.045631
enh55169    2  197454400  197455400      2       1  150064       2.5583    0.0052596
enh55173    2  197662200  197663200      1       1  150064       2.2505      0.01221
enh55176    2  197792600  197793600      2       1  150064       1.7068     0.043934
enh55179    2  197831300  197832300      3       1  150064        1.838     0.033033
enh55180    2  197836200  197837200      3       2  150064       1.9183     0.027538
enh55181    2  197845100  197846100      2       1  150064       1.8721     0.030595
enh55183    2  197854900  197855900      1       1  150064       1.7839      0.03722
enh55190    2  197961600  197962600      2       1  150064       2.4016    0.0081622
enh55192    2  198006100  198007100      3       1  150064       2.0145      0.02198
enh55195    2  198016900  198017900      3       1  150064       2.2758     0.011429
enh55196    2  198029200  198030200      2       1  150064       2.3458    0.0094928
enh55199    2  198144500  198145500      4       1  150064       4.3087    8.211e-06
enh55200    2  198243400  198244400      1       1  150064       4.7819    8.681e-07
enh55211    2  198478000  198479000      2       1  150064       5.3228   5.1087e-08
enh55212    2  198484700  198485700      1       1  150064       5.9155    1.654e-09
enh55213    2  198492400  198493400      4       1  150064       2.0871      0.01844
enh55214    2  198522100  198523100      4       2  150064       5.1526   1.2845e-07
enh55216    2  198541300  198542300      2       1  150064       4.6838    1.408e-06
enh55217    2  198568700  198569700      1       1  150064       4.1225    1.874e-05
enh55218    2  198573400  198574400      2       1  150064        4.101   2.0565e-05
enh55219    2  198737800  198738800      2       1  150064       3.7759   7.9729e-05
enh55221    2  198753700  198754700      2       1  150064       4.2409   1.1133e-05
enh55225    2  199569200  199570200      2       1  150064       2.2889     0.011043
enh55227    2  199885100  199886100      5       2  150064       2.4284     0.007583
enh55230    2  200050600  200051600      2       1  150064       4.4814   3.7082e-06
enh55231    2  200055800  200056800      4       2  150064       4.7114   1.2304e-06
enh55232    2  200132700  200133700      2       1  150064         3.74   9.2004e-05
enh55236    2  200276600  200277600      2       1  150064       3.4618   0.00026826
enh55237    2  200288500  200289500      3       1  150064        3.696   0.00010951
enh55248    2  200669000  200670000      4       2  150064       3.5153    0.0002196
enh55251    2  200733700  200734700      3       2  150064       5.6935   6.2246e-09
enh55252    2  200778700  200779700      2       1  150064        3.754   8.7032e-05
enh55253    2  200793100  200794100      3       2  150064       1.8669      0.03096
enh55259    2  200946000  200947000      2       1  150064       1.7517     0.039912
enh55261    2  200958600  200959600      6       3  150064       2.7273     0.003193
enh55266    2  201067100  201068100      3       1  150064       5.0745   1.9426e-07
enh55267    2  201076300  201077300      3       2  150064       2.6753    0.0037335
enh55269    2  201139300  201140300      2       1  150064       4.0852   2.2017e-05
enh55272    2  201175800  201176800      2       1  150064       4.3751   6.0675e-06
enh55273    2  201182800  201183800      1       1  150064       2.5294     0.005713
enh55274    2  201185400  201186400      2       1  150064       2.0784     0.018838
enh55275    2  201186200  201187200      1       1  150064       5.3766    3.796e-08
enh55277    2  201194200  201195200      4       2  150064       2.8612    0.0021102
enh55286    2  201224800  201225800      1       1  150064       3.5893    0.0001658
enh55287    2  201226600  201227600      4       2  150064       6.6098    1.924e-11
enh55288    2  201229000  201230000      3       1  150064       4.8925   4.9787e-07
enh55289    2  201231900  201232900      5       3  150064       4.3295   7.4723e-06
enh55290    2  201241900  201242900      4       2  150064        5.263   7.0867e-08
enh55291    2  201245400  201246400      5       2  150064       1.8892     0.029435
enh55292    2  201247200  201248200      5       2  150064       4.4118   5.1248e-06
enh55294    2  201270400  201271400      1       1  150064       3.5598    0.0001856
enh55296    2  201276100  201277100      2       1  150064       2.6051    0.0045924
enh55297    2  201281100  201282100      3       1  150064       3.4849   0.00024619
enh55298    2  201289600  201290600      4       2  150064         4.81   7.5471e-07
enh55299    2  201320100  201321100      1       1  150064       3.8819    5.182e-05
enh55303    2  201373100  201374100      4       2  150064        1.978     0.023962
enh55305    2  201392400  201393400      2       1  150064       2.8195    0.0024046
enh55312    2  201751800  201752800      2       1  150064       2.0896     0.018329
enh55331    2  202118800  202119800      8       4  150064        3.382   0.00035982
enh55334    2  202128200  202129200      1       1  150064       1.6548      0.04898
enh55344    2  202560600  202561600      6       2  150064       1.6559     0.048868
enh55409    2  203453100  203454100      2       1  150064       1.7147     0.043196
enh55415    2  203670200  203671200      1       1  150064       1.9178      0.02757
enh55417    2  203830300  203831300      7       3  150064       2.0758     0.018955
enh55421    2  204105000  204106000      3       1  150064        2.659    0.0039186
enh55427    2  204348800  204349800      2       1  150064       2.4373    0.0073984
enh55462    2  205177900  205178900      3       1  150064       1.9192     0.027482
enh55486    2  205837200  205838200      1       1  150064       2.1553      0.01557
enh55556    2  206944000  206945000      1       1  150064       2.1008      0.01783
enh55561    2  207058400  207059400      4       2  150064       1.7156      0.04312
enh55589    2  207900800  207901800      1       1  150064       1.7684       0.0385
enh55592    2  207911100  207912100      2       1  150064        1.793      0.03649
enh55615    2  208064500  208065500      3       2  150064       1.8222     0.034215
enh55616    2  208080300  208081300      1       1  150064       2.3616     0.009098
enh55618    2  208087100  208088100      4       2  150064        2.166     0.015154
enh55637    2  208217500  208218500      2       1  150064       1.8105     0.035107
enh55639    2  208234200  208235200      3       2  150064       2.7171    0.0032928
enh55643    2  208272900  208273900      5       2  150064       2.9997    0.0013511
enh55647    2  208343700  208344700      5       1  150064       1.6662     0.047841
enh55653    2  208466500  208467500      1       1  150064       4.0848    2.206e-05
enh55654    2  208481400  208482400      3       1  150064       3.7659    8.296e-05
enh55657    2  208539000  208540000      2       1  150064       1.6579     0.048674
enh55688    2  209047800  209048800      2       1  150064       1.7042     0.044168
enh55690    2  209049600  209050600      6       2  150064       1.7157     0.043109
enh55691    2  209051400  209052400      2       1  150064       1.7519     0.039893
enh55693    2  209054900  209055900      5       1  150064       1.8053     0.035512
enh55733    2  210448900  210449900      2       1  150064       2.3889    0.0084496
enh55735    2  210464800  210465800      2       1  150064       2.4996    0.0062159
enh55740    2  210498200  210499200      3       2  150064       1.8923     0.029223
enh55745    2  210530600  210531600      1       1  150064       2.3524     0.009327
enh55766    2  211368000  211369000      2       1  150064       1.6503     0.049444
enh55769    2  211449100  211450100      4       2  150064       1.6653      0.04793
enh55771    2  211484800  211485800      4       2  150064        2.385    0.0085392
enh55788    2  212255200  212256200      2       1  150064       1.9995     0.022776
enh55789    2  212258400  212259400      4       2  150064       1.7961     0.036238
enh55793    2  212278100  212279100      3       1  150064       2.6234    0.0043534
enh55797    2  212352100  212353100      3       2  150064       1.6569     0.048772
enh55811    2  212792800  212793800      4       2  150064       1.7923     0.036544
enh55822    2  213148600  213149600      1       1  150064       1.8912       0.0293
enh55823    2  213200800  213201800      4       2  150064       3.4011   0.00033552
enh55826    2  213248300  213249300      2       1  150064       2.3657     0.008997
enh55827    2  213280400  213281400      8       4  150064       1.8946     0.029074
enh55830    2  213312800  213313800      5       2  150064       1.7693     0.038424
enh55834    2  213397300  213398300      4       2  150064       2.5704    0.0050794
enh55835    2  213412400  213413400      1       1  150064        2.683     0.003648
enh55836    2  213413900  213414900      1       1  150064       2.7305     0.003162
enh55853    2  213839100  213840100      2       1  150064       1.7183     0.042875
enh55876    2  214727100  214728100      3       1  150064       1.7036     0.044228
enh55890    2  215571300  215572300      4       2  150064       1.8761     0.030322
enh55952    2  217171400  217172400      2       1  150064       1.9992     0.022796
enh55959    2  217256700  217257700      1       1  150064       2.4287     0.007576
enh55962    2  217277900  217278900      3       1  150064       2.8614    0.0021086
enh55975    2  217427400  217428400      3       2  150064       1.6557     0.048887
enh55976    2  217448500  217449500      4       2  150064       2.1899     0.014267
enh55981    2  217477400  217478400      3       1  150064       3.2896   0.00050171
enh55983    2  217502000  217503000      2       1  150064       1.9028     0.028536
enh55987    2  217521700  217522700      3       1  150064        1.825     0.033998
enh55988    2  217529700  217530700      1       1  150064       2.3264     0.009999
enh55994    2  217623000  217624000      4       2  150064       2.6012    0.0046453
enh56006    2  217789100  217790100      4       2  150064       2.0029     0.022595
enh56016    2  218026700  218027700      1       1  150064       2.1604      0.01537
enh56051    2  218776200  218777200      4       2  150064       1.7179     0.042911
enh56059    2  218813600  218814600      1       1  150064       1.7665      0.03866
enh56111    2  219973700  219974700      2       1  150064       1.9416     0.026094
enh56114    2  220039800  220040800      2       1  150064       3.3886   0.00035125
enh56120    2  220092100  220093100      1       1  150064        2.173      0.01489
enh56136    2  220310200  220311200      2       1  150064       3.7925   7.4572e-05
enh56156    2  220526900  220527900      2       1  150064       1.7379     0.041118
enh56167    2  220780900  220781900      5       2  150064       2.0537     0.020003
enh56182    2  221567400  221568400      3       1  150064       2.7187    0.0032774
enh56184    2  221813600  221814600      2       1  150064       2.0733     0.019075
enh56202    2  222384100  222385100      3       2  150064        2.047     0.020331
enh56203    2  222394800  222395800      3       2  150064       1.6472     0.049754
enh56207    2  222464400  222465400      1       1  150064       2.3271      0.00998
enh56213    2  222644500  222645500      3       1  150064        2.206     0.013693
enh56272    2  224402800  224403800      4       2  150064       1.8459     0.032452
enh56274    2  224427900  224428900      1       1  150064       2.1643      0.01522
enh56305    2  225086200  225087200      1       1  150064       1.7432      0.04065
enh56307    2  225298000  225299000     10       3  150064       2.6677    0.0038186
enh56310    2  225384700  225385700      3       2  150064       3.6737   0.00011953
enh56312    2  225410000  225411000      1       1  150064       2.3812     0.008627
enh56313    2  225434800  225435800      1       1  150064       1.6773      0.04674
enh56314    2  225437100  225438100      5       2  150064       4.4131   5.0947e-06
enh56317    2  225446700  225447700      2       1  150064       4.7216   1.1702e-06
enh56323    2  225774200  225775200      6       2  150064        1.783     0.037296
enh56332    2  225936400  225937400      4       1  150064       2.5057    0.0061109
enh56333    2  225937400  225938400      3       1  150064        2.147     0.015897
enh56388    2  227702200  227703200      6       1  150064       1.8715     0.030641
enh56391    2  227733400  227734400      5       2  150064        1.886     0.029647
enh56392    2  227739100  227740100      2       1  150064       2.0421     0.020573
enh56393    2  227772600  227773600      3       1  150064       2.0618     0.019612
enh56397    2  227854600  227855600      2       1  150064       1.8848      0.02973
enh56405    2  228329200  228330200      9       5  150064       2.0141     0.021998
enh56415    2  229310800  229311800      3       1  150064       4.1751   1.4892e-05
enh56427    2  230562500  230563500      3       1  150064       2.6316    0.0042491
enh56439    2  230844900  230845900      1       1  150064        2.353     0.009312
enh56442    2  231094500  231095500      1       1  150064       2.4535     0.007073
enh56448    2  231549600  231550600      2       1  150064       2.3937    0.0083389
enh56497    2  232264600  232265600      1       1  150064       2.3044       0.0106
enh56502    2  232347300  232348300      4       2  150064       1.8844     0.029753
enh56520    2  232527200  232528200      1       1  150064       2.3914     0.008391
enh56522    2  232531800  232532800      2       1  150064       2.2746     0.011466
enh56524    2  232539000  232540000      2       1  150064         2.13     0.016584
enh56551    2  233061100  233062100      3       1  150064       2.7182    0.0032822
enh56554    2  233100400  233101400      3       1  150064       1.8479     0.032308
enh56564    2  233180700  233181700      3       1  150064       1.6819     0.046295
enh56565    2  233234000  233235000     12       6  150064       2.4141    0.0078881
enh56571    2  233416400  233417400      1       1  150064       1.6581      0.04865
enh56575    2  233560800  233561800      3       2  150064       4.9199   4.3302e-07
enh56577    2  233640800  233641800      3       1  150064       5.5098   1.7963e-08
enh56578    2  233702800  233703800      1       1  150064       3.5443    0.0001968
enh56579    2  233738200  233739200      4       2  150064        1.739     0.041013
enh56581    2  233771700  233772700      2       1  150064       3.0278    0.0012317
enh56583    2  233915200  233916200      7       1  150064        2.493    0.0063331
enh56584    2  233916400  233917400      4       2  150064       1.8241     0.034069
enh56585    2  233925600  233926600      3       1  150064       1.8984     0.028824
enh56599    2  234328200  234329200      3       2  150064       2.0305     0.021153
enh56629    2  235357700  235358700      3       1  150064       1.6789     0.046586
enh56717    2  236471500  236472500      1       1  150064       2.0511      0.02013
enh56718    2  236472000  236473000      2       1  150064       2.3953    0.0083034
enh56724    2  236514600  236515600      2       1  150064       1.8384     0.032999
enh56729    2  236548800  236549800      3       2  150064       2.3096     0.010454
enh56749    2  236618000  236619000      8       4  150064       2.2327     0.012783
enh56750    2  236627400  236628400      3       2  150064       1.9014     0.028626
enh56764    2  236812400  236813400      4       2  150064       2.2398     0.012552
enh56765    2  236819400  236820400      4       1  150064       2.1482     0.015849
enh56770    2  236897000  236898000      1       1  150064       1.7745      0.03799
enh56790    2  237247100  237248100      3       1  150064       2.4204    0.0077525
enh56791    2  237250100  237251100      4       2  150064       1.9921     0.023179
enh56793    2  237253800  237254800      4       2  150064        2.438    0.0073844
enh56796    2  237393200  237394200      2       1  150064        1.974     0.024191
enh56804    2  237551000  237552000      4       2  150064       2.2977     0.010791
enh56837    2  237897300  237898300      4       1  150064       1.8289     0.033704
enh56870    2  238571600  238572600      5       2  150064       1.7341      0.04145
enh56892    2  238652000  238653000      8       2  150064       1.8747     0.030416
enh56893    2  238653100  238654100      9       2  150064       1.7161     0.043073
enh56936    2  239930400  239931400      1       1  150064       1.7837      0.03724
enh56995    2  240887200  240888200      5       2  150064       1.7649     0.038793
enh57009    2  241331600  241332600      7       2  150064       2.1881     0.014333
enh57010    2  241362800  241363800      7       2  150064       2.6935    0.0035349
enh57042    2  242155500  242156500      3       2  150064       2.1119     0.017349
enh57051    2  242259300  242260300      1       1  150064        1.911        0.028
enh57060    2  242504500  242505500      1       1  150064       3.0935    0.0009892
enh57062    2  242574200  242575200      3       2  150064       1.8432     0.032647
enh57063    2  242579800  242580800      3       1  150064       2.1179      0.01709
enh57066    2  242605000  242606000      5       2  150064       1.9092     0.028116
enh57090    3    2552700    2553700      3       2  150064        4.068   2.3711e-05
enh57116    3    3413400    3414400      7       3  150064       3.2891   0.00050251
enh57126    3    3959500    3960500      8       3  150064       1.8918      0.02926
enh57130    3    4334400    4335400      2       1  150064       1.7078      0.04384
enh57133    3    4347800    4348800      3       2  150064       2.4356    0.0074327
enh57134    3    4350400    4351400      1       1  150064        1.671      0.04736
enh57143    3    4574800    4575800      5       2  150064       1.7767      0.03781
enh57147    3    4697600    4698600      4       2  150064       2.9202    0.0017491
enh57148    3    4698200    4699200      5       1  150064       1.7869      0.03698
enh57160    3    4894600    4895600      1       1  150064       2.3182      0.01022
enh57163    3    4947600    4948600      1       1  150064       1.7906      0.03668
enh57179    3    5227600    5228600      1       1  150064       1.6719      0.04727
enh57184    3    5259800    5260800      6       2  150064       1.6473     0.049752
enh57185    3    5260900    5261900      2       1  150064       1.9417     0.026089
enh57204    3    8497700    8498700      1       1  150064       1.9572      0.02516
enh57238    3    9064400    9065400      1       1  150064       1.9689      0.02448
enh57250    3    9175400    9176400      2       1  150064       1.9232     0.027225
enh57280    3    9461200    9462200      2       1  150064       2.2432     0.012441
enh57281    3    9462100    9463100      2       1  150064       2.5539    0.0053266
enh57282    3    9463200    9464200      4       2  150064       1.8364     0.033152
enh57283    3    9465300    9466300      2       1  150064       1.9569     0.025179
enh57284    3    9592000    9593000      1       1  150064       2.0944      0.01811
enh57328    3   10511900   10512900      6       2  150064       2.1677     0.015091
enh57330    3   10593600   10594600      3       1  150064       2.2016     0.013848
enh57331    3   10595300   10596300      4       2  150064       2.8506    0.0021819
enh57333    3   10805500   10806500      4       2  150064       3.5518   0.00019127
enh57345    3   11433200   11434200      1       1  150064       2.2728      0.01152
enh57348    3   11502300   11503300      3       2  150064       2.0578     0.019805
enh57380    3   11672900   11673900      3       1  150064       2.4641    0.0068679
enh57383    3   11680800   11681800      4       2  150064        2.301     0.010695
enh57384    3   11685600   11686600      2       1  150064       3.9925   3.2686e-05
enh57387    3   11702100   11703100      3       1  150064       2.5495    0.0053936
enh57392    3   11886100   11887100      7       1  150064       2.3975    0.0082534
enh57398    3   12467700   12468700      4       2  150064         2.39    0.0084248
enh57399    3   12482600   12483600      3       2  150064       3.1767   0.00074483
enh57400    3   12524400   12525400      3       1  150064       1.9132     0.027863
enh57403    3   12549100   12550100      2       1  150064       1.8333     0.033382
enh57405    3   12601200   12602200      2       1  150064       2.4155    0.0078571
enh57406    3   12603500   12604500      4       1  150064       2.3425    0.0095783
enh57408    3   12678900   12679900      2       1  150064        2.729    0.0031768
enh57410    3   12697400   12698400      1       1  150064       2.4099     0.007979
enh57412    3   12702500   12703500      5       2  150064       1.8907     0.029333
enh57413    3   12715400   12716400      3       1  150064       2.2354     0.012694
enh57416    3   12761100   12762100      3       1  150064       1.7323     0.041607
enh57445    3   13081400   13082400      5       2  150064       2.7651     0.002845
enh57446    3   13086500   13087500      4       1  150064       2.8672    0.0020707
enh57448    3   13111000   13112000      8       2  150064       2.3845    0.0085508
enh57454    3   13338300   13339300      5       2  150064       2.0317      0.02109
enh57455    3   13342600   13343600      1       1  150064       1.7837      0.03724
enh57456    3   13344800   13345800      1       1  150064       1.7164      0.04304
enh57465    3   13493800   13494800      4       2  150064       1.9606     0.024965
enh57513    3   14216900   14217900      5       2  150064       1.8216     0.034258
enh57527    3   14437200   14438200      2       1  150064       1.9864     0.023493
enh57528    3   14442800   14443800      1       1  150064       1.7653      0.03876
enh57552    3   14845200   14846200      1       1  150064       1.8796      0.03008
enh57562    3   15138600   15139600      2       1  150064       1.7907     0.036672
enh57608    3   16024000   16025000      1       1  150064       2.2179      0.01328
enh57641    3   16728400   16729400      1       1  150064        2.711     0.003354
enh57643    3   16782800   16783800      8       4  150064       2.0201     0.021686
enh57645    3   16834600   16835600      1       1  150064       2.7297      0.00317
enh57646    3   16851600   16852600      4       2  150064        3.013    0.0012935
enh57649    3   16891000   16892000      5       3  150064       1.8073     0.035355
enh57654    3   16948200   16949200      2       1  150064       2.0693     0.019258
enh57655    3   16956800   16957800      3       1  150064       3.5601   0.00018534
enh57656    3   16958300   16959300      5       2  150064       4.1512   1.6535e-05
enh57657    3   16977000   16978000      2       1  150064       2.3913     0.008394
enh57658    3   17045800   17046800      2       1  150064       1.7294     0.041865
enh57660    3   17052900   17053900      3       2  150064       3.1564   0.00079874
enh57662    3   17080400   17081400      3       1  150064       2.1731     0.014887
enh57667    3   17398200   17399200      3       1  150064       3.7936   7.4249e-05
enh57668    3   17472900   17473900      2       1  150064       3.6793   0.00011695
enh57669    3   17523900   17524900      5       1  150064        1.901     0.028648
enh57671    3   17592600   17593600      1       1  150064       1.7154      0.04314
enh57674    3   17666900   17667900      4       1  150064       2.9602     0.001537
enh57675    3   17780600   17781600      3       1  150064       4.7586    9.748e-07
enh57676    3   17784800   17785800      4       1  150064         2.91     0.001807
enh57677    3   17950200   17951200      4       1  150064        1.684     0.046095
enh57678    3   17987100   17988100      3       2  150064       2.1101     0.017424
enh57686    3   18277700   18278700      4       2  150064       2.0729      0.01909
enh57689    3   18376400   18377400      1       1  150064       1.8291      0.03369
enh57691    3   18392300   18393300      4       2  150064       2.0938      0.01814
enh57693    3   18421100   18422100      5       2  150064       1.6885     0.045654
enh57696    3   18467600   18468600      1       1  150064       1.8273      0.03383
enh57719    3   19990800   19991800      6       3  150064       2.0977     0.017964
enh57732    3   20329300   20330300      3       2  150064       1.7041     0.044182
enh57738    3   21543800   21544800      4       2  150064       1.8112     0.035054
enh57740    3   21706600   21707600      3       2  150064       2.0251     0.021429
enh57742    3   21983600   21984600      7       2  150064       1.8367     0.033125
enh57749    3   23246200   23247200      1       1  150064       1.8886      0.02947
enh57786    3   23861100   23862100      5       3  150064       2.0479     0.020287
enh57804    3   23988800   23989800      5       2  150064       1.6824     0.046248
enh57807    3   24040400   24041400      2       1  150064       2.0099     0.022223
enh57808    3   24069600   24070600      5       2  150064       2.9342    0.0016719
enh57815    3   24518800   24519800      3       2  150064       2.3291    0.0099256
enh57816    3   24539700   24540700      3       1  150064        2.389    0.0084479
enh57826    3   25197300   25198300      1       1  150064        1.898      0.02885
enh57827    3   25329900   25330900      3       2  150064       2.2939       0.0109
enh57832    3   25390200   25391200      3       2  150064        2.175     0.014815
enh57833    3   25391400   25392400      2       1  150064       2.0229      0.02154
enh57848    3   25700800   25701800      3       1  150064       1.6595     0.048508
enh57852    3   25793000   25794000      1       1  150064       2.0124      0.02209
enh57853    3   25822600   25823600      2       1  150064       1.8144      0.03481
enh57894    3   28610800   28611800      1       1  150064       1.6793      0.04655
enh57896    3   28810400   28811400      4       2  150064       1.9933     0.023114
enh57897    3   28832700   28833700      1       1  150064       2.7854     0.002673
enh57898    3   28888100   28889100      2       1  150064       1.8597     0.031467
enh57901    3   28994600   28995600      4       1  150064       2.1044      0.01767
enh57904    3   29106100   29107100      6       3  150064       1.7259     0.042187
enh57923    3   29447600   29448600      5       2  150064       2.4137     0.007896
enh57929    3   29482200   29483200      8       4  150064       1.9267     0.027011
enh57931    3   29494900   29495900      4       2  150064       2.8451    0.0022197
enh57940    3   29696400   29697400      8       3  150064       2.0656     0.019435
enh57943    3   29735800   29736800      3       1  150064       2.6028    0.0046228
enh57944    3   29781400   29782400      1       1  150064       2.7627     0.002866
enh57946    3   29910000   29911000      1       1  150064       2.2386      0.01259
enh57948    3   29964300   29965300      3       1  150064       3.9647   3.6751e-05
enh57950    3   29975300   29976300      5       2  150064       1.7301     0.041808
enh57951    3   30013700   30014700      2       1  150064       2.7151    0.0033126
enh57952    3   30061400   30062400      6       2  150064       3.5604   0.00018518
enh57954    3   30100200   30101200      5       2  150064       4.8089   7.5877e-07
enh57955    3   30126700   30127700      8       3  150064       1.8641     0.031154
enh57958    3   30287100   30288100      7       3  150064       2.2597     0.011919
enh57959    3   30300200   30301200      5       2  150064       2.6396    0.0041497
enh57960    3   30323700   30324700      4       2  150064       2.0962      0.01803
enh57975    3   30722300   30723300      3       2  150064         2.28     0.011304
enh57986    3   31402700   31403700      4       1  150064       2.0865     0.018467
enh57994    3   31580600   31581600      1       1  150064       1.6725      0.04721
enh57997    3   31657200   31658200      1       1  150064       3.3608    0.0003886
enh57998    3   31719300   31720300      4       2  150064       2.1849     0.014448
enh58005    3   31976100   31977100      4       2  150064       2.6016    0.0046399
enh58006    3   31986700   31987700      2       1  150064       2.5406    0.0055332
enh58007    3   31987500   31988500      5       2  150064       2.3864     0.008508
enh58010    3   32044200   32045200      2       1  150064       3.4012   0.00033541
enh58014    3   32345100   32346100      2       1  150064       2.4115    0.0079441
enh58060    3   32865600   32866600      1       1  150064        2.086      0.01849
enh58061    3   32866500   32867500      3       2  150064        1.672     0.047264
enh58069    3   32887900   32888900      2       1  150064       2.5588    0.0052524
enh58097    3   33413800   33414800      1       1  150064       3.0412     0.001178
enh58098    3   33469000   33470000      7       3  150064       3.1247    0.0008899
enh58099    3   33477900   33478900      4       2  150064        3.137   0.00085329
enh58100    3   33483000   33484000      6       3  150064       2.7076    0.0033882
enh58101    3   33563200   33564200      2       1  150064       1.6735     0.047117
enh58102    3   33599800   33600800      2       1  150064       1.8518     0.032031
enh58103    3   33617600   33618600      2       1  150064       1.7268     0.042099
enh58108    3   33696700   33697700      2       1  150064       2.4731    0.0066978
enh58128    3   34297800   34298800      3       2  150064       2.0685     0.019297
enh58130    3   34309200   34310200      2       1  150064       1.6788     0.046592
enh58132    3   34344700   34345700      1       1  150064       2.9824      0.00143
enh58136    3   34961900   34962900      2       1  150064       2.3342    0.0097915
enh58150    3   36566400   36567400      1       1  150064       2.1439      0.01602
enh58151    3   36841800   36842800      3       1  150064       4.9472   3.7652e-07
enh58152    3   36861200   36862200      2       1  150064        2.458    0.0069857
enh58153    3   36861800   36862800      2       1  150064       4.8409   6.4624e-07
enh58154    3   36915600   36916600      2       1  150064       3.6215   0.00014643
enh58155    3   36966000   36967000      2       1  150064       3.5707     0.000178
enh58156    3   36974000   36975000      2       1  150064       2.5998    0.0046632
enh58157    3   36979000   36980000      3       1  150064       2.8507    0.0021812
enh58158    3   37006400   37007400      3       1  150064       2.8852    0.0019558
enh58159    3   37011200   37012200      2       1  150064       2.7975    0.0025753
enh58161    3   37056500   37057500      2       1  150064        2.404    0.0081075
enh58162    3   37095000   37096000      1       1  150064       2.4176     0.007812
enh58164    3   37172900   37173900      1       1  150064       3.0572     0.001117
enh58165    3   37204500   37205500      3       1  150064       3.0441    0.0011669
enh58166    3   37211200   37212200      2       1  150064       2.6712    0.0037795
enh58169    3   37224700   37225700      5       3  150064       2.4482    0.0071786
enh58170    3   37239200   37240200      2       1  150064       2.1644     0.015216
enh58174    3   37332100   37333100      4       2  150064       2.0734     0.019068
enh58176    3   37343800   37344800      1       1  150064       1.8619      0.03131
enh58184    3   37552700   37553700      2       1  150064       2.0508     0.020145
enh58191    3   37780900   37781900      3       2  150064       1.8155     0.034725
enh58192    3   37784200   37785200      4       2  150064       2.4055    0.0080749
enh58194    3   37804100   37805100      1       1  150064       1.8124      0.03496
enh58197    3   37865900   37866900      2       1  150064       2.1886     0.014311
enh58200    3   37940400   37941400      3       2  150064       3.3878   0.00035229
enh58202    3   37948600   37949600      4       2  150064       2.1082     0.017506
enh58203    3   37951900   37952900      4       1  150064       3.5907    0.0001649
enh58204    3   37959800   37960800      5       2  150064       3.1508   0.00081409
enh58205    3   37964100   37965100      1       1  150064       3.7125    0.0001026
enh58206    3   37966200   37967200      4       2  150064       2.8943    0.0019001
enh58207    3   37977100   37978100      3       2  150064        3.341    0.0004174
enh58208    3   37987400   37988400      3       2  150064       2.8174    0.0024209
enh58209    3   37997800   37998800      2       1  150064       2.0516     0.020107
enh58213    3   38042200   38043200      3       1  150064       1.8975     0.028879
enh58231    3   38494000   38495000      3       1  150064       3.1473   0.00082402
enh58232    3   38497600   38498600      5       1  150064       3.0905   0.00099896
enh58234    3   38531700   38532700      2       1  150064       2.8462    0.0022121
enh58237    3   38573200   38574200      2       1  150064       2.5421    0.0055091
enh58238    3   38577900   38578900      2       1  150064       2.9532    0.0015727
enh58244    3   39092200   39093200      1       1  150064       2.7488     0.002991
enh58249    3   39149600   39150600      8       4  150064       2.0115     0.022138
enh58359    3   42216500   42217500      3       2  150064       1.8534     0.031911
enh58360    3   42219800   42220800      5       2  150064       1.7368     0.041213
enh58361    3   42225100   42226100      4       2  150064       2.3803    0.0086498
enh58362    3   42233700   42234700      6       2  150064       1.9939     0.023082
enh58364    3   42480900   42481900      3       1  150064       1.8003      0.03591
enh58378    3   42693000   42694000      2       1  150064       2.1973     0.013999
enh58402    3   43358500   43359500      2       1  150064       1.7782     0.037685
enh58403    3   43368100   43369100      2       1  150064       2.3457    0.0094948
enh58415    3   43647200   43648200      5       2  150064       1.6479     0.049689
enh58416    3   43647800   43648800      5       2  150064       1.8361     0.033171
enh58421    3   43737400   43738400      4       2  150064       2.5512    0.0053676
enh58423    3   43800400   43801400      3       2  150064       2.8163    0.0024292
enh58426    3   43914200   43915200      1       1  150064       1.8833      0.02983
enh58434    3   44400600   44401600      2       1  150064       2.9193    0.0017543
enh58443    3   44597800   44598800      1       1  150064       3.0287     0.001228
enh58468    3   45164600   45165600      1       1  150064       1.7014      0.04443
enh58475    3   45316600   45317600      4       1  150064       3.4274   0.00030465
enh58477    3   45355100   45356100      1       1  150064       2.2458      0.01236
enh58521    3   46029200   46030200      3       1  150064       1.7268     0.042101
enh58525    3   46131600   46132600      2       1  150064       1.9312     0.026727
enh58594    3   47824200   47825200      2       1  150064       1.6567     0.048795
enh58601    3   47934400   47935400      4       2  150064       2.1185     0.017065
enh58618    3   48166400   48167400      1       1  150064       1.8551      0.03179
enh58619    3   48171700   48172700      2       1  150064       1.9356      0.02646
enh58624    3   48281100   48282100      1       1  150064       2.3351      0.00977
enh58630    3   48343600   48344600      4       1  150064        1.983     0.023681
enh58631    3   48411000   48412000      2       1  150064       2.1355     0.016358
enh58654    3   48670900   48671900      2       1  150064       2.3372    0.0097139
enh58658    3   48701800   48702800      1       1  150064       2.6404     0.004141
enh58661    3   48731300   48732300      4       2  150064       2.1394       0.0162
enh58664    3   48740100   48741100      1       1  150064       2.0337      0.02099
enh58665    3   48746000   48747000      2       1  150064       1.6997     0.044593
enh58666    3   48751800   48752800      2       1  150064       2.1101     0.017423
enh58667    3   48754800   48755800      1       1  150064       2.1125      0.01732
enh58673    3   48863400   48864400      1       1  150064        1.765      0.03878
enh58674    3   48883400   48884400      1       1  150064       1.9677      0.02455
enh58678    3   48934700   48935700      1       1  150064       1.9167      0.02764
enh58682    3   49035500   49036500      1       1  150064        1.878      0.03019
enh58690    3   49156000   49157000      2       1  150064       2.1108     0.017397
enh58696    3   49211300   49212300      2       1  150064       2.1347     0.016391
enh58697    3   49286600   49287600      3       1  150064       2.3832    0.0085804
enh58705    3   49417200   49418200      3       2  150064       1.7126      0.04339
enh58708    3   49450700   49451700      3       2  150064       1.7453     0.040468
enh58710    3   49458700   49459700      3       1  150064       2.1882     0.014328
enh58712    3   49465300   49466300      2       1  150064       2.3632    0.0090586
enh58715    3   49497800   49498800      1       1  150064       2.1711      0.01496
enh58716    3   49502900   49503900      2       1  150064        1.769     0.038446
enh58722    3   49556500   49557500      2       1  150064       1.8477     0.032325
enh58726    3   49590000   49591000      3       2  150064        2.041     0.020626
enh58737    3   49821800   49822800      1       1  150064       2.3219      0.01012
enh58738    3   49826900   49827900      1       1  150064       2.1898      0.01427
enh58739    3   49843700   49844700      1       1  150064       2.0166      0.02187
enh58740    3   49894200   49895200      2       1  150064       2.0486     0.020249
enh58741    3   49904600   49905600      1       1  150064       1.8158       0.0347
enh58742    3   49909500   49910500      3       2  150064       2.8182     0.002415
enh58743    3   49918100   49919100      1       1  150064       1.9222      0.02729
enh58745    3   49967900   49968900      1       1  150064       3.0538      0.00113
enh58746    3   49976600   49977600      2       1  150064       1.7141     0.043251
enh58747    3   50014000   50015000      2       1  150064       3.0254    0.0012416
enh58748    3   50040700   50041700      1       1  150064       3.2735    0.0005312
enh58750    3   50128400   50129400      3       1  150064       2.8875    0.0019418
enh58793    3   50518400   50519400      3       2  150064       2.2597     0.011919
enh58796    3   50552100   50553100      1       1  150064         2.99     0.001395
enh58822    3   51341100   51342100      2       1  150064       3.0211    0.0012591
enh58824    3   51377500   51378500      1       1  150064       2.2801       0.0113
enh58829    3   51532000   51533000      2       1  150064       1.8601     0.031432
enh58833    3   51613800   51614800      2       1  150064       2.0904      0.01829
enh58841    3   51737200   51738200      2       1  150064       2.7861    0.0026669
enh58842    3   51768400   51769400      5       2  150064       2.2642     0.011782
enh58864    3   52143600   52144600      1       1  150064       2.0967      0.01801
enh58869    3   52233200   52234200      1       1  150064       3.9421    4.039e-05
enh58871    3   52252500   52253500      2       1  150064       3.3917   0.00034733
enh58873    3   52259400   52260400      1       1  150064       3.0852     0.001017
enh58876    3   52309100   52310100      4       2  150064       1.9093     0.028112
enh58884    3   52341300   52342300      1       1  150064       2.9234     0.001731
enh58886    3   52348400   52349400      1       1  150064       5.0762    1.925e-07
enh58892    3   52486800   52487800      2       1  150064       1.6686     0.047596
enh58893    3   52488000   52489000      3       2  150064       3.1092   0.00093793
enh58894    3   52491400   52492400      3       2  150064       3.2098   0.00066409
enh58897    3   52559400   52560400      2       1  150064       4.4057   5.2729e-06
enh58898    3   52560800   52561800      1       1  150064       4.1021    2.047e-05
enh58899    3   52565000   52566000      3       1  150064       3.3555   0.00039616
enh58900    3   52568900   52569900      2       1  150064       3.3737   0.00037085
enh58901    3   52572700   52573700      3       2  150064       3.6456   0.00013336
enh58905    3   52717200   52718200      3       1  150064       4.3424   7.0472e-06
enh58906    3   52721600   52722600      2       1  150064       4.9234   4.2524e-07
enh58907    3   52737300   52738300      2       1  150064        3.823   6.5922e-05
enh58908    3   52741400   52742400      1       1  150064       3.4679    0.0002623
enh58909    3   52802800   52803800      3       1  150064       3.6218   0.00014626
enh58910    3   52867800   52868800      4       2  150064        5.424   2.9146e-08
enh58911    3   52869500   52870500      3       2  150064        5.251   7.5629e-08
enh58912    3   52876900   52877900      1       1  150064       1.9797      0.02387
enh58913    3   52907400   52908400      1       1  150064       5.6131    9.939e-09
enh58915    3   52931800   52932800      2       1  150064        4.483   3.6795e-06
enh58920    3   53076700   53077700      4       2  150064       4.1532   1.6394e-05
enh58921    3   53105900   53106900      3       1  150064       1.8597     0.031461
enh58924    3   53147500   53148500      4       2  150064       2.3896    0.0084324
enh58930    3   53227600   53228600      2       1  150064       2.3172     0.010246
enh58931    3   53269900   53270900     10       2  150064       2.4965    0.0062713
enh58932    3   53277300   53278300      8       2  150064         2.14     0.016177
enh58935    3   53292900   53293900      4       2  150064       3.4983   0.00023411
enh58936    3   53303800   53304800      1       1  150064       1.9089      0.02814
enh58938    3   53320800   53321800      2       1  150064       2.2325     0.012791
enh58941    3   53384500   53385500      2       1  150064       3.3363    0.0004245
enh58942    3   53512400   53513400      2       1  150064       3.2651   0.00054707
enh58943    3   53532600   53533600      2       1  150064       2.7599    0.0028912
enh58944    3   53534800   53535800      3       2  150064       3.0304    0.0012211
enh58945    3   53537400   53538400      2       1  150064       3.7181   0.00010036
enh58964    3   53914000   53915000      1       1  150064       2.2603       0.0119
enh59000    3   55305700   55306700      5       2  150064       2.2657     0.011734
enh59048    3   56035400   56036400      2       1  150064       2.6624     0.003879
enh59049    3   56086700   56087700      1       1  150064       2.8384     0.002267
enh59050    3   56088900   56089900      2       1  150064       2.9898     0.001396
enh59051    3   56135500   56136500      3       1  150064       1.9327     0.026638
enh59052    3   56145300   56146300      2       1  150064        2.631     0.004257
enh59053    3   56148600   56149600      5       2  150064       2.4636    0.0068778
enh59054    3   56150600   56151600      5       2  150064       2.3914    0.0083933
enh59065    3   56343200   56344200      6       3  150064       2.0585     0.019773
enh59068    3   56357700   56358700      1       1  150064       1.8939      0.02912
enh59075    3   56713600   56714600      4       1  150064       2.3096     0.010455
enh59079    3   56857400   56858400      5       2  150064       2.0158      0.02191
enh59080    3   56869400   56870400      4       1  150064       2.0906      0.01828
enh59081    3   56873800   56874800      4       2  150064       2.6244    0.0043396
enh59082    3   56889600   56890600      2       1  150064         1.66     0.048452
enh59111    3   57263200   57264200      1       1  150064       1.7645      0.03882
enh59148    3   58024500   58025500      2       1  150064       1.6579     0.048667
enh59165    3   58150600   58151600      3       1  150064        2.107     0.017557
enh59167    3   58160800   58161800      4       2  150064       2.6702    0.0037904
enh59168    3   58174500   58175500      2       1  150064       1.7697     0.038385
enh59174    3   58281600   58282600      7       2  150064         2.11     0.017427
enh59176    3   58306700   58307700      3       1  150064       1.6712      0.04734
enh59178    3   58320600   58321600      3       2  150064       2.8225    0.0023825
enh59179    3   58337400   58338400      2       1  150064       1.8801     0.030046
enh59180    3   58372400   58373400      7       3  150064       2.0974     0.017981
enh59181    3   58374200   58375200      4       2  150064       2.2624     0.011836
enh59182    3   58380300   58381300      6       2  150064       1.8487     0.032251
enh59183    3   58389800   58390800      6       2  150064       2.3335    0.0098119
enh59184    3   58399900   58400900      2       1  150064       1.8105     0.035106
enh59185    3   58417700   58418700      2       1  150064       2.2582     0.011967
enh59186    3   58420500   58421500      4       2  150064       1.6809     0.046386
enh59187    3   58427100   58428100      1       1  150064       2.2353       0.0127
enh59188    3   58437400   58438400      1       1  150064       1.7108      0.04356
enh59190    3   58456600   58457600      2       1  150064       2.2212     0.013169
enh59224    3   59491300   59492300      6       2  150064       1.7085     0.043776
enh59226    3   59501300   59502300      7       2  150064        2.096     0.018042
enh59227    3   59524500   59525500      4       2  150064       2.6464    0.0040682
enh59228    3   59525900   59526900      4       2  150064       3.0798    0.0010358
enh59234    3   59788600   59789600     10       4  150064       2.2113     0.013507
enh59242    3   60275300   60276300      2       1  150064       2.0632     0.019549
enh59261    3   61071700   61072700      4       2  150064       2.0486     0.020251
enh59263    3   61157800   61158800      4       2  150064       2.1609     0.015353
enh59264    3   61177600   61178600      4       2  150064       1.9552     0.025278
enh59267    3   61235700   61236700      2       1  150064       2.7964    0.0025835
enh59268    3   61237600   61238600      4       2  150064       1.7454     0.040454
enh59306    3   61826800   61827800      3       1  150064       1.7369     0.041207
enh59307    3   61831800   61832800      4       2  150064       1.7092     0.043704
enh59308    3   61833600   61834600      3       1  150064       2.2755     0.011438
enh59330    3   61975800   61976800      2       1  150064       1.9969     0.022921
enh59333    3   62096200   62097200      1       1  150064       1.8083      0.03528
enh59345    3   62400700   62401700      1       1  150064       2.3827     0.008594
enh59349    3   62663100   62664100      2       1  150064       1.6474     0.049734
enh59350    3   62664200   62665200      1       1  150064       2.0367      0.02084
enh59352    3   62696000   62697000     10       4  150064       2.9986    0.0013563
enh59353    3   62709200   62710200      8       4  150064       1.6575     0.048708
enh59364    3   63213200   63214200      5       3  150064       2.9447    0.0016162
enh59375    3   63840900   63841900      2       1  150064       3.5977   0.00016054
enh59380    3   63896100   63897100      4       2  150064       2.3692    0.0089141
enh59382    3   63919200   63920200      1       1  150064       2.6535     0.003983
enh59386    3   63940500   63941500      2       1  150064        3.147   0.00082469
enh59389    3   63950100   63951100      4       2  150064       2.9428    0.0016261
enh59390    3   63951300   63952300      2       1  150064       4.1676   1.5389e-05
enh59393    3   63958200   63959200      2       1  150064       1.9866     0.023486
enh59394    3   63961600   63962600      2       1  150064       2.3863    0.0085094
enh59396    3   63985400   63986400      1       1  150064       4.8955    4.903e-07
enh59397    3   64007000   64008000      3       2  150064       2.3156     0.010291
enh59399    3   64014200   64015200      4       2  150064       1.7008     0.044487
enh59400    3   64016000   64017000      4       2  150064       1.7161      0.04307
enh59402    3   64032800   64033800      2       1  150064       2.8327    0.0023079
enh59404    3   64039000   64040000      1       1  150064       1.6948      0.04506
enh59407    3   64079900   64080900      1       1  150064       1.8178      0.03455
enh59413    3   64136200   64137200      5       2  150064        3.605   0.00015606
enh59414    3   64143200   64144200      4       2  150064       1.8728     0.030547
enh59415    3   64147900   64148900      3       1  150064       1.8322     0.033461
enh59416    3   64173600   64174600      4       1  150064       2.7712    0.0027929
enh59420    3   64204500   64205500      4       2  150064       1.7033      0.04426
enh59421    3   64205200   64206200      4       2  150064       2.3512    0.0093575
enh59422    3   64206400   64207400      4       2  150064       2.5409    0.0055282
enh59426    3   64227000   64228000      3       2  150064        2.609    0.0045399
enh59439    3   64403200   64404200      4       2  150064        2.592    0.0047704
enh59445    3   64445600   64446600      1       1  150064       2.5071     0.006087
enh59446    3   64447700   64448700      3       1  150064       2.9695    0.0014915
enh59447    3   64468400   64469400      5       2  150064       2.4139    0.0078912
enh59453    3   64572400   64573400      3       2  150064       1.7418     0.040771
enh59464    3   64751600   64752600      5       2  150064       2.4922    0.0063471
enh59514    3   65604900   65605900      4       2  150064       2.0677     0.019333
enh59533    3   65816500   65817500      6       2  150064       1.8749     0.030402
enh59539    3   65864200   65865200      3       1  150064       1.9522     0.025457
enh59540    3   65869200   65870200      9       2  150064       1.8502     0.032144
enh59617    3   66771200   66772200      3       2  150064       2.1128      0.01731
enh59630    3   66979700   66980700      2       1  150064       2.2259     0.013009
enh59638    3   67047400   67048400      2       1  150064       1.8736     0.030492
enh59643    3   67345900   67346900      9       4  150064        2.464    0.0068701
enh59646    3   67553900   67554900      4       2  150064       2.6029    0.0046214
enh59651    3   67652700   67653700      3       1  150064       2.6431    0.0041071
enh59652    3   67703100   67704100      4       1  150064       2.1242     0.016827
enh59654    3   67997800   67998800      6       2  150064        2.185     0.014445
enh59685    3   69292200   69293200      4       2  150064       1.8347     0.033276
enh59687    3   69299200   69300200      1       1  150064       2.5413     0.005522
enh59693    3   69482100   69483100      3       1  150064       2.2339     0.012744
enh59697    3   69869700   69870700      7       3  150064       3.9982   3.1912e-05
enh59703    3   70580700   70581700      2       1  150064       1.8284     0.033748
enh59707    3   70786800   70787800      4       2  150064        2.917    0.0017672
enh59710    3   70902900   70903900      1       1  150064       2.0777      0.01887
enh59713    3   71012600   71013600      1       1  150064       2.2655      0.01174
enh59723    3   71099400   71100400      1       1  150064       1.9498       0.0256
enh59729    3   71117100   71118100      1       1  150064       1.7854       0.0371
enh59731    3   71122000   71123000      2       1  150064       1.6546     0.049006
enh59732    3   71128000   71129000      2       1  150064       1.9833     0.023669
enh59733    3   71132400   71133400      3       2  150064       2.0309     0.021131
enh59737    3   71163400   71164400      2       1  150064       2.8482    0.0021984
enh59741    3   71185900   71186900      4       1  150064       1.6911     0.045409
enh59743    3   71205000   71206000      2       1  150064       1.6692     0.047543
enh59749    3   71256600   71257600      6       3  150064       1.7165     0.043035
enh59753    3   71289000   71290000      5       1  150064       3.7249   9.7678e-05
enh59756    3   71295500   71296500      1       1  150064       2.4266     0.007621
enh59759    3   71331900   71332900      4       2  150064       3.1513   0.00081269
enh59763    3   71355300   71356300      3       2  150064       1.8741     0.030461
enh59777    3   71499700   71500700      1       1  150064       2.3986     0.008229
enh59779    3   71517600   71518600      2       1  150064       3.1919    0.0007068
enh59780    3   71543900   71544900      2       1  150064       4.3418   7.0648e-06
enh59781    3   71545900   71546900      5       1  150064       2.4894    0.0063985
enh59784    3   71569100   71570100      1       1  150064       4.9277    4.161e-07
enh59786    3   71578300   71579300      2       1  150064       4.4115   5.1324e-06
enh59788    3   71585900   71586900      3       2  150064       3.5472   0.00019469
enh59790    3   71592000   71593000      1       1  150064       3.4803    0.0002504
enh59803    3   71777900   71778900      4       1  150064       2.2928     0.010929
enh59804    3   71778900   71779900      3       1  150064       2.6396    0.0041502
enh59826    3   72347500   72348500      4       2  150064       2.2237     0.013086
enh59827    3   72378400   72379400      2       1  150064       2.3925    0.0083672
enh59832    3   72424700   72425700      1       1  150064       1.9315      0.02671
enh59848    3   72616800   72617800      4       2  150064       1.6894     0.045571
enh59864    3   73006100   73007100      3       1  150064       2.0631      0.01955
enh59871    3   73094300   73095300      5       1  150064       2.0167     0.021865
enh59875    3   73427300   73428300      2       1  150064       2.5086    0.0060614
enh59882    3   73545600   73546600      3       2  150064        1.745     0.040489
enh59906    3   73999500   74000500      5       1  150064       2.6459     0.004074
enh59907    3   74003200   74004200      4       1  150064       2.5392    0.0055551
enh59923    3   76402200   76403200      1       1  150064       2.2426      0.01246
enh59924    3   76487800   76488800      7       2  150064       1.8586      0.03154
enh59952    3   78386700   78387700      4       2  150064       3.1943   0.00070074
enh59953    3   78395100   78396100      4       2  150064       2.3447    0.0095225
enh59999    3   79529600   79530600      3       2  150064        1.977     0.024023
enh60000    3   79530200   79531200      3       1  150064       1.7089     0.043739
enh60007    3   81219000   81220000      2       1  150064       2.9704    0.0014872
enh60011    3   81628900   81629900      3       1  150064       1.6491     0.049561
enh60013    3   81673600   81674600      1       1  150064       1.9905      0.02327
enh60015    3   81792200   81793200      4       2  150064       1.8977     0.028867
enh60017    3   81811500   81812500      5       2  150064       1.6726     0.047206
enh60021    3   81940300   81941300      2       1  150064       2.3027     0.010647
enh60022    3   81962600   81963600      3       1  150064       2.0738     0.019048
enh60024    3   82017300   82018300      4       2  150064       2.7298    0.0031687
enh60032    3   82705600   82706600      4       2  150064       1.7089     0.043738
enh60065    3   86153200   86154200      4       2  150064       1.9239     0.027181
enh60144    3   93779800   93780800      2       1  150064       2.5093    0.0060483
enh60146    3   93798800   93799800      2       1  150064       2.0702     0.019216
enh60149    3   94025000   94026000      2       1  150064       1.9932     0.023122
enh60152    3   94839500   94840500      4       2  150064       1.9632     0.024811
enh60153    3   94843200   94844200      6       2  150064       2.3628    0.0090676
enh60154    3   94853500   94854500      7       2  150064       2.5784    0.0049624
enh60156    3   94996100   94997100      3       1  150064       2.8478    0.0022013
enh60157    3   95038500   95039500      3       2  150064       2.6985    0.0034824
enh60162    3   95641800   95642800      3       2  150064       1.9964     0.022946
enh60173    3   97381000   97382000      2       1  150064       1.8712     0.030661
enh60201    3   99203800   99204800      4       2  150064       2.0676     0.019337
enh60207    3   99377200   99378200      5       1  150064       1.9669     0.024596
enh60210    3   99396300   99397300      3       1  150064        2.123     0.016875
enh60211    3   99419400   99420400      5       3  150064       1.8703     0.030722
enh60213    3   99466400   99467400      2       1  150064       2.1725     0.014908
enh60265    3  100601100  100602100      4       2  150064       1.9239     0.027185
enh60317    3  104732600  104733600      8       1  150064       2.2263     0.012999
enh60319    3  104875400  104876400      5       3  150064        2.825    0.0023642
enh60322    3  105083300  105084300      2       1  150064       2.4673    0.0068064
enh60323    3  105089000  105090000      1       1  150064       2.4325     0.007497
enh60325    3  105189400  105190400      5       2  150064       2.3404    0.0096324
enh60334    3  105511000  105512000      4       2  150064        2.283     0.011215
enh60335    3  105516300  105517300      4       2  150064       2.2013     0.013856
enh60338    3  105541900  105542900      1       1  150064       1.7223      0.04251
enh60340    3  105554200  105555200      2       1  150064       1.6757     0.046894
enh60353    3  105858400  105859400      2       1  150064       1.7411     0.040836
enh60355    3  105964000  105965000      3       2  150064       1.8331     0.033394
enh60361    3  106171500  106172500      4       2  150064       1.7742     0.038012
enh60387    3  107245500  107246500      1       1  150064       2.1432      0.01605
enh60388    3  107281400  107282400      1       1  150064       1.7343      0.04143
enh60389    3  107297200  107298200      2       1  150064       2.4149    0.0078701
enh60390    3  107312800  107313800      3       1  150064        2.294     0.010895
enh60395    3  107360200  107361200      1       1  150064       1.7391      0.04101
enh60397    3  107380400  107381400      1       1  150064       2.2708      0.01158
enh60399    3  107386900  107387900      1       1  150064       2.0333      0.02101
enh60400    3  107403000  107404000      1       1  150064       2.6608     0.003898
enh60404    3  107519300  107520300      2       1  150064       1.9918     0.023194
enh60422    3  107843200  107844200      3       2  150064       3.0751    0.0010521
enh60424    3  107894400  107895400     10       2  150064         3.35   0.00040404
enh60425    3  107900900  107901900      8       2  150064       3.3517   0.00040161
enh60426    3  107938200  107939200      3       1  150064       2.5401    0.0055418
enh60427    3  107942300  107943300      3       2  150064       1.9197     0.027449
enh60432    3  108107100  108108100      3       1  150064        1.748      0.04023
enh60433    3  108160100  108161100      2       1  150064       1.8967     0.028931
enh60496    3  111080800  111081800      4       1  150064       1.6769     0.046777
enh60514    3  111638000  111639000      6       2  150064       1.6851     0.045985
enh60519    3  111685900  111686900      2       1  150064        2.109     0.017473
enh60530    3  111771400  111772400      9       2  150064       2.1177       0.0171
enh60584    3  112775700  112776700      1       1  150064        2.017      0.02185
enh60611    3  112971200  112972200      1       1  150064       1.8656      0.03105
enh60657    3  114054400  114055400      5       2  150064       1.9674     0.024566
enh60668    3  114173900  114174900      1       1  150064       3.2368    0.0006044
enh60677    3  114284700  114285700      1       1  150064       2.8465      0.00221
enh60679    3  114306400  114307400      3       2  150064       1.7561     0.039533
enh60682    3  114367900  114368900      3       1  150064       2.1597     0.015399
enh60683    3  114378500  114379500      4       2  150064       2.1254     0.016777
enh60713    3  115104700  115105700      5       2  150064       2.4213    0.0077328
enh60714    3  115119000  115120000      2       1  150064       1.9345     0.026524
enh60716    3  115137300  115138300      4       1  150064       3.3163   0.00045609
enh60718    3  115160600  115161600      5       2  150064       1.7203     0.042693
enh60766    3  115978600  115979600      1       1  150064       1.7307      0.04175
enh60768    3  115984500  115985500      4       2  150064       2.3083     0.010492
enh60778    3  116435100  116436100      4       2  150064       2.4641    0.0068685
enh60789    3  116581700  116582700      7       1  150064       1.7121     0.043442
enh60790    3  116583000  116584000      3       1  150064       1.7545     0.039676
enh60791    3  116589000  116590000      5       1  150064       1.8092     0.035211
enh60800    3  116778100  116779100      5       3  150064       1.6508     0.049388
enh60808    3  116946100  116947100      4       2  150064       1.7241     0.042343
enh60830    3  117508500  117509500      1       1  150064       2.9274     0.001709
enh60831    3  117520000  117521000      2       1  150064       3.7025   0.00010673
enh60833    3  117603500  117604500      4       2  150064       2.3962    0.0082829
enh60837    3  117629600  117630600      7       3  150064       4.3439   7.0003e-06
enh60838    3  117639500  117640500      5       2  150064       4.3867   5.7545e-06
enh60839    3  117657700  117658700      1       1  150064       4.0317    2.769e-05
enh60840    3  117720100  117721100      2       1  150064       3.7836   7.7283e-05
enh60841    3  117807100  117808100      3       1  150064       2.0406     0.020644
enh60844    3  118198000  118199000      4       2  150064       1.8174      0.03458
enh60845    3  118200200  118201200      7       2  150064       2.0323      0.02106
enh60863    3  119064500  119065500      4       2  150064       1.8738     0.030476
enh60887    3  119741400  119742400      1       1  150064       1.8218      0.03424
enh60901    3  120069200  120070200      1       1  150064       1.7053      0.04407
enh60913    3  120188500  120189500      4       2  150064       1.6518     0.049284
enh60914    3  120216900  120217900      3       1  150064       1.7997     0.035956
enh60920    3  120287500  120288500      8       3  150064       2.2451     0.012381
enh60921    3  120313900  120314900      5       2  150064       2.3142     0.010328
enh60965    3  122369700  122370700      5       1  150064       2.5034    0.0061496
enh60969    3  122510900  122511900      5       3  150064       1.6935     0.045178
enh60971    3  122608700  122609700      2       1  150064       2.9809    0.0014368
enh60972    3  122612500  122613500      5       2  150064       2.9101    0.0018064
enh60986    3  122789100  122790100      4       1  150064       2.8865     0.001948
enh60988    3  122793700  122794700      4       1  150064       2.6548    0.0039675
enh60991    3  122806400  122807400      4       2  150064       1.8605     0.031406
enh60994    3  122817100  122818100      2       1  150064       2.0628     0.019564
enh60995    3  122824100  122825100      5       1  150064       3.4908   0.00024082
enh61019    3  123301000  123302000      4       2  150064       2.1388     0.016227
enh61021    3  123324300  123325300      5       2  150064        1.714     0.043265
enh61024    3  123354200  123355200      4       2  150064       1.8847     0.029732
enh61028    3  123405000  123406000      2       1  150064       1.6677     0.047691
enh61032    3  123430800  123431800      6       2  150064       1.6668     0.047776
enh61048    3  123861100  123862100      3       1  150064       1.7523     0.039858
enh61051    3  123947800  123948800      4       1  150064       2.2754      0.01144
enh61052    3  123949000  123950000      2       1  150064       1.9753     0.024115
enh61053    3  123955200  123956200     14       2  150064       2.7166    0.0032976
enh61054    3  123968800  123969800      4       2  150064       1.6794     0.046532
enh61056    3  123979400  123980400      4       2  150064       3.9413   4.0516e-05
enh61057    3  123981700  123982700      3       2  150064       4.4017   5.3713e-06
enh61058    3  123985500  123986500      6       3  150064       4.1524   1.6453e-05
enh61060    3  123995500  123996500      3       1  150064       3.9678    3.627e-05
enh61062    3  124080800  124081800      1       1  150064       4.0949    2.112e-05
enh61063    3  124091500  124092500      4       1  150064       3.3293   0.00043528
enh61066    3  124101700  124102700      5       2  150064       2.3081     0.010496
enh61068    3  124108400  124109400      1       1  150064       2.4031     0.008128
enh61070    3  124120400  124121400      3       1  150064       3.4534   0.00027678
enh61071    3  124121300  124122300      2       1  150064       2.5377    0.0055787
enh61074    3  124231800  124232800      4       2  150064       2.1287      0.01664
enh61104    3  124577700  124578700      3       2  150064       2.3357    0.0097542
enh61105    3  124592000  124593000      6       3  150064       2.0154     0.021934
enh61106    3  124595000  124596000      4       2  150064       1.7681     0.038524
enh61108    3  124601600  124602600      3       1  150064       1.8416      0.03277
enh61109    3  124603400  124604400      3       1  150064       1.9888     0.023363
enh61116    3  124718400  124719400      2       1  150064       2.5264    0.0057621
enh61118    3  124724600  124725600      3       2  150064       2.0054     0.022459
enh61127    3  124837700  124838700      1       1  150064       2.9796     0.001443
enh61130    3  124848400  124849400      7       4  150064       1.8551      0.03179
enh61132    3  124865600  124866600      8       4  150064       1.7956     0.036281
enh61138    3  124910700  124911700      2       1  150064       2.9975    0.0013612
enh61139    3  124955400  124956400      3       2  150064        2.229     0.012907
enh61148    3  125315200  125316200      6       2  150064       1.8224     0.034197
enh61150    3  125322100  125323100      5       2  150064       1.7648       0.0388
enh61157    3  125732700  125733700      5       2  150064        2.026      0.02138
enh61190    3  126627600  126628600      3       2  150064        1.751     0.039973
enh61196    3  126664600  126665600      2       1  150064       1.6707     0.047388
enh61226    3  127171000  127172000      9       4  150064       1.9724     0.024282
enh61239    3  127349300  127350300      2       1  150064       1.9376     0.026336
enh61248    3  127724300  127725300      3       1  150064       2.6514    0.0040077
enh61249    3  127725000  127726000      1       1  150064       1.7595      0.03925
enh61250    3  127769400  127770400      3       2  150064       1.7282     0.041973
enh61251    3  127773600  127774600      2       1  150064       2.6506    0.0040175
enh61253    3  127826600  127827600      1       1  150064       2.7008     0.003459
enh61258    3  127911600  127912600      1       1  150064       3.4273    0.0003048
enh61260    3  127945200  127946200      3       2  150064       3.2226   0.00063518
enh61261    3  127947700  127948700      3       1  150064       3.8282   6.4549e-05
enh61273    3  128067500  128068500      1       1  150064       2.0585      0.01977
enh61278    3  128278000  128279000      3       1  150064       1.6777     0.046702
enh61323    3  128947400  128948400      2       1  150064       2.1499     0.015783
enh61324    3  128966600  128967600      3       1  150064       2.7164    0.0033002
enh61325    3  128996300  128997300      3       2  150064        3.131   0.00087118
enh61326    3  128998900  128999900      4       1  150064       3.2928   0.00049596
enh61327    3  129023800  129024800      1       1  150064       3.6939    0.0001104
enh61328    3  129032200  129033200      2       1  150064       2.9966    0.0013648
enh61342    3  129209100  129210100      3       1  150064       1.7024     0.044341
enh61345    3  129244800  129245800      3       2  150064        2.526    0.0057685
enh61357    3  129312600  129313600      2       1  150064       1.6817     0.046314
enh61359    3  129315700  129316700      3       1  150064       1.7622     0.039019
enh61360    3  129317300  129318300      4       2  150064       1.6537     0.049099
enh61361    3  129318600  129319600      2       1  150064       1.9711     0.024356
enh61365    3  129340900  129341900      3       1  150064       2.5042    0.0061371
enh61374    3  129403700  129404700      2       1  150064       1.7696     0.038399
enh61382    3  129511200  129512200      1       1  150064         1.87      0.03074
enh61399    3  130462800  130463800      1       1  150064       1.9919      0.02319
enh61418    3  131271000  131272000      6       2  150064       2.7307    0.0031597
enh61421    3  131342000  131343000      8       1  150064       2.0588     0.019754
enh61454    3  132501900  132502900      3       2  150064       1.8385     0.032997
enh61461    3  132930400  132931400      2       1  150064       2.3065     0.010542
enh61463    3  133018800  133019800      4       2  150064       2.4559    0.0070262
enh61464    3  133071200  133072200      4       2  150064       2.8426    0.0022376
enh61465    3  133093700  133094700      4       2  150064       2.0702     0.019219
enh61478    3  133540300  133541300      9       4  150064       2.1688     0.015048
enh61480    3  133607100  133608100      5       3  150064       2.3237     0.010071
enh61500    3  134069800  134070800      3       1  150064       1.8299     0.033635
enh61530    3  134976800  134977800      3       1  150064       1.8772     0.030246
enh61531    3  134978600  134979600      1       1  150064        2.187      0.01437
enh61533    3  135029000  135030000      3       2  150064       2.3911    0.0083981
enh61537    3  135682800  135683800      2       1  150064       3.2415   0.00059451
enh61538    3  135686900  135687900      2       1  150064       3.6211   0.00014665
enh61540    3  135692900  135693900      1       1  150064       3.8187    6.709e-05
enh61541    3  135716300  135717300      4       2  150064       3.5966   0.00016121
enh61546    3  135889900  135890900      1       1  150064       2.2668       0.0117
enh61547    3  135905000  135906000      2       1  150064       3.3858   0.00035485
enh61548    3  135906700  135907700      2       1  150064       3.4748   0.00025557
enh61550    3  135916400  135917400      2       1  150064       2.8409    0.0022496
enh61553    3  135996000  135997000      1       1  150064       6.0002    9.851e-10
enh61554    3  135996600  135997600      2       1  150064       5.2197   8.9602e-08
enh61558    3  136376800  136377800      1       1  150064       5.9056    1.757e-09
enh61563    3  136455200  136456200      3       1  150064        2.456    0.0070252
enh61564    3  136467800  136468800      3       2  150064       3.8258    6.517e-05
enh61565    3  136472400  136473400      3       2  150064       3.2031   0.00067987
enh61566    3  136505300  136506300      2       1  150064        3.281   0.00051724
enh61567    3  136511400  136512400      3       1  150064       1.8063     0.035433
enh61568    3  136520900  136521900      2       1  150064       2.3337    0.0098062
enh61569    3  136554800  136555800      2       1  150064        2.781    0.0027097
enh61570    3  136557600  136558600      1       1  150064       2.2451      0.01238
enh61571    3  136578200  136579200      2       1  150064       2.9288    0.0017013
enh61572    3  136612300  136613300      1       1  150064       3.0285     0.001229
enh61575    3  136619400  136620400      1       1  150064        3.015     0.001285
enh61576    3  136620500  136621500      6       2  150064       2.9074    0.0018222
enh61577    3  136661200  136662200      2       1  150064       2.4908    0.0063731
enh61578    3  136673500  136674500      3       2  150064       3.5259     0.000211
enh61579    3  136674100  136675100      4       2  150064       3.4608   0.00026925
enh61582    3  136760300  136761300      4       2  150064       3.8598   5.6736e-05
enh61584    3  136784600  136785600      1       1  150064       2.2963      0.01083
enh61606    3  137931800  137932800      2       1  150064       2.4196    0.0077692
enh61610    3  138055200  138056200      2       1  150064       1.8842      0.02977
enh61613    3  138077600  138078600      3       1  150064       1.7532     0.039781
enh61622    3  138392200  138393200      1       1  150064       2.1802      0.01462
enh61626    3  138537000  138538000      1       1  150064       1.8135      0.03488
enh61629    3  138564500  138565500      2       1  150064       1.7239     0.042367
enh61659    3  140307200  140308200      4       2  150064       2.6495    0.0040308
enh61680    3  140946500  140947500      1       1  150064       2.1643      0.01522
enh61694    3  141093900  141094900      5       2  150064       1.9089     0.028135
enh61742    3  142572000  142573000      1       1  150064       1.7397      0.04096
enh61746    3  142722400  142723400      4       2  150064       1.7109     0.043548
enh61759    3  142995600  142996600      2       1  150064       1.7001     0.044557
enh61764    3  143148700  143149700      4       2  150064        2.101     0.017821
enh61773    3  143513800  143514800      2       1  150064       2.2234     0.013094
enh61797    3  144220400  144221400      3       2  150064       2.3494    0.0094013
enh61812    3  145391300  145392300      1       1  150064         1.92      0.02743
enh61838    3  147016100  147017100      2       1  150064       1.8204     0.034351
enh61856    3  147793400  147794400      1       1  150064       1.7152      0.04315
enh61873    3  148537900  148538900      2       1  150064       2.6326    0.0042369
enh61888    3  148915300  148916300      5       3  150064       2.0921     0.018217
enh61890    3  148939400  148940400      4       2  150064       2.4525    0.0070927
enh61979    3  150067200  150068200      3       2  150064        1.648     0.049676
enh61997    3  150323200  150324200      3       2  150064       2.0821     0.018666
enh62012    3  150688500  150689500      2       1  150064       2.7165    0.0032989
enh62057    3  152025900  152026900      1       1  150064       1.9048       0.0284
enh62068    3  152120800  152121800      1       1  150064       2.1297       0.0166
enh62074    3  152235100  152236100      2       1  150064       3.3334   0.00042901
enh62075    3  152313800  152314800      2       1  150064        1.938     0.026311
enh62078    3  152367700  152368700      6       2  150064       1.9116     0.027961
enh62082    3  152436600  152437600      2       1  150064       2.0012     0.022687
enh62084    3  152497200  152498200      2       1  150064       1.8089      0.03523
enh62085    3  152551400  152552400      3       1  150064       2.8442    0.0022259
enh62119    3  153965500  153966500      1       1  150064       1.9216      0.02733
enh62133    3  155077600  155078600      3       2  150064        1.685     0.045992
enh62134    3  155081100  155082100      6       3  150064       1.7121     0.043443
enh62143    3  155229700  155230700      5       2  150064        2.566    0.0051433
enh62150    3  155324200  155325200      4       2  150064       2.0369      0.02083
enh62155    3  155379000  155380000      1       1  150064        1.942      0.02607
enh62163    3  155432000  155433000      3       2  150064       1.7073     0.043885
enh62164    3  155455400  155456400      1       1  150064        2.304      0.01061
enh62185    3  156209800  156210800      3       2  150064       1.7954     0.036295
enh62201    3  156394900  156395900      2       1  150064       1.8562      0.03171
enh62215    3  156793200  156794200      2       1  150064       1.6885     0.045661
enh62220    3  156807200  156808200      1       1  150064       1.9919      0.02319
enh62223    3  156833100  156834100      2       1  150064       2.4107     0.007961
enh62269    3  159277300  159278300      5       3  150064       2.1182     0.017079
enh62271    3  159387000  159388000      2       1  150064       1.7211      0.04262
enh62279    3  159555300  159556300      1       1  150064       1.6551      0.04895
enh62282    3  159562400  159563400      3       1  150064       1.7571     0.039448
enh62283    3  159563200  159564200      3       1  150064       2.2407     0.012523
enh62308    3  160499000  160500000      4       2  150064       2.3481    0.0094359
enh62310    3  160525900  160526900      6       2  150064       2.1943     0.014107
enh62312    3  160540100  160541100      1       1  150064       1.6948      0.04506
enh62317    3  160618800  160619800      3       2  150064       1.7538     0.039733
enh62318    3  160637700  160638700      3       1  150064       1.6671     0.047748
enh62326    3  160941200  160942200      1       1  150064       3.3399     0.000419
enh62328    3  161133500  161134500      1       1  150064       2.3963      0.00828
enh62329    3  161137700  161138700      1       1  150064       1.6536       0.0491
enh62330    3  161139100  161140100      4       2  150064        2.227     0.012975
enh62332    3  161144800  161145800      1       1  150064       2.8316     0.002316
enh62333    3  161171600  161172600      2       1  150064       2.2389     0.012581
enh62338    3  161293900  161294900      2       1  150064       1.7007     0.044503
enh62339    3  161296700  161297700      2       1  150064       1.7068     0.043932
enh62341    3  161445400  161446400      6       2  150064       3.3095   0.00046729
enh62343    3  161632700  161633700      4       2  150064       3.3391   0.00042029
enh62344    3  161657500  161658500      1       1  150064       3.5127    0.0002218
enh62345    3  161791300  161792300      7       4  150064       3.7809   7.8117e-05
enh62368    3  165907800  165908800      4       2  150064       2.5962    0.0047134
enh62387    3  167375300  167376300      1       1  150064        2.879     0.001995
enh62392    3  167454200  167455200      1       1  150064       2.9064     0.001828
enh62393    3  167613200  167614200      2       1  150064       2.8432    0.0022332
enh62394    3  167659000  167660000      3       1  150064       2.1983     0.013965
enh62400    3  167809500  167810500      5       1  150064       2.1498     0.015786
enh62401    3  167814500  167815500      2       1  150064       2.0918      0.01823
enh62402    3  167840600  167841600      2       1  150064       1.6987     0.044692
enh62405    3  167930300  167931300      2       1  150064       1.8065      0.03542
enh62408    3  167989600  167990600      1       1  150064       2.0449      0.02043
enh62430    3  168293800  168294800      3       2  150064       1.8197     0.034404
enh62450    3  168657200  168658200      1       1  150064       1.9872      0.02345
enh62454    3  168759400  168760400      3       1  150064       1.8583     0.031562
enh62467    3  169417100  169418100      2       1  150064       2.2414     0.012499
enh62469    3  169492700  169493700      1       1  150064       2.6313     0.004253
enh62475    3  169777100  169778100      6       1  150064       1.8707     0.030691
enh62480    3  169944000  169945000      7       4  150064       1.9895     0.023321
enh62494    3  170543400  170544400      3       1  150064       1.8896     0.029403
enh62497    3  170588400  170589400      2       1  150064       2.5201    0.0058659
enh62510    3  170983800  170984800      1       1  150064       2.2536      0.01211
enh62544    3  171436600  171437600      3       1  150064        1.778     0.037701
enh62545    3  171444800  171445800      3       1  150064       1.7142     0.043242
enh62635    3  172426700  172427700      1       1  150064       2.6366     0.004187
enh62636    3  172463800  172464800      3       1  150064       1.8401     0.032876
enh62641    3  172571700  172572700      1       1  150064       1.6652      0.04794
enh62651    3  172855400  172856400      5       1  150064       1.6948     0.045055
enh62657    3  173019500  173020500      3       2  150064       2.8194    0.0024056
enh62659    3  173071000  173072000      3       1  150064       1.6569     0.048771
enh62660    3  173117100  173118100      5       2  150064        2.342    0.0095892
enh62663    3  173270900  173271900      4       2  150064       1.6888     0.045625
enh62675    3  173514400  173515400      6       2  150064       4.5386    2.831e-06
enh62676    3  173516700  173517700      3       1  150064       4.2057   1.3013e-05
enh62677    3  173534600  173535600      2       1  150064       4.0819   2.2332e-05
enh62682    3  173637900  173638900      1       1  150064       1.7697      0.03839
enh62687    3  173655800  173656800      2       1  150064       1.8661     0.031013
enh62691    3  173741200  173742200      3       1  150064       2.0256     0.021403
enh62692    3  173811800  173812800      2       1  150064       2.2567     0.012013
enh62694    3  173838200  173839200      3       1  150064       1.6798     0.046495
enh62707    3  174160100  174161100      1       1  150064       1.8057      0.03548
enh62708    3  174180300  174181300      1       1  150064       1.8518      0.03203
enh62710    3  174256800  174257800      6       3  150064       2.5203    0.0058635
enh62719    3  175115400  175116400      4       2  150064       1.7904     0.036691
enh62720    3  175150200  175151200      1       1  150064       3.3597    0.0003901
enh62721    3  175219800  175220800      4       2  150064       2.5596    0.0052393
enh62731    3  175809400  175810400      3       1  150064       2.8096      0.00248
enh62737    3  176018100  176019100      2       1  150064       2.1973     0.013999
enh62743    3  176239900  176240900      2       1  150064       1.8405     0.032849
enh62753    3  176768800  176769800      3       1  150064       2.7462    0.0030147
enh62756    3  176806700  176807700      4       2  150064       1.6843     0.046064
enh62759    3  176827700  176828700      3       2  150064       2.9074    0.0018222
enh62762    3  176842000  176843000      2       1  150064       2.5751    0.0050104
enh62764    3  176851700  176852700      4       2  150064       2.1332     0.016454
enh62781    3  177059400  177060400      3       1  150064       2.3562    0.0092309
enh62782    3  177062600  177063600      3       2  150064       1.7049     0.044104
enh62811    3  177332600  177333600      5       3  150064       2.8736    0.0020291
enh62813    3  177347000  177348000      3       1  150064       2.2086       0.0136
enh62831    3  177818500  177819500      5       2  150064       1.6519     0.049277
enh62832    3  177877200  177878200      4       2  150064       1.9701     0.024416
enh62834    3  177919700  177920700      5       2  150064       2.8924    0.0019118
enh62838    3  177962400  177963400      3       1  150064       2.5695    0.0050917
enh62841    3  178042600  178043600      1       1  150064       2.2633      0.01181
enh62891    3  179834100  179835100      2       1  150064       2.9676    0.0015006
enh62892    3  180100400  180101400      3       2  150064        1.887     0.029577
enh62900    3  180522200  180523200      4       2  150064       1.8163     0.034665
enh62901    3  180629000  180630000      2       1  150064       5.4446   2.5956e-08
enh62902    3  180632700  180633700      1       1  150064       6.2898    1.589e-10
enh62905    3  180774000  180775000      4       1  150064       5.7564   4.2955e-09
enh62908    3  180928200  180929200      1       1  150064       5.9466    1.369e-09
enh62910    3  181008400  181009400      2       1  150064       2.1839     0.014485
enh62912    3  181034900  181035900      1       1  150064        5.194    1.029e-07
enh62913    3  181045000  181046000      1       1  150064        3.289    0.0005027
enh62915    3  181101400  181102400      2       1  150064       3.7763   7.9599e-05
enh62917    3  181146100  181147100      2       1  150064       3.9943   3.2436e-05
enh62918    3  181174600  181175600      2       1  150064       3.0555    0.0011236
enh62919    3  181181600  181182600      2       1  150064        3.155   0.00080237
enh62928    3  181404700  181405700      1       1  150064        2.334     0.009799
enh62930    3  181410000  181411000      2       1  150064       2.1458     0.015945
enh62934    3  181418500  181419500      2       1  150064       2.5208    0.0058547
enh62946    3  181514900  181515900      2       1  150064       2.2542     0.012092
enh62961    3  181835400  181836400      1       1  150064       1.6489      0.04958
enh62972    3  181977400  181978400      2       1  150064       2.9413    0.0016344
enh62976    3  182023500  182024500      4       1  150064        1.656     0.048863
enh62978    3  182040700  182041700      2       1  150064       1.7076     0.043856
enh62980    3  182044600  182045600      3       1  150064        1.767     0.038616
enh63006    3  182695600  182696600      1       1  150064       1.8448      0.03253
enh63007    3  182698600  182699600      1       1  150064       1.6873      0.04577
enh63042    3  183543900  183544900      3       1  150064        1.871     0.030674
enh63043    3  183551100  183552100      4       2  150064       2.1088     0.017483
enh63044    3  183599800  183600800      2       1  150064       2.0495     0.020209
enh63090    3  184396000  184397000      2       1  150064       1.7178     0.042921
enh63104    3  184474000  184475000      5       2  150064       2.5502    0.0053834
enh63106    3  184478800  184479800      1       1  150064       2.2389      0.01258
enh63110    3  184508600  184509600      1       1  150064       2.1333      0.01645
enh63144    3  185411600  185412600      2       1  150064       2.2588     0.011948
enh63145    3  185419800  185420800      1       1  150064       1.8946      0.02907
enh63146    3  185426100  185427100      2       1  150064       2.3257     0.010018
enh63154    3  185445100  185446100      4       2  150064       2.5311    0.0056858
enh63155    3  185446200  185447200      2       1  150064       2.3156     0.010289
enh63157    3  185456800  185457800      1       1  150064       2.3019      0.01067
enh63166    3  185484200  185485200      2       1  150064       2.0968     0.018005
enh63177    3  185514600  185515600      2       1  150064       2.4146    0.0078752
enh63183    3  185762800  185763800      3       2  150064       1.7112     0.043524
enh63186    3  185801200  185802200      2       1  150064        3.238   0.00060188
enh63187    3  185813700  185814700      2       1  150064       2.3921    0.0083766
enh63207    3  186493800  186494800      4       2  150064        1.754     0.039714
enh63245    3  187453500  187454500      1       1  150064       2.1962      0.01404
enh63257    3  187769200  187770200      1       1  150064       1.7117      0.04348
enh63261    3  187870000  187871000      2       1  150064       1.7929     0.036493
enh63264    3  187875000  187876000      4       2  150064       1.8928     0.029194
enh63265    3  187881600  187882600      1       1  150064       1.6793      0.04655
enh63266    3  187888600  187889600      3       1  150064       2.1511     0.015734
enh63267    3  187896800  187897800      7       2  150064       1.6742      0.04705
enh63271    3  187914100  187915100      4       2  150064       2.3358    0.0097514
enh63293    3  188150600  188151600      2       1  150064       1.7346     0.041407
enh63296    3  188186500  188187500      3       2  150064       4.2612   1.0166e-05
enh63297    3  188194400  188195400      3       2  150064       2.3207     0.010151
enh63298    3  188225000  188226000      2       1  150064       1.7455     0.040453
enh63314    3  188618700  188619700      4       2  150064       1.8019     0.035784
enh63323    3  189484200  189485200      2       1  150064       2.3049     0.010586
enh63328    3  189718400  189719400      5       2  150064       1.7713     0.038252
enh63329    3  189721000  189722000      3       2  150064       2.4131    0.0079089
enh63331    3  189733000  189734000      3       2  150064       3.2461   0.00058508
enh63332    3  189735000  189736000      5       2  150064       2.0192     0.021735
enh63363    3  190723100  190724100      2       1  150064       2.7822    0.0026998
enh63381    3  191344500  191345500      6       2  150064       2.6796    0.0036858
enh63384    3  191479400  191480400      2       1  150064       1.8475     0.032335
enh63385    3  191480000  191481000      2       1  150064       1.8508     0.032103
enh63391    3  191618500  191619500      5       2  150064       2.0859     0.018493
enh63395    3  191679100  191680100      3       2  150064       1.9056     0.028349
enh63400    3  191879800  191880800      3       1  150064       2.8381    0.0022693
enh63410    3  192445400  192446400      5       1  150064       1.8524     0.031985
enh63413    3  192537000  192538000      1       1  150064       1.6524      0.04923
enh63414    3  192550700  192551700      3       1  150064       1.7791      0.03761
enh63432    3  193105700  193106700      3       2  150064       2.2431     0.012445
enh63447    3  193494300  193495300      4       2  150064       2.1044     0.017673
enh63450    3  193506000  193507000      6       2  150064       1.9538     0.025362
enh63456    3  193537000  193538000      9       2  150064       1.8293      0.03368
enh63493    3  193807000  193808000      4       2  150064       2.4049    0.0080891
enh63496    3  193815900  193816900      3       2  150064       1.9177     0.027575
enh63575    3  194928600  194929600      1       1  150064       1.7171      0.04298
enh63607    3  195615000  195616000      2       1  150064       1.7152     0.043154
enh63630    3  195929100  195930100      6       3  150064       2.4566     0.007013
enh63632    3  195945600  195946600      4       2  150064       3.0019    0.0013413
enh63633    3  195946500  195947500      3       2  150064       2.0706     0.019196
enh63634    3  195989800  195990800      3       1  150064       2.3464    0.0094789
enh63636    3  196005900  196006900      5       1  150064       1.7428     0.040681
enh63638    3  196012100  196013100      2       1  150064       2.7924     0.002616
enh63642    3  196232400  196233400      2       1  150064        1.908     0.028195
enh63662    3  196498600  196499600      1       1  150064       1.9486      0.02567
enh63665    3  196519500  196520500      5       2  150064       2.5748    0.0050152
enh63673    3  196894900  196895900      1       1  150064       1.9581      0.02511
enh63674    3  196901400  196902400      3       2  150064       1.8101     0.035137
enh63678    3  196929400  196930400      1       1  150064       2.8786     0.001997
enh63682    3  196939300  196940300      6       2  150064       1.6532     0.049149
enh63684    3  196946000  196947000      1       1  150064       2.0631      0.01955
enh63685    3  196949600  196950600      1       1  150064        2.339     0.009667
enh63686    3  196952600  196953600      3       2  150064       1.7607      0.03914
enh63688    3  197022200  197023200      2       1  150064        2.091     0.018266
enh63700    3  197192800  197193800      4       2  150064       1.6776     0.046715
enh63703    3  197209000  197210000      5       2  150064       2.3803    0.0086483
enh63708    3  197247400  197248400      4       2  150064       1.9261     0.027044
enh63709    3  197267600  197268600      5       2  150064       2.0472     0.020321
enh63747    4     618200     619200      2       1  150064       1.8109     0.035078
enh63749    4     683100     684100      4       2  150064       1.8117     0.035013
enh63751    4     702100     703100      4       2  150064       3.1694   0.00076368
enh63752    4     719600     720600      4       2  150064       2.9523    0.0015768
enh63771    4    1203600    1204600      5       2  150064       2.4079     0.008022
enh63776    4    1285200    1286200      6       3  150064       1.6768     0.046791
enh63783    4    1338500    1339500      4       1  150064       2.2306     0.012855
enh63803    4    1799600    1800600      1       1  150064       1.8811      0.02998
enh63812    4    2073600    2074600      1       1  150064       2.1876      0.01435
enh63865    4    2860100    2861100      3       2  150064       2.2617     0.011859
enh63895    4    3343500    3344500      3       2  150064       1.9386     0.026278
enh63926    4    4425400    4426400      4       2  150064        2.047     0.020327
enh63927    4    4428800    4429800      5       2  150064       1.6525     0.049212
enh63930    4    4464600    4465600      3       1  150064         3.32   0.00045014
enh63933    4    4482600    4483600      4       2  150064       2.0127     0.022073
enh63934    4    4493800    4494800      4       2  150064        2.593    0.0047578
enh63937    4    4541000    4542000      3       1  150064       1.7663     0.038669
enh63938    4    4541600    4542600      4       2  150064         2.95    0.0015887
enh63945    4    4642000    4643000      6       3  150064       2.1718     0.014937
enh63954    4    4793000    4794000      3       2  150064       2.2788     0.011341
enh63957    4    5167000    5168000      6       2  150064       1.9326      0.02664
enh63962    4    5592800    5593800      1       1  150064       2.6039     0.004609
enh63968    4    5859700    5860700      3       1  150064       2.1303     0.016572
enh63988    4    6495100    6496100      6       3  150064       1.7633     0.038929
enh63993    4    6690700    6691700      1       1  150064       1.8193      0.03443
enh64017    4    6915800    6916800      2       1  150064       1.8666     0.030981
enh64023    4    6953400    6954400      1       1  150064       1.9286      0.02689
enh64053    4    7807500    7808500      4       2  150064        1.968     0.024531
enh64109    4    8439200    8440200      3       2  150064       1.6647     0.047987
enh64110    4    8440500    8441500      5       3  150064       2.1675     0.015099
enh64113    4    8480300    8481300      3       2  150064       1.7381     0.041093
enh64135    4   10174600   10175600      6       2  150064        1.722     0.042535
enh64137    4   10456500   10457500      1       1  150064       2.5717      0.00506
enh64142    4   10959900   10960900      4       2  150064       2.3349     0.009775
enh64182    4   13841900   13842900      1       1  150064       2.1786      0.01468
enh64189    4   14097400   14098400      2       1  150064       1.9431     0.026002
enh64225    4   15652600   15653600      1       1  150064       1.7645      0.03882
enh64233    4   15708400   15709400      3       2  150064       2.2168      0.01332
enh64252    4   16207900   16208900      6       3  150064       2.3254     0.010026
enh64256    4   16352800   16353800      4       2  150064       1.7575     0.039419
enh64258    4   16599500   16600500      2       1  150064       2.2956     0.010849
enh64259    4   16609200   16610200      3       2  150064         1.78     0.037538
enh64263    4   16695700   16696700      3       2  150064       1.6993     0.044627
enh64266    4   16733700   16734700      5       2  150064       1.8576      0.03161
enh64289    4   17135700   17136700      5       2  150064       1.9156     0.027708
enh64298    4   17577600   17578600      5       1  150064       2.1161      0.01717
enh64299    4   17580400   17581400      3       2  150064       1.7988     0.036028
enh64300    4   17618200   17619200      3       1  150064       2.3589    0.0091643
enh64301    4   17689100   17690100      3       2  150064       1.8127     0.034939
enh64309    4   18013500   18014500      1       1  150064       2.2473      0.01231
enh64310    4   18020400   18021400      3       1  150064       2.2682     0.011659
enh64313    4   18391900   18392900      4       2  150064       2.1368     0.016308
enh64315    4   18510100   18511100      2       1  150064        1.872     0.030602
enh64320    4   18860900   18861900      3       2  150064       3.0033    0.0013353
enh64321    4   18883700   18884700      4       2  150064       3.8475   5.9655e-05
enh64322    4   18937100   18938100      4       1  150064       3.0566    0.0011194
enh64326    4   19053100   19054100      1       1  150064       3.2979     0.000487
enh64328    4   19193000   19194000      6       3  150064       2.6964    0.0035043
enh64333    4   19740400   19741400      3       1  150064       2.4778    0.0066106
enh64334    4   19777500   19778500      1       1  150064       3.0349     0.001203
enh64338    4   19946700   19947700      5       2  150064       2.4184    0.0077948
enh64361    4   20620100   20621100      2       1  150064       2.5003    0.0062051
enh64366    4   20660800   20661800      4       2  150064       1.7276     0.042027
enh64367    4   20673600   20674600      4       2  150064       3.0667     0.001082
enh64369    4   20703000   20704000      2       1  150064       2.1014     0.017803
enh64380    4   22239500   22240500      5       2  150064       1.7073     0.043885
enh64381    4   22374600   22375600      4       2  150064       2.2686     0.011647
enh64412    4   23333600   23334600      2       1  150064       2.6916    0.0035556
enh64415    4   23424400   23425400      2       1  150064       4.4969   3.4483e-06
enh64419    4   23584400   23585400      1       1  150064       1.7403       0.0409
enh64448    4   24262400   24263400      4       1  150064       1.6867     0.045827
enh64450    4   24322000   24323000      1       1  150064       1.7763      0.03784
enh64453    4   24466800   24467800      1       1  150064        3.714     0.000102
enh64471    4   24886500   24887500      9       3  150064       1.8709      0.03068
enh64472    4   24913000   24914000      2       1  150064       1.7957     0.036271
enh64477    4   25066600   25067600      9       4  150064       2.0687     0.019289
enh64498    4   25588700   25589700      6       2  150064       2.7717    0.0027878
enh64499    4   25591200   25592200      6       2  150064       3.1687   0.00076556
enh64506    4   25813000   25814000      2       1  150064       1.8406      0.03284
enh64510    4   25861100   25862100      2       1  150064       2.6848    0.0036285
enh64512    4   25892300   25893300      4       2  150064       2.1868      0.01438
enh64516    4   25954900   25955900      9       4  150064       3.2532   0.00057065
enh64527    4   26239500   26240500      4       2  150064       2.3838    0.0085668
enh64541    4   26586700   26587700      1       1  150064       3.4971    0.0002352
enh64542    4   26649300   26650300      1       1  150064         3.34    0.0004189
enh64546    4   26804800   26805800      2       1  150064        3.133   0.00086519
enh64547    4   26813600   26814600      2       1  150064       2.4518    0.0071075
enh64559    4   26966100   26967100      6       3  150064       1.7092     0.043706
enh64562    4   26996300   26997300      1       1  150064       1.6984      0.04472
enh64563    4   27004300   27005300      2       1  150064       1.7483     0.040209
enh64572    4   27128600   27129600      3       2  150064       1.8918     0.029258
enh64577    4   27361500   27362500      2       1  150064       2.0944     0.018112
enh64579    4   27466100   27467100      1       1  150064       2.4813     0.006545
enh64589    4   28684300   28685300      1       1  150064       2.2597      0.01192
enh64598    4   30601800   30602800      6       2  150064       2.0524     0.020066
enh64599    4   30769600   30770600      1       1  150064       2.2938       0.0109
enh64602    4   30838900   30839900      4       2  150064       3.4951   0.00023697
enh64605    4   30913400   30914400      2       1  150064       1.7623     0.039012
enh64607    4   30921600   30922600      1       1  150064       2.1767      0.01475
enh64608    4   30952000   30953000      3       1  150064       2.4989    0.0062289
enh64612    4   31045100   31046100      2       1  150064        1.805     0.035534
enh64615    4   31150400   31151400      5       2  150064       1.9784     0.023941
enh64619    4   31531600   31532600      1       1  150064       3.2365     0.000605
enh64639    4   36027800   36028800      3       1  150064       1.8574     0.031625
enh64640    4   36028700   36029700      5       2  150064       2.4015    0.0081634
enh64641    4   36089600   36090600      3       1  150064       2.0722     0.019124
enh64683    4   38006000   38007000      5       2  150064       2.0577     0.019809
enh64688    4   38052100   38053100      6       2  150064       1.7916     0.036598
enh64723    4   38607200   38608200      4       2  150064       1.8197     0.034404
enh64724    4   38614300   38615300      2       1  150064       2.2093     0.013576
enh64760    4   39503700   39504700      6       3  150064       1.7085     0.043775
enh64768    4   39637400   39638400      2       1  150064       2.5878    0.0048293
enh64769    4   39641500   39642500      1       1  150064       2.5731      0.00504
enh64770    4   39642900   39643900      3       1  150064       2.3882    0.0084647
enh64786    4   40178000   40179000      1       1  150064       2.1956      0.01406
enh64851    4   41385600   41386600      3       2  150064       2.2629     0.011822
enh64892    4   42429400   42430400      3       2  150064       1.9725     0.024275
enh64910    4   45035800   45036800      2       1  150064       2.1594     0.015411
enh64938    4   48362800   48363800      3       2  150064       1.9401     0.026185
enh64939    4   48371600   48372600      3       2  150064       2.1322     0.016494
enh64940    4   48382300   48383300      1       1  150064       3.0226     0.001253
enh64943    4   48540200   48541200      1       1  150064       2.3947     0.008318
enh64944    4   48545600   48546600      3       1  150064        2.227     0.012974
enh64945    4   48596300   48597300      2       1  150064        2.359    0.0091629
enh64947    4   48635600   48636600      1       1  150064       2.2209      0.01318
enh64951    4   48670000   48671000      1       1  150064       2.3414     0.009606
enh64955    4   48705400   48706400      1       1  150064       2.3536     0.009297
enh64959    4   48748400   48749400      1       1  150064       2.4588      0.00697
enh64962    4   48777300   48778300      2       1  150064       2.0317     0.021093
enh64963    4   48783200   48784200      1       1  150064        2.482     0.006533
enh64965    4   48788700   48789700      1       1  150064       2.4901     0.006386
enh64966    4   48817000   48818000      1       1  150064       1.8633      0.03121
enh65041    4   55063300   55064300      5       2  150064       2.9432    0.0016241
enh65045    4   55268800   55269800      5       2  150064       2.4344    0.0074587
enh65054    4   55541800   55542800      5       3  150064       1.9319     0.026686
enh65058    4   55851900   55852900      2       1  150064       1.7013     0.044443
enh65079    4   56265400   56266400      2       1  150064       1.7153     0.043149
enh65080    4   56274800   56275800      1       1  150064       1.6974      0.04481
enh65082    4   56343900   56344900      5       3  150064       2.2205     0.013192
enh65088    4   56419600   56420600      3       1  150064       1.7467     0.040344
enh65092    4   56541100   56542100      6       2  150064       2.0836       0.0186
enh65096    4   56750100   56751100      3       2  150064       1.7995     0.035967
enh65132    4   57304300   57305300      4       2  150064       1.7068     0.043926
enh65135    4   57335600   57336600      2       1  150064        1.765     0.038781
enh65152    4   57960600   57961600      4       2  150064       1.7935     0.036446
enh65153    4   57964400   57965400      1       1  150064        1.673      0.04716
enh65154    4   57968100   57969100      1       1  150064       1.6622      0.04824
enh65163    4   58099500   58100500      2       1  150064       1.6477     0.049704
enh65173    4   58496600   58497600      5       2  150064       2.6415    0.0041269
enh65174    4   58505600   58506600      3       2  150064       1.8548     0.031813
enh65176    4   59167200   59168200      1       1  150064       2.2439      0.01242
enh65179    4   60105500   60106500      5       3  150064       2.7924    0.0026162
enh65192    4   62075700   62076700      1       1  150064       1.9641      0.02476
enh65201    4   62163600   62164600      3       1  150064        3.057    0.0011177
enh65202    4   62185500   62186500      3       2  150064       1.7914     0.036615
enh65206    4   62242100   62243100      2       1  150064        1.889     0.029447
enh65214    4   62385800   62386800      3       1  150064       2.1059     0.017608
enh65216    4   62420800   62421800      6       2  150064       2.6284    0.0042899
enh65217    4   62421500   62422500      3       2  150064       2.0055     0.022455
enh65219    4   62513700   62514700      3       1  150064       2.5074    0.0060804
enh65220    4   62524000   62525000      3       2  150064       1.9738     0.024203
enh65226    4   62636300   62637300      1       1  150064       1.7956      0.03628
enh65252    4   63417100   63418100      6       2  150064        1.775     0.037951
enh65258    4   65488900   65489900      2       1  150064       1.8106       0.0351
enh65260    4   65602900   65603900      8       3  150064       2.0491     0.020228
enh65261    4   65636900   65637900      2       1  150064       1.8953     0.029024
enh65264    4   66424600   66425600      2       1  150064       1.7557     0.039568
enh65265    4   66454900   66455900      8       3  150064       2.4311    0.0075266
enh65266    4   66457600   66458600      1       1  150064       2.5808     0.004929
enh65272    4   66880000   66881000      4       2  150064       1.9357     0.026454
enh65273    4   66899600   66900600      3       1  150064       1.9792     0.023895
enh65281    4   67559400   67560400      2       1  150064       1.6703     0.047426
enh65288    4   68564600   68565600      3       1  150064       2.7744    0.0027653
enh65289    4   68567800   68568800      5       2  150064        3.129   0.00087715
enh65290    4   68578500   68579500      2       1  150064       2.5985    0.0046821
enh65377    4   73435400   73436400      4       2  150064       2.3569    0.0092148
enh65379    4   73528900   73529900      6       2  150064       1.6689     0.047567
enh65381    4   73849800   73850800      1       1  150064       2.4382     0.007381
enh65399    4   74486100   74487100      2       1  150064       2.1555     0.015562
enh65414    4   75071700   75072700      1       1  150064       1.7774      0.03775
enh65418    4   75370800   75371800      8       2  150064       2.3806    0.0086422
enh65444    4   76932800   76933800      4       2  150064       2.0613     0.019638
enh65451    4   77129300   77130300      4       2  150064       1.7954     0.036297
enh65455    4   77298300   77299300      2       1  150064       1.7072     0.043889
enh65457    4   77345300   77346300      3       2  150064       2.2535     0.012113
enh65471    4   77456600   77457600      8       1  150064       1.8197     0.034406
enh65472    4   77460900   77461900      4       2  150064       1.8469      0.03238
enh65481    4   77528300   77529300      2       1  150064       1.8516     0.032039
enh65482    4   77531900   77532900      3       1  150064       2.2019     0.013836
enh65498    4   77645400   77646400      3       2  150064        1.884     0.029782
enh65499    4   77650800   77651800      2       1  150064       1.7852     0.037118
enh65537    4   78222100   78223100     12       2  150064       2.3173     0.010245
enh65560    4   79076500   79077500      3       2  150064       1.9805     0.023823
enh65561    4   79083300   79084300      4       2  150064       1.6643     0.048027
enh65564    4   79121900   79122900      1       1  150064       1.6628      0.04818
enh65571    4   79277100   79278100      5       1  150064       1.6649      0.04797
enh65604    4   80202700   80203700      4       2  150064       3.6875   0.00011322
enh65617    4   80990900   80991900      1       1  150064       1.7049      0.04411
enh65627    4   82433400   82434400      2       1  150064        1.778       0.0377
enh65628    4   82440000   82441000      7       2  150064       1.9524     0.025448
enh65629    4   82444600   82445600      9       3  150064       1.7894     0.036779
enh65640    4   83189100   83190100      3       1  150064        2.799    0.0025631
enh65641    4   83281500   83282500      4       2  150064       1.8524     0.031985
enh65642    4   83282600   83283600      1       1  150064       2.3965     0.008276
enh65644    4   83289100   83290100      2       1  150064       1.6963     0.044919
enh65665    4   83626800   83627800      4       2  150064       1.8848      0.02973
enh65672    4   83732800   83733800      1       1  150064         1.89      0.02938
enh65678    4   83910400   83911400      4       1  150064       2.3499    0.0093887
enh65679    4   83929000   83930000      3       2  150064       2.1887      0.01431
enh65683    4   84104200   84105200      1       1  150064       1.7781      0.03769
enh65695    4   84469500   84470500      2       1  150064       2.1792     0.014659
enh65696    4   84526000   84527000      4       2  150064       2.8868    0.0019461
enh65697    4   84539500   84540500      2       1  150064       2.2656     0.011738
enh65727    4   85777100   85778100      1       1  150064       1.9527      0.02543
enh65744    4   86288700   86289700      7       2  150064       2.3784    0.0086945
enh65761    4   86850000   86851000      2       1  150064       1.8225     0.034189
enh65768    4   87010700   87011700      2       1  150064       1.8291     0.033692
enh65769    4   87073400   87074400      3       2  150064        1.923     0.027241
enh65772    4   87123500   87124500      5       1  150064       2.3316    0.0098603
enh65775    4   87144600   87145600     10       2  150064       2.3383    0.0096851
enh65776    4   87186700   87187700      1       1  150064       1.7522      0.03987
enh65782    4   87282000   87283000      3       2  150064       1.8973     0.028897
enh65807    4   87812100   87813100      2       1  150064       2.7537    0.0029461
enh65808    4   87814000   87815000      3       1  150064       2.1295     0.016608
enh65811    4   87860100   87861100      1       1  150064       2.8133     0.002452
enh65819    4   87884000   87885000      2       1  150064       2.5695    0.0050921
enh65821    4   87888600   87889600      5       2  150064       2.9529    0.0015738
enh65822    4   87889300   87890300      3       2  150064       2.1956      0.01406
enh65823    4   87891600   87892600      4       2  150064       2.7116    0.0033478
enh65832    4   87940300   87941300      3       2  150064       2.7115    0.0033494
enh65833    4   87946100   87947100      1       1  150064       2.7943     0.002601
enh65835    4   87950400   87951400      3       2  150064       2.6331    0.0042302
enh65836    4   87953700   87954700      1       1  150064       2.7191     0.003273
enh65837    4   87955100   87956100      3       1  150064       2.4916    0.0063581
enh65840    4   87963600   87964600      3       1  150064       2.5445     0.005472
enh65841    4   87965000   87966000      6       3  150064       2.4814    0.0065427
enh65843    4   87969400   87970400      2       1  150064       2.1279     0.016672
enh65845    4   87975100   87976100      3       2  150064        2.646    0.0040719
enh65847    4   87979400   87980400      3       1  150064       1.6901     0.045501
enh65858    4   88156000   88157000      1       1  150064       1.7099      0.04364
enh65888    4   88895300   88896300      1       1  150064        2.184      0.01448
enh65896    4   89152000   89153000      7       4  150064       2.3596    0.0091484
enh65938    4   90629900   90630900      3       1  150064       2.7836    0.0026883
enh65939    4   90674100   90675100      3       2  150064       1.9803     0.023833
enh65942    4   90759700   90760700      2       1  150064       1.7807     0.037478
enh65947    4   90919500   90920500      2       1  150064       2.7853    0.0026739
enh65949    4   90942600   90943600      8       2  150064       3.0221    0.0012553
enh65959    4   92127000   92128000      3       2  150064         2.38     0.008656
enh65963    4   92532500   92533500      4       2  150064       2.0142     0.021995
enh65965    4   92824800   92825800      1       1  150064       1.8294      0.03367
enh65974    4   93378400   93379400      3       1  150064       1.8861     0.029642
enh65981    4   93442900   93443900      2       1  150064       2.3355    0.0097599
enh66002    4   95131400   95132400      1       1  150064       1.8048      0.03555
enh66003    4   95227100   95228100      1       1  150064       1.7749      0.03796
enh66030    4   95732000   95733000      5       2  150064         2.12     0.017001
enh66032    4   95764000   95765000      8       2  150064       3.0634    0.0010943
enh66039    4   95861500   95862500      6       3  150064       1.7746     0.037983
enh66040    4   95877800   95878800      4       2  150064       2.1971     0.014007
enh66041    4   95894000   95895000      7       1  150064       2.3033     0.010631
enh66062    4   96225700   96226700      2       1  150064       2.5885    0.0048202
enh66063    4   96238600   96239600      3       2  150064       1.7153     0.043146
enh66084    4   97018000   97019000      1       1  150064       2.3836     0.008573
enh66086    4   97272800   97273800      4       2  150064       1.6488     0.049591
enh66087    4   97327800   97328800      2       1  150064       2.4662    0.0068286
enh66093    4   97657300   97658300      4       1  150064       4.1127   1.9549e-05
enh66118    4   99416400   99417400      2       1  150064       2.0368     0.020833
enh66125    4   99465000   99466000      8       4  150064        1.982      0.02374
enh66126    4   99476400   99477400      6       2  150064       1.8725     0.030567
enh66170    4  100767100  100768100      4       2  150064       2.0602     0.019689
enh66175    4  100943700  100944700      5       3  150064       2.6592    0.0039165
enh66185    4  101902600  101903600      1       1  150064       2.2511      0.01219
enh66188    4  101949800  101950800      2       1  150064        2.558    0.0052645
enh66191    4  101954800  101955800      5       3  150064       2.5296    0.0057097
enh66192    4  101961800  101962800      2       1  150064       2.0552     0.019931
enh66194    4  101970600  101971600      2       1  150064       1.7876     0.036923
enh66196    4  101987300  101988300      2       1  150064       1.8616     0.031332
enh66197    4  102023800  102024800      1       1  150064         2.09      0.01831
enh66218    4  102865300  102866300      2       1  150064       4.5839    2.282e-06
enh66219    4  102871300  102872300      2       1  150064       2.5599    0.0052345
enh66221    4  103072400  103073400      5       3  150064        2.172     0.014927
enh66224    4  103139800  103140800      3       2  150064       2.4492    0.0071578
enh66225    4  103217200  103218200      2       1  150064       1.8466     0.032403
enh66240    4  103680100  103681100      2       1  150064       3.0803    0.0010341
enh66241    4  103682600  103683600      2       1  150064       2.6844    0.0036333
enh66242    4  103736700  103737700      3       1  150064       3.6081   0.00015424
enh66244    4  103743200  103744200      2       1  150064       3.1289   0.00087718
enh66245    4  103750600  103751600      2       1  150064       3.4804   0.00025034
enh66246    4  103752600  103753600      1       1  150064       3.8384    6.192e-05
enh66247    4  103787600  103788600      1       1  150064       3.8858      5.1e-05
enh66248    4  103788000  103789000      1       1  150064       3.8858      5.1e-05
enh66252    4  104021700  104022700      3       1  150064       2.1251     0.016791
enh66257    4  104295200  104296200      2       1  150064       2.5189    0.0058854
enh66266    4  105329800  105330800      2       1  150064       1.6505     0.049425
enh66268    4  105340600  105341600      2       1  150064        1.726     0.042178
enh66270    4  105346700  105347700      3       1  150064        1.913     0.027876
enh66272    4  105391700  105392700      3       2  150064       2.0507     0.020147
enh66273    4  105396600  105397600      2       1  150064       2.8538    0.0021601
enh66274    4  105407600  105408600      2       1  150064       3.0774    0.0010442
enh66276    4  105409700  105410700      4       2  150064        3.476   0.00025444
enh66278    4  105421900  105422900      1       1  150064       2.7957     0.002589
enh66279    4  105453000  105454000      1       1  150064       3.5068    0.0002268
enh66280    4  105512900  105513900      2       1  150064       1.8278     0.033792
enh66287    4  106082800  106083800      1       1  150064       2.1284      0.01665
enh66289    4  106101900  106102900      1       1  150064       2.2268      0.01298
enh66301    4  106766300  106767300      3       1  150064       1.9752     0.024124
enh66334    4  108827500  108828500      1       1  150064        1.868      0.03088
enh66339    4  109031200  109032200      2       1  150064       2.0822     0.018663
enh66345    4  109076200  109077200      1       1  150064       1.8854      0.02969
enh66346    4  109081500  109082500      1       1  150064       3.0304     0.001221
enh66350    4  109266800  109267800      6       2  150064       2.3522    0.0093303
enh66354    4  109481800  109482800      6       1  150064       2.1536     0.015637
enh66376    4  110603500  110604500      1       1  150064       1.7095      0.04368
enh66385    4  110833200  110834200      1       1  150064       3.3573    0.0003935
enh66387    4  110842100  110843100      3       1  150064        2.422    0.0077167
enh66389    4  110893500  110894500      2       1  150064       2.4073    0.0080345
enh66390    4  110899800  110900800      2       1  150064       2.7747     0.002763
enh66391    4  110900800  110901800      2       1  150064       2.3197     0.010178
enh66392    4  110941100  110942100      3       1  150064       2.3359    0.0097476
enh66406    4  111120400  111121400      1       1  150064       1.6484      0.04964
enh66453    4  113786800  113787800      3       2  150064        1.652      0.04927
enh66474    4  113998600  113999600      3       1  150064       2.2281     0.012936
enh66477    4  114038000  114039000      2       1  150064       3.8688    5.469e-05
enh66478    4  114052000  114053000      3       2  150064       3.3118   0.00046345
enh66480    4  114065800  114066800      3       2  150064       3.1254   0.00088774
enh66481    4  114069400  114070400      5       2  150064       3.1396   0.00084579
enh66483    4  114091400  114092400      1       1  150064       2.5503     0.005381
enh66495    4  114356900  114357900      3       2  150064       1.8809      0.02999
enh66520    4  115055400  115056400      2       1  150064       1.8689     0.030822
enh66528    4  115648300  115649300      7       2  150064       2.2103     0.013541
enh66548    4  117900800  117901800      4       2  150064       2.9141    0.0017838
enh66550    4  118006800  118007800      6       2  150064       2.1713     0.014955
enh66553    4  118735500  118736500      2       1  150064       3.4935   0.00023838
enh66554    4  118821500  118822500      3       1  150064       3.4241   0.00030839
enh66562    4  119315000  119316000      2       1  150064        1.964     0.024766
enh66608    4  121184300  121185300      5       2  150064       2.3104     0.010434
enh66610    4  121239500  121240500      1       1  150064       1.6665      0.04781
enh66618    4  121593900  121594900      4       2  150064       1.9507     0.025545
enh66619    4  121643700  121644700      5       3  150064       2.3011     0.010692
enh66621    4  121676300  121677300      2       1  150064       1.7256     0.042213
enh66654    4  123021400  123022400      3       1  150064       2.8872    0.0019433
enh66657    4  123379800  123380800      1       1  150064       2.0196      0.02171
enh66661    4  123652400  123653400      1       1  150064       1.7892      0.03679
enh66680    4  124048700  124049700      1       1  150064       1.9662      0.02464
enh66681    4  124074400  124075400      3       2  150064       1.7212     0.042608
enh66701    4  124363600  124364600      5       3  150064       1.9122     0.027923
enh66705    4  124373900  124374900      2       1  150064       1.6871      0.04579
enh66716    4  124552700  124553700      1       1  150064       1.9374      0.02635
enh66727    4  124777900  124778900      1       1  150064       1.6813      0.04635
enh66756    4  125731400  125732400      2       1  150064       1.7123     0.043425
enh66763    4  125925900  125926900      1       1  150064       2.1077      0.01753
enh66764    4  125941800  125942800      1       1  150064       2.0949      0.01809
enh66775    4  126271200  126272200      3       2  150064       2.5243    0.0057971
enh66778    4  126278600  126279600      2       1  150064       2.3747    0.0087806
enh66779    4  126280600  126281600      6       3  150064       1.8712     0.030657
enh66783    4  126422500  126423500      6       3  150064       1.9233     0.027222
enh66802    4  127454200  127455200      2       1  150064        1.924     0.027179
enh66819    4  128619800  128620800      2       1  150064       2.1117     0.017356
enh66825    4  129149400  129150400      2       1  150064       1.8349     0.033259
enh66826    4  129205200  129206200      1       1  150064       1.7304      0.04178
enh66827    4  129210300  129211300      1       1  150064       1.9004      0.02869
enh66828    4  129242800  129243800      2       1  150064       3.2216    0.0006374
enh66829    4  129243600  129244600      2       1  150064        1.865     0.031091
enh66832    4  129307100  129308100      4       2  150064       2.6691    0.0038022
enh66836    4  129441900  129442900      4       2  150064       1.8762     0.030316
enh66838    4  129449700  129450700      4       2  150064       1.6508     0.049387
enh66851    4  129610600  129611600      4       2  150064       2.7961    0.0025863
enh66854    4  129679000  129680000      1       1  150064       1.9123      0.02792
enh66876    4  130946700  130947700      1       1  150064       2.3936     0.008341
enh66879    4  130974800  130975800      6       2  150064       3.3983   0.00033899
enh66881    4  131013400  131014400      3       1  150064         1.99     0.023294
enh66890    4  131643400  131644400      2       1  150064       2.8177    0.0024182
enh66891    4  131687900  131688900      1       1  150064       2.5069     0.006089
enh66892    4  131694000  131695000      3       1  150064       1.9969     0.022916
enh66898    4  133413400  133414400      2       1  150064       1.9359     0.026441
enh66919    4  134720700  134721700      1       1  150064        2.509     0.006053
enh66930    4  136760100  136761100      2       1  150064       2.3242     0.010058
enh66949    4  138313500  138314500      4       2  150064       1.7579     0.039381
enh66956    4  138464200  138465200      2       1  150064       1.8581      0.03158
enh66957    4  138479800  138480800      6       2  150064       2.0102     0.022204
enh66959    4  138519000  138520000      6       3  150064        1.822     0.034231
enh66984    4  139408700  139409700      5       2  150064       1.7152     0.043155
enh67001    4  139938100  139939100      4       2  150064       3.1766   0.00074507
enh67002    4  139940700  139941700      1       1  150064       3.2762    0.0005261
enh67005    4  140002500  140003500      1       1  150064       2.6525     0.003995
enh67007    4  140065500  140066500      4       2  150064       2.3645    0.0090284
enh67008    4  140074900  140075900      2       1  150064       2.7649    0.0028469
enh67012    4  140093000  140094000      3       2  150064       1.9157     0.027702
enh67014    4  140095000  140096000      6       2  150064        2.629    0.0042817
enh67016    4  140128400  140129400      3       1  150064       2.2708     0.011579
enh67017    4  140129200  140130200      2       1  150064       2.1132     0.017293
enh67019    4  140162400  140163400      1       1  150064       2.9398     0.001642
enh67021    4  140187900  140188900      2       1  150064       1.8131     0.034907
enh67035    4  140471900  140472900      1       1  150064       2.9567     0.001555
enh67037    4  140481400  140482400      2       1  150064       1.7002     0.044543
enh67060    4  140735500  140736500      2       1  150064       2.4808    0.0065535
enh67079    4  140888200  140889200      4       1  150064       1.6666     0.047795
enh67098    4  141016200  141017200      2       1  150064       2.3437    0.0095455
enh67099    4  141020000  141021000      3       2  150064       1.9833     0.023669
enh67141    4  141942900  141943900      1       1  150064        1.953      0.02541
enh67145    4  142143400  142144400      1       1  150064       2.2479      0.01229
enh67149    4  143115500  143116500      4       1  150064       1.9576     0.025137
enh67163    4  143488500  143489500      5       2  150064       1.8217     0.034249
enh67165    4  143736700  143737700      5       2  150064       2.0333      0.02101
enh67167    4  143882600  143883600      1       1  150064       2.9359     0.001663
enh67168    4  143905500  143906500      3       1  150064       2.5166    0.0059242
enh67178    4  144280000  144281000      2       1  150064        2.196     0.014047
enh67179    4  144297600  144298600      5       2  150064       1.7068     0.043927
enh67186    4  144437700  144438700      2       1  150064        2.705    0.0034156
enh67187    4  144634600  144635600      1       1  150064        2.656     0.003954
enh67258    4  146819800  146820800      2       1  150064       1.6754     0.046931
enh67268    4  146953800  146954800      2       1  150064       1.6534     0.049123
enh67290    4  147981000  147982000      2       1  150064       2.2347      0.01272
enh67292    4  148024000  148025000      5       2  150064       3.1704   0.00076123
enh67327    4  151093500  151094500      4       2  150064       1.9053     0.028368
enh67332    4  151138200  151139200      2       1  150064       1.8991     0.028779
enh67333    4  151145600  151146600      1       1  150064        1.985      0.02357
enh67336    4  151165500  151166500      4       2  150064       2.2945     0.010882
enh67337    4  151170000  151171000      1       1  150064       2.8317     0.002315
enh67356    4  152105400  152106400      1       1  150064       1.7948      0.03634
enh67367    4  152405500  152406500      1       1  150064       2.1248       0.0168
enh67493    4  154685400  154686400      3       1  150064       1.7708     0.038301
enh67495    4  154704300  154705300      2       1  150064       3.2069   0.00067088
enh67496    4  154705700  154706700      3       2  150064       2.8311    0.0023197
enh67498    4  154755500  154756500      6       2  150064       3.3302   0.00043396
enh67503    4  154951100  154952100      9       2  150064       1.9419     0.026074
enh67509    4  155433200  155434200      4       2  150064       2.1149     0.017219
enh67520    4  156240000  156241000      2       1  150064       2.7931      0.00261
enh67525    4  156903600  156904600      4       2  150064       2.0247     0.021448
enh67527    4  156940100  156941100      5       3  150064       2.3747    0.0087819
enh67534    4  157219000  157220000      4       2  150064       2.0995     0.017885
enh67537    4  157267900  157268900      4       2  150064       1.6567     0.048795
enh67538    4  157294500  157295500      7       3  150064       1.8802     0.030037
enh67539    4  157311400  157312400      1       1  150064       1.7801      0.03753
enh67541    4  157489200  157490200      6       3  150064       2.3838    0.0085684
enh67542    4  157518500  157519500      4       2  150064       2.0313     0.021112
enh67543    4  157519400  157520400      3       2  150064        2.496    0.0062793
enh67544    4  157556000  157557000      2       1  150064       2.2975     0.010796
enh67590    4  159688200  159689200      1       1  150064       2.2991      0.01075
enh67591    4  159692000  159693000      1       1  150064       1.9175      0.02759
enh67593    4  159696300  159697300      1       1  150064        2.304      0.01061
enh67594    4  159697200  159698200     13       3  150064       1.8932     0.029165
enh67595    4  159698800  159699800      1       1  150064       1.9278      0.02694
enh67596    4  159703800  159704800      2       1  150064       1.6506     0.049411
enh67597    4  159707100  159708100      1       1  150064       2.2286      0.01292
enh67599    4  159720800  159721800      1       1  150064       1.9963      0.02295
enh67606    4  159766200  159767200      1       1  150064        2.155      0.01558
enh67610    4  159823500  159824500      2       1  150064       1.8648     0.031107
enh67611    4  159835200  159836200      4       1  150064       1.9963     0.022953
enh67658    4  160514900  160515900      7       3  150064       1.7385     0.041064
enh67661    4  160626100  160627100      3       2  150064       1.9054     0.028363
enh67663    4  160871600  160872600      3       1  150064        2.873    0.0020329
enh67666    4  161514200  161515200      3       2  150064        2.432     0.007508
enh67695    4  165172900  165173900      4       2  150064       2.8203    0.0023988
enh67697    4  165448000  165449000      4       2  150064       1.6718     0.047285
enh67711    4  166215600  166216600      2       1  150064       2.2098     0.013559
enh67719    4  166338800  166339800      9       1  150064       1.6459     0.049888
enh67756    4  169551000  169552000      1       1  150064       2.0976      0.01797
enh67800    4  169991200  169992200      3       2  150064       1.9231     0.027235
enh67801    4  170001000  170002000      4       2  150064       2.1287     0.016639
enh67802    4  170021000  170022000      2       1  150064       2.7468    0.0030094
enh67803    4  170024700  170025700      4       2  150064       2.1802     0.014623
enh67804    4  170036800  170037800      2       1  150064       2.9329    0.0016788
enh67805    4  170081000  170082000      3       1  150064       2.0257     0.021397
enh67806    4  170086000  170087000      2       1  150064       2.2185     0.013259
enh67812    4  170129200  170130200      1       1  150064       2.1901      0.01426
enh67821    4  170236400  170237400      3       1  150064       4.2191   1.2264e-05
enh67822    4  170255200  170256200      1       1  150064       4.5155    3.158e-06
enh67823    4  170266200  170267200      4       2  150064       3.8522    5.854e-05
enh67824    4  170325700  170326700      2       1  150064       4.1424   1.7181e-05
enh67825    4  170331700  170332700      5       2  150064       4.4231   4.8648e-06
enh67826    4  170337800  170338800      3       1  150064       1.8166     0.034639
enh67827    4  170406700  170407700      3       1  150064       1.9236     0.027205
enh67830    4  170543900  170544900      2       1  150064        3.486   0.00024516
enh67831    4  170579700  170580700      1       1  150064       5.0246    2.523e-07
enh67833    4  170584700  170585700      5       2  150064       4.2161   1.2429e-05
enh67834    4  170645000  170646000      3       2  150064       3.5008   0.00023191
enh67837    4  170840300  170841300     10       2  150064       2.7855    0.0026725
enh67838    4  170855700  170856700      2       1  150064       2.9279    0.0017063
enh67851    4  171806000  171807000      3       2  150064       1.8296     0.033657
enh67858    4  173525700  173526700      2       1  150064       2.7543     0.002941
enh67866    4  173822000  173823000      2       1  150064       2.1738      0.01486
enh67875    4  174041800  174042800      3       2  150064       1.6765     0.046823
enh67878    4  174094600  174095600      3       2  150064       1.8127      0.03494
enh67891    4  174185400  174186400      4       2  150064       1.7445     0.040533
enh67926    4  176592400  176593400      4       2  150064        2.847    0.0022068
enh67931    4  176710800  176711800      2       1  150064       2.1068     0.017568
enh67932    4  176734700  176735700      4       2  150064       1.7253      0.04224
enh67937    4  176839300  176840300      3       2  150064       3.3623   0.00038654
enh67939    4  176893500  176894500      2       1  150064       3.0596    0.0011083
enh67941    4  176917400  176918400      5       2  150064       2.7002    0.0034653
enh67942    4  176920100  176921100      2       1  150064       2.0298     0.021191
enh67943    4  176988200  176989200      4       1  150064       1.6664     0.047816
enh67967    4  178361400  178362400      4       2  150064       1.8573     0.031637
enh67974    4  179075400  179076400      5       3  150064       2.4058     0.008069
enh67989    4  181586800  181587800      2       1  150064       2.5235    0.0058101
enh67994    4  181748200  181749200      3       2  150064       1.8896     0.029408
enh68000    4  182094000  182095000      4       2  150064       1.7754     0.037913
enh68001    4  182110700  182111700      7       4  150064       2.2221     0.013137
enh68003    4  182123100  182124100      3       2  150064       1.8478     0.032315
enh68022    4  182742700  182743700      3       2  150064       1.6748     0.046989
enh68062    4  183477600  183478600      3       2  150064       1.7807      0.03748
enh68066    4  183496100  183497100      6       3  150064       1.9078     0.028209
enh68067    4  183497600  183498600      8       3  150064       1.9565     0.025206
enh68070    4  183601000  183602000      3       2  150064       1.9032      0.02851
enh68072    4  183636700  183637700      6       3  150064       4.2534   1.0527e-05
enh68073    4  183673000  183674000      4       2  150064       1.6491     0.049562
enh68078    4  183747300  183748300      8       3  150064       2.0789     0.018812
enh68079    4  183749200  183750200      2       1  150064       1.7681     0.038522
enh68086    4  184017300  184018300      1       1  150064       2.3451     0.009511
enh68092    4  184040900  184041900      2       1  150064       2.3842    0.0085592
enh68094    4  184065600  184066600      5       1  150064       2.2933     0.010916
enh68108    4  184183000  184184000      2       1  150064       1.7548     0.039651
enh68121    4  184492200  184493200      8       2  150064       2.2386      0.01259
enh68135    4  184882900  184883900      1       1  150064       1.7046      0.04413
enh68143    4  185185000  185186000      6       2  150064       2.8168    0.0024251
enh68152    4  185235200  185236200      1       1  150064       1.9182      0.02754
enh68156    4  185276000  185277000      4       2  150064       1.7955     0.036283
enh68159    4  185310800  185311800      8       4  150064       1.7397     0.040959
enh68162    4  185338400  185339400      6       3  150064       1.9499     0.025594
enh68164    4  185350900  185351900      2       1  150064       1.9946     0.023045
enh68177    4  185392200  185393200      4       1  150064        2.034     0.020978
enh68185    4  185565300  185566300      1       1  150064       1.8684      0.03085
enh68189    4  185652400  185653400      6       2  150064       1.8974      0.02889
enh68190    4  185655800  185656800      3       2  150064       1.9207     0.027383
enh68191    4  185668200  185669200      3       1  150064       1.9627     0.024843
enh68213    4  186227100  186228100      1       1  150064       2.4069     0.008044
enh68243    4  186730700  186731700      3       2  150064       1.7567     0.039485
enh68250    4  186853900  186854900      5       2  150064       2.6143      0.00447
enh68257    4  186989300  186990300      2       1  150064        2.154      0.01562
enh68259    4  187000200  187001200      9       3  150064       2.4898    0.0063899
enh68260    4  187002100  187003100      4       2  150064       1.7666     0.038644
enh68280    4  187623800  187624800      2       1  150064       2.2543     0.012087
enh68288    4  187709700  187710700      3       1  150064       1.9109     0.028008
enh68290    4  187765900  187766900      7       3  150064       1.6989     0.044666
enh68300    4  188016100  188017100      6       3  150064       1.7823      0.03735
enh68308    4  189308200  189309200      7       5  150064       1.7028       0.0443
enh68316    4  189743300  189744300      4       2  150064       2.2805     0.011288
enh68318    4  189967900  189968900      4       2  150064       1.7046     0.044133
enh68321    4  190098800  190099800      7       2  150064       1.8409     0.032817
enh68368    5    1097300    1098300      7       3  150064       1.8818      0.02993
enh68369    5    1099000    1100000      7       3  150064       1.9761     0.024073
enh68371    5    1105200    1106200      2       1  150064       1.7543     0.039692
enh68450    5    4206400    4207400      1       1  150064       1.6693      0.04753
enh68462    5    4576400    4577400      3       1  150064       1.9238     0.027188
enh68486    5    5420600    5421600      7       2  150064       2.9492     0.001593
enh68488    5    5424800    5425800      1       1  150064       2.8418     0.002243
enh68489    5    5497200    5498200      1       1  150064       2.8685     0.002062
enh68490    5    5521300    5522300      2       1  150064       2.6384    0.0041648
enh68492    5    5695000    5696000      2       1  150064       2.9675     0.001501
enh68494    5    6159600    6160600      4       2  150064       1.9202     0.027413
enh68500    5    6703900    6704900      5       2  150064       2.5595    0.0052408
enh68502    5    6721200    6722200      1       1  150064       2.0403      0.02066
enh68503    5    6727700    6728700      3       1  150064       1.7192     0.042791
enh68504    5    6729700    6730700      5       3  150064       2.4523    0.0070977
enh68505    5    6732200    6733200      4       2  150064       2.7483    0.0029951
enh68506    5    6765300    6766300      3       2  150064       1.7152     0.043156
enh68514    5    7269300    7270300      4       2  150064       3.2715   0.00053482
enh68525    5    7400900    7401900      1       1  150064       2.1964      0.01403
enh68528    5    7425200    7426200      3       1  150064       1.9083     0.028174
enh68530    5    7434400    7435400      2       1  150064       2.1568     0.015512
enh68543    5    7815900    7816900      1       1  150064       2.3398     0.009647
enh68574    5    9561800    9562800      4       2  150064       2.1001     0.017859
enh68576    5    9596400    9597400      1       1  150064       2.2987      0.01076
enh68619    5   10631500   10632500      6       1  150064        1.934     0.026554
enh68620    5   10635900   10636900      8       2  150064       2.3466    0.0094734
enh68621    5   10637600   10638600      6       1  150064       2.3633    0.0090568
enh68674    5   14037100   14038100      2       1  150064       1.7759     0.037873
enh68711    5   14242700   14243700      1       1  150064       1.6453      0.04995
enh68743    5   14672400   14673400      1       1  150064       2.0484      0.02026
enh68748    5   14726000   14727000      3       2  150064       1.6671     0.047749
enh68786    5   15918500   15919500      1       1  150064       2.0243      0.02147
enh68787    5   15926600   15927600      1       1  150064       2.0195      0.02172
enh68795    5   16521600   16522600      2       1  150064       1.7054     0.044061
enh68796    5   16560100   16561100      1       1  150064        1.668      0.04766
enh68801    5   16716200   16717200      2       1  150064       2.6065    0.0045734
enh68802    5   16717100   16718100      3       1  150064       2.4185    0.0077931
enh68803    5   16720900   16721900      2       1  150064       2.2437     0.012426
enh68818    5   16855000   16856000      5       3  150064       1.6472     0.049763
enh68863    5   17802600   17803600      9       4  150064       1.9667     0.024609
enh68874    5   18394600   18395600      3       2  150064       1.9127     0.027893
enh68904    5   22928800   22929800      1       1  150064       1.9435      0.02598
enh68944    5   30522000   30523000      6       2  150064       1.7053     0.044069
enh68978    5   31753900   31754900      2       1  150064       1.7375     0.041152
enh69003    5   32276300   32277300      3       2  150064       1.7105     0.043588
enh69036    5   33780600   33781600      1       1  150064       1.8405      0.03285
enh69041    5   33832800   33833800      4       1  150064        1.754     0.039716
enh69073    5   34522400   34523400      8       2  150064       2.0728     0.019093
enh69107    5   34854100   34855100      3       1  150064       1.8196     0.034413
enh69133    5   36301200   36302200      3       1  150064       1.9397     0.026208
enh69135    5   36303800   36304800      1       1  150064       2.3836     0.008573
enh69140    5   36590700   36591700      3       2  150064       1.7128     0.043373
enh69169    5   37816600   37817600      6       3  150064       2.2431     0.012446
enh69189    5   38659800   38660800      3       1  150064       1.9409     0.026138
enh69194    5   38725100   38726100      2       1  150064       3.2201   0.00064076
enh69200    5   39058000   39059000      1       1  150064       2.7969      0.00258
enh69206    5   39420700   39421700      1       1  150064       1.9815      0.02377
enh69208    5   39425800   39426800      8       3  150064       1.9242     0.027162
enh69209    5   39427100   39428100      8       2  150064       1.7113     0.043514
enh69256    5   43600400   43601400      1       1  150064       1.6613      0.04833
enh69278    5   44807100   44808100      1       1  150064       4.0229    2.874e-05
enh69280    5   44875700   44876700      2       1  150064         3.96   3.7472e-05
enh69285    5   45252700   45253700      2       1  150064       2.5374    0.0055839
enh69289    5   49961200   49962200      2       1  150064       3.0044    0.0013306
enh69292    5   49975000   49976000      1       1  150064         3.17    0.0007622
enh69295    5   50034400   50035400      1       1  150064       3.1465    0.0008263
enh69298    5   50161200   50162200      5       2  150064       2.3877    0.0084782
enh69300    5   50521500   50522500      2       1  150064       2.6851    0.0036256
enh69304    5   50917400   50918400      2       1  150064       1.7207     0.042648
enh69305    5   51177300   51178300      4       2  150064        1.892     0.029247
enh69306    5   51339100   51340100      1       1  150064       2.0575      0.01982
enh69339    5   52940700   52941700      2       1  150064       1.8257     0.033944
enh69360    5   53510500   53511500      4       2  150064          1.7     0.044565
enh69363    5   53585400   53586400      4       2  150064       1.6571     0.048746
enh69365    5   53604200   53605200      2       1  150064        1.966     0.024648
enh69379    5   53942100   53943100      5       2  150064       2.0182     0.021785
enh69386    5   54140700   54141700      4       2  150064       2.8616    0.0021073
enh69387    5   54288800   54289800      2       1  150064       2.4008    0.0081794
enh69388    5   54326000   54327000      1       1  150064       2.2271      0.01297
enh69418    5   55460100   55461100      3       1  150064       1.6582     0.048637
enh69419    5   55470800   55471800      2       1  150064       1.6982     0.044731
enh69454    5   56482000   56483000      2       1  150064        1.654     0.049064
enh69474    5   57137400   57138400      2       1  150064         1.93     0.026806
enh69479    5   57373100   57374100      4       2  150064       3.6797   0.00011674
enh69480    5   57418000   57419000      2       1  150064       2.3337     0.009807
enh69483    5   57483600   57484600      7       3  150064       2.1385      0.01624
enh69487    5   57665800   57666800      5       2  150064       1.6622     0.048239
enh69490    5   57749800   57750800      3       2  150064       3.5781   0.00017303
enh69507    5   58296400   58297400      5       3  150064       2.3424    0.0095804
enh69508    5   58298900   58299900      6       2  150064       2.9759    0.0014606
enh69509    5   58316400   58317400      2       1  150064        2.658    0.0039304
enh69511    5   58331600   58332600      3       1  150064       1.9358     0.026449
enh69535    5   58855300   58856300      1       1  150064        1.844      0.03259
enh69536    5   58858600   58859600      3       2  150064       2.7821    0.0027005
enh69545    5   59000700   59001700      3       2  150064       1.7698     0.038378
enh69546    5   59005200   59006200      3       2  150064       1.7158     0.043099
enh69552    5   59836800   59837800      5       2  150064       2.8516    0.0021749
enh69554    5   59993200   59994200      3       1  150064       1.8347     0.033276
enh69555    5   60092700   60093700      5       2  150064       4.7375   1.0819e-06
enh69557    5   60131800   60132800      1       1  150064       2.8575     0.002135
enh69560    5   60346300   60347300      2       1  150064       3.4276   0.00030446
enh69563    5   60455600   60456600      3       2  150064       3.4759   0.00025456
enh69564    5   60568700   60569700      5       2  150064       2.8169    0.0024248
enh69565    5   60572800   60573800      4       2  150064       3.9699   3.5957e-05
enh69567    5   60586300   60587300      3       2  150064       5.5566   1.3758e-08
enh69568    5   60597300   60598300      1       1  150064       1.6491      0.04956
enh69570    5   60615000   60616000      2       1  150064       5.5451   1.4693e-08
enh69571    5   60631700   60632700      1       1  150064       2.4213     0.007732
enh69578    5   60697600   60698600      2       1  150064       3.5854   0.00016831
enh69579    5   60700000   60701000      1       1  150064       4.8041    7.773e-07
enh69580    5   60703300   60704300      1       1  150064       2.5525     0.005347
enh69581    5   60705300   60706300      4       2  150064       2.4344     0.007458
enh69582    5   60707000   60708000      2       1  150064       3.3976   0.00033991
enh69583    5   60709600   60710600      2       1  150064       2.4363     0.007419
enh69585    5   60712200   60713200      1       1  150064       5.0953    1.741e-07
enh69587    5   60724900   60725900      1       1  150064       4.6812    1.426e-06
enh69588    5   60727600   60728600      2       1  150064       5.8212   2.9217e-09
enh69589    5   60733900   60734900      2       1  150064       5.0328   2.4164e-07
enh69591    5   60751100   60752100      3       1  150064       5.7432   4.6457e-09
enh69593    5   60760300   60761300      1       1  150064       4.6098    2.015e-06
enh69596    5   60789500   60790500      2       1  150064       3.8017   7.1849e-05
enh69598    5   60815400   60816400      2       1  150064       4.0359   2.7192e-05
enh69600    5   60854700   60855700      4       2  150064       2.4035    0.0081199
enh69605    5   60910400   60911400      1       1  150064       3.7766     7.95e-05
enh69613    5   60969400   60970400      1       1  150064       1.8512      0.03207
enh69632    5   61603800   61604800      2       1  150064       1.7886     0.036841
enh69633    5   61607400   61608400      7       4  150064       2.2846     0.011167
enh69634    5   61611400   61612400      4       2  150064       2.2488     0.012261
enh69636    5   61621200   61622200      1       1  150064       1.8283      0.03375
enh69643    5   61916500   61917500      1       1  150064       3.0287     0.001228
enh69644    5   61917100   61918100      2       1  150064       3.1795   0.00073766
enh69645    5   61922300   61923300      1       1  150064       1.9022      0.02857
enh69646    5   62013000   62014000      1       1  150064       2.0619      0.01961
enh69650    5   62983600   62984600      3       2  150064        2.332    0.0098499
enh69661    5   64311000   64312000      4       1  150064       2.5881    0.0048256
enh69662    5   64330000   64331000      4       1  150064       2.6771    0.0037133
enh69675    5   64543200   64544200      3       2  150064       2.0768     0.018912
enh69680    5   64779100   64780100      4       2  150064       1.9537     0.025369
enh69681    5   64856600   64857600      1       1  150064       2.0131      0.02205
enh69682    5   64860500   64861500      3       2  150064       2.4384    0.0073765
enh69704    5   65861600   65862600      5       2  150064       1.6699     0.047473
enh69705    5   65916400   65917400      4       2  150064        2.452    0.0071032
enh69743    5   66403000   66404000      1       1  150064       2.0073      0.02236
enh69782    5   67527900   67528900      2       1  150064        2.198     0.013976
enh69788    5   67546600   67547600      4       2  150064       1.8676     0.030908
enh69793    5   67639900   67640900      3       2  150064       3.0335    0.0012087
enh69794    5   67653200   67654200      2       1  150064       2.7013    0.0034536
enh69797    5   67710900   67711900      2       1  150064        2.807    0.0025005
enh69798    5   67729700   67730700      3       1  150064       2.1789     0.014668
enh69818    5   68750000   68751000      6       2  150064       1.6875     0.045752
enh69840    5   71220200   71221200      4       2  150064       1.8379     0.033039
enh69842    5   71234400   71235400      1       1  150064       1.6544      0.04902
enh69876    5   71505300   71506300      2       1  150064       1.7211     0.042612
enh69885    5   71597600   71598600      2       1  150064       1.6964     0.044904
enh69939    5   72617400   72618400      5       2  150064       2.0061     0.022421
enh69940    5   72707700   72708700      5       3  150064       2.1068     0.017568
enh70028    5   74302600   74303600      4       2  150064       1.7639     0.038877
enh70034    5   74572000   74573000      1       1  150064        1.891      0.02931
enh70039    5   74700800   74701800      4       2  150064       2.0134     0.022034
enh70045    5   74808900   74809900      3       2  150064       1.8371     0.033098
enh70117    5   77044200   77045200      3       1  150064       1.7704     0.038331
enh70118    5   77046100   77047100      3       1  150064       1.8329      0.03341
enh70128    5   77566000   77567000      6       2  150064       2.4653    0.0068452
enh70129    5   77567400   77568400      2       1  150064       2.6005    0.0046542
enh70130    5   77568700   77569700      1       1  150064       3.8152    6.804e-05
enh70131    5   77583600   77584600     11       2  150064       4.3078   8.2438e-06
enh70132    5   77584900   77585900      5       2  150064        2.692    0.0035516
enh70133    5   77587500   77588500      4       2  150064       3.1666   0.00077111
enh70134    5   77591200   77592200      1       1  150064       2.6042     0.004604
enh70135    5   77624000   77625000      4       2  150064       3.8827   5.1645e-05
enh70137    5   77654400   77655400      2       1  150064       1.9902     0.023287
enh70138    5   77658000   77659000      2       1  150064       1.9719     0.024308
enh70139    5   77786800   77787800      1       1  150064       2.8627       0.0021
enh70140    5   77791500   77792500      1       1  150064       2.0407      0.02064
enh70142    5   77795000   77796000      4       2  150064       2.4718    0.0067216
enh70158    5   77906400   77907400      1       1  150064       1.7008      0.04449
enh70176    5   78316800   78317800      3       1  150064       1.7046     0.044133
enh70177    5   78350400   78351400      7       3  150064        1.891     0.029315
enh70186    5   78799500   78800500      1       1  150064       2.6967     0.003502
enh70189    5   78858100   78859100      2       1  150064       2.2095     0.013569
enh70203    5   79430200   79431200      1       1  150064       1.7853      0.03711
enh70213    5   79500400   79501400      5       3  150064       1.9979     0.022865
enh70215    5   79512700   79513700      2       1  150064       1.8464     0.032419
enh70217    5   79515900   79516900      4       2  150064       2.0179     0.021802
enh70269    5   81074400   81075400      3       1  150064       2.6199    0.0043982
enh70271    5   81089800   81090800      3       2  150064       3.2216   0.00063738
enh70275    5   81134000   81135000      1       1  150064       2.8126     0.002457
enh70278    5   81153000   81154000      2       1  150064       1.8375     0.033064
enh70281    5   81276000   81277000      1       1  150064       1.9809       0.0238
enh70286    5   81370400   81371400      4       2  150064       1.8549     0.031809
enh70291    5   81520900   81521900      1       1  150064       2.6016      0.00464
enh70294    5   81571800   81572800      7       3  150064        2.907    0.0018247
enh70295    5   81587300   81588300      2       1  150064       2.4306    0.0075374
enh70300    5   81640600   81641600      1       1  150064       2.2253      0.01303
enh70313    5   82030700   82031700      5       3  150064       1.7967     0.036195
enh70315    5   82092100   82093100      2       1  150064        2.275     0.011453
enh70324    5   82217500   82218500      1       1  150064       1.9084      0.02817
enh70327    5   82280600   82281600      3       1  150064       2.1806     0.014608
enh70329    5   82297400   82298400      2       1  150064       1.8738     0.030482
enh70342    5   82674000   82675000      1       1  150064        1.748      0.04023
enh70352    5   82912000   82913000      7       2  150064       2.1665     0.015135
enh70359    5   83269500   83270500      1       1  150064       2.1832      0.01451
enh70373    5   85648000   85649000      1       1  150064       2.1447      0.01599
enh70390    5   87076800   87077800      3       1  150064       4.2947   8.7476e-06
enh70392    5   87181600   87182600      1       1  150064       2.2334      0.01276
enh70393    5   87194700   87195700      2       1  150064       1.7223     0.042504
enh70394    5   87205200   87206200      4       2  150064       2.5169    0.0059204
enh70396    5   87245700   87246700      5       2  150064       3.7998   7.2411e-05
enh70397    5   87344900   87345900      1       1  150064       3.3284    0.0004367
enh70400    5   87500600   87501600      2       1  150064       3.2625   0.00055212
enh70401    5   87510100   87511100      1       1  150064       2.7938     0.002605
enh70403    5   87531400   87532400      1       1  150064       2.5053     0.006118
enh70405    5   87540900   87541900      2       1  150064       2.8411    0.0022479
enh70406    5   87544000   87545000      2       1  150064       2.6214    0.0043791
enh70411    5   87682200   87683200      1       1  150064       2.6931      0.00354
enh70413    5   87686800   87687800      1       1  150064       2.8285     0.002338
enh70417    5   87733000   87734000      1       1  150064       3.2454    0.0005864
enh70418    5   87770200   87771200      4       2  150064       1.9656     0.024674
enh70419    5   87776700   87777700      1       1  150064       3.5189    0.0002167
enh70422    5   87840200   87841200      1       1  150064       2.5598     0.005237
enh70426    5   88004400   88005400      3       1  150064       3.1045   0.00095299
enh70437    5   88237600   88238600      2       1  150064       2.5096    0.0060436
enh70439    5   88250800   88251800      2       1  150064       2.3842    0.0085574
enh70447    5   88743300   88744300      1       1  150064       5.5287    1.613e-08
enh70460    5   89294300   89295300      4       1  150064       2.1472     0.015889
enh70461    5   89311100   89312100      3       2  150064       2.4833    0.0065079
enh70462    5   89312500   89313500      3       2  150064       2.2742     0.011476
enh70464    5   89407500   89408500      1       1  150064       2.8207     0.002396
enh70467    5   89592800   89593800      1       1  150064       1.9905      0.02327
enh70469    5   89662400   89663400      3       1  150064       3.4588   0.00027129
enh70471    5   89702900   89703900      1       1  150064        3.489    0.0002424
enh70475    5   89768000   89769000      1       1  150064       1.8942       0.0291
enh70476    5   89772100   89773100      1       1  150064       1.9273      0.02697
enh70478    5   89779900   89780900      1       1  150064       2.2049      0.01373
enh70500    5   90225400   90226400      7       2  150064       1.8652     0.031075
enh70501    5   90227700   90228700      7       3  150064       3.8699   5.4429e-05
enh70502    5   90236100   90237100      6       3  150064       3.9292   4.2611e-05
enh70505    5   90330200   90331200      1       1  150064       2.8332     0.002304
enh70511    5   90440400   90441400      1       1  150064       2.9786     0.001448
enh70512    5   90458100   90459100      4       2  150064       2.3577    0.0091942
enh70513    5   90465900   90466900      1       1  150064       2.8742     0.002025
enh70517    5   90507700   90508700      1       1  150064       2.1241      0.01683
enh70523    5   90627500   90628500      2       1  150064       2.1104     0.017413
enh70529    5   90696600   90697600      1       1  150064       1.8241      0.03407
enh70531    5   90795800   90796800      4       2  150064       1.8211     0.034295
enh70535    5   90927600   90928600      2       1  150064       2.6609    0.0038963
enh70536    5   90928800   90929800      2       1  150064       2.9797    0.0014429
enh70537    5   90929300   90930300      1       1  150064       1.9675      0.02456
enh70541    5   91022200   91023200      3       2  150064       2.6203    0.0043922
enh70543    5   91040200   91041200      4       2  150064       1.8443     0.032568
enh70547    5   91170800   91171800      2       1  150064       1.6996     0.044604
enh70553    5   91442900   91443900      1       1  150064       1.8555      0.03176
enh70555    5   91706700   91707700      2       1  150064       2.2075      0.01364
enh70559    5   91972500   91973500      1       1  150064       2.4788     0.006591
enh70573    5   92280900   92281900      2       1  150064        2.325     0.010036
enh70575    5   92326600   92327600      2       1  150064       2.7251    0.0032143
enh70577    5   92455700   92456700      1       1  150064       1.8172      0.03459
enh70579    5   92500200   92501200      1       1  150064       2.1272       0.0167
enh70602    5   92835400   92836400      1       1  150064       2.1502      0.01577
enh70609    5   93016600   93017600      1       1  150064       2.1659      0.01516
enh70615    5   93113300   93114300      1       1  150064       1.7595      0.03925
enh70616    5   93114800   93115800      4       2  150064       1.8086     0.035254
enh70626    5   93303200   93304200      2       1  150064        1.836     0.033179
enh70638    5   93661400   93662400      1       1  150064       2.2159      0.01335
enh70639    5   93662400   93663400      2       1  150064       2.0592     0.019739
enh70640    5   93690600   93691600      1       1  150064       1.9012      0.02864
enh70641    5   93698100   93699100      3       2  150064       2.4805      0.00656
enh70647    5   93909200   93910200      2       1  150064        2.207     0.013656
enh70651    5   93955500   93956500      4       2  150064       2.2888     0.011045
enh70654    5   94042800   94043800      7       3  150064       1.9143     0.027791
enh70658    5   94185300   94186300      6       2  150064       1.7211     0.042612
enh70677    5   94868600   94869600      1       1  150064       2.0927      0.01819
enh70697    5   95231000   95232000      3       2  150064       1.7054     0.044059
enh70702    5   95276400   95277400      1       1  150064       2.1353      0.01637
enh70704    5   95293600   95294600      1       1  150064        1.989      0.02335
enh70705    5   95299000   95300000      3       1  150064       1.9021     0.028579
enh70708    5   95419200   95420200      4       2  150064       2.7502     0.002978
enh70714    5   95622100   95623100      4       2  150064       3.4497   0.00028058
enh70721    5   95984600   95985600      2       1  150064       1.9876     0.023428
enh70722    5   95999600   96000600      1       1  150064       2.2133      0.01344
enh70737    5   96273300   96274300      2       1  150064       2.6751    0.0037359
enh70738    5   96292600   96293600      5       2  150064       2.2779     0.011366
enh70747    5   96475900   96476900      1       1  150064       1.7468      0.04034
enh70760    5   96963300   96964300      1       1  150064       2.6157     0.004452
enh70763    5   97241800   97242800      9       2  150064        1.674      0.04707
enh70770    5   97645800   97646800      1       1  150064       2.0665      0.01939
enh70774    5   97726000   97727000      3       2  150064         2.04     0.020673
enh70779    5   97853200   97854200      2       1  150064       1.9449     0.025896
enh70780    5   97855000   97856000      3       2  150064        1.915     0.027749
enh70792    5   98098600   98099600      4       2  150064       2.5261    0.0057669
enh70796    5   98126100   98127100      2       1  150064       1.6466     0.049821
enh70798    5   98131800   98132800      1       1  150064       1.9369      0.02638
enh70801    5   98245200   98246200      5       2  150064       2.6188    0.0044115
enh70802    5   98246800   98247800      2       1  150064       2.1203     0.016991
enh70805    5   98268300   98269300      2       1  150064        1.818     0.034534
enh70806    5   98269600   98270600      3       1  150064       2.0025     0.022618
enh70807    5   98274600   98275600      1       1  150064       2.2594      0.01193
enh70810    5   98362700   98363700      4       2  150064       1.8664     0.030993
enh70811    5   98417100   98418100      2       1  150064       2.4941    0.0063132
enh70813    5   98691200   98692200      2       1  150064       1.9927     0.023146
enh70814    5   98714300   98715300      3       2  150064       1.7045     0.044143
enh70842    5  101375600  101376600      4       2  150064       1.9951     0.023016
enh70843    5  101889600  101890600      4       2  150064       2.2735     0.011499
enh70849    5  102077500  102078500      4       2  150064       1.8827      0.02987
enh70856    5  102102600  102103600      3       1  150064       1.8868     0.029597
enh70857    5  102105700  102106700      4       2  150064       1.8757     0.030347
enh70884    5  102835100  102836100      1       1  150064       1.7098      0.04365
enh70897    5  103329300  103330300      3       2  150064       2.1404     0.016163
enh70900    5  103602700  103603700      3       2  150064       3.0917   0.00099521
enh70906    5  103941700  103942700      2       1  150064       1.8486     0.032261
enh70908    5  104089800  104090800      1       1  150064       2.0981      0.01795
enh70916    5  105595500  105596500      3       1  150064       2.2463     0.012343
enh70921    5  106268900  106269900      2       1  150064       2.3924     0.008369
enh70923    5  106312800  106313800      3       1  150064       1.6551     0.048947
enh70924    5  106319400  106320400      6       2  150064       2.1374     0.016282
enh70929    5  106440000  106441000      7       3  150064       2.5874    0.0048346
enh70931    5  106454300  106455300      7       2  150064       2.0708     0.019189
enh70933    5  106660300  106661300      4       2  150064       1.7352     0.041354
enh70935    5  106701200  106702200      5       2  150064       2.5908    0.0047883
enh70940    5  106723800  106724800      3       1  150064       2.3799    0.0086579
enh70942    5  106731500  106732500      2       1  150064       2.6417     0.004125
enh70947    5  106767800  106768800      3       1  150064       2.1426     0.016073
enh70948    5  106771800  106772800      4       2  150064       2.1957     0.014056
enh70960    5  106848400  106849400      8       3  150064        1.832     0.033473
enh70962    5  106858800  106859800      2       1  150064       2.4676    0.0068012
enh70965    5  106874700  106875700      2       1  150064       2.5051     0.006121
enh70966    5  106878200  106879200      3       1  150064       3.1692   0.00076419
enh70967    5  106881200  106882200      5       2  150064       2.2608     0.011886
enh70968    5  106884800  106885800      2       1  150064       2.8051    0.0025154
enh70969    5  106888600  106889600      2       1  150064       2.6278    0.0042965
enh70970    5  106893500  106894500      4       2  150064       1.9689     0.024481
enh71001    5  106999800  107000800      3       2  150064       1.7363     0.041255
enh71003    5  107009400  107010400      3       2  150064       2.2829     0.011219
enh71005    5  107018000  107019000      2       1  150064       2.7642     0.002853
enh71009    5  107105300  107106300      4       2  150064       1.7602      0.03919
enh71012    5  107134900  107135900      3       1  150064       2.3725    0.0088342
enh71013    5  107141500  107142500      5       2  150064       3.2314   0.00061595
enh71014    5  107144600  107145600      4       2  150064       2.9099     0.001808
enh71017    5  107209200  107210200      1       1  150064       2.2849      0.01116
enh71018    5  107212400  107213400      2       1  150064       1.6569     0.048766
enh71062    5  108723600  108724600      3       1  150064       2.1118      0.01735
enh71063    5  108741200  108742200      7       2  150064       1.9176     0.027583
enh71064    5  108748100  108749100      2       1  150064       2.0904     0.018293
enh71066    5  108790700  108791700      3       1  150064       2.5516    0.0053619
enh71070    5  108980700  108981700      3       2  150064       1.9848     0.023581
enh71071    5  109017600  109018600      3       1  150064       4.9026   4.7294e-07
enh71072    5  109030000  109031000      3       2  150064       3.5771   0.00017369
enh71073    5  109031900  109032900      4       2  150064       2.1179      0.01709
enh71074    5  109032600  109033600      3       2  150064       4.2194   1.2245e-05
enh71075    5  109033400  109034400      3       2  150064       3.8631   5.5989e-05
enh71076    5  109039500  109040500      3       1  150064       4.6116   1.9983e-06
enh71077    5  109040400  109041400      4       2  150064        1.896     0.028977
enh71078    5  109074600  109075600      5       2  150064       3.3583   0.00039211
enh71079    5  109077400  109078400      3       1  150064       4.6029   2.0837e-06
enh71081    5  109083900  109084900      2       1  150064       1.8155     0.034725
enh71082    5  109084500  109085500      2       1  150064       1.9437     0.025967
enh71083    5  109141100  109142100      4       2  150064       4.1835    1.435e-05
enh71085    5  109200900  109201900      5       3  150064       2.6816    0.0036637
enh71097    5  109604100  109605100      1       1  150064       1.9686       0.0245
enh71117    5  110796400  110797400      4       2  150064       1.9752     0.024122
enh71122    5  111011200  111012200      2       1  150064       1.7594     0.039254
enh71123    5  111016200  111017200      5       2  150064       2.2677     0.011675
enh71125    5  111071600  111072600      3       2  150064       2.8228    0.0023802
enh71180    5  112304600  112305600      4       2  150064       1.8695     0.030776
enh71181    5  112311000  112312000      2       1  150064       2.6321    0.0042434
enh71219    5  112941700  112942700      4       2  150064       2.0075      0.02235
enh71223    5  113142900  113143900      1       1  150064       2.1149      0.01722
enh71236    5  114664200  114665200      3       1  150064       2.4383    0.0073773
enh71238    5  114701700  114702700      6       2  150064        2.902    0.0018541
enh71242    5  114786000  114787000      1       1  150064        2.184      0.01448
enh71258    5  114996400  114997400      3       1  150064       2.5288    0.0057224
enh71259    5  114997700  114998700      6       1  150064       2.8162    0.0024295
enh71262    5  115071900  115072900      6       1  150064       1.8652     0.031079
enh71271    5  115419000  115420000      3       1  150064       2.2671     0.011693
enh71334    5  116283600  116284600      3       2  150064       1.8653     0.031068
enh71345    5  116497300  116498300      6       3  150064       2.9517    0.0015801
enh71362    5  117740900  117741900      6       2  150064       2.8685     0.002062
enh71365    5  117781400  117782400      4       2  150064       2.3706    0.0088792
enh71369    5  117860900  117861900      4       2  150064       2.6545    0.0039709
enh71389    5  118655800  118656800      2       1  150064       1.6958     0.044965
enh71393    5  118677300  118678300      5       2  150064       2.0692     0.019262
enh71394    5  118683200  118684200      5       2  150064       2.3848    0.0085448
enh71395    5  118684200  118685200      3       2  150064        2.357    0.0092122
enh71398    5  118693100  118694100      2       1  150064       2.4076    0.0080294
enh71399    5  118694200  118695200      2       1  150064       1.6976      0.04479
enh71416    5  119286700  119287700      3       1  150064       1.9183     0.027539
enh71419    5  119847700  119848700      3       1  150064       2.0067     0.022392
enh71431    5  120835700  120836700      5       3  150064       2.1413     0.016124
enh71491    5  122917900  122918900      4       2  150064       2.2727     0.011522
enh71492    5  123007000  123008000      4       2  150064       2.2199     0.013214
enh71493    5  123008400  123009400      7       3  150064       1.8379     0.033039
enh71529    5  123647400  123648400      3       1  150064       1.9039     0.028462
enh71532    5  123737400  123738400      3       2  150064        2.263     0.011818
enh71547    5  123890000  123891000      2       1  150064       1.8073     0.035357
enh71553    5  123934700  123935700      4       2  150064       1.9146     0.027773
enh71554    5  123940800  123941800      3       2  150064       2.7213    0.0032512
enh71557    5  123975100  123976100      2       1  150064        1.975     0.024134
enh71564    5  123997500  123998500      4       2  150064       1.8697     0.030763
enh71567    5  124008100  124009100      6       3  150064       2.1073     0.017545
enh71572    5  124022000  124023000      2       1  150064       1.9186     0.027519
enh71575    5  124034600  124035600      1       1  150064       1.9022      0.02857
enh71585    5  124057400  124058400      1       1  150064       2.0112      0.02215
enh71632    5  124572000  124573000      2       1  150064       1.9657     0.024669
enh71634    5  124608600  124609600      2       1  150064       2.1548     0.015589
enh71636    5  124633900  124634900      3       1  150064       2.2081     0.013618
enh71637    5  124637100  124638100      2       1  150064       2.2199     0.013214
enh71641    5  124682400  124683400      8       3  150064        2.366    0.0089904
enh71643    5  124707600  124708600      4       2  150064       2.2427     0.012459
enh71647    5  124760000  124761000      1       1  150064       1.8814      0.02996
enh71650    5  124827400  124828400      1       1  150064       1.8787      0.03014
enh71658    5  124994300  124995300      4       2  150064       1.8737     0.030489
enh71659    5  125004300  125005300      1       1  150064       2.0041      0.02253
enh71663    5  125055100  125056100      6       3  150064       1.6727     0.047189
enh71664    5  125093200  125094200      2       1  150064       2.2688     0.011639
enh71665    5  125114500  125115500      1       1  150064       2.7186     0.003278
enh71667    5  125170200  125171200      7       2  150064       2.2271      0.01297
enh71672    5  125310300  125311300      5       2  150064       2.0114      0.02214
enh71673    5  125337700  125338700      6       2  150064       3.2834   0.00051284
enh71674    5  125350200  125351200      4       2  150064       1.7964     0.036215
enh71677    5  125390300  125391300      6       3  150064       1.7214     0.042588
enh71678    5  125391800  125392800      5       2  150064       1.9886     0.023371
enh71680    5  125444200  125445200      2       1  150064       3.2351   0.00060794
enh71681    5  125460100  125461100      3       2  150064       2.9301    0.0016942
enh71684    5  125533900  125534900      3       2  150064       3.2587   0.00055967
enh71685    5  125577100  125578100      2       1  150064       2.9453    0.0016131
enh71686    5  125620600  125621600      5       2  150064       1.8292     0.033681
enh71689    5  125689600  125690600      3       2  150064       1.7999     0.035936
enh71691    5  125730600  125731600      1       1  150064       1.7585      0.03933
enh71700    5  125874400  125875400      4       1  150064       2.8224    0.0023835
enh71719    5  126193300  126194300      2       1  150064       2.1725     0.014911
enh71731    5  126307000  126308000      3       1  150064       3.6535   0.00012932
enh71732    5  126311500  126312500      2       1  150064       3.1227    0.0008961
enh71734    5  126361700  126362700      3       1  150064       3.1215   0.00089954
enh71743    5  126428100  126429100      3       2  150064       2.7242    0.0032233
enh71744    5  126430500  126431500      5       3  150064       1.8939     0.029116
enh71745    5  126431600  126432600      4       2  150064       3.1666   0.00077104
enh71746    5  126592400  126593400      3       1  150064       1.7288     0.041924
enh71747    5  126629000  126630000      4       2  150064       2.6514    0.0040077
enh71769    5  126938800  126939800      3       1  150064       1.8936     0.029142
enh71773    5  126995500  126996500      4       2  150064        2.187     0.014373
enh71774    5  127038700  127039700      1       1  150064       1.9428      0.02602
enh71779    5  127137800  127138800      1       1  150064        2.686     0.003616
enh71781    5  127149000  127150000      3       2  150064       3.5669   0.00018058
enh71783    5  127211400  127212400      3       1  150064       3.9318   4.2164e-05
enh71784    5  127212800  127213800      4       1  150064       3.8961   4.8867e-05
enh71788    5  127371000  127372000      2       1  150064         2.85    0.0021857
enh71790    5  127416900  127417900      3       1  150064       2.4229    0.0076987
enh71792    5  127715600  127716600      8       3  150064       2.0493     0.020219
enh71815    5  129502400  129503400      3       2  150064       1.8529     0.031952
enh71829    5  130598000  130599000      1       1  150064       1.6604      0.04842
enh71870    5  131770200  131771200      2       1  150064       1.8845      0.02975
enh71876    5  131794400  131795400      1       1  150064       1.8294      0.03367
enh71977    5  134769800  134770800      1       1  150064       1.6911      0.04541
enh71983    5  135372200  135373200      1       1  150064       2.2179      0.01328
enh71998    5  136413800  136414800      3       2  150064       1.6907     0.045444
enh72002    5  136491000  136492000      5       2  150064       1.6735     0.047111
enh72004    5  136535900  136536900      4       1  150064       2.1146     0.017233
enh72005    5  136540800  136541800      3       1  150064       2.9011    0.0018595
enh72024    5  137069100  137070100      2       1  150064       3.0669    0.0010815
enh72026    5  137085200  137086200      4       2  150064       2.3321     0.009847
enh72027    5  137118400  137119400      2       1  150064       2.0179     0.021799
enh72028    5  137169600  137170600      3       2  150064       2.3165     0.010265
enh72029    5  137223400  137224400      2       1  150064       2.6324    0.0042394
enh72030    5  137365600  137366600      1       1  150064       1.7893      0.03678
enh72031    5  137369400  137370400      1       1  150064       1.7626      0.03898
enh72033    5  137389800  137390800      4       2  150064       3.2838   0.00051204
enh72035    5  137419200  137420200      4       2  150064       3.3989   0.00033823
enh72042    5  137566400  137567400      3       2  150064       3.4988   0.00023365
enh72046    5  137672000  137673000      3       2  150064        2.518    0.0059018
enh72047    5  137675900  137676900      3       1  150064       3.2208   0.00063924
enh72052    5  137773400  137774400      1       1  150064       2.9608     0.001534
enh72053    5  137776100  137777100      3       2  150064       2.4187    0.0077883
enh72054    5  137783800  137784800      3       1  150064       4.5712   2.4242e-06
enh72055    5  137785500  137786500      1       1  150064       4.2491    1.073e-05
enh72057    5  137791100  137792100      5       3  150064       1.8015     0.035811
enh72058    5  137793800  137794800      4       2  150064       2.1181     0.017084
enh72059    5  137822200  137823200      5       3  150064       2.4603     0.006942
enh72061    5  137828900  137829900      2       1  150064         3.06    0.0011065
enh72063    5  137875900  137876900      1       1  150064       3.9891    3.316e-05
enh72064    5  137880800  137881800      1       1  150064       5.1073    1.634e-07
enh72065    5  137908700  137909700      1       1  150064       3.1639    0.0007783
enh72066    5  137931700  137932700      3       1  150064       4.1052   2.0195e-05
enh72067    5  137938300  137939300      2       1  150064       4.6481   1.6747e-06
enh72068    5  137941500  137942500      1       1  150064       3.3854    0.0003554
enh72069    5  137945200  137946200      2       1  150064       5.1516   1.2917e-07
enh72120    5  138497400  138498400      1       1  150064       2.3715     0.008859
enh72153    5  138903900  138904900      1       1  150064       2.5214     0.005845
enh72154    5  138906100  138907100      3       2  150064       2.5411    0.0055254
enh72155    5  138922400  138923400      2       1  150064       2.3016      0.01068
enh72165    5  139040700  139041700      2       1  150064       2.2691     0.011632
enh72166    5  139043400  139044400      2       1  150064       2.3112     0.010411
enh72168    5  139050800  139051800      1       1  150064       2.9118     0.001797
enh72169    5  139052100  139053100      2       1  150064       3.0434    0.0011695
enh72170    5  139053700  139054700      7       2  150064       3.3571   0.00039378
enh72171    5  139055900  139056900      1       1  150064       3.5426    0.0001981
enh72172    5  139057800  139058800      2       1  150064       3.5227   0.00021359
enh72173    5  139067800  139068800      1       1  150064       4.4396    4.506e-06
enh72176    5  139080000  139081000      1       1  150064       3.8986    4.837e-05
enh72181    5  139118100  139119100      1       1  150064       1.8325      0.03344
enh72192    5  139536500  139537500      2       1  150064       3.3347    0.0004269
enh72194    5  139555800  139556800      2       1  150064       3.5533   0.00019023
enh72195    5  139562400  139563400      2       1  150064       2.7323    0.0031443
enh72196    5  139570600  139571600      2       1  150064       3.3055   0.00047409
enh72198    5  139599500  139600500      1       1  150064       1.9667      0.02461
enh72202    5  139625700  139626700      3       1  150064       1.7019     0.044386
enh72208    5  139672600  139673600      1       1  150064       3.4603    0.0002698
enh72212    5  139690800  139691800      3       2  150064       2.0504     0.020161
enh72216    5  139726400  139727400      2       1  150064       2.3109     0.010418
enh72219    5  139778800  139779800      2       1  150064       3.1233   0.00089404
enh72220    5  139783700  139784700      2       1  150064        2.689    0.0035832
enh72221    5  139927300  139928300      2       1  150064       2.9254    0.0017202
enh72225    5  140018000  140019000      4       2  150064       2.3282    0.0099511
enh72226    5  140025400  140026400      4       2  150064       3.1794    0.0007378
enh72227    5  140028000  140029000      2       1  150064       3.9582   3.7763e-05
enh72228    5  140045200  140046200      3       2  150064       1.8601     0.031433
enh72229    5  140045600  140046600      3       2  150064       2.6047    0.0045975
enh72230    5  140069400  140070400      5       2  150064       4.2883   9.0009e-06
enh72231    5  140071900  140072900      7       2  150064       4.2648   1.0006e-05
enh72232    5  140079000  140080000      1       1  150064         4.26    1.022e-05
enh72233    5  140081200  140082200      3       1  150064       3.9874   3.3404e-05
enh72234    5  140185600  140186600      3       2  150064       3.4039   0.00033216
enh72235    5  140253600  140254600      2       1  150064       3.1815   0.00073261
enh72237    5  140366900  140367900      4       2  150064       2.1446     0.015991
enh72242    5  140868000  140869000      1       1  150064       1.9089      0.02814
enh72266    5  141062600  141063600      1       1  150064       2.2371      0.01264
enh72285    5  141190500  141191500      6       2  150064       2.0619     0.019609
enh72289    5  141204900  141205900     10       3  150064       2.3238     0.010068
enh72290    5  141212200  141213200      5       3  150064       3.1372   0.00085289
enh72291    5  141213900  141214900      5       1  150064       2.5746    0.0050173
enh72292    5  141220400  141221400      6       3  150064       1.6636       0.0481
enh72298    5  141253700  141254700      1       1  150064       2.6916     0.003556
enh72314    5  141468500  141469500      2       1  150064       2.3471    0.0094601
enh72321    5  141564600  141565600      4       2  150064       1.8573     0.031635
enh72322    5  141566200  141567200      2       1  150064       3.0828    0.0010253
enh72336    5  141659700  141660700      7       1  150064        1.949     0.025648
enh72344    5  141707200  141708200      4       2  150064       2.6439    0.0040982
enh72345    5  141713700  141714700      8       3  150064       2.5258    0.0057716
enh72347    5  141737700  141738700      3       1  150064       2.2533      0.01212
enh72351    5  141765900  141766900      1       1  150064       2.1229      0.01688
enh72359    5  141820800  141821800      4       1  150064       1.7112     0.043523
enh72391    5  142158400  142159400      1       1  150064       3.1275    0.0008816
enh72446    5  143009200  143010200      3       2  150064       1.7369     0.041206
enh72458    5  143548000  143549000      2       1  150064       1.7394     0.040981
enh72468    5  143884000  143885000      1       1  150064       1.9179      0.02756
enh72472    5  144077800  144078800      4       2  150064       1.6899      0.04552
enh72476    5  144451900  144452900      1       1  150064       1.7531      0.03979
enh72497    5  145405400  145406400      6       1  150064       1.6716     0.047304
enh72533    5  146192900  146193900      3       1  150064       2.2509     0.012194
enh72535    5  146219000  146220000      6       2  150064       2.2043     0.013752
enh72537    5  146251900  146252900      1       1  150064       1.7682      0.03851
enh72538    5  146254300  146255300      2       1  150064       2.9193     0.001754
enh72539    5  146269200  146270200      1       1  150064       3.7878    7.599e-05
enh72540    5  146298500  146299500      1       1  150064       2.4457     0.007229
enh72542    5  146343200  146344200      1       1  150064       3.2903    0.0005004
enh72553    5  146763800  146764800      5       3  150064       2.2795     0.011319
enh72562    5  146819600  146820600      1       1  150064       2.5277     0.005741
enh72575    5  146901800  146902800      4       2  150064       2.5108    0.0060234
enh72613    5  148699900  148700900      6       3  150064       1.8288     0.033717
enh72614    5  148726100  148727100      2       1  150064       2.2419     0.012485
enh72616    5  148736200  148737200      2       1  150064       1.7978     0.036104
enh72623    5  148808200  148809200      3       2  150064       1.8766     0.030286
enh72635    5  148931600  148932600      2       1  150064       1.8835     0.029815
enh72640    5  149150400  149151400      3       2  150064       2.8434    0.0022316
enh72642    5  149185100  149186100      5       3  150064       2.5665    0.0051369
enh72644    5  149218700  149219700      2       1  150064       2.6021    0.0046333
enh72682    5  149672500  149673500      1       1  150064       1.9162      0.02767
enh72685    5  149685100  149686100      1       1  150064       1.8504      0.03213
enh72798    5  151908500  151909500      3       1  150064       4.8151    7.357e-07
enh72799    5  151945200  151946200      6       3  150064        3.804   7.1189e-05
enh72801    5  152000200  152001200      2       1  150064       2.3978    0.0082477
enh72802    5  152001800  152002800      2       1  150064       2.2464     0.012341
enh72803    5  152014100  152015100      4       2  150064       4.3802   5.9282e-06
enh72804    5  152022300  152023300      2       1  150064       4.2648   1.0002e-05
enh72805    5  152023800  152024800      2       1  150064       3.2522   0.00057267
enh72808    5  152538600  152539600      5       3  150064       4.7536    9.993e-07
enh72809    5  152590400  152591400      6       2  150064       4.3054   8.3332e-06
enh72810    5  152729300  152730300      2       1  150064       2.2782     0.011357
enh72811    5  152784000  152785000      2       1  150064       3.8178   6.7314e-05
enh72813    5  152821000  152822000      2       1  150064       2.4077    0.0080269
enh72816    5  152872500  152873500      2       1  150064       2.4776    0.0066138
enh72817    5  152876100  152877100      3       2  150064       2.0799     0.018768
enh72841    5  153317600  153318600      5       2  150064       2.6062    0.0045782
enh72845    5  153419400  153420400      3       2  150064       2.9312    0.0016885
enh72846    5  153438200  153439200      4       2  150064       3.5421   0.00019846
enh72847    5  153451700  153452700      2       1  150064       3.2966   0.00048932
enh72848    5  153457500  153458500      4       2  150064       2.7149    0.0033144
enh72850    5  153465500  153466500      4       2  150064       2.4401    0.0073423
enh72851    5  153471600  153472600      2       1  150064       2.7495    0.0029845
enh72852    5  153475400  153476400      5       2  150064       3.5007   0.00023199
enh72854    5  153489400  153490400      2       1  150064       3.9867   3.3493e-05
enh72856    5  153545200  153546200      6       3  150064       2.5212    0.0058478
enh72857    5  153546600  153547600      6       1  150064       3.6395    0.0001366
enh72859    5  153573800  153574800      2       1  150064       2.2192     0.013235
enh72860    5  153576600  153577600      3       2  150064       1.6819     0.046297
enh72861    5  153582000  153583000     10       4  150064       3.5639   0.00018272
enh72862    5  153585900  153586900      5       2  150064       3.3787   0.00036411
enh72865    5  153618100  153619100      4       2  150064       3.2774   0.00052379
enh72866    5  153620200  153621200      4       2  150064       3.5001   0.00023259
enh72867    5  153621700  153622700      3       2  150064       2.9454    0.0016125
enh72868    5  153638700  153639700      6       1  150064       4.8929   4.9678e-07
enh72869    5  153644200  153645200      4       1  150064       5.0421   2.3023e-07
enh72870    5  153646800  153647800      3       2  150064       4.1043   2.0274e-05
enh72871    5  153652600  153653600      6       2  150064       4.6038   2.0745e-06
enh72872    5  153666100  153667100      4       2  150064       3.3795   0.00036311
enh72880    5  154071400  154072400      6       3  150064       1.7405     0.040889
enh72883    5  154093400  154094400      1       1  150064       1.8972       0.0289
enh72889    5  154149700  154150700      6       4  150064       1.6967     0.044877
enh72898    5  154319600  154320600      2       1  150064       1.8015     0.035813
enh72903    5  154891400  154892400      4       2  150064       2.1663     0.015143
enh72904    5  154919200  154920200      1       1  150064       1.8968      0.02893
enh72907    5  155848600  155849600      3       1  150064       3.8183   6.7175e-05
enh72923    5  156797800  156798800      4       2  150064       1.6841     0.046077
enh72926    5  156891000  156892000      5       2  150064       1.6746     0.047004
enh73009    5  158497800  158498800      2       1  150064       3.6177   0.00014861
enh73010    5  158509100  158510100      1       1  150064       2.3652      0.00901
enh73013    5  158609800  158610800      1       1  150064       2.5004     0.006203
enh73015    5  158631900  158632900      3       1  150064       2.1899     0.014266
enh73016    5  158637100  158638100      2       1  150064       3.2814   0.00051655
enh73066    5  161554500  161555500      3       2  150064       2.3668    0.0089707
enh73077    5  162884700  162885700      2       1  150064        3.446   0.00028443
enh73082    5  162959700  162960700      3       1  150064        1.768     0.038533
enh73125    5  165769200  165770200      3       1  150064       1.7753     0.037921
enh73146    5  166223000  166224000      3       2  150064       1.7297     0.041841
enh73194    5  167155600  167156600      1       1  150064       3.4063    0.0003293
enh73195    5  167157000  167158000      2       1  150064       3.3794   0.00036323
enh73196    5  167181500  167182500      3       2  150064       2.9319    0.0016844
enh73197    5  167191500  167192500      2       1  150064       1.7146     0.043207
enh73198    5  167219100  167220100      5       2  150064       1.8596     0.031473
enh73199    5  167229800  167230800      2       1  150064       2.5746    0.0050181
enh73205    5  167316100  167317100      2       1  150064       1.9854      0.02355
enh73233    5  167636200  167637200      4       2  150064       1.6937     0.045161
enh73234    5  167642800  167643800      2       1  150064       1.6559     0.048866
enh73265    5  167959200  167960200      5       2  150064       1.7207     0.042655
enh73273    5  168161400  168162400      3       1  150064       1.8265     0.033888
enh73288    5  168310200  168311200      4       2  150064       1.8783     0.030172
enh73315    5  169539800  169540800      5       2  150064       2.5044    0.0061338
enh73334    5  170059200  170060200      3       2  150064       1.6474     0.049739
enh73335    5  170060900  170061900      5       2  150064       2.0299     0.021183
enh73344    5  170702700  170703700      2       1  150064       2.4951    0.0062965
enh73345    5  170818300  170819300      5       1  150064       1.7552      0.03961
enh73346    5  170844900  170845900      2       1  150064       1.7925     0.036524
enh73364    5  171333000  171334000      1       1  150064       1.8739      0.03047
enh73421    5  171930900  171931900      1       1  150064       2.2642      0.01178
enh73423    5  171983900  171984900      3       2  150064       2.2916     0.010963
enh73427    5  172029700  172030700      2       1  150064       1.7825     0.037338
enh73428    5  172051800  172052800      4       2  150064        2.067     0.019369
enh73463    5  172324400  172325400      5       2  150064         1.75     0.040061
enh73470    5  172437200  172438200      2       1  150064       2.0125     0.022084
enh73472    5  172455900  172456900      4       2  150064       2.4613    0.0069219
enh73473    5  172480800  172481800      2       1  150064       2.7058    0.0034066
enh73517    5  173400400  173401400      2       1  150064       1.7728     0.038129
enh73533    5  174810100  174811100      4       2  150064       3.0031    0.0013361
enh73536    5  174960800  174961800      1       1  150064       2.0183      0.02178
enh73537    5  174961200  174962200      1       1  150064       2.0183      0.02178
enh73545    5  175123100  175124100      2       1  150064       1.9736     0.024214
enh73614    5  176934800  176935800      2       1  150064       2.8206    0.0023966
enh73615    5  176936600  176937600      3       1  150064       2.9219    0.0017393
enh73617    5  176969900  176970900      2       1  150064       2.5569    0.0052804
enh73618    5  176972900  176973900      1       1  150064       3.0418     0.001176
enh73626    5  177543800  177544800      1       1  150064       1.7205      0.04267
enh73634    5  177622800  177623800      4       2  150064        1.869      0.03081
enh73636    5  177650500  177651500      5       2  150064       2.5036    0.0061471
enh73650    5  177784200  177785200      1       1  150064       2.3889     0.008449
enh73678    5  178672600  178673600      5       2  150064       2.2233     0.013097
enh73683    5  179012800  179013800      1       1  150064       1.7731      0.03811
enh73688    5  179158500  179159500      1       1  150064       1.7517      0.03991
enh73690    5  179181400  179182400      1       1  150064       1.8827      0.02987
enh73691    5  179189600  179190600      1       1  150064       1.8839      0.02979
enh73695    5  179234800  179235800      2       1  150064       1.8454     0.032487
enh73736    5  180211600  180212600      3       1  150064       1.6828     0.046202
enh73753    5  180694500  180695500      1       1  150064       1.8251      0.03399
enh73785    6    1436400    1437400     10       4  150064       1.6826     0.046228
enh73804    6    1856100    1857100      3       1  150064       2.0882     0.018388
enh73806    6    1865800    1866800      2       1  150064       2.3861    0.0085136
enh73860    6    2960200    2961200      6       2  150064       1.8245      0.03404
enh73864    6    2972200    2973200      7       2  150064       1.9215     0.027336
enh73892    6    3208600    3209600      2       1  150064       1.8076     0.035337
enh73949    6    3722100    3723100      4       2  150064       2.3317    0.0098577
enh73951    6    3741900    3742900      2       1  150064       2.6852    0.0036243
enh73981    6    4023700    4024700      4       2  150064       2.2073     0.013646
enh73985    6    4287700    4288700      6       3  150064       2.8012    0.0025455
enh73986    6    4291400    4292400      4       2  150064       2.8711    0.0020454
enh73994    6    4426400    4427400      8       2  150064       1.9258     0.027064
enh74012    6    4846900    4847900      3       1  150064       2.8669    0.0020729
enh74016    6    4907600    4908600      2       1  150064       1.7585      0.03933
enh74017    6    4913400    4914400      4       2  150064       2.2453     0.012374
enh74090    6    7042000    7043000      1       1  150064       1.6586       0.0486
enh74094    6    7111800    7112800      1       1  150064       1.6656       0.0479
enh74105    6    7145100    7146100      2       1  150064       1.7154     0.043138
enh74120    6    7242500    7243500      1       1  150064       2.1028      0.01774
enh74138    6    7671600    7672600      2       1  150064       1.7994     0.035978
enh74152    6    8195000    8196000      2       1  150064       1.8878     0.029525
enh74166    6    9456600    9457600      4       2  150064       1.7682     0.038512
enh74196    6   10595800   10596800      7       2  150064       1.7367     0.041223
enh74240    6   11236300   11237300      6       3  150064       2.4664    0.0068243
enh74255    6   11485600   11486600      4       2  150064        3.212   0.00065913
enh74256    6   11530600   11531600      6       2  150064        2.251     0.012193
enh74260    6   11586400   11587400      7       3  150064       1.7744     0.037998
enh74261    6   11601900   11602900      2       1  150064       2.2372     0.012635
enh74263    6   11609400   11610400      4       2  150064       2.1913     0.014214
enh74275    6   11918500   11919500      4       2  150064       1.7561     0.039535
enh74277    6   11973100   11974100      3       2  150064       2.2838     0.011191
enh74289    6   12119000   12120000      3       2  150064       2.1999     0.013908
enh74314    6   13269000   13270000      5       2  150064       2.0156     0.021923
enh74345    6   13707800   13708800      2       1  150064       2.7686    0.0028147
enh74384    6   14541100   14542100      4       2  150064       1.9267     0.027011
enh74385    6   14597300   14598300      3       1  150064       2.3572    0.0092068
enh74389    6   14640700   14641700      1       1  150064       1.8056      0.03549
enh74391    6   14664500   14665500      3       2  150064       1.6951     0.045031
enh74447    6   15288500   15289500      4       2  150064       2.0303     0.021163
enh74449    6   15293500   15294500      1       1  150064       1.6774      0.04673
enh74469    6   15352000   15353000      3       1  150064        1.858     0.031587
enh74523    6   15895000   15896000      1       1  150064        2.304      0.01061
enh74524    6   15897100   15898100      3       2  150064       1.9535     0.025378
enh74531    6   16134900   16135900      1       1  150064       1.7302       0.0418
enh74533    6   16205000   16206000      1       1  150064       2.1717      0.01494
enh74545    6   16332300   16333300      2       1  150064       3.0729    0.0010599
enh74579    6   16723300   16724300      1       1  150064        2.515     0.005952
enh74583    6   16752200   16753200      5       3  150064       2.6432     0.004106
enh74585    6   16757400   16758400      5       3  150064       2.9735    0.0014719
enh74600    6   17392500   17393500      1       1  150064       1.6629      0.04817
enh74601    6   17395200   17396200      5       1  150064       1.6451     0.049973
enh74602    6   17418000   17419000      1       1  150064       2.0206      0.02166
enh74605    6   17494000   17495000      7       2  150064       1.7856     0.037086
enh74642    6   18491100   18492100     10       4  150064       2.6887    0.0035862
enh74644    6   18536500   18537500      6       3  150064       1.6602     0.048437
enh74648    6   18978100   18979100      2       1  150064       1.6981     0.044743
enh74650    6   18991800   18992800      2       1  150064       2.9157    0.0017743
enh74654    6   19298500   19299500      3       2  150064       2.3015     0.010682
enh74655    6   19303300   19304300      4       2  150064       1.7558     0.039562
enh74667    6   19672800   19673800      5       3  150064       2.1599     0.015392
enh74674    6   19803000   19804000      5       2  150064       2.2296     0.012888
enh74677    6   19851300   19852300      3       1  150064       1.7088     0.043745
enh74695    6   20271900   20272900      4       1  150064       1.9343      0.02654
enh74709    6   20535800   20536800      6       2  150064       2.7249    0.0032157
enh74711    6   20565700   20566700      3       2  150064       2.2388     0.012586
enh74713    6   20575400   20576400      3       2  150064       1.6915     0.045375
enh74717    6   20630700   20631700      6       4  150064        2.853    0.0021657
enh74718    6   20640200   20641200      5       2  150064       1.8003     0.035905
enh74724    6   20810000   20811000      6       2  150064       2.4575    0.0069954
enh74728    6   20868000   20869000      1       1  150064       3.1663    0.0007719
enh74729    6   20873600   20874600      3       2  150064       2.3984    0.0082333
enh74730    6   20876100   20877100      3       2  150064       1.8627     0.031253
enh74731    6   20877500   20878500      3       2  150064       2.2916     0.010964
enh74732    6   20879500   20880500      2       1  150064       2.2152     0.013373
enh74733    6   20881500   20882500      4       2  150064       2.0145     0.021981
enh74734    6   20927100   20928100      5       3  150064       2.0707     0.019195
enh74737    6   20952800   20953800      2       1  150064       2.1765     0.014759
enh74738    6   20954400   20955400      3       1  150064       1.9769     0.024028
enh74743    6   21099200   21100200      6       2  150064       2.8851    0.0019565
enh74744    6   21102200   21103200      4       2  150064       1.8949     0.029053
enh74745    6   21110400   21111400      3       1  150064        3.062    0.0010992
enh74779    6   21671000   21672000      2       1  150064       2.0293     0.021216
enh74780    6   21679900   21680900      7       1  150064       2.0952     0.018076
enh74792    6   21771200   21772200      8       3  150064       3.0237    0.0012485
enh74793    6   21775700   21776700      6       2  150064        3.425   0.00030741
enh74794    6   21780800   21781800      4       2  150064       3.0885     0.001006
enh74795    6   21801000   21802000      2       1  150064       2.3033     0.010632
enh74824    6   22024100   22025100      1       1  150064       1.6614      0.04832
enh74833    6   22145800   22146800      1       1  150064       2.1187      0.01706
enh74835    6   22221400   22222400      3       1  150064       1.8054     0.035505
enh74836    6   22222800   22223800      3       1  150064       1.9902     0.023287
enh74894    6   24360400   24361400      4       2  150064       2.9419    0.0016308
enh74896    6   24495800   24496800      3       2  150064       2.2362      0.01267
enh74897    6   24522500   24523500      3       2  150064       2.7986    0.0025665
enh74900    6   24646400   24647400      6       3  150064       3.0642    0.0010914
enh74901    6   24659000   24660000      5       3  150064       3.8516   5.8677e-05
enh74902    6   24664400   24665400      3       2  150064       2.5375    0.0055828
enh74903    6   24683800   24684800      3       1  150064       3.1914   0.00070799
enh74907    6   24799100   24800100      3       2  150064        2.119     0.017045
enh74910    6   24872700   24873700      3       1  150064       1.7299     0.041825
enh74927    6   25014900   25015900      4       2  150064       1.9661     0.024645
enh74930    6   25035100   25036100      6       3  150064       2.4564    0.0070178
enh74931    6   25040600   25041600      5       2  150064       1.8543     0.031847
enh74932    6   25042300   25043300      3       2  150064       3.8846   5.1245e-05
enh74935    6   25207300   25208300      3       2  150064        3.445   0.00028548
enh74936    6   25223600   25224600      2       1  150064       2.0004      0.02273
enh74937    6   25277200   25278200      4       2  150064       2.1511     0.015736
enh74939    6   25292300   25293300      5       2  150064       2.2122     0.013476
enh74940    6   25296000   25297000      2       1  150064       2.3161     0.010277
enh74942    6   25302400   25303400      7       3  150064       2.4348    0.0074508
enh74945    6   25320100   25321100      5       3  150064       2.3123     0.010379
enh74950    6   25333900   25334900      7       3  150064       1.7912      0.03663
enh74954    6   25346000   25347000     11       5  150064       2.0703     0.019213
enh74960    6   25397200   25398200     12       2  150064       2.3177     0.010232
enh74961    6   25404600   25405600     10       2  150064       2.1596       0.0154
enh74962    6   25407400   25408400      8       3  150064       2.1239     0.016839
enh74963    6   25413700   25414700     10       4  150064       3.2026   0.00068107
enh74964    6   25417000   25418000      6       3  150064       5.2942   5.9776e-08
enh74965    6   25423400   25424400      9       5  150064       6.6436   1.5303e-11
enh74966    6   25431800   25432800      3       1  150064       1.9272     0.026979
enh74969    6   25449500   25450500      1       1  150064       8.1379    2.011e-16
enh74971    6   25499800   25500800      3       2  150064       2.2759     0.011427
enh74977    6   25962000   25963000      3       1  150064       6.7999   5.2343e-12
enh74980    6   25999000   26000000      3       1  150064       6.7425   7.7818e-12
enh74984    6   26029100   26030100      2       1  150064       6.2223   2.4489e-10
enh74985    6   26034800   26035800      1       1  150064       3.4982    0.0002342
enh74986    6   26057500   26058500      1       1  150064       8.0137    5.564e-16
enh74988    6   26088200   26089200      3       2  150064        2.438     0.007384
enh74989    6   26102600   26103600      3       2  150064       2.9307    0.0016908
enh74990    6   26104600   26105600      8       4  150064       6.8614   3.4103e-12
enh74991    6   26118900   26119900      5       3  150064        6.365   9.7648e-11
enh74993    6   26128000   26129000      6       2  150064       6.0856   5.8012e-10
enh74994    6   26139000   26140000      2       1  150064       3.9875   3.3382e-05
enh74997    6   26160200   26161200      2       1  150064       3.8021   7.1728e-05
enh74998    6   26170500   26171500      1       1  150064       2.4731     0.006697
enh75001    6   26187000   26188000      3       1  150064       1.6998     0.044588
enh75006    6   26207000   26208000      9       3  150064       2.0525     0.020061
enh75012    6   26232400   26233400      1       1  150064       4.7305     1.12e-06
enh75017    6   26264400   26265400      5       3  150064       3.4273   0.00030484
enh75020    6   26275100   26276100      3       2  150064       3.2729   0.00053228
enh75022    6   26336400   26337400      6       2  150064       6.4496   5.6063e-11
enh75023    6   26363800   26364800      4       2  150064       7.2604   1.9301e-13
enh75026    6   26387600   26388600      1       1  150064        2.002      0.02264
enh75027    6   26401300   26402300      4       2  150064       1.9038     0.028465
enh75028    6   26409400   26410400      5       3  150064        6.627    1.713e-11
enh75029    6   26420400   26421400      8       2  150064       3.7742   8.0262e-05
enh75030    6   26422600   26423600      5       2  150064       2.2864     0.011115
enh75031    6   26439600   26440600      2       1  150064       3.9368   4.1283e-05
enh75035    6   26475600   26476600      3       2  150064       3.1752   0.00074864
enh75036    6   26532400   26533400      2       1  150064       2.8194     0.002406
enh75037    6   26535200   26536200      2       1  150064       3.1306    0.0008721
enh75038    6   26540000   26541000      6       2  150064       3.7011   0.00010732
enh75039    6   26552300   26553300      1       1  150064       3.6131    0.0001513
enh75041    6   26985800   26986800      3       1  150064       4.4648   4.0078e-06
enh75042    6   27034000   27035000      3       2  150064       5.5924   1.1197e-08
enh75043    6   27046000   27047000      3       2  150064       5.0522    2.184e-07
enh75052    6   27128700   27129700      1       1  150064       5.9048    1.765e-09
enh75053    6   27343000   27344000      6       3  150064       3.1751   0.00074896
enh75054    6   27346600   27347600      3       1  150064       3.5773   0.00017356
enh75055    6   27438100   27439100      6       1  150064        3.518   0.00021739
enh75056    6   27444700   27445700      1       1  150064       3.8096     6.96e-05
enh75057    6   27460100   27461100      1       1  150064       2.9249     0.001723
enh75059    6   27763000   27764000      3       2  150064       2.9705    0.0014863
enh75061    6   27773800   27774800      2       1  150064       6.9521   1.7994e-12
enh75066    6   27802200   27803200      1       1  150064       3.0124     0.001296
enh75067    6   27807800   27808800      2       1  150064       6.7765   6.1541e-12
enh75068    6   27818600   27819600      2       1  150064       3.7824   7.7675e-05
enh75069    6   27835800   27836800      1       1  150064       4.6665    1.532e-06
enh75070    6   27838300   27839300      2       1  150064        6.794   5.4541e-12
enh75071    6   27849800   27850800      2       1  150064       6.6387   1.5827e-11
enh75072    6   27855800   27856800      1       1  150064        7.019    1.117e-12
enh75074    6   27972300   27973300      1       1  150064        5.983    1.095e-09
enh75075    6   28093400   28094400      1       1  150064       5.6327    8.873e-09
enh75076    6   28102000   28103000      3       1  150064       6.7265   8.6922e-12
enh75078    6   28194000   28195000      3       2  150064       4.8767   5.3943e-07
enh75079    6   28217800   28218800      3       2  150064       6.1686   3.4456e-10
enh75080    6   28233500   28234500      2       1  150064       2.2228     0.013114
enh75083    6   28250600   28251600      5       3  150064       7.7753   3.7628e-15
enh75084    6   28302000   28303000      6       2  150064       3.3815   0.00036039
enh75085    6   28305000   28306000      5       2  150064        7.562   1.9852e-14
enh75086    6   28319000   28320000      2       1  150064       6.5656   2.5912e-11
enh75088    6   28324000   28325000      3       2  150064       8.0768   3.3256e-16
enh75089    6   28364000   28365000      4       2  150064       8.0604    3.803e-16
enh75091    6   28414000   28415000      3       2  150064       6.7998   5.2393e-12
enh75094    6   28520800   28521800      3       1  150064       4.0859   2.1952e-05
enh75095    6   28522000   28523000      2       1  150064         5.47   2.2501e-08
enh75096    6   28553000   28554000      2       1  150064       5.5531   1.4034e-08
enh75097    6   28571200   28572200      3       2  150064       5.9975   1.0016e-09
enh75100    6   28830500   28831500      2       1  150064        7.611   1.3599e-14
enh75101    6   28892400   28893400      2       1  150064       4.0359   2.7191e-05
enh75102    6   28909600   28910600      3       1  150064       2.4369    0.0074072
enh75104    6   28953700   28954700      2       1  150064       7.6317   1.1587e-14
enh75105    6   29414900   29415900      1       1  150064       10.821    1.368e-27
enh75106    6   29477400   29478400      4       2  150064       7.4813   3.6783e-14
enh75111    6   29616500   29617500      2       1  150064        2.604    0.0046067
enh75281    6   33165600   33166600      4       2  150064       1.6505     0.049416
enh75283    6   33177600   33178600      1       1  150064       2.3409     0.009618
enh75285    6   33194400   33195400      6       4  150064       5.1891   1.0568e-07
enh75288    6   33258300   33259300      1       1  150064       4.0471    2.593e-05
enh75290    6   33282900   33283900      2       1  150064       4.2611   1.0173e-05
enh75292    6   33287200   33288200      2       1  150064       2.0038     0.022544
enh75293    6   33291600   33292600      1       1  150064       4.0833     2.22e-05
enh75294    6   33312400   33313400      2       1  150064       2.3382    0.0096887
enh75295    6   33332000   33333000      4       2  150064       4.6364   1.7725e-06
enh75296    6   33340200   33341200      2       1  150064       3.4369   0.00029419
enh75297    6   33358100   33359100      3       1  150064       4.0536   2.5222e-05
enh75298    6   33361200   33362200      2       1  150064       3.7962   7.3471e-05
enh75300    6   33376600   33377600      4       2  150064       4.2285   1.1761e-05
enh75301    6   33379800   33380800      1       1  150064       3.6921    0.0001112
enh75302    6   33382900   33383900      4       2  150064       3.1605   0.00078755
enh75303    6   33389200   33390200      4       1  150064       4.6102   2.0113e-06
enh75304    6   33391600   33392600      1       1  150064        3.638    0.0001374
enh75306    6   33401200   33402200      2       1  150064       3.6201   0.00014722
enh75309    6   33515000   33516000      8       3  150064       4.2915   8.8738e-06
enh75310    6   33538000   33539000      5       3  150064       3.3568   0.00039429
enh75312    6   33545700   33546700      1       1  150064       2.4323     0.007502
enh75314    6   33557900   33558900      3       2  150064       3.3818   0.00036009
enh75315    6   33576700   33577700      4       2  150064       1.7388     0.041038
enh75317    6   33600200   33601200      4       2  150064       3.6862   0.00011382
enh75318    6   33603100   33604100      6       4  150064       2.2554     0.012055
enh75320    6   33609200   33610200      6       3  150064       2.1584     0.015449
enh75322    6   33659800   33660800      8       2  150064       3.1415    0.0008403
enh75323    6   33661500   33662500      5       3  150064       4.1441    1.706e-05
enh75324    6   33664700   33665700      3       1  150064         3.73   9.5744e-05
enh75325    6   33692800   33693800      3       2  150064       1.8239     0.034082
enh75326    6   33712400   33713400      4       2  150064       3.4547   0.00027542
enh75327    6   33714800   33715800      9       3  150064       2.3622    0.0090843
enh75329    6   33719600   33720600      5       3  150064       3.0697    0.0010712
enh75330    6   33722900   33723900      4       2  150064       4.1107   1.9727e-05
enh75331    6   33729100   33730100      5       2  150064       4.1964   1.3562e-05
enh75332    6   33738600   33739600      1       1  150064       3.5212    0.0002148
enh75333    6   33747500   33748500      1       1  150064       3.8026    7.158e-05
enh75334    6   33749900   33750900      3       2  150064       3.7216      9.9e-05
enh75336    6   33758000   33759000      2       1  150064       4.2765   9.4935e-06
enh75337    6   33762500   33763500      2       1  150064       3.2332   0.00061207
enh75339    6   33769800   33770800      4       2  150064       2.3556    0.0092457
enh75340    6   33771800   33772800      5       3  150064       2.3341    0.0097945
enh75341    6   33776500   33777500      2       1  150064       3.6692   0.00012164
enh75343    6   33796300   33797300     10       3  150064       3.7071   0.00010481
enh75345    6   33837200   33838200      9       3  150064       1.8492     0.032215
enh75350    6   34099200   34100200      2       1  150064       1.8712     0.030657
enh75361    6   34215100   34216100      4       2  150064       1.6978     0.044776
enh75376    6   34527500   34528500      2       1  150064       2.3329    0.0098269
enh75377    6   34528400   34529400      3       1  150064       2.4852    0.0064743
enh75408    6   34992000   34993000      2       1  150064       1.7311     0.041713
enh75421    6   35115000   35116000      3       1  150064       1.7359     0.041288
enh75422    6   35133400   35134400      3       2  150064       2.0032     0.022578
enh75423    6   35136200   35137200      2       1  150064       2.0319     0.021083
enh75475    6   35708400   35709400      2       1  150064       2.2571     0.012001
enh75502    6   36209400   36210400      2       1  150064       1.8221     0.034224
enh75590    6   37212600   37213600      2       1  150064       1.9219     0.027309
enh75597    6   37427600   37428600      2       1  150064       2.5906    0.0047904
enh75598    6   37448800   37449800      2       1  150064       2.4396    0.0073523
enh75605    6   37522100   37523100      4       2  150064       2.0997     0.017879
enh75623    6   37747200   37748200      4       1  150064       1.7571     0.039449
enh75626    6   37758700   37759700      1       1  150064       2.0272      0.02132
enh75628    6   37790100   37791100      4       2  150064       2.4035    0.0081186
enh75629    6   37797600   37798600      3       2  150064        1.982     0.023737
enh75633    6   37864600   37865600      8       3  150064       1.8698     0.030755
enh75637    6   37895400   37896400      5       2  150064       1.7372     0.041172
enh75638    6   37896300   37897300      5       2  150064       1.7913     0.036624
enh75639    6   37909100   37910100      5       2  150064       1.9582     0.025105
enh75640    6   37913500   37914500      1       1  150064       2.1489      0.01582
enh75641    6   37947500   37948500      2       1  150064       2.5588     0.005251
enh75644    6   37958200   37959200      5       3  150064       2.8388    0.0022641
enh75646    6   37961800   37962800      2       1  150064       2.2941     0.010893
enh75649    6   38004800   38005800      4       2  150064       1.6926     0.045267
enh75650    6   38023800   38024800      1       1  150064       2.3269     0.009986
enh75651    6   38060900   38061900      3       2  150064       2.0944     0.018113
enh75652    6   38078100   38079100      2       1  150064       2.2633     0.011808
enh75658    6   38137600   38138600      4       2  150064       2.6583    0.0039273
enh75665    6   38180200   38181200      2       1  150064       2.0138     0.022018
enh75677    6   38274200   38275200      3       2  150064       1.7753     0.037925
enh75688    6   38401500   38402500      6       3  150064       2.0352     0.020917
enh75689    6   38444800   38445800      4       2  150064       2.5239    0.0058036
enh75695    6   38470700   38471700      1       1  150064       2.0243      0.02147
enh75696    6   38476800   38477800      3       2  150064       1.8212     0.034292
enh75697    6   38485600   38486600      1       1  150064       2.6214     0.004379
enh75711    6   39081000   39082000      1       1  150064       1.7252      0.04225
enh75745    6   40509900   40510900      8       2  150064       2.0622     0.019596
enh75746    6   40513200   40514200     10       3  150064       2.0175     0.021824
enh75753    6   40904300   40905300      7       3  150064       1.7722     0.038178
enh75784    6   41531000   41532000      2       1  150064       2.2275     0.012957
enh75788    6   41545100   41546100      3       1  150064       2.0981     0.017947
enh75789    6   41549000   41550000      2       1  150064       2.0434     0.020506
enh75790    6   41551300   41552300      5       2  150064       2.4022    0.0081483
enh75792    6   41567400   41568400      1       1  150064       1.8148      0.03478
enh75793    6   41569500   41570500      5       2  150064       1.9513     0.025512
enh75808    6   41690800   41691800      4       2  150064       2.0022     0.022634
enh75812    6   41756300   41757300      1       1  150064       1.7191       0.0428
enh75816    6   41864000   41865000      3       1  150064       2.0017     0.022659
enh75866    6   42515700   42516700      1       1  150064       1.6976      0.04479
enh75870    6   42693700   42694700      1       1  150064        1.991      0.02324
enh75875    6   42748100   42749100      2       1  150064       1.9747     0.024153
enh75901    6   43056400   43057400      3       1  150064       2.0453     0.020414
enh75907    6   43073200   43074200      3       1  150064        2.038     0.020775
enh75911    6   43089600   43090600      2       1  150064       1.8339     0.033333
enh75915    6   43110700   43111700      3       2  150064        3.013    0.0012933
enh75916    6   43142600   43143600      1       1  150064       3.1477    0.0008228
enh75917    6   43148000   43149000      3       1  150064       2.4789     0.006589
enh75918    6   43150600   43151600      3       1  150064       3.7162   0.00010113
enh75920    6   43218600   43219600      2       1  150064       2.1254     0.016776
enh75921    6   43234800   43235800      4       2  150064       2.8989    0.0018724
enh75922    6   43245500   43246500      9       1  150064       2.6911    0.0035605
enh75923    6   43323700   43324700      2       1  150064       3.8209   6.6486e-05
enh75924    6   43337800   43338800      2       1  150064       4.3415   7.0759e-06
enh75925    6   43358900   43359900      1       1  150064        4.623    1.891e-06
enh75926    6   43363200   43364200      2       1  150064       4.1686   1.5326e-05
enh75929    6   43436500   43437500      4       2  150064       1.9141     0.027803
enh75930    6   43444000   43445000      3       1  150064       3.3788   0.00036408
enh75931    6   43446400   43447400      1       1  150064       2.0111      0.02216
enh75932    6   43448400   43449400      4       2  150064       2.9871    0.0014083
enh75933    6   43449400   43450400      2       1  150064       2.7321    0.0031468
enh75934    6   43456300   43457300      3       2  150064       1.7739     0.038043
enh75935    6   43459700   43460700      1       1  150064       2.8203     0.002399
enh75937    6   43463200   43464200      2       1  150064       3.2564   0.00056416
enh75938    6   43478100   43479100      2       1  150064       3.5429   0.00019785
enh75940    6   43486100   43487100      1       1  150064       1.9832      0.02367
enh75942    6   43545900   43546900      1       1  150064       3.5158    0.0002192
enh75943    6   43594800   43595800      1       1  150064       1.8726      0.03056
enh75949    6   43663100   43664100      3       1  150064         2.32     0.010171
enh75950    6   43666400   43667400      4       2  150064       2.9805    0.0014391
enh75951    6   43669100   43670100      2       1  150064        1.745     0.040489
enh75954    6   43677000   43678000      2       1  150064       2.2436      0.01243
enh75958    6   43736700   43737700      1       1  150064       2.8277     0.002344
enh75975    6   44021800   44022800      4       2  150064       1.7073     0.043885
enh75983    6   44069900   44070900      1       1  150064       2.3697     0.008902
enh75984    6   44083700   44084700      3       2  150064       1.6519     0.049272
enh75986    6   44090900   44091900      4       2  150064       1.8742      0.03045
enh75988    6   44101200   44102200      5       2  150064       3.6863   0.00011377
enh75991    6   44153600   44154600      4       2  150064       1.6564     0.048819
enh76001    6   44222500   44223500      1       1  150064       1.7708       0.0383
enh76013    6   44451600   44452600      5       2  150064       1.6506     0.049408
enh76017    6   44527000   44528000      9       3  150064       2.1981      0.01397
enh76022    6   44622600   44623600      4       2  150064       2.1343      0.01641
enh76023    6   44632100   44633100      4       1  150064       2.6964    0.0035051
enh76024    6   44649000   44650000      4       2  150064       2.0009     0.022699
enh76028    6   44706200   44707200      4       2  150064       2.4602    0.0069426
enh76035    6   44823300   44824300      5       2  150064       2.2021     0.013829
enh76036    6   44892900   44893900      3       1  150064        2.525    0.0057846
enh76040    6   45137400   45138400      2       1  150064       2.2095     0.013569
enh76044    6   45296200   45297200      3       2  150064       1.9823     0.023723
enh76071    6   46816500   46817500      2       1  150064       1.9144     0.027782
enh76132    6   50919600   50920600      1       1  150064       1.7649      0.03879
enh76150    6   52020300   52021300      2       1  150064       2.2188     0.013252
enh76155    6   52194700   52195700      5       3  150064       1.7756     0.037897
enh76156    6   52217000   52218000      4       1  150064       1.8886     0.029471
enh76169    6   52387200   52388200      2       1  150064       1.7672       0.0386
enh76181    6   52436200   52437200      7       4  150064       2.1646      0.01521
enh76191    6   52527600   52528600      5       2  150064       2.0264     0.021363
enh76193    6   52536400   52537400      4       2  150064       2.3046     0.010595
enh76211    6   53147100   53148100      3       1  150064       2.5577    0.0052689
enh76214    6   53166300   53167300      3       2  150064        3.117   0.00091336
enh76218    6   53186200   53187200      3       2  150064       1.8739     0.030469
enh76220    6   53191600   53192600      2       1  150064       2.0628     0.019565
enh76224    6   53210800   53211800      4       2  150064       1.7404     0.040897
enh76227    6   53226200   53227200      4       2  150064       2.5581    0.0052617
enh76231    6   53394600   53395600      3       1  150064       1.6794     0.046536
enh76253    6   53826500   53827500      7       3  150064       2.1859     0.014411
enh76279    6   56356500   56357500      1       1  150064       2.1128      0.01731
enh76280    6   56386700   56387700      6       2  150064       1.7407     0.040865
enh76281    6   56389600   56390600      3       1  150064       2.3483    0.0094285
enh76283    6   56399600   56400600      1       1  150064       2.3833     0.008578
enh76287    6   56419900   56420900      3       1  150064       2.0844      0.01856
enh76288    6   56479200   56480200      2       1  150064       2.0774     0.018883
enh76289    6   56489400   56490400      2       1  150064       2.0592     0.019738
enh76290    6   56514300   56515300      1       1  150064       2.2052      0.01372
enh76294    6   56528600   56529600      2       1  150064       2.1127     0.017312
enh76295    6   56536500   56537500      2       1  150064       1.9409     0.026133
enh76297    6   56557800   56558800      2       1  150064       3.9429   4.0249e-05
enh76298    6   56573700   56574700      3       1  150064       3.9633   3.6964e-05
enh76299    6   56578700   56579700      3       1  150064       2.9828    0.0014281
enh76300    6   56580700   56581700      2       1  150064       2.9814    0.0014348
enh76303    6   56604800   56605800      2       1  150064       3.0829    0.0010248
enh76305    6   56607800   56608800      3       1  150064       3.1077    0.0009429
enh76309    6   56618500   56619500      2       1  150064       2.5304    0.0056959
enh76310    6   56622600   56623600      3       1  150064       3.1247   0.00088995
enh76313    6   56637300   56638300      1       1  150064       3.4576    0.0002725
enh76316    6   56669100   56670100      2       1  150064       3.5903   0.00016512
enh76318    6   56673400   56674400      1       1  150064       3.8091    6.973e-05
enh76320    6   56680000   56681000      4       1  150064       3.6202   0.00014718
enh76321    6   56680800   56681800      5       1  150064       3.7129   0.00010247
enh76323    6   56703100   56704100      6       2  150064       4.3002   8.5312e-06
enh76324    6   56709300   56710300      2       1  150064       3.6453   0.00013354
enh76325    6   56711900   56712900      1       1  150064       4.0438     2.63e-05
enh76326    6   56713800   56714800      2       1  150064       3.6813   0.00011602
enh76327    6   56717200   56718200      2       1  150064       3.6229   0.00014564
enh76332    6   56885800   56886800      3       2  150064        2.425    0.0076534
enh76333    6   56889500   56890500      2       1  150064       2.5189    0.0058858
enh76369    6   62359400   62360400      5       2  150064       1.7642      0.03885
enh76383    6   63973000   63974000      4       1  150064       2.9808    0.0014374
enh76385    6   64005300   64006300      1       1  150064       3.2676    0.0005423
enh76388    6   64286000   64287000      1       1  150064       2.8925     0.001911
enh76389    6   64299600   64300600      1       1  150064       2.9276     0.001708
enh76390    6   64344000   64345000      3       2  150064       2.2995     0.010739
enh76405    6   64972200   64973200      8       1  150064       3.2138   0.00065484
enh76406    6   65602400   65603400      4       2  150064       3.1611   0.00078578
enh76410    6   66416200   66417200      4       2  150064       2.2864     0.011116
enh76415    6   67218100   67219100      3       1  150064       2.1054     0.017627
enh76424    6   68943100   68944100      5       2  150064       1.7718     0.038212
enh76429    6   69359200   69360200      2       1  150064       1.9549     0.025298
enh76438    6   69677500   69678500      5       2  150064       1.8018     0.035792
enh76441    6   69812000   69813000      1       1  150064       2.7467      0.00301
enh76442    6   69816100   69817100      6       3  150064       3.3001   0.00048317
enh76446    6   69926200   69927200      3       2  150064       3.3365   0.00042422
enh76447    6   69927900   69928900      3       1  150064        4.061   2.4434e-05
enh76451    6   69976800   69977800      7       1  150064       2.2278     0.012948
enh76452    6   69989500   69990500      1       1  150064       3.7185    0.0001002
enh76453    6   69993600   69994600      1       1  150064       2.6353     0.004203
enh76464    6   70511500   70512500      1       1  150064       1.8117      0.03502
enh76472    6   71099600   71100600      2       1  150064       2.4239    0.0076764
enh76486    6   71468200   71469200      3       1  150064       1.8928     0.029193
enh76501    6   71959600   71960600      6       2  150064       1.9434     0.025987
enh76502    6   71963200   71964200      2       1  150064       1.9479     0.025716
enh76513    6   72111500   72112500      1       1  150064       1.7459      0.04041
enh76514    6   72112800   72113800      2       1  150064       2.0409     0.020632
enh76527    6   72455400   72456400      3       2  150064       2.8087    0.0024868
enh76529    6   72955100   72956100      2       1  150064       1.7465     0.040359
enh76534    6   73361800   73362800      3       2  150064       2.7631    0.0028627
[truncated: 627,216 more chars]
