# Supplementary material for: Identifying enhancer properties associated with genetic risk for complex traits using regulome-wide association studies
Source: PLoS Comput Biol. 2022 Sep 7;18(9):e1010430. doi: 10.1371/journal.pcbi.1010430 (PMC9484640; doi:10.1371/journal.pcbi.1010430)
Supplement: S3 Table — Sample names are as described in the ROADMAP epigenomics project integrative analysis portal: https://egg2.wustl.edu/roadmap/web_portal/meta.html. (ZIP) [file pcbi.1010430.s010.zip › supplemental_table3/E044blood_sig_enhancers05.gcov.out]

GENE      CHR      START       STOP  NSNPS  NPARAM       N        ZSTAT            P
enh33954    1    1168900    1169900      3       1  150064       2.0145     0.021981
enh33957    1    1186600    1187600      3       2  150064        1.799     0.036009
enh34014    1    1706800    1707800      3       2  150064       2.5144    0.0059618
enh34029    1    1837400    1838400      2       1  150064       1.7009     0.044484
enh34031    1    1841200    1842200      3       1  150064       2.0797     0.018775
enh34041    1    2046300    2047300      3       1  150064       1.7997     0.035957
enh34042    1    2057900    2058900      2       1  150064       2.6994    0.0034735
enh34043    1    2063100    2064100      3       2  150064       3.1698   0.00076283
enh34044    1    2065100    2066100      5       2  150064       3.2658   0.00054572
enh34045    1    2070900    2071900      5       2  150064       3.2169   0.00064792
enh34047    1    2080700    2081700      3       1  150064       3.3234   0.00044456
enh34057    1    2137200    2138200      2       1  150064       2.3226       0.0101
enh34066    1    2184000    2185000      7       3  150064       1.7483     0.040204
enh34072    1    2214700    2215700      7       3  150064       1.9857     0.023534
enh34077    1    2233900    2234900      3       1  150064       1.8512      0.03207
enh34086    1    2398800    2399800      7       3  150064        4.987   3.0655e-07
enh34099    1    2519500    2520500      2       1  150064       2.7161    0.0033031
enh34100    1    2524100    2525100      8       2  150064        3.115   0.00091986
enh34101    1    2542200    2543200      1       1  150064       2.6463     0.004069
enh34102    1    2554200    2555200      3       1  150064       2.7955    0.0025906
enh34164    1    5453800    5454800      4       2  150064       1.9181     0.027551
enh34165    1    5459500    5460500      1       1  150064       1.6715      0.04731
enh34191    1    6260200    6261200      1       1  150064       1.7453      0.04047
enh34192    1    6264400    6265400      3       2  150064         2.25     0.012223
enh34204    1    6519000    6520000      1       1  150064       2.8837     0.001965
enh34205    1    6523300    6524300      4       1  150064       2.0703     0.019214
enh34206    1    6526500    6527500      4       2  150064       3.0994   0.00096962
enh34209    1    6552200    6553200      3       1  150064       1.9459     0.025835
enh34210    1    6555200    6556200      3       1  150064       2.1548      0.01559
enh34220    1    6644400    6645400      1       1  150064       3.4842    0.0002468
enh34226    1    6675900    6676900      3       1  150064       2.1533     0.015649
enh34227    1    6684200    6685200      2       1  150064       2.1264     0.016733
enh34230    1    6716900    6717900      4       2  150064       2.8901    0.0019255
enh34231    1    6759800    6760800      2       1  150064       3.5669   0.00018061
enh34234    1    6846900    6847900      3       1  150064       1.7795     0.037581
enh34236    1    6851000    6852000      4       2  150064       1.8562     0.031711
enh34257    1    7800200    7801200      4       1  150064       1.7022      0.04436
enh34272    1    8002900    8003900      2       1  150064       2.0947     0.018098
enh34295    1    8377100    8378100      1       1  150064       3.5064    0.0002271
enh34297    1    8426900    8427900      1       1  150064       2.9348     0.001669
enh34300    1    8436100    8437100      4       2  150064       4.3432   7.0227e-06
enh34301    1    8439400    8440400      2       1  150064       4.8415   6.4436e-07
enh34303    1    8444400    8445400      2       1  150064       4.8974   4.8548e-07
enh34304    1    8446800    8447800      3       1  150064       5.1215   1.5158e-07
enh34308    1    8464500    8465500      2       1  150064       4.6602   1.5796e-06
enh34309    1    8466300    8467300      4       2  150064       5.2474   7.7134e-08
enh34311    1    8473400    8474400      2       1  150064       2.8875    0.0019416
enh34314    1    8485700    8486700      3       1  150064       5.0495   2.2148e-07
enh34315    1    8488700    8489700      1       1  150064       4.7418    1.059e-06
enh34322    1    8556500    8557500      3       1  150064       2.6321    0.0042425
enh34323    1    8569000    8570000      2       1  150064       2.9289    0.0017009
enh34324    1    8569600    8570600      3       1  150064       2.7786    0.0027297
enh34327    1    8574800    8575800      2       1  150064       2.9651     0.001513
enh34328    1    8579200    8580200      2       1  150064       2.4006    0.0081847
enh34331    1    8599600    8600600      2       1  150064       2.4961    0.0062787
enh34332    1    8604700    8605700      1       1  150064       4.4787    3.755e-06
enh34334    1    8620900    8621900      1       1  150064       2.5716     0.005062
enh34335    1    8663100    8664100      1       1  150064       2.8826     0.001972
enh34339    1    8691500    8692500      1       1  150064        2.875      0.00202
enh34341    1    8721700    8722700      1       1  150064       2.2886      0.01105
enh34342    1    8725100    8726100      2       1  150064        2.471    0.0067368
enh34343    1    8729900    8730900      3       2  150064       2.5074    0.0060804
enh34348    1    8772500    8773500      1       1  150064       1.7195      0.04276
enh34349    1    8811600    8812600      3       1  150064       2.0125     0.022083
enh34357    1    8931500    8932500      1       1  150064       1.8274      0.03382
enh34359    1    8959500    8960500      4       2  150064       2.2143     0.013406
enh34360    1    8978300    8979300      4       2  150064       1.9894      0.02333
enh34363    1    8998900    8999900      5       2  150064       2.7327    0.0031412
enh34364    1    9000900    9001900      7       2  150064       2.6802    0.0036784
enh34383    1    9202000    9203000      1       1  150064       1.7824      0.03734
enh34391    1    9326700    9327700      4       2  150064       1.9922     0.023176
enh34403    1    9422400    9423400      6       3  150064        2.065     0.019463
enh34404    1    9427900    9428900      3       2  150064       2.2137     0.013426
enh34418    1    9651500    9652500      1       1  150064       1.8634       0.0312
enh34423    1    9698800    9699800      4       2  150064       1.8653     0.031072
enh34469    1    9960200    9961200      1       1  150064       1.9806      0.02382
enh34490    1   10367700   10368700      3       1  150064       1.7143     0.043237
enh34497    1   10489200   10490200      3       2  150064       1.6593      0.04853
enh34538    1   11339400   11340400      1       1  150064       2.0762      0.01894
enh34541    1   11351500   11352500      2       1  150064       1.8014     0.035822
enh34558    1   11716500   11717500      6       2  150064       1.6739     0.047073
enh34564    1   11778300   11779300      1       1  150064       1.7455      0.04045
enh34587    1   11982200   11983200      4       2  150064       1.9176     0.027579
enh34589    1   12011800   12012800      2       1  150064       1.7433      0.04064
enh34600    1   12107700   12108700      3       2  150064       2.0383      0.02076
enh34605    1   12129800   12130800      3       1  150064       2.8273     0.002347
enh34606    1   12130400   12131400      1       1  150064        2.493     0.006334
enh34607    1   12137700   12138700      3       2  150064       2.3256      0.01002
enh34609    1   12141500   12142500      4       1  150064       1.7593     0.039261
enh34610    1   12147000   12148000      3       2  150064       2.2788     0.011338
enh34673    1   14039300   14040300      7       3  150064       1.6943     0.045108
enh34679    1   14074100   14075100      2       1  150064       1.7549     0.039638
enh34771    1   16352800   16353800      5       3  150064       2.0835     0.018603
enh34793    1   16541900   16542900      5       2  150064        1.812     0.034996
enh34796    1   16564200   16565200      2       1  150064       2.7283    0.0031827
enh34797    1   16570300   16571300      1       1  150064        2.126      0.01675
enh34799    1   16594400   16595400      2       1  150064       1.6956     0.044977
enh34800    1   16644900   16645900      3       1  150064       2.0685     0.019295
enh34802    1   16669100   16670100      2       1  150064        2.302     0.010668
enh34803    1   16673400   16674400      4       1  150064       1.9569      0.02518
enh34805    1   16679400   16680400      1       1  150064       2.0801      0.01876
enh34809    1   16711000   16712000      3       1  150064       1.7799     0.037547
enh34810    1   16714400   16715400      2       1  150064       1.7653      0.03876
enh34819    1   16824100   16825100      3       1  150064       1.8836     0.029809
enh34820    1   16826400   16827400      3       1  150064        2.091     0.018265
enh34847    1   17371600   17372600      7       1  150064       2.3649    0.0090177
enh34848    1   17372300   17373300      5       1  150064       2.2605     0.011895
enh34849    1   17378300   17379300      2       1  150064       2.7791    0.0027255
enh34851    1   17389200   17390200      8       4  150064       2.4777     0.006611
enh34862    1   17759900   17760900      2       1  150064       1.7503     0.040031
enh34868    1   18363800   18364800      3       2  150064       1.6888     0.045633
enh34876    1   19234500   19235500      2       1  150064       1.6468       0.0498
enh34902    1   19640100   19641100      3       2  150064       1.9131     0.027865
enh34903    1   19641900   19642900      5       2  150064        1.834     0.033328
enh34908    1   19695700   19696700      4       2  150064       1.8083      0.03528
enh34930    1   19835300   19836300      5       2  150064       1.8503     0.032138
enh34970    1   20819800   20820800      1       1  150064       1.7361      0.04127
enh34980    1   21059900   21060900      1       1  150064       2.8655     0.002082
enh34986    1   21377600   21378600      3       2  150064        3.157   0.00079714
enh34987    1   21402700   21403700      3       1  150064       2.1445     0.015997
enh34988    1   21416800   21417800      2       1  150064       2.7388    0.0030831
enh34990    1   21475900   21476900      1       1  150064       3.0309     0.001219
enh34991    1   21498400   21499400      2       1  150064        2.091     0.018263
enh34992    1   21500300   21501300      2       1  150064       2.3653    0.0090067
enh35033    1   21999500   22000500      4       2  150064       1.7454     0.040457
enh35035    1   22085500   22086500      5       2  150064        1.674     0.047065
enh35036    1   22087800   22088800      4       2  150064       2.1282     0.016662
enh35040    1   22104800   22105800      7       3  150064       2.2562     0.012029
enh35055    1   22349300   22350300      3       2  150064       2.4102    0.0079729
enh35056    1   22353500   22354500     11       3  150064       2.9863    0.0014117
enh35057    1   22356500   22357500      7       2  150064       2.7224    0.0032402
enh35059    1   22360400   22361400     17       2  150064       1.6997     0.044597
enh35061    1   22369400   22370400      2       1  150064       2.5031    0.0061555
enh35062    1   22374700   22375700      2       1  150064       3.2572   0.00056259
enh35064    1   22377800   22378800      3       2  150064       2.7484    0.0029948
enh35070    1   22396600   22397600      3       2  150064       2.1207     0.016975
enh35073    1   22418100   22419100      1       1  150064       1.7696       0.0384
enh35075    1   22429300   22430300      1       1  150064       3.5485    0.0001937
enh35076    1   22431100   22432100      3       2  150064       2.6425    0.0041152
enh35148    1   24073900   24074900      1       1  150064       2.1532      0.01565
enh35151    1   24106300   24107300      1       1  150064       1.6674      0.04772
enh35181    1   24677900   24678900      1       1  150064       2.2798      0.01131
enh35183    1   24711400   24712400      3       2  150064       1.6587     0.048591
enh35184    1   24717200   24718200      5       2  150064       1.7514     0.039939
enh35185    1   24719300   24720300      2       1  150064       2.4106    0.0079635
enh35195    1   24812300   24813300      3       1  150064       2.0254     0.021413
enh35196    1   24818200   24819200      1       1  150064       2.2907      0.01099
enh35197    1   24826100   24827100      1       1  150064       2.3138      0.01034
enh35199    1   24836300   24837300      3       2  150064       1.7051     0.044088
enh35200    1   24837900   24838900      3       1  150064       2.3432    0.0095605
enh35202    1   24852400   24853400      5       1  150064       2.7924    0.0026157
enh35205    1   24871400   24872400      4       1  150064       3.1935   0.00070269
enh35404    1   26874500   26875500      1       1  150064        1.665      0.04796
enh35406    1   26900600   26901600      8       3  150064       2.7432    0.0030419
enh35414    1   27017400   27018400      1       1  150064       1.9503      0.02557
enh35417    1   27034400   27035400      4       2  150064       2.7756    0.0027553
enh35419    1   27053300   27054300      2       1  150064        1.943      0.02601
enh35420    1   27056100   27057100      1       1  150064       2.7026      0.00344
enh35422    1   27064700   27065700      1       1  150064       2.7089     0.003375
enh35423    1   27067900   27068900      2       1  150064       2.3583    0.0091803
enh35424    1   27073300   27074300      1       1  150064       2.7082     0.003382
enh35425    1   27077700   27078700      1       1  150064        2.749     0.002989
enh35426    1   27082200   27083200      5       2  150064       2.5193     0.005879
enh35427    1   27097700   27098700      1       1  150064       2.7473     0.003004
enh35433    1   27146600   27147600      1       1  150064       2.1783      0.01469
enh35437    1   27161000   27162000      1       1  150064       1.8565      0.03169
enh35442    1   27204000   27205000      1       1  150064       2.0777      0.01887
enh35443    1   27214400   27215400      1       1  150064       2.4794      0.00658
enh35446    1   27246800   27247800      1       1  150064       2.5268     0.005756
enh35447    1   27249500   27250500      1       1  150064        2.512     0.006003
enh35448    1   27258400   27259400      1       1  150064        2.537      0.00559
enh35457    1   27432900   27433900      1       1  150064       1.8883      0.02949
enh35460    1   27445300   27446300      2       1  150064       1.7562     0.039525
enh35482    1   27666200   27667200      5       3  150064        2.244     0.012418
enh35487    1   27685100   27686100      1       1  150064       1.7819      0.03738
enh35491    1   27695500   27696500      1       1  150064       2.9448     0.001616
enh35532    1   27924000   27925000      3       1  150064         1.72     0.042716
enh35537    1   27948500   27949500      3       1  150064        2.149     0.015818
enh35538    1   27952800   27953800      3       1  150064       1.6959     0.044949
enh35542    1   27957800   27958800      7       3  150064       1.8081     0.035298
enh35545    1   27970100   27971100      2       1  150064       1.7707     0.038307
enh35578    1   28266700   28267700      1       1  150064       1.7517      0.03991
enh35579    1   28269800   28270800      1       1  150064        2.197      0.01401
enh35598    1   28462100   28463100      1       1  150064       3.7917    7.481e-05
enh35602    1   28499300   28500300      2       1  150064       3.6693   0.00012161
enh35613    1   28575800   28576800      2       1  150064       1.7769     0.037792
enh35615    1   28609000   28610000      5       3  150064       1.8461     0.032436
enh35619    1   28697700   28698700      2       1  150064       1.9834     0.023663
enh35620    1   28699900   28700900      2       1  150064       2.2181     0.013274
enh35621    1   28736100   28737100      8       3  150064       2.2663     0.011716
enh35622    1   28743700   28744700      3       1  150064       2.0259     0.021387
enh35623    1   28764200   28765200      3       1  150064       1.8127     0.034936
enh35625    1   28782100   28783100      2       1  150064       1.8159     0.034693
enh35626    1   28820800   28821800      1       1  150064       2.0615      0.01963
enh35627    1   28837700   28838700      4       2  150064       3.0434    0.0011697
enh35630    1   28845600   28846600      1       1  150064       2.4689     0.006776
enh35631    1   28878000   28879000      1       1  150064       2.8194     0.002406
enh35634    1   28905000   28906000      2       1  150064       2.7673    0.0028261
enh35636    1   28918000   28919000      1       1  150064       1.8519      0.03202
enh35637    1   28966700   28967700      2       1  150064       1.8343     0.033303
enh35638    1   28970900   28971900      1       1  150064       2.3123      0.01038
enh35639    1   28973500   28974500      2       1  150064       2.0484     0.020261
enh35648    1   29111200   29112200      1       1  150064       2.4417      0.00731
enh35652    1   29210800   29211800      3       2  150064       2.8059    0.0025088
enh35657    1   29250000   29251000      3       2  150064       2.9585    0.0015458
enh35658    1   29255600   29256600      3       1  150064        2.455    0.0070442
enh35664    1   29272100   29273100      2       1  150064       3.3085   0.00046903
enh35666    1   29276000   29277000      1       1  150064       1.8529      0.03195
enh35668    1   29284400   29285400      2       1  150064       3.3872   0.00035308
enh35669    1   29285000   29286000      3       2  150064       3.2268   0.00062597
enh35671    1   29288000   29289000      3       1  150064       3.5115   0.00022279
enh35673    1   29299000   29300000      2       1  150064       2.8308    0.0023213
enh35676    1   29306800   29307800      4       2  150064       2.2125     0.013465
enh35681    1   29460000   29461000      2       1  150064       1.7028     0.044305
enh35689    1   29555800   29556800      3       1  150064       2.0326     0.021045
enh35690    1   29557600   29558600      3       1  150064       2.1232     0.016867
enh35696    1   31194400   31195400      2       1  150064       1.7602     0.039185
enh35699    1   31214500   31215500      3       1  150064       2.6617    0.0038868
enh35708    1   31341600   31342600      1       1  150064       1.8475      0.03234
enh35709    1   31382300   31383300      2       1  150064       1.7205     0.042675
enh35711    1   31449400   31450400      1       1  150064       1.7721      0.03819
enh35727    1   31771100   31772100      1       1  150064       3.4255    0.0003068
enh35728    1   31772600   31773600      3       2  150064       3.7093   0.00010391
enh35729    1   31845000   31846000      3       2  150064       2.0867     0.018456
enh35730    1   31846700   31847700      2       1  150064        1.886     0.029645
enh35731    1   31866800   31867800      4       1  150064       2.8658    0.0020799
enh35732    1   31867600   31868600      2       1  150064       2.8315    0.0023167
enh35768    1   32369200   32370200      1       1  150064       2.0292      0.02122
enh35776    1   32411200   32412200      2       1  150064       2.0879     0.018402
enh35778    1   32423500   32424500      4       2  150064       1.9748     0.024145
enh35807    1   32662500   32663500      1       1  150064       1.7481      0.04022
enh35816    1   32707600   32708600      3       1  150064       1.7063     0.043974
enh35817    1   32711600   32712600      3       1  150064       1.7052     0.044077
enh35838    1   32810800   32811800      1       1  150064        2.932     0.001684
enh35883    1   33502600   33503600      2       1  150064       1.8687     0.030829
enh35892    1   33618600   33619600      2       1  150064       1.9122     0.027923
enh35899    1   33724200   33725200      3       2  150064       2.2615     0.011863
enh35902    1   33760700   33761700      4       2  150064       1.8675     0.030913
enh35908    1   33811000   33812000      1       1  150064       1.7861      0.03704
enh35916    1   33936300   33937300      3       1  150064       1.7455     0.040446
enh35920    1   35318400   35319400      4       2  150064       1.9145     0.027778
enh35921    1   35322800   35323800      4       2  150064        1.898     0.028849
enh35933    1   35585700   35586700      2       1  150064       1.7055      0.04405
enh35934    1   35611500   35612500      2       1  150064       1.8724     0.030576
enh35935    1   35647700   35648700      2       1  150064       3.4701   0.00026011
enh35959    1   36002100   36003100      2       1  150064       3.0799    0.0010355
enh35963    1   36014200   36015200      1       1  150064       3.5145    0.0002203
enh35968    1   36038100   36039100      1       1  150064       3.8032    7.142e-05
enh35973    1   36101800   36102800      2       1  150064       3.6011   0.00015847
enh35977    1   36181400   36182400      1       1  150064       3.4063    0.0003292
enh35980    1   36242200   36243200      2       1  150064       3.2726   0.00053288
enh35982    1   36269600   36270600      1       1  150064       3.3702    0.0003756
enh35991    1   36401000   36402000      1       1  150064       3.4205    0.0003125
enh35994    1   36553200   36554200      1       1  150064       3.1405    0.0008432
enh35995    1   36555800   36556800      2       1  150064       3.5452   0.00019614
enh35997    1   36565100   36566100      6       2  150064       2.3137     0.010343
enh35998    1   36574200   36575200      2       1  150064         1.76     0.039204
enh36000    1   36592000   36593000      4       2  150064       3.5271   0.00021004
enh36001    1   36599800   36600800      3       1  150064       3.6681   0.00012219
enh36002    1   36607600   36608600      2       1  150064       3.3975   0.00034006
enh36003    1   36612600   36613600      2       1  150064       3.3903    0.0003491
enh36005    1   36631400   36632400      2       1  150064       3.9408   4.0604e-05
enh36006    1   36634800   36635800      2       1  150064       3.7511   8.8027e-05
enh36008    1   36653100   36654100      3       1  150064       2.6234    0.0043531
enh36079    1   38271300   38272300      4       1  150064       2.2458     0.012358
enh36081    1   38275200   38276200      1       1  150064        3.469    0.0002612
enh36083    1   38291300   38292300      3       2  150064       2.3854    0.0085298
enh36087    1   38349100   38350100      2       1  150064       2.6212    0.0043812
enh36089    1   38388400   38389400      2       1  150064       1.9326     0.026641
enh36091    1   38395000   38396000      4       2  150064       2.5493    0.0053965
enh36092    1   38411300   38412300      6       3  150064       2.3065     0.010541
enh36094    1   38453200   38454200      1       1  150064        2.104      0.01769
enh36122    1   39464100   39465100      3       2  150064       1.6504     0.049432
enh36123    1   39468500   39469500      1       1  150064       2.3639     0.009042
enh36124    1   39490600   39491600      2       1  150064       1.8507     0.032107
enh36125    1   39493000   39494000      5       2  150064       1.7435     0.040624
enh36126    1   39494100   39495100      3       1  150064       1.9117     0.027959
enh36127    1   39498400   39499400      5       2  150064       2.0762     0.018938
enh36128    1   39500100   39501100      1       1  150064       1.7732       0.0381
enh36129    1   39505100   39506100      5       1  150064       2.1919     0.014192
enh36131    1   39568500   39569500      1       1  150064        1.984      0.02363
enh36135    1   39648500   39649500      2       1  150064       1.8156     0.034712
enh36136    1   39650900   39651900      2       1  150064       2.1225     0.016899
enh36142    1   39668700   39669700      2       1  150064       1.7404     0.040897
enh36144    1   39673600   39674600      2       1  150064       2.1629     0.015274
enh36169    1   39863100   39864100      3       2  150064       1.9366     0.026394
enh36175    1   39876000   39877000      1       1  150064       2.1881      0.01433
enh36178    1   39974800   39975800      5       3  150064       2.0765     0.018926
enh36179    1   39991200   39992200      3       1  150064       2.5327    0.0056586
enh36187    1   40119000   40120000      3       2  150064       2.0009     0.022701
enh36191    1   40153500   40154500      5       2  150064       2.7584    0.0029041
enh36200    1   40341200   40342200      1       1  150064       1.8639      0.03117
enh36252    1   40864500   40865500      3       2  150064       2.1216     0.016935
enh36259    1   40973100   40974100      3       2  150064       1.7554     0.039594
enh36262    1   40998300   40999300      3       2  150064       1.9022     0.028572
enh36268    1   41155400   41156400      3       2  150064       3.1215   0.00089971
enh36271    1   41169100   41170100      6       2  150064       1.9494     0.025626
enh36272    1   41173200   41174200      4       2  150064       2.2328      0.01278
enh36274    1   41179200   41180200      3       2  150064       2.5635    0.0051813
enh36275    1   41183000   41184000      2       1  150064       2.8867    0.0019466
enh36283    1   41274700   41275700      6       2  150064       3.1941   0.00070143
enh36296    1   41447100   41448100      2       1  150064       2.1477     0.015868
enh36297    1   41468700   41469700      5       2  150064        2.221     0.013176
enh36405    1   43416000   43417000      5       2  150064       2.8117    0.0024641
enh36406    1   43419600   43420600      3       2  150064       2.1424      0.01608
enh36416    1   43739800   43740800      4       2  150064       1.8094     0.035197
enh36417    1   43760700   43761700      1       1  150064       2.8936     0.001904
enh36420    1   43825600   43826600      3       2  150064       3.7678   8.2356e-05
enh36421    1   43830800   43831800      2       1  150064       1.9653     0.024692
enh36426    1   43856500   43857500      3       1  150064       3.6146   0.00015038
enh36428    1   43920200   43921200      3       2  150064       4.1734   1.5006e-05
enh36429    1   44114100   44115100      6       2  150064       3.8995   4.8196e-05
enh36430    1   44118400   44119400      3       1  150064       2.3334    0.0098147
enh36434    1   44228900   44229900      1       1  150064       3.2448    0.0005877
enh36435    1   44255300   44256300      1       1  150064       2.9852     0.001417
enh36438    1   44318900   44319900      3       1  150064       3.9946   3.2404e-05
enh36439    1   44344400   44345400      2       1  150064       3.9801   3.4443e-05
enh36441    1   44410800   44411800      2       1  150064       2.5119    0.0060045
enh36442    1   44413800   44414800      6       3  150064       3.4752   0.00025521
enh36445    1   44439100   44440100      2       1  150064       1.9816     0.023762
enh36446    1   44442900   44443900      5       2  150064       2.5588    0.0052521
enh36447    1   44445900   44446900      4       2  150064       1.9799      0.02386
enh36448    1   44456000   44457000      1       1  150064       2.0898      0.01832
enh36454    1   44677500   44678500      1       1  150064       2.7892     0.002642
enh36455    1   44680000   44681000      1       1  150064       2.3252      0.01003
enh36571    1   46987200   46988200      4       1  150064       1.6758      0.04689
enh36576    1   47015100   47016100      3       2  150064       1.9002     0.028706
enh36611    1   49240500   49241500      4       2  150064       1.9819     0.023747
enh36613    1   50916900   50917900      4       2  150064       1.9096     0.028095
enh36659    1   51985800   51986800      3       1  150064       1.9132     0.027861
enh36697    1   52988900   52989900      2       1  150064        2.073     0.019085
enh36703    1   53013000   53014000      1       1  150064       1.7137      0.04329
enh36737    1   53661200   53662200      1       1  150064       2.0792       0.0188
enh36738    1   53664000   53665000      1       1  150064       2.8243     0.002369
enh36739    1   53684300   53685300      2       1  150064       2.1388     0.016228
enh36741    1   53702100   53703100      4       2  150064       2.5829    0.0048987
enh36743    1   53757900   53758900      2       1  150064       2.4227    0.0077018
enh36744    1   53759000   53760000      1       1  150064       1.8966      0.02894
enh36745    1   53760800   53761800      4       2  150064       2.7336    0.0031324
enh36746    1   53762300   53763300      3       1  150064       1.7773     0.037755
enh36772    1   54451400   54452400      2       1  150064       2.2663     0.011717
enh36777    1   54667500   54668500      3       2  150064       2.1177     0.017099
enh36779    1   54695900   54696900      2       1  150064       1.7162     0.043064
enh36794    1   54787500   54788500      1       1  150064       2.0393      0.02071
enh36797    1   54801200   54802200      2       1  150064       1.6758     0.046885
enh36807    1   54825800   54826800      3       1  150064       1.7609     0.039126
enh36813    1   54850600   54851600      3       1  150064       1.7544     0.039679
enh36845    1   55612100   55613100      1       1  150064       2.1827      0.01453
enh36878    1   59165800   59166800      2       1  150064       2.3789    0.0086815
enh36886    1   59324000   59325000      4       2  150064       1.9851     0.023568
enh36908    1   59612600   59613600      3       1  150064       1.7397     0.040958
enh36978    1   65235500   65236500      3       2  150064       1.8311     0.033542
enh36981    1   65294200   65295200      3       2  150064       2.4033     0.008123
enh36983    1   65340600   65341600      4       2  150064       1.7017     0.044402
enh36985    1   65349400   65350400      6       2  150064       2.7473    0.0030046
enh36988    1   65380100   65381100      3       1  150064       2.5092    0.0060508
enh36991    1   65391700   65392700      2       1  150064       2.7824     0.002698
enh36992    1   65398200   65399200      3       1  150064       2.3488    0.0094178
enh36993    1   65404500   65405500      2       1  150064       1.8888     0.029458
enh36994    1   65411900   65412900      5       2  150064       2.0846     0.018552
enh36996    1   65424100   65425100      3       1  150064       2.3492     0.009407
enh37005    1   65525700   65526700      2       1  150064       2.2948     0.010872
enh37015    1   66082300   66083300      4       2  150064       1.6904     0.045473
enh37016    1   66153100   66154100      4       2  150064       2.8438    0.0022287
enh37017    1   66277600   66278600      1       1  150064       1.6821      0.04627
enh37026    1   66731600   66732600      3       1  150064       2.5618    0.0052059
enh37031    1   66765600   66766600      5       1  150064       2.1653     0.015182
enh37041    1   66832500   66833500      1       1  150064       3.2356     0.000607
enh37049    1   66901800   66902800      2       1  150064       2.4514    0.0071153
enh37051    1   66910100   66911100      3       2  150064         1.89     0.029382
enh37087    1   67801900   67802900      4       1  150064       1.7968      0.03618
enh37098    1   68189000   68190000      2       1  150064       1.9157     0.027699
enh37134    1   76619400   76620400      2       1  150064       1.6795     0.046531
enh37146    1   76976800   76977800      2       1  150064       2.1659     0.015161
enh37150    1   77654400   77655400      2       1  150064       1.7459     0.040411
enh37182    1   78134300   78135300      2       1  150064       2.5029    0.0061587
enh37183    1   78134800   78135800      4       2  150064        2.229     0.012908
enh37200    1   78353000   78354000      9       4  150064       2.7102    0.0033617
enh37203    1   78446900   78447900      2       1  150064       1.8332     0.033385
enh37213    1   79114500   79115500      1       1  150064       2.3844     0.008554
enh37217    1   83975000   83976000      3       2  150064       1.7552     0.039611
enh37218    1   84048700   84049700      4       2  150064       2.5368     0.005594
enh37222    1   84284000   84285000      2       1  150064       4.3231   7.6919e-06
enh37227    1   84556800   84557800      1       1  150064       1.8547      0.03182
enh37228    1   84600500   84601500      2       1  150064       1.8936     0.029137
enh37234    1   84624800   84625800      1       1  150064       1.7331      0.04154
enh37236    1   84628300   84629300      2       1  150064       1.9878     0.023417
enh37238    1   84634000   84635000      1       1  150064       1.7669      0.03862
enh37240    1   84639000   84640000      1       1  150064        1.923      0.02724
enh37246    1   84766800   84767800      1       1  150064        1.807      0.03538
enh37253    1   84967200   84968200      2       1  150064       1.7578     0.039389
enh37257    1   85077300   85078300      3       1  150064       1.6537     0.049095
enh37268    1   85319700   85320700      4       1  150064       2.4091    0.0079965
enh37270    1   85327200   85328200      3       1  150064       2.2137     0.013425
enh37277    1   85439300   85440300      6       2  150064       2.1424     0.016081
enh37278    1   85440200   85441200      4       1  150064       2.0542     0.019976
enh37282    1   85527800   85528800      3       2  150064       2.2976     0.010792
enh37396    1   89776700   89777700      2       1  150064       2.6612    0.0038928
enh37397    1   89790600   89791600      5       3  150064       2.1537     0.015633
enh37398    1   89817600   89818600      4       2  150064       1.8792     0.030111
enh37401    1   89828600   89829600      2       1  150064       1.8371     0.033094
enh37411    1   90001500   90002500      5       2  150064       1.7217     0.042559
enh37444    1   90158700   90159700      1       1  150064       1.7242      0.04234
enh37452    1   90186700   90187700      1       1  150064       1.9352      0.02648
enh37467    1   90307600   90308600      3       2  150064       2.4101    0.0079752
enh37471    1   90321900   90322900      3       2  150064       1.9575     0.025147
enh37487    1   91388400   91389400      1       1  150064       2.1654      0.01518
enh37493    1   91417900   91418900      1       1  150064       2.1335      0.01644
enh37494    1   91422500   91423500      1       1  150064       2.0218       0.0216
enh37495    1   91426000   91427000      1       1  150064       2.1263      0.01674
enh37496    1   91427900   91428900      4       2  150064       2.1388     0.016224
enh37498    1   91449000   91450000      1       1  150064       1.7466      0.04035
enh37505    1   91489000   91490000      1       1  150064        2.873     0.002033
enh37508    1   91965200   91966200      3       2  150064       2.3068     0.010532
enh37523    1   92112300   92113300      3       2  150064       1.9386     0.026274
enh37554    1   92765900   92766900      4       2  150064       3.0186    0.0012699
enh37558    1   92831800   92832800      3       2  150064       2.2968     0.010815
enh37563    1   92930300   92931300      3       2  150064       2.5112    0.0060156
enh37565    1   92943400   92944400      1       1  150064       2.1412      0.01613
enh37566    1   92946400   92947400      3       1  150064       3.3487   0.00040594
enh37567    1   92953100   92954100      1       1  150064       2.0676      0.01934
enh37568    1   92955700   92956700      2       1  150064       1.6579     0.048666
enh37569    1   92960700   92961700      2       1  150064       1.8883     0.029496
enh37570    1   92969800   92970800      2       1  150064       3.2028   0.00068054
enh37572    1   93016400   93017400      3       1  150064       2.1289     0.016632
enh37581    1   93319600   93320600      2       1  150064       2.1632     0.015261
enh37585    1   93343300   93344300      1       1  150064       1.6472      0.04976
enh37587    1   93369000   93370000      1       1  150064       1.7266      0.04212
enh37588    1   93395000   93396000      1       1  150064       1.6959      0.04495
enh37589    1   93400700   93401700      3       1  150064        1.798     0.036085
enh37590    1   93402600   93403600      3       1  150064        1.678     0.046675
enh37594    1   93415200   93416200      1       1  150064       1.8858      0.02966
enh37595    1   93417700   93418700      1       1  150064       2.1765      0.01476
enh37597    1   93420900   93421900      4       2  150064       2.3675    0.0089543
enh37599    1   93424400   93425400      3       1  150064       1.6958     0.044961
enh37602    1   93440200   93441200      3       2  150064       2.2926     0.010936
enh37604    1   93447500   93448500      1       1  150064       1.6723      0.04723
enh37608    1   93508400   93509400      3       2  150064       2.1797     0.014638
enh37676    1   95349300   95350300      3       2  150064       2.2582     0.011965
enh37680    1   95459700   95460700      2       1  150064       1.8498     0.032171
enh37681    1   95508500   95509500      8       2  150064       1.8966     0.028941
enh37683    1   95681400   95682400      8       4  150064        1.767     0.038611
enh37684    1   95698100   95699100      4       2  150064       2.1295     0.016607
enh37687    1   97186000   97187000      2       1  150064       1.7221     0.042524
enh37688    1   97189300   97190300      3       1  150064       3.8876   5.0622e-05
enh37689    1   97190200   97191200      3       1  150064       3.3608   0.00038864
enh37690    1   97194600   97195600      2       1  150064        2.404    0.0081076
enh37691    1   97205200   97206200      7       2  150064       2.1921     0.014186
enh37692    1   97206600   97207600      2       1  150064       2.4725    0.0067082
enh37693    1   97209100   97210100      2       1  150064       2.3336     0.009809
enh37695    1   97212200   97213200      2       1  150064       1.8213      0.03428
enh37696    1   97213200   97214200      2       1  150064       2.1013     0.017805
enh37698    1   98315200   98316200      1       1  150064       6.4331    6.251e-11
enh37699    1   98329900   98330900      1       1  150064       5.8004    3.307e-09
enh37700    1   98351700   98352700      2       1  150064       4.9823   3.1417e-07
enh37702    1   98365900   98366900      2       1  150064       2.4364     0.007418
enh37704    1   98368900   98369900      1       1  150064       6.0887    5.691e-10
enh37705    1   98369800   98370800      3       2  150064       5.5685   1.2844e-08
enh37706    1   98370900   98371900      4       2  150064       5.4629   2.3425e-08
enh37707    1   98376600   98377600      1       1  150064       6.0414    7.639e-10
enh37708    1   98377500   98378500      1       1  150064       1.6956      0.04498
enh37709    1   98379000   98380000      1       1  150064       6.3419    1.135e-10
enh37710    1   98382000   98383000      3       1  150064       5.9479    1.358e-09
enh37712    1   98399800   98400800      3       1  150064       6.1877   3.0528e-10
enh37714    1   98698000   98699000      2       1  150064       3.0845    0.0010196
enh37716    1   98853700   98854700      3       2  150064        1.968     0.024534
enh37805    1  101434400  101435400      2       1  150064       1.6689     0.047566
enh37847    1  101918200  101919200      6       3  150064       2.5781    0.0049671
enh37861    1  108337700  108338700     11       4  150064       1.8343     0.033304
enh37862    1  108346800  108347800      8       3  150064       2.5453    0.0054585
enh37875    1  108438000  108439000      5       2  150064       1.9101      0.02806
enh37876    1  108440400  108441400      3       1  150064       1.8382     0.033014
enh37877    1  108442300  108443300      2       1  150064        2.171     0.014964
enh37880    1  108462700  108463700      4       2  150064       1.8569      0.03166
enh37885    1  108492100  108493100      2       1  150064        2.149     0.015819
enh37897    1  108660400  108661400      6       3  150064       1.9794     0.023886
enh37900    1  108738800  108739800      6       1  150064       2.5572    0.0052756
enh37901    1  108740200  108741200      6       2  150064       2.6406    0.0041376
enh37972    1  110088300  110089300      3       2  150064       1.7333     0.041525
enh37983    1  110182600  110183600      1       1  150064       1.8088      0.03524
enh38003    1  110438000  110439000      6       2  150064       1.9746     0.024159
enh38014    1  110545700  110546700      1       1  150064        1.927      0.02699
enh38019    1  110575700  110576700      2       1  150064       1.8614     0.031341
enh38021    1  110579400  110580400      1       1  150064       2.0983      0.01794
enh38024    1  110746000  110747000      1       1  150064       2.2414       0.0125
enh38032    1  110922400  110923400      4       2  150064       1.8111     0.035066
enh38033    1  110926100  110927100      4       2  150064         2.06     0.019699
enh38049    1  111322800  111323800      6       2  150064       2.4386    0.0073721
enh38050    1  111323400  111324400      2       1  150064       1.9395     0.026218
enh38051    1  111327000  111328000      7       4  150064       2.7755     0.002756
enh38052    1  111330800  111331800      7       3  150064       3.9998   3.1693e-05
enh38054    1  111412800  111413800      4       2  150064       2.0334     0.021004
enh38073    1  111751200  111752200      2       1  150064       1.6746     0.047002
enh38106    1  112134200  112135200      3       2  150064       2.8477     0.002202
enh38111    1  112173900  112174900      7       4  150064       2.2059     0.013695
enh38119    1  112229900  112230900      5       3  150064       1.6634     0.048117
enh38120    1  112230700  112231700      4       2  150064       2.0598     0.019708
enh38121    1  112232300  112233300      4       2  150064       1.9354     0.026469
enh38132    1  112937100  112938100      2       1  150064       1.8577     0.031609
enh38133    1  112940500  112941500      4       1  150064       2.2752     0.011447
enh38134    1  112941800  112942800      3       1  150064        2.087     0.018442
enh38137    1  113159000  113160000      3       2  150064       2.4232     0.007692
enh38140    1  113181500  113182500      2       1  150064       4.2597   1.0237e-05
enh38142    1  113187700  113188700      2       1  150064       2.5255    0.0057771
enh38144    1  113215700  113216700      4       2  150064       3.9815   3.4237e-05
enh38145    1  113219300  113220300      1       1  150064       3.3091     0.000468
enh38148    1  113242900  113243900      2       1  150064       2.8446    0.0022237
enh38149    1  113246200  113247200      5       2  150064       2.2074     0.013643
enh38170    1  113683100  113684100      1       1  150064       1.6575      0.04871
enh38172    1  113689400  113690400      3       1  150064       1.7311     0.041719
enh38190    1  114392600  114393600      3       1  150064       1.6475     0.049732
enh38208    1  114525100  114526100      5       2  150064       2.0044     0.022515
enh38212    1  114874700  114875700      2       1  150064       1.6684     0.047614
enh38213    1  114883500  114884500      2       1  150064       2.1314     0.016528
enh38223    1  115025300  115026300      7       3  150064       2.0774     0.018883
enh38224    1  115028400  115029400      1       1  150064       2.4976     0.006251
enh38226    1  115032000  115033000      7       2  150064       1.9976      0.02288
enh38228    1  115039700  115040700      3       2  150064       2.1809     0.014595
enh38229    1  115041600  115042600      4       1  150064       1.8763     0.030306
enh38231    1  115047300  115048300      4       2  150064       2.1532      0.01565
enh38238    1  115259800  115260800      1       1  150064       1.8554      0.03177
enh38239    1  115285200  115286200      1       1  150064       3.1708    0.0007602
enh38240    1  115291500  115292500      1       1  150064       2.4307     0.007534
enh38241    1  115321100  115322100      1       1  150064       1.8218      0.03424
enh38244    1  115603900  115604900      6       2  150064       2.2467     0.012331
enh38245    1  115606200  115607200      6       3  150064       3.0494    0.0011463
enh38246    1  115614000  115615000      6       1  150064       1.7651     0.038777
enh38247    1  115627700  115628700      3       2  150064         3.46   0.00027013
enh38249    1  115632700  115633700      5       2  150064       1.8358     0.033193
enh38250    1  115634300  115635300      6       3  150064       3.8669   5.5109e-05
enh38252    1  115642900  115643900      4       2  150064       3.7716   8.1087e-05
enh38254    1  115655000  115656000      8       4  150064       3.5527   0.00019065
enh38256    1  116004600  116005600      4       1  150064       2.9715    0.0014816
enh38257    1  116185800  116186800      1       1  150064       2.1895      0.01428
enh38276    1  116851900  116852900      1       1  150064       2.1427      0.01607
enh38324    1  117320300  117321300      3       1  150064       3.3991   0.00033806
enh38325    1  117336800  117337800      2       1  150064       2.8465    0.0022104
enh38326    1  117343500  117344500      1       1  150064       3.2866     0.000507
enh38367    1  117934500  117935500      1       1  150064        1.911        0.028
enh38401    1  119840900  119841900      1       1  150064       1.9752      0.02412
enh38551    1  145588000  145589000      3       1  150064       1.9471     0.025762
enh38564    1  146641600  146642600      6       2  150064       2.3072     0.010523
enh38565    1  146645300  146646300      6       1  150064       2.0854     0.018517
enh38566    1  146697600  146698600      5       3  150064       2.3168     0.010258
enh38569    1  146717100  146718100     12       3  150064       2.2223      0.01313
enh38570    1  146718700  146719700      5       3  150064       1.7537     0.039744
enh38572    1  146966600  146967600      2       1  150064       2.1904     0.014247
enh38588    1  147233600  147234600      4       2  150064       1.7592     0.039269
enh38635    1  149897400  149898400      4       2  150064       1.7368     0.041216
enh38643    1  150048000  150049000      1       1  150064       5.7603    4.197e-09
enh38644    1  150064000  150065000      1       1  150064       5.5301      1.6e-08
enh38649    1  150090400  150091400      1       1  150064       5.7411    4.702e-09
enh38651    1  150119300  150120300      1       1  150064       5.9312    1.504e-09
enh38654    1  150135100  150136100      1       1  150064        5.812    3.086e-09
enh38655    1  150137700  150138700      4       1  150064       5.0425   2.2976e-07
enh38656    1  150158400  150159400      3       2  150064       4.7642   9.4794e-07
enh38657    1  150159300  150160300      1       1  150064       5.4736    2.205e-08
enh38658    1  150185000  150186000      3       2  150064       4.6806   1.4303e-06
enh38660    1  150204800  150205800      2       1  150064       4.2775   9.4514e-06
enh38663    1  150241900  150242900      3       1  150064       4.9797   3.1842e-07
enh38666    1  150264800  150265800      5       2  150064       4.0209   2.8991e-05
enh38667    1  150266800  150267800      1       1  150064       1.7334      0.04151
enh38668    1  150267300  150268300      2       1  150064       1.9883     0.023391
enh38670    1  150295300  150296300      8       3  150064       4.9237   4.2462e-07
enh38672    1  150334800  150335800      5       2  150064       4.6395   1.7465e-06
enh38674    1  150345200  150346200      4       2  150064       5.3619   4.1181e-08
enh38675    1  150354700  150355700      5       2  150064       4.6665   1.5315e-06
enh38676    1  150355900  150356900      2       1  150064       3.9827   3.4068e-05
enh38677    1  150358500  150359500      4       2  150064        4.064   2.4116e-05
enh38678    1  150361500  150362500      3       2  150064       4.0914   2.1441e-05
enh38679    1  150364600  150365600      3       1  150064       4.8597   5.8793e-07
enh38680    1  150377400  150378400      3       2  150064       1.8845     0.029749
enh38682    1  150381600  150382600      2       1  150064       3.9694   3.6027e-05
enh38683    1  150387600  150388600      8       3  150064       4.9398   3.9109e-07
enh38684    1  150436600  150437600      3       2  150064       4.9256   4.2054e-07
enh38685    1  150449500  150450500      6       3  150064       4.1928   1.3775e-05
enh38686    1  150486800  150487800      2       1  150064       4.1525   1.6446e-05
enh38687    1  150488700  150489700      1       1  150064       2.0011      0.02269
enh38688    1  150520400  150521400      4       2  150064       2.8151    0.0024382
enh38692    1  150553100  150554100      1       1  150064       1.7288      0.04192
enh38712    1  150824700  150825700      2       1  150064       1.8476     0.032332
enh38714    1  150842200  150843200      2       1  150064       2.3228     0.010094
enh38721    1  150948300  150949300      1       1  150064       1.9752      0.02412
enh38722    1  150950500  150951500      5       2  150064       1.7399     0.040939
enh38724    1  150967900  150968900      3       2  150064       3.7924     7.46e-05
enh38727    1  150985800  150986800      2       1  150064       3.5318   0.00020636
enh38731    1  151015300  151016300      2       1  150064       3.2311   0.00061648
enh38735    1  151034900  151035900      2       1  150064       1.8598     0.031455
enh38736    1  151041600  151042600      3       2  150064       3.2928   0.00049598
enh38737    1  151044400  151045400      6       4  150064       2.3316    0.0098612
enh38738    1  151045100  151046100      4       2  150064       2.7599    0.0028911
enh38742    1  151117200  151118200      3       2  150064       3.6025   0.00015761
enh38743    1  151119600  151120600      3       2  150064       2.7149    0.0033143
enh38746    1  151134900  151135900      2       1  150064       3.3683   0.00037817
enh38747    1  151135700  151136700      1       1  150064       2.9771     0.001455
enh38752    1  151168400  151169400      4       2  150064       1.8421     0.032727
enh38760    1  151228800  151229800      1       1  150064       3.2518    0.0005733
enh38773    1  151370600  151371600      4       2  150064       2.5627    0.0051925
enh38774    1  151373500  151374500      1       1  150064       3.3175    0.0004542
enh38776    1  151416900  151417900      2       1  150064        2.118     0.017088
enh38777    1  151427700  151428700      1       1  150064       3.2691    0.0005394
enh38779    1  151444800  151445800      1       1  150064       2.5897     0.004803
enh38797    1  151675400  151676400      2       1  150064       1.7804     0.037503
enh38798    1  151679000  151680000      5       2  150064       1.7184     0.042865
enh38805    1  151785100  151786100      1       1  150064       1.8006      0.03588
enh38857    1  153583600  153584600      2       1  150064       2.4537    0.0070704
enh38867    1  153640900  153641900      1       1  150064       2.2344      0.01273
enh38870    1  153670200  153671200      1       1  150064       2.0054      0.02246
enh38871    1  153702300  153703300      2       1  150064       1.9206     0.027394
enh38878    1  153768400  153769400      6       2  150064       3.4264   0.00030581
enh38879    1  153777100  153778100      3       1  150064       3.8478   5.9588e-05
enh38880    1  153821800  153822800      2       1  150064       3.0358    0.0011996
enh38881    1  153838800  153839800      1       1  150064       2.2649      0.01176
enh38882    1  153841300  153842300      4       2  150064       2.4449    0.0072446
enh38884    1  153847400  153848400      2       1  150064       2.1214     0.016943
enh38885    1  153848600  153849600      3       2  150064       3.3643   0.00038366
enh38887    1  153850200  153851200      1       1  150064       2.2464      0.01234
enh38889    1  153859900  153860900      5       2  150064       2.6466    0.0040657
enh38891    1  153868000  153869000      2       1  150064       2.0912     0.018253
enh38892    1  153877200  153878200      1       1  150064       2.1651      0.01519
enh38893    1  153883100  153884100      4       2  150064       2.9387    0.0016481
enh38895    1  153886600  153887600      3       1  150064       2.1027     0.017744
enh38897    1  153890800  153891800      1       1  150064       2.1213      0.01695
enh38899    1  153900500  153901500      4       1  150064       3.2653   0.00054669
enh38901    1  153919400  153920400      2       1  150064       2.1054     0.017629
enh38902    1  153926800  153927800      2       1  150064       2.1156     0.017188
enh38903    1  153931300  153932300      5       3  150064       2.2696     0.011615
enh38904    1  153933500  153934500      2       1  150064       2.7014    0.0034523
enh38905    1  153937000  153938000      3       1  150064       2.1985     0.013955
enh38906    1  153937600  153938600      3       1  150064       1.8292     0.033688
enh38907    1  153941200  153942200      3       1  150064       2.4604    0.0069387
enh38913    1  153965900  153966900      5       2  150064       2.8872    0.0019437
enh38914    1  154087000  154088000      1       1  150064       1.8501      0.03215
enh38915    1  154126400  154127400      1       1  150064       2.7242     0.003223
enh38916    1  154128600  154129600      2       1  150064       2.6358    0.0041972
enh38919    1  154148300  154149300      3       2  150064       3.1236   0.00089326
enh38922    1  154186100  154187100      2       1  150064       1.6805     0.046433
enh38923    1  154189200  154190200      3       2  150064       1.6508     0.049392
enh38925    1  154212700  154213700      1       1  150064       2.7173     0.003291
enh38927    1  154236400  154237400      1       1  150064       2.2613      0.01187
enh38929    1  154243400  154244400      1       1  150064       1.8912       0.0293
enh38931    1  154280000  154281000      1       1  150064       2.8761     0.002013
enh38934    1  154305700  154306700      2       1  150064        2.663    0.0038726
enh38935    1  154308400  154309400      4       1  150064       1.9962     0.022959
enh38936    1  154311400  154312400      2       1  150064       3.4393   0.00029158
enh38938    1  154318900  154319900      2       1  150064       2.6006    0.0046532
enh38939    1  154320800  154321800      4       2  150064       1.8588     0.031528
enh38951    1  154395200  154396200      4       2  150064       2.0719     0.019139
enh38954    1  154404500  154405500      3       2  150064       1.8075     0.035343
enh38956    1  154406500  154407500      3       1  150064       2.4653    0.0068453
enh38957    1  154410900  154411900      6       3  150064       1.7521     0.039882
enh38959    1  154415700  154416700      3       2  150064       2.7159     0.003305
enh38960    1  154418000  154419000      4       1  150064       2.4225    0.0077068
enh38961    1  154426200  154427200      3       1  150064       2.2278     0.012946
enh38972    1  154528100  154529100      1       1  150064       2.2665      0.01171
enh38974    1  154571600  154572600      3       2  150064       1.7237     0.042382
enh38980    1  154591700  154592700      3       2  150064       1.7115     0.043494
enh38993    1  154792600  154793600      4       2  150064       4.2661   9.9458e-06
enh38995    1  154898000  154899000      1       1  150064       2.2952      0.01086
enh38997    1  154911200  154912200      6       1  150064       3.6931   0.00011076
enh38998    1  154917200  154918200      3       2  150064       3.7419   9.1328e-05
enh39003    1  154940900  154941900      1       1  150064        2.829     0.002335
enh39007    1  154991300  154992300      1       1  150064       2.3559      0.00924
enh39008    1  154995000  154996000      2       1  150064       3.2291   0.00062084
enh39009    1  155017100  155018100      2       1  150064       2.4019    0.0081556
enh39014    1  155042100  155043100      1       1  150064       1.8595      0.03148
enh39015    1  155043900  155044900      1       1  150064       2.5649     0.005161
enh39023    1  155111100  155112100      2       1  150064       1.7452     0.040475
enh39027    1  155148300  155149300      3       2  150064       1.8078     0.035319
enh39028    1  155157500  155158500      3       1  150064       1.8637     0.031178
enh39031    1  155184600  155185600      1       1  150064       1.8644      0.03113
enh39032    1  155189300  155190300      2       1  150064       2.2491     0.012254
enh39033    1  155194900  155195900      2       1  150064       1.9981     0.022851
enh39038    1  155214800  155215800      1       1  150064       2.2046      0.01374
enh39039    1  155219400  155220400      3       1  150064       2.0681     0.019317
enh39041    1  155223200  155224200      1       1  150064       2.2083      0.01361
enh39043    1  155229900  155230900      2       1  150064       2.0295     0.021205
enh39045    1  155241100  155242100      3       1  150064       2.1903     0.014251
enh39047    1  155248100  155249100      2       1  150064       2.2396     0.012558
enh39048    1  155277000  155278000      2       1  150064       2.5297     0.005708
enh39049    1  155280100  155281100      1       1  150064       2.7019     0.003447
enh39053    1  155433400  155434400      1       1  150064        2.346     0.009487
enh39054    1  155437100  155438100      2       1  150064       1.7855      0.03709
enh39070    1  155500800  155501800      2       1  150064       1.9459     0.025832
enh39075    1  155513100  155514100      2       1  150064       2.3933    0.0083496
enh39076    1  155515500  155516500      2       1  150064       1.8015     0.035813
enh39086    1  155605800  155606800      1       1  150064       2.7108     0.003356
enh39105    1  155879100  155880100      2       1  150064       2.5756    0.0050033
enh39107    1  155899000  155900000      2       1  150064       2.8539    0.0021592
enh39108    1  155900000  155901000      1       1  150064       2.1215      0.01694
enh39109    1  155907800  155908800      2       1  150064       2.6992    0.0034752
enh39117    1  155958500  155959500      1       1  150064       2.1154       0.0172
enh39118    1  155959800  155960800      2       1  150064       2.8238    0.0023733
enh39119    1  155974300  155975300      3       2  150064       3.7577   8.5757e-05
enh39127    1  156060100  156061100      2       1  150064       1.8362     0.033167
enh39128    1  156066500  156067500      1       1  150064       1.6961      0.04493
enh39132    1  156088500  156089500      2       1  150064       1.6726     0.047208
enh39135    1  156099000  156100000      3       1  150064       1.6542     0.049042
enh39138    1  156117400  156118400      2       1  150064       2.0774     0.018884
enh39139    1  156120300  156121300      3       1  150064       2.5126    0.0059922
enh39144    1  156131200  156132200      3       1  150064       3.3314   0.00043213
enh39194    1  156709100  156710100      3       2  150064        1.714     0.043261
enh39195    1  156711600  156712600      4       2  150064       2.4346    0.0074544
enh39203    1  156771000  156772000      2       1  150064       1.7927     0.036514
enh39251    1  158921700  158922700      7       2  150064       1.8315     0.033514
enh39288    1  159878900  159879900      1       1  150064       2.4956     0.006287
enh39291    1  159888500  159889500      1       1  150064       1.8152      0.03475
enh39296    1  159999300  160000300      1       1  150064       1.9906      0.02326
enh39304    1  160162600  160163600      7       2  150064       2.1637     0.015243
enh39305    1  160173700  160174700      1       1  150064       3.0586     0.001112
enh39310    1  160233000  160234000      3       1  150064       2.7284    0.0031825
enh39312    1  160255100  160256100      2       1  150064       2.1817     0.014567
enh39314    1  160309800  160310800      1       1  150064       2.7614     0.002878
enh39315    1  160314100  160315100      1       1  150064       2.4281     0.007589
enh39316    1  160315900  160316900      1       1  150064       2.4925     0.006342
enh39317    1  160345000  160346000      2       1  150064       1.9713     0.024342
enh39318    1  160345800  160346800      6       2  150064        3.078     0.001042
enh39320    1  160401200  160402200      3       2  150064       2.2225     0.013126
enh39326    1  160422400  160423400      5       3  150064       2.5409    0.0055288
enh39327    1  160428700  160429700      1       1  150064       2.2479      0.01229
enh39329    1  160432800  160433800      2       1  150064       3.0556    0.0011231
enh39330    1  160436100  160437100      2       1  150064       3.0109    0.0013024
enh39331    1  160440700  160441700      2       1  150064       3.3307   0.00043317
enh39333    1  160450600  160451600      1       1  150064       3.0858     0.001015
enh39334    1  160453100  160454100      3       1  150064       1.8653     0.031068
enh39335    1  160457900  160458900      2       1  150064       2.8797    0.0019903
enh39401    1  160846400  160847400      3       1  150064       1.7194     0.042771
enh39402    1  160848800  160849800      6       1  150064       1.9055     0.028356
enh39447    1  161179400  161180400      1       1  150064       2.1338      0.01643
enh39448    1  161183500  161184500      2       1  150064       1.8556     0.031753
enh39452    1  161197500  161198500      1       1  150064       1.9315      0.02671
enh39460    1  161352000  161353000      4       2  150064       1.6675     0.047707
enh39473    1  161469000  161470000      2       1  150064        2.616    0.0044487
enh39502    1  161898700  161899700      3       2  150064       1.7199     0.042723
enh39512    1  162529800  162530800      2       1  150064       1.9254      0.02709
enh39514    1  162534400  162535400      2       1  150064       1.9654     0.024682
enh39527    1  165604000  165605000      2       1  150064       1.7128     0.043377
enh39535    1  165721100  165722100      3       2  150064       2.7885    0.0026476
enh39536    1  165733500  165734500      2       1  150064       2.2675     0.011679
enh39538    1  165739500  165740500      4       2  150064       1.8215     0.034264
enh39541    1  165811500  165812500      5       2  150064       1.9816     0.023764
enh39542    1  165820200  165821200      2       1  150064       1.7741      0.03802
enh39543    1  165823000  165824000      1       1  150064       2.4075     0.008032
enh39560    1  166939900  166940900      4       2  150064       2.9893    0.0013981
enh39578    1  167188000  167189000      1       1  150064       2.7692      0.00281
enh39658    1  168053900  168054900      1       1  150064       2.2271      0.01297
enh39674    1  168356300  168357300      3       2  150064       2.2226     0.013122
enh39680    1  168408900  168409900      2       1  150064       2.0125     0.022083
enh39725    1  169608400  169609400      2       1  150064       1.6666     0.047795
enh39747    1  170039000  170040000      3       1  150064       1.8699     0.030748
enh39748    1  170040100  170041100      3       2  150064       2.3451    0.0095099
enh39750    1  170041800  170042800      4       2  150064       1.8922     0.029229
enh39759    1  171403700  171404700     11       2  150064       1.7213     0.042595
enh39771    1  171763000  171764000      2       1  150064       1.7148     0.043193
enh39782    1  172307100  172308100      3       2  150064       1.8067     0.035402
enh39783    1  172312300  172313300      2       1  150064       1.8722     0.030589
enh39786    1  172326200  172327200      2       1  150064       1.8137     0.034864
enh39787    1  172329300  172330300      1       1  150064       1.8053      0.03551
enh39790    1  172348500  172349500      2       1  150064       2.0178     0.021807
enh39792    1  172359700  172360700      6       2  150064       2.3786    0.0086901
enh39802    1  172500100  172501100      3       2  150064       1.6888     0.045631
enh39861    1  173389200  173390200      3       1  150064       2.0669     0.019374
enh39862    1  173398000  173399000      4       2  150064       2.3375    0.0097071
enh39863    1  173399700  173400700      1       1  150064        2.312      0.01039
enh39866    1  173428800  173429800      3       2  150064       2.2358     0.012683
enh39867    1  173442800  173443800      4       2  150064       1.7748     0.037967
enh39868    1  173448400  173449400      3       1  150064       2.3809    0.0086353
enh39873    1  173657300  173658300      2       1  150064       2.6819    0.0036601
enh39874    1  173683000  173684000      1       1  150064       3.4023    0.0003341
enh39875    1  173686100  173687100      1       1  150064       3.4989    0.0002336
enh39877    1  173739200  173740200      2       1  150064       3.4356   0.00029563
enh39880    1  173794600  173795600      1       1  150064       3.4042    0.0003318
enh39881    1  173832000  173833000      6       3  150064       1.6501     0.049457
enh39882    1  173841400  173842400      1       1  150064       2.6187     0.004413
enh39883    1  173855200  173856200      2       1  150064       3.8852   5.1115e-05
enh39884    1  173968400  173969400      1       1  150064       3.4307     0.000301
enh39885    1  173973900  173974900      3       2  150064       2.6899    0.0035733
enh39886    1  173975600  173976600      4       2  150064       3.3957    0.0003423
enh39887    1  173977900  173978900      4       2  150064       3.2822   0.00051498
enh39888    1  173980600  173981600      1       1  150064       3.4179    0.0003155
enh39889    1  173983100  173984100      3       2  150064       2.3355    0.0097578
enh39890    1  173986100  173987100      2       1  150064       3.0101    0.0013058
enh39891    1  173992500  173993500      2       1  150064       2.9267    0.0017129
enh39893    1  174121900  174122900      2       1  150064       3.8232   6.5877e-05
enh39895    1  174130500  174131500      2       1  150064       2.4974    0.0062558
enh39896    1  174135200  174136200      2       1  150064       2.7675    0.0028248
enh39897    1  174141200  174142200      3       2  150064        3.517   0.00021822
enh39905    1  174767700  174768700      1       1  150064       3.2494    0.0005783
enh39907    1  174843000  174844000      2       1  150064       2.9805    0.0014387
enh39908    1  174844200  174845200      4       2  150064       2.0411     0.020621
enh39912    1  174885400  174886400      3       2  150064       2.4054    0.0080766
enh39921    1  174945500  174946500      1       1  150064       2.8844     0.001961
enh39925    1  174960000  174961000      2       1  150064        2.055     0.019939
enh39928    1  174988200  174989200      4       2  150064       2.0843     0.018567
enh39931    1  174998400  174999400      2       1  150064       1.9851     0.023567
enh39935    1  175124100  175125100      5       2  150064       3.3626    0.0003861
enh39936    1  175138900  175139900      3       1  150064       3.2591   0.00055889
enh39937    1  175143300  175144300      1       1  150064       3.2955    0.0004912
enh39938    1  175152100  175153100      3       2  150064       2.9979    0.0013592
enh39939    1  175162400  175163400      5       1  150064       3.3626   0.00038601
enh39947    1  175288200  175289200      3       1  150064       1.6749     0.046977
enh39950    1  176107400  176108400      1       1  150064       1.8949      0.02905
enh39958    1  176177500  176178500      1       1  150064       2.2069      0.01366
enh39972    1  179099200  179100200      3       1  150064       1.6662     0.047834
enh39974    1  179112200  179113200      3       2  150064       1.8314     0.033519
enh39977    1  179160000  179161000      4       2  150064       1.8761     0.030322
enh39982    1  179269500  179270500      3       1  150064       1.8609     0.031377
enh39986    1  179333600  179334600      4       2  150064         2.81    0.0024768
enh39989    1  179782800  179783800      1       1  150064        2.367     0.008966
enh39994    1  179844400  179845400      1       1  150064       1.9217      0.02732
enh40002    1  179938200  179939200      3       1  150064       1.7133     0.043328
enh40017    1  180371300  180372300      3       2  150064       2.2616     0.011861
enh40021    1  180603000  180604000      3       2  150064       2.4954    0.0062902
enh40022    1  180615400  180616400      3       1  150064       3.3365   0.00042422
enh40026    1  180862500  180863500      3       1  150064       2.3148     0.010311
enh40027    1  180895300  180896300      6       3  150064       2.0865     0.018469
enh40056    1  181104900  181105900      1       1  150064       2.3382     0.009689
enh40072    1  181393100  181394100      3       1  150064       2.2017     0.013843
enh40073    1  181905900  181906900      3       2  150064       2.0606     0.019672
enh40080    1  182117500  182118500      3       2  150064       1.9498     0.025599
enh40088    1  182357400  182358400      1       1  150064        1.688      0.04571
enh40116    1  183449800  183450800      3       2  150064       2.6169    0.0044365
enh40123    1  183471200  183472200      1       1  150064       3.0041     0.001332
enh40136    1  183588300  183589300      3       2  150064        1.754     0.039715
enh40157    1  184191500  184192500      5       2  150064       2.3228     0.010096
enh40158    1  184460600  184461600      5       2  150064       2.5477     0.005422
enh40159    1  184708600  184709600      3       1  150064       1.7506     0.040004
enh40164    1  184724900  184725900      3       1  150064       2.1648       0.0152
enh40178    1  184922900  184923900      2       1  150064        2.332    0.0098514
enh40180    1  184938100  184939100      4       1  150064       2.5454    0.0054571
enh40181    1  184944300  184945300      2       1  150064       2.4802     0.006566
enh40182    1  184950800  184951800      3       1  150064        2.411    0.0079547
enh40192    1  185127400  185128400      1       1  150064       1.9047      0.02841
enh40223    1  186251600  186252600      2       1  150064       2.1886     0.014315
enh40227    1  186273700  186274700      5       1  150064       1.6661     0.047848
enh40230    1  186285900  186286900      1       1  150064       1.7349      0.04138
enh40235    1  186345900  186346900      1       1  150064       1.7256      0.04221
enh40236    1  186347200  186348200      2       1  150064       1.7281     0.041987
enh40248    1  192131300  192132300      1       1  150064       2.4243     0.007668
enh40253    1  192505000  192506000      2       1  150064       1.8706     0.030699
enh40256    1  192520200  192521200      1       1  150064       2.2984      0.01077
enh40270    1  193032100  193033100      3       2  150064       2.0773     0.018885
enh40271    1  193035300  193036300      1       1  150064       2.8207     0.002396
enh40274    1  193040100  193041100      5       3  150064       2.1824     0.014539
enh40275    1  193072000  193073000      1       1  150064       3.0838     0.001022
enh40276    1  193074600  193075600      6       2  150064       2.6346    0.0042121
enh40277    1  193089700  193090700      2       1  150064       3.0646    0.0010898
enh40278    1  193093900  193094900      1       1  150064       3.2099     0.000664
enh40279    1  193095700  193096700      3       2  150064       2.2278     0.012945
enh40281    1  193102400  193103400      1       1  150064       2.9543     0.001567
enh40283    1  193147200  193148200      3       1  150064       2.9891     0.001399
enh40284    1  193151400  193152400      2       1  150064       2.6185    0.0044162
enh40285    1  193152400  193153400      4       2  150064       2.7613    0.0028784
enh40287    1  193157000  193158000      2       1  150064       2.6709    0.0037827
enh40288    1  193159400  193160400      1       1  150064       3.2848    0.0005103
enh40289    1  193161800  193162800      3       2  150064       2.2289     0.012911
enh40290    1  193209400  193210400      2       1  150064         2.64    0.0041455
enh40292    1  193279700  193280700      1       1  150064       3.0684     0.001076
enh40294    1  193337600  193338600      4       2  150064        1.924      0.02718
enh40301    1  193423200  193424200      4       2  150064       1.7393     0.040993
enh40307    1  193462000  193463000      3       1  150064        1.853     0.031941
enh40315    1  193537900  193538900      4       1  150064       1.7171      0.04298
enh40316    1  193558500  193559500      5       1  150064       1.7012     0.044455
enh40318    1  193578200  193579200      1       1  150064       2.3065      0.01054
enh40353    1  197746200  197747200      5       1  150064       2.2279     0.012944
enh40354    1  197747600  197748600      1       1  150064        2.516     0.005934
enh40357    1  197918700  197919700      3       1  150064        2.212     0.013482
enh40370    1  198165300  198166300      6       3  150064       1.6452     0.049961
enh40372    1  198171500  198172500      4       2  150064        1.932     0.026681
enh40394    1  198565100  198566100      3       2  150064       2.4727     0.006705
enh40405    1  198669800  198670800      5       3  150064       2.0499     0.020188
enh40411    1  198701800  198702800      1       1  150064        2.665     0.003849
enh40414    1  198730700  198731700      5       2  150064       3.0143    0.0012877
enh40446    1  200270000  200271000      2       1  150064       1.8872     0.029566
enh40449    1  200306300  200307300      3       2  150064       1.7202     0.042696
enh40450    1  200320100  200321100      1       1  150064       2.8818     0.001977
enh40451    1  200322400  200323400      3       1  150064        2.769    0.0028118
enh40455    1  200379600  200380600      2       1  150064         2.31     0.010443
enh40456    1  200406200  200407200      1       1  150064       3.4739    0.0002565
enh40457    1  200441900  200442900      2       1  150064       2.9849    0.0014184
enh40459    1  200457400  200458400      3       2  150064       2.6382    0.0041671
enh40460    1  200499200  200500200      3       2  150064       1.7595     0.039245
enh40482    1  200874400  200875400      4       1  150064       3.5285   0.00020897
enh40484    1  200980000  200981000      4       2  150064       2.2441     0.012414
enh40487    1  201011500  201012500      6       3  150064       2.6968    0.0035006
enh40489    1  201084300  201085300      3       2  150064       2.1248     0.016802
enh40496    1  201435300  201436300      4       2  150064       2.2423     0.012472
enh40499    1  201451000  201452000      6       2  150064       2.1066     0.017578
enh40511    1  201797200  201798200      3       2  150064       2.6745    0.0037417
enh40512    1  201800400  201801400      4       1  150064       2.0788     0.018819
enh40515    1  201864800  201865800      1       1  150064       1.6949      0.04505
enh40550    1  202688300  202689300      3       2  150064       1.8286      0.03373
enh40568    1  202927800  202928800      2       1  150064       1.6632     0.048132
enh40581    1  203249800  203250800      2       1  150064       2.5673    0.0051242
enh40658    1  204415400  204416400      2       1  150064       1.9149     0.027755
enh40659    1  204420600  204421600      2       1  150064       2.0769     0.018907
enh40663    1  204457200  204458200      2       1  150064        3.035    0.0012027
enh40665    1  204460500  204461500      1       1  150064       3.1976     0.000693
enh40666    1  204464900  204465900      4       2  150064       2.8373    0.0022752
enh40669    1  204482000  204483000      2       1  150064       3.1888   0.00071438
enh40670    1  204488500  204489500      2       1  150064       3.3959   0.00034197
enh40671    1  204491200  204492200      5       1  150064       3.1664    0.0007717
enh40673    1  204512000  204513000      3       1  150064       3.1748   0.00074968
enh40675    1  204515300  204516300      4       2  150064        3.182   0.00073128
enh40677    1  204533200  204534200      2       1  150064       2.8121    0.0024607
enh40678    1  204547000  204548000      1       1  150064       3.4754     0.000255
enh40679    1  204549000  204550000      4       1  150064       3.5749   0.00017516
enh40680    1  204553700  204554700      3       2  150064        2.054     0.019987
enh40687    1  205030300  205031300      4       2  150064       3.9784   3.4688e-05
enh40690    1  205110500  205111500      4       2  150064       3.4959   0.00023627
enh40691    1  205140100  205141100      3       2  150064       4.0385   2.6902e-05
enh40692    1  205152900  205153900      6       2  150064       4.5969   2.1439e-06
enh40693    1  205160000  205161000      1       1  150064       3.9929    3.264e-05
enh40694    1  205161000  205162000      4       2  150064       3.4903   0.00024123
enh40695    1  205168700  205169700      5       3  150064        3.545   0.00019629
enh40696    1  205173200  205174200      2       1  150064       4.3115   8.1069e-06
enh40698    1  205181400  205182400      2       1  150064       3.1831   0.00072844
enh40699    1  205183600  205184600      1       1  150064       2.0825      0.01865
enh40700    1  205199000  205200000      6       3  150064       2.5449    0.0054647
enh40701    1  205206400  205207400      4       2  150064       3.0768    0.0010461
enh40704    1  205242100  205243100      2       1  150064       1.7414     0.040805
enh40707    1  205251700  205252700      3       1  150064       1.9535     0.025381
enh40710    1  205260600  205261600      6       2  150064       2.0618     0.019613
enh40712    1  205268700  205269700      2       1  150064       1.9678     0.024543
enh40716    1  205280000  205281000      1       1  150064       1.9549       0.0253
enh40731    1  205551100  205552100      3       2  150064       2.2238     0.013082
enh40733    1  205562600  205563600      3       1  150064       1.8995     0.028752
enh40782    1  206646400  206647400      5       2  150064        3.047    0.0011555
enh40784    1  206652700  206653700      2       1  150064       1.9277     0.026945
enh40829    1  207038100  207039100      3       2  150064       3.4827   0.00024819
enh40846    1  207220500  207221500      3       2  150064       2.2692     0.011629
enh40847    1  207224900  207225900      3       1  150064       3.1904    0.0007105
enh40848    1  207227100  207228100      1       1  150064       3.2849    0.0005101
enh40849    1  207243600  207244600      2       1  150064       2.9267    0.0017129
enh40872    1  207922600  207923600      3       2  150064        3.773   8.0646e-05
enh40873    1  207926800  207927800      8       3  150064        2.091     0.018266
enh40875    1  207971800  207972800      1       1  150064       3.7794     7.86e-05
enh40876    1  207981200  207982200      1       1  150064       2.4355     0.007435
enh40877    1  207986000  207987000      1       1  150064       2.3796     0.008666
enh40879    1  207992500  207993500      5       3  150064       3.9551   3.8248e-05
enh40882    1  208013200  208014200      2       1  150064       3.8955   4.8994e-05
enh40883    1  208015100  208016100      2       1  150064       1.8245     0.034038
enh40884    1  208018000  208019000      6       2  150064       4.6423   1.7229e-06
enh40885    1  208020400  208021400      5       2  150064       3.0427    0.0011722
enh40886    1  208027300  208028300      4       1  150064       3.3141   0.00045963
enh40887    1  208033700  208034700      4       2  150064       3.5683   0.00017964
enh40888    1  208035900  208036900      6       2  150064        3.093   0.00099081
enh40889    1  208038700  208039700      4       2  150064       3.6523   0.00012997
enh40890    1  208044200  208045200      6       3  150064       1.9837     0.023647
enh40891    1  208048100  208049100      6       3  150064        2.487    0.0064407
enh40892    1  208055200  208056200      4       2  150064       2.3794    0.0086709
enh40893    1  208057800  208058800      6       2  150064       2.1977     0.013984
enh40898    1  208305200  208306200      3       2  150064       2.9641    0.0015178
enh40943    1  211402000  211403000      2       1  150064       1.8533      0.03192
enh40944    1  211434600  211435600      6       3  150064       3.0256    0.0012408
enh40945    1  211435200  211436200      7       4  150064       3.0699    0.0010707
enh40952    1  211498600  211499600      1       1  150064       2.8602     0.002117
enh40957    1  211524000  211525000      6       4  150064       2.0364     0.020855
enh40958    1  211527200  211528200      3       2  150064       1.9709      0.02437
enh40959    1  211528900  211529900      3       2  150064       1.7434      0.04063
enh40962    1  211588800  211589800      5       2  150064       2.6323    0.0042407
enh40964    1  211686800  211687800      6       2  150064       2.1991     0.013937
enh40984    1  211911900  211912900      1       1  150064        1.815      0.03476
enh41012    1  212417100  212418100      3       1  150064       1.7003     0.044539
enh41021    1  212474400  212475400      2       1  150064       1.8451     0.032513
enh41024    1  212483100  212484100      1       1  150064       2.2238      0.01308
enh41028    1  212499100  212500100      3       1  150064       1.7358     0.041303
enh41031    1  212588600  212589600      4       2  150064       2.0919     0.018222
enh41032    1  212605200  212606200      5       3  150064       2.1691     0.015036
enh41033    1  212607200  212608200      1       1  150064       2.1962      0.01404
enh41043    1  212769700  212770700      6       3  150064       1.8899     0.029383
enh41082    1  213843300  213844300     12       3  150064       2.0116      0.02213
enh41086    1  214021900  214022900      1       1  150064       2.0693      0.01926
enh41090    1  214452400  214453400      1       1  150064       2.1338      0.01643
enh41094    1  214475400  214476400      4       2  150064       2.3357    0.0097526
enh41101    1  214721000  214722000      1       1  150064       2.3529     0.009314
enh41106    1  214790400  214791400      3       1  150064       1.8882     0.029497
enh41111    1  217801000  217802000      3       2  150064       1.7332     0.041531
enh41136    1  220286400  220287400     10       5  150064       2.0318     0.021089
enh41145    1  220442100  220443100      2       1  150064       1.7508      0.03999
enh41181    1  222577500  222578500      5       2  150064       2.1601     0.015381
enh41182    1  222578200  222579200      4       1  150064       1.7225     0.042485
enh41185    1  222627800  222628800      3       1  150064       2.8637    0.0020939
enh41190    1  222763700  222764700      1       1  150064       2.1165      0.01715
enh41192    1  222792800  222793800      3       1  150064       1.7014     0.044431
enh41194    1  222819000  222820000      2       1  150064       2.2575     0.011987
enh41202    1  222878800  222879800      3       2  150064       1.8223     0.034205
enh41206    1  222945500  222946500      3       1  150064       2.5563    0.0052903
enh41227    1  223373700  223374700      2       1  150064       1.9313     0.026721
enh41231    1  223421800  223422800      1       1  150064       1.8133      0.03489
enh41242    1  223871400  223872400      4       2  150064       2.3263     0.010002
enh41244    1  223892300  223893300      4       2  150064       2.8462    0.0022123
enh41245    1  223898500  223899500      5       2  150064       3.4557   0.00027439
enh41246    1  223906300  223907300      8       2  150064       3.1628    0.0007813
enh41247    1  223910000  223911000      4       2  150064       2.9923    0.0013844
enh41248    1  223915200  223916200      3       1  150064       2.7735    0.0027725
enh41250    1  223920800  223921800      1       1  150064       2.7258     0.003207
enh41251    1  223923700  223924700      2       1  150064       3.3102   0.00046619
enh41252    1  223935200  223936200      1       1  150064       1.9807      0.02381
enh41253    1  223936800  223937800      3       1  150064       2.5361    0.0056044
enh41254    1  223959300  223960300      4       2  150064       3.7196   9.9754e-05
enh41255    1  223962800  223963800      2       1  150064       3.5699   0.00017853
enh41256    1  223999400  224000400      3       1  150064       2.2374     0.012629
enh41257    1  224000600  224001600      1       1  150064       3.5558    0.0001884
enh41258    1  224010400  224011400      5       2  150064       3.6324   0.00014041
enh41259    1  224012400  224013400      1       1  150064       3.5115    0.0002228
enh41261    1  224017000  224018000      2       1  150064       2.7647    0.0028489
enh41262    1  224018600  224019600      6       3  150064       2.7035    0.0034309
enh41263    1  224021100  224022100      6       2  150064       2.6392    0.0041545
enh41265    1  224028000  224029000      2       1  150064       1.8336     0.033354
enh41294    1  224547100  224548100      5       2  150064       2.8665    0.0020749
enh41296    1  224566900  224567900      2       1  150064       2.4161    0.0078444
enh41297    1  224572200  224573200      2       1  150064       2.3403    0.0096331
enh41299    1  224589500  224590500      2       1  150064       2.3216     0.010128
enh41301    1  224615800  224616800      3       1  150064       2.3017     0.010676
enh41302    1  224624200  224625200      2       1  150064       2.4151    0.0078663
enh41303    1  224644300  224645300      4       2  150064       1.9456     0.025854
enh41305    1  224653100  224654100      3       1  150064       2.3639    0.0090409
enh41306    1  224685300  224686300      1       1  150064       2.0878      0.01841
enh41307    1  224690500  224691500      2       1  150064       2.2192     0.013236
enh41314    1  224922300  224923300      3       2  150064        2.023     0.021536
enh41318    1  225628700  225629700      1       1  150064       1.9171      0.02761
enh41330    1  225963300  225964300      2       1  150064       2.0387      0.02074
enh41340    1  226052200  226053200      2       1  150064       2.2461      0.01235
enh41343    1  226064300  226065300      3       1  150064       2.8898    0.0019273
enh41355    1  226145800  226146800      2       1  150064       2.3785    0.0086909
enh41358    1  226174500  226175500      1       1  150064       2.2489      0.01226
enh41361    1  226188500  226189500      2       1  150064       1.7091     0.043712
enh41368    1  226269800  226270800      2       1  150064       2.3561    0.0092342
enh41374    1  226311600  226312600      2       1  150064       2.9394    0.0016442
enh41386    1  226591100  226592100      3       2  150064       1.7182      0.04288
enh41387    1  226596000  226597000      5       2  150064       1.6976     0.044794
enh41393    1  226644300  226645300      2       1  150064        1.995      0.02302
enh41395    1  226673700  226674700      1       1  150064       2.5454     0.005457
enh41398    1  226820700  226821700      3       2  150064       1.9506      0.02555
enh41399    1  226824600  226825600      2       1  150064       2.2818     0.011252
enh41400    1  226828500  226829500      1       1  150064       2.8036     0.002527
enh41401    1  226835000  226836000      2       1  150064       1.9905     0.023269
enh41403    1  226846000  226847000      4       2  150064       2.1639     0.015236
enh41407    1  226858000  226859000      2       1  150064       1.8933     0.029158
enh41410    1  226872600  226873600      3       2  150064       2.0474     0.020309
enh41419    1  226908600  226909600      4       2  150064       1.7302       0.0418
enh41420    1  226928400  226929400      4       2  150064       2.5752    0.0050089
enh41421    1  226941000  226942000      2       1  150064       2.3069     0.010531
enh41422    1  226942600  226943600      3       2  150064       2.7891    0.0026424
enh41423    1  226951700  226952700      1       1  150064       2.1459      0.01594
enh41428    1  227014800  227015800      5       2  150064       2.1254     0.016775
enh41430    1  227069100  227070100      3       1  150064       2.1711     0.014964
enh41499    1  228800000  228801000      1       1  150064       2.0296       0.0212
enh41501    1  228870000  228871000      2       1  150064       1.8273     0.033824
enh41502    1  228873400  228874400      8       4  150064       1.8978     0.028863
enh41517    1  229056800  229057800      5       3  150064       1.6806     0.046416
enh41522    1  229162500  229163500      4       2  150064       1.8643     0.031138
enh41586    1  230240100  230241100      3       1  150064       3.9094   4.6264e-05
enh41587    1  230243200  230244200      5       3  150064       3.2921    0.0004972
enh41588    1  230245100  230246100      5       2  150064        3.781   7.8086e-05
enh41589    1  230247500  230248500      3       2  150064       4.1016   2.0518e-05
enh41590    1  230260300  230261300      1       1  150064       2.6648     0.003852
enh41591    1  230262700  230263700      4       2  150064       2.8018    0.0025407
enh41599    1  230321800  230322800      5       2  150064       1.7516     0.039924
enh41651    1  231558600  231559600      2       1  150064       2.0492     0.020222
enh41679    1  232593300  232594300      4       2  150064       2.3011     0.010693
enh41707    1  233426300  233427300      3       1  150064       1.6804     0.046444
enh41715    1  234306200  234307200      1       1  150064       1.9483      0.02569
enh41737    1  234611200  234612200     13       3  150064       1.8791     0.030116
enh41740    1  234626500  234627500      9       5  150064       2.6977    0.0034906
enh41741    1  234634300  234635300      7       3  150064       2.6283    0.0042902
enh41742    1  234635500  234636500      5       2  150064       2.8585    0.0021283
enh41771    1  235017300  235018300      6       2  150064       2.3523    0.0093283
enh41839    1  235805900  235806900      7       2  150064       1.9266     0.027012
enh41841    1  236000700  236001700      1       1  150064        2.169      0.01504
enh41883    1  236434200  236435200      1       1  150064        2.304      0.01061
enh41891    1  236665600  236666600      1       1  150064       1.7372      0.04118
enh41912    1  237575000  237576000      8       3  150064       2.3584    0.0091774
enh41915    1  239621200  239622200      1       1  150064       2.0099      0.02222
enh41918    1  239711500  239712500      4       2  150064       2.6604    0.0039025
enh41922    1  239867400  239868400      4       1  150064        1.672     0.047258
enh41942    1  241790300  241791300      6       3  150064        2.565    0.0051584
enh41954    1  243263900  243264900      1       1  150064       2.3843     0.008556
enh41955    1  243407200  243408200      1       1  150064       3.8631    5.598e-05
enh41956    1  243407600  243408600      1       1  150064       3.8631    5.598e-05
enh41957    1  243409900  243410900      2       1  150064       2.6922    0.0035494
enh41959    1  243414700  243415700      2       1  150064       3.2785   0.00052184
enh41960    1  243420600  243421600      2       1  150064       4.0095   3.0424e-05
enh41961    1  243421400  243422400      3       2  150064       3.5384   0.00020131
enh41963    1  243427500  243428500      2       1  150064       3.9425   4.0322e-05
enh41964    1  243432200  243433200      1       1  150064       4.8999    4.794e-07
enh41966    1  243450000  243451000      1       1  150064       4.8728    5.502e-07
enh41969    1  243579000  243580000      1       1  150064       3.9443    4.001e-05
enh41974    1  243645100  243646100      1       1  150064       4.8235    7.053e-07
enh41975    1  243646500  243647500      3       1  150064       3.6675   0.00012246
enh41977    1  243671000  243672000      1       1  150064       4.9877    3.055e-07
enh41978    1  243759800  243760800      1       1  150064       1.9669       0.0246
enh41980    1  243878200  243879200      2       1  150064       4.8436   6.3738e-07
enh41984    1  243894000  243895000      2       1  150064       3.8836   5.1468e-05
enh41987    1  243914500  243915500      2       1  150064        3.559   0.00018614
enh41988    1  243955500  243956500      2       1  150064       4.2876   9.0309e-06
enh41989    1  243966400  243967400      2       1  150064       3.3144   0.00045925
enh41991    1  243990700  243991700      3       1  150064       4.3839   5.8276e-06
enh41992    1  243994200  243995200      2       1  150064       4.2603   1.0209e-05
enh41995    1  244009700  244010700      1       1  150064        4.007    3.075e-05
enh41996    1  244014700  244015700      1       1  150064       3.3251     0.000442
enh42000    1  244237000  244238000      3       2  150064       1.9286     0.026888
enh42005    1  244402400  244403400      1       1  150064       2.0913      0.01825
enh42012    1  244486600  244487600      8       3  150064        2.285     0.011157
enh42019    1  244602500  244603500      4       2  150064       2.1017     0.017792
enh42023    1  244623200  244624200      1       1  150064       1.7102      0.04361
enh42028    1  244820200  244821200      3       2  150064       1.9286     0.026889
enh42052    1  246230600  246231600      7       3  150064       1.9767     0.024039
enh42057    1  246660500  246661500      2       1  150064        2.001     0.022697
enh42058    1  246671000  246672000     15       6  150064       2.1127     0.017313
enh42063    1  246743300  246744300      1       1  150064       1.7143      0.04324
enh42064    1  246747100  246748100      3       2  150064       1.8515     0.032047
enh42066    1  246749900  246750900      1       1  150064       1.7767      0.03781
enh42075    1  246861600  246862600      6       3  150064        1.869     0.030814
enh42076    1  246862400  246863400      5       3  150064       1.6525     0.049218
enh42110    1  247571700  247572700      9       5  150064       2.1815     0.014571
enh42132    1  249134700  249135700      1       1  150064       2.4173     0.007817
enh42134    1  249149700  249150700      4       1  150064       2.1194     0.017028
enh42136    1  249153700  249154700      1       1  150064       1.7791      0.03761
enh42141    1  249199200  249200200      1       1  150064       1.7708       0.0383
enh47602    2     941500     942500      3       2  150064       1.6449     0.049991
enh47603    2     969700     970700      6       2  150064       1.9771     0.024014
enh47622    2    2686000    2687000      2       1  150064       1.6794     0.046537
enh47628    2    3220700    3221700      2       1  150064       2.4225    0.0077066
enh47629    2    3226700    3227700      4       1  150064       2.5833    0.0048931
enh47630    2    3244700    3245700      4       2  150064       2.2355     0.012692
enh47631    2    3306900    3307900      2       1  150064       2.9139    0.0017848
enh47645    2    3624300    3625300     12       4  150064       1.9716     0.024329
enh47662    2    7050500    7051500      5       2  150064       3.1018   0.00096177
enh47663    2    7060700    7061700      7       3  150064       1.9392     0.026238
enh47664    2    7066200    7067200      5       3  150064       2.2311     0.012837
enh47678    2    7197500    7198500      2       1  150064       1.8773      0.03024
enh47683    2    7571500    7572500      1       1  150064       1.9847      0.02359
enh47685    2    7591400    7592400      2       1  150064       2.5784    0.0049632
enh47686    2    7608000    7609000      6       2  150064       3.0468    0.0011564
enh47687    2    7637100    7638100      2       1  150064       2.6045    0.0046004
enh47688    2    7638800    7639800      4       2  150064       2.0583     0.019781
enh47689    2    7655900    7656900      4       2  150064       2.3873    0.0084854
enh47725    2    8581800    8582800      2       1  150064       1.8783      0.03017
enh47729    2    8621400    8622400      2       1  150064       1.7478     0.040253
enh47736    2    8665500    8666500      2       1  150064       1.6534     0.049129
enh47738    2    8680500    8681500      1       1  150064       2.2897      0.01102
enh47749    2    8784500    8785500      4       2  150064        1.822     0.034225
enh47750    2    8797200    8798200      4       2  150064       1.9805     0.023821
enh47762    2    9401000    9402000      3       2  150064       2.3721    0.0088434
enh47779    2    9737100    9738100      4       2  150064       1.7737      0.03806
enh47814    2   10106400   10107400      1       1  150064       1.9689      0.02448
enh47817    2   10133600   10134600      7       2  150064       2.1175     0.017109
enh47871    2   10541700   10542700      5       2  150064         1.94     0.026189
enh47893    2   10948100   10949100      7       2  150064       1.9635     0.024792
enh47915    2   11596000   11597000      3       1  150064       1.6591     0.048552
enh47916    2   11602400   11603400      4       1  150064       1.8165     0.034648
enh47921    2   11883300   11884300      5       3  150064       1.7708     0.038296
enh47923    2   11891600   11892600      1       1  150064       2.1268      0.01672
enh47928    2   11914900   11915900      4       2  150064       2.0882     0.018391
enh47930    2   11918500   11919500      2       1  150064        1.751      0.03997
enh47932    2   11924700   11925700      2       1  150064       2.6214     0.004379
enh47940    2   12084600   12085600      5       3  150064       2.3953    0.0083023
enh47941    2   12085700   12086700      6       3  150064       2.3198     0.010175
enh47954    2   12268500   12269500      3       2  150064       2.0692     0.019264
enh47964    2   12427000   12428000      5       2  150064       1.6543     0.049033
enh47967    2   12450200   12451200      3       2  150064       1.6636     0.048098
enh47973    2   12559600   12560600      1       1  150064        2.065      0.01946
enh47988    2   12654300   12655300      3       1  150064       2.3348    0.0097762
enh47990    2   12687600   12688600      4       2  150064       1.8833      0.02983
enh47991    2   12695400   12696400      2       1  150064       1.8598     0.031459
enh47994    2   12765000   12766000      2       1  150064       2.7038    0.0034275
enh47995    2   12773600   12774600      2       1  150064       2.5566    0.0052857
enh47996    2   12776800   12777800      1       1  150064       3.2707    0.0005364
enh48018    2   15317600   15318600      3       2  150064        2.172      0.01493
enh48019    2   15440900   15441900      2       1  150064       2.0292     0.021221
enh48023    2   15698900   15699900      4       1  150064       1.8447     0.032539
enh48040    2   17932200   17933200      2       1  150064       1.9987     0.022823
enh48041    2   17936600   17937600      1       1  150064       2.1711      0.01496
enh48042    2   17937700   17938700      1       1  150064       2.0909      0.01827
enh48052    2   20069500   20070500      3       1  150064       1.7988     0.036026
enh48053    2   20092000   20093000      3       2  150064       1.8371     0.033098
enh48075    2   20773900   20774900      4       2  150064       2.8532    0.0021637
enh48076    2   20775500   20776500      4       2  150064       2.6957    0.0035118
enh48077    2   20776800   20777800      7       2  150064       2.2153     0.013371
enh48078    2   20779000   20780000      5       2  150064        2.807    0.0025006
enh48081    2   20841900   20842900      2       1  150064       2.2271      0.01297
enh48101    2   23984200   23985200      5       3  150064       2.0232     0.021528
enh48103    2   24114500   24115500      6       3  150064       1.9138     0.027824
enh48105    2   24125000   24126000      1       1  150064       2.0809      0.01872
enh48106    2   24127200   24128200      2       1  150064       2.0112     0.022153
enh48107    2   24127800   24128800      1       1  150064        2.071      0.01918
enh48109    2   24139300   24140300      3       2  150064       2.2082     0.013614
enh48113    2   24151200   24152200      2       1  150064       1.9116     0.027966
enh48114    2   24161500   24162500      1       1  150064       2.2362      0.01267
enh48139    2   24728400   24729400      2       1  150064       2.0495     0.020206
enh48145    2   24767100   24768100      3       2  150064       1.8898     0.029392
enh48146    2   24790900   24791900      2       1  150064       1.6719     0.047272
enh48152    2   24809200   24810200      1       1  150064       2.3914     0.008392
enh48153    2   24835900   24836900      2       1  150064       1.8495     0.032195
enh48155    2   24847200   24848200      1       1  150064       2.5504      0.00538
enh48158    2   24962600   24963600      1       1  150064       1.7705      0.03832
enh48173    2   25351400   25352400      6       3  150064        4.357    6.593e-06
enh48175    2   25384400   25385400      3       1  150064       4.1609   1.5851e-05
enh48177    2   25424800   25425800      2       1  150064       3.2021   0.00068214
enh48178    2   25427100   25428100      1       1  150064       2.3427     0.009572
enh48180    2   25432700   25433700      5       2  150064       3.6798   0.00011672
enh48181    2   25437700   25438700      2       1  150064       3.3209   0.00044866
enh48182    2   25439400   25440400      2       1  150064       3.4026   0.00033375
enh48188    2   25493900   25494900      2       1  150064       1.7127     0.043387
enh48189    2   25495200   25496200      2       1  150064        2.054     0.019988
enh48192    2   25509600   25510600      2       1  150064       2.1409      0.01614
enh48193    2   25514300   25515300      4       2  150064       2.7012    0.0034546
enh48195    2   25520500   25521500      1       1  150064       2.2963      0.01083
enh48197    2   25526300   25527300      4       2  150064       2.7383    0.0030879
enh48198    2   25532100   25533100      3       2  150064       3.4575   0.00027262
enh48199    2   25539100   25540100      2       1  150064        2.055      0.01994
enh48202    2   25554100   25555100      3       1  150064       1.6767     0.046798
enh48209    2   25598600   25599600      2       1  150064        4.143   1.7136e-05
enh48220    2   25887100   25888100      2       1  150064       1.8753     0.030376
enh48224    2   25941700   25942700      3       1  150064        2.181     0.014591
enh48228    2   25989800   25990800      2       1  150064       2.3221     0.010113
enh48229    2   26013500   26014500      5       3  150064       2.3199     0.010173
enh48230    2   26020500   26021500      4       2  150064        1.653     0.049163
enh48236    2   26054200   26055200      3       2  150064        1.725     0.042263
enh48239    2   26075500   26076500      4       2  150064       2.4398    0.0073475
enh48241    2   26084100   26085100      1       1  150064       1.8203      0.03436
enh48251    2   26214400   26215400      3       1  150064        3.715   0.00010161
enh48253    2   26230900   26231900      5       2  150064       1.8529     0.031951
enh48254    2   26254900   26255900      2       1  150064        2.286     0.011128
enh48256    2   26267400   26268400      2       1  150064       3.1104   0.00093416
enh48265    2   26303900   26304900      2       1  150064       1.9867     0.023479
enh48266    2   26308900   26309900      4       2  150064       2.0709     0.019183
enh48267    2   26320800   26321800      2       1  150064       2.9095      0.00181
enh48270    2   26401000   26402000      2       1  150064       2.4287     0.007577
enh48277    2   26523500   26524500      4       2  150064       2.0879     0.018405
enh48288    2   26699900   26700900      5       3  150064       2.7109    0.0033545
enh48293    2   26963500   26964500      3       1  150064        3.665   0.00012365
enh48294    2   26985800   26986800      2       1  150064       3.1708   0.00076023
enh48295    2   26989600   26990600      4       2  150064       3.0451     0.001163
enh48296    2   26991900   26992900      2       1  150064       3.1258   0.00088647
enh48297    2   26994400   26995400      3       1  150064        3.144   0.00083325
enh48301    2   27033100   27034100      2       1  150064       3.5217   0.00021442
enh48304    2   27254100   27255100      1       1  150064       3.0193     0.001267
enh48306    2   27271800   27272800      2       1  150064       3.4335   0.00029787
enh48307    2   27291700   27292700      1       1  150064       2.9839     0.001423
enh48308    2   27295300   27296300      1       1  150064       2.9142     0.001783
enh48309    2   27297500   27298500      3       1  150064       2.5994    0.0046699
enh48312    2   27307500   27308500      2       1  150064       2.5213    0.0058457
enh48313    2   27310200   27311200      2       1  150064       2.2794     0.011321
enh48316    2   27345100   27346100      1       1  150064       3.0392     0.001186
enh48318    2   27355200   27356200      2       1  150064       2.4193    0.0077762
enh48321    2   27432300   27433300      6       3  150064       2.0871     0.018438
enh48324    2   27441300   27442300      7       3  150064       2.4104    0.0079678
enh48327    2   27525400   27526400      1       1  150064       2.1382      0.01625
enh48328    2   27543900   27544900      2       1  150064       1.9898     0.023304
enh48333    2   27595400   27596400      3       1  150064       2.8339    0.0022989
enh48335    2   27604200   27605200      1       1  150064       3.0578     0.001115
enh48336    2   27613000   27614000      2       1  150064       2.5729    0.0050429
enh48338    2   27620600   27621600      2       1  150064       4.2295   1.1708e-05
enh48340    2   27626200   27627200      2       1  150064       2.9223    0.0017372
enh48342    2   27632800   27633800      2       1  150064       2.0799     0.018769
enh48344    2   27654600   27655600      1       1  150064       3.2276    0.0006242
enh48345    2   27664700   27665700      1       1  150064       3.1687    0.0007655
enh48346    2   27711200   27712200      4       2  150064       3.6298   0.00014183
enh48350    2   27821600   27822600      1       1  150064       2.1959      0.01405
enh48355    2   27906100   27907100      2       1  150064       1.7749     0.037961
enh48358    2   27958700   27959700      2       1  150064       3.4552   0.00027493
enh48359    2   27988000   27989000      1       1  150064       4.1169     1.92e-05
enh48360    2   27988800   27989800      3       2  150064       4.4211   4.9099e-06
enh48361    2   27993400   27994400      1       1  150064       3.8587      5.7e-05
enh48363    2   27999900   28000900      2       1  150064       3.7915   7.4862e-05
enh48364    2   28000700   28001700      2       1  150064       3.7777   7.9155e-05
enh48365    2   28115400   28116400      3       1  150064       1.7546     0.039666
enh48368    2   28142800   28143800      1       1  150064       3.6355    0.0001387
enh48371    2   28188500   28189500      3       2  150064       3.2273   0.00062488
enh48372    2   28202500   28203500      2       1  150064         4.51   3.2416e-06
enh48374    2   28212100   28213100      4       2  150064       2.4101    0.0079733
enh48389    2   28601500   28602500      4       2  150064       2.2538     0.012105
enh48390    2   28612000   28613000      1       1  150064        2.969     0.001494
enh48392    2   28629700   28630700      4       2  150064       1.9916      0.02321
enh48393    2   28633900   28634900      3       2  150064       2.4714    0.0067293
enh48394    2   28645300   28646300      2       1  150064       1.8966     0.028941
enh48395    2   28647600   28648600      4       2  150064       3.4242    0.0003083
enh48396    2   28653100   28654100      1       1  150064       2.2089      0.01359
enh48398    2   28657000   28658000      2       1  150064       2.5168    0.0059216
enh48423    2   29032300   29033300      3       1  150064       3.1758   0.00074719
enh48424    2   29043900   29044900      4       2  150064       3.1709   0.00075972
enh48425    2   29087000   29088000      4       2  150064       3.0291    0.0012265
enh48426    2   29087600   29088600      5       1  150064       2.9588    0.0015444
enh48427    2   29089500   29090500      1       1  150064        2.516     0.005934
enh48428    2   29093800   29094800      4       2  150064       1.9209      0.02737
enh48432    2   29179100   29180100      3       2  150064       1.8047      0.03556
enh48439    2   29257200   29258200      5       2  150064       1.7446      0.04053
enh48444    2   29411700   29412700      3       2  150064       3.2793   0.00052031
enh48454    2   30447000   30448000      4       1  150064       2.0073      0.02236
enh48455    2   30449900   30450900      1       1  150064       2.0427      0.02054
enh48479    2   30589000   30590000      1       1  150064       1.8188      0.03447
enh48513    2   31547400   31548400      2       1  150064       1.6604     0.048421
enh48525    2   32181200   32182200      2       1  150064       1.9275     0.026958
enh48533    2   32236600   32237600      3       2  150064       2.2825     0.011229
enh48585    2   36117400   36118400      7       2  150064       2.7126    0.0033374
enh48598    2   36688100   36689100      2       1  150064       2.0103     0.022198
enh48599    2   36822500   36823500      7       2  150064       2.0295     0.021202
enh48602    2   37011800   37012800      1       1  150064        1.806      0.03546
enh48603    2   37019800   37020800      3       2  150064       2.7571    0.0029155
enh48604    2   37027400   37028400      6       3  150064       2.9952    0.0013715
enh48606    2   37116700   37117700      2       1  150064       2.0112     0.022153
enh48608    2   37153900   37154900      4       2  150064       2.4683    0.0067873
enh48609    2   37178300   37179300      4       2  150064        1.784     0.037209
enh48613    2   37194600   37195600      1       1  150064       2.9809     0.001437
enh48614    2   37232100   37233100      3       2  150064       1.9022     0.028573
enh48615    2   37238100   37239100      5       2  150064       2.4336    0.0074752
enh48620    2   37317000   37318000      4       2  150064       2.4554    0.0070363
enh48621    2   37376000   37377000      5       2  150064       2.0573     0.019826
enh48625    2   37422600   37423600      1       1  150064       3.5202    0.0002156
enh48629    2   37453300   37454300      7       3  150064       3.6671   0.00012267
enh48631    2   37460200   37461200      6       2  150064       2.7139    0.0033245
enh48632    2   37470600   37471600      1       1  150064       3.2918    0.0004978
enh48633    2   37532300   37533300      4       2  150064       2.8422    0.0022401
enh48634    2   37534200   37535200      5       2  150064       3.3974   0.00034015
enh48635    2   37539000   37540000      5       2  150064       4.0551    2.506e-05
enh48636    2   37545200   37546200      1       1  150064       3.9736     3.54e-05
enh48637    2   37548500   37549500      3       1  150064       3.5822   0.00017033
enh48638    2   37570700   37571700      6       3  150064       2.2071     0.013653
enh48639    2   37572500   37573500      7       4  150064       2.4225    0.0077074
enh48640    2   37575800   37576800      4       2  150064       3.7985   7.2776e-05
enh48642    2   37616100   37617100      1       1  150064       1.6582      0.04864
enh48644    2   37641400   37642400      4       2  150064       2.1762      0.01477
enh48688    2   38209100   38210100      2       1  150064        1.731     0.041726
enh48704    2   38605000   38606000      5       3  150064       1.8909     0.029318
enh48741    2   38928800   38929800      2       1  150064       2.6164    0.0044437
enh48745    2   38942700   38943700      4       2  150064       3.0991   0.00097046
enh48747    2   38964200   38965200      3       1  150064       2.2612     0.011875
enh48748    2   38967800   38968800      1       1  150064       2.2486      0.01227
enh48751    2   38980500   38981500      3       1  150064       1.8303     0.033603
enh48752    2   38981800   38982800      4       2  150064       2.3701    0.0088909
enh48753    2   39004200   39005200      3       1  150064       2.4957    0.0062859
enh48754    2   39033200   39034200      2       1  150064       2.1226     0.016894
enh48755    2   39058200   39059200      5       1  150064       2.0829      0.01863
enh48757    2   39100800   39101800      5       2  150064        1.763     0.038954
enh48770    2   39320400   39321400      3       1  150064       1.6751     0.046955
enh48771    2   39322100   39323100      1       1  150064       1.6606       0.0484
enh48775    2   39332100   39333100      1       1  150064       1.7608      0.03914
enh48785    2   39442800   39443800      2       1  150064        2.362    0.0090875
enh48786    2   39445400   39446400      7       2  150064       2.6756    0.0037293
enh48787    2   39454800   39455800      3       2  150064       1.8022     0.035754
enh48807    2   40003400   40004400      1       1  150064       2.1843      0.01447
enh48812    2   40715100   40716100      4       2  150064       1.9466     0.025791
enh48819    2   42067200   42068200      2       1  150064        2.308       0.0105
enh48820    2   42068600   42069600      5       1  150064       2.4789    0.0065887
enh48898    2   43253800   43254800      9       3  150064       1.8785     0.030155
enh48915    2   43374400   43375400      4       2  150064       1.6715     0.047307
enh48917    2   43389400   43390400      6       2  150064       1.7241     0.042346
enh48947    2   43787800   43788800      3       1  150064       1.9742     0.024177
enh48948    2   43789200   43790200      4       2  150064       1.6827     0.046216
enh48949    2   43793100   43794100      3       1  150064       1.6593     0.048524
enh48977    2   44422200   44423200      2       1  150064       1.8623     0.031283
enh48980    2   44426800   44427800      2       1  150064       1.9294      0.02684
enh48981    2   44432600   44433600      2       1  150064       2.2947     0.010876
enh48984    2   44470700   44471700      1       1  150064       2.2331      0.01277
enh48994    2   44843100   44844100      2       1  150064       1.6666     0.047799
enh49003    2   45811000   45812000      1       1  150064       2.0317      0.02109
enh49011    2   45951100   45952100      3       2  150064       1.8721     0.030598
enh49045    2   46704400   46705400      6       3  150064       1.7424     0.040721
enh49047    2   46727500   46728500      2       1  150064       2.1232     0.016868
enh49050    2   46772700   46773700      1       1  150064       1.6782      0.04665
enh49099    2   47394700   47395700      2       1  150064       2.3168     0.010257
enh49111    2   47748800   47749800      3       2  150064       1.8383     0.033008
enh49112    2   47979100   47980100      3       2  150064       1.6925     0.045279
enh49113    2   47994800   47995800      2       1  150064       2.2832     0.011209
enh49115    2   48012000   48013000      7       3  150064       2.4957    0.0062859
enh49117    2   48016800   48017800      4       2  150064       3.0213    0.0012584
enh49118    2   48071900   48072900      1       1  150064       2.2486      0.01227
enh49121    2   48083100   48084100      1       1  150064        2.231      0.01284
enh49122    2   48086900   48087900      2       1  150064       1.7523     0.039858
enh49123    2   48088900   48089900      2       1  150064       1.8897     0.029399
enh49124    2   48095600   48096600      2       1  150064       2.5494    0.0053952
enh49126    2   48106800   48107800      3       2  150064       1.6743     0.047037
enh49129    2   48120400   48121400      3       1  150064       2.1945     0.014099
enh49130    2   48128300   48129300      1       1  150064       2.6035     0.004614
enh49132    2   48144600   48145600      2       1  150064       2.6178    0.0044254
enh49136    2   48340700   48341700      1       1  150064       2.0415       0.0206
enh49138    2   48371900   48372900      1       1  150064       1.9537      0.02537
enh49139    2   48448000   48449000      3       2  150064       1.7069     0.043918
enh49140    2   48462900   48463900      4       2  150064       2.0048     0.022492
enh49141    2   48468400   48469400      2       1  150064        2.833    0.0023054
enh49144    2   48539200   48540200      3       1  150064       2.7455    0.0030207
enh49145    2   48553400   48554400      3       2  150064       3.1743   0.00075103
enh49146    2   48565100   48566100      4       1  150064       2.6868     0.003607
enh49147    2   48566100   48567100      3       1  150064       3.1904   0.00071027
enh49148    2   48568500   48569500      5       2  150064       3.3176   0.00045403
enh49149    2   48571800   48572800      6       2  150064       2.0167     0.021866
enh49150    2   48572900   48573900      5       3  150064       4.3652   6.3512e-06
enh49152    2   48581700   48582700      2       1  150064       1.8453     0.032498
enh49153    2   48585400   48586400      5       3  150064       1.9052     0.028378
enh49154    2   48622700   48623700      4       2  150064       2.1457     0.015947
enh49155    2   48642300   48643300      5       3  150064       2.5089    0.0060555
enh49157    2   48646900   48647900      5       3  150064       1.6782      0.04665
enh49158    2   48647700   48648700      3       2  150064       2.8124    0.0024586
enh49160    2   48671000   48672000      6       2  150064        1.709     0.043722
enh49161    2   48674100   48675100      3       2  150064        2.315     0.010305
enh49163    2   48688500   48689500      5       2  150064       1.7908     0.036665
enh49164    2   48736100   48737100      2       1  150064       2.8269      0.00235
enh49167    2   48801700   48802700      6       3  150064       1.8939     0.029118
enh49169    2   50719100   50720100      1       1  150064       3.0002     0.001349
enh49171    2   53978300   53979300      2       1  150064       2.6112    0.0045118
enh49172    2   53995700   53996700      4       2  150064       2.0615     0.019627
enh49173    2   54011000   54012000      1       1  150064        3.377    0.0003664
enh49174    2   54015900   54016900      3       1  150064       2.7678    0.0028214
enh49175    2   54017200   54018200      2       1  150064       2.5482    0.0054133
enh49178    2   54172100   54173100      2       1  150064       1.7235     0.042399
enh49179    2   54176400   54177400      4       2  150064       2.1102     0.017419
enh49182    2   54185200   54186200      4       2  150064       1.7495     0.040102
enh49183    2   54187200   54188200      4       2  150064       2.2127      0.01346
enh49184    2   54188300   54189300      2       1  150064       2.4166    0.0078321
enh49190    2   54240900   54241900      5       2  150064       2.0607     0.019664
enh49191    2   54267900   54268900      1       1  150064       3.6393    0.0001367
enh49192    2   54275100   54276100      2       1  150064       2.0324     0.021057
enh49193    2   54280700   54281700      2       1  150064       2.1753     0.014802
enh49194    2   54320100   54321100      6       2  150064       2.4755    0.0066519
enh49196    2   54330700   54331700      4       2  150064       2.5832    0.0048945
enh49197    2   54341200   54342200      5       2  150064        2.161     0.015346
enh49200    2   54648700   54649700      3       1  150064       2.7942    0.0026017
enh49204    2   54749500   54750500      4       2  150064       2.0293     0.021213
enh49205    2   54756700   54757700      5       3  150064       2.1516     0.015715
enh49210    2   54803800   54804800      4       2  150064       1.7048     0.044117
enh49211    2   54810500   54811500      1       1  150064       1.7041      0.04418
enh49213    2   54820100   54821100      2       1  150064       2.1912     0.014219
enh49214    2   54826100   54827100      2       1  150064       1.7435     0.040623
enh49215    2   54829700   54830700      9       4  150064       1.8184     0.034503
enh49216    2   54832600   54833600      4       2  150064       1.9923      0.02317
enh49219    2   54845500   54846500      4       2  150064       2.6634    0.0038682
enh49220    2   54861300   54862300      6       3  150064       2.3214     0.010132
enh49223    2   54907400   54908400      8       4  150064       2.6705    0.0037871
enh49235    2   55222400   55223400      5       2  150064       2.7688     0.002813
enh49241    2   55251100   55252100      4       2  150064       2.6032    0.0046173
enh49242    2   55259900   55260900      3       2  150064       1.6851     0.045988
enh49243    2   55264000   55265000      3       2  150064       1.7492     0.040128
enh49246    2   55273900   55274900      1       1  150064       1.7422      0.04074
enh49267    2   55643500   55644500      7       3  150064        1.684     0.046086
enh49285    2   57947700   57948700      2       1  150064       3.8989   4.8315e-05
enh49286    2   57986600   57987600      2       1  150064       5.8555    2.378e-09
enh49287    2   58135700   58136700      3       2  150064       5.3352   4.7723e-08
enh49288    2   58249900   58250900      4       1  150064       2.5523      0.00535
enh49290    2   58269300   58270300      2       1  150064       3.1586   0.00079263
enh49292    2   58275700   58276700      1       1  150064       1.7172      0.04297
enh49296    2   58335100   58336100      3       2  150064       4.7541   9.9663e-07
enh49298    2   58464800   58465800      2       1  150064       4.6671   1.5271e-06
enh49299    2   58466200   58467200      2       1  150064       2.1378     0.016265
enh49300    2   58468600   58469600      2       1  150064       2.0489     0.020238
enh49301    2   60113800   60114800      4       2  150064       1.7552      0.03961
enh49305    2   60578800   60579800      6       2  150064       1.8978     0.028861
enh49311    2   60739000   60740000      1       1  150064        2.438     0.007384
enh49312    2   60742400   60743400      4       2  150064       2.1759     0.014781
enh49313    2   60755000   60756000      3       2  150064       2.0133      0.02204
enh49320    2   61032800   61033800      2       1  150064        1.982     0.023739
enh49351    2   61583400   61584400      3       2  150064       2.0802     0.018755
enh49353    2   61592100   61593100      3       2  150064       1.6989     0.044671
enh49356    2   61641200   61642200      2       1  150064       3.0287     0.001228
enh49361    2   61658100   61659100      1       1  150064       3.1069    0.0009454
enh49363    2   61666400   61667400      1       1  150064       3.3974    0.0003401
enh49366    2   61676100   61677100      3       2  150064       2.8444    0.0022248
enh49401    2   62638400   62639400      2       1  150064       1.9074     0.028233
enh49403    2   62684400   62685400      1       1  150064       1.9612      0.02493
enh49404    2   62701500   62702500      3       2  150064       1.8237     0.034096
enh49405    2   62702700   62703700      3       2  150064       2.7505    0.0029754
enh49407    2   62733400   62734400      3       1  150064       2.8021    0.0025387
enh49409    2   62934700   62935700      1       1  150064       3.1879    0.0007165
enh49441    2   64291000   64292000      2       1  150064       1.9995     0.022775
enh49478    2   64749400   64750400      2       1  150064        1.778     0.037704
enh49575    2   67623400   67624400      1       1  150064       1.8751      0.03039
enh49590    2   68415200   68416200      1       1  150064       2.8012     0.002546
enh49591    2   68416300   68417300      3       2  150064       2.2009     0.013872
enh49593    2   68422500   68423500      7       3  150064       2.3469     0.009465
enh49598    2   68433200   68434200      2       1  150064       2.3133     0.010352
enh49600    2   68450700   68451700      2       1  150064       2.5854    0.0048631
enh49602    2   68482000   68483000      5       3  150064       2.0079     0.022329
enh49621    2   68679700   68680700      4       2  150064       2.3063     0.010547
enh49648    2   69029100   69030100      4       1  150064       1.9346     0.026517
enh49658    2   69534400   69535400      1       1  150064       2.2815      0.01126
enh49666    2   69662400   69663400      1       1  150064       2.0166      0.02187
enh49712    2   69969800   69970800      3       1  150064        2.275     0.011453
enh49716    2   69997000   69998000      1       1  150064       1.7877      0.03691
enh49718    2   70016800   70017800      5       2  150064       1.7414     0.040805
enh49722    2   70055300   70056300      4       2  150064       2.1088      0.01748
enh49725    2   70120000   70121000      3       1  150064       1.6926     0.045261
enh49727    2   70124500   70125500      1       1  150064       1.9816      0.02376
enh49728    2   70127900   70128900      2       1  150064       1.9686       0.0245
enh49731    2   70145200   70146200      5       1  150064       1.7903     0.036703
enh49732    2   70150100   70151100      2       1  150064       1.6862      0.04588
enh49733    2   70154800   70155800      1       1  150064       1.7118      0.04347
enh49739    2   70184700   70185700      2       1  150064       2.1927     0.014166
enh49740    2   70191300   70192300      1       1  150064       2.1937      0.01413
enh49743    2   70229200   70230200      1       1  150064       1.7059      0.04401
enh49750    2   70295500   70296500      4       1  150064       1.9131     0.027865
enh49773    2   70469900   70470900      2       1  150064       1.7034     0.044247
enh49776    2   70486700   70487700      2       1  150064       1.6595     0.048504
enh49777    2   70491600   70492600      1       1  150064       1.7083      0.04379
enh49779    2   70516500   70517500      1       1  150064       1.7066      0.04395
enh49782    2   70527200   70528200      3       1  150064       1.9679     0.024542
enh49793    2   70883500   70884500      6       3  150064        2.599    0.0046749
enh49809    2   71250600   71251600      7       2  150064       1.7123     0.043419
enh49822    2   71579200   71580200      3       1  150064       1.7677     0.038558
enh49823    2   71645400   71646400      5       2  150064       3.2015   0.00068363
enh49824    2   71646000   71647000      5       2  150064        2.067     0.019366
enh49825    2   71676200   71677200      3       2  150064       3.3264   0.00043991
enh49836    2   73260900   73261900      4       2  150064       4.6879   1.3799e-06
enh49837    2   73295700   73296700      1       1  150064       3.5033    0.0002298
enh49841    2   73330000   73331000      5       2  150064        3.059    0.0011102
enh49842    2   73333600   73334600      1       1  150064       3.2959    0.0004906
enh49843    2   73334900   73335900      1       1  150064       3.2939     0.000494
enh49844    2   73336700   73337700      3       1  150064       3.0143    0.0012878
enh49846    2   73439100   73440100      2       1  150064       3.0255    0.0012412
enh49847    2   73439800   73440800      2       1  150064       2.4099    0.0079777
enh49848    2   73442100   73443100      4       2  150064       2.4479     0.007184
enh49855    2   73611500   73612500      2       1  150064       3.7349   9.3901e-05
enh49856    2   73614600   73615600      1       1  150064       3.1555    0.0008012
enh49862    2   74058100   74059100      3       2  150064       2.4619    0.0069097
enh49882    2   74226900   74227900      1       1  150064       2.0135      0.02203
enh49886    2   74247800   74248800      1       1  150064       2.1868      0.01438
enh49888    2   74252400   74253400      3       2  150064       2.5212    0.0058484
enh49890    2   74256900   74257900      3       2  150064        3.014    0.0012892
enh49892    2   74266300   74267300      1       1  150064        3.108    0.0009418
enh49893    2   74272200   74273200      2       1  150064       2.4259    0.0076357
enh49894    2   74278400   74279400      2       1  150064       2.1009     0.017825
enh49895    2   74279400   74280400      5       2  150064       1.9519     0.025474
enh49898    2   74306800   74307800      1       1  150064       2.8324      0.00231
enh49907    2   74428300   74429300      2       1  150064        2.288     0.011069
enh49925    2   74697700   74698700      1       1  150064       2.0558       0.0199
enh49941    2   74968000   74969000      6       1  150064       1.8074     0.035354
enh49982    2   84877600   84878600      2       1  150064        2.002      0.02264
enh49991    2   84984100   84985100      1       1  150064       1.6735      0.04711
enh49998    2   85056600   85057600      3       1  150064       2.3129     0.010363
enh49999    2   85061600   85062600      3       2  150064       2.4427    0.0072888
enh50062    2   85637800   85638800      3       1  150064       3.2094   0.00066513
enh50064    2   85644600   85645600      5       2  150064       3.2498   0.00057749
enh50065    2   85646700   85647700      5       3  150064       1.9963     0.022953
enh50067    2   85654900   85655900      4       2  150064       2.6035    0.0046137
enh50088    2   85839400   85840400      1       1  150064       1.8344       0.0333
enh50090    2   85845200   85846200      1       1  150064       2.0794      0.01879
enh50124    2   86295100   86296100      4       2  150064       2.1463     0.015923
enh50163    2   86974800   86975800      2       1  150064       2.5472    0.0054289
enh50164    2   87010400   87011400      1       1  150064       2.1132      0.01729
enh50165    2   87011800   87012800      3       1  150064       1.7303     0.041784
enh50169    2   87053800   87054800      4       1  150064       2.0795     0.018785
enh50232    2   88917300   88918300      2       1  150064       1.7497     0.040086
enh50281    2   96821900   96822900      1       1  150064       1.9965      0.02294
enh50284    2   96830700   96831700      1       1  150064        1.833       0.0334
enh50291    2   96872000   96873000      2       1  150064       2.6324    0.0042391
enh50292    2   96875500   96876500      1       1  150064       3.9123    4.571e-05
enh50296    2   96911900   96912900      3       2  150064        2.309     0.010472
enh50299    2   96927800   96928800      1       1  150064        3.299    0.0004851
enh50303    2   96982900   96983900      1       1  150064       2.6038      0.00461
enh50304    2   96988000   96989000      1       1  150064       2.8722     0.002038
enh50307    2   96999400   97000400      3       2  150064       2.1756     0.014792
enh50309    2   97006000   97007000      1       1  150064       3.2916    0.0004981
enh50327    2   97219100   97220100      2       1  150064       2.1345     0.016403
enh50329    2   97259700   97260700      1       1  150064       1.6771      0.04676
enh50335    2   97406200   97407200      1       1  150064       1.9779      0.02397
enh50336    2   97408200   97409200      2       1  150064       2.0371     0.020821
enh50337    2   97424800   97425800      3       1  150064        2.197     0.014011
enh50338    2   97430400   97431400      1       1  150064        2.061      0.01965
enh50340    2   97438400   97439400      2       1  150064       2.9396    0.0016433
enh50341    2   97439900   97440900      2       1  150064       2.1376     0.016273
enh50345    2   97476400   97477400      1       1  150064        2.391     0.008401
enh50349    2   97504200   97505200      1       1  150064       2.0077      0.02234
enh50351    2   97521600   97522600      1       1  150064       2.0007      0.02271
enh50353    2   97532100   97533100      1       1  150064       2.6807     0.003673
enh50354    2   97536600   97537600      2       1  150064       1.9317     0.026699
enh50355    2   97539700   97540700      3       1  150064       2.9134    0.0017877
enh50359    2   97558900   97559900      4       2  150064       2.7063    0.0034016
enh50360    2   97561300   97562300      6       2  150064       2.3819    0.0086126
enh50362    2   97577600   97578600      4       2  150064       3.6822   0.00011562
enh50366    2   97606300   97607300      2       1  150064       3.1987   0.00069024
enh50376    2   97760900   97761900      5       1  150064       2.6068      0.00457
enh50377    2   98260900   98261900      3       1  150064       2.6678    0.0038176
enh50381    2   98289800   98290800      2       1  150064       1.8963     0.028959
enh50383    2   98327100   98328100      3       1  150064       1.6724     0.047225
enh50384    2   98337500   98338500      1       1  150064       2.4059     0.008066
enh50386    2   98347500   98348500      2       1  150064       1.9532     0.025396
enh50389    2   98362300   98363300      3       1  150064       2.8343    0.0022961
enh50393    2   98486900   98487900      3       2  150064       1.7134     0.043321
enh50397    2   98549000   98550000      1       1  150064       2.9123     0.001794
enh50404    2   98579200   98580200      4       1  150064       1.8022     0.035761
enh50405    2   98585000   98586000      2       1  150064        2.231     0.012841
enh50406    2   98596300   98597300      4       2  150064       2.0347     0.020938
enh50408    2   98607000   98608000      2       1  150064       3.0585    0.0011121
enh50409    2   98609100   98610100      1       1  150064       2.9188     0.001757
enh50410    2   98612900   98613900      3       1  150064       2.9854     0.001416
enh50416    2   99029000   99030000      1       1  150064        1.811      0.03507
enh50418    2   99069600   99070600      2       1  150064       1.7949     0.036333
enh50420    2   99078600   99079600      1       1  150064         1.86      0.03144
enh50427    2   99120800   99121800      1       1  150064       1.8763      0.03031
enh50432    2   99205000   99206000      1       1  150064       1.8569      0.03166
enh50434    2   99227200   99228200      1       1  150064       1.8062      0.03544
enh50435    2   99231500   99232500      2       1  150064        1.732     0.041635
enh50503    2  100443700  100444700      3       1  150064       2.2485     0.012274
enh50535    2  101364100  101365100      4       2  150064       2.3063     0.010548
enh50538    2  101540900  101541900      4       2  150064       1.7805     0.037497
enh50551    2  101867700  101868700      3       2  150064       1.9112     0.027987
enh50554    2  101886700  101887700      4       1  150064       2.4483    0.0071775
enh50556    2  101889200  101890200      1       1  150064       2.5485      0.00541
enh50559    2  101918500  101919500      1       1  150064       2.3392     0.009663
enh50566    2  101966600  101967600      1       1  150064       1.6514      0.04933
enh50628    2  102697400  102698400      3       2  150064       1.9884     0.023382
enh50631    2  102726900  102727900     10       2  150064        2.932    0.0016842
enh50633    2  102754300  102755300      1       1  150064       2.8171     0.002423
enh50634    2  102757200  102758200      5       2  150064       2.1286     0.016643
enh50637    2  102801300  102802300      5       2  150064       1.8727     0.030552
enh50639    2  102804200  102805200      4       2  150064       1.8226     0.034185
enh50640    2  102813800  102814800      6       2  150064       1.9777     0.023982
enh50667    2  103221000  103222000      2       1  150064        1.996     0.022969
enh50669    2  103351000  103352000      3       1  150064       2.6778    0.0037058
enh50670    2  103354000  103355000      2       1  150064       1.7864     0.037021
enh50673    2  104995700  104996700      2       1  150064       2.1938     0.014123
enh50686    2  105929300  105930300      4       2  150064       2.1966     0.014025
enh50694    2  105964200  105965200      2       1  150064        1.992     0.023184
enh50695    2  105977200  105978200      4       2  150064        1.759     0.039292
enh50701    2  106084700  106085700      2       1  150064       1.6794     0.046533
enh50706    2  106350200  106351200      5       3  150064       1.9054     0.028365
enh50709    2  106368100  106369100      2       1  150064       1.8798     0.030067
enh50734    2  106478800  106479800      1       1  150064       1.6642      0.04804
enh50769    2  106764800  106765800      1       1  150064       1.7123      0.04342
enh50789    2  109146700  109147700      5       2  150064       1.8638     0.031178
enh50791    2  109149000  109150000      1       1  150064        1.995      0.02302
enh50798    2  109200000  109201000      3       2  150064       2.3212     0.010138
enh50807    2  109227900  109228900      4       2  150064       1.7673     0.038585
enh50808    2  109232000  109233000      2       1  150064       1.9562     0.025221
enh50812    2  109248600  109249600      1       1  150064       2.0836       0.0186
enh50840    2  109645100  109646100      1       1  150064       2.0359      0.02088
enh50850    2  109750800  109751800      2       1  150064       1.8365     0.033142
enh50867    2  110271300  110272300      3       2  150064        3.763   8.3956e-05
enh50868    2  110365400  110366400      1       1  150064       3.0332      0.00121
enh50869    2  110366300  110367300      4       2  150064       2.8395    0.0022591
enh50870    2  110367100  110368100      3       2  150064       2.9346      0.00167
enh50871    2  110393800  110394800      3       1  150064       2.5283    0.0057301
enh50872    2  110395300  110396300      3       1  150064        2.386    0.0085156
enh50884    2  111584700  111585700      3       2  150064       3.2695   0.00053868
enh50890    2  111631000  111632000      1       1  150064       1.8392      0.03294
enh50903    2  111920000  111921000      1       1  150064       1.6997      0.04459
enh50919    2  112248600  112249600      2       1  150064       1.8909     0.029318
enh50923    2  112253100  112254100      2       1  150064       2.6208    0.0043864
enh50951    2  112931700  112932700      1       1  150064       1.6661      0.04785
enh50956    2  113009000  113010000      1       1  150064       2.5044     0.006133
enh50969    2  113343500  113344500      2       1  150064       2.0925     0.018195
enh51036    2  114081500  114082500      4       2  150064        1.824     0.034076
enh51052    2  114634400  114635400      4       2  150064       2.8604    0.0021153
enh51077    2  118849000  118850000      2       1  150064       1.8597     0.031465
enh51081    2  118926400  118927400      3       1  150064       1.9362     0.026422
enh51085    2  119066400  119067400      1       1  150064       2.1578      0.01547
enh51086    2  119068300  119069300      3       2  150064       3.8082   6.9992e-05
enh51170    2  122290400  122291400      2       1  150064        2.287     0.011099
enh51196    2  122511700  122512700      1       1  150064       1.8269      0.03386
enh51213    2  127518500  127519500      1       1  150064       1.9749      0.02414
enh51215    2  127533600  127534600      4       2  150064       2.4173    0.0078178
enh51225    2  127850700  127851700      1       1  150064       3.4108    0.0003239
enh51226    2  127885800  127886800      5       1  150064       2.0111     0.022158
enh51227    2  127942400  127943400      2       1  150064       1.8874     0.029551
enh51244    2  128222200  128223200      2       1  150064       1.7947     0.036347
enh51275    2  128612300  128613300      4       2  150064       1.6489     0.049579
enh51280    2  128782800  128783800      1       1  150064         1.67      0.04746
enh51281    2  128786200  128787200      2       1  150064       1.7097     0.043657
enh51312    2  131132900  131133900      1       1  150064       2.2931      0.01092
enh51315    2  131149400  131150400      1       1  150064       2.1072      0.01755
enh51323    2  131795800  131796800      1       1  150064       3.4569    0.0002732
enh51324    2  131798800  131799800      1       1  150064       3.4002    0.0003367
enh51325    2  131846600  131847600      2       1  150064       2.5232     0.005814
enh51326    2  131848200  131849200      3       2  150064       3.0545    0.0011272
enh51328    2  131860600  131861600      3       2  150064        2.808    0.0024925
enh51331    2  131872800  131873800      1       1  150064       3.2685    0.0005406
enh51333    2  131913400  131914400      2       1  150064        3.269   0.00053969
enh51334    2  131914100  131915100      1       1  150064       2.9712     0.001483
enh51348    2  134861900  134862900      1       1  150064       2.7339     0.003129
enh51349    2  134883200  134884200      2       1  150064       1.7535     0.039758
enh51351    2  134893200  134894200      1       1  150064       2.5116     0.006009
enh51353    2  134899800  134900800      3       1  150064        2.675    0.0037366
enh51369    2  134945900  134946900      4       2  150064       1.7673     0.038593
enh51418    2  135673800  135674800      2       1  150064       3.2002   0.00068677
enh51471    2  136929400  136930400      4       2  150064       2.3631    0.0090609
enh51474    2  136969500  136970500      3       2  150064       1.8839     0.029787
enh51495    2  143625700  143626700      2       1  150064       1.7656     0.038731
enh51506    2  143908400  143909400      4       2  150064       1.7781     0.037693
enh51510    2  143921800  143922800      4       2  150064       2.1165     0.017151
enh51520    2  143975200  143976200      1       1  150064       1.6554      0.04892
enh51522    2  143983800  143984800      1       1  150064       1.6692      0.04754
enh51537    2  144101900  144102900      2       1  150064       1.9167     0.027636
enh51540    2  144154100  144155100      3       2  150064       1.7015     0.044428
enh51552    2  144232800  144233800      1       1  150064       2.5366     0.005597
enh51571    2  144995300  144996300      2       1  150064       1.7785     0.037657
enh51578    2  145087400  145088400      2       1  150064       2.3347    0.0097797
enh51584    2  145198400  145199400      6       3  150064       2.3436    0.0095487
enh51589    2  145213900  145214900      3       1  150064       4.0622   2.4309e-05
enh51621    2  148248100  148249100      3       2  150064       2.7064    0.0034005
enh51622    2  148257400  148258400      2       1  150064       2.0445     0.020451
enh51632    2  148607500  148608500      2       1  150064       2.4078    0.0080234
enh51633    2  148616400  148617400      2       1  150064       2.2004     0.013891
enh51635    2  148620200  148621200      2       1  150064       1.6453     0.049952
enh51639    2  148741100  148742100      3       1  150064       1.7677     0.038559
enh51641    2  148747200  148748200      2       1  150064        1.652     0.049272
enh51653    2  149291300  149292300      2       1  150064       2.8176    0.0024192
enh51656    2  149309500  149310500      2       1  150064       2.9679     0.001499
enh51658    2  149325200  149326200      8       4  150064       2.9033    0.0018464
enh51678    2  149521800  149522800      2       1  150064       2.2395     0.012561
enh51682    2  149684800  149685800      2       1  150064        2.635    0.0042066
enh51685    2  150393100  150394100      3       1  150064       2.0073     0.022357
enh51687    2  150435900  150436900      1       1  150064       2.1749      0.01482
enh51691    2  150453600  150454600      3       2  150064       2.2572     0.011997
enh51692    2  150454200  150455200      2       1  150064       1.8358      0.03319
enh51703    2  152265400  152266400      4       2  150064       1.9389     0.026258
enh51705    2  152278900  152279900      2       1  150064       2.0002     0.022737
enh51709    2  152471000  152472000      1       1  150064       2.3234      0.01008
enh51723    2  152946000  152947000      3       1  150064       3.3436   0.00041349
enh51724    2  153022900  153023900      2       1  150064       2.3388    0.0096724
enh51725    2  153024400  153025400      3       2  150064       2.4514    0.0071142
enh51726    2  153025400  153026400      2       1  150064       2.4332     0.007482
enh51728    2  153029700  153030700      3       2  150064       3.2124   0.00065821
enh51730    2  153193300  153194300      4       1  150064       1.7064     0.043969
enh51731    2  153278100  153279100      1       1  150064       2.5947     0.004734
enh51732    2  153325300  153326300      1       1  150064        2.779     0.002726
enh51733    2  153468600  153469600      5       2  150064       1.8902     0.029367
enh51736    2  153551500  153552500      2       1  150064        2.609    0.0045403
enh51738    2  153555300  153556300      3       2  150064       2.5443    0.0054744
enh51739    2  153561000  153562000      3       1  150064       3.5168   0.00021839
enh51740    2  153563700  153564700      4       2  150064       2.8243    0.0023691
enh51743    2  153577800  153578800      3       1  150064       3.2738   0.00053058
enh51744    2  153585800  153586800      4       2  150064       2.2134     0.013433
enh51745    2  153587400  153588400      3       1  150064        1.949     0.025646
enh51750    2  157200300  157201300      1       1  150064       2.1432      0.01605
enh51751    2  157254900  157255900      2       1  150064       1.9594     0.025035
enh51821    2  159315600  159316600      5       3  150064       2.3756    0.0087603
enh51822    2  159316800  159317800      4       2  150064       3.1216    0.0008994
enh51823    2  159333000  159334000      4       1  150064       1.8241     0.034067
enh51824    2  159402700  159403700      5       3  150064       3.2124   0.00065824
enh51848    2  160576200  160577200      6       3  150064       2.6471    0.0040587
enh51849    2  160583400  160584400      5       2  150064       2.5796    0.0049456
enh51850    2  160596600  160597600      3       1  150064       2.6406    0.0041377
enh51851    2  160607200  160608200      1       1  150064       2.7531     0.002952
enh51854    2  160651400  160652400      4       2  150064       2.2215      0.01316
enh51855    2  160655200  160656200      3       1  150064       2.2473     0.012311
enh51857    2  160751900  160752900      4       2  150064       1.8617     0.031321
enh51864    2  161064100  161065100      2       1  150064       2.0777     0.018867
enh51924    2  161373000  161374000      4       2  150064       2.1235     0.016855
enh51928    2  161508400  161509400      2       1  150064       1.7171     0.042984
enh51930    2  161560500  161561500      4       2  150064       1.6628     0.048171
enh51937    2  161960400  161961400      4       2  150064       2.9174    0.0017649
enh51943    2  162015300  162016300      3       2  150064       3.6754   0.00011873
enh51946    2  162028800  162029800      3       2  150064       2.5399    0.0055443
enh51961    2  162802900  162803900      9       3  150064        2.905    0.0018362
enh51962    2  162810200  162811200      3       2  150064       4.0226   2.8775e-05
enh51963    2  162813800  162814800      4       2  150064       2.4532      0.00708
enh51964    2  162831700  162832700      3       2  150064       4.6092   2.0207e-06
enh51965    2  162835500  162836500      1       1  150064       4.8645    5.737e-07
enh51967    2  162851400  162852400      1       1  150064       3.3511    0.0004025
enh51968    2  162854900  162855900      1       1  150064        3.502    0.0002309
enh51971    2  162867200  162868200      3       1  150064       3.2388   0.00060024
enh51972    2  162871500  162872500      2       1  150064       3.3759   0.00036783
enh51974    2  162885500  162886500      1       1  150064       3.3731    0.0003716
enh51978    2  162919000  162920000      2       1  150064       1.7131     0.043345
enh51997    2  166730600  166731600      2       1  150064       2.6388    0.0041604
enh52000    2  166734000  166735000      4       2  150064       1.6601     0.048445
enh52001    2  166754000  166755000      2       1  150064       1.9638     0.024775
enh52003    2  166807300  166808300      3       2  150064       2.0156     0.021921
enh52004    2  166811400  166812400      3       1  150064       1.7245     0.042305
enh52016    2  169039900  169040900      3       1  150064       1.9404     0.026167
enh52037    2  169289800  169290800      3       1  150064         1.85      0.03216
enh52042    2  169315100  169316100      3       2  150064       2.2001     0.013901
enh52054    2  169374600  169375600      3       1  150064        1.888     0.029515
enh52055    2  169377700  169378700      2       1  150064       1.8727     0.030553
enh52057    2  169386200  169387200      3       1  150064       1.7742     0.038014
enh52058    2  169387700  169388700      1       1  150064       1.8059      0.03547
enh52059    2  169390600  169391600      7       3  150064       2.8472    0.0022052
enh52061    2  169399000  169400000      1       1  150064       3.4662    0.0002639
enh52073    2  169482200  169483200      4       2  150064       3.0976   0.00097563
enh52094    2  170428400  170429400      1       1  150064       2.0183      0.02178
enh52136    2  171873800  171874800      1       1  150064       2.0229      0.02154
enh52143    2  171944300  171945300      3       1  150064       2.1465     0.015916
enh52145    2  171951700  171952700      4       2  150064        1.851     0.032086
enh52148    2  171965900  171966900      2       1  150064       1.9548     0.025302
enh52149    2  171967800  171968800      2       1  150064       1.9916     0.023207
enh52150    2  171975400  171976400      3       1  150064       1.7744     0.037997
enh52151    2  171977600  171978600      2       1  150064       2.2772     0.011386
enh52152    2  171979700  171980700      3       1  150064       1.7495     0.040104
enh52155    2  171984900  171985900      4       2  150064       1.9911     0.023237
enh52163    2  172104900  172105900      5       2  150064       1.7973     0.036143
enh52180    2  172734800  172735800      1       1  150064       4.1989    1.341e-05
enh52189    2  172812400  172813400      7       3  150064        3.976   3.5049e-05
enh52193    2  172865300  172866300      5       2  150064       3.2481   0.00058082
enh52207    2  173138500  173139500      4       2  150064       2.4307    0.0075348
enh52208    2  173149800  173150800      7       2  150064        2.045     0.020425
enh52250    2  173999100  174000100      4       2  150064       1.8704     0.030713
enh52262    2  174763100  174764100      4       2  150064       1.8616     0.031328
enh52264    2  174793700  174794700      6       3  150064       1.9979     0.022866
enh52265    2  174805900  174806900      5       3  150064       2.3027     0.010649
enh52271    2  174896400  174897400      7       2  150064       2.5773    0.0049786
enh52276    2  175111200  175112200      2       1  150064       2.6259    0.0043211
enh52277    2  175113700  175114700      2       1  150064       3.0539    0.0011294
enh52288    2  175428000  175429000      4       2  150064       1.7464     0.040366
enh52289    2  175429800  175430800      1       1  150064       1.7249      0.04227
enh52291    2  175449100  175450100      5       2  150064       2.1565     0.015523
enh52292    2  175465300  175466300      2       1  150064        2.032     0.021077
enh52294    2  175468200  175469200      1       1  150064       2.3897     0.008432
enh52295    2  175470000  175471000      3       2  150064       2.5167    0.0059228
enh52296    2  175471600  175472600      3       2  150064       2.1201     0.016998
enh52303    2  175528400  175529400      2       1  150064        2.035     0.020925
enh52310    2  175552200  175553200      3       2  150064       2.5857    0.0048595
enh52317    2  175643900  175644900      1       1  150064       3.0873      0.00101
enh52323    2  175901100  175902100      6       2  150064       1.9787     0.023922
enh52338    2  177147600  177148600      1       1  150064       1.9747      0.02415
enh52341    2  177156100  177157100      2       1  150064       1.8023     0.035745
enh52383    2  178978800  178979800      4       2  150064       1.9436     0.025972
enh52399    2  179694300  179695300      3       2  150064       1.9507     0.025549
enh52417    2  180859700  180860700      4       1  150064       1.9568     0.025188
enh52418    2  180862000  180863000      5       2  150064       4.3163   7.9343e-06
enh52422    2  180872000  180873000      7       3  150064       3.1971    0.0006941
enh52424    2  181455500  181456500      2       1  150064       1.7404     0.040897
enh52442    2  182053200  182054200      1       1  150064       1.7348      0.04139
enh52476    2  182655300  182656300      4       2  150064       1.7244     0.042318
enh52498    2  188418800  188419800      2       1  150064       1.9497     0.025604
enh52514    2  190433500  190434500      2       1  150064       2.1181     0.017084
enh52521    2  190520400  190521400      3       2  150064       1.8317     0.033498
enh52540    2  191217400  191218400      2       1  150064       1.8348      0.03327
enh52542    2  191225500  191226500      5       2  150064       1.9241     0.027171
enh52544    2  191271200  191272200      5       2  150064       2.4158    0.0078514
enh52546    2  191279300  191280300      2       1  150064        1.876     0.030327
enh52547    2  191282300  191283300      2       1  150064       1.9204     0.027406
enh52548    2  191284900  191285900      4       2  150064       2.9454    0.0016127
enh52551    2  191297900  191298900      3       2  150064        2.257     0.012005
enh52554    2  191309400  191310400      3       2  150064       2.2746     0.011465
enh52556    2  191315800  191316800      2       1  150064       2.1403     0.016167
enh52560    2  191328800  191329800      3       2  150064       2.6303    0.0042649
enh52570    2  191400800  191401800      3       2  150064       1.7662     0.038684
enh52573    2  191439900  191440900      2       1  150064       2.1948     0.014088
enh52575    2  191463600  191464600      4       2  150064       2.4188    0.0077868
enh52577    2  191492800  191493800      2       1  150064       2.4091    0.0079953
enh52586    2  191534400  191535400      3       1  150064       1.9856      0.02354
enh52604    2  191828900  191829900      3       1  150064       1.8804     0.030025
enh52605    2  191832500  191833500      1       1  150064       2.1125      0.01732
enh52608    2  191850900  191851900      2       1  150064        1.812     0.034991
enh52610    2  191866300  191867300      3       2  150064       1.9588     0.025068
enh52619    2  191906100  191907100      1       1  150064       2.1558      0.01555
enh52620    2  191916500  191917500      2       1  150064       1.6677     0.047691
enh52621    2  191919000  191920000      1       1  150064       1.7824      0.03734
enh52624    2  191928200  191929200      1       1  150064       1.7985      0.03605
enh52630    2  191954000  191955000      4       2  150064       2.9593    0.0015416
enh52673    2  194340500  194341500      2       1  150064       4.0819   2.2338e-05
enh52685    2  196395600  196396600      2       1  150064        3.614   0.00015078
enh52686    2  196399600  196400600      2       1  150064       1.9021     0.028581
enh52687    2  196402900  196403900      1       1  150064       2.3019      0.01067
enh52688    2  196407700  196408700      1       1  150064       3.5268    0.0002103
enh52689    2  196410400  196411400      4       2  150064        3.295   0.00049214
enh52694    2  196434200  196435200      1       1  150064       2.4217     0.007723
enh52695    2  196439300  196440300      3       2  150064       2.0438     0.020486
enh52696    2  196442300  196443300      4       2  150064        3.323   0.00044531
enh52697    2  196445400  196446400      1       1  150064       3.8165    6.768e-05
enh52699    2  196477500  196478500      2       1  150064       1.9814     0.023775
enh52705    2  196541900  196542900      3       2  150064       2.0852     0.018527
enh52709    2  196561400  196562400      2       1  150064       1.6725     0.047209
enh52710    2  196561800  196562800      2       1  150064       2.2761     0.011419
enh52711    2  196707300  196708300      2       1  150064       2.1338     0.016428
enh52712    2  196931800  196932800      4       2  150064       1.7793     0.037596
enh52715    2  196953500  196954500      3       1  150064       1.8977     0.028865
enh52716    2  196966000  196967000      2       1  150064       1.6737       0.0471
enh52718    2  196977500  196978500      3       2  150064       2.2846     0.011167
enh52719    2  196996500  196997500      5       2  150064       2.0586     0.019764
enh52720    2  197001700  197002700      1       1  150064       1.9742      0.02418
enh52721    2  197002900  197003900      4       1  150064       2.4572    0.0070012
enh52723    2  197007100  197008100      5       2  150064       1.9295     0.026837
enh52724    2  197008600  197009600      4       2  150064       1.9406     0.026154
enh52725    2  197009600  197010600      3       1  150064       2.3431    0.0095618
enh52727    2  197016700  197017700      4       1  150064       1.7848      0.03715
enh52728    2  197018200  197019200      4       2  150064       1.8689     0.030822
enh52730    2  197040100  197041100      2       1  150064       2.1481     0.015852
enh52731    2  197044200  197045200      2       1  150064       2.2175     0.013296
enh52733    2  197054400  197055400      1       1  150064        1.724      0.04235
enh52734    2  197059800  197060800      4       2  150064       1.6613     0.048324
enh52748    2  197141800  197142800      3       1  150064       2.7467    0.0030099
enh52749    2  197149600  197150600      1       1  150064        2.547     0.005433
enh52750    2  197153200  197154200      6       2  150064       3.4206   0.00031241
enh52751    2  197156300  197157300      3       1  150064       3.1197   0.00090516
enh52756    2  197662500  197663500      1       1  150064       2.2505      0.01221
enh52758    2  197779000  197780000      3       2  150064       2.5595     0.005241
enh52761    2  197792600  197793600      2       1  150064       1.7068     0.043934
enh52764    2  197853600  197854600      1       1  150064       2.8042     0.002522
enh52765    2  197897700  197898700      2       1  150064        2.408     0.008021
enh52768    2  197927200  197928200      6       2  150064       2.5424    0.0055044
enh52770    2  197940200  197941200      2       1  150064       2.8695    0.0020559
enh52774    2  197980000  197981000      2       1  150064       2.3992    0.0082162
enh52779    2  198000200  198001200      2       1  150064       3.2537   0.00056961
enh52780    2  198003000  198004000      3       2  150064       2.7351    0.0031183
enh52784    2  198018800  198019800      4       2  150064       3.0053    0.0013264
enh52785    2  198026800  198027800      4       2  150064       1.9324     0.026653
enh52786    2  198034900  198035900      3       1  150064       2.2461     0.012349
enh52800    2  198122100  198123100      7       3  150064       1.7909     0.036651
enh52801    2  198124200  198125200      4       2  150064       2.2357     0.012684
enh52806    2  198136500  198137500      5       3  150064       1.7307     0.041749
enh52809    2  198148400  198149400      5       1  150064       4.1269   1.8383e-05
enh52810    2  198154600  198155600      1       1  150064       5.4422    2.632e-08
enh52811    2  198163600  198164600      3       1  150064       4.9224   4.2751e-07
enh52819    2  198223300  198224300      1       1  150064       4.2718    9.697e-06
enh52821    2  198242900  198243900      1       1  150064       4.7819    8.681e-07
enh52824    2  198286300  198287300      2       1  150064       5.5472   1.4518e-08
enh52827    2  198294000  198295000      1       1  150064       1.6474      0.04974
enh52829    2  198320100  198321100      1       1  150064       2.8147     0.002441
enh52835    2  198382300  198383300      1       1  150064       5.6548      7.8e-09
enh52837    2  198394800  198395800      3       1  150064       5.5296   1.6047e-08
enh52841    2  198479100  198480100      1       1  150064         5.97    1.186e-09
enh52842    2  198568600  198569600      1       1  150064       4.1225    1.874e-05
enh52844    2  198573400  198574400      2       1  150064        4.101   2.0565e-05
enh52846    2  198575400  198576400      3       2  150064        4.768   9.3011e-07
enh52847    2  198577600  198578600      1       1  150064        1.939      0.02625
enh52848    2  198667600  198668600      2       1  150064       4.1812   1.4498e-05
enh52849    2  198673200  198674200      4       2  150064       5.0638   2.0547e-07
enh52853    2  198704100  198705100      1       1  150064       5.1701     1.17e-07
enh52854    2  198706900  198707900      4       2  150064       3.1519   0.00081108
enh52856    2  198717800  198718800      2       1  150064       4.6953   1.3309e-06
enh52857    2  198720900  198721900      3       1  150064       4.7695   9.2347e-07
enh52858    2  198727100  198728100      4       2  150064       4.9277   4.1599e-07
enh52860    2  198737800  198738800      2       1  150064       3.7759   7.9729e-05
enh52861    2  198743300  198744300      1       1  150064       5.1723    1.156e-07
enh52862    2  198754700  198755700      2       1  150064       4.8379   6.5606e-07
enh52863    2  198759000  198760000      2       1  150064       4.1551    1.626e-05
enh52864    2  198762400  198763400      2       1  150064       4.6561   1.6112e-06
enh52865    2  198768700  198769700      2       1  150064       4.9151    4.436e-07
enh52867    2  198798500  198799500      1       1  150064       5.1677    1.185e-07
enh52869    2  198808600  198809600      4       1  150064       4.6965   1.3233e-06
enh52871    2  198814600  198815600      2       1  150064       4.2573   1.0345e-05
enh52872    2  198816200  198817200      2       1  150064       4.2706    9.746e-06
enh52873    2  198818600  198819600      2       1  150064       4.5688   2.4524e-06
enh52874    2  198860700  198861700      2       1  150064       4.6088   2.0249e-06
enh52877    2  198880500  198881500      2       1  150064       4.9695   3.3569e-07
enh52878    2  198893400  198894400      8       2  150064       4.3818   5.8848e-06
enh52879    2  198896200  198897200      4       1  150064       1.9357     0.026452
enh52880    2  198900900  198901900      4       2  150064       4.5479   2.7087e-06
enh52881    2  198906900  198907900      3       2  150064       5.1652   1.2008e-07
enh52888    2  200714600  200715600      3       2  150064        6.421   6.7675e-11
enh52889    2  200774600  200775600      1       1  150064       7.1749    3.618e-13
enh52890    2  200778600  200779600      2       1  150064        3.754   8.7032e-05
enh52892    2  200817700  200818700      2       1  150064       5.8308   2.7575e-09
enh52895    2  201173000  201174000      4       2  150064       5.8969   1.8519e-09
enh52897    2  201237100  201238100      2       1  150064       2.5634    0.0051829
enh52898    2  201240000  201241000      2       1  150064       4.8842   5.1915e-07
enh52900    2  201245200  201246200      5       3  150064       4.0483   2.5795e-05
enh52902    2  201247400  201248400      5       2  150064       4.4118   5.1248e-06
enh52903    2  201248700  201249700      3       1  150064       3.0333    0.0012094
enh52904    2  201291100  201292100      3       2  150064       2.5677    0.0051181
enh52905    2  201319800  201320800      2       1  150064       3.1704   0.00076117
enh52907    2  201331600  201332600      3       1  150064       2.2803     0.011295
enh52914    2  201449700  201450700      1       1  150064       1.9686       0.0245
enh52915    2  201450900  201451900      4       2  150064       2.6115     0.004507
enh52942    2  201998200  201999200      1       1  150064       2.0298      0.02119
enh52946    2  202021300  202022300      6       3  150064       1.8795      0.03009
enh52949    2  202046800  202047800      1       1  150064       1.8405      0.03285
enh52964    2  202117600  202118600      6       2  150064       2.7902    0.0026336
enh52965    2  202118200  202119200      7       2  150064        2.972    0.0014792
enh52966    2  202119700  202120700      4       2  150064         3.46   0.00027004
enh52969    2  202134200  202135200      2       1  150064        2.558    0.0052639
enh52970    2  202137900  202138900      5       2  150064       2.0227      0.02155
enh52972    2  202144900  202145900      4       2  150064       2.7438     0.003037
enh53001    2  202829200  202830200      6       3  150064       2.2654     0.011743
enh53018    2  203452900  203453900      1       1  150064       1.7028       0.0443
enh53019    2  203453400  203454400      2       1  150064       1.7147     0.043196
enh53038    2  203582500  203583500      2       1  150064       2.0271     0.021326
enh53040    2  203587400  203588400      1       1  150064       2.7709     0.002795
enh53041    2  203600800  203601800      1       1  150064       1.7657      0.03872
enh53044    2  203626600  203627600      4       1  150064       2.1809     0.014597
enh53051    2  203877700  203878700      1       1  150064       2.9017     0.001856
enh53053    2  203881600  203882600      2       1  150064       2.1455     0.015956
enh53054    2  203882200  203883200      4       2  150064       2.9699    0.0014895
enh53056    2  204019700  204020700      2       1  150064        2.261      0.01188
enh53059    2  204105600  204106600      2       1  150064       2.5793    0.0049506
enh53060    2  204106600  204107600      2       1  150064       1.9778     0.023978
enh53062    2  204348800  204349800      2       1  150064       2.4373    0.0073984
enh53070    2  204521200  204522200      6       2  150064       1.6772     0.046752
enh53103    2  204762000  204763000      2       1  150064       2.0595     0.019722
enh53119    2  204884200  204885200      5       2  150064       1.7042     0.044172
enh53156    2  206571100  206572100      1       1  150064       2.3354     0.009761
enh53164    2  206939800  206940800      1       1  150064       1.7306      0.04176
enh53168    2  206946500  206947500      5       3  150064       1.6776     0.046714
enh53185    2  207911300  207912300      3       2  150064       1.8611     0.031363
enh53196    2  208018500  208019500      7       4  150064       1.7097     0.043661
enh53199    2  208089600  208090600      3       2  150064       2.3381    0.0096897
enh53209    2  208217300  208218300      4       2  150064       2.1586      0.01544
enh53211    2  208339400  208340400      6       2  150064       3.3433   0.00041399
enh53213    2  208345500  208346500      3       1  150064       2.1836     0.014497
enh53219    2  208408500  208409500      3       2  150064       2.9884     0.001402
enh53220    2  208413300  208414300      1       1  150064       4.0574    2.481e-05
enh53221    2  208418100  208419100      3       1  150064       3.7707   8.1411e-05
enh53222    2  208469600  208470600      1       1  150064       4.0392    2.682e-05
enh53258    2  213550900  213551900      7       4  150064       2.1618     0.015318
enh53261    2  213641500  213642500      4       1  150064       1.8196     0.034408
enh53264    2  213844300  213845300      2       1  150064       1.8471     0.032364
enh53287    2  213946000  213947000      5       2  150064       1.6905     0.045464
enh53299    2  213987800  213988800      3       1  150064       2.1323     0.016492
enh53308    2  215547600  215548600      2       1  150064       2.1708     0.014972
enh53355    2  217041300  217042300      2       1  150064       1.6582     0.048635
enh53362    2  217087200  217088200      1       1  150064       1.9552      0.02528
enh53370    2  217278000  217279000      3       1  150064       2.8614    0.0021086
enh53377    2  217419000  217420000      4       2  150064       1.8559     0.031731
enh53397    2  218655000  218656000      2       1  150064       2.4467    0.0072085
enh53469    2  220025700  220026700      2       1  150064       2.6891    0.0035818
enh53471    2  220038600  220039600      1       1  150064       4.2093    1.281e-05
enh53472    2  220045900  220046900      3       2  150064        3.332   0.00043115
enh53473    2  220064400  220065400      1       1  150064       2.1263      0.01674
enh53479    2  220091700  220092700      3       2  150064       1.6513      0.04934
enh53508    2  222393100  222394100      3       1  150064       2.5562     0.005291
enh53513    2  222433400  222434400      2       1  150064       1.6877     0.045735
enh53524    2  223728200  223729200      4       2  150064       1.9622     0.024867
enh53552    2  224890100  224891100      5       3  150064       1.7043     0.044167
enh53554    2  225267100  225268100      4       2  150064       2.4554    0.0070366
enh53555    2  225271700  225272700      7       2  150064       2.5672    0.0051257
enh53561    2  225403200  225404200      4       2  150064       3.6805   0.00011638
enh53562    2  225410200  225411200      1       1  150064       2.3812     0.008627
enh53565    2  225426400  225427400      7       3  150064       3.0759    0.0010494
enh53567    2  225441900  225442900      3       2  150064       4.1834   1.4362e-05
enh53568    2  225445500  225446500      1       1  150064       2.4706     0.006744
enh53570    2  225466900  225467900      4       2  150064        4.221   1.2162e-05
enh53576    2  225758400  225759400      3       2  150064       2.6874     0.003601
enh53577    2  225759700  225760700      4       2  150064       1.9543     0.025332
enh53578    2  225774900  225775900      6       2  150064       1.8325     0.033441
enh53584    2  225812700  225813700      2       1  150064       1.8687     0.030836
enh53614    2  225928900  225929900      6       3  150064       1.9494     0.025624
enh53629    2  227697800  227698800      1       1  150064       2.0759      0.01895
enh53631    2  227727000  227728000      4       1  150064       2.3948    0.0083141
enh53633    2  227770000  227771000      3       1  150064       1.9244     0.027153
enh53635    2  227780800  227781800      2       1  150064       2.1147     0.017227
enh53639    2  227841700  227842700      2       1  150064       2.0638      0.01952
enh53643    2  228262000  228263000      6       2  150064       2.7527    0.0029553
enh53645    2  228275500  228276500      3       2  150064       2.3231     0.010086
enh53646    2  228280100  228281100      4       2  150064       2.6493    0.0040327
enh53650    2  228346100  228347100      4       2  150064       2.2344     0.012727
enh53658    2  228383100  228384100      8       3  150064       2.4844    0.0064886
enh53660    2  228639200  228640200      7       3  150064       2.1845     0.014464
enh53661    2  228647000  228648000      7       3  150064       3.1985   0.00069061
enh53662    2  228648400  228649400      3       1  150064       2.5928    0.0047604
enh53674    2  230165400  230166400      1       1  150064       1.8129      0.03492
enh53690    2  230717700  230718700      1       1  150064       1.8142      0.03482
enh53695    2  230747100  230748100      2       1  150064       1.9591     0.025049
enh53702    2  230845100  230846100      1       1  150064        2.353     0.009312
enh53709    2  231067400  231068400      4       1  150064         2.22     0.013211
enh53710    2  231073900  231074900      3       1  150064       2.4627    0.0068951
enh53716    2  231096100  231097100      2       1  150064       1.9513      0.02551
enh53725    2  231189900  231190900      5       2  150064       2.0858     0.018498
enh53726    2  231197400  231198400      3       1  150064       1.6694     0.047523
enh53821    2  231845700  231846700      4       2  150064       1.8302     0.033609
enh53845    2  232330200  232331200      2       1  150064       2.7802    0.0027166
enh53846    2  232333900  232334900      9       4  150064       2.1134     0.017282
enh53861    2  232469900  232470900      1       1  150064       2.0699      0.01923
enh53870    2  232539000  232540000      2       1  150064         2.13     0.016584
enh53871    2  232542100  232543100      5       3  150064       1.7949     0.036334
enh53888    2  232927200  232928200      6       3  150064       2.1083     0.017503
enh53891    2  232988100  232989100      4       2  150064       2.3755     0.008763
enh53893    2  233002700  233003700      2       1  150064       2.5488    0.0054051
enh53895    2  233101800  233102800      1       1  150064       2.2107      0.01353
enh53900    2  233174900  233175900      2       1  150064       2.3064     0.010543
enh53913    2  233565800  233566800      3       2  150064        5.358   4.2063e-08
enh53914    2  233575400  233576400      5       3  150064       5.6877   6.4396e-09
enh53915    2  233585800  233586800      3       2  150064       5.7821   3.6876e-09
enh53917    2  233635500  233636500      2       1  150064       5.1831   1.0914e-07
enh53918    2  233636700  233637700      1       1  150064       6.1794    3.218e-10
enh53920    2  233703900  233704900      2       1  150064       6.0443   7.5018e-10
enh53921    2  233918500  233919500      1       1  150064       2.5708     0.005073
enh53922    2  233923300  233924300      3       1  150064       2.3692    0.0089144
enh53986    2  234473600  234474600      1       1  150064       2.1638      0.01524
enh54035    2  235353900  235354900      7       3  150064       1.8518     0.032027
enh54036    2  235357800  235358800      5       1  150064       1.8513     0.032063
enh54043    2  235391000  235392000      2       1  150064       1.6755     0.046918
enh54111    2  238648900  238649900      5       1  150064       1.8088     0.035242
enh54112    2  238651600  238652600      9       2  150064       1.7591     0.039279
enh54144    2  239107300  239108300      3       2  150064       1.8415     0.032777
enh54253    2  240884800  240885800      7       3  150064       1.7081     0.043805
enh54264    2  241329400  241330400      2       1  150064       2.4127    0.0079175
enh54265    2  241331700  241332700      6       2  150064       2.1182     0.017078
enh54266    2  241342200  241343200      7       1  150064        2.541    0.0055276
enh54268    2  241393600  241394600      3       1  150064       1.7794     0.037585
enh54295    2  241947900  241948900      3       2  150064       1.7005     0.044517
enh54301    2  242033800  242034800      4       2  150064       1.9812     0.023786
enh54302    2  242037600  242038600      1       1  150064       1.7538      0.03973
enh54316    2  242223900  242224900      2       1  150064       1.7578     0.039387
enh54318    2  242236600  242237600      7       4  150064       1.6777       0.0467
enh54336    2  242574000  242575000      3       2  150064       1.8432     0.032647
enh54344    2  242670000  242671000      2       1  150064       1.6689     0.047569
enh54356    2  242785700  242786700      1       1  150064       1.8505      0.03212
enh54361    2  242820100  242821100      2       1  150064       1.9287     0.026884
enh54367    2  242843700  242844700      7       2  150064       1.9278     0.026939
enh54371    2  242907300  242908300      2       1  150064       1.7049     0.044102
enh54391    3    3221400    3222400      4       2  150064       1.7359     0.041293
enh54414    3    4574800    4575800      5       2  150064       1.7767      0.03781
enh54431    3    4888100    4889100      3       1  150064       1.9561     0.025227
enh54432    3    4907500    4908500      2       1  150064       2.0226     0.021559
enh54438    3    4948000    4949000      3       1  150064       1.6583     0.048631
enh54451    3    5068600    5069600      7       2  150064       2.3887    0.0084543
enh54483    3    8398300    8399300      2       1  150064       1.9324     0.026656
enh54497    3    9220600    9221600      1       1  150064       1.6988      0.04468
enh54498    3    9222500    9223500      3       2  150064        2.042     0.020577
enh54503    3    9395700    9396700      6       2  150064        1.831     0.033549
enh54504    3    9403400    9404400      2       1  150064       2.4557    0.0070301
enh54506    3    9406000    9407000      4       2  150064       2.0666     0.019388
enh54507    3    9414500    9415500      2       1  150064       2.3867    0.0084996
enh54510    3    9449300    9450300      5       2  150064       1.8429     0.032674
enh54512    3    9462200    9463200      2       1  150064       2.5539    0.0053266
enh54513    3    9464900    9465900      3       2  150064       1.6915     0.045367
enh54514    3    9493200    9494200      3       1  150064       2.1906     0.014242
enh54515    3    9494200    9495200      6       3  150064        2.002     0.022645
enh54594    3   10436900   10437900      3       1  150064       3.3372   0.00042317
enh54597    3   10592800   10593800      2       1  150064       2.4493    0.0071562
enh54611    3   11433200   11434200      1       1  150064       2.2728      0.01152
enh54626    3   11674000   11675000      2       1  150064       2.6237    0.0043495
enh54628    3   11685400   11686400      1       1  150064       4.0817    2.235e-05
enh54629    3   11806200   11807200      4       2  150064       2.6584    0.0039256
enh54632    3   11826100   11827100      1       1  150064       1.9874      0.02344
enh54633    3   11885700   11886700      4       1  150064       2.4669    0.0068148
enh54636    3   12200100   12201100      1       1  150064       1.7513      0.03995
enh54645    3   12503700   12504700      3       1  150064       2.0879     0.018405
enh54646    3   12512400   12513400      3       2  150064       2.5137    0.0059735
enh54647    3   12521100   12522100      4       1  150064       2.2434     0.012436
enh54648    3   12524200   12525200      3       1  150064       1.9132     0.027863
enh54651    3   12602200   12603200      2       1  150064        2.105     0.017645
enh54654    3   12663100   12664100      4       2  150064       1.7834     0.037262
enh54655    3   12665800   12666800      3       2  150064       2.2475     0.012306
enh54661    3   12689600   12690600      3       1  150064       1.8254      0.03397
enh54663    3   12693600   12694600      1       1  150064       1.7256      0.04221
enh54665    3   12699300   12700300      3       2  150064       1.8766     0.030285
enh54666    3   12723100   12724100      1       1  150064       2.3974     0.008255
enh54667    3   12760800   12761800      1       1  150064       1.7088      0.04374
enh54668    3   12761500   12762500      6       1  150064       2.3696    0.0089049
enh54685    3   13027200   13028200      3       2  150064       2.4871    0.0064386
enh54692    3   13087600   13088600      4       2  150064            3    0.0013497
enh54694    3   13111500   13112500     10       2  150064       2.0891      0.01835
enh54698    3   13191000   13192000      1       1  150064       2.3537     0.009295
enh54706    3   13427600   13428600      6       2  150064       2.4449    0.0072446
enh54707    3   13441700   13442700      2       1  150064        1.871     0.030671
enh54718    3   13494000   13495000      3       2  150064        2.009     0.022266
enh54758    3   14418600   14419600     10       2  150064        2.414    0.0078903
enh54760    3   14442800   14443800      1       1  150064       1.7653      0.03876
enh54769    3   14550100   14551100      5       3  150064       1.7129     0.043363
enh54770    3   14691500   14692500      1       1  150064       1.7781      0.03769
enh54772    3   14845500   14846500      2       1  150064       1.8175     0.034573
enh54776    3   14962300   14963300      2       1  150064       2.6052    0.0045911
enh54789    3   15138300   15139300      2       1  150064       1.7907     0.036672
enh54806    3   15346300   15347300      5       2  150064       1.7294      0.04187
enh54869    3   16326300   16327300      4       2  150064       1.8029     0.035704
enh54875    3   16352200   16353200      4       1  150064       1.9718     0.024318
enh54897    3   16440900   16441900      5       2  150064       2.0809      0.01872
enh54917    3   16842400   16843400      3       1  150064       2.6329    0.0042324
enh54918    3   16852200   16853200      6       3  150064       3.2394   0.00059899
enh54919    3   16865400   16866400      3       1  150064       3.3366   0.00042409
enh54923    3   16891400   16892400      6       2  150064       2.1343      0.01641
enh54933    3   16955000   16956000      4       2  150064       2.8011    0.0025466
enh54934    3   16957900   16958900      6       3  150064       4.1108   1.9714e-05
enh54935    3   16960800   16961800      3       2  150064       2.9651    0.0015131
enh54937    3   16964300   16965300      2       1  150064       3.2495   0.00057798
enh54938    3   16966600   16967600      3       1  150064        3.677     0.000118
enh54939    3   16970400   16971400      6       2  150064       2.8087     0.002487
enh54940    3   16973800   16974800      3       1  150064       2.0337      0.02099
enh54941    3   16977000   16978000      2       1  150064       2.3913     0.008394
enh54946    3   16990400   16991400      3       2  150064       1.8132     0.034899
enh54948    3   17001400   17002400      3       1  150064       1.9578     0.025126
enh54949    3   17015900   17016900      5       2  150064       1.9591     0.025052
enh54950    3   17017800   17018800      1       1  150064       2.6027     0.004625
enh54954    3   17035300   17036300      2       1  150064       1.7312     0.041706
enh54957    3   17046300   17047300      5       2  150064       2.0693     0.019258
enh54959    3   17063500   17064500      3       2  150064       2.2439     0.012419
enh54960    3   17065800   17066800      1       1  150064       2.4104     0.007967
enh54963    3   17075900   17076900      4       2  150064       1.7059      0.04401
enh54964    3   17078200   17079200      4       2  150064       2.0882     0.018388
enh54965    3   17080400   17081400      3       1  150064       2.1731     0.014887
enh54968    3   17115100   17116100      2       1  150064       2.1764     0.014761
enh54971    3   17193700   17194700      2       1  150064       3.0444    0.0011658
enh54972    3   17220900   17221900      3       1  150064       4.2715   9.7099e-06
enh54973    3   17275300   17276300      1       1  150064       4.6218    1.902e-06
enh54975    3   17364000   17365000      1       1  150064       3.4059    0.0003297
enh54977    3   17667800   17668800      3       2  150064       4.6506   1.6548e-06
enh54978    3   17706200   17707200      2       1  150064       4.1961   1.3575e-05
enh54979    3   17734600   17735600      3       1  150064       4.4484   4.3257e-06
enh54980    3   17771400   17772400      2       1  150064       3.7124   0.00010265
enh54981    3   17774500   17775500      3       2  150064       3.2869   0.00050644
enh54982    3   17779900   17780900      3       2  150064       4.6669   1.5285e-06
enh54983    3   17784800   17785800      4       1  150064         2.91     0.001807
enh54984    3   17788700   17789700      3       1  150064       4.4783    3.762e-06
enh54985    3   17790200   17791200      1       1  150064       3.0272     0.001234
enh54986    3   17816200   17817200      1       1  150064       4.8777    5.367e-07
enh54987    3   17847600   17848600     12       2  150064       2.1496     0.015792
enh54989    3   18256700   18257700      2       1  150064       2.7986    0.0025662
enh54992    3   18392300   18393300      4       2  150064       2.0938      0.01814
enh54997    3   18414500   18415500      4       2  150064        1.942     0.026071
enh55048    3   20001400   20002400      5       3  150064       2.2982     0.010774
enh55051    3   20007600   20008600      2       1  150064       2.8871    0.0019442
enh55063    3   20124800   20125800      4       2  150064       1.6974     0.044813
enh55080    3   23443900   23444900      2       1  150064       1.8741     0.030459
enh55086    3   23768400   23769400      5       3  150064       2.4113     0.007947
enh55092    3   23863000   23864000      3       2  150064       2.1025     0.017754
enh55115    3   25821400   25822400      4       1  150064       1.7056     0.044038
enh55143    3   27811800   27812800      6       2  150064        2.048     0.020281
enh55150    3   27941700   27942700      4       2  150064       2.0334     0.021004
enh55176    3   30304400   30305400      2       1  150064       2.2289     0.012911
enh55178    3   30361000   30362000      3       2  150064       2.4201    0.0077592
enh55179    3   30373500   30374500      3       2  150064        2.272     0.011544
enh55231    3   31450000   31451000      2       1  150064       2.4642     0.006866
enh55233    3   31484800   31485800      8       2  150064       2.0637     0.019523
enh55234    3   31489900   31490900      2       1  150064        1.684     0.046087
enh55236    3   31509100   31510100      9       2  150064        2.402    0.0081524
enh55243    3   31597200   31598200      3       2  150064       2.3699    0.0088958
enh55245    3   31600700   31601700      2       1  150064       2.6678    0.0038172
enh55250    3   31623000   31624000      1       1  150064        3.196    0.0006967
enh55253    3   31649400   31650400      3       2  150064       2.1738      0.01486
enh55254    3   31652000   31653000      1       1  150064       1.7781      0.03769
enh55257    3   31677000   31678000      2       1  150064       1.6942     0.045115
enh55264    3   32132600   32133600      6       2  150064       2.0718      0.01914
enh55270    3   32155100   32156100      6       1  150064       1.6761     0.046862
enh55271    3   32157400   32158400      5       1  150064       1.6686     0.047596
enh55282    3   32326700   32327700      7       3  150064       1.7843     0.037187
enh55285    3   32337100   32338100      1       1  150064       2.0691      0.01927
enh55288    3   32345400   32346400      3       1  150064       2.1335     0.016442
enh55314    3   32495600   32496600      4       2  150064       1.6449     0.049996
enh55342    3   32744700   32745700      5       3  150064       1.6734     0.047124
enh55344    3   32855800   32856800      1       1  150064       2.3422     0.009586
enh55355    3   33015600   33016600      4       2  150064         1.81     0.035151
enh55375    3   33104000   33105000      1       1  150064       1.6983      0.04473
enh55379    3   33127100   33128100      3       2  150064       1.7419     0.040759
enh55383    3   33152600   33153600      1       1  150064       1.7322      0.04162
enh55387    3   33414000   33415000      2       1  150064       2.7776    0.0027379
enh55388    3   33426800   33427800      3       2  150064       2.6673    0.0038233
enh55390    3   33467300   33468300      4       2  150064        2.981    0.0014365
enh55391    3   33473300   33474300      4       2  150064       3.2911   0.00049894
enh55392    3   33483200   33484200      6       3  150064       2.7076    0.0033882
enh55393    3   33488300   33489300      7       2  150064        2.441    0.0073225
enh55400    3   33843600   33844600      5       1  150064       1.7311     0.041718
enh55408    3   36884600   36885600      2       1  150064       5.3195   5.2032e-08
enh55409    3   36905500   36906500      1       1  150064       2.9618     0.001529
enh55410    3   36909900   36910900      2       1  150064       3.0448    0.0011641
enh55411    3   36916600   36917600      2       1  150064       2.9571    0.0015525
enh55412    3   36919400   36920400      4       2  150064        5.249   7.6482e-08
enh55413    3   36935400   36936400      3       1  150064       2.8818    0.0019771
enh55416    3   36945600   36946600      2       1  150064       5.1436   1.3476e-07
enh55419    3   36959100   36960100      4       2  150064       5.3805   3.7134e-08
enh55422    3   36984600   36985600      2       1  150064       2.7253    0.0032117
enh55423    3   36986600   36987600      4       2  150064       3.3887   0.00035117
enh55424    3   36999500   37000500      2       1  150064       2.0392     0.020716
enh55425    3   37010900   37011900      2       1  150064       2.8671     0.002071
enh55428    3   37036100   37037100      2       1  150064       1.8574      0.03163
enh55429    3   37095500   37096500      3       2  150064       2.6262    0.0043168
enh55433    3   37196200   37197200      2       1  150064        2.251     0.012192
enh55434    3   37204100   37205100      2       1  150064       2.8144    0.0024435
enh55437    3   37220700   37221700      5       3  150064       2.2979     0.010784
enh55438    3   37254400   37255400      2       1  150064       2.1823     0.014545
enh55439    3   37258700   37259700      5       2  150064       2.4839    0.0064978
enh55443    3   37299500   37300500      6       3  150064       1.9393     0.026231
enh55447    3   37328800   37329800      4       2  150064       1.8577     0.031607
enh55450    3   37828800   37829800      3       1  150064       2.5128     0.005988
enh55453    3   37904200   37905200      3       2  150064       1.6974      0.04481
enh55454    3   37948200   37949200      5       2  150064       1.9275     0.026959
enh55455    3   37997800   37998800      2       1  150064       2.0516     0.020107
enh55458    3   38037900   38038900      2       1  150064        1.715     0.043174
enh55466    3   38079000   38080000      2       1  150064       2.2068     0.013665
enh55472    3   38190700   38191700      1       1  150064       1.7923      0.03654
enh55487    3   38468800   38469800      1       1  150064       2.4316     0.007516
enh55488    3   38479500   38480500      1       1  150064       3.4312    0.0003005
enh55489    3   38494000   38495000      3       1  150064       3.1473   0.00082402
enh55490    3   38497500   38498500      4       1  150064       3.1134   0.00092479
enh55491    3   38514300   38515300      2       1  150064       2.3891    0.0084459
enh55492    3   38536900   38537900      4       2  150064       2.8552    0.0021503
enh55534    3   39368600   39369600      3       2  150064       1.7188     0.042824
enh55535    3   39373700   39374700      1       1  150064       2.3886     0.008457
enh55588    3   42189500   42190500      3       1  150064       2.5561    0.0052933
enh55590    3   42202300   42203300      1       1  150064       2.3561     0.009233
enh55592    3   42205600   42206600      2       1  150064       1.7237     0.042378
enh55593    3   42213900   42214900      3       1  150064       2.0205     0.021668
enh55594    3   42232500   42233500      5       2  150064        2.633    0.0042319
enh55595    3   42233700   42234700      6       2  150064       1.9939     0.023082
enh55596    3   42256700   42257700      4       2  150064       1.9369     0.026381
enh55604    3   42570300   42571300      1       1  150064       2.8961     0.001889
enh55624    3   42693100   42694100      2       1  150064       2.1973     0.013999
enh55642    3   43070700   43071700      4       2  150064       1.7219      0.04254
enh55653    3   43223600   43224600      8       3  150064       1.7141     0.043255
enh55682    3   43680100   43681100      1       1  150064       1.7368      0.04121
enh55685    3   43798200   43799200      6       3  150064       2.5986    0.0046807
enh55686    3   43810000   43811000      5       3  150064       1.7592     0.039271
enh55687    3   43811800   43812800      1       1  150064       1.6469      0.04979
enh55691    3   44240000   44241000      4       2  150064       2.1694     0.015025
enh55692    3   44249300   44250300      2       1  150064       3.1165    0.0009151
enh55704    3   44597500   44598500      1       1  150064       3.0287     0.001228
enh55731    3   45153700   45154700      3       2  150064       2.1984     0.013962
enh55951    3   47939200   47940200      2       1  150064       2.2134     0.013434
enh55958    3   48099500   48100500      1       1  150064        1.666      0.04786
enh55962    3   48131000   48132000      1       1  150064       1.7805       0.0375
enh55963    3   48153300   48154300      1       1  150064       1.8158       0.0347
enh55965    3   48211300   48212300      2       1  150064        1.689     0.045613
enh55969    3   48235700   48236700      1       1  150064       2.3208      0.01015
enh55972    3   48273900   48274900      2       1  150064       2.8184    0.0024135
enh55973    3   48281500   48282500      3       1  150064       2.1688     0.015048
enh55977    3   48340000   48341000      1       1  150064       2.0385      0.02075
enh55979    3   48343600   48344600      4       1  150064        1.983     0.023681
enh55980    3   48362000   48363000      4       1  150064       2.0024     0.022619
enh55981    3   48469100   48470100      1       1  150064       1.8731      0.03053
enh56006    3   48661400   48662400      1       1  150064        2.289      0.01104
enh56007    3   48670900   48671900      2       1  150064       2.3372    0.0097139
enh56017    3   48734800   48735800      5       3  150064       1.9301     0.026799
enh56018    3   48739700   48740700      3       2  150064       1.6535     0.049117
enh56020    3   48745600   48746600      2       1  150064       1.6997     0.044593
enh56021    3   48748900   48749900      4       1  150064       2.3221     0.010114
enh56023    3   48754800   48755800      1       1  150064       2.1125      0.01732
enh56042    3   49004100   49005100      1       1  150064       1.8945      0.02908
enh56051    3   49067100   49068100      1       1  150064       1.6834      0.04615
enh56053    3   49119200   49120200      3       2  150064       2.0431     0.020522
enh56060    3   49156000   49157000      2       1  150064       2.1108     0.017397
enh56064    3   49199200   49200200      1       1  150064       2.1543      0.01561
enh56069    3   49275500   49276500      5       2  150064       1.7737     0.038055
enh56074    3   49374600   49375600      1       1  150064       1.7766      0.03782
enh56079    3   49410700   49411700      1       1  150064       2.1821      0.01455
enh56082    3   49431500   49432500      6       3  150064       1.8209     0.034308
enh56088    3   49459300   49460300      1       1  150064       2.1956      0.01406
enh56090    3   49465300   49466300      2       1  150064       2.3632    0.0090586
enh56091    3   49467200   49468200      1       1  150064        2.313      0.01036
enh56107    3   49740700   49741700      1       1  150064       1.8435      0.03263
enh56108    3   49750100   49751100      1       1  150064       1.8367      0.03313
enh56116    3   49808400   49809400      4       2  150064       2.5687    0.0051047
enh56117    3   49812400   49813400      5       2  150064        2.294     0.010895
enh56122    3   49842600   49843600      1       1  150064        1.884      0.02978
enh56124    3   49848800   49849800      1       1  150064       2.3804     0.008648
enh56125    3   49852000   49853000      2       1  150064       2.4112      0.00795
enh56126    3   49892600   49893600      2       1  150064       2.2205     0.013191
enh56127    3   49894200   49895200      2       1  150064       2.0486     0.020249
enh56128    3   49910100   49911100      2       1  150064       1.8315      0.03351
enh56129    3   49942700   49943700      2       1  150064       1.6838     0.046107
enh56130    3   49965100   49966100      3       2  150064       1.7315      0.04168
enh56132    3   49976600   49977600      2       1  150064       1.7141     0.043251
enh56133    3   49979600   49980600      3       2  150064       2.2091     0.013584
enh56134    3   49985000   49986000      1       1  150064       2.0425      0.02055
enh56136    3   50078400   50079400      1       1  150064       2.9568     0.001554
enh56137    3   50112300   50113300      4       2  150064       3.0641    0.0010915
enh56140    3   50128600   50129600      2       1  150064       2.5338    0.0056422
enh56148    3   50267300   50268300      1       1  150064       2.4402     0.007339
enh56154    3   50287700   50288700      2       1  150064       2.1402     0.016169
enh56156    3   50291500   50292500      5       2  150064       3.1792   0.00073854
enh56157    3   50296600   50297600      1       1  150064       2.6618     0.003886
enh56179    3   50409600   50410600      3       2  150064       3.0316    0.0012165
enh56187    3   50518700   50519700      4       2  150064       2.7236    0.0032291
enh56207    3   51008900   51009900      2       1  150064       2.0342     0.020965
enh56214    3   51425700   51426700      1       1  150064        2.068      0.01932
enh56220    3   51531800   51532800      2       1  150064       1.8601     0.031432
enh56221    3   51535000   51536000      1       1  150064       2.2004      0.01389
enh56226    3   51601400   51602400      3       2  150064       2.1767      0.01475
enh56241    3   51768300   51769300      5       2  150064       2.2642     0.011782
enh56242    3   51776600   51777600      1       1  150064       2.2495      0.01224
enh56243    3   51857000   51858000      2       1  150064       1.7142     0.043246
enh56269    3   52216200   52217200      1       1  150064       3.5508     0.000192
enh56271    3   52235100   52236100      1       1  150064       3.8792    5.239e-05
enh56273    3   52265000   52266000      3       1  150064       2.3413    0.0096094
enh56284    3   52317800   52318800      4       2  150064       2.1864     0.014392
enh56286    3   52325100   52326100      2       1  150064       4.6886   1.3756e-06
enh56287    3   52332400   52333400      1       1  150064       3.7971     7.32e-05
enh56289    3   52341100   52342100      2       1  150064       4.0216   2.8898e-05
enh56295    3   52406800   52407800      4       2  150064       3.6841   0.00011474
enh56298    3   52466600   52467600      4       2  150064       3.9566   3.8006e-05
enh56300    3   52478600   52479600      2       1  150064       2.5522    0.0053525
enh56303    3   52491100   52492100      3       2  150064       3.2098   0.00066409
enh56306    3   52565700   52566700      3       1  150064       4.5675   2.4684e-06
enh56308    3   52573400   52574400      3       1  150064       3.1335   0.00086361
enh56313    3   52717300   52718300      2       1  150064       4.4416   4.4639e-06
enh56314    3   52722100   52723100      2       1  150064       4.9234   4.2524e-07
enh56316    3   52737500   52738500      1       1  150064       4.5918    2.197e-06
enh56317    3   52741700   52742700      3       1  150064       5.1293   1.4544e-07
enh56318    3   52754800   52755800      3       1  150064       3.5828   0.00016997
enh56319    3   52796800   52797800      1       1  150064       5.0263      2.5e-07
enh56320    3   52803000   52804000      1       1  150064       5.0609    2.086e-07
enh56323    3   52871900   52872900      1       1  150064       5.3399     4.65e-08
enh56324    3   52879400   52880400      4       2  150064       4.8144   7.3812e-07
enh56325    3   52909000   52910000      1       1  150064       5.0388    2.342e-07
enh56326    3   52924300   52925300      1       1  150064       1.7474      0.04028
enh56327    3   52928400   52929400      2       1  150064       2.3767     0.008734
enh56328    3   52931800   52932800      2       1  150064        4.483   3.6795e-06
enh56329    3   52948900   52949900      2       1  150064        1.962     0.024881
enh56330    3   52959400   52960400      2       1  150064        4.259   1.0268e-05
enh56331    3   52968300   52969300      2       1  150064       5.4771   2.1615e-08
enh56332    3   53016100   53017100      4       2  150064       5.1778   1.1223e-07
enh56334    3   53024400   53025400      1       1  150064       2.5911     0.004783
enh56335    3   53025600   53026600      8       4  150064       4.1462     1.69e-05
enh56340    3   53060300   53061300      3       2  150064       5.2966   5.9004e-08
enh56342    3   53063700   53064700      4       2  150064       2.9668    0.0015048
enh56343    3   53065500   53066500      1       1  150064       2.9818     0.001433
enh56345    3   53069600   53070600      3       2  150064       2.1356     0.016357
enh56346    3   53072500   53073500      1       1  150064       2.8509      0.00218
enh56347    3   53074300   53075300      2       1  150064       2.9567    0.0015545
enh56348    3   53076200   53077200      2       1  150064       4.8934   4.9565e-07
enh56350    3   53105400   53106400      2       1  150064       2.1692     0.015032
enh56362    3   53229800   53230800      4       2  150064       3.2444    0.0005884
enh56363    3   53269900   53270900     10       2  150064       2.4965    0.0062713
enh56364    3   53277500   53278500      9       3  150064       2.3838    0.0085676
enh56365    3   53282100   53283100      4       2  150064       2.6017    0.0046385
enh56366    3   53284800   53285800      3       2  150064       3.1891    0.0007136
enh56370    3   53357900   53358900      2       1  150064       1.8425     0.032701
enh56371    3   53363700   53364700      3       2  150064       3.3767   0.00036674
enh56378    3   53913800   53914800      1       1  150064       2.2603       0.0119
enh56382    3   56593100   56594100      8       3  150064       1.8304     0.033593
enh56385    3   56644100   56645100      7       3  150064       2.6268    0.0043092
enh56388    3   56709700   56710700      3       1  150064       2.0776     0.018872
enh56389    3   56712000   56713000      3       1  150064       2.1749      0.01482
enh56393    3   56751700   56752700      3       1  150064       1.9995     0.022779
enh56394    3   56755400   56756400      5       1  150064       2.0099     0.022222
enh56395    3   56759500   56760500      5       2  150064        1.677     0.046773
enh56397    3   56777700   56778700      1       1  150064       1.9896      0.02332
enh56411    3   56849100   56850100      3       2  150064       1.9786     0.023932
enh56415    3   56871300   56872300      3       2  150064       2.8356    0.0022869
enh56417    3   56899300   56900300      2       1  150064       2.2749     0.011455
enh56445    3   57572000   57573000      4       2  150064       1.6587     0.048593
enh56471    3   57790500   57791500      2       1  150064       1.6791     0.046565
enh56501    3   58065600   58066600      1       1  150064       2.0417      0.02059
enh56509    3   58160900   58161900      4       2  150064       2.6702    0.0037904
enh56511    3   58164000   58165000      5       2  150064       1.7836     0.037246
enh56514    3   58291000   58292000      9       2  150064       1.9822     0.023727
enh56521    3   58337400   58338400      2       1  150064       1.8801     0.030046
enh56525    3   58417600   58418600      2       1  150064       2.2582     0.011967
enh56526    3   58419800   58420800      7       3  150064       2.2351     0.012706
enh56528    3   58456300   58457300      2       1  150064       2.2212     0.013169
enh56531    3   58469600   58470600      1       1  150064       2.4373     0.007399
enh56532    3   58470400   58471400      1       1  150064       2.2319      0.01281
enh56550    3   59411100   59412100      6       2  150064       1.9188     0.027506
enh56553    3   59438500   59439500      8       2  150064       1.8182     0.034514
enh56554    3   59440400   59441400      6       2  150064       1.6884     0.045666
enh56562    3   59742100   59743100      7       2  150064       2.1359     0.016343
enh56564    3   59746300   59747300      4       2  150064       2.0988     0.017917
enh56569    3   59776200   59777200      4       2  150064        1.671     0.047359
enh56573    3   59853600   59854600      2       1  150064       1.9658     0.024661
enh56576    3   59867700   59868700      3       1  150064       1.7141     0.043251
enh56580    3   59892800   59893800      6       3  150064       1.9141     0.027807
enh56589    3   59974300   59975300      3       1  150064       2.4109    0.0079559
enh56591    3   59980800   59981800      5       2  150064       1.7365     0.041236
enh56599    3   60026600   60027600      3       2  150064       2.2568     0.012009
enh56602    3   60044900   60045900      4       2  150064       3.0675    0.0010791
enh56608    3   60076200   60077200      6       4  150064       1.9464     0.025802
enh56609    3   60080500   60081500      4       2  150064       1.9336      0.02658
enh56620    3   63841000   63842000      3       1  150064       3.8713   5.4135e-05
enh56621    3   63844700   63845700      2       1  150064       2.7238    0.0032273
enh56623    3   63850800   63851800      4       2  150064       2.2454      0.01237
enh56625    3   63855900   63856900      2       1  150064       2.5461    0.0054469
enh56627    3   63862000   63863000      2       1  150064       4.5035   3.3424e-06
enh56628    3   63880800   63881800      2       1  150064       3.4688   0.00026138
enh56629    3   63895700   63896700      4       2  150064       2.3692    0.0089141
enh56630    3   63899500   63900500      1       1  150064       5.1478    1.318e-07
enh56633    3   63913300   63914300      1       1  150064       3.3083    0.0004693
enh56637    3   63925000   63926000      1       1  150064       1.6676       0.0477
enh56641    3   63937600   63938600      1       1  150064       1.7284      0.04196
enh56644    3   63947300   63948300      4       2  150064       4.3393   7.1459e-06
enh56645    3   63950600   63951600      2       1  150064       2.0097     0.022229
enh56646    3   63959500   63960500      3       2  150064       3.6189   0.00014794
enh56647    3   63967300   63968300      3       2  150064       2.2201     0.013207
enh56651    3   63990100   63991100      2       1  150064       4.0005     3.16e-05
enh56654    3   64006700   64007700      4       2  150064       1.9426     0.026032
enh56656    3   64015700   64016700      4       2  150064       1.6919     0.045328
enh56668    3   66427900   66428900      3       1  150064       1.8044     0.035581
enh56692    3   67047500   67048500      1       1  150064       2.2613      0.01187
enh56698    3   67133300   67134300      2       1  150064       1.8972     0.028898
enh56702    3   67633900   67634900      3       2  150064       3.1965   0.00069563
enh56703    3   67644000   67645000      3       1  150064       2.5176    0.0059074
enh56705    3   67652800   67653800      3       1  150064       2.6431    0.0041071
enh56709    3   67685500   67686500      4       1  150064       1.8647     0.031114
enh56711    3   67688800   67689800      2       1  150064       1.7652     0.038767
enh56713    3   67693800   67694800      3       1  150064        1.906     0.028326
enh56714    3   67695600   67696600      3       1  150064       1.9603     0.024982
enh56715    3   67696900   67697900      3       1  150064       1.9435     0.025976
enh56716    3   67697400   67698400      2       1  150064       2.0366     0.020846
enh56717    3   67700500   67701500      3       2  150064       3.1657   0.00077359
enh56719    3   67712800   67713800      3       1  150064       1.8401     0.032877
enh56724    3   67736200   67737200      2       1  150064       1.8153     0.034737
enh56729    3   67997200   67998200      5       2  150064       2.2263     0.012997
enh56737    3   69059400   69060400      3       2  150064       1.7862     0.037036
enh56756    3   69246400   69247400      6       3  150064        1.863     0.031234
enh56763    3   69298200   69299200      1       1  150064       3.0456     0.001161
enh56764    3   69299000   69300000      2       1  150064        3.491   0.00024064
enh56767    3   69355000   69356000      2       1  150064       2.7099    0.0033647
enh56768    3   69375100   69376100      2       1  150064       2.6991    0.0034768
enh56770    3   69418100   69419100      4       1  150064       2.9448    0.0016157
enh56771    3   69841800   69842800      4       1  150064       2.9031    0.0018472
enh56773    3   71033000   71034000      1       1  150064       1.8091      0.03522
enh56793    3   71122300   71123300      2       1  150064       1.6546     0.049006
enh56794    3   71129200   71130200      3       1  150064        2.188     0.014333
enh56796    3   71132800   71133800      1       1  150064       2.0983      0.01794
enh56804    3   71163700   71164700      3       1  150064       3.0564      0.00112
enh56805    3   71164900   71165900      3       2  150064       2.1223     0.016908
enh56806    3   71170600   71171600      3       2  150064       2.3631    0.0090625
enh56807    3   71180400   71181400      1       1  150064       1.7229      0.04245
enh56809    3   71184700   71185700      3       1  150064       1.7124     0.043407
enh56810    3   71186700   71187700      1       1  150064       1.6864      0.04586
enh56816    3   71205100   71206100      2       1  150064       1.6692     0.047543
enh56817    3   71207400   71208400      2       1  150064       2.3917    0.0083859
enh56819    3   71210600   71211600      2       1  150064       1.7423     0.040724
enh56820    3   71223000   71224000      3       2  150064       2.7312    0.0031551
enh56828    3   71253400   71254400      3       2  150064       3.0608    0.0011036
enh56829    3   71254300   71255300      1       1  150064       5.1579    1.249e-07
enh56831    3   71263000   71264000      2       1  150064        2.873    0.0020327
enh56833    3   71266500   71267500      2       1  150064       2.1646     0.015211
enh56834    3   71267800   71268800      4       2  150064       2.8853    0.0019549
enh56835    3   71268900   71269900      3       2  150064       1.7065     0.043954
enh56836    3   71269900   71270900      4       2  150064       1.6777       0.0467
enh56837    3   71273800   71274800      3       2  150064       3.2228   0.00063473
enh56838    3   71274500   71275500      4       2  150064       3.4814   0.00024942
enh56840    3   71289000   71290000      5       1  150064       3.7249   9.7678e-05
enh56845    3   71294900   71295900      1       1  150064       2.5053     0.006117
enh56849    3   71308300   71309300      1       1  150064       3.4259    0.0003064
enh56850    3   71309400   71310400      2       1  150064        4.358   6.5624e-06
enh56851    3   71311600   71312600      1       1  150064       2.4199     0.007763
enh56852    3   71314000   71315000      2       1  150064       4.1254   1.8505e-05
enh56853    3   71315500   71316500      2       1  150064       2.2081     0.013617
enh56854    3   71316200   71317200      5       2  150064       3.8113   6.9119e-05
enh56855    3   71320800   71321800      6       3  150064       3.4155   0.00031833
enh56856    3   71326100   71327100      6       3  150064        4.709   1.2445e-06
enh56857    3   71326700   71327700      4       2  150064       4.4607   4.0839e-06
enh56858    3   71327200   71328200      5       3  150064       3.8313   6.3739e-05
enh56859    3   71328100   71329100      2       1  150064       4.0504   2.5568e-05
enh56860    3   71330200   71331200      8       3  150064       2.0969     0.018001
enh56861    3   71331500   71332500      3       2  150064       2.2491     0.012253
enh56862    3   71332400   71333400      3       2  150064       3.6504   0.00013092
enh56865    3   71338500   71339500      6       2  150064       4.2709    9.734e-06
enh56866    3   71345000   71346000      3       2  150064       3.3261   0.00044032
enh56868    3   71359500   71360500      3       1  150064       3.1417   0.00083982
enh56869    3   71364600   71365600      3       1  150064       2.8436    0.0022305
enh56871    3   71385600   71386600      5       1  150064       2.7408    0.0030649
enh56872    3   71386900   71387900      1       1  150064       3.8811    5.199e-05
enh56873    3   71388200   71389200      2       1  150064       4.1777   1.4724e-05
enh56874    3   71394300   71395300      3       1  150064       3.6239   0.00014512
enh56875    3   71395000   71396000      3       2  150064       2.9057     0.001832
enh56876    3   71397200   71398200      2       1  150064       4.5228    3.051e-06
enh56877    3   71399500   71400500      6       2  150064        3.082    0.0010282
enh56878    3   71401600   71402600      3       1  150064       2.0761     0.018944
enh56888    3   71437800   71438800      3       2  150064       3.4526   0.00027764
enh56897    3   71469500   71470500      1       1  150064       2.3373     0.009712
enh56898    3   71473400   71474400      6       2  150064       2.1586     0.015442
enh56905    3   71496800   71497800      1       1  150064       1.8728      0.03055
enh56910    3   71520400   71521400      2       1  150064       3.9953   3.2304e-05
enh56911    3   71523100   71524100      4       1  150064       2.0251     0.021429
enh56915    3   71532700   71533700      4       2  150064        3.851   5.8816e-05
enh56916    3   71547800   71548800      2       1  150064       2.5321    0.0056698
enh56917    3   71549300   71550300      1       1  150064       4.8591    5.895e-07
enh56918    3   71551900   71552900      3       1  150064       4.3878   5.7265e-06
enh56920    3   71561800   71562800      3       2  150064        2.298     0.010781
enh56921    3   71578000   71579000      1       1  150064       4.7976    8.028e-07
enh56922    3   71591800   71592800      1       1  150064       3.4803    0.0002504
enh56923    3   71595000   71596000      2       1  150064       2.7593    0.0028959
enh56924    3   71603700   71604700      1       1  150064       3.0188     0.001269
enh56928    3   71635400   71636400      2       1  150064       2.5988    0.0046776
enh56929    3   71677800   71678800      4       2  150064       3.8644   5.5687e-05
enh56939    3   71775500   71776500      1       1  150064       1.7146      0.04321
enh56940    3   71778300   71779300      5       2  150064       2.5382     0.005571
enh56942    3   71828700   71829700      4       2  150064       1.8585     0.031547
enh56986    3   72531200   72532200      4       1  150064       1.9651     0.024701
enh56989    3   72572000   72573000      2       1  150064       1.7675     0.038576
enh56991    3   72599100   72600100      2       1  150064       2.3116       0.0104
enh56998    3   72810300   72811300      1       1  150064       1.6918      0.04534
enh57001    3   72893800   72894800      1       1  150064       1.8205      0.03434
enh57009    3   73044800   73045800      2       1  150064       2.0258     0.021392
enh57010    3   73050600   73051600      6       1  150064       2.0366     0.020845
enh57011    3   73052700   73053700      9       2  150064       2.0324     0.021054
enh57012    3   73071200   73072200      3       1  150064       2.1292     0.016618
enh57013    3   73092000   73093000      2       1  150064        1.722     0.042531
enh57016    3   73104800   73105800      1       1  150064       1.6871      0.04579
enh57018    3   73134900   73135900      1       1  150064       2.1323      0.01649
enh57026    3   81792400   81793400      5       2  150064       1.9278     0.026937
enh57061    3   93799000   93800000      2       1  150064       2.0702     0.019216
enh57064    3   97484200   97485200      1       1  150064       2.5832     0.004895
enh57082    3   98235500   98236500      1       1  150064       2.0274      0.02131
enh57237    3  102251300  102252300      1       1  150064       1.7462      0.04039
enh57241    3  105089000  105090000      1       1  150064       2.4325     0.007497
enh57249    3  105474600  105475600      3       2  150064       1.7361     0.041272
enh57257    3  105504400  105505400      2       1  150064       2.3988    0.0082247
enh57260    3  105509100  105510100      3       2  150064       1.7655     0.038743
enh57261    3  105511200  105512200      2       1  150064        1.791     0.036649
enh57262    3  105515600  105516600      4       2  150064       2.1289     0.016629
enh57263    3  105516300  105517300      4       2  150064       2.2013     0.013856
enh57266    3  105524800  105525800      4       2  150064       3.0575    0.0011159
enh57268    3  105528200  105529200      2       1  150064       2.1377     0.016272
enh57269    3  105529800  105530800      2       1  150064       1.6827     0.046218
enh57271    3  105542300  105543300      1       1  150064       1.7223      0.04251
enh57273    3  105552400  105553400      3       1  150064       1.7599     0.039212
enh57275    3  105562500  105563500      2       1  150064       1.7758     0.037887
enh57277    3  105576300  105577300      2       1  150064       1.8703      0.03072
enh57279    3  105582100  105583100      3       1  150064       1.7288     0.041923
enh57283    3  105601700  105602700      3       2  150064       1.7162     0.043065
enh57284    3  105609500  105610500      2       1  150064       1.9478     0.025718
enh57299    3  105949400  105950400      7       1  150064       1.9104     0.028041
enh57306    3  106143400  106144400      8       2  150064       2.2079     0.013627
enh57318    3  107245200  107246200      1       1  150064       2.1432      0.01605
enh57321    3  107296600  107297600      4       1  150064       2.0645     0.019487
enh57326    3  107322800  107323800      2       1  150064       1.6703     0.047434
enh57327    3  107339300  107340300      5       3  150064        2.413    0.0079099
enh57331    3  107369500  107370500      3       2  150064       1.6742     0.047048
enh57332    3  107379800  107380800      2       1  150064         2.44    0.0073433
enh57334    3  107402900  107403900      1       1  150064       2.6608     0.003898
enh57335    3  107408800  107409800      2       1  150064       3.1199   0.00090465
enh57347    3  107765200  107766200      2       1  150064       3.1388   0.00084832
enh57349    3  107771900  107772900      1       1  150064       2.9289     0.001701
enh57356    3  107784500  107785500      3       2  150064       1.6572     0.048736
enh57358    3  107797700  107798700      3       2  150064       3.0387    0.0011882
enh57360    3  107812100  107813100      3       1  150064        2.369     0.008919
enh57361    3  107813900  107814900      3       2  150064       2.6032    0.0046177
enh57363    3  107818800  107819800      2       1  150064       1.7404     0.040897
enh57372    3  107856600  107857600      3       1  150064       2.2373     0.012632
enh57373    3  107871800  107872800      6       1  150064       3.5017   0.00023117
enh57374    3  107934500  107935500      7       3  150064       2.7484    0.0029945
enh57375    3  107937900  107938900      6       1  150064       2.6695    0.0037978
enh57438    3  111686000  111687000      2       1  150064        2.109     0.017473
enh57454    3  111854200  111855200      1       1  150064       1.8513      0.03206
enh57476    3  112212400  112213400      1       1  150064       2.0124      0.02209
enh57477    3  112218700  112219700      3       1  150064       1.8782     0.030179
enh57509    3  112696000  112697000      3       2  150064       1.7057      0.04403
enh57530    3  113257800  113258800      5       2  150064        1.664     0.048054
enh57531    3  113264800  113265800      5       2  150064        1.748      0.04023
enh57553    3  113631200  113632200      6       3  150064       1.8725     0.030566
enh57567    3  114020200  114021200      3       2  150064       1.6641     0.048051
enh57571    3  114047200  114048200      3       2  150064        2.954    0.0015683
enh57573    3  114057800  114058800      2       1  150064       2.4364    0.0074171
enh57578    3  114173600  114174600      1       1  150064       3.2368    0.0006044
enh57630    3  119226600  119227600      8       3  150064       1.6784     0.046634
enh57631    3  119274200  119275200      6       3  150064       1.7389     0.041026
enh57633    3  119278300  119279300      9       2  150064       1.7161     0.043072
enh57659    3  119741400  119742400      1       1  150064       1.8218      0.03424
enh57680    3  120055600  120056600      2       1  150064       1.9465     0.025794
enh57686    3  120137200  120138200      1       1  150064       1.8344       0.0333
enh57691    3  120319000  120320000      4       1  150064       1.9362      0.02642
enh57702    3  121151100  121152100      2       1  150064       1.9809     0.023799
enh57706    3  121368400  121369400      1       1  150064       1.8644      0.03113
enh57720    3  121713900  121714900      3       1  150064        2.163     0.015272
enh57721    3  121717100  121718100      2       1  150064       2.1789     0.014668
enh57754    3  122229000  122230000      3       2  150064       2.0766     0.018919
enh57768    3  122486300  122487300      5       2  150064       1.9829     0.023687
enh57771    3  122507900  122508900      3       1  150064       1.7519       0.0399
enh57774    3  122608700  122609700      2       1  150064       2.9809    0.0014368
enh57778    3  122787200  122788200      2       1  150064       2.6726    0.0037634
enh57779    3  122803000  122804000      4       1  150064       2.3846    0.0085492
enh57787    3  123301400  123302400      2       1  150064       2.8251    0.0023635
enh57808    3  124597400  124598400      2       1  150064       1.8847     0.029737
enh57823    3  124838400  124839400      5       2  150064       2.5925    0.0047644
enh57824    3  124844400  124845400      7       3  150064       2.9921    0.0013853
enh57825    3  124847400  124848400      5       2  150064       2.2982     0.010774
enh57832    3  124874100  124875100      8       4  150064       1.8409     0.032816
enh57843    3  125068400  125069400      1       1  150064       2.6005     0.004654
enh57846    3  125077700  125078700      1       1  150064       2.6884      0.00359
enh57858    3  125309000  125310000      1       1  150064       1.6894      0.04557
enh57860    3  125315000  125316000      5       3  150064       1.9109     0.028007
enh57866    3  125708100  125709100      3       1  150064       1.6931     0.045215
enh57868    3  125745000  125746000      2       1  150064       1.7924     0.036531
enh57877    3  126184500  126185500      3       1  150064       1.6735     0.047116
enh57883    3  126373900  126374900      5       2  150064       1.6455     0.049934
enh57888    3  126627400  126628400      3       2  150064        1.751     0.039973
enh57906    3  127389800  127390800      1       1  150064        1.789      0.03681
enh57907    3  127394800  127395800      1       1  150064       1.7855      0.03709
enh57916    3  127769400  127770400      3       2  150064       1.7282     0.041973
enh57925    3  127870800  127871800      1       1  150064       3.5232    0.0002132
enh57926    3  127873800  127874800      1       1  150064       1.6719      0.04727
enh57935    3  128036100  128037100      2       1  150064       2.7039    0.0034266
enh57978    3  128565200  128566200      3       2  150064        1.823      0.03415
enh57984    3  128688900  128689900      1       1  150064       3.2968     0.000489
enh57985    3  128711800  128712800      2       1  150064       2.5048    0.0061269
enh58000    3  128800600  128801600      4       2  150064       2.3215     0.010131
enh58001    3  128805500  128806500      1       1  150064       2.0976      0.01797
enh58003    3  128818800  128819800      1       1  150064        3.657    0.0001276
enh58006    3  128828600  128829600      2       1  150064       1.6777     0.046705
enh58019    3  128947400  128948400      2       1  150064       2.1499     0.015783
enh58023    3  128966600  128967600      3       1  150064       2.7164    0.0033002
enh58024    3  128969400  128970400      2       1  150064       2.9435    0.0016224
enh58025    3  128970100  128971100      3       1  150064       2.9405    0.0016385
enh58026    3  128994900  128995900      3       1  150064       3.2094     0.000665
enh58027    3  128995900  128996900      2       1  150064       3.1611   0.00078597
enh58028    3  129000000  129001000      1       1  150064       3.5042     0.000229
enh58029    3  129002100  129003100      2       1  150064       2.8918    0.0019149
enh58030    3  129023700  129024700      1       1  150064       3.6939    0.0001104
enh58042    3  129208900  129209900      3       1  150064       1.7024     0.044341
enh58043    3  129244500  129245500      2       1  150064       2.5855    0.0048625
enh58049    3  129314800  129315800      2       1  150064       1.7121     0.043444
enh58081    3  130746000  130747000      3       2  150064       1.8342     0.033309
enh58103    3  133159800  133160800      1       1  150064       2.3398     0.009648
enh58125    3  133537300  133538300      2       1  150064       2.6357    0.0041987
enh58126    3  133600700  133601700      3       2  150064       3.1014    0.0009631
enh58128    3  133661400  133662400      3       2  150064       2.5222    0.0058319
enh58158    3  135916600  135917600      2       1  150064       2.8409    0.0022496
enh58159    3  135968200  135969200      2       1  150064       3.6371   0.00013789
enh58161    3  136000500  136001500      2       1  150064       4.8233   7.0616e-07
enh58162    3  136262500  136263500      1       1  150064       1.6815      0.04633
enh58164    3  136277800  136278800      1       1  150064       6.3562    1.034e-10
enh58165    3  136314800  136315800      3       2  150064       2.5589    0.0052502
enh58169    3  136364400  136365400      3       1  150064       2.2092     0.013581
enh58172    3  136391000  136392000      2       1  150064       3.2731   0.00053179
enh58176    3  136408300  136409300      2       1  150064       2.0036     0.022557
enh58178    3  136410400  136411400      1       1  150064       2.5084     0.006064
enh58179    3  136411000  136412000      2       1  150064        2.401    0.0081754
enh58180    3  136412700  136413700      1       1  150064        1.693      0.04523
enh58185    3  136435400  136436400      2       1  150064        2.745    0.0030257
enh58188    3  136455300  136456300      3       1  150064        2.456    0.0070252
enh58190    3  136460800  136461800      2       1  150064       2.6653    0.0038455
enh58191    3  136464600  136465600      2       1  150064         2.49     0.006388
enh58192    3  136465800  136466800      5       2  150064       3.7947   7.3912e-05
enh58193    3  136467100  136468100      4       2  150064        2.843    0.0022346
enh58194    3  136472700  136473700      1       1  150064       3.1262    0.0008854
enh58195    3  136505700  136506700      3       2  150064       3.0324    0.0012131
enh58196    3  136539000  136540000      3       1  150064       2.9199    0.0017506
enh58197    3  136557900  136558900      3       1  150064       3.4112   0.00032336
enh58198    3  136576400  136577400      2       1  150064       3.6356   0.00013865
enh58199    3  136578200  136579200      2       1  150064       2.9288    0.0017013
enh58200    3  136582600  136583600      6       2  150064       2.9535    0.0015711
enh58201    3  136584300  136585300      1       1  150064       3.0133     0.001292
enh58202    3  136587100  136588100      3       2  150064       1.6482     0.049654
enh58203    3  136592100  136593100      3       1  150064       2.8814    0.0019798
enh58204    3  136595200  136596200      2       1  150064       2.5465    0.0054397
enh58205    3  136596600  136597600      1       1  150064       4.0538     2.52e-05
enh58207    3  136601200  136602200      3       1  150064       2.8713    0.0020436
enh58208    3  136605600  136606600      4       1  150064          3.1   0.00096775
enh58209    3  136607000  136608000      3       2  150064       2.7011    0.0034553
enh58211    3  136611700  136612700      3       2  150064       3.7389   9.2399e-05
enh58213    3  136620700  136621700      7       2  150064       3.0533    0.0011316
enh58216    3  136635000  136636000      3       2  150064       2.5181    0.0059003
enh58217    3  136639100  136640100      3       2  150064       2.8552    0.0021504
enh58219    3  136643400  136644400      3       1  150064       2.1519     0.015703
enh58220    3  136648900  136649900      2       1  150064       2.9002    0.0018647
enh58221    3  136650900  136651900      4       2  150064       2.9057    0.0018319
enh58222    3  136653800  136654800      2       1  150064        2.918    0.0017614
enh58224    3  136659300  136660300      5       2  150064       3.0903   0.00099972
enh58225    3  136661400  136662400      2       1  150064       2.4908    0.0063731
enh58226    3  136673500  136674500      3       2  150064       3.5259     0.000211
enh58227    3  136703300  136704300      4       1  150064       3.8156   6.7914e-05
enh58228    3  136713200  136714200      2       1  150064       3.2724   0.00053313
enh58231    3  136850000  136851000      1       1  150064       2.0216      0.02161
enh58235    3  137904700  137905700      2       1  150064       1.9238     0.027192
enh58244    3  137940100  137941100      3       2  150064       2.7622     0.002871
enh58259    3  138488800  138489800      1       1  150064       1.8251      0.03399
enh58261    3  138499000  138500000      2       1  150064       1.8971     0.028909
enh58262    3  138500300  138501300      2       1  150064       1.8633     0.031212
enh58266    3  138532800  138533800      2       1  150064        1.766     0.038695
enh58268    3  138536600  138537600      1       1  150064       1.8135      0.03488
enh58269    3  138537500  138538500      1       1  150064       2.0092      0.02226
enh58272    3  138554400  138555400      1       1  150064       1.9341      0.02655
enh58274    3  138609500  138610500      4       1  150064       1.7595     0.039248
enh58334    3  141138600  141139600      5       2  150064       2.2662      0.01172
enh58356    3  141257600  141258600      3       2  150064       2.1158     0.017181
enh58407    3  142837000  142838000      3       1  150064       2.4642    0.0068664
enh58422    3  143017600  143018600      1       1  150064       1.8767      0.03028
enh58428    3  143469600  143470600      2       1  150064       1.7099     0.043645
enh58527    3  150326300  150327300      3       2  150064       2.2344     0.012727
enh58538    3  150456900  150457900      2       1  150064       1.7683     0.038506
enh58568    3  151792800  151793800      4       2  150064       2.0717     0.019147
enh58569    3  151839800  151840800      3       1  150064       1.7933     0.036463
enh58596    3  152024600  152025600      1       1  150064       2.1079      0.01752
enh58599    3  152034500  152035500      1       1  150064       2.5977     0.004692
enh58601    3  152039300  152040300      1       1  150064       1.7572      0.03944
enh58615    3  152134500  152135500      2       1  150064       2.2445     0.012401
enh58621    3  152167400  152168400      2       1  150064       2.3671    0.0089651
enh58622    3  152169900  152170900      2       1  150064       2.0707     0.019194
enh58627    3  152188400  152189400      1       1  150064       2.9498      0.00159
enh58629    3  152190200  152191200      3       2  150064       1.7883     0.036867
enh58630    3  152217300  152218300      2       1  150064       3.0754    0.0010511
enh58639    3  152903200  152904200      2       1  150064       1.9208     0.027379
enh58652    3  153127900  153128900      5       2  150064       1.6833     0.046156
enh58653    3  153155200  153156200      2       1  150064       2.2525     0.012147
enh58699    3  156360600  156361600      1       1  150064       2.0379      0.02078
enh58715    3  156808200  156809200      1       1  150064       1.7382      0.04109
enh58716    3  156810600  156811600      2       1  150064       1.9585     0.025087
enh58771    3  160256000  160257000      1       1  150064       2.8965     0.001887
enh58780    3  160519300  160520300      3       1  150064       2.0256     0.021403
enh58790    3  161067100  161068100      4       1  150064       2.0241     0.021481
enh58801    3  167454000  167455000      2       1  150064       3.9169   4.4849e-05
enh58802    3  167467800  167468800      2       1  150064       3.3527   0.00040014
enh58804    3  167811000  167812000      2       1  150064       2.5665    0.0051368
enh58808    3  169476600  169477600      1       1  150064       2.5392     0.005555
enh58809    3  169480900  169481900      1       1  150064       2.2445       0.0124
enh58811    3  169492500  169493500      1       1  150064       2.6313     0.004253
enh58824    3  169687400  169688400      3       1  150064       1.9684     0.024509
enh58825    3  169689700  169690700      2       1  150064       2.0603     0.019684
enh58826    3  169720400  169721400      2       1  150064       2.3225     0.010104
enh58833    3  169762700  169763700      1       1  150064       2.0343      0.02096
enh58839    3  169869000  169870000      1       1  150064       2.5128     0.005989
enh58840    3  169870600  169871600      2       1  150064       2.3464    0.0094774
enh58844    3  169891100  169892100      2       1  150064       1.9217     0.027323
enh58866    3  170883300  170884300      2       1  150064       1.7317     0.041666
enh58881    3  170987000  170988000      2       1  150064       1.7063     0.043972
enh58887    3  170997500  170998500      2       1  150064       1.8245     0.034035
enh58899    3  171046300  171047300      1       1  150064       2.0855      0.01851
enh58900    3  171049800  171050800      3       2  150064       2.8073    0.0024977
enh58909    3  171076200  171077200      3       2  150064        2.125     0.016794
enh58910    3  171077800  171078800      3       1  150064       1.6545      0.04901
enh58931    3  171138600  171139600      3       1  150064       1.7945     0.036364
enh58992    3  172231500  172232500      5       2  150064        2.203     0.013797
enh59007    3  172311700  172312700      8       2  150064       2.4594    0.0069591
enh59008    3  172313900  172314900      5       2  150064        2.835    0.0022911
enh59015    3  172426700  172427700      1       1  150064       2.6366     0.004187
enh59017    3  172470200  172471200      2       1  150064       1.8441     0.032581
enh59019    3  176590200  176591200      2       1  150064       1.8537     0.031893
enh59020    3  176759100  176760100      1       1  150064        2.666     0.003838
enh59021    3  176768700  176769700      3       1  150064       2.7462    0.0030147
enh59022    3  176769600  176770600      2       1  150064       1.9527     0.025427
enh59025    3  176779500  176780500      2       1  150064       2.0316     0.021097
enh59026    3  176781400  176782400      3       1  150064        2.876    0.0020137
enh59029    3  176787300  176788300      2       1  150064       2.3702    0.0088881
enh59030    3  176789000  176790000      1       1  150064       3.2019    0.0006826
enh59031    3  176798700  176799700      3       1  150064        2.788    0.0026515
enh59032    3  176803200  176804200      2       1  150064       2.4375    0.0073941
enh59033    3  176806500  176807500      4       2  150064        1.838     0.033032
enh59036    3  176817100  176818100      4       2  150064       1.8037     0.035641
enh59039    3  176828000  176829000      2       1  150064        2.588    0.0048272
enh59040    3  176829900  176830900      3       1  150064       1.8138     0.034858
enh59043    3  176847100  176848100      5       2  150064       2.5699    0.0050865
enh59066    3  177035200  177036200      4       2  150064       2.3067     0.010537
enh59091    3  177358700  177359700      6       2  150064       3.4447   0.00028589
enh59093    3  177362400  177363400      3       2  150064       2.7237    0.0032282
enh59094    3  177365000  177366000      2       1  150064       3.1881   0.00071604
enh59162    3  180626900  180627900      4       2  150064       5.4935   1.9706e-08
enh59163    3  180628700  180629700      2       1  150064       5.4446   2.5956e-08
enh59164    3  180633300  180634300      1       1  150064       6.2898    1.589e-10
enh59170    3  182515400  182516400      1       1  150064        1.855       0.0318
enh59175    3  182528000  182529000      2       1  150064       1.7884      0.03686
enh59181    3  182630300  182631300      1       1  150064       2.1602      0.01538
enh59187    3  182693300  182694300      1       1  150064        2.752     0.002962
enh59188    3  182695600  182696600      1       1  150064       1.8448      0.03253
enh59206    3  183060200  183061200      2       1  150064       2.1283     0.016658
enh59240    3  183379600  183380600      5       1  150064       1.7784     0.037667
enh59245    3  183497800  183498800      2       1  150064       2.4411    0.0073214
enh59254    3  183600100  183601100      2       1  150064       2.0495     0.020209
enh59255    3  183602900  183603900      5       2  150064       2.4647    0.0068565
enh59295    3  184474800  184475800      5       2  150064       2.1194     0.017027
enh59299    3  184531500  184532500      2       1  150064       2.2819     0.011248
enh59300    3  184533100  184534100      3       1  150064       1.6878     0.045722
enh59307    3  185217000  185218000      1       1  150064       1.9695      0.02445
enh59320    3  185446200  185447200      2       1  150064       2.3156     0.010289
enh59328    3  185677400  185678400      4       2  150064       2.3319    0.0098521
enh59359    3  186507400  186508400      4       2  150064       2.4488    0.0071667
enh59360    3  186515900  186516900      1       1  150064       1.9648      0.02472
enh59461    3  187865600  187866600      5       3  150064       1.8238     0.034094
enh59462    3  187870200  187871200      2       1  150064       1.7929     0.036493
enh59463    3  187875100  187876100      4       2  150064       1.8928     0.029194
enh59464    3  187881900  187882900      2       1  150064       1.6832      0.04617
enh59465    3  187887900  187888900      6       3  150064       1.7779     0.037713
enh59470    3  187914000  187915000      3       2  150064       1.8591     0.031507
enh59483    3  188079500  188080500     10       3  150064       2.0514     0.020113
enh59488    3  188117600  188118600      3       1  150064       1.9363     0.026416
enh59490    3  188134700  188135700      1       1  150064       2.4189     0.007783
enh59495    3  188224900  188225900      2       1  150064       1.7455     0.040453
enh59499    3  188364400  188365400      4       2  150064       2.1003     0.017852
enh59522    3  188889500  188890500      3       1  150064       2.4348    0.0074504
enh59553    3  191007900  191008900      3       1  150064        2.009     0.022267
enh59588    3  193801800  193802800      1       1  150064       2.2764      0.01141
enh59652    3  194928200  194929200      1       1  150064       1.7171      0.04298
enh59657    3  194981700  194982700      1       1  150064       2.3337     0.009805
enh59665    3  195119400  195120400      2       1  150064       1.7614     0.039083
enh59740    3  195929100  195930100      6       3  150064       2.4566     0.007013
enh59741    3  195930100  195931100      5       2  150064       2.2598     0.011916
enh59744    3  195945200  195946200      3       2  150064       2.5484    0.0054108
enh59745    3  195946500  195947500      3       2  150064       2.0706     0.019196
enh59748    3  196002000  196003000      3       1  150064       1.8968     0.028926
enh59749    3  196005100  196006100      7       3  150064       2.3365    0.0097315
enh59750    3  196006200  196007200      4       1  150064       1.7797     0.037563
enh59753    3  196015300  196016300      6       2  150064        2.365    0.0090155
enh59756    3  196136400  196137400      2       1  150064       3.0442    0.0011666
enh59757    3  196139600  196140600      2       1  150064       2.4452    0.0072394
enh59758    3  196141000  196142000      1       1  150064       3.0899     0.001001
enh59759    3  196142500  196143500      4       2  150064       2.9565    0.0015558
enh59760    3  196143200  196144200      3       2  150064       2.4422    0.0072989
enh59762    3  196146000  196147000      3       2  150064       2.7846      0.00268
enh59765    3  196156600  196157600      3       2  150064       1.8914     0.029284
enh59766    3  196160000  196161000      2       1  150064       3.1878   0.00071689
enh59768    3  196225300  196226300      1       1  150064       1.7678      0.03855
enh59800    3  196465500  196466500      3       2  150064       2.2598     0.011917
enh59802    3  196471000  196472000      2       1  150064        1.772     0.038201
enh59804    3  196480500  196481500      4       2  150064       1.9085     0.028163
enh59805    3  196484900  196485900     11       4  150064       2.3885    0.0084587
enh59806    3  196486900  196487900      2       1  150064       1.9355     0.026465
enh59807    3  196499000  196500000      2       1  150064       1.9046     0.028414
enh59817    3  196670800  196671800      1       1  150064       2.0387      0.02074
enh59828    3  196908300  196909300      2       1  150064       1.8588     0.031526
enh59829    3  196927000  196928000      3       2  150064       2.5018    0.0061779
enh59831    3  196931200  196932200      6       3  150064       1.7827     0.037321
enh59832    3  196936300  196937300      1       1  150064       2.2616      0.01186
enh59834    3  196949600  196950600      1       1  150064        2.339     0.009667
enh59835    3  196954500  196955500      3       2  150064       2.4539    0.0070661
enh59836    3  196955400  196956400      6       3  150064       1.8626     0.031256
enh59837    3  196966300  196967300      2       1  150064       3.0283    0.0012296
enh59838    3  196980500  196981500      6       3  150064       2.2843     0.011177
enh59842    3  196998600  196999600      2       1  150064       2.0976     0.017968
enh59843    3  197001900  197002900      2       1  150064       1.7016     0.044412
enh59844    3  197011600  197012600      2       1  150064       1.7913     0.036622
enh59845    3  197019900  197020900      7       1  150064       2.4795    0.0065786
enh59846    3  197021700  197022700      3       2  150064       2.7061    0.0034044
enh59850    3  197172800  197173800      7       3  150064        1.736     0.041285
enh59882    3  197573600  197574600      1       1  150064       1.8297      0.03365
enh59904    4     658500     659500      2       1  150064       1.9035     0.028489
enh59905    4     666400     667400      3       2  150064        2.863    0.0020979
enh59908    4     675200     676200      4       2  150064       2.3568    0.0092171
enh59911    4     683300     684300      4       2  150064       1.8117     0.035013
enh59913    4     698200     699200      6       3  150064       2.0344     0.020955
enh59914    4     700900     701900     11       3  150064       2.5933    0.0047528
enh59915    4     702400     703400      3       1  150064       2.8527    0.0021678
enh59916    4     736000     737000      4       2  150064       3.2835   0.00051257
enh59917    4     767700     768700      7       3  150064       1.6574     0.048717
enh59945    4    1124200    1125200      3       2  150064       1.8339     0.033336
enh59948    4    1160200    1161200      4       2  150064       1.7705     0.038321
enh59956    4    1201700    1202700      1       1  150064       2.8411     0.002248
enh59958    4    1211200    1212200      3       2  150064       2.4722    0.0067149
enh59962    4    1260400    1261400      1       1  150064       2.8448     0.002222
enh59975    4    1328300    1329300      4       2  150064       1.8211     0.034298
enh59976    4    1330600    1331600      7       2  150064       1.7697     0.038389
enh59977    4    1338500    1339500      4       1  150064       2.2306     0.012855
enh59978    4    1342200    1343200      4       2  150064       1.9268     0.027005
enh59980    4    1345300    1346300      6       3  150064       2.1873      0.01436
enh59982    4    1549400    1550400      4       2  150064       2.1741     0.014847
enh60007    4    1863100    1864100      1       1  150064       1.8425       0.0327
enh60012    4    1878800    1879800      1       1  150064       1.8009      0.03586
enh60074    4    2569200    2570200      2       1  150064        1.652     0.049268
enh60123    4    2955300    2956300      1       1  150064       1.8241      0.03407
enh60126    4    2961300    2962300      5       2  150064       1.9351     0.026486
enh60146    4    3244500    3245500      1       1  150064       1.8225      0.03419
enh60152    4    3343600    3344600      2       1  150064       2.3758    0.0087544
enh60155    4    3359800    3360800      1       1  150064        1.664      0.04806
enh60175    4    4420000    4421000      1       1  150064       2.4349     0.007447
enh60177    4    4493700    4494700      3       2  150064       2.7822    0.0026996
enh60182    4    4541100    4542100      4       2  150064       2.4288    0.0075743
enh60188    4    4945100    4946100     13       4  150064       2.0065     0.022401
enh60195    4    6154600    6155600      8       2  150064       1.7281     0.041986
enh60244    4    6875500    6876500      2       1  150064       2.0092     0.022259
enh60262    4    6942500    6943500      4       2  150064       2.9523     0.001577
enh60265    4    6946400    6947400      7       3  150064       1.8427     0.032685
enh60267    4    6953200    6954200      2       1  150064       1.8657     0.031045
enh60268    4    6955400    6956400      7       2  150064       1.8253     0.033977
enh60288    4    7170600    7171600      7       4  150064       1.9708     0.024375
enh60297    4    7751400    7752400      4       2  150064       2.8798    0.0019899
enh60340    4    8404100    8405100      8       4  150064       1.9625     0.024851
enh60342    4    8415800    8416800      2       1  150064       2.0564     0.019873
enh60343    4    8421100    8422100      5       2  150064        1.717     0.042993
enh60345    4    8428300    8429300      3       2  150064       2.0252     0.021422
enh60346    4    8430400    8431400      3       1  150064         1.77     0.038365
enh60348    4    8438000    8439000      2       1  150064       2.2102     0.013545
enh60349    4    8439500    8440500      2       1  150064       1.7125     0.043404
enh60378    4   10456800   10457800      1       1  150064       2.5717      0.00506
enh60379    4   10459300   10460300      1       1  150064       2.9006     0.001862
enh60457    4   16207700   16208700      7       3  150064       2.0126      0.02208
enh60460    4   16218500   16219500      4       2  150064       2.4918    0.0063554
enh60470    4   17577400   17578400      5       1  150064       2.0572     0.019832
enh60471    4   17580900   17581900      3       1  150064        2.128      0.01667
enh60472    4   17581700   17582700      2       1  150064       2.1565     0.015523
enh60473    4   17614500   17615500      4       1  150064       2.2529     0.012131
enh60474    4   17619500   17620500      3       1  150064       2.2802     0.011298
enh60475    4   17638100   17639100      5       3  150064       2.3357     0.009754
enh60476    4   17652300   17653300      8       2  150064       2.4635      0.00688
enh60479    4   17816100   17817100      1       1  150064        2.077       0.0189
enh60480    4   17818200   17819200      3       1  150064       1.9764     0.024055
enh60481    4   17819000   17820000      1       1  150064       2.0619      0.01961
enh60484    4   18017600   18018600      4       1  150064       2.1843     0.014471
enh60485    4   18020700   18021700      3       1  150064       2.2682     0.011659
enh60489    4   20702900   20703900      3       1  150064       1.6879     0.045719
enh60497    4   22672800   22673800      4       2  150064        1.764     0.038869
enh60501    4   23292900   23293900     11       2  150064       2.2807     0.011283
enh60502    4   23293600   23294600     13       3  150064       2.4299    0.0075515
enh60530    4   25333300   25334300      2       1  150064        1.696     0.044943
enh60533    4   25854600   25855600      1       1  150064       2.7389     0.003082
enh60534    4   25858300   25859300      2       1  150064       2.0273     0.021315
enh60537    4   25952800   25953800      2       1  150064       1.7876     0.036919
enh60541    4   26083000   26084000      1       1  150064       1.6818       0.0463
enh60544    4   26133000   26134000      4       2  150064       2.7538    0.0029458
enh60558    4   26319600   26320600      3       1  150064       1.8515      0.03205
enh60561    4   26335400   26336400      2       1  150064       1.6923     0.045293
enh60567    4   26357100   26358100      2       1  150064       2.2508       0.0122
enh60571    4   26379300   26380300      2       1  150064       1.6624      0.04822
enh60577    4   26586700   26587700      1       1  150064       3.4971    0.0002352
enh60578    4   26613400   26614400      1       1  150064       3.5437    0.0001973
enh60582    4   26813600   26814600      2       1  150064       2.4518    0.0071075
enh60587    4   26869900   26870900      2       1  150064       2.8278    0.0023433
enh60596    4   26892200   26893200      4       2  150064       2.0372     0.020813
enh60601    4   26903200   26904200      2       1  150064       2.0252     0.021424
enh60607    4   26917500   26918500      1       1  150064       2.1236      0.01685
enh60624    4   27004400   27005400      2       1  150064       1.7483     0.040209
enh60681    4   37816800   37817800      1       1  150064        2.253      0.01213
enh60684    4   37826400   37827400      2       1  150064       1.7997     0.035952
enh60704    4   38006300   38007300      5       1  150064       2.1912      0.01422
enh60751    4   38607300   38608300      3       2  150064       1.8594     0.031488
enh60762    4   38709100   38710100      4       2  150064       1.9696     0.024445
enh60763    4   38725600   38726600      3       2  150064       1.6803      0.04645
enh60773    4   38821400   38822400      1       1  150064       1.7412      0.04082
enh60777    4   38859400   38860400      4       1  150064       1.6666       0.0478
enh60790    4   39044500   39045500      2       1  150064       1.7223     0.042507
enh60814    4   39637000   39638000      2       1  150064       2.5878    0.0048293
enh60815    4   39637500   39638500      2       1  150064       2.5878    0.0048293
enh60816    4   39641500   39642500      1       1  150064       2.5731      0.00504
enh60827    4   39722200   39723200      1       1  150064       2.3954     0.008302
enh60832    4   39935900   39936900      4       2  150064       1.6633     0.048128
enh60848    4   40066600   40067600      2       1  150064       1.6894      0.04557
enh60898    4   40623300   40624300      4       2  150064       1.8001     0.035925
enh60930    4   47453100   47454100      1       1  150064       2.3398     0.009647
enh60947    4   48081900   48082900      2       1  150064       1.8936     0.029138
enh60949    4   48105200   48106200      2       1  150064       1.8736     0.030493
enh60951    4   48111000   48112000      2       1  150064       1.6486     0.049611
enh60960    4   48297800   48298800      5       3  150064       1.7864      0.03702
enh60961    4   48341600   48342600      2       1  150064       1.8113     0.035048
enh60964    4   48358100   48359100      1       1  150064       2.8739     0.002027
enh60965    4   48362800   48363800      3       2  150064       1.9401     0.026185
enh60967    4   48371100   48372100      4       2  150064       1.8141     0.034832
enh60969    4   48432300   48433300      6       3  150064       2.5014    0.0061853
enh60970    4   48565800   48566800      1       1  150064       2.4965     0.006272
enh60971    4   48590900   48591900      2       1  150064       1.7169        0.043
enh60976    4   48644600   48645600      2       1  150064       1.8341     0.033319
enh60977    4   48653600   48654600      3       2  150064       2.7995    0.0025593
enh60978    4   48655800   48656800      1       1  150064       1.7022      0.04436
enh60981    4   48686000   48687000      1       1  150064       2.2741      0.01148
enh60985    4   48696500   48697500      1       1  150064       3.3251     0.000442
enh60987    4   48703000   48704000      1       1  150064       2.2206      0.01319
enh60988    4   48724500   48725500      1       1  150064       2.2173       0.0133
enh60991    4   48731600   48732600      2       1  150064       2.1029     0.017737
enh60995    4   48748800   48749800      1       1  150064       2.4588      0.00697
enh60999    4   48764400   48765400      1       1  150064       2.0644      0.01949
enh61002    4   48771400   48772400      2       1  150064       1.7624     0.038999
enh61004    4   48783400   48784400      1       1  150064        2.482     0.006533
enh61053    4   55010600   55011600      1       1  150064       2.4714      0.00673
enh61068    4   56265500   56266500      2       1  150064       1.7153     0.043149
enh61071    4   56275600   56276600      2       1  150064       1.7429     0.040677
enh61073    4   56313300   56314300      3       2  150064       1.7534     0.039768
enh61074    4   56404100   56405100      2       1  150064       1.8836     0.029807
enh61075    4   56407200   56408200      4       1  150064       1.7442     0.040562
enh61079    4   56717500   56718500      5       2  150064       2.3056     0.010566
enh61082    4   56731100   56732100      3       2  150064       1.8377     0.033056
enh61083    4   56732500   56733500      1       1  150064       2.5589      0.00525
enh61103    4   57335600   57336600      2       1  150064        1.765     0.038781
enh61111    4   57589000   57590000      1       1  150064         1.94      0.02619
enh61117    4   57670500   57671500      1       1  150064       2.4485     0.007172
enh61139    4   68551100   68552100      3       2  150064       2.2835       0.0112
enh61140    4   68563400   68564400      2       1  150064       2.7488    0.0029905
enh61141    4   68568100   68569100      3       1  150064        2.914    0.0017842
enh61142    4   68569400   68570400      3       2  150064       2.9112    0.0018003
enh61143    4   68570300   68571300      7       4  150064       2.2085     0.013605
enh61144    4   68579000   68580000      3       1  150064       3.3149    0.0004584
enh61158    4   70620600   70621600      2       1  150064       2.9392    0.0016453
enh61210    4   73931100   73932100      2       1  150064       2.1904     0.014246
enh61215    4   74043800   74044800      1       1  150064       2.1517      0.01571
enh61236    4   75022600   75023600      1       1  150064       2.1452      0.01597
enh61246    4   76435000   76436000      3       1  150064       1.7819     0.037384
enh61281    4   77129300   77130300      4       2  150064       1.7954     0.036297
enh61283    4   77135900   77136900      4       2  150064       1.7845     0.037167
enh61286    4   77228400   77229400      4       2  150064       1.9822     0.023728
enh61319    4   78219200   78220200     10       1  150064       2.2217     0.013153
enh61382    4   80988700   80989700      4       2  150064       1.7974     0.036136
enh61385    4   81045600   81046600      1       1  150064       1.6914      0.04538
enh61386    4   81048600   81049600      1       1  150064       1.7285      0.04195
enh61389    4   81075200   81076200      2       1  150064       1.8764     0.030298
enh61390    4   81090800   81091800      5       2  150064       1.9159      0.02769
enh61394    4   81120800   81121800      3       1  150064        2.267     0.011697
enh61431    4   83188900   83189900      4       2  150064       2.7137    0.0033268
enh61432    4   83192800   83193800      5       3  150064       2.2037     0.013771
enh61439    4   83289000   83290000      2       1  150064       1.6963     0.044919
enh61453    4   83929000   83930000      3       2  150064       2.1887      0.01431
enh61455    4   83954600   83955600      1       1  150064        2.101      0.01782
enh61467    4   84074100   84075100      3       1  150064       1.9275     0.026959
enh61468    4   84075800   84076800      5       2  150064        2.095     0.018085
enh61486    4   84218500   84219500      2       1  150064       2.1569     0.015507
enh61505    4   86850800   86851800      4       2  150064       1.8539     0.031877
enh61509    4   87825200   87826200      4       2  150064        1.715     0.043176
enh61517    4   87876600   87877600      6       3  150064        2.635    0.0042072
enh61522    4   87888000   87889000      5       2  150064       2.6408    0.0041351
enh61523    4   87891800   87892800      4       2  150064       3.2405   0.00059662
enh61524    4   87892600   87893600      1       1  150064       3.5507    0.0001921
enh61526    4   87898100   87899100      5       3  150064       2.1826     0.014531
enh61534    4   87939700   87940700      2       1  150064       2.1549     0.015586
enh61536    4   87944400   87945400      2       1  150064       2.1729     0.014895
enh61537    4   87947000   87948000      2       1  150064       1.9063     0.028307
enh61544    4   87964000   87965000      1       1  150064       2.6265     0.004313
enh61545    4   87965900   87966900      2       1  150064       2.1474     0.015879
enh61547    4   87973500   87974500      4       2  150064       2.1946     0.014094
enh61548    4   87975300   87976300      5       3  150064        3.191   0.00070895
enh61549    4   87979600   87980600      3       1  150064       1.6901     0.045501
enh61557    4   88024600   88025600      3       1  150064       1.7177     0.042927
enh61563    4   88156200   88157200      1       1  150064       1.7099      0.04364
enh61570    4   88347900   88348900      5       2  150064        1.826     0.033928
enh61584    4   89152500   89153500      4       2  150064       1.8259     0.033934
enh61598    4   89447300   89448300      1       1  150064       1.8682      0.03087
enh61625    4   89854200   89855200      5       2  150064       2.0709     0.019185
enh61656    4   90819200   90820200      7       2  150064       1.7171     0.042985
enh61661    4   95130500   95131500      1       1  150064       1.8048      0.03555
enh61662    4   95137400   95138400      2       1  150064       1.8446     0.032547
enh61663    4   95259600   95260600      1       1  150064       2.0099      0.02222
enh61678    4   96113900   96114900      3       2  150064       1.9356     0.026458
enh61681    4   96214200   96215200      1       1  150064       2.2517      0.01217
enh61701    4   99404100   99405100      1       1  150064        2.184      0.01448
enh61704    4   99419400   99420400      4       2  150064       1.8494     0.032199
enh61710    4   99465500   99466500      4       2  150064       2.3669     0.008968
enh61730    4   99585400   99586400      1       1  150064       1.9779      0.02397
enh61776    4  100742000  100743000      4       2  150064       2.4745    0.0066703
enh61777    4  100744400  100745400      4       2  150064       2.1414     0.016123
enh61778    4  100747800  100748800      7       4  150064       2.1185     0.017066
enh61779    4  100748600  100749600      6       3  150064       2.6919    0.0035527
enh61780    4  100767200  100768200      3       1  150064       1.6981     0.044747
enh61781    4  100772300  100773300      3       2  150064       2.3293     0.009922
enh61785    4  100815900  100816900      6       2  150064       1.7416     0.040791
enh61796    4  101014500  101015500      2       1  150064        2.258     0.011974
enh61801    4  101380000  101381000      3       1  150064        1.646     0.049884
enh61808    4  101940400  101941400      1       1  150064       2.8544     0.002156
enh61809    4  101946500  101947500      2       1  150064       2.6879    0.0035954
enh61811    4  102024600  102025600      1       1  150064         2.09      0.01831
enh61816    4  102112600  102113600      3       1  150064       1.9254     0.027088
enh61833    4  102256100  102257100      1       1  150064       1.7044      0.04415
enh61852    4  103427100  103428100      2       1  150064       2.0235     0.021513
enh61883    4  103655600  103656600      2       1  150064       2.1671     0.015114
enh61885    4  103679000  103680000      1       1  150064       2.6531     0.003988
enh61886    4  103682800  103683800      2       1  150064       2.6844    0.0036333
enh61887    4  103731600  103732600      6       2  150064       4.0332   2.7515e-05
enh61888    4  103785500  103786500      5       1  150064       3.7567   8.6099e-05
enh61891    4  103939100  103940100      2       1  150064       3.5984   0.00016012
enh61892    4  103941400  103942400      3       2  150064       1.6808     0.046402
enh61899    4  104057700  104058700      2       1  150064       2.2727     0.011522
enh61912    4  106074500  106075500      4       2  150064       1.9302     0.026794
enh61914    4  106083100  106084100      2       1  150064       1.6467     0.049805
enh61964    4  109074600  109075600      1       1  150064       3.0591      0.00111
enh61972    4  109267100  109268100      4       2  150064       1.9632     0.024814
enh61986    4  109485800  109486800      3       1  150064       1.8733     0.030511
enh61989    4  109539500  109540500      2       1  150064       1.8175     0.034573
enh61990    4  109544400  109545400      1       1  150064       2.0204      0.02167
enh62032    4  110536300  110537300      3       2  150064        1.695     0.045039
enh62036    4  110550800  110551800      2       1  150064       1.6981     0.044746
enh62038    4  110577900  110578900      3       2  150064       1.9848     0.023582
enh62040    4  110589800  110590800      2       1  150064       1.8356     0.033209
enh62049    4  110890800  110891800      2       1  150064        3.004    0.0013321
enh62073    4  113199700  113200700      1       1  150064       1.6833      0.04616
enh62113    4  114610200  114611200      2       1  150064       1.8938     0.029125
enh62115    4  114613600  114614600      2       1  150064       1.7332     0.041527
enh62118    4  114616300  114617300      2       1  150064       1.9263     0.027035
enh62119    4  114647100  114648100      1       1  150064       1.7033      0.04426
enh62157    4  120061400  120062400      1       1  150064       1.7875      0.03693
enh62180    4  121712400  121713400      7       2  150064       1.8575     0.031623
enh62217    4  122898700  122899700      1       1  150064       2.4591     0.006964
enh62218    4  123038300  123039300      1       1  150064       1.8861      0.02964
enh62220    4  123052500  123053500      3       2  150064       1.8386     0.032989
enh62230    4  123285900  123286900      1       1  150064       2.1727       0.0149
enh62231    4  123355000  123356000      2       1  150064       1.7869     0.036974
enh62232    4  123377900  123378900      1       1  150064       2.0054      0.02246
enh62233    4  123380000  123381000      1       1  150064       2.0196      0.02171
enh62239    4  123500300  123501300      5       2  150064        2.052     0.020084
enh62242    4  123560200  123561200      6       3  150064       1.9115     0.027972
enh62249    4  123652500  123653500      1       1  150064       1.7892      0.03679
enh62282    4  129210300  129211300      1       1  150064       1.9004      0.02869
enh62312    4  139938200  139939200      3       2  150064       2.7232     0.003233
enh62313    4  139939400  139940400      5       3  150064       2.0889      0.01836
enh62317    4  139998200  139999200      2       1  150064       2.9255    0.0017195
enh62318    4  140065500  140066500      4       2  150064       2.3645    0.0090284
enh62321    4  140099800  140100800      4       2  150064       1.9009     0.028657
enh62325    4  140188000  140189000      2       1  150064       1.8131     0.034907
enh62351    4  140473200  140474200      3       2  150064       2.2174     0.013298
enh62363    4  140730300  140731300      3       1  150064       2.5293    0.0057145
enh62374    4  140975000  140976000      3       1  150064       1.9374     0.026349
enh62381    4  141019900  141020900      3       2  150064       1.9833     0.023669
enh62383    4  141024400  141025400      3       1  150064       1.6972     0.044829
enh62401    4  141443900  141444900      1       1  150064       1.7094      0.04369
enh62405    4  141641100  141642100      2       1  150064       3.1516   0.00081196
enh62418    4  143062400  143063400      4       1  150064       1.7214     0.042589
enh62421    4  143143400  143144400      1       1  150064       2.0554      0.01992
enh62423    4  143163200  143164200      1       1  150064       2.0266      0.02135
enh62427    4  143186900  143187900      4       2  150064       1.8658     0.031034
enh62428    4  143191200  143192200      1       1  150064       2.0019      0.02265
enh62433    4  143215900  143216900      2       1  150064       1.8274     0.033822
enh62461    4  143304600  143305600      4       1  150064       1.6773     0.046744
enh62464    4  143308100  143309100      6       1  150064       1.7429     0.040678
enh62465    4  143313100  143314100      2       1  150064       1.8059     0.035467
enh62476    4  143449400  143450400      2       1  150064       2.1532     0.015651
enh62497    4  144325400  144326400      1       1  150064        2.138      0.01626
enh62499    4  144439200  144440200      2       1  150064       3.2906   0.00049988
enh62500    4  144459700  144460700      1       1  150064       3.4504    0.0002799
enh62580    4  148977200  148978200      2       1  150064       2.1007     0.017834
enh62584    4  149137100  149138100      4       2  150064       1.7993     0.035988
enh62589    4  149293800  149294800      6       4  150064       2.5702    0.0050814
enh62591    4  149298000  149299000      1       1  150064       3.2148    0.0006527
enh62594    4  149347300  149348300      1       1  150064       2.6235     0.004351
enh62604    4  151871600  151872600      2       1  150064         1.79     0.036729
enh62619    4  151927800  151928800      1       1  150064       2.4163      0.00784
enh62638    4  152945700  152946700      2       1  150064       1.6966     0.044891
enh62639    4  152965600  152966600      5       2  150064       1.8882     0.029499
enh62655    4  153039600  153040600      1       1  150064        1.659      0.04856
enh62656    4  153047400  153048400      6       2  150064       2.0138     0.022017
enh62657    4  153059400  153060400      3       1  150064       1.7803     0.037513
enh62779    4  154536600  154537600      3       2  150064       1.6584     0.048615
enh62785    4  154676400  154677400      3       1  150064       3.2249   0.00063016
enh62787    4  154729800  154730800      7       3  150064       2.0377      0.02079
enh62808    4  159691400  159692400      1       1  150064       1.9175      0.02759
enh62809    4  159692100  159693100      1       1  150064       1.9175      0.02759
enh62811    4  159699500  159700500      3       1  150064        1.769     0.038449
enh62812    4  159704400  159705400      2       1  150064       2.2641     0.011784
enh62818    4  159823500  159824500      2       1  150064       1.8648     0.031107
enh62819    4  159851100  159852100      2       1  150064       2.2537     0.012106
enh62855    4  164511000  164512000      1       1  150064       1.7651      0.03877
enh62865    4  165898800  165899800      2       1  150064       1.8408     0.032823
enh62868    4  166125300  166126300      1       1  150064       2.8207     0.002396
enh62871    4  166136200  166137200      4       2  150064         2.37    0.0088936
enh62874    4  166169100  166170100      6       3  150064       2.2874     0.011085
enh62876    4  166208700  166209700      3       2  150064       1.6962     0.044928
enh62877    4  166215100  166216100      3       2  150064       1.7398     0.040944
enh62887    4  169240500  169241500      2       1  150064       1.7671     0.038602
enh62901    4  169989100  169990100      8       3  150064       2.1235     0.016857
enh62902    4  170000300  170001300      2       1  150064       1.9724     0.024281
enh62905    4  170332200  170333200      3       1  150064       4.1522   1.6463e-05
enh62908    4  170525700  170526700      3       2  150064       4.3039   8.3909e-06
enh62909    4  170531300  170532300      5       2  150064       1.6846     0.046029
enh62912    4  170544100  170545100      4       2  150064       2.5965    0.0047083
enh62914    4  170551000  170552000      3       2  150064       4.1362   1.7657e-05
enh62915    4  170578500  170579500      4       2  150064       4.2482   1.0774e-05
enh62916    4  170579800  170580800      2       1  150064        4.095   2.1112e-05
enh62918    4  170584900  170585900      3       1  150064       3.9918   3.2781e-05
enh62919    4  170585900  170586900      1       1  150064       4.3915    5.628e-06
enh62925    4  174042000  174043000      3       2  150064       1.6765     0.046823
enh62948    4  175199400  175200400      2       1  150064       2.3811    0.0086313
enh62981    4  178361100  178362100      4       2  150064       2.0286     0.021251
enh62988    4  183747300  183748300      8       3  150064       2.0789     0.018812
enh62991    4  183859100  183860100      1       1  150064       2.6627     0.003876
enh63023    4  185185000  185186000      6       2  150064       2.8168    0.0024251
enh63029    4  185235000  185236000      1       1  150064       1.9182      0.02754
enh63030    4  185240100  185241100      4       2  150064       1.9096     0.028095
enh63037    4  185313500  185314500      3       2  150064       2.4742    0.0066775
enh63043    4  185342900  185343900      4       2  150064       2.8231    0.0023783
enh63056    4  185389600  185390600      2       1  150064       2.4005    0.0081862
enh63067    4  185504800  185505800      4       2  150064       1.9503     0.025572
enh63072    4  185566400  185567400      2       1  150064       1.8073     0.035355
enh63076    4  185655700  185656700      3       2  150064       2.0029     0.022595
enh63091    4  185775500  185776500      7       2  150064       1.6999     0.044575
enh63106    4  186172600  186173600      4       2  150064       1.7015     0.044425
enh63108    4  186177500  186178500      4       1  150064       1.7218     0.042551
enh63110    4  186184400  186185400      4       1  150064       1.7598     0.039223
enh63112    4  186201500  186202500      1       1  150064       2.1615      0.01533
enh63122    4  186988700  186989700      3       2  150064       2.5305    0.0056955
enh63189    5    1099400    1100400      5       2  150064       2.1931     0.014149
enh63190    5    1102600    1103600      6       2  150064       1.9927     0.023147
enh63191    5    1112300    1113300      4       2  150064       1.7056     0.044042
enh63214    5    1516500    1517500      4       2  150064       2.4959    0.0062821
enh63217    5    1534900    1535900      3       2  150064       1.6745     0.047013
enh63218    5    1537100    1538100      1       1  150064       1.6978      0.04477
enh63231    5    5420500    5421500      6       2  150064        2.805    0.0025157
enh63232    5    5424800    5425800      1       1  150064       2.8418     0.002243
enh63234    5    5430300    5431300      2       1  150064       2.7046    0.0034191
enh63235    5    5432900    5433900      3       2  150064       2.5271    0.0057506
enh63236    5    5480800    5481800      4       2  150064       4.1023   2.0454e-05
enh63237    5    5492300    5493300      1       1  150064       3.6504    0.0001309
enh63239    5    5494400    5495400      4       2  150064       2.5949    0.0047313
enh63240    5    5494900    5495900      2       1  150064       1.9413     0.026113
enh63241    5    5496900    5497900      1       1  150064       2.8685     0.002062
enh63247    5    6630800    6631800      2       1  150064       2.2091     0.013584
enh63248    5    6634700    6635700      4       2  150064       1.8466     0.032403
enh63250    5    6719200    6720200      3       2  150064       2.9133    0.0017879
enh63251    5    6723500    6724500      8       4  150064       2.0032     0.022579
enh63254    5    6733200    6734200      7       3  150064       2.7595    0.0028943
enh63255    5    6736600    6737600      5       2  150064       3.0069    0.0013198
enh63256    5    6766000    6767000      3       1  150064       1.8638     0.031175
enh63265    5    7815800    7816800      2       1  150064       2.4416    0.0073109
enh63311    5   10634200   10635200      6       2  150064        1.935     0.026496
enh63347    5   14464000   14465000      3       2  150064       1.7929     0.036494
enh63361    5   14678800   14679800      2       1  150064       1.8174     0.034578
enh63365    5   14702600   14703600      1       1  150064       1.8943      0.02909
enh63369    5   14727300   14728300      6       3  150064       1.7728     0.038128
enh63394    5   16540500   16541500      2       1  150064       2.4877    0.0064293
enh63435    5   32019800   32020800      5       3  150064       1.7374     0.041161
enh63448    5   32232300   32233300      3       2  150064       1.6769     0.046783
enh63477    5   32539900   32540900      1       1  150064        2.225      0.01304
enh63521    5   35657900   35658900      2       1  150064       1.6698     0.047483
enh63524    5   35673100   35674100      1       1  150064       1.7337      0.04149
enh63566    5   36881800   36882800      3       1  150064       1.7733     0.038091
enh63582    5   36950300   36951300      2       1  150064       1.7405     0.040888
enh63593    5   37371800   37372800      1       1  150064       1.7507         0.04
enh63598    5   37737600   37738600      1       1  150064       1.6496      0.04951
enh63604    5   39006900   39007900      2       1  150064       2.0961     0.018035
enh63607    5   39021200   39022200      2       1  150064       2.8522     0.002171
enh63612    5   39052700   39053700      3       2  150064       2.3079     0.010501
enh63614    5   39062200   39063200      4       2  150064       2.6778    0.0037057
enh63615    5   39070700   39071700      2       1  150064       1.7847     0.037155
enh63640    5   39231400   39232400      3       2  150064       1.9878     0.023418
enh63644    5   39271500   39272500      3       2  150064       1.9493     0.025628
enh63647    5   39282800   39283800      4       1  150064       1.9919     0.023189
enh63673    5   40506900   40507900      1       1  150064        1.872       0.0306
enh63677    5   40591300   40592300      1       1  150064       2.1479      0.01586
enh63689    5   40672400   40673400      4       2  150064        1.677     0.046768
enh63727    5   42986300   42987300      4       2  150064       1.9224     0.027278
enh63764    5   43397400   43398400      1       1  150064       1.9824      0.02372
enh63772    5   43600400   43601400      1       1  150064       1.6613      0.04833
enh63776    5   43626800   43627800      3       1  150064       2.1787     0.014678
enh63780    5   44875700   44876700      2       1  150064         3.96   3.7472e-05
enh63781    5   49623800   49624800      7       2  150064       3.7131   0.00010238
enh63782    5   49659800   49660800      4       2  150064       3.9529   3.8608e-05
enh63783    5   49693900   49694900      2       1  150064       4.3142   8.0087e-06
enh63784    5   49702300   49703300      1       1  150064       2.9702     0.001488
enh63787    5   49710100   49711100      3       1  150064       4.6443   1.7059e-06
enh63789    5   49716000   49717000      2       1  150064       3.8362   6.2486e-05
enh63791    5   49720100   49721100      1       1  150064       3.6255    0.0001442
enh63796    5   49738100   49739100      3       1  150064       4.0244   2.8561e-05
enh63797    5   49741900   49742900      2       1  150064       3.2399   0.00059783
enh63798    5   49745300   49746300      3       2  150064       2.7406    0.0030662
enh63799    5   49754000   49755000      1       1  150064       3.7509    8.809e-05
enh63800    5   49785000   49786000      9       2  150064       4.4261   4.7984e-06
enh63801    5   49797100   49798100      3       2  150064        2.697    0.0034985
enh63802    5   49849100   49850100      3       2  150064       1.9941     0.023072
enh63803    5   49850400   49851400      3       2  150064       1.9706     0.024382
enh63808    5   49885800   49886800      4       2  150064       2.2059     0.013694
enh63812    5   49949800   49950800      3       2  150064       2.6171    0.0044338
enh63818    5   49975100   49976100      2       1  150064       3.0057    0.0013248
enh63821    5   49980800   49981800      1       1  150064       2.2724      0.01153
enh63839    5   50034200   50035200      1       1  150064       3.1465    0.0008263
enh63841    5   50038400   50039400      3       2  150064       1.7821     0.037367
enh63869    5   52335800   52336800      4       2  150064       1.8088     0.035238
enh63877    5   52864100   52865100      3       1  150064       1.9214     0.027341
enh63879    5   52869000   52870000      4       2  150064       1.7857     0.037073
enh63883    5   53545000   53546000      6       2  150064       1.7964     0.036215
enh63886    5   53597400   53598400      2       1  150064       2.6232    0.0043557
enh63888    5   53603700   53604700      1       1  150064       2.0056      0.02245
enh63889    5   53607600   53608600      2       1  150064        1.647     0.049777
enh63899    5   53912400   53913400      2       1  150064       2.1086     0.017491
enh63902    5   53940200   53941200      5       1  150064       1.6629     0.048165
enh63912    5   54140500   54141500      6       2  150064       2.5919    0.0047731
enh63913    5   54162600   54163600      1       1  150064         1.97      0.02442
enh63914    5   54191100   54192100      1       1  150064       1.8826      0.02988
enh63958    5   55199000   55200000      1       1  150064       3.2814    0.0005164
enh63961    5   55219300   55220300      5       3  150064       2.6588    0.0039205
enh63997    5   55460000   55461000      3       1  150064       1.6582     0.048637
enh63998    5   55461800   55462800      1       1  150064        1.818      0.03453
enh63999    5   55463300   55464300      6       2  150064       1.6819     0.046295
enh64001    5   55472700   55473700      1       1  150064       2.0927      0.01819
enh64014    5   55638200   55639200      2       1  150064       3.2818    0.0005158
enh64098    5   58298000   58299000     10       3  150064       2.4339    0.0074683
enh64099    5   58299200   58300200      3       1  150064       3.0316    0.0012164
enh64100    5   58301400   58302400      7       1  150064       2.1037     0.017703
enh64101    5   58303100   58304100      6       2  150064       2.1819     0.014559
enh64102    5   58317100   58318100      5       2  150064       2.1643     0.015222
enh64103    5   58321200   58322200      1       1  150064        2.691     0.003562
enh64104    5   58321800   58322800      2       1  150064       2.1896     0.014278
enh64121    5   58858300   58859300      3       1  150064       2.5678    0.0051172
enh64130    5   60256000   60257000      4       1  150064         2.85     0.002186
enh64131    5   60455500   60456500      3       2  150064       3.4759   0.00025456
enh64132    5   60459000   60460000      3       1  150064       1.7158     0.043097
enh64133    5   60565000   60566000      1       1  150064       3.7125    0.0001026
enh64134    5   60572200   60573200      2       1  150064       2.9505    0.0015861
enh64135    5   60615000   60616000      2       1  150064       5.5451   1.4693e-08
enh64137    5   60625000   60626000      2       1  150064       4.2215   1.2132e-05
enh64138    5   60631300   60632300      2       1  150064       1.9547      0.02531
enh64144    5   60703400   60704400      1       1  150064       2.5525     0.005347
enh64145    5   60705200   60706200      3       2  150064       2.8612    0.0021103
enh64152    5   61552900   61553900      8       4  150064        2.556    0.0052945
enh64154    5   61556100   61557100      6       2  150064       3.1832    0.0007282
enh64156    5   61581800   61582800      3       1  150064       3.2423   0.00059282
enh64157    5   61587300   61588300      3       2  150064       2.4932    0.0063298
enh64158    5   61593900   61594900      1       1  150064       2.9852     0.001417
enh64159    5   61600200   61601200      3       2  150064       1.9203     0.027412
enh64161    5   61612100   61613100      3       2  150064       2.5185    0.0058925
enh64164    5   61629700   61630700      4       2  150064       2.2763     0.011414
enh64169    5   61636200   61637200      1       1  150064       1.8106       0.0351
enh64172    5   61643500   61644500      3       2  150064       2.8954    0.0018932
enh64177    5   61709600   61710600      2       1  150064       1.9192     0.027478
enh64179    5   61873800   61874800      2       1  150064       1.7535     0.039762
enh64182    5   61901400   61902400      1       1  150064       2.0579       0.0198
enh64189    5   64315900   64316900      4       2  150064        2.141     0.016136
enh64190    5   64322600   64323600      1       1  150064       2.7858      0.00267
enh64192    5   64330200   64331200      4       1  150064       2.6771    0.0037133
enh64198    5   64779200   64780200      4       2  150064       1.9537     0.025369
enh64199    5   64856000   64857000      2       1  150064       2.0505     0.020159
enh64202    5   64914700   64915700      3       2  150064       1.7247     0.042289
enh64204    5   64917400   64918400      7       3  150064       1.7514     0.039938
enh64278    5   66646600   66647600      2       1  150064        2.205     0.013726
enh64289    5   67509400   67510400      2       1  150064       2.2348     0.012715
enh64290    5   67515400   67516400      3       2  150064       1.7567     0.039487
enh64297    5   67544900   67545900      3       2  150064       2.2079     0.013626
enh64301    5   67557600   67558600      9       4  150064       1.9816     0.023762
enh64317    5   67680500   67681500      2       1  150064        2.648     0.004048
enh64318    5   67688300   67689300      2       1  150064       1.7965     0.036205
enh64320    5   67702700   67703700      2       1  150064       1.7568     0.039477
enh64321    5   67710900   67711900      2       1  150064        2.807    0.0025005
enh64322    5   67721000   67722000      5       2  150064       2.7397    0.0030752
enh64324    5   67730900   67731900      3       2  150064       2.9911    0.0013901
enh64327    5   67760700   67761700      6       3  150064       1.7552     0.039613
enh64354    5   70741300   70742300      2       1  150064        2.163      0.01527
enh64356    5   70753000   70754000      2       1  150064       1.6903     0.045488
enh64369    5   71602500   71603500      1       1  150064        2.217      0.01331
enh64389    5   72921400   72922400      4       2  150064       1.9528     0.025419
enh64414    5   74324000   74325000      5       1  150064        2.148     0.015855
enh64415    5   74327600   74328600      3       1  150064       1.8644      0.03113
enh64418    5   74340300   74341300      1       1  150064       1.7481      0.04022
enh64431    5   74631400   74632400      4       2  150064       1.8005     0.035893
enh64436    5   74757600   74758600      2       1  150064        2.085     0.018535
enh64440    5   74809600   74810600      4       2  150064       1.7841     0.037207
enh64441    5   74814400   74815400      2       1  150064        1.701     0.044474
enh64447    5   74895800   74896800      1       1  150064        2.054      0.01999
enh64449    5   74965300   74966300      2       1  150064        2.081     0.018715
enh64450    5   74973400   74974400      5       1  150064       3.1525   0.00080929
enh64541    5   77061000   77062000      6       3  150064       1.6541     0.049057
enh64545    5   77101800   77102800      4       2  150064       2.8055     0.002512
enh64549    5   77564100   77565100      3       1  150064       3.4448   0.00028571
enh64550    5   77579400   77580400      4       2  150064       3.6058   0.00015561
enh64551    5   77582000   77583000      8       3  150064       3.9171   4.4815e-05
enh64552    5   77583700   77584700     11       3  150064       4.4403   4.4912e-06
enh64553    5   77585100   77586100      6       2  150064       3.1505   0.00081503
enh64554    5   77587500   77588500      4       2  150064       3.1666   0.00077111
enh64556    5   77657700   77658700      3       2  150064       1.6667     0.047784
enh64557    5   77663100   77664100      5       1  150064       2.0843     0.018565
enh64558    5   77665800   77666800      2       1  150064       3.2353    0.0006075
enh64559    5   77683000   77684000      5       2  150064       3.0565    0.0011197
enh64560    5   77699900   77700900      3       2  150064       2.0637     0.019525
enh64613    5   79461300   79462300      6       3  150064       1.8028     0.035711
enh64614    5   79472700   79473700      3       2  150064       2.1766     0.014755
enh64615    5   79475100   79476100      3       1  150064       1.8887     0.029463
enh64618    5   79480300   79481300      2       1  150064       1.7585     0.039334
enh64621    5   79485800   79486800      3       2  150064       1.7799     0.037545
enh64694    5   81073700   81074700      4       2  150064       2.2007     0.013878
enh64695    5   81075600   81076600      2       1  150064       1.8606     0.031401
enh64699    5   81134100   81135100      1       1  150064       2.8126     0.002457
enh64707    5   81520900   81521900      1       1  150064       2.6016      0.00464
enh64708    5   81571800   81572800      7       3  150064        2.907    0.0018247
enh64719    5   82374200   82375200      2       1  150064       1.7557      0.03957
enh64732    5   86375500   86376500      7       2  150064       1.6842     0.046076
enh64741    5   86575500   86576500      2       1  150064       2.0666     0.019385
enh64761    5   86626400   86627400      3       2  150064       1.9375     0.026343
enh64772    5   87500000   87501000      1       1  150064        2.592     0.004771
enh64773    5   87543400   87544400      3       1  150064        2.167     0.015118
enh64775    5   87546200   87547200      1       1  150064       2.7381      0.00309
enh64776    5   87561200   87562200      3       2  150064        1.711     0.043543
enh64777    5   87562800   87563800      1       1  150064       3.0352     0.001202
enh64778    5   87566300   87567300      1       1  150064       2.5414      0.00552
enh64781    5   88120200   88121200      3       1  150064       1.7435     0.040621
enh64782    5   88123700   88124700      1       1  150064       1.8892      0.02943
enh64786    5   89703200   89704200      1       1  150064        3.489    0.0002424
enh64791    5   90235900   90236900      7       3  150064       4.3175   7.8916e-06
enh64792    5   90458100   90459100      4       2  150064       2.3577    0.0091942
enh64795    5   90564700   90565700      4       2  150064       2.0909      0.01827
enh64803    5   90671100   90672100      2       1  150064       2.2886      0.01105
enh64816    5   93881600   93882600      1       1  150064       2.8513     0.002177
enh64817    5   93912100   93913100      5       2  150064       1.8307     0.033576
enh64818    5   93952400   93953400      2       1  150064       2.6652    0.0038477
enh64819    5   93955400   93956400      3       2  150064       2.6984    0.0034842
enh64820    5   93957000   93958000      3       1  150064       2.4754    0.0066552
enh64821    5   93958300   93959300      7       2  150064       2.8037    0.0025263
enh64823    5   94185500   94186500      5       2  150064       1.9227     0.027262
enh64836    5   94979700   94980700      1       1  150064       1.9653      0.02469
enh64859    5   95197500   95198500      3       2  150064       2.7969      0.00258
enh64878    5   95995700   95996700      3       2  150064       1.7955     0.036286
enh64879    5   96000000   96001000      4       2  150064        1.679      0.04658
enh64880    5   96001600   96002600      2       1  150064        2.213     0.013449
enh64881    5   96004500   96005500      2       1  150064       2.1953      0.01407
enh64908    5   96222000   96223000      2       1  150064       2.0201     0.021689
enh64909    5   96229700   96230700      5       1  150064       2.4952    0.0062947
enh64910    5   96232900   96233900      2       1  150064       2.4102     0.007971
enh64911    5   96241500   96242500      6       1  150064       2.4231    0.0076939
enh64912    5   96245200   96246200      8       1  150064       2.3604    0.0091287
enh64916    5   96275900   96276900      5       2  150064       2.4373    0.0073987
enh64917    5   96284000   96285000      3       1  150064       2.5377    0.0055795
enh64919    5   96295300   96296300      1       1  150064       2.6332     0.004229
enh64920    5   96303300   96304300      1       1  150064       2.3999     0.008199
enh64923    5   96313900   96314900      4       2  150064       1.8967     0.028931
enh64924    5   96340100   96341100      1       1  150064       2.4941     0.006314
enh64925    5   96344900   96345900      1       1  150064       2.6721     0.003769
enh64926    5   96357900   96358900      2       1  150064       3.4101   0.00032465
enh64937    5   96883100   96884100      4       2  150064       1.8758     0.030339
enh64944    5   98240400   98241400      2       1  150064       2.6293    0.0042779
enh64946    5   98249000   98250000      5       2  150064       2.6731     0.003758
enh64947    5   98257900   98258900      4       2  150064       2.1864     0.014394
enh64948    5   98267200   98268200      2       1  150064       1.7789     0.037626
enh64952    5   98363400   98364400      3       2  150064       2.0268     0.021343
enh64953    5   98366700   98367700      1       1  150064       2.0116      0.02213
enh64955    5   98372100   98373100      2       1  150064       1.9995      0.02278
enh64957    5   98381400   98382400      1       1  150064       1.9861      0.02351
enh64959    5   98395400   98396400      1       1  150064       2.2476       0.0123
enh64993    5  101630100  101631100      4       2  150064        4.228    1.179e-05
enh64994    5  101632400  101633400      4       2  150064        2.863    0.0020982
enh64999    5  102113700  102114700      2       1  150064       2.5848     0.004872
enh65018    5  102897000  102898000      4       2  150064       2.2115     0.013499
enh65021    5  106700700  106701700      5       2  150064       2.3409    0.0096179
enh65022    5  106724100  106725100      2       1  150064         2.26     0.011912
enh65038    5  108095500  108096500      3       2  150064       1.7898     0.036746
enh65039    5  108194300  108195300      1       1  150064       2.0063      0.02241
enh65041    5  108683000  108684000      3       2  150064       2.9834    0.0014253
enh65042    5  108712100  108713100      2       1  150064       3.1155    0.0009182
enh65043    5  108720500  108721500      7       2  150064       1.7783     0.037677
enh65044    5  108721500  108722500      3       2  150064       2.9925    0.0013835
enh65045    5  108724100  108725100      4       2  150064       2.0635     0.019533
enh65047    5  108732600  108733600      7       3  150064       2.8162    0.0024297
enh65048    5  108738100  108739100      4       2  150064       2.7124    0.0033401
enh65049    5  108747000  108748000      7       3  150064       2.7297    0.0031699
enh65051    5  108992200  108993200      5       2  150064       4.2386   1.1248e-05
enh65052    5  109032400  109033400      4       2  150064       3.7371   9.3062e-05
enh65053    5  109034000  109035000      3       2  150064       4.2881   9.0124e-06
enh65054    5  109039800  109040800      3       1  150064       4.7375   1.0819e-06
enh65055    5  109046800  109047800      6       3  150064       2.8123    0.0024598
enh65056    5  109075500  109076500      4       2  150064        4.668    1.521e-06
enh65057    5  109083500  109084500      4       2  150064       4.5197   3.0963e-06
enh65058    5  109084500  109085500      2       1  150064       1.9437     0.025967
enh65061    5  109123700  109124700      4       2  150064       3.8524   5.8491e-05
enh65062    5  109188900  109189900      4       2  150064       4.8264   6.9498e-07
enh65064    5  109203800  109204800      3       1  150064        3.659    0.0001266
enh65098    5  110602200  110603200      5       3  150064       2.2611     0.011877
enh65149    5  112223200  112224200      3       1  150064        1.712     0.043444
enh65156    5  112311000  112312000      2       1  150064       2.6321    0.0042434
enh65180    5  114544600  114545600      4       2  150064       2.2426     0.012461
enh65181    5  114590200  114591200      4       2  150064       1.9659     0.024656
enh65191    5  114867300  114868300      2       1  150064       1.6543     0.049032
enh65201    5  115419000  115420000      3       1  150064       2.2671     0.011693
enh65202    5  115422000  115423000      7       3  150064       1.8376     0.033059
enh65203    5  115470800  115471800      9       3  150064       2.1843      0.01447
enh65204    5  115473000  115474000      7       4  150064       1.8543     0.031849
enh65205    5  115480700  115481700      4       2  150064       2.2684     0.011652
enh65208    5  115706500  115707500      2       1  150064       1.8436     0.032623
enh65243    5  118680200  118681200      3       2  150064        2.599    0.0046754
enh65244    5  118684900  118685900      4       2  150064       2.2127      0.01346
enh65253    5  118735000  118736000      1       1  150064       2.2649      0.01176
enh65260    5  118789000  118790000      3       1  150064       1.8087     0.035251
enh65301    5  125757800  125758800      2       1  150064       1.9487     0.025668
enh65302    5  125761200  125762200      2       1  150064       1.6474     0.049743
enh65320    5  126083000  126084000      1       1  150064       2.0554      0.01992
enh65323    5  126097400  126098400      3       1  150064       2.2123     0.013473
enh65333    5  126131600  126132600      3       1  150064       2.2704      0.01159
enh65345    5  126204000  126205000      5       3  150064       2.9094    0.0018108
enh65347    5  126307200  126308200      2       1  150064       3.5356   0.00020346
enh65348    5  126308600  126309600      2       1  150064       3.1122   0.00092842
enh65349    5  126317500  126318500      3       1  150064       2.2795     0.011318
enh65350    5  126323500  126324500      6       2  150064       2.1607     0.015358
enh65351    5  126347200  126348200      2       1  150064       3.2611   0.00055493
enh65352    5  126363800  126364800      4       2  150064        2.748    0.0029982
enh65366    5  127415800  127416800      1       1  150064       2.5846     0.004874
enh65418    5  130697900  130698900      1       1  150064       1.7379      0.04111
enh65431    5  130806000  130807000      1       1  150064       1.8782      0.03018
enh65433    5  130815800  130816800      2       1  150064       1.7909     0.036658
enh65434    5  130824400  130825400      2       1  150064       1.9187     0.027513
enh65443    5  130897900  130898900      1       1  150064       1.6961      0.04493
enh65445    5  130903800  130904800      1       1  150064       1.7737      0.03806
enh65455    5  130942000  130943000      2       1  150064       1.6838     0.046111
enh65459    5  130954600  130955600      3       1  150064        1.684     0.046091
enh65461    5  130957800  130958800      1       1  150064       1.6637      0.04809
enh65512    5  131769900  131770900      2       1  150064       1.8845      0.02975
enh65518    5  131797300  131798300      2       1  150064       1.8349     0.033258
enh65526    5  131864500  131865500      1       1  150064       2.0612      0.01964
enh65554    5  132391500  132392500      2       1  150064        1.667     0.047753
enh65564    5  132633800  132634800      1       1  150064       2.0294      0.02121
enh65625    5  133922600  133923600      2       1  150064       1.9294     0.026841
enh65631    5  133968600  133969600      2       1  150064       1.9464     0.025804
enh65666    5  135372200  135373200      1       1  150064       2.2179      0.01328
enh65678    5  137073000  137074000      1       1  150064       3.2348    0.0006086
enh65679    5  137078400  137079400      1       1  150064       3.2042    0.0006772
enh65680    5  137085700  137086700      2       1  150064       2.7947    0.0025974
enh65683    5  137194100  137195100      3       2  150064        2.066     0.019414
enh65687    5  137331200  137332200      2       1  150064       2.7362    0.0031077
enh65688    5  137332000  137333000      5       2  150064       2.6904    0.0035683
enh65689    5  137359600  137360600      5       2  150064       2.3041     0.010609
enh65690    5  137363500  137364500      1       1  150064       2.1297       0.0166
enh65692    5  137369400  137370400      1       1  150064       1.7626      0.03898
enh65705    5  137672100  137673100      5       3  150064       2.9152    0.0017774
enh65706    5  137675800  137676800      3       1  150064       3.2208   0.00063924
enh65709    5  137696200  137697200      1       1  150064       2.5148     0.005955
enh65712    5  137704000  137705000      3       1  150064       2.5156    0.0059411
enh65713    5  137706500  137707500      3       1  150064       2.5081    0.0060695
enh65715    5  137785100  137786100      1       1  150064       3.4458    0.0002847
enh65716    5  137785600  137786600      1       1  150064       4.2491    1.073e-05
enh65718    5  137798400  137799400      6       2  150064       3.7326    9.477e-05
enh65722    5  137868000  137869000      4       2  150064       4.0607   2.4467e-05
enh65725    5  137882400  137883400      3       1  150064       5.1884   1.0606e-07
enh65727    5  137900000  137901000      1       1  150064       5.2497    7.617e-08
enh65728    5  137900600  137901600      2       1  150064       4.4961   3.4608e-06
enh65729    5  137902100  137903100      3       2  150064         5.48   2.1271e-08
enh65730    5  137908500  137909500      1       1  150064       3.1639    0.0007783
enh65774    5  138773000  138774000      3       1  150064        2.209     0.013586
enh65781    5  138848500  138849500      1       1  150064       2.2055      0.01371
enh65787    5  138872100  138873100      2       1  150064       1.9077     0.028216
enh65789    5  138891100  138892100      3       1  150064       2.1202     0.016995
enh65796    5  138953400  138954400      3       2  150064       1.9034     0.028494
enh65802    5  138986200  138987200      2       1  150064       2.0527     0.020051
enh65812    5  139043300  139044300      2       1  150064       2.3112     0.010411
enh65813    5  139050600  139051600      1       1  150064       2.9118     0.001797
enh65814    5  139051600  139052600      1       1  150064       3.7447     9.03e-05
enh65815    5  139053500  139054500      6       2  150064       3.4557   0.00027439
enh65816    5  139054300  139055300      3       1  150064       3.2007   0.00068544
enh65817    5  139063700  139064700      1       1  150064       4.5847    2.273e-06
enh65819    5  139080400  139081400      1       1  150064       3.8986    4.837e-05
enh65826    5  139304800  139305800      1       1  150064       1.9983      0.02284
enh65834    5  139523400  139524400      3       2  150064       1.7786     0.037649
enh65835    5  139536000  139537000      2       1  150064       3.5479   0.00019415
enh65836    5  139555600  139556600      2       1  150064       3.5533   0.00019023
enh65846    5  139664000  139665000      5       2  150064       1.6924     0.045284
enh65847    5  139664400  139665400      6       3  150064       1.7188     0.042822
enh65848    5  139672300  139673300      1       1  150064       3.4603    0.0002698
enh65851    5  139680700  139681700      1       1  150064       3.6524    0.0001299
enh65853    5  139726600  139727600      2       1  150064       2.3109     0.010418
enh65858    5  139778900  139779900      2       1  150064       3.1233   0.00089404
enh65860    5  139792200  139793200      1       1  150064       3.5923    0.0001639
enh65862    5  139801400  139802400      7       4  150064       3.3199    0.0004502
enh65863    5  139809900  139810900      1       1  150064       3.2537    0.0005696
enh65864    5  139812400  139813400      1       1  150064       2.7565     0.002921
enh65868    5  139933400  139934400      1       1  150064       3.5038    0.0002293
enh65876    5  139992000  139993000      4       1  150064       1.9377     0.026331
enh65877    5  140014100  140015100      3       1  150064       3.2573   0.00056233
enh65878    5  140017700  140018700      3       2  150064       2.3221     0.010115
enh65880    5  140025000  140026000      4       2  150064       3.1794    0.0007378
enh65881    5  140028400  140029400      3       2  150064       4.1659   1.5507e-05
enh65882    5  140042800  140043800      2       1  150064       3.6706     0.000121
enh65883    5  140046300  140047300      4       1  150064       2.9811    0.0014362
enh65884    5  140051900  140052900      1       1  150064       4.0009    3.155e-05
enh65885    5  140068400  140069400      1       1  150064       4.2764    9.497e-06
enh65886    5  140072200  140073200      6       2  150064       4.2453   1.0916e-05
enh65887    5  140081100  140082100      3       1  150064       3.9874   3.3404e-05
enh65888    5  140089100  140090100      2       1  150064       2.6155    0.0044554
enh65889    5  140091000  140092000      1       1  150064       4.2633    1.007e-05
enh65891    5  140105400  140106400      1       1  150064        4.319    7.836e-06
enh65892    5  140464300  140465300      5       2  150064       1.7326     0.041582
enh65924    5  141062800  141063800      1       1  150064       2.2371      0.01264
enh65927    5  141178200  141179200      3       1  150064       1.9225     0.027274
enh65928    5  141215500  141216500      3       1  150064       2.3274    0.0099726
enh65950    5  141442600  141443600      1       1  150064       2.0168      0.02186
enh65966    5  141701800  141702800      1       1  150064       2.7084      0.00338
enh65969    5  141763400  141764400      4       2  150064       2.0732     0.019078
enh65970    5  141768900  141769900      4       2  150064       2.3959    0.0082887
enh65975    5  141820900  141821900      4       1  150064       1.7112     0.043523
enh65985    5  142157600  142158600      3       2  150064       2.6641    0.0038595
enh66040    5  142706800  142707800      4       2  150064       2.0346     0.020947
enh66044    5  142721800  142722800      2       1  150064       2.0366     0.020844
enh66058    5  142807800  142808800      1       1  150064       1.6812      0.04636
enh66063    5  142984900  142985900      1       1  150064       1.8066      0.03541
enh66101    5  146295600  146296600      1       1  150064       3.5466    0.0001951
enh66127    5  148232600  148233600      2       1  150064       1.8923     0.029222
enh66137    5  148620700  148621700      5       2  150064       1.6522     0.049246
enh66145    5  148750600  148751600      2       1  150064       1.8278     0.033789
enh66148    5  148809800  148810800      3       2  150064       2.1632     0.015263
enh66154    5  148931600  148932600      2       1  150064       1.8835     0.029815
enh66159    5  149026100  149027100      4       2  150064       1.9818     0.023752
enh66161    5  149112300  149113300      5       3  150064       2.1764     0.014761
enh66162    5  149156100  149157100      2       1  150064         1.75     0.040058
enh66163    5  149157600  149158600      1       1  150064       2.1953      0.01407
enh66180    5  149738900  149739900      2       1  150064       2.0112      0.02215
enh66217    5  150438300  150439300      3       1  150064       1.9233     0.027219
enh66255    5  150629700  150630700      2       1  150064       1.8166     0.034636
enh66263    5  150994000  150995000      4       2  150064       1.7072     0.043891
enh66288    5  151906900  151907900      5       2  150064       4.0387   2.6874e-05
enh66289    5  153339700  153340700      6       3  150064       2.4935    0.0063241
enh66291    5  153419600  153420600      2       1  150064       2.9489    0.0015945
enh66292    5  153421600  153422600      1       1  150064       3.2758    0.0005269
enh66293    5  153423500  153424500      1       1  150064        3.657    0.0001276
enh66294    5  153424300  153425300      3       1  150064         3.66   0.00012609
enh66296    5  153438100  153439100      4       2  150064       3.5421   0.00019846
enh66297    5  153451500  153452500      2       1  150064       3.2966   0.00048932
enh66298    5  153454900  153455900      8       2  150064        3.783   7.7478e-05
enh66299    5  153559500  153560500      4       2  150064       2.0912     0.018256
enh66302    5  153576100  153577100      2       1  150064       2.9028    0.0018494
enh66304    5  153581100  153582100      3       2  150064       2.2382     0.012603
enh66305    5  153582900  153583900      6       1  150064        3.532   0.00020618
enh66306    5  153593400  153594400      3       2  150064       2.5945    0.0047359
enh66307    5  153596300  153597300      7       4  150064       2.5693    0.0050949
enh66308    5  153601000  153602000      2       1  150064         3.55    0.0001926
enh66309    5  153607600  153608600      4       2  150064       3.2962   0.00048993
enh66312    5  153652000  153653000      7       2  150064       4.6462   1.6907e-06
enh66316    5  153784800  153785800      5       2  150064       2.7745    0.0027647
enh66319    5  154034200  154035200      3       2  150064       1.7268       0.0421
enh66326    5  154149800  154150800      6       4  150064       1.6967     0.044877
enh66333    5  154213600  154214600      2       1  150064       1.7723     0.038174
enh66370    5  156570800  156571800      2       1  150064       1.6565     0.048815
enh66372    5  156582900  156583900      2       1  150064       2.1171     0.017127
enh66375    5  156603300  156604300      2       1  150064       1.8481     0.032296
enh66392    5  156715700  156716700      3       2  150064       1.8122     0.034981
enh66407    5  156914600  156915600      4       2  150064       1.6969     0.044854
enh66450    5  157661200  157662200      5       2  150064       2.0179     0.021799
enh66464    5  158302600  158303600      1       1  150064        2.026      0.02138
enh66468    5  158546700  158547700     10       2  150064       3.6267   0.00014356
enh66474    5  158608900  158609900      2       1  150064       1.6717      0.04729
enh66478    5  158624500  158625500      3       2  150064       3.7367   9.3231e-05
enh66480    5  158627800  158628800      4       2  150064       2.2141     0.013411
enh66482    5  158637900  158638900      2       1  150064       3.3622   0.00038666
enh66483    5  158668900  158669900      3       2  150064       3.6537   0.00012924
enh66484    5  158688300  158689300      2       1  150064       4.2854     9.12e-06
enh66487    5  158700700  158701700      1       1  150064       2.5228     0.005822
enh66491    5  158766200  158767200      1       1  150064       1.6976      0.04479
enh66525    5  159932600  159933600      3       2  150064       2.2147     0.013389
enh66531    5  162884200  162885200      3       2  150064       3.1791   0.00073858
enh66535    5  162938900  162939900      2       1  150064       2.2772     0.011386
enh66548    5  167914400  167915400      2       1  150064       2.0713     0.019165
enh66549    5  168003100  168004100      2       1  150064       2.5644    0.0051671
enh66594    5  169843200  169844200      2       1  150064       2.0233     0.021523
enh66597    5  170060700  170061700      3       1  150064       2.2629     0.011822
enh66603    5  170825100  170826100      2       1  150064       1.7125     0.043407
enh66605    5  170845100  170846100      2       1  150064       1.6565     0.048809
enh66658    5  171588200  171589200      1       1  150064       1.9763      0.02406
enh66715    5  172324000  172325000      5       3  150064       2.1727     0.014902
enh66720    5  172383800  172384800      3       2  150064       2.0699     0.019231
enh66726    5  172417600  172418600      2       1  150064       2.7376    0.0030948
enh66733    5  172452600  172453600      1       1  150064         2.42      0.00776
enh66740    5  172481700  172482700      2       1  150064       2.1482     0.015851
enh66744    5  172493700  172494700      3       2  150064       2.5007    0.0061977
enh66747    5  172502100  172503100      1       1  150064       2.6632      0.00387
enh66749    5  172506500  172507500      2       1  150064       2.1015     0.017797
enh66750    5  172526300  172527300      2       1  150064       3.2538    0.0005694
enh66751    5  172570400  172571400      2       1  150064       1.8837     0.029804
enh66757    5  173168600  173169600      5       2  150064       1.7557     0.039568
enh66758    5  173171900  173172900      2       1  150064       2.6084     0.004548
enh66764    5  173321900  173322900      1       1  150064       1.7755      0.03791
enh66781    5  174934100  174935100     13       3  150064       2.2409     0.012517
enh66782    5  174947000  174948000      2       1  150064       2.6098    0.0045299
enh66784    5  174961300  174962300      1       1  150064       2.0183      0.02178
enh66800    5  175105800  175106800      1       1  150064        1.853      0.03194
enh66826    5  175843800  175844800      4       2  150064       2.1044     0.017671
enh66832    5  175879000  175880000      2       1  150064       1.6964     0.044909
enh66842    5  175956700  175957700     13       5  150064       1.9138     0.027822
enh66850    5  176072900  176073900      2       1  150064       1.6802      0.04646
enh66910    5  176841700  176842700      1       1  150064       1.9674      0.02457
enh66911    5  176843200  176844200      1       1  150064       2.8094     0.002482
enh66928    5  176937300  176938300      1       1  150064       3.0958    0.0009813
enh66931    5  176947000  176948000      2       1  150064       2.2878     0.011076
enh66932    5  176972800  176973800      1       1  150064       3.0418     0.001176
enh66933    5  176974400  176975400      3       1  150064       2.7193    0.0032707
enh66935    5  176981900  176982900      3       1  150064       3.0297    0.0012238
enh66936    5  176983700  176984700      1       1  150064       3.0843      0.00102
enh66965    5  177642900  177643900      3       2  150064       1.9799     0.023857
enh67013    5  179173800  179174800      2       1  150064        2.379    0.0086801
enh67015    5  179180500  179181500      3       2  150064       2.1336     0.016439
enh67017    5  179183300  179184300      1       1  150064       2.3515     0.009349
enh67065    5  180077200  180078200      1       1  150064       1.7767      0.03781
enh67092    5  180630100  180631100      2       1  150064       1.8985     0.028816
enh67159    6     660500     661500      3       1  150064        1.913     0.027875
enh67206    6    2763800    2764800     12       4  150064         2.12     0.017001
enh67243    6    2958200    2959200      8       3  150064       1.9528     0.025419
enh67255    6    3021000    3022000      9       4  150064       1.7596      0.03924
enh67271    6    3156200    3157200      1       1  150064        2.049      0.02023
enh67278    6    3279500    3280500      4       2  150064       2.2873     0.011089
enh67294    6    3869000    3870000      3       1  150064         1.84     0.032883
enh67323    6    4806100    4807100      4       2  150064       1.7337     0.041489
enh67325    6    4814200    4815200      2       1  150064       2.1161     0.017168
enh67328    6    4846600    4847600      3       1  150064       2.8669    0.0020729
enh67330    6    4851400    4852400      4       2  150064       2.6825    0.0036533
enh67331    6    4853800    4854800      1       1  150064       1.8255      0.03396
enh67332    6    4871600    4872600      1       1  150064       2.9376     0.001654
enh67340    6    4914200    4915200      3       2  150064       2.4501    0.0071411
enh67341    6    4915800    4916800      3       1  150064       2.6541    0.0039763
enh67342    6    4917100    4918100     10       3  150064       2.5944    0.0047382
enh67356    6    5274300    5275300      1       1  150064       1.8403      0.03286
enh67358    6    5294200    5295200      7       4  150064       1.7709     0.038292
enh67424    6    6885100    6886100      3       1  150064       2.3576    0.0091962
enh67425    6    6890900    6891900      2       1  150064       2.1482      0.01585
enh67430    6    7042200    7043200      1       1  150064       1.6586       0.0486
enh67432    6    7053100    7054100      2       1  150064       1.9897     0.023315
enh67439    6    7111300    7112300      1       1  150064       1.6656       0.0479
enh67441    6    7117500    7118500      2       1  150064       2.0046     0.022501
enh67452    6    7145000    7146000      2       1  150064       1.7154     0.043138
enh67470    6    7282000    7283000      7       3  150064       2.1078     0.017526
enh67492    6   10510500   10511500      1       1  150064       1.9554      0.02527
enh67519    6   11236400   11237400      6       3  150064       2.4664    0.0068243
enh67524    6   11292200   11293200      1       1  150064       1.7943      0.03638
enh67540    6   11383000   11384000      4       2  150064       1.7442      0.04056
enh67542    6   11413400   11414400      5       2  150064        1.923     0.027243
enh67545    6   11495900   11496900      5       2  150064        3.995   3.2351e-05
enh67546    6   11525300   11526300      3       1  150064       2.8513     0.002177
enh67549    6   11542900   11543900      2       1  150064       2.7545    0.0029393
enh67551    6   11546600   11547600      3       1  150064       2.1126     0.017319
enh67569    6   11976000   11977000     14       3  150064       3.0849    0.0010181
enh67570    6   11978300   11979300      7       2  150064       2.3389    0.0096714
enh67574    6   12021100   12022100      7       3  150064       2.0278     0.021293
enh67577    6   12025600   12026600      3       2  150064       1.9114     0.027974
enh67579    6   12033800   12034800      1       1  150064       2.1399      0.01618
enh67601    6   12118800   12119800      2       1  150064        1.672     0.047258
enh67612    6   13229300   13230300      1       1  150064       1.9693      0.02446
enh67615    6   13275000   13276000      4       1  150064       2.2782     0.011359
enh67616    6   13280000   13281000      9       2  150064       1.9677      0.02455
enh67618    6   13326800   13327800      2       1  150064       1.7815     0.037414
enh67637    6   13455300   13456300      2       1  150064        2.279     0.011334
enh67646    6   13611600   13612600      2       1  150064       1.7088     0.043746
enh67650    6   13631300   13632300      1       1  150064        1.727      0.04208
enh67652    6   13641100   13642100      1       1  150064       1.7872      0.03695
enh67653    6   13649300   13650300      2       1  150064       2.2648     0.011763
enh67656    6   13664600   13665600      2       1  150064       2.1593     0.015413
enh67657    6   13673200   13674200      1       1  150064       1.8451      0.03251
enh67660    6   13688900   13689900      1       1  150064       1.8392      0.03294
enh67663    6   13693300   13694300      2       1  150064       2.0218       0.0216
enh67665    6   13707300   13708300      2       1  150064       2.7686    0.0028147
enh67666    6   13713100   13714100      2       1  150064       1.9736     0.024211
enh67668    6   13747500   13748500      5       2  150064       3.3266   0.00043955
enh67669    6   13763000   13764000      3       1  150064        1.722     0.042538
enh67702    6   14542400   14543400      1       1  150064       1.8353      0.03323
enh67746    6   15293500   15294500      1       1  150064       1.6774      0.04673
enh67754    6   15351800   15352800      3       1  150064        1.858     0.031587
enh67792    6   15653600   15654600      3       1  150064       1.8193     0.034431
enh67797    6   15879900   15880900      7       3  150064       2.3943     0.008326
enh67802    6   16138600   16139600      1       1  150064       1.7536      0.03975
enh67814    6   16409500   16410500      3       1  150064       1.8456     0.032472
enh67831    6   16484000   16485000      5       3  150064       1.7745     0.037987
enh67833    6   16493800   16494800      1       1  150064       1.8472      0.03236
enh67834    6   16495600   16496600      3       2  150064       2.2056     0.013706
enh67839    6   16533300   16534300      2       1  150064       1.7283     0.041969
enh67847    6   16670500   16671500      5       2  150064       2.0795     0.018786
enh67861    6   16724800   16725800      2       1  150064       3.0784    0.0010407
enh67862    6   16729200   16730200      4       2  150064       2.5248    0.0057875
enh67869    6   16752400   16753400      5       2  150064       2.5743    0.0050217
enh67897    6   18121600   18122600      2       1  150064        1.788      0.03689
enh67901    6   18171700   18172700      1       1  150064       1.7597      0.03923
enh67903    6   18214900   18215900      1       1  150064       2.1067      0.01757
enh67908    6   18269300   18270300      1       1  150064       1.8255      0.03396
enh67911    6   18391000   18392000      1       1  150064       2.5319     0.005673
enh67918    6   20173700   20174700      6       2  150064       1.7435      0.04062
enh67927    6   20292200   20293200      1       1  150064       2.1714      0.01495
enh67943    6   20454000   20455000      1       1  150064       2.0749        0.019
enh67945    6   20528400   20529400      6       3  150064       1.9696     0.024441
enh67947    6   20535900   20536900      7       2  150064        2.686    0.0036159
enh67963    6   22145900   22146900      1       1  150064       2.1187      0.01706
enh67968    6   24357200   24358200      2       1  150064       1.8378     0.033046
enh67969    6   24358400   24359400      3       2  150064       1.9007     0.028673
enh67971    6   24360600   24361600      6       2  150064       2.2911     0.010979
enh67973    6   24493600   24494600      5       3  150064       2.0926     0.018192
enh67974    6   24495900   24496900      4       2  150064       1.6969      0.04486
enh67975    6   24527900   24528900      2       1  150064       3.0209      0.00126
enh67976    6   24547300   24548300      3       2  150064       2.8126    0.0024575
enh67978    6   24646600   24647600      6       3  150064       3.0642    0.0010914
enh67979    6   24659100   24660100      4       2  150064       4.0654   2.3975e-05
enh67980    6   24659600   24660600      3       2  150064       3.1554   0.00080141
enh67981    6   24663700   24664700      1       1  150064       2.9729     0.001475
enh67984    6   24702800   24703800      4       2  150064       3.7502    8.833e-05
enh67988    6   24744200   24745200      2       1  150064       3.1176   0.00091161
enh67993    6   24828800   24829800      7       2  150064       2.5341    0.0056369
enh68000    6   24870700   24871700      5       2  150064       2.2158     0.013354
enh68003    6   24897600   24898600      3       1  150064       1.9294     0.026843
enh68019    6   25024300   25025300      4       2  150064       2.0013      0.02268
enh68024    6   25037600   25038600      2       1  150064       4.0225   2.8789e-05
enh68025    6   25043600   25044600      2       1  150064       1.9277     0.026944
enh68027    6   25057500   25058500      1       1  150064       1.7767      0.03781
enh68029    6   25118100   25119100      7       3  150064       2.1966     0.014024
enh68030    6   25119100   25120100      6       3  150064       3.3421   0.00041577
enh68031    6   25120600   25121600      2       1  150064       4.1976   1.3487e-05
enh68032    6   25130300   25131300      2       1  150064        2.148     0.015856
enh68035    6   25165600   25166600      7       4  150064       4.3784    5.979e-06
enh68036    6   25173200   25174200      2       1  150064        4.196   1.3581e-05
enh68037    6   25223300   25224300      2       1  150064       2.0004      0.02273
enh68038    6   25223800   25224800      4       2  150064       3.3013   0.00048121
enh68039    6   25277900   25278900      2       1  150064        2.307     0.010528
enh68041    6   25296200   25297200      1       1  150064       3.0823     0.001027
enh68048    6   25370700   25371700      6       2  150064       4.5012   3.3781e-06
enh68053    6   25411500   25412500      4       2  150064       2.1596     0.015403
enh68058    6   25865700   25866700      7       4  150064       7.0244   1.0746e-12
enh68059    6   25872800   25873800      5       3  150064       6.9677   1.6106e-12
enh68060    6   25874600   25875600      3       2  150064       6.8291   4.2717e-12
enh68061    6   25946700   25947700      3       2  150064       6.0176   8.8497e-10
enh68062    6   25959800   25960800      1       1  150064       3.6742    0.0001193
enh68063    6   25965600   25966600      1       1  150064       3.8384    6.191e-05
enh68067    6   25993600   25994600      2       1  150064       6.2143   2.5779e-10
enh68068    6   26016600   26017600      5       3  150064       6.1308   4.3721e-10
enh68071    6   26022500   26023500      4       2  150064       5.5222   1.6743e-08
enh68072    6   26025300   26026300      1       1  150064       7.9707    7.886e-16
enh68073    6   26028500   26029500      3       2  150064       3.4021   0.00033436
enh68074    6   26034300   26035300      2       1  150064       3.0294     0.001225
enh68076    6   26046000   26047000      4       2  150064       2.3168     0.010257
enh68077    6   26053300   26054300      3       2  150064       6.2917   1.5705e-10
enh68078    6   26057400   26058400      1       1  150064       8.0137    5.564e-16
enh68081    6   26089000   26090000      1       1  150064        3.072     0.001063
enh68084    6   26104800   26105800      4       2  150064       6.3414   1.1387e-10
enh68086    6   26129300   26130300      4       2  150064        1.845     0.032518
enh68087    6   26132700   26133700      3       2  150064       7.6132   1.3365e-14
enh68088    6   26133600   26134600      2       1  150064       4.9955   2.9343e-07
enh68091    6   26160900   26161900      3       1  150064       4.2725   9.6633e-06
enh68094    6   26168500   26169500      5       3  150064       2.9961    0.0013674
enh68095    6   26169100   26170100      2       1  150064       1.8155     0.034726
enh68100    6   26187600   26188600      1       1  150064       2.8691     0.002058
enh68106    6   26207100   26208100      9       3  150064       2.0525     0.020061
enh68110    6   26225700   26226700      3       2  150064       3.5422   0.00019839
enh68116    6   26254700   26255700      3       2  150064       2.5725    0.0050483
enh68118    6   26274800   26275800      3       2  150064       3.6425   0.00013498
enh68119    6   26283000   26284000      1       1  150064       4.3395    7.139e-06
enh68121    6   26305700   26306700      4       2  150064       2.9446    0.0016168
enh68123    6   26311300   26312300      8       2  150064       3.8418   6.1075e-05
enh68124    6   26313800   26314800      6       3  150064       5.9569    1.285e-09
enh68126    6   26322700   26323700     11       4  150064       4.6881   1.3785e-06
enh68127    6   26336100   26337100      7       2  150064       6.2264   2.3864e-10
enh68128    6   26341300   26342300      4       2  150064       1.6504     0.049427
enh68129    6   26342200   26343200      4       2  150064       7.0328   1.0124e-12
enh68130    6   26358300   26359300      3       1  150064       7.1195   5.4176e-13
enh68131    6   26361800   26362800      7       2  150064       7.3659   8.7945e-14
enh68132    6   26368200   26369200      2       1  150064        6.802   5.1582e-12
enh68133    6   26371800   26372800     10       4  150064       6.8252   4.3893e-12
enh68134    6   26374800   26375800      9       2  150064        7.512    2.912e-14
enh68135    6   26380700   26381700     11       3  150064       2.0741     0.019035
enh68137    6   26384700   26385700      2       1  150064       6.7997   5.2417e-12
enh68140    6   26407400   26408400      2       1  150064       6.8534   3.6064e-12
enh68141    6   26420400   26421400      8       2  150064       3.7742   8.0262e-05
enh68147    6   26461700   26462700     10       4  150064       4.9707   3.3354e-07
enh68148    6   26472200   26473200      5       3  150064         3.64   0.00013634
enh68149    6   26476900   26477900      3       1  150064       7.2006   2.9969e-13
enh68150    6   26519800   26520800      3       1  150064       3.3217   0.00044733
enh68151    6   26523200   26524200      2       1  150064       2.4674     0.006805
enh68152    6   26532200   26533200      2       1  150064       2.8194     0.002406
enh68153    6   26533700   26534700      3       1  150064       2.9246    0.0017244
enh68154    6   26535300   26536300      2       1  150064       3.1306    0.0008721
enh68156    6   26549700   26550700      3       2  150064       6.9316   2.0799e-12
enh68157    6   26552300   26553300      1       1  150064       3.6131    0.0001513
enh68158    6   26572700   26573700      5       1  150064       4.6633   1.5556e-06
enh68159    6   26576500   26577500      9       3  150064       3.3251   0.00044197
enh68160    6   26577600   26578600      6       1  150064       3.1105   0.00093394
enh68161    6   26598800   26599800      3       2  150064       7.3204   1.2366e-13
enh68162    6   26607800   26608800      4       2  150064       3.5722     0.000177
enh68163    6   26657600   26658600      1       1  150064       1.7641      0.03886
enh68164    6   26660200   26661200      3       2  150064       2.6406    0.0041376
enh68165    6   27088400   27089400      4       2  150064       3.1482   0.00082134
enh68166    6   27093700   27094700      3       2  150064        3.147    0.0008249
enh68171    6   27103400   27104400      2       1  150064       7.2134   2.7294e-13
enh68175    6   27115200   27116200      2       1  150064       4.9539   3.6368e-07
enh68178    6   27124400   27125400      1       1  150064       8.9005     2.78e-19
enh68181    6   27155000   27156000      8       2  150064       1.7751     0.037938
enh68182    6   27156500   27157500      3       2  150064        2.083     0.018624
enh68183    6   27341500   27342500      2       1  150064       2.6552     0.003963
enh68184    6   27343200   27344200      5       3  150064       3.6113   0.00015232
enh68185    6   27355400   27356400      5       2  150064       4.8663   5.6857e-07
enh68186    6   27357200   27358200      8       3  150064       8.2675   6.8397e-17
enh68188    6   27438100   27439100      6       1  150064        3.518   0.00021739
enh68189    6   27444600   27445600      1       1  150064       3.8096     6.96e-05
enh68190    6   27447800   27448800      1       1  150064       3.7828    7.755e-05
enh68191    6   27469500   27470500      3       2  150064       2.5146    0.0059583
enh68192    6   27471300   27472300      4       2  150064       4.7441   1.0473e-06
enh68193    6   27472600   27473600      1       1  150064       3.0618       0.0011
enh68194    6   27473400   27474400      2       1  150064       3.5606   0.00018502
enh68195    6   27485400   27486400      2       1  150064       3.1533   0.00080725
enh68196    6   27654300   27655300      5       3  150064        3.205   0.00067524
enh68197    6   27656200   27657200      5       2  150064       3.9938   3.2513e-05
enh68198    6   27660600   27661600      2       1  150064       1.6567     0.048793
enh68200    6   27719400   27720400      4       2  150064       5.3473   4.4639e-08
enh68201    6   27722000   27723000      2       1  150064       5.3927   3.4708e-08
enh68202    6   27724100   27725100      1       1  150064       2.7308     0.003159
enh68204    6   27728900   27729900      2       1  150064       7.4509   4.6367e-14
enh68205    6   27739800   27740800      5       2  150064       5.4194   2.9901e-08
enh68206    6   27758600   27759600      2       1  150064       7.4623   4.2514e-14
enh68207    6   27760500   27761500      1       1  150064       2.1576      0.01548
enh68209    6   27783300   27784300      3       1  150064        7.637    1.112e-14
enh68211    6   27796500   27797500      2       1  150064       6.8231   4.4534e-12
enh68214    6   27802200   27803200      1       1  150064       3.0124     0.001296
enh68216    6   27835500   27836500      2       1  150064       6.9367   2.0067e-12
enh68217    6   27838500   27839500      1       1  150064       8.8446    4.593e-19
enh68220    6   27859200   27860200      3       1  150064       5.9631   1.2373e-09
enh68221    6   28047000   28048000      3       2  150064       2.2322     0.012801
enh68223    6   28090900   28091900      2       1  150064       7.5073   3.0171e-14
enh68224    6   28094600   28095600      4       1  150064       5.6327   8.8709e-09
enh68225    6   28101000   28102000      1       1  150064       5.6999    5.994e-09
enh68226    6   28106700   28107700      8       3  150064       6.2891   1.5968e-10
enh68227    6   28108300   28109300      4       1  150064       5.2275   8.5897e-08
enh68228    6   28110800   28111800      3       2  150064       5.8429    2.565e-09
enh68229    6   28128500   28129500      2       1  150064       7.5909   1.5886e-14
enh68230    6   28129500   28130500     12       4  150064       7.5057   3.0552e-14
enh68231    6   28193600   28194600      2       1  150064       5.6816   6.6702e-09
enh68232    6   28217400   28218400      3       2  150064       6.1686   3.4456e-10
enh68233    6   28220400   28221400      2       1  150064       6.4919   4.2376e-11
enh68234    6   28226200   28227200      5       2  150064       3.5726    0.0001767
enh68235    6   28233500   28234500      2       1  150064       2.2228     0.013114
enh68237    6   28271000   28272000      3       2  150064       7.8807    1.628e-15
enh68238    6   28304600   28305600      4       1  150064       5.5346   1.5598e-08
enh68240    6   28318800   28319800      2       1  150064       6.5656   2.5912e-11
enh68242    6   28324100   28325100      3       2  150064       8.0768   3.3256e-16
enh68245    6   28363600   28364600      3       2  150064       7.4466   4.7892e-14
enh68246    6   28365100   28366100      1       1  150064         7.15    4.339e-13
enh68247    6   28367900   28368900      3       2  150064       7.5255   2.6269e-14
enh68249    6   28416600   28417600      4       2  150064       6.4679   4.9689e-11
enh68255    6   28830500   28831500      2       1  150064        7.611   1.3599e-14
enh68256    6   28832400   28833400      8       4  150064       9.2856   8.0404e-21
enh68259    6   28848800   28849800      2       1  150064       4.0706    2.345e-05
enh68260    6   28851000   28852000      8       3  150064         5.55   1.4286e-08
enh68261    6   28853100   28854100      6       3  150064       6.9297   2.1093e-12
enh68262    6   28865900   28866900      3       2  150064       7.5653    1.935e-14
enh68263    6   28885400   28886400      4       2  150064       8.3397   3.7243e-17
enh68265    6   28892300   28893300      2       1  150064       4.0359   2.7191e-05
enh68266    6   28904500   28905500      3       2  150064       5.6393   8.5382e-09
enh68269    6   28947800   28948800      2       1  150064       7.8022   3.0407e-15
enh68270    6   28950400   28951400      2       1  150064        3.324   0.00044365
enh68272    6   28955400   28956400      2       1  150064       3.7527    8.748e-05
enh68273    6   28972300   28973300      1       1  150064       1.8353      0.03323
enh68274    6   28973400   28974400      2       1  150064        7.583   1.6889e-14
enh68275    6   29483700   29484700      6       2  150064        7.005   1.2353e-12
enh68278    6   29609300   29610300      5       3  150064       6.9549   1.7641e-12
enh68279    6   29616400   29617400      2       1  150064        2.604    0.0046067
enh68585    6   33176800   33177800      2       1  150064       2.7497    0.0029824
enh68591    6   33255200   33256200      2       1  150064       4.0113   3.0196e-05
enh68592    6   33258200   33259200      1       1  150064       4.0471    2.593e-05
enh68594    6   33268600   33269600      1       1  150064       2.0321      0.02107
enh68596    6   33278200   33279200      1       1  150064       2.4336     0.007474
enh68597    6   33283500   33284500      1       1  150064       4.7028    1.283e-06
enh68599    6   33291800   33292800      2       1  150064       4.5774   2.3535e-06
enh68600    6   33310100   33311100      2       1  150064       4.1257   1.8478e-05
enh68601    6   33313200   33314200      2       1  150064       3.1786   0.00073988
enh68603    6   33357800   33358800      2       1  150064       3.5014    0.0002314
enh68604    6   33360800   33361800      2       1  150064       3.7962   7.3471e-05
enh68605    6   33361500   33362500      2       1  150064       3.7962   7.3471e-05
enh68606    6   33363400   33364400      1       1  150064       3.4683    0.0002619
enh68607    6   33373100   33374100      5       3  150064       4.7777    8.866e-07
enh68608    6   33376600   33377600      4       2  150064       4.2285   1.1761e-05
enh68609    6   33381600   33382600      3       2  150064       5.4607   2.3707e-08
enh68610    6   33388500   33389500      5       3  150064       5.0316   2.4319e-07
enh68611    6   33391800   33392800      1       1  150064        3.638    0.0001374
enh68612    6   33394100   33395100      1       1  150064          5.1    1.698e-07
enh68613    6   33400400   33401400      4       2  150064       5.8471   2.5017e-09
enh68614    6   33412500   33413500      2       1  150064       2.7214      0.00325
enh68615    6   33413700   33414700      2       1  150064       2.8106    0.0024726
enh68616    6   33418200   33419200      1       1  150064       3.7155    0.0001014
enh68621    6   33515400   33516400      6       2  150064       3.7804   7.8291e-05
enh68622    6   33537500   33538500      6       3  150064       5.2926   6.0282e-08
enh68623    6   33539900   33540900      2       1  150064       4.2654    9.977e-06
enh68624    6   33541400   33542400      3       2  150064       3.9702   3.5909e-05
enh68627    6   33548000   33549000      3       2  150064       2.8272    0.0023479
enh68628    6   33552400   33553400      2       1  150064       1.7575     0.039419
enh68630    6   33558500   33559500      5       2  150064       3.1623   0.00078254
enh68631    6   33561200   33562200      6       3  150064       3.6324    0.0001404
enh68632    6   33564400   33565400      9       2  150064       3.7058   0.00010535
enh68633    6   33565400   33566400      4       2  150064       2.8979    0.0018781
enh68634    6   33566900   33567900      7       4  150064       3.5956    0.0001618
enh68637    6   33591500   33592500      2       1  150064       2.8957    0.0018913
enh68638    6   33593100   33594100      6       2  150064        2.391    0.0084004
enh68639    6   33595800   33596800      5       3  150064        3.814    6.837e-05
enh68640    6   33597800   33598800      5       2  150064       2.6934     0.003536
enh68641    6   33599800   33600800      3       1  150064       2.9817    0.0014333
enh68643    6   33603800   33604800      5       3  150064       2.5386    0.0055645
enh68645    6   33650500   33651500      6       2  150064       4.1039    2.031e-05
enh68646    6   33659100   33660100      6       1  150064       3.0475    0.0011538
enh68647    6   33661100   33662100      4       2  150064        2.907    0.0018247
enh68649    6   33663900   33664900      2       1  150064       2.3291    0.0099263
enh68651    6   33667800   33668800      7       3  150064       4.3518   6.7509e-06
enh68652    6   33677600   33678600      6       3  150064       2.4444    0.0072552
enh68653    6   33679600   33680600      7       2  150064       2.8356    0.0022866
enh68654    6   33691500   33692500      3       2  150064       2.7032    0.0034336
enh68658    6   33752400   33753400      3       2  150064       3.3718   0.00037342
enh68659    6   33774900   33775900      5       1  150064       4.3735    6.113e-06
enh68661    6   33824700   33825700      1       1  150064       4.1097    1.981e-05
enh68663    6   33842400   33843400      6       3  150064       3.6144   0.00015054
enh68664    6   33854300   33855300      3       2  150064       2.7031    0.0034352
enh68672    6   34012600   34013600      8       2  150064       2.0444     0.020459
enh68686    6   34252100   34253100      2       1  150064        1.787     0.036973
enh68696    6   34337400   34338400      2       1  150064       1.9495     0.025616
enh68701    6   34356300   34357300      1       1  150064       2.3809     0.008635
enh68702    6   34357700   34358700      1       1  150064       2.1859      0.01441
enh68706    6   34452700   34453700      2       1  150064       1.6546        0.049
enh68709    6   34559500   34560500      4       2  150064       2.7202    0.0032617
enh68711    6   34576900   34577900      4       2  150064       2.3547    0.0092692
enh68714    6   34619600   34620600      1       1  150064       1.8113      0.03505
enh68722    6   34643200   34644200      3       2  150064       1.8689     0.030818
enh68734    6   34727100   34728100      2       1  150064       1.7645     0.038826
enh68831    6   35885700   35886700      2       1  150064       1.6486      0.04961
enh68843    6   36073600   36074600      3       2  150064       1.8621     0.031291
enh68860    6   36209100   36210100      1       1  150064       1.9053      0.02837
enh68862    6   36254900   36255900      2       1  150064       2.1229     0.016882
enh68914    6   36733500   36734500      4       2  150064       1.9655     0.024676
enh68916    6   36738600   36739600      2       1  150064       1.6941     0.045122
enh68957    6   37154400   37155400      1       1  150064       2.1444        0.016
enh68960    6   37170000   37171000      3       2  150064       1.7581     0.039363
enh68971    6   37256900   37257900      2       1  150064        1.929     0.026867
enh68981    6   37460800   37461800      2       1  150064       2.5226    0.0058253
enh69005    6   37790300   37791300      5       2  150064       2.0175     0.021824
enh69008    6   37805700   37806700      3       2  150064        1.982     0.023738
enh69010    6   37809900   37810900      5       2  150064       2.1139     0.017264
enh69012    6   37813100   37814100      2       1  150064        2.311     0.010415
enh69017    6   37834000   37835000      2       1  150064       1.9808     0.023806
enh69019    6   37845700   37846700      2       1  150064       2.4726    0.0067064
enh69022    6   37864600   37865600      8       3  150064       1.8698     0.030755
enh69028    6   37889100   37890100      6       3  150064       1.8133     0.034891
enh69029    6   37890400   37891400      1       1  150064       1.9361      0.02643
enh69033    6   37917000   37918000      2       1  150064       2.2593     0.011931
enh69035    6   37928800   37929800      3       2  150064       1.7339      0.04147
enh69038    6   37947900   37948900      1       1  150064       2.6455     0.004078
enh69041    6   37954700   37955700      1       1  150064       1.9059      0.02833
enh69042    6   37984400   37985400      3       2  150064       1.8393     0.032938
enh69049    6   38023900   38024900      1       1  150064       2.3269     0.009986
enh69059    6   38670800   38671800      2       1  150064       2.1185     0.017065
enh69060    6   38681200   38682200      5       3  150064        2.483    0.0065146
enh69084    6   40407100   40408100      3       2  150064       2.3186     0.010208
enh69087    6   40551000   40552000      1       1  150064       1.6817      0.04631
enh69129    6   41527100   41528100      5       2  150064       1.9563     0.025216
enh69131    6   41570200   41571200      4       1  150064       1.8836     0.029812
enh69147    6   41736200   41737200      2       1  150064       2.1127     0.017315
enh69151    6   41756200   41757200      1       1  150064       1.7191       0.0428
enh69152    6   41860400   41861400      1       1  150064       2.0335        0.021
enh69153    6   41863900   41864900      3       1  150064       2.0017     0.022659
enh69157    6   41892100   41893100      3       2  150064       1.6872     0.045784
enh69161    6   41915500   41916500      5       2  150064       1.9974      0.02289
enh69213    6   42385400   42386400      2       1  150064       1.7414      0.04081
enh69216    6   42391700   42392700      2       1  150064       1.7848      0.03715
enh69226    6   42515600   42516600      1       1  150064       1.6976      0.04479
enh69230    6   42536200   42537200      2       1  150064       1.6763     0.046836
enh69233    6   42553500   42554500      2       1  150064       2.5436    0.0054864
enh69239    6   42660600   42661600      4       2  150064       2.1024     0.017761
enh69240    6   42693300   42694300      1       1  150064        1.991      0.02324
enh69241    6   42695000   42696000      2       1  150064       1.8389     0.032965
enh69251    6   42745500   42746500      1       1  150064       2.0753      0.01898
enh69279    6   43028400   43029400      1       1  150064       1.9538      0.02536
enh69284    6   43137400   43138400      1       1  150064        2.825     0.002364
enh69285    6   43143300   43144300      1       1  150064       3.1302    0.0008734
enh69287    6   43151600   43152600      2       1  150064       2.7552    0.0029332
enh69289    6   43157300   43158300      2       1  150064       3.2498   0.00057745
enh69290    6   43189500   43190500      4       2  150064       3.1628   0.00078143
enh69291    6   43193100   43194100      5       2  150064       3.2754   0.00052755
enh69297    6   43299300   43300300      3       2  150064       2.2044     0.013749
enh69298    6   43301900   43302900      1       1  150064       2.9475     0.001602
enh69299    6   43333700   43334700      2       1  150064       3.8943   4.9251e-05
enh69300    6   43337900   43338900      1       1  150064       4.7039    1.276e-06
enh69301    6   43345500   43346500      4       2  150064       3.0373    0.0011935
enh69302    6   43351500   43352500      3       2  150064       4.3997   5.4201e-06
enh69303    6   43357900   43358900      4       2  150064       3.3843   0.00035677
enh69304    6   43359400   43360400      2       1  150064       3.8892   5.0279e-05
enh69306    6   43394200   43395200      6       4  150064       3.5148   0.00022005
enh69310    6   43444000   43445000      3       1  150064       3.3788   0.00036408
enh69311    6   43446500   43447500      1       1  150064       2.0111      0.02216
enh69313    6   43462500   43463500      3       1  150064       3.4462   0.00028429
enh69314    6   43474100   43475100      3       2  150064       2.6343    0.0042157
enh69315    6   43482000   43483000      4       2  150064       3.8347   6.2868e-05
enh69318    6   43546000   43547000      1       1  150064       3.5158    0.0002192
enh69319    6   43552000   43553000      1       1  150064       1.8278      0.03379
enh69320    6   43593900   43594900      1       1  150064       2.7006     0.003461
enh69324    6   43604500   43605500      3       2  150064       2.6995    0.0034723
enh69330    6   43637500   43638500      2       1  150064       2.2722     0.011536
enh69336    6   43701600   43702600      3       1  150064       1.7538     0.039729
enh69337    6   43736600   43737600      1       1  150064       2.8277     0.002344
enh69339    6   43742600   43743600      2       1  150064       2.1965     0.014029
enh69348    6   44084100   44085100      3       2  150064       2.7404     0.003068
enh69349    6   44088500   44089500      6       3  150064        2.054     0.019987
enh69352    6   44097400   44098400      3       1  150064       3.5174   0.00021791
enh69353    6   44100700   44101700      5       2  150064       3.6863   0.00011377
enh69381    6   44622900   44623900      5       3  150064       2.3675    0.0089533
enh69383    6   44776700   44777700      3       1  150064       2.1066     0.017576
enh69384    6   44778800   44779800      2       1  150064       2.3656    0.0089992
enh69387    6   44823900   44824900      2       1  150064       1.8099     0.035158
enh69388    6   44826800   44827800      2       1  150064       2.8291    0.0023337
enh69396    6   44969600   44970600      1       1  150064       2.6696     0.003797
enh69410    6   45346500   45347500      2       1  150064       2.4551    0.0070428
enh69451    6   46086900   46087900      4       2  150064       1.7679     0.038538
enh69460    6   46816400   46817400      3       1  150064       1.9529     0.025414
enh69492    6   52020400   52021400      2       1  150064       2.2188     0.013252
enh69510    6   52216800   52217800      7       2  150064        2.177     0.014742
enh69512    6   52229300   52230300      6       3  150064       1.7403     0.040907
enh69535    6   52527600   52528600      5       2  150064       2.0264     0.021363
enh69561    6   53108900   53109900      2       1  150064       2.5609    0.0052195
enh69566    6   53166100   53167100      3       2  150064        3.117   0.00091336
enh69568    6   53170800   53171800      1       1  150064        2.835     0.002291
enh69569    6   53171200   53172200      2       1  150064       2.7491     0.002988
enh69580    6   53210500   53211500      3       1  150064       1.8831     0.029844
enh69582    6   53226200   53227200      4       2  150064       2.5581    0.0052617
enh69583    6   53293800   53294800      3       1  150064       1.7393      0.04099
enh69604    6   54748500   54749500      8       3  150064       1.7981     0.036081
enh69605    6   56405300   56406300      2       1  150064       2.6956    0.0035127
enh69606    6   56458900   56459900      5       3  150064       2.5445    0.0054712
enh69607    6   56607200   56608200      4       1  150064       3.1279   0.00088019
enh69608    6   56705800   56706800      1       1  150064       3.7972    7.318e-05
enh69610    6   56751600   56752600      1       1  150064       3.7919    7.474e-05
enh69611    6   56753400   56754400      1       1  150064       3.7973    7.313e-05
enh69612    6   56769200   56770200      5       2  150064       2.0906     0.018283
enh69622    6   57180600   57181600      3       1  150064       1.9809       0.0238
enh69628    6   64239200   64240200      1       1  150064       3.2412    0.0005951
enh69632    6   64308400   64309400      1       1  150064        3.014     0.001289
enh69633    6   64343900   64344900      3       2  150064       2.2995     0.010739
enh69634    6   64359400   64360400      4       2  150064       2.7715    0.0027899
enh69641    6   64390400   64391400      1       1  150064       3.6556    0.0001283
enh69642    6   64391400   64392400      2       1  150064       2.9198    0.0017515
enh69644    6   69450400   69451400      3       2  150064       2.6573    0.0039379
enh69647    6   70470100   70471100      1       1  150064       1.8539      0.03188
enh69649    6   70491800   70492800      1       1  150064       1.8513      0.03206
enh69667    6   71385100   71386100      2       1  150064       1.9287     0.026881
enh69668    6   71394800   71395800      4       2  150064       2.1332     0.016454
enh69669    6   71403900   71404900      3       2  150064       2.0084     0.022298
enh69674    6   71433800   71434800      8       4  150064       2.2856     0.011138
enh69688    6   74018000   74019000      1       1  150064       1.7035      0.04424
enh69697    6   74164900   74165900      2       1  150064       1.8719     0.030608
enh69737    6   76644200   76645200      4       2  150064       1.8031     0.035687
enh69748    6   79780300   79781300      1       1  150064       1.9178      0.02757
enh69762    6   80487800   80488800      2       1  150064       1.6971     0.044843
enh69771    6   80693300   80694300      2       1  150064       1.7647     0.038808
enh69775    6   80817300   80818300      5       3  150064       1.7981     0.036084
enh69780    6   82937200   82938200      2       1  150064       1.8242      0.03406
enh69781    6   82951200   82952200      2       1  150064       1.7866     0.037002
enh69785    6   83718300   83719300      1       1  150064       2.3578     0.009191
enh69790    6   83780200   83781200      3       1  150064       2.1561     0.015539
enh69792    6   83900700   83901700      1       1  150064        2.494     0.006316
enh69793    6   83901400   83902400      3       2  150064       3.2054   0.00067429
enh69794    6   83904200   83905200      1       1  150064       1.8371       0.0331
enh69795    6   84140800   84141800      3       1  150064       3.5082   0.00022561
enh69804    6   86162200   86163200      2       1  150064       2.2853     0.011147
enh69811    6   86289200   86290200      2       1  150064       2.9534    0.0015714
enh69813    6   86304500   86305500      3       1  150064       3.3952   0.00034293
enh69816    6   86382600   86383600      1       1  150064       3.8191    6.697e-05
enh69818    6   86574700   86575700      1       1  150064       3.4416    0.0002891
enh69819    6   86575700   86576700      4       2  150064       1.8684      0.03085
enh69820    6   87875400   87876400      6       3  150064       2.8517    0.0021742
enh69821    6   87884500   87885500      3       2  150064       1.9532     0.025395
enh69822    6   87887700   87888700      4       2  150064       2.3562    0.0092317
enh69823    6   87891700   87892700      2       1  150064       2.2377     0.012619
enh69824    6   87897000   87898000      3       2  150064       2.4731    0.0066975
enh69827    6   87909400   87910400      2       1  150064       2.0389     0.020729
enh69830    6   87915600   87916600      3       2  150064       2.0856      0.01851
enh69832    6   87989100   87990100      1       1  150064       2.1832      0.01451
enh69834    6   88043300   88044300      5       2  150064       2.1949     0.014086
enh69837    6   88181400   88182400      1       1  150064       3.2746     0.000529
enh69838    6   88183700   88184700      2       1  150064       2.5836     0.004889
enh69839    6   88185200   88186200      3       1  150064       2.2938     0.010901
enh69840    6   88224200   88225200      2       1  150064        2.044     0.020475
enh69841    6   88283700   88284700      2       1  150064       2.5742    0.0050233
enh69842    6   88294100   88295100      6       2  150064       2.2595     0.011926
enh69843    6   88296500   88297500      1       1  150064       2.1137      0.01727
enh69845    6   88354100   88355100      5       2  150064       2.2345     0.012725
enh69846    6   88354900   88355900      3       1  150064        2.012     0.022111
enh69848    6   88366200   88367200      7       3  150064       2.2937     0.010904
enh69852    6   88412600   88413600      6       3  150064       1.9278     0.026938
enh69854    6   88423800   88424800      2       1  150064       2.2442     0.012409
enh69869    6   88635000   88636000      2       1  150064       2.1419     0.016102
enh69870    6   88639100   88640100      6       3  150064       2.8042    0.0025221
enh69872    6   88722700   88723700      2       1  150064        2.012     0.022112
enh69878    6   89632200   89633200      4       2  150064       2.5935    0.0047507
enh69930    6   90663400   90664400      3       2  150064        3.136   0.00085637
enh69931    6   90675400   90676400      2       1  150064       2.3305    0.0098909
enh69950    6   90816900   90817900      1       1  150064       1.9403      0.02617
enh69956    6   90856800   90857800      2       1  150064        3.089     0.001004
enh69963    6   90908700   90909700      1       1  150064       3.3598      0.00039
enh69966    6   90929900   90930900      2       1  150064       3.2592   0.00055868
enh69967    6   90931600   90932600      1       1  150064       3.6385    0.0001371
enh69969    6   90949900   90950900      3       2  150064       2.4525    0.0070929
enh69970    6   90950800   90951800      1       1  150064         3.38    0.0003624
enh69972    6   90965600   90966600      5       3  150064       3.2786   0.00052159
enh69973    6   90970200   90971200      2       1  150064       3.6831   0.00011519
enh69974    6   90982900   90983900      1       1  150064       3.4126    0.0003217
enh69976    6   91007300   91008300      1       1  150064       3.1422    0.0008384
enh69977    6   91012200   91013200      4       2  150064       2.8298    0.0023286
enh69983    6   91115900   91116900      7       2  150064       2.7978    0.0025728
enh69998    6   91289500   91290500      5       3  150064       2.0591      0.01974
enh70011    6   97332900   97333900      5       3  150064       1.8279     0.033784
enh70012    6   97343500   97344500      3       2  150064       2.1074     0.017542
enh70025    6   99842200   99843200      4       2  150064        1.866     0.031024
enh70040    6  104973100  104974100      2       1  150064       1.7951     0.036318
enh70052    6  105846900  105847900      5       2  150064       1.8283      0.03375
enh70070    6  106347400  106348400      5       2  150064       1.7751     0.037937
enh70075    6  106504100  106505100      3       1  150064       1.9904     0.023273
enh70082    6  106573200  106574200      5       3  150064       2.0455     0.020402
enh70083    6  106574200  106575200      3       1  150064       1.7659      0.03871
enh70110    6  106956900  106957900      6       2  150064       1.8903      0.02936
enh70127    6  107434400  107435400      2       1  150064       1.6683     0.047624
enh70129    6  107781200  107782200      2       1  150064       1.8727     0.030553
enh70146    6  108077400  108078400      6       3  150064       1.6696     0.047497
enh70148    6  108096000  108097000      2       1  150064       3.5396   0.00020038
enh70150    6  108098600  108099600      3       1  150064        3.379   0.00036376
enh70151    6  108102600  108103600      2       1  150064       3.1091   0.00093841
enh70152    6  108110100  108111100      2       1  150064        2.699    0.0034778
enh70157    6  108132500  108133500      1       1  150064       2.8216     0.002389
enh70158    6  108138700  108139700      5       2  150064       3.5664   0.00018098
enh70162    6  108164400  108165400      4       2  150064       2.9583    0.0015465
enh70163    6  108168500  108169500      3       1  150064       2.3022     0.010663
enh70166    6  108270000  108271000      2       1  150064       2.9121    0.0017953
enh70167    6  108272800  108273800      5       1  150064       2.4389    0.0073664
enh70168    6  108276000  108277000      2       1  150064       2.6695    0.0037985
enh70169    6  108279600  108280600      1       1  150064       2.2072      0.01365
enh70175    6  108578000  108579000      2       1  150064       2.5526    0.0053459
enh70182    6  108862900  108863900      2       1  150064       2.5027    0.0061627
enh70183    6  108867500  108868500      1       1  150064       2.8409     0.002249
enh70184    6  108877800  108878800      3       2  150064        3.138   0.00085052
enh70185    6  108888400  108889400      5       2  150064       1.7215     0.042584
enh70188    6  108901500  108902500      2       1  150064       2.6841    0.0036364
enh70191    6  108911100  108912100      1       1  150064         2.94     0.001641
enh70193    6  108918700  108919700      1       1  150064       2.5994      0.00467
enh70198    6  108943800  108944800      1       1  150064       4.6819    1.421e-06
enh70201    6  108969000  108970000      1       1  150064       1.8371       0.0331
enh70203    6  108974000  108975000      4       1  150064       4.0524   2.5343e-05
enh70205    6  108994000  108995000      3       1  150064       4.6683   1.5188e-06
enh70206    6  109035400  109036400      7       3  150064       2.6554    0.0039607
enh70208    6  109103500  109104500      1       1  150064       2.3058      0.01056
enh70232    6  109287900  109288900      2       1  150064       2.4536    0.0070723
enh70240    6  109354200  109355200      1       1  150064       3.0734     0.001058
enh70249    6  109392400  109393400      2       1  150064       2.3728    0.0088267
enh70294    6  110341700  110342700      3       2  150064       1.7421     0.040746
enh70309    6  111009200  111010200      3       2  150064       1.9384     0.026285
enh70310    6  111102300  111103300      1       1  150064       2.6638     0.003863
enh70311    6  111134000  111135000      2       1  150064        1.674     0.047062
enh70312    6  111137600  111138600      2       1  150064       2.3431    0.0095628
enh70313    6  111147200  111148200      4       2  150064       2.7544    0.0029397
enh70316    6  111193800  111194800      3       1  150064         2.03     0.021178
enh70319    6  111265800  111266800      2       1  150064       2.8414    0.0022459
enh70322    6  111280900  111281900      6       2  150064       2.2583     0.011964
enh70324    6  111304400  111305400      7       2  150064       2.3387    0.0096768
enh70326    6  111416900  111417900      3       2  150064       2.5049    0.0061245
enh70327    6  111426400  111427400      2       1  150064       3.0585    0.0011123
enh70330    6  111477800  111478800      2       1  150064       3.2857   0.00050869
enh70333    6  111579400  111580400      5       3  150064       3.0165    0.0012785
enh70334    6  111582000  111583000      2       1  150064       3.4411   0.00028972
enh70336    6  111588700  111589700      1       1  150064        2.914     0.001784
enh70337    6  111589400  111590400      4       2  150064       2.6787    0.0036959
enh70339    6  111615400  111616400      6       3  150064       2.3234      0.01008
enh70342    6  111746800  111747800      2       1  150064       2.3859    0.0085195
enh70343    6  111747800  111748800      2       1  150064       2.1886     0.014313
enh70344    6  111748700  111749700      3       2  150064       2.0236     0.021504
enh70348    6  111783600  111784600      3       2  150064        3.402   0.00033442
enh70349    6  111793500  111794500      6       3  150064        3.614   0.00015076
enh70353    6  111799600  111800600      3       1  150064        2.671    0.0037807
enh70354    6  111800200  111801200      1       1  150064       3.6755    0.0001187
enh70356    6  111806500  111807500      1       1  150064       4.0197    2.914e-05
enh70358    6  111809100  111810100      2       1  150064       3.4295   0.00030239
enh70360    6  111853900  111854900      2       1  150064       3.5397   0.00020028
enh70361    6  111857700  111858700      2       1  150064        3.667   0.00012272
enh70364    6  111888500  111889500      2       1  150064       3.3906   0.00034873
enh70365    6  111895500  111896500      7       2  150064       4.8793   5.3241e-07
enh70366    6  111897300  111898300      6       2  150064       4.4862   3.6258e-06
enh70368    6  111908400  111909400      5       2  150064       4.8232   7.0643e-07
enh70369    6  111909100  111910100      4       2  150064       2.7196    0.0032676
enh70371    6  111924100  111925100      6       3  150064       2.2153     0.013369
enh70393    6  112110700  112111700      2       1  150064       1.7788     0.037633
enh70405    6  112151000  112152000      5       2  150064       2.0081     0.022318
enh70450    6  116573100  116574100      2       1  150064       1.6542      0.04904
enh70451    6  116576200  116577200      4       2  150064       1.9876     0.023427
enh70464    6  116732000  116733000      3       1  150064       1.8053     0.035514
enh70471    6  116936400  116937400      3       1  150064       2.5053     0.006118
enh70476    6  116986300  116987300      4       2  150064       1.7148     0.043191
enh70478    6  117000600  117001600      2       1  150064       2.0314     0.021109
enh70479    6  117004000  117005000      2       1  150064       1.9709     0.024365
enh70480    6  117004800  117005800      1       1  150064       2.2486      0.01227
enh70481    6  117006700  117007700      3       1  150064       1.8036     0.035649
enh70489    6  117870500  117871500      1       1  150064       1.9369      0.02638
enh70493    6  117912200  117913200      3       2  150064       2.8545    0.0021554
enh70495    6  117919500  117920500      1       1  150064       2.5567     0.005284
enh70500    6  117976200  117977200      5       2  150064       1.6839     0.046096
enh70502    6  118001700  118002700      7       3  150064       2.1611     0.015343
enh70504    6  118006200  118007200      2       1  150064       2.2503     0.012214
enh70548    6  119043000  119044000      2       1  150064       2.1148     0.017223
enh70556    6  119117300  119118300      5       2  150064       1.9696     0.024442
enh70560    6  119134200  119135200      2       1  150064       1.8417      0.03276
enh70563    6  119182600  119183600      6       3  150064       2.1132     0.017291
enh70565    6  119184900  119185900      7       4  150064       2.3151     0.010304
enh70568    6  119203900  119204900      3       1  150064       2.9643    0.0015167
enh70569    6  119207400  119208400      2       1  150064       1.8497     0.032177
enh70574    6  119254300  119255300      9       3  150064        2.293     0.010924
enh70575    6  119257000  119258000      6       2  150064       2.4203    0.0077541
enh70576    6  119373500  119374500      2       1  150064       2.0561     0.019888
enh70583    6  119468400  119469400      6       2  150064       1.7513     0.039947
enh70587    6  119588900  119589900      5       2  150064       1.6899     0.045526
enh70597    6  119664300  119665300      1       1  150064       1.7999      0.03594
enh70600    6  119672700  119673700      2       1  150064       2.0558     0.019902
enh70603    6  121653800  121654800      1       1  150064       1.7888      0.03682
enh70621    6  123072100  123073100      5       2  150064        2.579     0.004955
enh70634    6  126116300  126117300      5       2  150064       1.9319     0.026683
enh70645    6  126142600  126143600      1       1  150064       1.8066      0.03541
enh70713    6  128318800  128319800      1       1  150064       3.5632    0.0001832
enh70736    6  129998800  129999800      3       2  150064       2.0361     0.020869
enh70783    6  130580900  130581900      9       2  150064       3.2097   0.00066439
enh70784    6  130603000  130604000      5       1  150064       3.4377    0.0002933
enh70791    6  130833400  130834400      1       1  150064       2.5638     0.005177
enh70793    6  130846000  130847000      2       1  150064       2.1521     0.015695
enh70805    6  131102000  131103000      4       2  150064       2.4518    0.0071075
enh70806    6  131169700  131170700      2       1  150064       2.2508     0.012199
enh70807    6  131234000  131235000      5       2  150064       1.6681     0.047643
enh70808    6  131301400  131302400      1       1  150064        2.048      0.02028
enh70852    6  132820400  132821400      1       1  150064       2.0421      0.02057
enh70901    6  134609300  134610300      3       2  150064       1.6668     0.047782
enh70907    6  134694000  134695000      1       1  150064       1.8605      0.03141
enh70988    6  135945400  135946400      1       1  150064        1.833       0.0334
enh70989    6  136008100  136009100      2       1  150064       1.6644     0.048014
enh71006    6  136686700  136687700      1       1  150064       1.7393      0.04099
enh71014    6  136929100  136930100      1       1  150064       1.9039      0.02846
enh71016    6  136965100  136966100      2       1  150064       1.9124     0.027913
enh71046    6  137416100  137417100      3       2  150064       1.6791     0.046568
enh71071    6  137735300  137736300      2       1  150064       1.7138     0.043282
enh71077    6  137960100  137961100     13       4  150064       1.6995     0.044613
enh71078    6  137987100  137988100      4       2  150064       2.2761      0.01142
enh71141    6  139289600  139290600      3       2  150064       2.0585     0.019773
enh71153    6  139445500  139446500      5       1  150064       2.1378     0.016267
enh71154    6  139448700  139449700      4       1  150064       1.8624     0.031275
enh71155    6  139453600  139454600      2       1  150064       1.6495     0.049522
enh71156    6  139462600  139463600      5       1  150064        1.875     0.030395
enh71157    6  139464500  139465500      3       1  150064       1.9227     0.027259
enh71159    6  139471400  139472400      2       1  150064       2.2422     0.012475
enh71160    6  139477300  139478300      3       1  150064       3.2065   0.00067183
enh71164    6  139531400  139532400      7       2  150064       2.7979     0.002572
enh71165    6  139531800  139532800      8       2  150064         2.56    0.0052331
enh71178    6  139655900  139656900      1       1  150064       3.1677    0.0007683
enh71210    6  142553300  142554300      5       2  150064       1.9601     0.024991
enh71211    6  142652100  142653100      1       1  150064       1.7321      0.04163
enh71216    6  142865500  142866500      2       1  150064       1.9187     0.027513
enh71259    6  143179300  143180300      1       1  150064       3.0382      0.00119
enh71261    6  143182300  143183300      4       2  150064       2.2442     0.012411
enh71262    6  143185700  143186700      2       1  150064       1.7762     0.037851
enh71263    6  143190800  143191800      2       1  150064       2.3124     0.010378
enh71265    6  143203200  143204200      4       2  150064       1.8638     0.031178
enh71288    6  143419400  143420400      3       1  150064       1.9181      0.02755
enh71386    6  144882300  144883300      2       1  150064       1.7523     0.039863
enh71399    6  144996000  144997000      6       2  150064       1.7822     0.037362
enh71406    6  146130500  146131500      2       1  150064       2.2344     0.012729
enh71408    6  146137100  146138100      1       1  150064       2.9092     0.001812
enh71416    6  147178700  147179700      1       1  150064       1.8305      0.03359
enh71445    6  149079800  149080800      3       1  150064       2.1538     0.015628
enh71447    6  149091900  149092900      4       2  150064       1.8592     0.031502
enh71475    6  149462600  149463600      2       1  150064       2.3722    0.0088404
enh71542    6  149963800  149964800      1       1  150064       1.6578      0.04868
enh71543    6  149967300  149968300      1       1  150064       1.8082      0.03529
enh71546    6  150020500  150021500      3       1  150064       1.7507     0.039998
enh71552    6  150035400  150036400      1       1  150064        1.652      0.04927
enh71555    6  150065800  150066800      3       1  150064       1.8131      0.03491
enh71558    6  150074300  150075300      2       1  150064       1.6587     0.048587
enh71561    6  150183400  150184400      4       1  150064       1.8854     0.029687
enh71562    6  150185800  150186800      4       2  150064       1.9908     0.023251
enh71563    6  150217200  150218200      2       1  150064       1.9846     0.023592
enh71569    6  150388800  150389800      4       1  150064       1.8679     0.030888
enh71570    6  150390400  150391400      1       1  150064       1.9178      0.02757
enh71581    6  150943800  150944800      4       2  150064       2.6848    0.0036283
enh71582    6  150952700  150953700      3       1  150064       2.4799    0.0065718
enh71591    6  151308600  151309600      4       2  150064       3.3127   0.00046206
enh71613    6  151803800  151804800      1       1  150064        2.323      0.01009
enh71634    6  152554300  152555300      4       2  150064       2.8558    0.0021466
enh71638    6  152783400  152784400      5       2  150064        2.583    0.0048968
enh71681    6  155064400  155065400      1       1  150064       1.8124      0.03496
enh71683    6  155080800  155081800      2       1  150064       1.7488     0.040164
enh71686    6  155094800  155095800      1       1  150064       1.9148      0.02776
enh71703    6  155545000  155546000      7       3  150064       2.1238     0.016844
enh71704    6  155631500  155632500      1       1  150064       1.8106       0.0351
enh71716    6  156380800  156381800      2       1  150064       2.3908    0.0084049
enh71718    6  156488800  156489800      3       1  150064       1.6906     0.045457
enh71729    6  157009000  157010000      2       1  150064       1.7211     0.042616
enh71731    6  157041800  157042800      2       1  150064       1.6887     0.045634
enh71735    6  157127500  157128500      6       3  150064       1.8253     0.033979
enh71742    6  157160900  157161900      1       1  150064       1.8344       0.0333
enh71743    6  157164800  157165800      3       1  150064        1.645     0.049984
enh71746    6  157190900  157191900      2       1  150064       1.8596     0.031475
enh71749    6  157194600  157195600      1       1  150064       1.7471      0.04031
enh71750    6  157195600  157196600      3       2  150064       2.1568     0.015512
enh71752    6  157203500  157204500      4       2  150064        3.189   0.00071373
enh71753    6  157207400  157208400      4       2  150064       2.5012    0.0061879
enh71756    6  157215700  157216700      5       3  150064       1.8807     0.030004
enh71759    6  157230700  157231700      1       1  150064       2.3546     0.009271
enh71766    6  157245900  157246900      1       1  150064       2.6029     0.004622
enh71767    6  157246600  157247600      1       1  150064       2.6029     0.004622
enh71769    6  157252500  157253500      4       2  150064       1.6578     0.048676
enh71771    6  157258800  157259800      1       1  150064       2.3323     0.009843
enh71772    6  157260400  157261400      3       1  150064       1.6625     0.048207
enh71780    6  157276400  157277400      1       1  150064       2.9729     0.001475
enh71783    6  157284100  157285100      7       3  150064       3.1133   0.00092513
enh71785    6  157289400  157290400      2       1  150064       2.2685     0.011648
enh71790    6  157308300  157309300      4       2  150064       2.2821      0.01124
enh71793    6  157337700  157338700      6       1  150064       2.2874     0.011085
enh71795    6  157340000  157341000      1       1  150064       2.4497     0.007149
enh71798    6  157345400  157346400      1       1  150064       1.9583       0.0251
enh71801    6  157356000  157357000      1       1  150064       1.8123      0.03497
enh71803    6  157374600  157375600      3       1  150064        1.936     0.026436
enh71805    6  157378800  157379800      2       1  150064       2.2365      0.01266
enh71806    6  157379400  157380400      3       1  150064       2.1882     0.014329
enh71807    6  157380400  157381400      3       2  150064       1.8527     0.031963
enh71845    6  157931000  157932000      2       1  150064       2.0086     0.022292
enh71848    6  157970800  157971800      4       2  150064        2.216     0.013345
enh71853    6  158050000  158051000      6       1  150064       3.6567   0.00012774
enh71854    6  158068400  158069400      4       2  150064       3.2834    0.0005128
enh71855    6  158088000  158089000      4       2  150064       2.2401     0.012542
enh71856    6  158090700  158091700      2       1  150064       3.1615   0.00078469
enh71897    6  158414200  158415200      4       2  150064       1.8611     0.031368
enh71909    6  158467500  158468500      7       4  150064       2.2256     0.013022
enh72002    6  159519700  159520700      2       1  150064       1.9307     0.026759
enh72009    6  160100500  160101500      2       1  150064       1.8021     0.035764
enh72021    6  160213700  160214700      8       2  150064       2.1802     0.014621
enh72025    6  160283000  160284000      7       2  150064       1.7847     0.037158
enh72069    6  161647500  161648500      3       2  150064       1.7104     0.043595
enh72082    6  163825600  163826600      1       1  150064       2.2924      0.01094
enh72084    6  163838800  163839800      2       1  150064       3.1005   0.00096595
enh72086    6  163843800  163844800      4       2  150064       3.6544   0.00012889
enh72087    6  163845800  163846800      1       1  150064       3.5572    0.0001874
enh72089    6  163851300  163852300      1       1  150064       3.5811    0.0001711
enh72090    6  163858600  163859600      3       1  150064       3.5423   0.00019833
enh72091    6  163862500  163863500      2       1  150064       3.0858    0.0010151
enh72094    6  163882700  163883700      2       1  150064       2.5057    0.0061113
enh72096    6  163916800  163917800      1       1  150064       3.2734    0.0005313
enh72098    6  163953400  163954400      2       1  150064       2.5112    0.0060162
enh72127    6  167001700  167002700      7       3  150064       2.3968    0.0082701
enh72128    6  167003400  167004400      4       2  150064       2.8057    0.0025105
enh72132    6  167170200  167171200      1       1  150064       1.6653      0.04793
enh72133    6  167172600  167173600      2       1  150064       2.8972    0.0018827
enh72136    6  167320100  167321100      1       1  150064        2.228      0.01294
enh72150    6  167453800  167454800      7       3  150064        2.087     0.018445
enh72151    6  167455500  167456500      8       3  150064       1.8001     0.035923
enh72164    6  167550900  167551900      4       2  150064        1.918     0.027554
enh72165    6  167554600  167555600      8       2  150064       1.7507     0.039997
enh72183    6  169968100  169969100      4       2  150064       1.6892     0.045595
enh72268    7     857700     858700      4       2  150064       2.1887      0.01431
enh72271    7     861200     862200      8       3  150064       1.9344     0.026534
enh72280    7     919200     920200      2       1  150064       1.7247     0.042293
enh72352    7    1852000    1853000      7       2  150064       3.2914   0.00049852
enh72353    7    1858400    1859400     12       3  150064       4.6505    1.656e-06
enh72354    7    1864300    1865300     10       3  150064         2.94     0.001641
enh72355    7    1894400    1895400      1       1  150064       5.5516    1.415e-08
enh72356    7    1914800    1915800      6       2  150064       3.8612   5.6426e-05
enh72357    7    1922600    1923600      2       1  150064       3.4915   0.00024012
enh72358    7    1929400    1930400      2       1  150064        3.784   7.7166e-05
enh72359    7    1933200    1934200      3       2  150064       5.0695   1.9947e-07
enh72363    7    1967200    1968200      4       2  150064       3.1598   0.00078947
enh72364    7    1975700    1976700      7       2  150064       5.6804    6.718e-09
enh72365    7    1977200    1978200      5       2  150064       4.3453   6.9552e-06
enh72368    7    2001100    2002100      2       1  150064            2     0.022748
enh72371    7    2018500    2019500      6       3  150064       3.5029   0.00023008
enh72372    7    2026400    2027400      6       2  150064       6.4172   6.9402e-11
enh72374    7    2060100    2061100      2       1  150064       2.7151    0.0033128
enh72375    7    2070700    2071700      6       2  150064       1.9019      0.02859
enh72376    7    2076300    2077300      5       2  150064       2.1321     0.016498
enh72377    7    2079300    2080300      2       1  150064       2.3663    0.0089827
enh72378    7    2089500    2090500      4       2  150064       1.8507     0.032103
enh72379    7    2104200    2105200      2       1  150064       1.9003     0.028694
enh72380    7    2111500    2112500     15       6  150064       2.0183     0.021782
enh72381    7    2118800    2119800      3       1  150064       3.1196   0.00090557
enh72382    7    2123600    2124600      7       3  150064       2.5656    0.0051495
enh72384    7    2138000    2139000      9       2  150064       3.1841    0.0007259
enh72386    7    2150800    2151800      6       2  150064       5.3594   4.1745e-08
enh72387    7    2155100    2156100      5       2  150064        5.107   1.6366e-07
enh72388    7    2159500    2160500      6       2  150064       5.9446   1.3859e-09
enh72389    7    2177100    2178100      4       2  150064       3.3569   0.00039411
enh72390    7    2178200    2179200      3       1  150064       3.3198   0.00045039
enh72392    7    2269400    2270400      3       2  150064       2.1501     0.015773
enh72397    7    2282900    2283900      2       1  150064       2.1353     0.016368
enh72399    7    2288400    2289400      7       3  150064       1.9886     0.023374
enh72400    7    2291800    2292800      4       2  150064       3.5431   0.00019775
enh72401    7    2300600    2301600      4       2  150064       3.2656   0.00054607
enh72402    7    2301400    2302400      7       4  150064        3.345   0.00041146
enh72404    7    2352000    2353000      3       1  150064       1.7235       0.0424
enh72405    7    2387200    2388200      3       1  150064       2.5154    0.0059442
enh72406    7    2392200    2393200      4       2  150064       3.3458    0.0004102
enh72407    7    2397400    2398400      1       1  150064       2.9852     0.001417
enh72417    7    2508200    2509200      5       2  150064       2.0836     0.018598
enh72425    7    2589100    2590100      3       1  150064       2.0045     0.022509
enh72440    7    2710300    2711300      5       1  150064       1.7339     0.041469
enh72459    7    2901900    2902900      3       1  150064       1.8717     0.030626
enh72463    7    2913200    2914200     17       2  150064        2.246     0.012351
enh72466    7    2934500    2935500      3       1  150064       2.1642     0.015225
enh72468    7    2990100    2991100      2       1  150064       1.8382     0.033018
enh72486    7    3106400    3107400      5       2  150064       2.1359     0.016345
enh72488    7    3132900    3133900      7       3  150064       2.5267     0.005757
enh72500    7    3710200    3711200      3       2  150064       1.8357     0.033203
enh72501    7    3711300    3712300      7       2  150064       1.8809     0.029992
enh72502    7    3958000    3959000      3       2  150064       2.3201     0.010168
enh72503    7    4136900    4137900      7       2  150064        3.361   0.00038824
enh72534    7    4817100    4818100      4       1  150064       1.8751     0.030389
enh72535    7    4831100    4832100      6       2  150064       1.6466     0.049825
enh72537    7    4837600    4838600      7       2  150064       1.8141      0.03483
enh72545    7    5124600    5125600      8       3  150064       1.8349     0.033262
enh72555    7    5335500    5336500      4       2  150064       2.0302     0.021168
enh72572    7    5531500    5532500      9       3  150064       2.0459     0.020384
enh72573    7    5533800    5534800      4       2  150064       2.1283     0.016655
enh72577    7    5551600    5552600      5       2  150064       2.8946    0.0018979
enh72578    7    5554000    5555000      4       2  150064       2.8377    0.0022717
enh72579    7    5562400    5563400      3       1  150064        2.593    0.0047569
enh72581    7    5573400    5574400      5       2  150064       2.6108    0.0045162
enh72595    7    5682400    5683400      2       1  150064        1.789     0.036804
enh72596    7    5701400    5702400      6       2  150064       1.7417     0.040778
enh72599    7    5709900    5710900      5       3  150064       2.2588     0.011947
enh72602    7    5737000    5738000      2       1  150064       1.9054     0.028361
enh72608    7    5806300    5807300      4       2  150064        1.936     0.026433
enh72622    7    6050200    6051200      6       3  150064       2.6897    0.0035761
enh72624    7    6066300    6067300      8       3  150064       1.6991     0.044649
enh72629    7    6142700    6143700      4       2  150064       1.7372     0.041176
enh72633    7    6156900    6157900      4       2  150064       1.7694     0.038416
enh72636    7    6268100    6269100      1       1  150064        3.008     0.001315
enh72637    7    6270400    6271400      1       1  150064       2.6796     0.003686
enh72640    7    6272500    6273500      1       1  150064       2.6891     0.003582
enh72644    7    6296400    6297400      3       1  150064       1.8033     0.035669
enh72674    7    6594100    6595100      5       2  150064       1.7558     0.039559
enh72676    7    6617500    6618500      4       1  150064       2.9641    0.0015178
enh72677    7    6628400    6629400      1       1  150064       2.7337     0.003131
enh72679    7    6641600    6642600      5       2  150064       2.6379    0.0041716
enh72680    7    6653100    6654100      3       1  150064       2.1988     0.013946
enh72681    7    6656000    6657000      7       4  150064       2.1706     0.014982
enh72683    7    6662600    6663600      2       1  150064       1.6997     0.044595
enh72684    7    6664100    6665100      4       2  150064       2.0367     0.020842
enh72687    7    6698400    6699400      1       1  150064       2.2811      0.01127
enh72690    7    6744000    6745000      2       1  150064        2.446    0.0072227
enh72691    7    6747000    6748000      5       2  150064       1.9437     0.025966
enh72692    7    6768300    6769300      5       2  150064       2.2331      0.01277
enh72711    7    7229200    7230200      6       3  150064       2.0608      0.01966
enh72717    7    7247700    7248700      6       2  150064       1.6675     0.047709
enh72720    7    7287500    7288500      1       1  150064       2.0884      0.01838
enh72756    7    7973400    7974400      6       3  150064       1.6605      0.04841
enh72759    7    8004400    8005400      3       2  150064       1.6667     0.047784
enh72805    7   11166400   11167400      1       1  150064       2.2313      0.01283
enh72806    7   11383200   11384200      6       3  150064       1.9557     0.025249
enh72815    7   12295600   12296600      1       1  150064       1.7423      0.04073
enh72816    7   12298100   12299100      3       1  150064       1.7932     0.036468
enh72831    7   13889300   13890300      3       1  150064       1.8137     0.034858
enh72839    7   16682800   16683800      3       1  150064       1.6958     0.044965
enh72850    7   16977700   16978700      6       2  150064        1.777     0.037783
enh72887    7   17963800   17964800      1       1  150064       2.5726     0.005047
enh72894    7   17980800   17981800      1       1  150064       1.6529      0.04918
enh72896    7   17991900   17992900      4       1  150064        1.727     0.042084
enh72912    7   21377500   21378500      6       3  150064       1.8621     0.031295
enh72915    7   21396700   21397700      5       2  150064       2.1209     0.016965
enh72917    7   21422900   21423900      4       2  150064       1.8695     0.030778
enh72919    7   21465400   21466400      4       2  150064       2.4926    0.0063409
enh72921    7   21477900   21478900      2       1  150064        3.371   0.00037442
enh72922    7   21478800   21479800      4       2  150064       3.1194   0.00090625
enh72923    7   21479900   21480900      5       2  150064       2.9087    0.0018146
enh72924    7   21482800   21483800      2       1  150064       2.5399    0.0055436
enh72926    7   21500800   21501800      6       3  150064       1.8155     0.034721
enh72927    7   21502200   21503200      3       2  150064       2.7061    0.0034039
enh72930    7   21520000   21521000      4       2  150064       4.1304   1.8107e-05
enh72972    7   23060000   23061000      2       1  150064       1.6495     0.049519
enh72975    7   23220100   23221100      5       2  150064       1.6604     0.048417
enh72986    7   23386200   23387200      1       1  150064       2.0133      0.02204
enh72989    7   23529000   23530000      3       2  150064        2.857    0.0021387
enh72995    7   23586200   23587200      3       2  150064        2.823    0.0023792
enh72996    7   23610000   23611000      2       1  150064       2.4696     0.006763
enh72998    7   23638500   23639500      1       1  150064       2.1008      0.01783
enh72999    7   23718800   23719800      6       2  150064       2.4243    0.0076698
enh73000    7   23720700   23721700      3       1  150064       2.8914    0.0019178
enh73001    7   23934200   23935200     10       5  150064       2.8867    0.0019465
enh73009    7   24600200   24601200      4       2  150064       1.8837       0.0298
enh73012    7   24615500   24616500      2       1  150064       3.8163   6.7726e-05
enh73017    7   24717500   24718500      3       2  150064       4.1231    1.869e-05
enh73018    7   24767300   24768300      5       3  150064        3.345   0.00041136
enh73020    7   24833500   24834500      4       2  150064       2.8013    0.0025451
enh73022    7   24861700   24862700      1       1  150064        2.468     0.006793
enh73043    7   24978400   24979400      2       1  150064       1.7494     0.040107
enh73056    7   25109100   25110100      2       1  150064       3.0519     0.001137
enh73065    7   25535300   25536300      3       2  150064       1.7119     0.043454
enh73066    7   25536400   25537400      5       1  150064       1.9368     0.026386
enh73119    7   27778200   27779200      2       1  150064       1.7606     0.039156
enh73121    7   27782100   27783100      6       3  150064       2.9073    0.0018229
enh73127    7   27823700   27824700      5       3  150064       2.4545    0.0070538
enh73147    7   28214100   28215100      2       1  150064       2.2406     0.012527
enh73164    7   29130300   29131300      7       4  150064       2.0871     0.018438
enh73166    7   29247300   29248300      5       3  150064       2.0985     0.017931
enh73171    7   29368700   29369700      4       1  150064       1.7954     0.036291
enh73175    7   29905800   29906800      2       1  150064       1.9848     0.023583
enh73207    7   30354600   30355600      1       1  150064       2.5769     0.004984
enh73216    7   30376300   30377300      2       1  150064       1.9443     0.025931
enh73231    7   30512900   30513900      2       1  150064       1.7739     0.038039
enh73232    7   30514800   30515800      3       2  150064       2.4189     0.007784
enh73234    7   30519000   30520000      2       1  150064       1.7752     0.037936
enh73239    7   30737000   30738000      2       1  150064        1.758     0.039377
enh73250    7   31063000   31064000      1       1  150064       2.3127      0.01037
enh73252    7   32530700   32531700      7       3  150064       1.8719     0.030611
enh73260    7   32553300   32554300      5       2  150064       1.9625     0.024852
enh73263    7   32626700   32627700      1       1  150064       1.8842      0.02977
enh73271    7   32943400   32944400      1       1  150064       2.5425     0.005503
enh73295    7   35031000   35032000      4       2  150064       1.8465     0.032406
enh73296    7   35074300   35075300      4       2  150064       2.4816    0.0065399
enh73297    7   35077800   35078800      3       1  150064       2.5968    0.0047042
enh73300    7   35680600   35681600      2       1  150064       1.8905     0.029349
enh73303    7   35692800   35693800      2       1  150064       2.4665    0.0068227
enh73305    7   35696200   35697200      2       1  150064       2.2305     0.012857
enh73306    7   35698600   35699600      1       1  150064       1.7876      0.03692
enh73307    7   35712400   35713400      3       1  150064       1.8479     0.032311
enh73311    7   35721900   35722900      7       4  150064       2.8478    0.0022014
enh73314    7   35735700   35736700      3       1  150064       2.1873     0.014359
enh73315    7   35748400   35749400      1       1  150064       2.3241      0.01006
enh73321    7   35856400   35857400      1       1  150064       1.8765      0.03029
enh73329    7   35895700   35896700      4       1  150064       2.1298     0.016595
enh73330    7   35898800   35899800      1       1  150064       2.4038     0.008113
enh73353    7   36418000   36419000      9       5  150064       1.7439      0.04059
enh73357    7   36433200   36434200      2       1  150064        1.726     0.042173
enh73361    7   36640400   36641400      1       1  150064       1.8302      0.03361
enh73365    7   36663400   36664400      5       2  150064       1.7936     0.036441
enh73383    7   36804700   36805700      5       3  150064       2.0079     0.022325
enh73415    7   37376200   37377200      5       2  150064       2.6833    0.0036449
enh73416    7   37377000   37378000      4       2  150064       1.7855     0.037088
enh73438    7   37479000   37480000      3       1  150064       1.7551     0.039624
enh73494    7   38947100   38948100      6       2  150064       2.0965     0.018018
enh73500    7   39606900   39607900      3       2  150064       1.9421     0.026062
enh73580    7   43731000   43732000      2       1  150064       1.7908      0.03666
enh73624    7   44241700   44242700      3       2  150064       2.4256    0.0076407
enh73632    7   44470600   44471600      4       2  150064       2.4266    0.0076199
enh73634    7   44475000   44476000      3       1  150064         2.89    0.0019265
enh73635    7   44475600   44476600      6       2  150064       2.8933    0.0019058
enh73636    7   44480900   44481900      5       1  150064       3.0589    0.0011107
enh73637    7   44488300   44489300      1       1  150064       3.0838     0.001022
enh73638    7   44489500   44490500      6       2  150064       2.9272    0.0017104
enh73639    7   44494200   44495200      1       1  150064       3.0501     0.001144
enh73640    7   44495700   44496700      3       2  150064       2.8811    0.0019816
enh73642    7   44501900   44502900      3       1  150064       1.7763     0.037844
enh73643    7   44509700   44510700      2       1  150064       2.8788    0.0019958
enh73644    7   44516600   44517600      1       1  150064       3.0397     0.001184
enh73645    7   44526100   44527100      2       1  150064       2.7306    0.0031611
enh73646    7   44530600   44531600      4       2  150064       3.0686    0.0010753
enh73648    7   44611500   44612500      5       2  150064       3.4051   0.00033075
enh73649    7   44614600   44615600      4       1  150064       3.2131   0.00065652
enh73650    7   44619000   44620000      3       2  150064       3.4047   0.00033116
enh73651    7   44622400   44623400      4       2  150064       3.5446   0.00019662
enh73652    7   44627500   44628500      2       1  150064       3.8524   5.8479e-05
enh73653    7   44644500   44645500      1       1  150064       4.1465    1.688e-05
enh73654    7   44648500   44649500      2       1  150064       1.8533     0.031918
enh73656    7   44651500   44652500      2       1  150064       3.0001    0.0013497
enh73657    7   44653200   44654200      6       3  150064       4.0994   2.0715e-05
enh73658    7   44655400   44656400      3       2  150064       3.0709    0.0010669
enh73660    7   44657300   44658300      3       1  150064       3.8591     5.69e-05
enh73661    7   44659500   44660500      1       1  150064       4.1351    1.774e-05
enh73662    7   44660900   44661900      2       1  150064        2.276     0.011422
enh73663    7   44667000   44668000      2       1  150064       3.3394   0.00041987
enh73665    7   44668700   44669700      5       1  150064        3.886   5.0954e-05
enh73675    7   44786800   44787800      1       1  150064       1.6857      0.04593
enh73678    7   44838700   44839700      3       2  150064       2.3394    0.0096574
enh73683    7   44930700   44931700      2       1  150064       1.9986     0.022828
enh73717    7   45243700   45244700      6       4  150064       2.1657     0.015169
enh73733    7   48010200   48011200      3       2  150064       2.1657     0.015168
enh73735    7   48019200   48020200      3       2  150064       2.1631     0.015267
enh73742    7   48133100   48134100      1       1  150064       1.6848      0.04601
enh73783    7   50462400   50463400     10       4  150064       2.1572     0.015497
enh73784    7   50465800   50466800      5       1  150064       2.0946     0.018103
enh73785    7   50469300   50470300      7       3  150064       1.9918     0.023199
enh73786    7   50473300   50474300      7       3  150064       2.5251    0.0057832
enh73789    7   50484100   50485100      2       1  150064       1.8626     0.031258
enh73801    7   50806500   50807500      7       2  150064       3.1666   0.00077114
enh73803    7   50821300   50822300      1       1  150064       2.6399     0.004146
enh73804    7   50829100   50830100      2       1  150064       2.4065    0.0080542
enh73805    7   50848500   50849500      5       2  150064       2.2941     0.010891
enh73813    7   54841000   54842000      3       1  150064       1.8585      0.03155
enh73845    7   55608000   55609000      5       3  150064       2.0156     0.021921
enh73852    7   55650400   55651400      3       2  150064       2.6695    0.0037982
enh73858    7   56020400   56021400      1       1  150064        1.665      0.04796
enh73863    7   56117400   56118400      7       3  150064       1.7375     0.041149
enh73864    7   56121200   56122200      3       1  150064        2.372    0.0088461
enh73868    7   56141600   56142600      2       1  150064       2.0884     0.018381
enh73878    7   63775700   63776700      8       4  150064        1.777     0.037787
enh73886    7   64128000   64129000      3       2  150064       1.7605      0.03916
enh73887    7   64128500   64129500      4       1  150064       2.0207     0.021656
enh73985    7   67090000   67091000      2       1  150064       1.7753     0.037926
enh73988    7   68663600   68664600      7       3  150064        1.901      0.02865
enh74003    7   70113100   70114100      5       3  150064       1.8432     0.032651
enh74011    7   70201700   70202700      4       1  150064       1.9799     0.023859
enh74012    7   70228000   70229000      4       2  150064       1.6882     0.045685
enh74019    7   72276100   72277100      2       1  150064       2.0937     0.018141
enh74067    7   73496800   73497800      2       1  150064       2.3124     0.010378
enh74068    7   73499200   73500200      4       2  150064       1.9774     0.023996
enh74107    7   74063100   74064100      2       1  150064        3.278    0.0005227
enh74109    7   74069300   74070300      1       1  150064       2.0974      0.01798
enh74110    7   74076800   74077800      2       1  150064       3.1126   0.00092727
enh74113    7   74086300   74087300      1       1  150064       1.8036      0.03565
enh74115    7   74100200   74101200      1       1  150064       1.8519      0.03202
enh74141    7   75509800   75510800      2       1  150064        1.776     0.037864
enh74175    7   75946100   75947100      2       1  150064       1.8898     0.029393
enh74202    7   76226100   76227100      2       1  150064       1.7312     0.041704
enh74209    7   76751800   76752800      6       2  150064       3.0333    0.0012094
enh74222    7   77022300   77023300      3       1  150064       1.8205     0.034344
enh74223    7   77029100   77030100      2       1  150064       1.7958     0.036266
enh74292    7   79734500   79735500      3       1  150064       3.8443    6.044e-05
enh74293    7   79735900   79736900      1       1  150064       3.1533    0.0008071
enh74298    7   80459600   80460600      3       2  150064       1.7623     0.039011
enh74300    7   82306900   82307900      1       1  150064       2.4976     0.006252
enh74302    7   83720400   83721400      7       2  150064       2.9022     0.001853
enh74313    7   86786100   86787100      2       1  150064       4.4404   4.4897e-06
[truncated: 566,186 more chars]
