# Supplementary material for: Identifying enhancer properties associated with genetic risk for complex traits using regulome-wide association studies
Source: PLoS Comput Biol. 2022 Sep 7;18(9):e1010430. doi: 10.1371/journal.pcbi.1010430 (PMC9484640; doi:10.1371/journal.pcbi.1010430)
Supplement: S3 Table — Sample names are as described in the ROADMAP epigenomics project integrative analysis portal: https://egg2.wustl.edu/roadmap/web_portal/meta.html. (ZIP) [file pcbi.1010430.s010.zip › supplemental_table3/E018ipsc_sig_enhancers05.gcov.out]

GENE       CHR      START       STOP  NSNPS  NPARAM       N        ZSTAT            P
enh53920     1     966000     967000      1       1  150064       1.6666       0.0478
enh53921     1     966500     967500      1       1  150064       1.6666       0.0478
enh53933     1    1168400    1169400      2       1  150064       1.7908     0.036659
enh53934     1    1172600    1173600      1       1  150064       2.0969        0.018
enh53948     1    1253300    1254300      2       1  150064       1.8249     0.034007
enh53972     1    1473700    1474700      1       1  150064       1.6972      0.04483
enh54003     1    1841400    1842400      3       1  150064       2.0797     0.018775
enh54006     1    1891900    1892900      2       1  150064       2.9489    0.0015948
enh54017     1    2046200    2047200      3       1  150064       1.7997     0.035957
enh54019     1    2062700    2063700      3       2  150064       3.1698   0.00076283
enh54021     1    2071200    2072200      5       2  150064       3.2169   0.00064792
enh54022     1    2080000    2081000      1       1  150064       3.5192    0.0002164
enh54028     1    2126700    2127700      2       1  150064       2.5265    0.0057606
enh54032     1    2139300    2140300      3       2  150064       2.2984      0.01077
enh54041     1    2181900    2182900      4       2  150064        1.749     0.040148
enh54048     1    2211200    2212200      3       1  150064       2.1734     0.014875
enh54061     1    2379200    2380200      6       2  150064       3.7947   7.3923e-05
enh54062     1    2383800    2384800      7       2  150064       2.2774      0.01138
enh54063     1    2397900    2398900      7       2  150064       4.6439   1.7096e-06
enh54074     1    2542300    2543300      1       1  150064       2.6463     0.004069
enh54075     1    2563800    2564800      5       2  150064       3.1478   0.00082261
enh54086     1    3121200    3122200      1       1  150064       3.1663     0.000772
enh54092     1    3200400    3201400      5       3  150064       2.0681     0.019313
enh54126     1    3591800    3592800      3       2  150064        1.824     0.034079
enh54155     1    4197500    4198500      5       2  150064       2.6848    0.0036286
enh54156     1    4210000    4211000      5       2  150064       2.5498    0.0053892
enh54162     1    4485900    4486900      3       1  150064       1.9947     0.023038
enh54163     1    4507600    4508600      9       4  150064       3.0025    0.0013388
enh54176     1    4856200    4857200      4       2  150064       2.4331    0.0074858
enh54192     1    5150000    5151000      5       2  150064       2.0876     0.018418
enh54198     1    5203100    5204100      2       1  150064       1.7346     0.041406
enh54199     1    5221400    5222400      5       2  150064       2.1529     0.015662
enh54202     1    5295100    5296100      4       2  150064       2.4662    0.0068271
enh54209     1    5515300    5516300      4       1  150064       1.7678     0.038544
enh54224     1    5826200    5827200      6       3  150064       1.6582     0.048639
enh54228     1    5896500    5897500      8       3  150064       2.0681     0.019316
enh54254     1    6260600    6261600      1       1  150064       1.7453      0.04047
enh54275     1    6446800    6447800      2       1  150064       1.7695     0.038403
enh54278     1    6520000    6521000      3       2  150064       1.7943     0.036383
enh54279     1    6524500    6525500      3       1  150064        1.985     0.023574
enh54280     1    6531700    6532700      2       1  150064       2.2622     0.011844
enh54284     1    6551800    6552800      3       1  150064       1.9459     0.025835
enh54285     1    6555100    6556100      3       1  150064       2.1548      0.01559
enh54293     1    6658900    6659900      3       2  150064       2.7131    0.0033326
enh54294     1    6669100    6670100      2       1  150064       1.8024     0.035742
enh54295     1    6676200    6677200      2       1  150064       3.3689   0.00037737
enh54296     1    6684000    6685000      2       1  150064       2.1264     0.016733
enh54297     1    6686000    6687000      2       1  150064       3.2428   0.00059191
enh54300     1    6753100    6754100      3       2  150064       2.9505    0.0015865
enh54301     1    6755900    6756900      4       2  150064       2.5928    0.0047598
enh54302     1    6757000    6758000      1       1  150064       2.0676      0.01934
enh54303     1    6759700    6760700      2       1  150064       3.5669   0.00018061
enh54304     1    6790300    6791300      1       1  150064       2.0247      0.02145
enh54315     1    6862800    6863800      2       1  150064       1.7132     0.043342
enh54318     1    6869500    6870500      1       1  150064       1.7449       0.0405
enh54367     1    7542600    7543600      4       2  150064       1.9408     0.026143
enh54370     1    7561200    7562200      6       2  150064       1.7432     0.040651
enh54436     1    8361800    8362800      2       1  150064       3.7709    8.133e-05
enh54437     1    8374000    8375000      3       2  150064        4.624   1.8821e-06
enh54438     1    8375300    8376300      4       1  150064       2.5823    0.0049077
enh54440     1    8411900    8412900      1       1  150064       2.0981      0.01795
enh54441     1    8427200    8428200      1       1  150064       2.9348     0.001669
enh54443     1    8438700    8439700      1       1  150064       5.5166    1.728e-08
enh54444     1    8440600    8441600      2       1  150064       3.2036   0.00067861
enh54447     1    8444500    8445500      2       1  150064       4.8974   4.8548e-07
enh54448     1    8445100    8446100      3       2  150064       4.7039   1.2763e-06
enh54449     1    8450800    8451800      3       2  150064       2.9505    0.0015861
enh54450     1    8455400    8456400      1       1  150064       1.6624      0.04822
enh54451     1    8457200    8458200      1       1  150064       1.6541      0.04905
enh54452     1    8466900    8467900      3       2  150064       4.5486   2.6996e-06
enh54455     1    8485200    8486200      2       1  150064       4.5857   2.2627e-06
enh54456     1    8489400    8490400      1       1  150064       5.7027    5.896e-09
enh54458     1    8498100    8499100      1       1  150064        5.656    7.747e-09
enh54459     1    8500900    8501900      2       1  150064       4.5893   2.2235e-06
enh54460     1    8503700    8504700      1       1  150064       4.6085    2.028e-06
enh54461     1    8509600    8510600      3       2  150064       3.2243    0.0006314
enh54462     1    8519000    8520000      2       1  150064       2.8733    0.0020313
enh54463     1    8524300    8525300      4       2  150064       2.1952     0.014075
enh54464     1    8529600    8530600      1       1  150064       3.4018    0.0003347
enh54466     1    8537200    8538200      1       1  150064       3.4961    0.0002361
enh54468     1    8542800    8543800      2       1  150064       2.1847     0.014455
enh54469     1    8563800    8564800      1       1  150064       3.0618       0.0011
enh54472     1    8580700    8581700      3       2  150064       2.3313    0.0098686
enh54475     1    8612100    8613100      1       1  150064        3.126    0.0008859
enh54476     1    8621200    8622200      1       1  150064       2.5716     0.005062
enh54477     1    8623200    8624200      3       2  150064       2.3761    0.0087482
enh54478     1    8631800    8632800      2       1  150064       2.8998    0.0018668
enh54479     1    8642900    8643900      2       1  150064       2.3297    0.0099121
enh54480     1    8647600    8648600      3       1  150064       3.0085    0.0013126
enh54481     1    8649400    8650400      2       1  150064       2.5036    0.0061472
enh54483     1    8658700    8659700      3       1  150064       2.9559     0.001559
enh54484     1    8664100    8665100      1       1  150064       2.0891      0.01835
enh54485     1    8686500    8687500      1       1  150064       2.9013     0.001858
enh54487     1    8690200    8691200      1       1  150064       3.1268    0.0008837
enh54488     1    8691100    8692100      1       1  150064        2.875      0.00202
enh54489     1    8691800    8692800      1       1  150064        2.875      0.00202
enh54490     1    8701100    8702100      2       1  150064       3.7904    7.521e-05
enh54491     1    8706800    8707800      2       1  150064       2.9936    0.0013784
enh54494     1    8721800    8722800      1       1  150064       2.2886      0.01105
enh54496     1    8725700    8726700      1       1  150064       2.9385     0.001649
enh54497     1    8728100    8729100      3       1  150064       1.7973     0.036148
enh54498     1    8730200    8731200      3       2  150064       2.5074    0.0060804
enh54501     1    8737500    8738500      1       1  150064       2.9436     0.001622
enh54504     1    8749600    8750600      1       1  150064       2.2389      0.01258
enh54510     1    8758400    8759400      1       1  150064       2.7985     0.002567
enh54512     1    8766700    8767700      2       1  150064       1.8211     0.034297
enh54513     1    8769700    8770700      3       2  150064        3.775   7.9989e-05
enh54514     1    8771900    8772900      2       1  150064       2.1925     0.014172
enh54521     1    8843600    8844600      2       1  150064       2.4847    0.0064836
enh54524     1    8851300    8852300      1       1  150064       2.5376      0.00558
enh54526     1    8871600    8872600      3       1  150064       2.0592     0.019736
enh54531     1    8918300    8919300      3       2  150064       1.8549     0.031802
enh54534     1    8931600    8932600      1       1  150064       1.8274      0.03382
enh54539     1    8968200    8969200      3       1  150064       1.8772     0.030247
enh54540     1    8970900    8971900      4       2  150064       2.1078     0.017526
enh54559     1    9227400    9228400      1       1  150064       1.9768      0.02403
enh54569     1    9326700    9327700      4       2  150064       1.9922     0.023176
enh54584     1    9408600    9409600      7       3  150064       2.0271     0.021327
enh54670     1   10377900   10378900      8       3  150064       1.8496     0.032183
enh54673     1   10397300   10398300      3       2  150064       1.7247     0.042289
enh54675     1   10407700   10408700      4       1  150064       1.8267     0.033876
enh54716     1   10774400   10775400      1       1  150064       1.9622      0.02487
enh54739     1   10961300   10962300      3       1  150064       2.1209     0.016963
enh54741     1   10967500   10968500      2       1  150064       1.7944     0.036374
enh54760     1   11105300   11106300      1       1  150064       1.7897      0.03675
enh54769     1   11335800   11336800      1       1  150064       2.0523      0.02007
enh54774     1   11376400   11377400      3       1  150064       2.2901     0.011008
enh54794     1   11546600   11547600      3       1  150064       2.2561     0.012032
enh54816     1   11767400   11768400      4       2  150064       1.7161     0.043076
enh54836     1   11942900   11943900      2       1  150064       2.4724    0.0067108
enh54842     1   11997200   11998200      3       1  150064       2.7109    0.0033549
enh54843     1   11998200   11999200      2       1  150064       1.9438      0.02596
enh54845     1   12004000   12005000      4       2  150064       1.6737     0.047095
enh54850     1   12126300   12127300      3       2  150064       2.8366    0.0022795
enh54853     1   12138000   12139000      3       2  150064       2.3256      0.01002
enh54905     1   12774400   12775400      2       1  150064       1.7815     0.037412
enh54930     1   14366400   14367400      4       2  150064       2.5438    0.0054832
enh54931     1   14401500   14402500      1       1  150064       1.6506      0.04941
enh54935     1   14462300   14463300      4       2  150064       1.8362     0.033167
enh54988     1   15094000   15095000      1       1  150064       1.7877      0.03691
enh54996     1   15182900   15183900      4       2  150064        2.489     0.006405
enh54998     1   15202200   15203200      3       2  150064       1.9802     0.023842
enh55000     1   15210600   15211600      2       1  150064       2.0204     0.021673
enh55038     1   15507000   15508000      8       2  150064       1.6649     0.047967
enh55040     1   15522800   15523800      6       2  150064        1.649     0.049574
enh55047     1   15567200   15568200      6       1  150064       2.0148     0.021963
enh55054     1   15691100   15692100      2       1  150064       1.6764     0.046832
enh55137     1   16536600   16537600      2       1  150064       2.0415     0.020599
enh55141     1   16563800   16564800      1       1  150064       2.1876      0.01435
enh55143     1   16570500   16571500      1       1  150064        2.126      0.01675
enh55144     1   16587300   16588300      1       1  150064       2.2822      0.01124
enh55145     1   16593400   16594400      5       1  150064       2.1906      0.01424
enh55149     1   16679200   16680200      1       1  150064       2.0801      0.01876
enh55153     1   16703100   16704100      4       1  150064       1.9451     0.025883
enh55154     1   16711800   16712800      2       1  150064       1.7801     0.037533
enh55156     1   16722900   16723900      4       1  150064       2.0449      0.02043
enh55160     1   16817300   16818300      5       2  150064       1.9721     0.024297
enh55169     1   17003000   17004000      2       1  150064       1.8029     0.035703
enh55188     1   17307400   17308400      3       2  150064       2.4274    0.0076031
enh55189     1   17309600   17310600      2       1  150064       1.7405     0.040883
enh55194     1   17340900   17341900      3       1  150064       1.8502      0.03214
enh55195     1   17371900   17372900      6       1  150064       2.4293    0.0075639
enh55196     1   17378400   17379400      2       1  150064       2.7791    0.0027255
enh55197     1   17386200   17387200      2       1  150064       3.0875    0.0010093
enh55199     1   17389900   17390900      8       3  150064       2.0338     0.020984
enh55212     1   17563300   17564300      2       1  150064        1.901     0.028652
enh55219     1   17641200   17642200      5       2  150064       1.9223     0.027284
enh55288     1   18299800   18300800      2       1  150064       1.8187      0.03448
enh55295     1   18444300   18445300      8       4  150064       1.9723     0.024287
enh55299     1   18495800   18496800      4       2  150064       2.1562     0.015535
enh55301     1   18503000   18504000      7       3  150064       2.4538    0.0070678
enh55304     1   18530800   18531800      1       1  150064       2.7016      0.00345
enh55305     1   18537700   18538700      4       2  150064       1.8808     0.029997
enh55306     1   18556700   18557700      4       2  150064       1.6962     0.044927
enh55319     1   18632800   18633800      4       2  150064       1.7967     0.036195
enh55323     1   18677600   18678600      5       2  150064       2.0723     0.019119
enh55343     1   18883200   18884200      3       2  150064       1.6963     0.044917
enh55393     1   19641500   19642500      4       2  150064       1.8414     0.032783
enh55438     1   19966500   19967500      2       1  150064       2.1289     0.016633
enh55466     1   20276100   20277100      2       1  150064       3.4913   0.00024037
enh55489     1   20652200   20653200      6       2  150064       2.4345    0.0074554
enh55495     1   20819800   20820800      1       1  150064       1.7361      0.04127
enh55512     1   21054700   21055700      1       1  150064        2.192      0.01419
enh55513     1   21089000   21090000      4       2  150064       2.8087    0.0024868
enh55516     1   21114600   21115600      2       1  150064       2.4415    0.0073133
enh55518     1   21232700   21233700      2       1  150064       2.4483    0.0071758
enh55524     1   21320200   21321200      2       1  150064       3.0364     0.001197
enh55525     1   21348700   21349700      2       1  150064       2.0738     0.019051
enh55526     1   21369300   21370300      5       3  150064       2.6484    0.0040443
enh55528     1   21375000   21376000      3       2  150064       2.8456    0.0022163
enh55529     1   21415900   21416900      3       1  150064       2.7094    0.0033702
enh55531     1   21448100   21449100      2       1  150064       2.8703    0.0020502
enh55532     1   21452700   21453700      4       2  150064       2.0022     0.022634
enh55533     1   21476100   21477100      2       1  150064       3.0777    0.0010431
enh55534     1   21500000   21501000      1       1  150064       2.4774     0.006618
enh55588     1   21917400   21918400      5       3  150064       2.5286    0.0057267
enh55596     1   21992200   21993200      7       4  150064       2.6037    0.0046111
enh55600     1   22089400   22090400      5       1  150064       2.0897     0.018321
enh55601     1   22090900   22091900      3       1  150064        1.892     0.029244
enh55627     1   22349900   22350900      4       2  150064       2.5908    0.0047877
enh55630     1   22369300   22370300      1       1  150064       3.2129     0.000657
enh55633     1   22381900   22382900      1       1  150064       3.3973    0.0003403
enh55635     1   22392900   22393900      2       1  150064       1.8091     0.035216
enh55636     1   22398700   22399700      1       1  150064       3.3647    0.0003831
enh55637     1   22401100   22402100      2       1  150064       2.6396    0.0041497
enh55641     1   22432300   22433300      4       2  150064       2.4663    0.0068254
enh55642     1   22441400   22442400      4       2  150064       2.9973    0.0013617
enh55643     1   22448000   22449000      4       2  150064       3.2651   0.00054706
enh55644     1   22458100   22459100      2       1  150064       3.0606    0.0011044
enh55648     1   22502200   22503200      2       1  150064       1.6846     0.046033
enh55651     1   22560200   22561200      3       2  150064       2.4758    0.0066474
enh55728     1   23438300   23439300      1       1  150064       2.0492      0.02022
enh55770     1   23938800   23939800      2       1  150064       1.9468     0.025782
enh55815     1   24502200   24503200      5       2  150064       2.5406    0.0055338
enh55819     1   24532700   24533700      7       2  150064       1.7124     0.043411
enh55820     1   24542500   24543500      1       1  150064       2.8719      0.00204
enh55837     1   24718900   24719900      1       1  150064        1.765      0.03878
enh55840     1   24745100   24746100      3       2  150064       2.0608      0.01966
enh55842     1   24751000   24752000      3       1  150064       1.7023     0.044345
enh55845     1   24807500   24808500      4       2  150064       2.0033     0.022575
enh55848     1   24833700   24834700      1       1  150064       2.5335     0.005646
enh55849     1   24835600   24836600      2       1  150064       1.9884     0.023382
enh55850     1   24862000   24863000      4       2  150064       2.4306    0.0075369
enh55851     1   24867400   24868400      7       3  150064       2.6823    0.0036556
enh55895     1   25310600   25311600      1       1  150064       2.2718      0.01155
enh55896     1   25317000   25318000      8       3  150064         3.16   0.00078898
enh55897     1   25318000   25319000      4       2  150064       3.4945   0.00023751
enh55929     1   25818400   25819400      1       1  150064       1.8657      0.03104
enh56058     1   26845700   26846700      2       1  150064       2.8406    0.0022511
enh56066     1   27017000   27018000      1       1  150064       2.4913     0.006363
enh56071     1   27048200   27049200      1       1  150064       2.7248     0.003217
enh56073     1   27070300   27071300      3       2  150064        1.957     0.025176
enh56074     1   27097700   27098700      1       1  150064       2.7473     0.003004
enh56085     1   27215000   27216000      1       1  150064       2.4794      0.00658
enh56089     1   27249400   27250400      1       1  150064        2.512     0.006003
enh56090     1   27292900   27293900      1       1  150064       2.4248     0.007659
enh56111     1   27397000   27398000      4       1  150064        1.756     0.039544
enh56112     1   27425600   27426600      1       1  150064         2.29      0.01101
enh56116     1   27445100   27446100      3       1  150064       1.8704     0.030713
enh56140     1   27693700   27694700      1       1  150064       1.8301      0.03362
enh56175     1   27899600   27900600      2       1  150064       1.7821     0.037367
enh56187     1   27943000   27944000      2       1  150064       2.1238     0.016845
enh56188     1   27947800   27948800      2       1  150064       1.6501     0.049462
enh56190     1   27955400   27956400      1       1  150064       1.6769      0.04678
enh56191     1   27957400   27958400      7       3  150064       1.8081     0.035298
enh56192     1   27969800   27970800      1       1  150064       1.9646      0.02473
enh56209     1   28258400   28259400      4       2  150064        2.443    0.0072821
enh56218     1   28431600   28432600      4       2  150064       2.3672    0.0089625
enh56221     1   28499800   28500800      2       1  150064       3.6693   0.00012161
enh56224     1   28522300   28523300      6       3  150064       2.0426     0.020545
enh56231     1   28575200   28576200      3       2  150064       2.1177     0.017102
enh56233     1   28588100   28589100      3       1  150064        2.265     0.011756
enh56240     1   28622400   28623400      2       1  150064        2.398    0.0082421
enh56243     1   28692200   28693200      6       1  150064       1.8321     0.033467
enh56246     1   28725800   28726800      1       1  150064       2.2751      0.01145
enh56248     1   28739100   28740100      5       1  150064       2.1579     0.015468
enh56249     1   28741700   28742700      2       1  150064       2.0323     0.021061
enh56252     1   28781900   28782900      2       1  150064       1.8159     0.034693
enh56257     1   28848000   28849000      1       1  150064       2.8219     0.002387
enh56259     1   28880300   28881300      2       1  150064       2.0181     0.021789
enh56261     1   28905600   28906600      1       1  150064        2.917     0.001767
enh56262     1   28916500   28917500      3       1  150064       2.7318    0.0031493
enh56264     1   28925200   28926200      4       2  150064       1.8943     0.029094
enh56266     1   28970300   28971300      1       1  150064       2.3123      0.01038
enh56267     1   28973600   28974600      2       1  150064       2.0484     0.020261
enh56269     1   28990200   28991200      5       2  150064       3.6148   0.00015029
enh56273     1   29060100   29061100      2       1  150064        2.618    0.0044224
enh56283     1   29133400   29134400      1       1  150064        1.947      0.02577
enh56284     1   29141600   29142600      4       2  150064       2.4808    0.0065552
enh56285     1   29154400   29155400      3       1  150064        2.531    0.0056876
enh56290     1   29211700   29212700      5       1  150064       2.1952     0.014076
enh56291     1   29219700   29220700      6       2  150064       2.2925     0.010939
enh56297     1   29279700   29280700      2       1  150064       2.9504    0.0015869
enh56298     1   29282100   29283100      1       1  150064       2.0212      0.02163
enh56302     1   29311600   29312600      1       1  150064       3.5343    0.0002044
enh56304     1   29338300   29339300      5       2  150064       2.6684    0.0038102
enh56308     1   29439200   29440200      3       1  150064       2.2939     0.010898
enh56309     1   29460000   29461000      2       1  150064       1.7028     0.044305
enh56310     1   29460900   29461900      5       2  150064       2.5579    0.0052654
enh56311     1   29462700   29463700      6       3  150064       2.1277     0.016683
enh56325     1   29557600   29558600      3       1  150064       2.1232     0.016867
enh56368     1   30404200   30405200      4       2  150064       2.5697    0.0050894
enh56371     1   30426800   30427800      4       2  150064       4.2385   1.1251e-05
enh56372     1   30433500   30434500      5       3  150064       5.9431   1.3982e-09
enh56373     1   30434900   30435900      2       1  150064       5.5281   1.6189e-08
enh56374     1   30443600   30444600      3       2  150064       4.4141   5.0707e-06
enh56375     1   30445900   30446900      3       1  150064       4.8168   7.2922e-07
enh56377     1   30456900   30457900      1       1  150064       5.0893    1.797e-07
enh56378     1   30459500   30460500      1       1  150064       3.8274    6.475e-05
enh56379     1   30463300   30464300      1       1  150064       4.6793    1.439e-06
enh56381     1   30478500   30479500      2       1  150064       3.8019   7.1798e-05
enh56400     1   30852100   30853100      2       1  150064       2.1618     0.015317
enh56406     1   31159000   31160000     10       1  150064       1.7976     0.036117
enh56409     1   31180300   31181300     12       2  150064       1.6714     0.047325
enh56433     1   31343700   31344700      1       1  150064       1.8707      0.03069
enh56434     1   31350100   31351100      3       2  150064       1.8692     0.030796
enh56460     1   31594700   31595700      2       1  150064       2.0356     0.020896
enh56468     1   31671700   31672700      7       2  150064       1.7952     0.036308
enh56469     1   31687900   31688900     10       2  150064       2.9286    0.0017023
enh56470     1   31693500   31694500      4       1  150064       3.5873   0.00016706
enh56471     1   31706700   31707700      5       2  150064       1.8927     0.029201
enh56472     1   31728700   31729700      4       2  150064       3.9706   3.5846e-05
enh56474     1   31770800   31771800      2       1  150064       3.3482   0.00040666
enh56476     1   31844000   31845000      1       1  150064        3.082     0.001028
enh56477     1   31847000   31848000      2       1  150064       2.7671    0.0028278
enh56478     1   31848900   31849900      1       1  150064       3.3277    0.0004379
enh56480     1   31862800   31863800      8       2  150064       3.8622   5.6184e-05
enh56481     1   31866800   31867800      4       1  150064       2.8658    0.0020799
enh56482     1   31881600   31882600      3       1  150064       2.6221    0.0043689
enh56483     1   31888600   31889600      2       1  150064        2.709    0.0033745
enh56484     1   31893900   31894900      3       1  150064       2.0048      0.02249
enh56532     1   32398700   32399700      3       2  150064       2.0779     0.018861
enh56545     1   32490000   32491000      2       1  150064       2.1063     0.017589
enh56561     1   32704200   32705200      2       1  150064       1.6513     0.049341
enh56562     1   32707800   32708800      3       1  150064       1.7063     0.043974
enh56582     1   32910300   32911300      1       1  150064       1.8008      0.03587
enh56591     1   33098200   33099200      2       1  150064       1.7508     0.039987
enh56592     1   33101900   33102900      3       2  150064       1.7108     0.043555
enh56609     1   33222700   33223700      2       1  150064       2.2327     0.012783
enh56613     1   33232800   33233800      2       1  150064       2.3703    0.0088876
enh56618     1   33338000   33339000      2       1  150064        1.997     0.022915
enh56640     1   33564700   33565700      1       1  150064       2.2931      0.01092
enh56647     1   33629800   33630800      2       1  150064       1.9953     0.023005
enh56655     1   33724100   33725100      3       2  150064       2.2615     0.011863
enh56657     1   33733900   33734900      1       1  150064       1.7148      0.04319
enh56660     1   33760600   33761600      3       2  150064       1.7552     0.039615
enh56667     1   33810800   33811800      1       1  150064       1.7861      0.03704
enh56681     1   33937100   33938100      2       1  150064       2.4899    0.0063881
enh56683     1   33981600   33982600      1       1  150064        2.199      0.01394
enh56688     1   34175400   34176400      4       2  150064       2.2701     0.011602
enh56689     1   34177300   34178300      3       1  150064       2.1769     0.014744
enh56745     1   35318200   35319200      4       2  150064       1.8872     0.029566
enh56746     1   35323200   35324200      3       2  150064       2.0918     0.018229
enh56747     1   35325400   35326400      1       1  150064       2.2918      0.01096
enh56765     1   35675200   35676200      1       1  150064       3.7357    9.359e-05
enh56766     1   35676700   35677700      1       1  150064       3.7101    0.0001036
enh56767     1   35687100   35688100      4       2  150064       3.0835    0.0010228
enh56772     1   35826300   35827300      1       1  150064         3.91    4.615e-05
enh56776     1   35892900   35893900      1       1  150064       1.7962      0.03623
enh56786     1   36102100   36103100      2       1  150064       3.6011   0.00015847
enh56790     1   36154000   36155000      2       1  150064        4.176   1.4835e-05
enh56791     1   36156800   36157800      1       1  150064       2.7865     0.002664
enh56796     1   36274900   36275900      5       2  150064       4.2923   8.8424e-06
enh56803     1   36398300   36399300      1       1  150064        3.492    0.0002397
enh56804     1   36400800   36401800      1       1  150064       3.4205    0.0003125
enh56805     1   36411800   36412800      1       1  150064       3.3242    0.0004434
enh56808     1   36553000   36554000      1       1  150064       3.1405    0.0008432
enh56809     1   36555500   36556500      3       2  150064        3.192   0.00070642
enh56810     1   36562500   36563500      2       1  150064       3.0303    0.0012214
enh56811     1   36565100   36566100      6       2  150064       2.3137     0.010343
enh56814     1   36599700   36600700      2       1  150064       3.6763   0.00011831
enh56815     1   36613300   36614300      3       1  150064       3.8801   5.2202e-05
enh56816     1   36616400   36617400      2       1  150064       4.0756   2.2946e-05
enh56818     1   36625200   36626200      2       1  150064       2.3209     0.010145
enh56819     1   36627500   36628500      3       1  150064       4.5296   2.9546e-06
enh56821     1   36641400   36642400      2       1  150064       2.6942    0.0035279
enh56822     1   36642900   36643900      1       1  150064        3.207    0.0006707
enh56825     1   36652800   36653800      4       2  150064       2.5498    0.0053889
enh56865     1   37112500   37113500      4       1  150064       1.9049     0.028399
enh56867     1   37166000   37167000      2       1  150064       2.0091     0.022264
enh56868     1   37169200   37170200      1       1  150064        2.832     0.002313
enh56869     1   37176300   37177300      3       2  150064       2.2052     0.013719
enh56870     1   37196300   37197300      2       1  150064       2.8344    0.0022953
enh56871     1   37202300   37203300      1       1  150064       1.8664      0.03099
enh56872     1   37204400   37205400      2       1  150064       2.0196      0.02171
enh56897     1   37521400   37522400      5       1  150064       1.7319     0.041642
enh56935     1   37952200   37953200      4       2  150064       1.6898     0.045537
enh56951     1   38395600   38396600      3       1  150064       2.8765    0.0020106
enh56954     1   38415200   38416200      3       2  150064       1.8158       0.0347
enh56955     1   38433600   38434600      2       1  150064       1.9205       0.0274
enh56956     1   38453400   38454400      1       1  150064        2.104      0.01769
enh56994     1   38736200   38737200      4       2  150064       2.5798    0.0049431
enh56996     1   38756900   38757900      5       2  150064       2.5707    0.0050745
enh56998     1   38803000   38804000      2       1  150064       1.7714      0.03825
enh56999     1   38810100   38811100      3       2  150064        3.112    0.0009291
enh57002     1   38836200   38837200      3       2  150064       2.1219     0.016922
enh57005     1   38849800   38850800      3       2  150064       2.2009     0.013872
enh57006     1   38858600   38859600      2       1  150064        2.331    0.0098773
enh57007     1   38886200   38887200      3       1  150064         2.47    0.0067551
enh57008     1   38889100   38890100      2       1  150064       2.1528     0.015668
enh57010     1   38909900   38910900      3       1  150064       2.6613    0.0038918
enh57013     1   38921800   38922800      2       1  150064       1.6536     0.049106
enh57030     1   39197300   39198300      4       2  150064        2.406    0.0080633
enh57031     1   39206400   39207400      2       1  150064       1.7498     0.040076
enh57045     1   39406900   39407900      2       1  150064       1.6718     0.047283
enh57055     1   39464500   39465500      6       2  150064       1.8299     0.033634
enh57062     1   39490800   39491800      2       1  150064       1.8507     0.032107
enh57063     1   39512300   39513300      1       1  150064       2.2232       0.0131
enh57064     1   39517400   39518400      2       1  150064       2.1215     0.016939
enh57071     1   39575000   39576000      4       2  150064       1.8558     0.031741
enh57073     1   39577000   39578000      4       2  150064       2.0126     0.022076
enh57098     1   39651100   39652100      2       1  150064       2.1225     0.016899
enh57111     1   39696600   39697600      1       1  150064       1.7105      0.04359
enh57127     1   39859800   39860800      2       1  150064       1.7647     0.038809
enh57128     1   39862000   39863000      1       1  150064       2.2334      0.01276
enh57129     1   39863600   39864600      2       1  150064       1.6897     0.045544
enh57138     1   40049000   40050000      6       3  150064       2.1857      0.01442
enh57146     1   40357000   40358000      3       1  150064       1.6582     0.048636
enh57148     1   40362400   40363400      3       2  150064       2.9081    0.0018181
enh57175     1   40848700   40849700      3       2  150064       2.0998     0.017875
enh57181     1   40997900   40998900      2       1  150064       1.9879     0.023409
enh57189     1   41155200   41156200      4       2  150064       3.0389    0.0011874
enh57192     1   41168900   41169900      5       2  150064       1.8471      0.03237
enh57193     1   41170100   41171100      2       1  150064        2.747     0.003007
enh57200     1   41238600   41239600      4       2  150064       1.7305     0.041774
enh57206     1   41270700   41271700      6       2  150064       1.8032     0.035678
enh57224     1   41433000   41434000      9       3  150064       2.6236    0.0043507
enh57225     1   41447400   41448400      1       1  150064       1.7839      0.03722
enh57229     1   41522000   41523000      5       2  150064       2.0268     0.021341
enh57231     1   41574900   41575900      2       1  150064        2.326     0.010009
enh57235     1   41701600   41702600      2       1  150064       1.8849     0.029721
enh57238     1   41729000   41730000      1       1  150064       1.7065      0.04396
enh57249     1   41836800   41837800      2       1  150064       2.6367    0.0041863
enh57250     1   41853500   41854500      3       1  150064       2.0269     0.021335
enh57252     1   41859200   41860200      4       2  150064       2.1666     0.015131
enh57256     1   41873300   41874300      3       2  150064       2.5225     0.005826
enh57257     1   41878100   41879100      7       2  150064       1.8742     0.030451
enh57258     1   41888800   41889800      3       1  150064       2.1375      0.01628
enh57259     1   41898000   41899000      6       3  150064       2.2582     0.011965
enh57264     1   41949900   41950900      6       3  150064       2.0453     0.020413
enh57265     1   41953200   41954200      3       1  150064       2.1253      0.01678
enh57266     1   41957400   41958400      5       1  150064       1.6815     0.046331
enh57267     1   41960500   41961500      4       2  150064       3.2234    0.0006334
enh57330     1   42850500   42851500      2       1  150064       1.8302     0.033613
enh57364     1   43416000   43417000      5       2  150064       2.8117    0.0024641
enh57367     1   43432500   43433500      7       3  150064       2.1356     0.016354
enh57382     1   43586700   43587700      2       1  150064       1.8272     0.033837
enh57396     1   43739700   43740700      4       2  150064       1.8094     0.035197
enh57398     1   43749600   43750600      2       1  150064       1.8135     0.034879
enh57400     1   43761000   43762000      1       1  150064       2.8936     0.001904
enh57401     1   43764900   43765900      1       1  150064       2.9843     0.001421
enh57402     1   43769600   43770600      2       1  150064       2.6287    0.0042854
enh57406     1   43811700   43812700      1       1  150064       3.5242    0.0002124
enh57407     1   43815700   43816700      1       1  150064       3.5706    0.0001781
enh57408     1   43826700   43827700      1       1  150064       2.7397     0.003075
enh57409     1   43830800   43831800      2       1  150064       1.9653     0.024692
enh57410     1   43834400   43835400      1       1  150064       3.6162    0.0001495
enh57413     1   43887700   43888700      1       1  150064       3.5791    0.0001724
enh57414     1   43901400   43902400      2       1  150064       3.4636   0.00026649
enh57416     1   43920500   43921500      4       2  150064       4.1611   1.5834e-05
enh57418     1   43941700   43942700      1       1  150064       3.0679     0.001078
enh57419     1   43959000   43960000      3       2  150064        1.681     0.046377
enh57421     1   43974700   43975700      2       1  150064       2.0523     0.020069
enh57428     1   44002200   44003200      1       1  150064       2.9111     0.001801
enh57429     1   44010100   44011100      4       2  150064       2.6258    0.0043228
enh57430     1   44013000   44014000      4       2  150064       2.8549    0.0021527
enh57432     1   44023100   44024100      1       1  150064       3.0287     0.001228
enh57434     1   44029200   44030200      1       1  150064       5.2188    9.004e-08
enh57435     1   44031500   44032500      3       2  150064       3.2668   0.00054392
enh57436     1   44043100   44044100      3       2  150064       3.8694   5.4551e-05
enh57437     1   44047300   44048300      5       2  150064       2.8226    0.0023819
enh57438     1   44118200   44119200      3       1  150064       2.3334    0.0098147
enh57440     1   44124600   44125600      2       1  150064       3.4863   0.00024487
enh57441     1   44126300   44127300      5       2  150064       3.3231   0.00044519
enh57442     1   44171100   44172100      2       1  150064       2.8891     0.001932
enh57446     1   44233000   44234000      2       1  150064       2.3286    0.0099401
enh57447     1   44235400   44236400      1       1  150064       3.2928     0.000496
enh57448     1   44239700   44240700      2       1  150064       2.7456    0.0030204
enh57449     1   44248900   44249900      3       2  150064       3.7981   7.2899e-05
enh57452     1   44287100   44288100      5       2  150064       2.0417     0.020591
enh57453     1   44294800   44295800      2       1  150064       2.4683    0.0067884
enh57455     1   44300900   44301900      1       1  150064       2.9436     0.001622
enh57456     1   44305600   44306600      4       2  150064       3.3979   0.00033956
enh57458     1   44347000   44348000      4       2  150064       3.7759   7.9701e-05
enh57459     1   44350600   44351600      4       2  150064       2.8485    0.0021961
enh57460     1   44353100   44354100      4       2  150064       3.6321   0.00014058
enh57461     1   44378700   44379700      5       2  150064       2.1326     0.016479
enh57462     1   44395500   44396500      5       2  150064          1.7     0.044565
enh57463     1   44400200   44401200      2       1  150064       2.2372     0.012635
enh57464     1   44402500   44403500      5       2  150064       2.7176    0.0032875
enh57466     1   44408300   44409300      3       1  150064        2.523    0.0058172
enh57467     1   44411000   44412000      2       1  150064       2.5119    0.0060045
enh57468     1   44413700   44414700      6       3  150064       3.4752   0.00025521
enh57470     1   44439100   44440100      2       1  150064       1.9816     0.023762
enh57471     1   44441700   44442700      1       1  150064       3.4286    0.0003034
enh57472     1   44443400   44444400      5       3  150064       2.4915    0.0063602
enh57473     1   44446200   44447200      4       2  150064       1.9799      0.02386
enh57474     1   44456100   44457100      1       1  150064       2.0898      0.01832
enh57475     1   44460300   44461300      3       1  150064       2.1489     0.015823
enh57487     1   44554800   44555800      5       2  150064       1.7225     0.042493
enh57493     1   44677800   44678800      1       1  150064       2.7892     0.002642
enh57494     1   44704400   44705400      2       1  150064       2.6077    0.0045579
enh57567     1   45304900   45305900      3       2  150064       1.7558     0.039565
enh57582     1   45785700   45786700      2       1  150064       1.8371     0.033095
enh57656     1   46764400   46765400      1       1  150064       2.5042     0.006137
enh57658     1   46770900   46771900      1       1  150064       2.3141      0.01033
enh57675     1   47015400   47016400      3       2  150064       1.7977     0.036115
enh57676     1   47023600   47024600      1       1  150064       2.0179       0.0218
enh57693     1   47254700   47255700      1       1  150064        2.326      0.01001
enh57708     1   47640500   47641500      4       2  150064       1.8457     0.032464
enh57738     1   48274300   48275300      4       2  150064        2.135     0.016379
enh57739     1   48276000   48277000      1       1  150064        2.217      0.01331
enh57742     1   48293200   48294200      3       1  150064       2.1541     0.015618
enh57745     1   48319800   48320800      3       2  150064       2.7389    0.0030825
enh57747     1   48347400   48348400      2       1  150064       1.9375      0.02634
enh57748     1   48353100   48354100      3       2  150064         1.69      0.04551
enh57804     1   49240900   49241900      5       3  150064       1.6972     0.044829
enh57808     1   49349700   49350700      2       1  150064       1.9175     0.027587
enh57813     1   49666400   49667400      2       1  150064       2.4483    0.0071768
enh57814     1   49731400   49732400      4       2  150064       3.9532   3.8559e-05
enh57817     1   49822000   49823000      2       1  150064       2.9255    0.0017193
enh57820     1   50594800   50595800      1       1  150064       2.4948     0.006302
enh57821     1   50604900   50605900      1       1  150064       1.9783      0.02395
enh57824     1   50617100   50618100      3       2  150064       1.8766     0.030288
enh57850     1   51133800   51134800      1       1  150064        2.012      0.02211
enh57855     1   51258800   51259800      4       2  150064       1.7814     0.037428
enh57866     1   51761600   51762600      4       2  150064       1.7318     0.041651
enh57940     1   52928800   52929800      2       1  150064       1.8984     0.028821
enh57994     1   53702000   53703000      2       1  150064       2.4523    0.0070978
enh57998     1   53758400   53759400      1       1  150064       1.8966      0.02894
enh57999     1   53759800   53760800      1       1  150064         2.26      0.01191
enh58000     1   53760400   53761400      4       2  150064       3.3613   0.00038792
enh58002     1   53762400   53763400      4       2  150064       1.7017     0.044407
enh58013     1   53836300   53837300      5       2  150064       2.1338      0.01643
enh58014     1   53841200   53842200      6       4  150064       2.3968    0.0082703
enh58015     1   53842400   53843400      2       1  150064       2.1213     0.016946
enh58016     1   53855800   53856800      4       2  150064       2.0828     0.018636
enh58017     1   53859000   53860000      3       1  150064       2.3284    0.0099444
enh58024     1   53907000   53908000      5       3  150064       2.2031     0.013792
enh58037     1   54024900   54025900      1       1  150064       2.3603      0.00913
enh58068     1   54447000   54448000      3       1  150064       2.3027     0.010649
enh58069     1   54448300   54449300      2       1  150064       2.3025     0.010653
enh58081     1   54672800   54673800      1       1  150064       2.4455     0.007232
enh58082     1   54685600   54686600      5       2  150064       1.8345     0.033287
enh58083     1   54687600   54688600      3       2  150064        2.643     0.004109
enh58084     1   54689400   54690400      6       2  150064       2.4008    0.0081794
enh58086     1   54694800   54695800      1       1  150064       2.0633      0.01954
enh58107     1   54781000   54782000      2       1  150064       1.6486     0.049616
enh58116     1   54801200   54802200      2       1  150064       1.6758     0.046885
enh58118     1   54804100   54805100      2       1  150064       1.7415     0.040798
enh58127     1   54838100   54839100      4       1  150064       1.9836     0.023648
enh58128     1   54839900   54840900      4       2  150064       1.8995     0.028749
enh58131     1   54850900   54851900      4       1  150064       1.9154     0.027719
enh58213     1   56042300   56043300      8       3  150064       2.2098     0.013561
enh58214     1   56047500   56048500      4       2  150064       2.3035     0.010626
enh58220     1   56184500   56185500      2       1  150064       1.7767      0.03781
enh58221     1   56206800   56207800      1       1  150064       1.7343      0.04143
enh58236     1   56808600   56809600      2       1  150064       1.6806     0.046421
enh58247     1   56902500   56903500      4       2  150064       2.5225    0.0058262
enh58343     1   57983700   57984700      2       1  150064       2.8932    0.0019066
enh58387     1   58563300   58564300      1       1  150064       2.2678      0.01167
enh58401     1   58811000   58812000      6       3  150064       1.8497     0.032176
enh58408     1   58874900   58875900      5       2  150064       1.6609     0.048363
enh58424     1   59165800   59166800      2       1  150064       2.3789    0.0086815
enh58425     1   59169300   59170300      4       1  150064       1.6728     0.047182
enh58473     1   59618500   59619500      5       2  150064       1.9876     0.023429
enh58475     1   59645400   59646400      4       2  150064       2.6023    0.0046299
enh58531     1   61039300   61040300      1       1  150064       3.0103     0.001305
enh58532     1   61144500   61145500      4       2  150064       2.1496     0.015795
enh58533     1   61172000   61173000      6       3  150064       1.9575     0.025142
enh58543     1   61377300   61378300      4       2  150064        1.968     0.024537
enh58546     1   61401900   61402900      2       1  150064       1.7825     0.037332
enh58593     1   61978400   61979400      2       1  150064       2.3353    0.0097627
enh58623     1   62505900   62506900      2       1  150064       1.9761     0.024069
enh58657     1   62866600   62867600      3       1  150064       2.1564     0.015527
enh58694     1   63466300   63467300      3       2  150064         2.66    0.0039072
enh58705     1   63664700   63665700      1       1  150064       1.8373      0.03308
enh58793     1   64504300   64505300      1       1  150064       2.6022     0.004631
enh58835     1   64953900   64954900      3       2  150064       1.9262     0.027038
enh58853     1   65032800   65033800      5       2  150064       2.0647     0.019476
enh58872     1   65220600   65221600      1       1  150064       2.2127      0.01346
enh58873     1   65267800   65268800      3       2  150064       1.7301      0.04181
enh58881     1   65355600   65356600      1       1  150064       3.6018     0.000158
enh58883     1   65358700   65359700      4       2  150064       1.7434     0.040634
enh58885     1   65365700   65366700      2       1  150064        1.884     0.029784
enh58888     1   65382100   65383100      6       2  150064       2.4001    0.0081951
enh58889     1   65391500   65392500      1       1  150064       2.8801     0.001988
enh58890     1   65392400   65393400      4       2  150064       2.6794    0.0036881
enh58891     1   65393500   65394500      1       1  150064       2.9146     0.001781
enh58892     1   65398600   65399600      4       2  150064       2.4436    0.0072702
enh58893     1   65399800   65400800      3       2  150064       2.5661    0.0051429
enh58895     1   65421600   65422600      2       1  150064       2.4354    0.0074375
enh58897     1   65427800   65428800      5       2  150064       2.9459    0.0016099
enh58899     1   65434800   65435800      3       2  150064       2.1865      0.01439
enh58905     1   65530100   65531100      3       2  150064       1.7161     0.043068
enh58908     1   65606800   65607800      4       2  150064       1.8617     0.031322
enh58910     1   65619300   65620300      4       2  150064       2.1894     0.014283
enh58915     1   65632800   65633800      1       1  150064       2.3522     0.009332
enh58918     1   65641100   65642100      2       1  150064        2.027     0.021333
enh58947     1   65932800   65933800      8       3  150064       1.8564     0.031702
enh58950     1   66152800   66153800      5       2  150064       1.6468       0.0498
enh58951     1   66153300   66154300      5       2  150064       2.7778    0.0027366
enh58953     1   66277500   66278500      2       1  150064       2.2327     0.012785
enh58954     1   66503900   66504900      4       2  150064       1.7638     0.038883
enh58962     1   66730400   66731400      4       2  150064        2.127     0.016712
enh58966     1   66766200   66767200      8       2  150064       2.2508     0.012198
enh58980     1   66878500   66879500      2       1  150064       1.9418     0.026081
enh58981     1   66889600   66890600      3       1  150064       2.6342    0.0042171
enh58983     1   66897400   66898400      4       2  150064       2.4543    0.0070575
enh58986     1   66910800   66911800      2       1  150064       2.2364     0.012664
enh59025     1   67802000   67803000      4       1  150064        1.806      0.03546
enh59031     1   67855500   67856500      2       1  150064       1.8218      0.03424
enh59032     1   67858400   67859400      3       2  150064       2.1952     0.014076
enh59033     1   67864900   67865900      3       1  150064       2.1493     0.015804
enh59052     1   68121000   68122000      4       2  150064       2.1359     0.016344
enh59055     1   68154200   68155200      5       2  150064       2.2997     0.010733
enh59056     1   68166100   68167100      4       2  150064       1.9657     0.024668
enh59059     1   68189200   68190200      1       1  150064       2.0043      0.02252
enh59071     1   68258000   68259000      5       2  150064       3.5055   0.00022789
enh59072     1   68269700   68270700      1       1  150064       2.2365      0.01266
enh59073     1   68284700   68285700      3       2  150064       2.6741    0.0037461
enh59075     1   68288300   68289300      2       1  150064       2.4832    0.0065105
enh59076     1   68305300   68306300      2       1  150064       2.2469     0.012322
enh59077     1   68310500   68311500      5       2  150064       3.9931   3.2613e-05
enh59079     1   68358200   68359200      6       2  150064       3.1198   0.00090472
enh59080     1   68372800   68373800      2       1  150064       2.7823    0.0026984
enh59081     1   68405400   68406400      4       1  150064       1.8277     0.033801
enh59103     1   68930500   68931500      3       2  150064       2.8274    0.0023467
enh59113     1   69442000   69443000      1       1  150064       2.4153     0.007861
enh59114     1   69445400   69446400      4       2  150064       1.7315     0.041681
enh59122     1   69594900   69595900      6       3  150064       1.9688     0.024487
enh59139     1   70311700   70312700      1       1  150064       1.8971      0.02891
enh59185     1   72131800   72132800      1       1  150064       3.4198    0.0003133
enh59186     1   72200000   72201000      1       1  150064       3.3083    0.0004693
enh59188     1   72220700   72221700      2       1  150064        3.136   0.00085643
enh59198     1   72385300   72386300      1       1  150064       1.7049      0.04411
enh59199     1   72456700   72457700      5       2  150064       2.1506     0.015755
enh59202     1   72471900   72472900      5       2  150064       2.1583     0.015451
enh59208     1   72837000   72838000      3       1  150064       1.7706     0.038316
enh59214     1   73072200   73073200      1       1  150064       3.0704     0.001069
enh59221     1   73303300   73304300      1       1  150064       5.4489    2.534e-08
enh59224     1   73395700   73396700      3       1  150064       4.8725   5.5098e-07
enh59236     1   73506500   73507500      3       2  150064       3.7279   9.6525e-05
enh59237     1   73531500   73532500      4       1  150064       2.2785     0.011348
enh59241     1   73642100   73643100      6       2  150064       4.7652   9.4346e-07
enh59245     1   73776200   73777200      4       1  150064       5.4109   3.1353e-08
enh59246     1   74029800   74030800      3       2  150064       3.5263   0.00021068
enh59247     1   74058800   74059800      3       1  150064       2.6569    0.0039432
enh59248     1   74070000   74071000      2       1  150064       2.1933     0.014145
enh59249     1   74102800   74103800      2       1  150064       2.8033    0.0025289
enh59287     1   75469100   75470100      4       2  150064       2.2864     0.011116
enh59293     1   75582000   75583000      1       1  150064       1.8406      0.03284
enh59332     1   76620000   76621000      2       1  150064       1.6795     0.046531
enh59364     1   76977100   76978100      4       2  150064       3.4642    0.0002659
enh59390     1   77484500   77485500      2       1  150064       1.6833     0.046159
enh59413     1   78298800   78299800      1       1  150064       2.6962     0.003507
enh59414     1   78352900   78353900      9       4  150064       2.7102    0.0033617
enh59418     1   78447300   78448300      3       2  150064       1.8653     0.031073
enh59419     1   78449200   78450200      2       1  150064       1.7929     0.036491
enh59430     1   78620300   78621300      3       1  150064        2.072     0.019131
enh59452     1   79830300   79831300      1       1  150064       2.7567     0.002919
enh59454     1   79950100   79951100      2       1  150064       2.2402     0.012539
enh59455     1   79953800   79954800      4       2  150064       2.6132    0.0044849
enh59456     1   79959700   79960700      4       2  150064       2.7312    0.0031552
enh59457     1   79961100   79962100      2       1  150064       2.2835       0.0112
enh59463     1   80129500   80130500      3       1  150064       2.2924     0.010942
enh59471     1   80531500   80532500      5       1  150064       2.7288    0.0031786
enh59474     1   80647100   80648100      7       2  150064       2.6478    0.0040513
enh59475     1   80655700   80656700      3       2  150064        3.387    0.0003533
enh59500     1   81669400   81670400      2       1  150064       2.0242     0.021474
enh59517     1   81776200   81777200      3       2  150064       2.2065     0.013673
enh59518     1   81781200   81782200      1       1  150064       2.4538     0.007067
enh59551     1   82125700   82126700      5       2  150064        1.654     0.049062
enh59554     1   82144200   82145200      2       1  150064       1.7819     0.037385
enh59555     1   82146700   82147700      4       2  150064       1.8182     0.034516
enh59557     1   82164800   82165800      4       2  150064       1.8271      0.03384
enh59558     1   82169100   82170100      4       2  150064       1.9234     0.027213
enh59559     1   82185000   82186000      3       2  150064       1.7057     0.044035
enh59627     1   83674300   83675300      2       1  150064        1.929     0.026866
enh59632     1   84039600   84040600      4       2  150064       1.6528     0.049183
enh59636     1   84092000   84093000      2       1  150064       1.8096      0.03518
enh59642     1   84216500   84217500      6       2  150064       1.9279     0.026932
enh59644     1   84229400   84230400      3       1  150064       2.4383    0.0073788
enh59645     1   84235300   84236300      2       1  150064       2.8771    0.0020066
enh59647     1   84244600   84245600      3       1  150064       2.6938    0.0035327
enh59648     1   84253300   84254300      3       2  150064       2.2151     0.013375
enh59654     1   84542100   84543100      1       1  150064       1.8123      0.03497
enh59656     1   84628500   84629500      2       1  150064       1.9878     0.023417
enh59657     1   84639600   84640600      1       1  150064        1.923      0.02724
enh59667     1   84966900   84967900      2       1  150064       1.9051     0.028385
enh59668     1   84968800   84969800      4       2  150064       1.7916     0.036602
enh59699     1   85439200   85440200      6       2  150064       2.1373     0.016288
enh59701     1   85528100   85529100      3       2  150064        2.324     0.010064
enh59729     1   85808900   85809900      5       3  150064         1.97     0.024421
enh59732     1   85859100   85860100      5       2  150064       1.8255     0.033962
enh59733     1   85862300   85863300      2       1  150064       1.9311     0.026736
enh59737     1   85872600   85873600      1       1  150064       2.0853      0.01852
enh59740     1   85892700   85893700      2       1  150064       1.8308     0.033566
enh59744     1   85916700   85917700      1       1  150064       2.6717     0.003773
enh59753     1   86034800   86035800      4       2  150064        1.734     0.041458
enh59775     1   86533700   86534700      2       1  150064       1.6626     0.048198
enh59839     1   87809000   87810000      7       2  150064       1.9124      0.02791
enh59840     1   87811500   87812500      3       1  150064       1.7206     0.042657
enh59842     1   87817300   87818300      4       1  150064       1.9307     0.026758
enh59846     1   87902500   87903500      3       1  150064        1.677     0.046773
enh59849     1   87929600   87930600      2       1  150064       2.1016     0.017795
enh59851     1   87978400   87979400      4       2  150064       1.9687     0.024494
enh59853     1   88065000   88066000      2       1  150064       2.9528    0.0015745
enh59855     1   88148100   88149100      5       2  150064       1.9287     0.026887
enh59879     1   88640700   88641700      3       1  150064       1.6516     0.049305
enh59887     1   88870100   88871100      1       1  150064       2.0958      0.01805
enh59924     1   89777100   89778100      2       1  150064       2.6612    0.0038928
enh59925     1   89786400   89787400      3       2  150064       1.8503     0.032133
enh59948     1   90158300   90159300      2       1  150064       1.6794     0.046541
enh59950     1   90174200   90175200      1       1  150064       2.0233      0.02152
enh59951     1   90184800   90185800      1       1  150064       1.6991      0.04465
enh59952     1   90223000   90224000      3       2  150064       1.8802     0.030044
enh59953     1   90267500   90268500      6       2  150064       1.8987     0.028801
enh59954     1   90273100   90274100      2       1  150064       2.0835     0.018602
enh59955     1   90274000   90275000      1       1  150064       2.1419       0.0161
enh59976     1   90380800   90381800      1       1  150064       3.0656     0.001086
enh59989     1   90445800   90446800      4       2  150064       1.8077     0.035326
enh60020     1   91227000   91228000      4       1  150064       1.9836     0.023653
enh60027     1   91390700   91391700      2       1  150064       2.9037    0.0018437
enh60033     1   91422700   91423700      1       1  150064       2.0218       0.0216
enh60034     1   91423700   91424700      4       2  150064       2.4568    0.0070083
enh60035     1   91435600   91436600      2       1  150064        2.204     0.013763
enh60036     1   91438900   91439900      2       1  150064       2.2799     0.011308
enh60037     1   91440400   91441400      2       1  150064       2.8601    0.0021177
enh60040     1   91459900   91460900      3       1  150064       2.0763     0.018932
enh60042     1   91473900   91474900      1       1  150064       2.0974      0.01798
enh60046     1   91481700   91482700      3       1  150064       2.1162     0.017163
enh60047     1   91482800   91483800      2       1  150064        2.801    0.0025469
enh60048     1   91488300   91489300      3       1  150064       2.4412    0.0073191
enh60069     1   91965000   91966000      5       2  150064       2.0894     0.018336
enh60079     1   92097800   92098800      4       2  150064       1.8998     0.028728
enh60080     1   92102800   92103800      3       2  150064       3.1803   0.00073554
enh60095     1   92236000   92237000      4       1  150064       1.6742     0.047045
enh60096     1   92241000   92242000      7       3  150064       2.3223     0.010107
enh60097     1   92243900   92244900      5       2  150064        1.937     0.026371
enh60116     1   92655300   92656300      2       1  150064       3.2057   0.00067373
enh60117     1   92765800   92766800      4       2  150064       2.8423    0.0022392
enh60125     1   93175200   93176200      1       1  150064        1.834      0.03333
enh60134     1   93394900   93395900      1       1  150064       1.6959      0.04495
enh60135     1   93416100   93417100      3       1  150064       1.8399     0.032888
enh60138     1   93437800   93438800      1       1  150064       1.6825      0.04624
enh60183     1   94037400   94038400      3       2  150064       1.9434     0.025982
enh60254     1   94611400   94612400      1       1  150064       1.8341      0.03332
enh60274     1   94993200   94994200      1       1  150064       2.1873      0.01436
enh60309     1   95329900   95330900      5       3  150064       2.6659    0.0038386
enh60311     1   95349300   95350300      3       2  150064       2.2582     0.011965
enh60319     1   95387700   95388700      1       1  150064       1.7197      0.04274
enh60328     1   95508400   95509400      7       2  150064       1.9798     0.023862
enh60329     1   95508900   95509900      6       2  150064       1.8187     0.034478
enh60333     1   95548600   95549600      5       3  150064       2.3562    0.0092306
enh60334     1   95551200   95552200      4       2  150064       1.9489     0.025651
enh60335     1   95581600   95582600      4       2  150064       4.1881   1.4067e-05
enh60338     1   95662900   95663900      1       1  150064       2.2038      0.01377
enh60344     1   95747700   95748700      3       2  150064       2.3819    0.0086125
enh60345     1   95774000   95775000      5       2  150064       2.7526    0.0029562
enh60346     1   95777000   95778000      5       3  150064       2.1339     0.016426
enh60347     1   95827400   95828400      3       1  150064       3.6633   0.00012451
enh60348     1   95830000   95831000      4       1  150064        1.998     0.022857
enh60349     1   95833200   95834200      5       2  150064       1.6699     0.047467
enh60353     1   95880500   95881500      6       2  150064       2.7258    0.0032074
enh60354     1   95903000   95904000      3       1  150064       3.9505   3.8992e-05
enh60355     1   95925000   95926000      5       2  150064       2.8056    0.0025111
enh60358     1   95969900   95970900      1       1  150064       1.6935      0.04518
enh60382     1   96699400   96700400      3       1  150064       3.3372   0.00042314
enh60386     1   96841600   96842600      4       2  150064        2.492    0.0063505
enh60387     1   96927400   96928400      4       2  150064       1.9606     0.024962
enh60389     1   96948000   96949000      3       2  150064       2.0392     0.020717
enh60390     1   96953000   96954000      2       1  150064       2.3162     0.010272
enh60392     1   96975300   96976300      4       2  150064       2.4041    0.0081072
enh60399     1   97045600   97046600      1       1  150064       2.0413      0.02061
enh60400     1   97047300   97048300      1       1  150064       2.0397      0.02069
enh60402     1   97063400   97064400      1       1  150064       2.7308     0.003159
enh60404     1   97180800   97181800      3       1  150064       2.0798     0.018773
enh60405     1   97185800   97186800      2       1  150064       1.7221     0.042524
enh60406     1   97189500   97190500      5       2  150064       3.8273   6.4774e-05
enh60407     1   97195600   97196600      6       2  150064       1.7959     0.036256
enh60408     1   97206400   97207400      3       1  150064       2.4378    0.0073895
enh60411     1   97214900   97215900      2       1  150064       3.1726   0.00075543
enh60426     1   97736900   97737900      6       3  150064       3.0926   0.00099196
enh60428     1   97851000   97852000      7       2  150064       4.5333   2.9037e-06
enh60429     1   97907300   97908300      3       2  150064       1.9034     0.028494
enh60434     1   98123800   98124800      2       1  150064       4.3036    8.402e-06
enh60435     1   98206300   98207300      2       1  150064        3.546   0.00019555
enh60441     1   98520200   98521200      1       1  150064       7.8334    2.374e-15
enh60443     1   98524800   98525800      4       1  150064       6.3982   7.8632e-11
enh60444     1   98535000   98536000      3       2  150064       6.3034   1.4556e-10
enh60445     1   98552000   98553000      2       1  150064       6.4431   5.8531e-11
enh60446     1   98569000   98570000      1       1  150064        3.596    0.0001616
enh60447     1   98670700   98671700      3       1  150064       3.6776   0.00011772
enh60448     1   98673400   98674400      3       2  150064       2.6343    0.0042161
enh60450     1   98718500   98719500      2       1  150064       3.6806   0.00011636
enh60455     1   98895400   98896400      5       2  150064       2.4069     0.008045
enh60467     1   99141600   99142600      2       1  150064       1.8612      0.03136
enh60550     1  101213100  101214100      3       1  150064       2.5968    0.0047045
enh60552     1  101260100  101261100      5       1  150064       1.6481      0.04967
enh60582     1  101949700  101950700      4       2  150064       2.0551     0.019933
enh60595     1  102371400  102372400      3       1  150064       3.1809   0.00073401
enh60598     1  102479400  102480400      3       1  150064       1.7017     0.044407
enh60601     1  102571500  102572500      1       1  150064       1.7803      0.03751
enh60607     1  103242000  103243000      1       1  150064       2.0554      0.01992
enh60609     1  103349500  103350500      5       2  150064       3.5705   0.00017814
enh60610     1  103352000  103353000      5       1  150064       3.0235    0.0012493
enh60612     1  103406500  103407500      2       1  150064       2.0409      0.02063
enh60620     1  104046000  104047000      1       1  150064       2.1765      0.01476
enh60626     1  104626800  104627800      6       1  150064       2.4194    0.0077733
enh60627     1  104634700  104635700      3       1  150064       2.7163    0.0033004
enh60643     1  105729400  105730400      8       2  150064       2.4432    0.0072779
enh60665     1  107466800  107467800      1       1  150064       2.0703      0.01921
enh60672     1  107674600  107675600      1       1  150064       2.2987      0.01076
enh60694     1  107895700  107896700      2       1  150064        1.956     0.025231
enh60717     1  108347100  108348100      8       3  150064       2.6676    0.0038199
enh60718     1  108352400  108353400      5       2  150064       2.3612    0.0091073
enh60719     1  108364200  108365200      5       2  150064       2.3515    0.0093494
enh60721     1  108374500  108375500      4       1  150064       2.1863     0.014398
enh60726     1  108409600  108410600      1       1  150064       2.2185      0.01326
enh60730     1  108442200  108443200      2       1  150064        2.171     0.014964
enh60743     1  108740300  108741300      7       3  150064       2.7227    0.0032374
enh60821     1  110082200  110083200      3       1  150064       2.3695    0.0089072
enh60834     1  110178200  110179200      2       1  150064       1.8193      0.03443
enh60851     1  110438100  110439100      5       2  150064       1.9161     0.027674
enh60863     1  110545300  110546300      1       1  150064        1.927      0.02699
enh60867     1  110576000  110577000      1       1  150064       2.1318      0.01651
enh60873     1  110745600  110746600      1       1  150064       2.2414       0.0125
enh60876     1  110758600  110759600      5       1  150064       2.2742     0.011476
enh60884     1  110851100  110852100      7       3  150064       1.8626     0.031258
enh60886     1  110855500  110856500      5       2  150064       2.7748    0.0027614
enh60891     1  110892800  110893800      2       1  150064       2.1775     0.014723
enh60899     1  111019800  111020800      1       1  150064       2.4479     0.007185
enh60907     1  111107900  111108900      3       1  150064       2.4798    0.0065734
enh60922     1  111756800  111757800      1       1  150064       2.2649      0.01176
enh60948     1  112164200  112165200      6       3  150064       2.1895     0.014281
enh60952     1  112181300  112182300      2       1  150064       2.0288     0.021239
enh60967     1  112399100  112400100      1       1  150064       1.9062      0.02831
enh60972     1  112443500  112444500      3       2  150064       2.2542     0.012092
enh60974     1  112453200  112454200      5       3  150064        1.766     0.038694
enh60975     1  112462600  112463600      3       1  150064       2.4432    0.0072786
enh60977     1  112490700  112491700      5       2  150064       1.6947     0.045069
enh60978     1  112506500  112507500      4       2  150064       2.1583     0.015451
enh60981     1  112548700  112549700      5       3  150064       1.6967     0.044881
enh60982     1  112606800  112607800      7       2  150064       2.0935     0.018152
enh60992     1  112850600  112851600      1       1  150064       2.0476       0.0203
enh60997     1  112936700  112937700      4       1  150064       1.8506     0.032113
enh60998     1  112940400  112941400      4       1  150064       2.2752     0.011447
enh60999     1  112944500  112945500      1       1  150064       2.3152       0.0103
enh61000     1  112946800  112947800      2       1  150064       2.3317    0.0098587
enh61001     1  112966600  112967600      5       1  150064        2.424    0.0076761
enh61003     1  113007000  113008000      1       1  150064       2.0222      0.02158
enh61007     1  113159600  113160600      4       2  150064       3.9287   4.2698e-05
enh61008     1  113163600  113164600      2       1  150064       3.1089   0.00093904
enh61011     1  113218700  113219700      2       1  150064       2.7755    0.0027562
enh61012     1  113241200  113242200      2       1  150064       3.6366   0.00013811
enh61013     1  113244800  113245800      2       1  150064       1.7851     0.037121
enh61029     1  113369000  113370000      1       1  150064       1.7095      0.04368
enh61071     1  113672000  113673000      1       1  150064       2.0278      0.02129
enh61073     1  113689900  113690900      4       1  150064       1.9368     0.026387
enh61077     1  113742300  113743300      1       1  150064       2.0602      0.01969
enh61085     1  113818600  113819600      4       2  150064       1.8485     0.032267
enh61086     1  113863400  113864400      2       1  150064         1.69     0.045515
enh61130     1  114525600  114526600      5       2  150064       1.9469     0.025772
enh61154     1  114755900  114756900      4       2  150064       1.6756     0.046912
enh61163     1  115008900  115009900      1       1  150064       2.3746     0.008785
enh61167     1  115020500  115021500      2       1  150064       2.1436     0.016031
enh61174     1  115259500  115260500      2       1  150064       1.9462     0.025816
enh61175     1  115294300  115295300      1       1  150064       3.3803     0.000362
enh61176     1  115296500  115297500      5       2  150064       3.1257   0.00088697
enh61179     1  115374400  115375400      2       1  150064       2.9016    0.0018562
enh61186     1  115599100  115600100      1       1  150064       1.9577      0.02513
enh61188     1  115625600  115626600      9       4  150064        2.741    0.0030622
enh61189     1  115627800  115628800      3       2  150064         3.46   0.00027013
enh61192     1  115654900  115655900      7       4  150064       3.6853   0.00011421
enh61194     1  115762800  115763800      7       3  150064       2.7666    0.0028325
enh61197     1  115844600  115845600      8       4  150064       1.7046     0.044135
enh61199     1  115875300  115876300      2       1  150064       1.9115     0.027968
enh61200     1  115919900  115920900      3       1  150064       2.4917    0.0063564
enh61216     1  116172700  116173700      2       1  150064       2.1278     0.016678
enh61217     1  116174700  116175700      6       2  150064       1.8746     0.030427
enh61227     1  116219400  116220400      3       2  150064       1.9971     0.022909
enh61229     1  116248400  116249400      4       1  150064        1.896     0.028979
enh61300     1  117320400  117321400      3       1  150064       3.3991   0.00033806
enh61303     1  117350100  117351100      1       1  150064       3.2432    0.0005909
enh61304     1  117367700  117368700      3       1  150064       3.6779   0.00011757
enh61305     1  117376200  117377200      4       2  150064       3.3237    0.0004441
enh61327     1  117546000  117547000      2       1  150064       1.8658     0.031034
enh61328     1  117551600  117552600      6       3  150064        1.671     0.047358
enh61339     1  117689200  117690200      6       1  150064       1.8393     0.032934
enh61340     1  117704700  117705700      1       1  150064       1.8586      0.03154
enh61342     1  117714400  117715400      4       2  150064       2.8175    0.0024202
enh61343     1  117717200  117718200      3       1  150064       2.2797     0.011312
enh61356     1  117934300  117935300      1       1  150064        1.911        0.028
enh61357     1  117935200  117936200      3       1  150064       1.7762     0.037847
enh61387     1  118616400  118617400      3       2  150064       1.9325     0.026649
enh61398     1  118730500  118731500      2       1  150064       1.8779     0.030195
enh61402     1  118808600  118809600      1       1  150064       2.0009       0.0227
enh61434     1  119845600  119846600      3       1  150064       1.7023     0.044353
enh61557     1  145436400  145437400      1       1  150064       1.7244      0.04232
enh61582     1  145588000  145589000      3       1  150064       1.9471     0.025762
enh61583     1  145609200  145610200      1       1  150064       1.8132       0.0349
enh61584     1  145627800  145628800      1       1  150064       1.7195      0.04276
enh61593     1  145726900  145727900      1       1  150064        1.699      0.04466
enh61600     1  146595600  146596600      6       2  150064        1.693     0.045227
enh61601     1  146639700  146640700      3       2  150064       2.7824    0.0026981
enh61602     1  146656400  146657400      5       2  150064       2.5468    0.0054365
enh61603     1  146712100  146713100      5       2  150064       2.0697      0.01924
enh61604     1  146716300  146717300      4       2  150064       2.1871     0.014367
enh61605     1  146718700  146719700      5       3  150064       1.7537     0.039744
enh61608     1  146802900  146803900      3       2  150064       1.6977     0.044785
enh61612     1  146974400  146975400      2       1  150064       1.8602      0.03143
enh61614     1  146977300  146978300      2       1  150064       3.0132    0.0012927
enh61615     1  146981700  146982700      2       1  150064       2.4945    0.0063075
enh61637     1  147224800  147225800      2       1  150064       1.8651     0.031084
enh61639     1  147252900  147253900      1       1  150064       2.1717      0.01494
enh61685     1  149993700  149994700      3       1  150064       1.7071     0.043906
enh61686     1  150022100  150023100      1       1  150064         5.25    7.606e-08
enh61689     1  150124200  150125200      2       1  150064        4.783   8.6332e-07
enh61690     1  150133200  150134200      3       1  150064       5.6361   8.6982e-09
enh61692     1  150137600  150138600      3       1  150064       5.1269   1.4729e-07
enh61694     1  150166500  150167500      3       1  150064       4.1871   1.4126e-05
enh61696     1  150209400  150210400      4       1  150064       3.5451   0.00019627
enh61700     1  150245700  150246700      1       1  150064        5.069        2e-07
enh61703     1  150267300  150268300      2       1  150064       1.9883     0.023391
enh61704     1  150273700  150274700      5       2  150064       4.5301   2.9482e-06
enh61706     1  150334800  150335800      5       2  150064       4.6395   1.7465e-06
enh61707     1  150339400  150340400      3       2  150064       4.0739   2.3115e-05
enh61708     1  150346000  150347000      2       1  150064       4.3419   7.0643e-06
enh61710     1  150378600  150379600      7       2  150064       2.9725     0.001477
enh61711     1  150379300  150380300      6       2  150064       2.9048    0.0018375
enh61712     1  150381100  150382100      2       1  150064       3.9694   3.6027e-05
enh61717     1  150486800  150487800      2       1  150064       4.1525   1.6446e-05
enh61720     1  150510100  150511100      5       2  150064       3.2311   0.00061661
enh61724     1  150536400  150537400      2       1  150064        2.174     0.014852
enh61725     1  150536900  150537900      3       2  150064       2.1373     0.016289
enh61729     1  150544700  150545700      6       3  150064       1.8694     0.030782
enh61730     1  150546000  150547000      6       3  150064       1.7778     0.037718
enh61742     1  150685300  150686300      5       2  150064       2.4626    0.0068966
enh61744     1  150779400  150780400      2       1  150064       1.7807     0.037479
enh61750     1  150947900  150948900      1       1  150064       1.9752      0.02412
enh61763     1  151035200  151036200      2       1  150064       2.0734     0.019068
enh61765     1  151041500  151042500      3       2  150064       3.2928   0.00049598
enh61769     1  151115500  151116500      7       2  150064       2.8513    0.0021769
enh61772     1  151168300  151169300      4       2  150064       1.8421     0.032727
enh61785     1  151416400  151417400      2       1  150064       2.1019      0.01778
enh61786     1  151428200  151429200      2       1  150064       2.7419    0.0030543
enh61787     1  151445000  151446000      1       1  150064       2.5897     0.004803
enh61844     1  152040400  152041400      1       1  150064       2.4626     0.006896
enh61880     1  153583900  153584900      2       1  150064       2.4537    0.0070704
enh61893     1  153702400  153703400      2       1  150064       1.9206     0.027394
enh61900     1  153756200  153757200      1       1  150064       2.9848     0.001419
enh61901     1  153761700  153762700      1       1  150064       2.5081     0.006069
enh61902     1  153765200  153766200      2       1  150064       3.1369    0.0008538
enh61905     1  153775700  153776700      1       1  150064       3.5823    0.0001703
enh61906     1  153836400  153837400      1       1  150064       2.2869       0.0111
enh61907     1  153845400  153846400      6       2  150064       1.6544     0.049022
enh61908     1  153854200  153855200      2       1  150064       1.8961     0.028974
enh61910     1  153896200  153897200      4       1  150064       2.2299     0.012878
enh61911     1  153919200  153920200      1       1  150064       2.1821      0.01455
enh61913     1  153931500  153932500      5       3  150064       2.2696     0.011615
enh61914     1  153941100  153942100      2       1  150064       2.3994    0.0082099
enh61915     1  153948100  153949100      2       1  150064       2.2278     0.012946
enh61919     1  154076900  154077900      2       1  150064       2.4952    0.0062949
enh61920     1  154127100  154128100      4       2  150064       1.9295     0.026836
enh61930     1  154245800  154246800      1       1  150064       2.0864      0.01847
enh61937     1  154357800  154358800      1       1  150064       1.6588      0.04858
enh61940     1  154395400  154396400      4       2  150064       2.1786      0.01468
enh61943     1  154414100  154415100      2       1  150064       2.7097    0.0033674
enh61970     1  154748300  154749300      1       1  150064       1.7267      0.04211
enh61974     1  154779200  154780200      6       3  150064       2.0366     0.020846
enh61975     1  154780500  154781500      2       1  150064       1.6878     0.045724
enh61978     1  154794600  154795600      8       3  150064       3.8532   5.8289e-05
enh61982     1  154822100  154823100      4       1  150064       2.9849    0.0014183
enh61983     1  154823800  154824800      4       1  150064       2.8322    0.0023112
enh61984     1  154834900  154835900      3       2  150064        3.488   0.00024331
enh61985     1  154837900  154838900      2       1  150064       3.8996    4.818e-05
enh61986     1  154843100  154844100      1       1  150064       3.8504    5.896e-05
enh61989     1  154910200  154911200      2       1  150064       2.9867    0.0014101
enh61990     1  154913300  154914300      4       2  150064       2.8872    0.0019436
enh61992     1  154926200  154927200      1       1  150064       2.0764      0.01893
enh62003     1  154983100  154984100      2       1  150064       1.9929     0.023135
enh62004     1  154985300  154986300      1       1  150064       2.0143      0.02199
enh62005     1  154986000  154987000      2       1  150064       3.7761   7.9665e-05
enh62006     1  154988400  154989400      2       1  150064       2.7861    0.0026675
enh62007     1  154989000  154990000      1       1  150064       1.7093       0.0437
enh62008     1  154990200  154991200      1       1  150064       4.5142    3.178e-06
enh62009     1  154991300  154992300      1       1  150064       2.3559      0.00924
enh62011     1  155017000  155018000      2       1  150064       2.4019    0.0081556
enh62014     1  155059300  155060300      2       1  150064        2.524    0.0058022
enh62023     1  155148300  155149300      3       2  150064       1.8078     0.035319
enh62028     1  155175500  155176500      1       1  150064       1.7265      0.04213
enh62032     1  155194300  155195300      3       1  150064       1.9033     0.028501
enh62033     1  155195200  155196200      1       1  150064        2.079      0.01881
enh62040     1  155248700  155249700      1       1  150064       2.5461     0.005447
enh62042     1  155275600  155276600      1       1  150064       2.4305      0.00754
enh62043     1  155277300  155278300      1       1  150064        2.564     0.005174
enh62044     1  155279800  155280800      1       1  150064       2.7019     0.003447
enh62047     1  155411400  155412400      1       1  150064         2.52     0.005868
enh62056     1  155605700  155606700      1       1  150064       2.7108     0.003356
enh62057     1  155617700  155618700      2       1  150064       2.5713    0.0050652
enh62066     1  155900400  155901400      1       1  150064        1.938      0.02631
enh62067     1  155910500  155911500      1       1  150064       1.8582      0.03157
enh62071     1  155941600  155942600      1       1  150064        2.449     0.007163
enh62072     1  155943700  155944700      2       1  150064       2.7033     0.003433
enh62074     1  155958600  155959600      1       1  150064       2.1154       0.0172
enh62077     1  155976300  155977300      1       1  150064       3.3362    0.0004246
enh62079     1  155995500  155996500      5       3  150064       1.6783      0.04664
enh62082     1  156033100  156034100      1       1  150064       1.7568      0.03948
enh62084     1  156039700  156040700      1       1  150064       2.1843      0.01447
enh62085     1  156042500  156043500      2       1  150064       2.7828    0.0026949
enh62087     1  156054700  156055700      4       2  150064       1.6774     0.046728
enh62089     1  156059800  156060800      2       1  150064       1.8362     0.033167
enh62090     1  156066000  156067000      1       1  150064       1.6961      0.04493
enh62092     1  156070500  156071500      1       1  150064       1.9914      0.02322
enh62093     1  156073700  156074700      1       1  150064       1.7129      0.04337
enh62095     1  156082600  156083600      3       1  150064       1.8479     0.032306
enh62112     1  156131200  156132200      3       1  150064       3.3314   0.00043213
enh62160     1  156588200  156589200      6       1  150064       1.7232     0.042429
enh62174     1  156711400  156712400      4       2  150064       2.4346    0.0074544
enh62177     1  156735400  156736400      2       1  150064        1.758     0.039371
enh62258     1  157961600  157962600      3       1  150064       1.7069     0.043921
enh62301     1  158576700  158577700      3       2  150064       2.3815    0.0086214
enh62321     1  159189100  159190100      6       2  150064       1.8239     0.034081
enh62326     1  159532400  159533400      3       2  150064       2.8532    0.0021643
enh62350     1  159999300  160000300      1       1  150064       1.9906      0.02326
enh62356     1  160064300  160065300      2       1  150064        2.272     0.011542
enh62361     1  160083400  160084400      3       1  150064       1.7346     0.041408
enh62370     1  160162300  160163300      4       2  150064       1.6516     0.049309
enh62371     1  160173900  160174900      1       1  150064       3.0586     0.001112
enh62373     1  160186800  160187800      1       1  150064       2.1502      0.01577
enh62374     1  160188900  160189900      2       1  150064       2.8634    0.0020956
enh62375     1  160226600  160227600      2       1  150064       2.4212    0.0077354
enh62378     1  160232600  160233600      2       1  150064       2.3287    0.0099381
enh62381     1  160278000  160279000      1       1  150064        3.005     0.001328
enh62382     1  160310200  160311200      1       1  150064       2.7614     0.002878
enh62392     1  160375600  160376600      4       2  150064       1.7151     0.043159
enh62418     1  160883400  160884400      4       2  150064       1.6925     0.045275
enh62420     1  160916700  160917700      2       1  150064       1.9162      0.02767
enh62425     1  160926300  160927300      4       2  150064       1.6771     0.046764
enh62460     1  161179200  161180200      1       1  150064       2.1338      0.01643
enh62462     1  161194800  161195800      1       1  150064        1.863      0.03123
enh62466     1  161254900  161255900      3       1  150064       1.7544     0.039684
enh62519     1  162175100  162176100      5       1  150064       2.2767     0.011403
enh62525     1  162201900  162202900      3       2  150064       1.6844     0.046057
enh62545     1  162529700  162530700      2       1  150064       1.9254      0.02709
enh62562     1  163038000  163039000      4       2  150064       1.8871     0.029576
enh62564     1  163101400  163102400      4       2  150064       1.7973     0.036143
enh62565     1  163125100  163126100      3       1  150064       3.3011   0.00048148
enh62571     1  163201600  163202600      7       3  150064       2.2462     0.012344
enh62572     1  163251000  163252000      6       2  150064       3.0172    0.0012755
enh62574     1  163267100  163268100      5       2  150064       2.2512     0.012186
enh62575     1  163289900  163290900      2       1  150064       1.8664     0.030993
enh62599     1  163621700  163622700      2       1  150064       1.8721     0.030595
enh62601     1  163706200  163707200      3       2  150064       3.6062   0.00015534
enh62602     1  163716100  163717100      5       2  150064       2.9728    0.0014753
enh62603     1  163744200  163745200      3       1  150064       4.0656   2.3957e-05
enh62604     1  163765500  163766500      2       1  150064       3.9417   4.0455e-05
enh62605     1  163768900  163769900      2       1  150064       1.9631     0.024815
enh62606     1  163805400  163806400      6       1  150064        1.868      0.03088
enh62726     1  165403400  165404400      3       2  150064       1.7088     0.043748
enh62733     1  165570700  165571700      8       4  150064       1.9019     0.028591
enh62735     1  165589200  165590200      2       1  150064       2.1008     0.017828
enh62736     1  165598400  165599400      6       2  150064       1.7924     0.036534
enh62741     1  165618000  165619000      1       1  150064       2.0077      0.02234
enh62751     1  165808300  165809300      3       1  150064       1.8236     0.034105
enh62752     1  165811100  165812100      4       2  150064       2.0756     0.018967
enh62753     1  165813700  165814700      2       1  150064       2.1728     0.014896
enh62754     1  165820100  165821100      2       1  150064       1.7741      0.03802
enh62757     1  165828600  165829600      2       1  150064       2.7052    0.0034133
enh62783     1  166289700  166290700      1       1  150064       1.6992      0.04464
enh62794     1  166828200  166829200      4       2  150064       2.0627     0.019571
enh62795     1  166830500  166831500      5       1  150064       1.7753     0.037928
enh62798     1  166843500  166844500      2       1  150064       3.4847   0.00024635
enh62812     1  167085000  167086000      1       1  150064       1.8921      0.02924
enh62818     1  167131800  167132800      6       3  150064       1.7318     0.041658
enh62822     1  167165000  167166000      2       1  150064       2.1517      0.01571
enh62823     1  167167600  167168600      1       1  150064       1.8443      0.03257
enh62825     1  167187800  167188800      1       1  150064       2.7692      0.00281
enh62846     1  167270200  167271200      1       1  150064       1.9178      0.02757
enh62914     1  168053700  168054700      1       1  150064       2.2271      0.01297
enh62934     1  168289200  168290200      4       2  150064       1.8115     0.035028
enh62936     1  168357200  168358200      1       1  150064       2.1696      0.01502
enh62941     1  168408800  168409800      2       1  150064       2.0125     0.022083
enh62970     1  169088300  169089300      7       3  150064       2.7534    0.0029491
enh62986     1  169429000  169430000      1       1  150064       1.9559      0.02524
enh63000     1  169714500  169715500      1       1  150064       2.2949      0.01087
enh63007     1  169864500  169865500      1       1  150064       1.9056      0.02835
enh63040     1  170986300  170987300      4       1  150064       1.8345     0.033289
enh63063     1  171366000  171367000      8       3  150064       2.3192     0.010192
enh63079     1  171571900  171572900      2       1  150064       1.7095     0.043679
enh63088     1  171712700  171713700      5       2  150064       1.6859     0.045904
enh63091     1  171752000  171753000      3       1  150064       2.1709     0.014968
enh63098     1  171878700  171879700      2       1  150064       2.0567     0.019859
enh63106     1  171914600  171915600      3       2  150064       1.9439     0.025952
enh63110     1  171941600  171942600      2       1  150064       1.8025     0.035731
enh63125     1  172312000  172313000      2       1  150064       1.8722     0.030589
enh63129     1  172351300  172352300      2       1  150064       2.7009     0.003458
enh63130     1  172359700  172360700      6       2  150064       2.3786    0.0086901
enh63132     1  172367900  172368900      2       1  150064       2.4344    0.0074585
enh63146     1  172500100  172501100      3       2  150064       1.6888     0.045631
enh63181     1  173388800  173389800      5       2  150064       2.6576    0.0039345
enh63182     1  173391000  173392000      2       1  150064       1.6811     0.046375
enh63183     1  173394200  173395200      1       1  150064       2.2271      0.01297
enh63184     1  173396100  173397100      3       1  150064       2.1735     0.014873
enh63185     1  173398100  173399100      4       2  150064       2.3375    0.0097071
enh63187     1  173408000  173409000      4       2  150064       2.1843     0.014471
enh63189     1  173417600  173418600      4       2  150064       3.0173    0.0012751
enh63190     1  173422900  173423900      2       1  150064       2.2138     0.013423
enh63191     1  173428800  173429800      3       2  150064       2.2358     0.012683
enh63194     1  173458400  173459400      3       2  150064       2.2793     0.011326
enh63197     1  173489500  173490500      2       1  150064       2.2302     0.012868
enh63203     1  173657000  173658000      3       2  150064       2.7811    0.0027091
enh63204     1  173658400  173659400      1       1  150064       1.6849        0.046
enh63208     1  173822000  173823000      1       1  150064        3.358    0.0003926
enh63209     1  173831400  173832400      7       3  150064       2.8813    0.0019804
enh63210     1  173838600  173839600      2       1  150064       3.0471    0.0011552
enh63211     1  173857300  173858300      1       1  150064       3.5059    0.0002275
enh63213     1  173869000  173870000      5       2  150064       2.9249    0.0017226
enh63215     1  173903200  173904200      3       1  150064        3.271   0.00053584
enh63216     1  173970300  173971300      1       1  150064       3.4298     0.000302
enh63217     1  173986500  173987500      3       1  150064       3.3595   0.00039041
enh63218     1  173988400  173989400      1       1  150064       3.5227    0.0002136
enh63219     1  173992500  173993500      2       1  150064       2.9267    0.0017129
enh63221     1  174049500  174050500      2       1  150064       3.0535    0.0011311
enh63224     1  174175100  174176100      3       2  150064       2.9516    0.0015809
enh63227     1  174341800  174342800      4       1  150064       2.2224     0.013129
enh63228     1  174352600  174353600      6       3  150064       3.0046    0.0013298
enh63230     1  174525200  174526200      1       1  150064        3.049     0.001148
enh63231     1  174538200  174539200      4       1  150064       2.2801     0.011301
enh63232     1  174621700  174622700      4       2  150064       2.0744     0.019023
enh63233     1  174661800  174662800      4       1  150064       2.5695    0.0050925
enh63239     1  174767700  174768700      1       1  150064       3.2494    0.0005783
enh63243     1  174809000  174810000      2       1  150064       1.8593     0.031493
enh63246     1  174841200  174842200      2       1  150064       2.1363     0.016328
enh63248     1  174869000  174870000      9       4  150064       2.3539     0.009288
enh63255     1  174959300  174960300      1       1  150064       2.1394       0.0162
enh63258     1  174998300  174999300      2       1  150064       1.9851     0.023567
enh63267     1  175121400  175122400      3       2  150064       2.6526    0.0039937
enh63268     1  175152200  175153200      3       2  150064       2.9979    0.0013592
enh63273     1  175300900  175301900      6       3  150064       1.9723     0.024285
enh63274     1  175307200  175308200      4       2  150064       2.3173     0.010244
enh63285     1  175666100  175667100      1       1  150064       1.7414      0.04081
enh63286     1  175670600  175671600      7       2  150064       1.8537     0.031893
enh63287     1  175673500  175674500      1       1  150064       2.0927      0.01819
enh63289     1  175726300  175727300      2       1  150064       2.5166    0.0059241
enh63290     1  175753500  175754500      9       3  150064       3.4949   0.00023709
enh63300     1  175929600  175930600      2       1  150064        2.197     0.014009
enh63302     1  176027700  176028700      3       2  150064       1.9474     0.025746
enh63304     1  176072000  176073000      5       3  150064       2.5125    0.0059932
enh63309     1  176158800  176159800      2       1  150064        2.259     0.011942
enh63326     1  176630600  176631600      3       2  150064       1.7258     0.042189
enh63330     1  176772200  176773200      5       2  150064       1.6453     0.049949
enh63336     1  176872500  176873500      5       3  150064       2.4887    0.0064097
enh63344     1  176965300  176966300      2       1  150064       2.0625     0.019579
enh63345     1  176976700  176977700      3       1  150064       3.0323    0.0012136
enh63346     1  177002400  177003400      5       2  150064       1.7997     0.035952
enh63357     1  177251600  177252600      4       2  150064       4.2118   1.2669e-05
enh63358     1  177271600  177272600      2       1  150064       3.6446    0.0001339
enh63359     1  177320400  177321400      4       2  150064       2.4858    0.0064638
enh63362     1  177382900  177383900      3       1  150064       2.3388    0.0096722
enh63363     1  177569000  177570000      3       1  150064       1.8717     0.030625
enh63365     1  177624600  177625600      3       1  150064       1.8693     0.030793
enh63367     1  177710300  177711300      4       2  150064       1.8984      0.02882
enh63368     1  177724300  177725300      6       4  150064       2.2117     0.013495
enh63370     1  177753800  177754800      3       2  150064       2.5248    0.0057876
enh63372     1  177766400  177767400      6       3  150064       4.2892    8.964e-06
enh63373     1  177769400  177770400      5       2  150064       2.7588    0.0029004
enh63376     1  177841700  177842700      4       2  150064       2.2895     0.011024
enh63379     1  177914800  177915800      5       3  150064       2.0523     0.020071
enh63390     1  178028800  178029800      2       1  150064       1.6565     0.048809
enh63401     1  178110200  178111200      2       1  150064        1.867      0.03095
enh63407     1  178141900  178142900      4       2  150064       2.1307     0.016557
enh63413     1  178219100  178220100      2       1  150064       1.7081     0.043808
enh63415     1  178234400  178235400      3       1  150064       1.7594     0.039255
enh63423     1  178306000  178307000      3       2  150064       2.1156      0.01719
enh63427     1  178342100  178343100      2       1  150064        3.082    0.0010282
enh63429     1  178357600  178358600      1       1  150064       1.8337      0.03335
enh63462     1  178942400  178943400      1       1  150064       2.9835     0.001425
enh63478     1  179068400  179069400      1       1  150064       1.8782      0.03018
enh63479     1  179074300  179075300      1       1  150064       1.9455      0.02586
enh63481     1  179110500  179111500      1       1  150064       1.9879      0.02341
enh63488     1  179171200  179172200      5       2  150064       1.9741     0.024186
enh63504     1  179844500  179845500      1       1  150064       1.9217      0.02732
enh63519     1  180216300  180217300     10       3  150064       1.7121     0.043443
enh63531     1  180339800  180340800      4       2  150064       1.8783      0.03017
enh63541     1  180481200  180482200      2       1  150064       1.7079     0.043827
enh63555     1  180663700  180664700      4       2  150064       3.6836   0.00011496
enh63558     1  180811100  180812100      2       1  150064       1.9967     0.022931
enh63561     1  180867900  180868900      4       2  150064       2.6799    0.0036822
enh63598     1  181150600  181151600      3       2  150064       1.7022     0.044362
enh63599     1  181175400  181176400      3       2  150064       2.2117     0.013492
enh63610     1  181489800  181490800      3       2  150064       2.0965     0.018018
enh63612     1  181514400  181515400      4       1  150064       2.4088    0.0080024
enh63623     1  181695600  181696600      7       5  150064       2.9623    0.0015268
enh63637     1  182062500  182063500      2       1  150064       1.6529     0.049171
enh63656     1  182318000  182319000      3       2  150064       2.3673    0.0089584
enh63676     1  182638500  182639500      1       1  150064       2.4284     0.007583
enh63677     1  182640800  182641800      6       1  150064       2.8032    0.0025298
enh63678     1  182643600  182644600      5       2  150064        2.867    0.0020718
enh63684     1  182708700  182709700      2       1  150064       2.0266      0.02135
enh63685     1  182740000  182741000      3       2  150064       3.1802   0.00073595
enh63686     1  182750700  182751700      1       1  150064       3.4569    0.0002732
enh63695     1  182926800  182927800      5       2  150064       2.4399    0.0073463
enh63702     1  182997900  182998900      5       2  150064       1.8251     0.033992
enh63751     1  183289600  183290600      4       2  150064       2.1703     0.014991
enh63752     1  183292500  183293500      1       1  150064       2.7287     0.003179
enh63754     1  183302800  183303800      6       2  150064       2.3987    0.0082276
enh63755     1  183304100  183305100      3       1  150064       2.5739    0.0050274
enh63757     1  183322500  183323500      1       1  150064       2.3222      0.01011
enh63758     1  183337600  183338600      3       2  150064       1.7794     0.037588
enh63759     1  183339200  183340200      3       1  150064       2.8149    0.0024394
enh63764     1  183380400  183381400      5       2  150064       2.8634    0.0020959
enh63770     1  183443500  183444500      2       1  150064       3.0031    0.0013362
enh63777     1  183470400  183471400      1       1  150064       3.0041     0.001332
enh63824     1  184037600  184038600      2       1  150064       1.7625      0.03899
enh63826     1  184125800  184126800      1       1  150064       2.2319      0.01281
enh63829     1  184173000  184174000      3       2  150064        1.944      0.02595
enh63830     1  184187300  184188300      2       1  150064       3.2756   0.00052715
enh63831     1  184223800  184224800      2       1  150064       3.1332   0.00086442
enh63835     1  184291400  184292400      1       1  150064       2.3044       0.0106
enh63855     1  184431000  184432000      2       1  150064       1.9928     0.023142
enh63860     1  184460900  184461900      3       2  150064       2.2858     0.011132
enh63861     1  184463100  184464100      2       1  150064        1.661     0.048356
enh63863     1  184470900  184471900      1       1  150064        1.683      0.04619
enh63868     1  184516300  184517300      2       1  150064       2.6574    0.0039375
enh63870     1  184524500  184525500      3       2  150064       2.2174     0.013297
enh63871     1  184543500  184544500      5       2  150064       2.3178      0.01023
enh63879     1  184630400  184631400      1       1  150064       2.0644      0.01949
enh63894     1  184869400  184870400      2       1  150064       1.9275     0.026959
enh63905     1  185026500  185027500      3       2  150064         2.91    0.0018069
enh63968     1  186243400  186244400      4       2  150064       2.5981    0.0046869
enh63970     1  186346000  186347000      1       1  150064       1.7256      0.04221
enh63996     1  187204000  187205000      3       2  150064       1.7516     0.039919
enh64007     1  187439300  187440300      7       4  150064       3.1405   0.00084317
enh64009     1  187446100  187447100      3       1  150064       2.0559     0.019896
enh64023     1  188333800  188334800      4       2  150064       2.9185    0.0017584
enh64024     1  188335300  188336300      1       1  150064       3.3709    0.0003746
enh64025     1  188343900  188344900      3       2  150064       2.6036     0.004612
enh64033     1  188910900  188911900      1       1  150064       2.1024      0.01776
enh64039     1  189374300  189375300      8       3  150064       2.6082    0.0045513
enh64042     1  189733400  189734400      1       1  150064        2.252      0.01216
enh64051     1  190087300  190088300      2       1  150064       2.4059    0.0080665
enh64054     1  190585000  190586000      3       1  150064       3.6442   0.00013412
enh64055     1  190904800  190905800      2       1  150064       3.9846   3.3794e-05
enh64056     1  191123800  191124800      6       2  150064       2.7152    0.0033113
enh64057     1  191143000  191144000      3       2  150064       2.8034     0.002528
enh64064     1  191505600  191506600      1       1  150064       1.9634       0.0248
enh64065     1  191630000  191631000      5       3  150064       1.9603     0.024982
enh64072     1  192120400  192121400      5       2  150064       1.8506     0.032111
enh64078     1  192348400  192349400      2       1  150064       2.0807      0.01873
enh64084     1  192518800  192519800      2       1  150064       2.1947     0.014093
enh64085     1  192520000  192521000      1       1  150064       2.2984      0.01077
enh64089     1  192659800  192660800      2       1  150064       2.1773     0.014729
enh64090     1  192718300  192719300      1       1  150064       2.1714      0.01495
enh64095     1  192795400  192796400      3       1  150064       2.7685    0.0028161
enh64099     1  192841800  192842800      3       1  150064       2.9279    0.0017065
enh64100     1  192856400  192857400      4       2  150064       2.2139     0.013417
enh64105     1  192990800  192991800      1       1  150064       2.1566      0.01552
enh64109     1  193032700  193033700      1       1  150064       2.7888     0.002645
enh64112     1  193072100  193073100      1       1  150064       3.0838     0.001022
enh64113     1  193075000  193076000      7       3  150064       1.7524     0.039849
enh64115     1  193083200  193084200      3       2  150064       2.2444     0.012404
enh64116     1  193093200  193094200      2       1  150064       3.2285   0.00062229
enh64121     1  193244200  193245200      3       2  150064       2.3981    0.0082395
enh64122     1  193251900  193252900      2       1  150064       2.6138    0.0044768
enh64123     1  193317400  193318400      2       1  150064       2.4488    0.0071664
enh64128     1  193556700  193557700      1       1  150064       1.7048      0.04412
enh64129     1  193558200  193559200      3       1  150064       1.6962     0.044926
enh64147     1  195129300  195130300      4       1  150064       2.0753     0.018978
enh64173     1  196025900  196026900      6       2  150064        2.434    0.0074673
enh64196     1  196543000  196544000      1       1  150064       1.7051      0.04409
enh64199     1  196579000  196580000      1       1  150064       2.3659     0.008992
enh64200     1  196580400  196581400      1       1  150064       1.6525      0.04922
enh64206     1  196873700  196874700      1       1  150064       1.9323      0.02666
enh64214     1  197165800  197166800      2       1  150064       3.1732   0.00075396
enh64221     1  197408600  197409600      1       1  150064       2.1571       0.0155
enh64229     1  197588000  197589000      1       1  150064       2.3821     0.008608
enh64233     1  197652800  197653800      1       1  150064       2.5949     0.004731
enh64235     1  197733600  197734600      2       1  150064       2.5775    0.0049764
enh64236     1  197768000  197769000      6       2  150064       2.0587     0.019762
enh64237     1  197780500  197781500      6       2  150064       2.6368    0.0041852
enh64238     1  197813500  197814500      1       1  150064       1.7384      0.04107
enh64276     1  198650600  198651600      2       1  150064       2.0886     0.018371
enh64279     1  198669800  198670800      5       3  150064       2.0499     0.020188
enh64286     1  198757900  198758900      1       1  150064       1.7767      0.03781
enh64287     1  198788400  198789400      3       1  150064       2.8457    0.0022157
enh64300     1  199124500  199125500      6       3  150064       1.7111     0.043527
enh64304     1  199272600  199273600      5       2  150064       3.3683   0.00037811
enh64305     1  199275400  199276400      4       2  150064       1.6882     0.045684
enh64308     1  199372500  199373500      2       1  150064       2.9479    0.0015998
enh64309     1  199460000  199461000      7       3  150064       1.8337     0.033349
enh64310     1  199480600  199481600      3       1  150064       2.5231    0.0058166
enh64325     1  199834400  199835400      2       1  150064         1.88     0.030053
enh64341     1  200142900  200143900      3       1  150064       2.4283    0.0075858
enh64346     1  200251500  200252500      2       1  150064        1.837     0.033104
enh64347     1  200259000  200260000      4       1  150064       2.5251    0.0057839
enh64351     1  200298600  200299600      1       1  150064       2.9973     0.001362
enh64352     1  200301800  200302800      1       1  150064       2.8441     0.002227
enh64353     1  200305800  200306800      3       1  150064       2.5561     0.005292
enh64356     1  200322000  200323000      4       1  150064       2.8377    0.0022719
enh64357     1  200334700  200335700      4       1  150064       2.8025    0.0025355
enh64358     1  200341200  200342200      2       1  150064       2.2194     0.013231
enh64360     1  200345800  200346800      2       1  150064       1.9188     0.027504
enh64362     1  200349200  200350200      5       2  150064       2.7283    0.0031826
enh64364     1  200360800  200361800      2       1  150064       2.5699     0.005087
enh64365     1  200364800  200365800      4       2  150064        3.341   0.00041736
enh64366     1  200368900  200369900      3       2  150064       2.8092    0.0024833
enh64368     1  200382900  200383900      6       2  150064       2.5128    0.0059881
enh64371     1  200409400  200410400      2       1  150064       2.9724    0.0014775
enh64373     1  200446600  200447600      7       3  150064        1.791      0.03665
enh64374     1  200452500  200453500      4       1  150064       2.1779     0.014706
enh64375     1  200484200  200485200      1       1  150064       2.1251      0.01679
enh64390     1  200728600  200729600      2       1  150064       1.9234     0.027218
enh64393     1  200771600  200772600      1       1  150064       2.3823     0.008602
enh64394     1  200774200  200775200      2       1  150064       2.2644     0.011775
enh64404     1  200885400  200886400      2       1  150064       3.4882   0.00024311
enh64405     1  200928300  200929300      7       4  150064       3.0968   0.00097813
enh64409     1  200989000  200990000      4       2  150064       3.7517   8.7833e-05
enh64412     1  201023000  201024000      5       1  150064       2.9686    0.0014956
enh64419     1  201087800  201088800      3       2  150064       1.8457     0.032465
enh64432     1  201271300  201272300      2       1  150064       1.8281     0.033768
enh64457     1  201451400  201452400      6       2  150064       2.0482      0.02027
enh64510     1  201730000  201731000      1       1  150064       3.9018    4.774e-05
enh64513     1  201797300  201798300      3       2  150064       2.6745    0.0037417
enh64517     1  201810800  201811800      3       1  150064       2.8101    0.0024762
enh64523     1  201871800  201872800      3       1  150064       2.6491    0.0040355
enh64524     1  201873600  201874600      2       1  150064       2.1693     0.015029
enh64525     1  201881000  201882000      1       1  150064       2.2476       0.0123
enh64555     1  202111200  202112200      5       2  150064       2.1389      0.01622
enh64642     1  203017400  203018400      1       1  150064       1.8383      0.03301
enh64647     1  203041000  203042000      4       2  150064       1.7898     0.036744
enh64654     1  203102700  203103700      5       2  150064       1.9442     0.025936
enh64727     1  203651400  203652400      6       1  150064       1.7335     0.041505
enh64760     1  204006400  204007400      3       1  150064       2.6733    0.0037558
enh64761     1  204010100  204011100      3       2  150064       2.0032     0.022576
enh64766     1  204052100  204053100      4       2  150064        2.647      0.00406
enh64767     1  204054200  204055200      5       2  150064       1.9291     0.026858
enh64773     1  204064300  204065300      2       1  150064       3.4118   0.00032269
enh64774     1  204065700  204066700      3       2  150064        1.942     0.026067
enh64776     1  204069800  204070800      4       2  150064       3.4002   0.00033669
enh64779     1  204076200  204077200      1       1  150064         2.48      0.00657
enh64791     1  204190100  204191100      5       2  150064       2.3345    0.0097839
enh64795     1  204245000  204246000      2       1  150064       2.0677     0.019336
enh64819     1  204415700  204416700      2       1  150064        1.882      0.02992
enh64820     1  204419100  204420100      3       1  150064       1.7121     0.043436
enh64821     1  204421900  204422900      4       1  150064       1.9812     0.023783
enh64822     1  204424800  204425800      4       1  150064        1.987      0.02346
enh64823     1  204435300  204436300      2       1  150064       2.0783     0.018842
enh64826     1  204452600  204453600      2       1  150064       1.8526      0.03197
enh64827     1  204460700  204461700      1       1  150064       3.1617    0.0007842
enh64831     1  204493700  204494700      4       2  150064       2.2973     0.010801
enh64835     1  204542200  204543200      5       2  150064       2.9395    0.0016438
enh64836     1  204546400  204547400      4       2  150064       2.8363    0.0022816
enh64837     1  204553700  204554700      3       2  150064        2.054     0.019987
enh64838     1  204557800  204558800      3       2  150064       1.9323     0.026663
enh64839     1  204570200  204571200      3       2  150064       2.0273     0.021317
enh64841     1  204593000  204594000      1       1  150064       3.3053    0.0004743
enh64842     1  204599400  204600400      5       2  150064       2.3775    0.0087148
enh64873     1  204910200  204911200      5       2  150064       1.7406     0.040878
enh64875     1  204927400  204928400      3       2  150064       2.6409    0.0041344
enh64877     1  204972200  204973200      5       2  150064       3.3134   0.00046082
enh64878     1  204982200  204983200      4       2  150064        2.557    0.0052791
enh64882     1  205030300  205031300      4       2  150064       3.9784   3.4688e-05
enh64883     1  205088900  205089900      4       1  150064       2.0429      0.02053
enh64884     1  205106900  205107900      3       1  150064        3.887   5.0745e-05
enh64885     1  205110600  205111600      4       2  150064       3.4959   0.00023627
enh64887     1  205156000  205157000      1       1  150064       3.9746    3.525e-05
enh64888     1  205157900  205158900      4       2  150064       3.8204   6.6629e-05
enh64889     1  205159400  205160400      2       1  150064       3.2263   0.00062699
enh64890     1  205161100  205162100      4       2  150064       3.4903   0.00024123
enh64891     1  205164300  205165300      3       1  150064       4.3034   8.4098e-06
enh64893     1  205172800  205173800      3       1  150064       3.7427   9.1036e-05
enh64894     1  205178300  205179300      2       1  150064       3.9688   3.6121e-05
enh64895     1  205181000  205182000      2       1  150064       2.9775    0.0014529
enh64897     1  205198900  205199900      6       3  150064       2.5449    0.0054647
enh64898     1  205206400  205207400      4       2  150064       3.0768    0.0010461
enh64899     1  205216200  205217200      4       1  150064       2.1364     0.016323
enh64900     1  205218000  205219000      3       2  150064       2.3691    0.0089157
enh64901     1  205227500  205228500      2       1  150064       2.1628      0.01528
enh64907     1  205261200  205262200      5       2  150064         1.71     0.043629
enh64908     1  205263600  205264600      2       1  150064       1.7989     0.036016
enh64909     1  205268600  205269600      2       1  150064       1.9678     0.024543
enh64919     1  205321600  205322600      6       2  150064       2.5156    0.0059422
enh64936     1  205461100  205462100      8       3  150064       2.1382      0.01625
enh64938     1  205469600  205470600      5       2  150064       1.7148     0.043191
enh64942     1  205481800  205482800      1       1  150064       1.7082       0.0438
enh64945     1  205491800  205492800      3       2  150064       1.7294      0.04187
enh64947     1  205498400  205499400      3       2  150064       2.0456     0.020397
enh64951     1  205570900  205571900      5       2  150064       2.1435     0.016037
enh64967     1  205662300  205663300      4       2  150064       2.2843     0.011176
enh64977     1  205760800  205761800      2       1  150064       2.8093    0.0024822
enh64982     1  205780000  205781000      1       1  150064       2.4157     0.007853
enh65004     1  206628200  206629200      1       1  150064       1.9709      0.02437
enh65008     1  206645600  206646600      5       2  150064       1.6572     0.048743
enh65009     1  206652700  206653700      2       1  150064       1.9277     0.026945
enh65052     1  207220700  207221700      4       2  150064       1.7642      0.03885
enh65054     1  207224800  207225800      3       1  150064       3.1904    0.0007105
enh65056     1  207251300  207252300      1       1  150064        2.859     0.002125
enh65083     1  207921700  207922700      1       1  150064       2.8594     0.002122
enh65084     1  207923700  207924700      2       1  150064       3.7753   7.9905e-05
enh65085     1  207928500  207929500      2       1  150064       2.8744    0.0020239
enh65086     1  207981000  207982000      1       1  150064       2.4355     0.007435
enh65089     1  207999600  208000600      3       2  150064       3.7324    9.483e-05
enh65090     1  208001300  208002300      1       1  150064       4.9466    3.777e-07
enh65091     1  208015000  208016000      2       1  150064       1.8245     0.034038
enh65092     1  208021200  208022200      3       2  150064       3.0595    0.0011085
enh65093     1  208026100  208027100      4       2  150064       2.8951    0.0018954
enh65094     1  208031800  208032800      6       3  150064       3.0814    0.0010301
enh65096     1  208058400  208059400      3       1  150064       2.3672    0.0089614
enh65112     1  208279100  208280100      1       1  150064       1.9542      0.02534
enh65116     1  208293400  208294400      4       1  150064       2.0968     0.018006
enh65117     1  208300900  208301900     10       2  150064       3.0871    0.0010106
enh65118     1  208306900  208307900      2       1  150064       2.7083    0.0033817
enh65120     1  208322900  208323900      3       1  150064       2.1308     0.016553
enh65132     1  208386600  208387600      2       1  150064       2.0546     0.019961
enh65133     1  208392600  208393600      2       1  150064       2.4943    0.0063098
enh65137     1  208405800  208406800      3       2  150064       2.6148    0.0044643
enh65138     1  208409100  208410100      5       2  150064        2.023     0.021538
enh65154     1  208628900  208629900      2       1  150064       1.8463     0.032421
enh65173     1  209285900  209286900      1       1  150064       2.0078      0.02233
enh65174     1  209304200  209305200      3       1  150064       2.1585     0.015443
enh65175     1  209307000  209308000      4       2  150064       2.7716    0.0027894
enh65198     1  209577300  209578300      3       1  150064       2.2172     0.013305
enh65238     1  210246600  210247600      2       1  150064       1.7892     0.036792
enh65284     1  211419500  211420500      3       1  150064       2.4305    0.0075384
enh65285     1  211420800  211421800      3       1  150064       2.7188    0.0032755
enh65286     1  211422600  211423600      2       1  150064       2.2084     0.013607
enh65301     1  211574300  211575300      3       2  150064       1.8709     0.030681
enh65359     1  212479000  212480000      3       2  150064       2.2631     0.011814
enh65360     1  212483200  212484200      1       1  150064       2.2238      0.01308
enh65365     1  212604600  212605600      6       3  150064       1.8601     0.031435
enh65382     1  212769500  212770500      6       3  150064       1.9121      0.02793
enh65461     1  213843200  213844200     12       3  150064       2.0116      0.02213
enh65467     1  214049600  214050600      4       2  150064       1.7873     0.036945
enh65469     1  214175000  214176000      4       2  150064       3.2911   0.00049905
enh65470     1  214189600  214190600      1       1  150064         3.48    0.0002507
enh65482     1  214337400  214338400      2       1  150064       1.8929     0.029184
enh65489     1  214421900  214422900      2       1  150064        1.672     0.047259
enh65490     1  214432400  214433400      1       1  150064       3.8431    6.075e-05
enh65496     1  214470300  214471300      2       1  150064       1.6482     0.049656
enh65498     1  214479400  214480400      4       2  150064        2.802    0.0025395
enh65499     1  214481900  214482900      3       1  150064       2.9256     0.001719
enh65505     1  214510600  214511600      4       2  150064       2.3236     0.010075
enh65507     1  214522600  214523600      1       1  150064       2.5352     0.005619
enh65524     1  214633500  214634500      7       1  150064       1.7358     0.041304
enh65527     1  214640000  214641000      4       1  150064       1.7721     0.038188
enh65528     1  214644500  214645500     12       2  150064       1.7096     0.043667
enh65531     1  214659600  214660600      5       3  150064       1.8559     0.031734
enh65535     1  214671200  214672200      4       1  150064       1.8782     0.030174
enh65538     1  214678400  214679400      9       3  150064       2.4833    0.0065083
enh65542     1  214693800  214694800      2       1  150064       1.9989     0.022807
enh65546     1  214711500  214712500      5       2  150064       1.7039     0.044198
enh65551     1  214731000  214732000      2       1  150064       2.1024     0.017761
enh65556     1  214926000  214927000      4       2  150064       1.8544     0.031838
enh65571     1  215435800  215436800      2       1  150064       2.8524    0.0021696
enh65656     1  217120500  217121500      2       1  150064       2.2882     0.011063
enh65704     1  218632900  218633900      2       1  150064       2.0383     0.020761
enh65747     1  220217500  220218500      2       1  150064       2.0112     0.022151
enh65749     1  220268500  220269500      3       2  150064       1.6464     0.049836
enh65750     1  220386800  220387800      3       1  150064       1.9506     0.025552
enh65751     1  220391800  220392800      4       2  150064       2.8033    0.0025288
enh65758     1  220442100  220443100      2       1  150064       1.7508      0.03999
enh65760     1  220447100  220448100      2       1  150064       1.6588     0.048577
enh65775     1  220582700  220583700      4       2  150064       1.8176     0.034562
enh65779     1  220619800  220620800      2       1  150064       2.0298     0.021191
enh65780     1  220622400  220623400      1       1  150064         2.76      0.00289
enh65799     1  220924200  220925200      2       1  150064        2.042     0.020575
enh65818     1  221447800  221448800      1       1  150064       2.5685     0.005107
enh65823     1  221538800  221539800      1       1  150064       1.6849        0.046
enh65845     1  221912500  221913500      3       1  150064       1.8928     0.029189
enh65846     1  221917200  221918200      4       2  150064        3.037    0.0011949
enh65883     1  222628100  222629100      3       1  150064       2.8637    0.0020939
enh65886     1  222792800  222793800      3       1  150064       1.7014     0.044431
enh65887     1  222816000  222817000      1       1  150064       2.1669      0.01512
enh65903     1  223121000  223122000      7       2  150064       2.2361     0.012671
enh65938     1  223840300  223841300      6       2  150064       2.2187     0.013252
enh65940     1  223858100  223859100      3       1  150064       2.5033    0.0061525
enh65941     1  223888100  223889100      1       1  150064       1.9712      0.02435
enh65944     1  223905200  223906200      5       3  150064       3.2641    0.0005491
enh65945     1  223913100  223914100      1       1  150064       2.8498     0.002187
enh65946     1  223913900  223914900      1       1  150064       2.9057     0.001832
enh65947     1  223915400  223916400      3       1  150064       2.7735    0.0027725
enh65950     1  223921800  223922800      2       1  150064       2.9336    0.0016751
enh65951     1  223924700  223925700      1       1  150064       2.9968     0.001364
enh65954     1  223930200  223931200      9       2  150064        1.693     0.045231
enh65956     1  223952600  223953600      3       1  150064       2.5186    0.0058919
enh65957     1  223959300  223960300      4       2  150064       3.7196   9.9754e-05
enh65958     1  224010400  224011400      5       2  150064       3.6324   0.00014041
enh65961     1  224022200  224023200      4       2  150064       2.3135     0.010346
enh65963     1  224028300  224029300      3       2  150064       3.4412   0.00028959
enh65964     1  224030100  224031100      1       1  150064       3.5734    0.0001762
enh65968     1  224239600  224240600      6       3  150064       2.2125     0.013466
enh65990     1  224547100  224548100      5       2  150064       2.8665    0.0020749
enh65991     1  224595400  224596400      3       2  150064       2.2521     0.012159
enh65993     1  224623600  224624600      2       1  150064       2.0591     0.019744
enh65994     1  224624000  224625000      1       1  150064        2.526     0.005768
enh65995     1  224626200  224627200      2       1  150064       2.3043     0.010602
enh65997     1  224644400  224645400      3       2  150064       2.0156     0.021919
enh65998     1  224646200  224647200      1       1  150064       2.6379     0.004171
enh66003     1  224684700  224685700      1       1  150064       2.0878      0.01841
enh66004     1  224686700  224687700      6       3  150064       2.2552     0.012062
enh66006     1  224689600  224690600      3       2  150064       2.1965     0.014029
enh66010     1  224701000  224702000      2       1  150064       2.0267     0.021347
enh66018     1  224790500  224791500      2       1  150064       1.9078     0.028212
enh66019     1  224795000  224796000      2       1  150064        2.142     0.016095
enh66021     1  224822800  224823800      2       1  150064       2.6604    0.0039026
enh66022     1  224827700  224828700      3       1  150064        2.465    0.0068513
enh66023     1  224838000  224839000      3       1  150064       2.1216     0.016936
enh66025     1  224891300  224892300      3       1  150064         1.98      0.02385
enh66026     1  224907500  224908500      6       2  150064       2.0934     0.018157
enh66107     1  226011900  226012900      9       3  150064       2.0852     0.018525
enh66108     1  226014500  226015500      5       2  150064       2.7154    0.0033097
enh66114     1  226065800  226066800      1       1  150064       2.6318     0.004247
enh66116     1  226077800  226078800      6       3  150064       1.8248     0.034016
enh66117     1  226086100  226087100      8       3  150064       1.9112     0.027991
enh66122     1  226137800  226138800      1       1  150064       2.2801       0.0113
enh66128     1  226187600  226188600      3       2  150064       1.8656     0.031051
enh66134     1  226295400  226296400      2       1  150064       2.2363     0.012667
enh66137     1  226311700  226312700      2       1  150064       2.9394    0.0016442
enh66140     1  226322900  226323900      2       1  150064       2.2549     0.012069
enh66145     1  226388600  226389600      3       2  150064        1.987     0.023459
enh66149     1  226407700  226408700      3       1  150064       2.4499    0.0071443
enh66155     1  226596000  226597000      5       2  150064       1.6976     0.044794
enh66165     1  226644800  226645800      2       1  150064        1.995      0.02302
enh66167     1  226679200  226680200      4       2  150064       1.6476     0.049714
enh66172     1  226755800  226756800      6       2  150064       2.0713     0.019166
enh66187     1  226895900  226896900      3       2  150064       2.3533    0.0093048
enh66188     1  226898400  226899400      1       1  150064       2.4902     0.006384
enh66189     1  226900200  226901200      2       1  150064        2.564    0.0051738
enh66191     1  226914900  226915900      2       1  150064       2.3349    0.0097731
enh66196     1  227014800  227015800      5       2  150064       2.1254     0.016775
enh66199     1  227036500  227037500      4       2  150064       1.8847     0.029734
enh66217     1  227372600  227373600      5       3  150064        1.991     0.023238
enh66218     1  227373900  227374900      5       3  150064       1.8373     0.033082
enh66220     1  227422900  227423900      5       2  150064       1.6671     0.047744
enh66233     1  227517800  227518800      4       2  150064       2.9753    0.0014634
enh66235     1  227544000  227545000      8       3  150064        2.292     0.010953
enh66279     1  228677500  228678500      1       1  150064       1.6749      0.04698
enh66283     1  228873200  228874200      6       3  150064       1.9469     0.025776
enh66297     1  229035800  229036800      2       1  150064       1.9543     0.025331
enh66303     1  229104200  229105200      5       2  150064       2.0285     0.021257
enh66310     1  229162500  229163500      4       2  150064       1.8643     0.031138
enh66381     1  230231100  230232100      7       3  150064          3.4    0.0003369
enh66382     1  230239300  230240300      1       1  150064       3.7917     7.48e-05
enh66383     1  230245800  230246800      3       2  150064       2.8303    0.0023255
enh66384     1  230248000  230249000      2       1  150064       3.1926    0.0007051
enh66385     1  230255200  230256200      5       2  150064       3.4157   0.00031809
enh66386     1  230256000  230257000      3       2  150064       2.5537    0.0053289
enh66388     1  230263300  230264300     10       3  150064       3.2148   0.00065264
enh66389     1  230265700  230266700      2       1  150064       1.8541     0.031859
enh66390     1  230271800  230272800      7       3  150064       2.8519    0.0021733
enh66391     1  230276800  230277800      7       4  150064       2.5369    0.0055917
enh66397     1  230310500  230311500      7       2  150064       1.9523     0.025453
enh66400     1  230322000  230323000      5       2  150064       1.7516     0.039924
enh66401     1  230328600  230329600      4       2  150064       1.6655     0.047909
enh66410     1  230463200  230464200      3       2  150064       1.7145     0.043219
enh66413     1  230513400  230514400      2       1  150064       1.8794     0.030094
enh66460     1  231654200  231655200      1       1  150064       1.7739      0.03804
enh66473     1  232053900  232054900      4       2  150064       1.7883     0.036867
enh66501     1  232400000  232401000      1       1  150064       2.2066      0.01367
enh66506     1  232502800  232503800      2       1  150064       1.9408     0.026144
enh66510     1  232573700  232574700      3       1  150064       2.5378    0.0055771
enh66512     1  232589800  232590800      2       1  150064       2.3845    0.0085522
enh66514     1  232595500  232596500      7       2  150064       3.0243    0.0012461
enh66516     1  232613100  232614100      1       1  150064       1.8193      0.03443
enh66517     1  232634000  232635000      3       2  150064       2.6696    0.0037972
enh66567     1  233425400  233426400      1       1  150064       3.2319    0.0006149
enh66594     1  233813200  233814200      1       1  150064       1.9388      0.02626
enh66613     1  234361500  234362500      2       1  150064       1.7832     0.037273
enh66623     1  234611000  234612000     14       3  150064       2.1915     0.014208
enh66625     1  234626500  234627500      9       5  150064       2.6977    0.0034906
enh66626     1  234630600  234631600      5       2  150064       1.9164     0.027658
enh66627     1  234634900  234635900      7       3  150064       2.7021    0.0034456
enh66628     1  234638300  234639300      7       2  150064       2.5803    0.0049353
enh66629     1  234640500  234641500      2       1  150064       2.2576     0.011985
enh66631     1  234648000  234649000      5       2  150064       1.6483     0.049641
enh66632     1  234650900  234651900      2       1  150064       1.9779     0.023968
enh66652     1  234895800  234896800      3       2  150064       1.7982     0.036074
enh66717     1  235806200  235807200      5       2  150064       2.1827     0.014529
enh66771     1  237250000  237251000      2       1  150064        2.083     0.018626
enh66793     1  237556900  237557900      3       2  150064       2.7602    0.0028882
enh66795     1  237575300  237576300      6       2  150064       2.2569     0.012007
enh66809     1  237996500  237997500      4       2  150064       1.8512     0.032067
enh66817     1  238139400  238140400      3       2  150064       2.2004     0.013888
enh66825     1  238340500  238341500      3       1  150064       2.0903     0.018295
enh66836     1  239224600  239225600      1       1  150064       1.7285      0.04195
enh66837     1  239268700  239269700      7       1  150064       3.1214   0.00089992
enh66838     1  239270300  239271300      4       2  150064       4.2698   9.7813e-06
enh66840     1  239286400  239287400      1       1  150064        2.549     0.005402
enh66841     1  239288800  239289800      5       2  150064       2.4037    0.0081155
enh66843     1  239313200  239314200      3       2  150064        2.732    0.0031473
enh66845     1  239405700  239406700      1       1  150064       1.9456      0.02585
enh66846     1  239447400  239448400      4       2  150064       2.0274     0.021311
enh66847     1  239450300  239451300      2       1  150064       1.7559     0.039552
enh66848     1  239452400  239453400      2       1  150064       1.7432     0.040646
enh66849     1  239624600  239625600      1       1  150064       2.2682      0.01166
enh66855     1  239796500  239797500      2       1  150064       2.4692    0.0067716
enh66857     1  239838200  239839200      3       1  150064       3.0318    0.0012156
enh66875     1  240193200  240194200      5       3  150064       2.0996     0.017881
enh66896     1  240852200  240853200      4       2  150064       1.7496     0.040093
enh66902     1  241130200  241131200      1       1  150064       1.9735      0.02422
enh66903     1  241132900  241133900      6       2  150064       1.6625     0.048204
enh66905     1  241171300  241172300      4       2  150064       2.0252     0.021422
enh66906     1  241175000  241176000      1       1  150064       2.2368      0.01265
enh66907     1  241197200  241198200      3       1  150064       2.1666     0.015133
enh66914     1  241237400  241238400      1       1  150064       2.4299     0.007552
enh66918     1  241268100  241269100      2       1  150064       2.3776    0.0087129
enh66924     1  241365400  241366400      5       3  150064       1.7921     0.036558
enh66925     1  241371200  241372200      6       3  150064        2.167     0.015119
enh66927     1  241389400  241390400      3       2  150064       2.0665     0.019393
enh66935     1  241790700  241791700      6       2  150064       2.5618    0.0052061
enh66986     1  243277200  243278200      2       1  150064       2.1798     0.014634
enh66988     1  243338000  243339000      1       1  150064       3.2075    0.0006695
enh66990     1  243368200  243369200      1       1  150064       3.2555    0.0005659
enh66991     1  243378400  243379400      5       2  150064       3.8406   6.1369e-05
enh66993     1  243413900  243414900      4       2  150064       4.2609   1.0181e-05
enh66994     1  243420100  243421100      1       1  150064       4.8412    6.453e-07
enh66995     1  243432300  243433300      1       1  150064       4.8999    4.794e-07
enh66999     1  243470300  243471300      4       2  150064       4.4928   3.5141e-06
enh67005     1  243558000  243559000      2       1  150064       1.9029     0.028525
enh67011     1  243603000  243604000      3       1  150064       2.1631     0.015268
enh67014     1  243638500  243639500      2       1  150064       3.6339   0.00013961
enh67015     1  243644600  243645600      2       1  150064       4.1066   2.0075e-05
enh67016     1  243650300  243651300      5       2  150064       3.8216    6.629e-05
enh67017     1  243653000  243654000      1       1  150064        3.928    4.283e-05
enh67021     1  243677200  243678200      1       1  150064       3.9017    4.776e-05
enh67023     1  243722800  243723800      2       1  150064       4.2275   1.1816e-05
enh67026     1  243874900  243875900      2       1  150064       3.0015    0.0013432
enh67031     1  243894400  243895400      2       1  150064       3.8836   5.1468e-05
enh67033     1  243909800  243910800      1       1  150064       4.8363    6.613e-07
enh67034     1  243914700  243915700      1       1  150064       2.0924       0.0182
enh67035     1  243930000  243931000      3       2  150064       3.2508   0.00057541
enh67038     1  243982100  243983100      1       1  150064       3.4162    0.0003175
enh67040     1  244011100  244012100      2       1  150064       3.4812   0.00024957
enh67041     1  244019000  244020000      2       1  150064       3.4323   0.00029922
enh67042     1  244055400  244056400      4       1  150064       3.9246   4.3429e-05
enh67044     1  244093900  244094900      1       1  150064       2.6135     0.004481
enh67045     1  244094600  244095600      1       1  150064       2.6135     0.004481
enh67067     1  244374400  244375400      4       2  150064       2.6697    0.0037957
enh67068     1  244377300  244378300      6       2  150064       2.5072    0.0060851
enh67069     1  244397200  244398200      5       2  150064       2.1008     0.017831
enh67085     1  244559000  244560000      4       2  150064       3.0925    0.0009925
enh67088     1  244608000  244609000      1       1  150064       2.2307      0.01285
enh67090     1  244612200  244613200      2       1  150064       2.3452    0.0095087
enh67093     1  244623600  244624600      3       2  150064       1.7861     0.037045
enh67107     1  244846000  244847000      1       1  150064       2.8961     0.001889
enh67161     1  245560700  245561700      4       2  150064       1.9632      0.02481
enh67177     1  245762500  245763500      6       1  150064       2.5013    0.0061871
enh67192     1  246149700  246150700      3       2  150064       2.1807     0.014603
enh67202     1  246373800  246374800     11       3  150064        1.677     0.046776
enh67203     1  246382500  246383500     10       3  150064        2.497     0.006262
enh67204     1  246426000  246427000      6       2  150064       2.7009    0.0034579
enh67205     1  246430700  246431700      6       2  150064       2.1436     0.016034
enh67221     1  246771700  246772700      2       1  150064       2.2501      0.01222
enh67222     1  246773800  246774800      4       2  150064       2.0202     0.021684
enh67227     1  246859800  246860800      3       1  150064       1.7629     0.038958
enh67228     1  246931400  246932400      7       2  150064       1.6517     0.049298
enh67280     1  247801200  247802200      9       3  150064       1.7513     0.039945
enh67290     1  249153600  249154600      1       1  150064       1.7791      0.03761
enh75643     2     232900     233900      1       1  150064       1.8119        0.035
enh75677     2     826400     827400      3       2  150064       2.5051    0.0061206
enh75680     2     883500     884500      6       2  150064       2.6448    0.0040867
enh75681     2     888100     889100      7       4  150064        2.389    0.0084481
enh75682     2     899400     900400      7       3  150064       1.9381     0.026303
enh75684     2     920300     921300      5       2  150064       1.9286      0.02689
enh75689     2     974700     975700      9       2  150064       2.0979     0.017959
enh75690     2     985200     986200      1       1  150064       2.3834     0.008577
enh75691     2    1010500    1011500      6       2  150064       3.0916   0.00099531
enh75692     2    1023700    1024700      4       2  150064       2.4254    0.0076464
enh75693     2    1028500    1029500      8       3  150064       3.0532    0.0011323
enh75730     2    1733700    1734700      6       2  150064        1.825     0.033997
enh75733     2    1770600    1771600      3       1  150064        2.064     0.019511
enh75765     2    2426100    2427100      1       1  150064       2.3575     0.009198
enh75772     2    2685100    2686100      3       2  150064       1.9542     0.025338
enh75773     2    2698600    2699600      6       2  150064       2.2315     0.012824
enh75777     2    2711000    2712000      2       1  150064       2.0053     0.022466
enh75781     2    2775800    2776800      7       3  150064       2.4257    0.0076399
enh75788     2    3099200    3100200      1       1  150064       2.2107      0.01353
enh75795     2    3260800    3261800      2       1  150064       1.9542     0.025339
enh75798     2    3296800    3297800      3       2  150064       2.6401    0.0041441
enh75801     2    3307200    3308200      4       1  150064       2.7783    0.0027318
enh75823     2    3642500    3643500      3       2  150064         1.74     0.040934
enh75861     2    5323100    5324100      4       2  150064       2.1074     0.017542
enh75864     2    5389700    5390700      4       1  150064       3.4241   0.00030843
enh75865     2    5431800    5432800      3       1  150064       3.2092   0.00066563
enh75888     2    5825400    5826400      3       2  150064       2.8321    0.0023121
enh75890     2    5839200    5840200      4       2  150064       1.8636      0.03119
enh75891     2    5864500    5865500      7       2  150064       2.1668     0.015124
enh75892     2    5867000    5868000      6       2  150064       1.8706     0.030702
enh75921     2    6477000    6478000      1       1  150064       2.2849      0.01116
enh75943     2    7059700    7060700      4       2  150064        2.114     0.017259
enh75944     2    7061600    7062600      4       2  150064        2.317     0.010252
enh75945     2    7066800    7067800      2       1  150064       2.7035    0.0034308
enh75947     2    7071100    7072100      5       2  150064       1.9998     0.022762
enh75955     2    7200400    7201400      3       2  150064       1.6484     0.049634
enh75972     2    7571500    7572500      1       1  150064       1.9847      0.02359
enh75974     2    7591700    7592700      3       1  150064       3.3375   0.00042262
enh75975     2    7596700    7597700      1       1  150064       3.3476    0.0004075
enh75976     2    7613000    7614000      7       2  150064       3.5002   0.00023242
enh75977     2    7637200    7638200      2       1  150064       2.6045    0.0046004
enh75985     2    7843600    7844600      3       2  150064       1.8155     0.034725
enh76001     2    8112400    8113400      4       2  150064       2.1318     0.016512
enh76028     2    8585200    8586200      6       2  150064       3.0836    0.0010224
enh76031     2    8645300    8646300      2       1  150064       1.7203     0.042686
enh76035     2    8680000    8681000      3       1  150064       2.4331    0.0074859
enh76047     2    8826000    8827000      2       1  150064       1.7307     0.041755
enh76074     2    9246100    9247100      4       2  150064       1.6687     0.047593
enh76079     2    9314800    9315800      4       1  150064       2.0648     0.019473
enh76081     2    9330900    9331900      2       1  150064       2.0791     0.018805
enh76084     2    9353300    9354300      1       1  150064       3.0893     0.001003
enh76085     2    9355800    9356800      2       1  150064       2.4929    0.0063345
enh76091     2    9372800    9373800      1       1  150064       1.8161      0.03468
enh76092     2    9374600    9375600      2       1  150064       2.4192    0.0077773
enh76098     2    9400700    9401700      2       1  150064       2.4285    0.0075798
enh76101     2    9408400    9409400      4       2  150064       2.3659    0.0089922
enh76127     2    9750900    9751900      1       1  150064       1.7362      0.04126
enh76161     2   10130400   10131400      4       1  150064       1.6644     0.048016
enh76202     2   10544100   10545100      5       2  150064       1.7802      0.03752
enh76222     2   10954200   10955200      4       2  150064       2.5586    0.0052546
enh76269     2   11533500   11534500      2       1  150064       2.2141     0.013412
enh76302     2   11889400   11890400      3       2  150064       1.7823     0.037353
enh76304     2   11916400   11917400      2       1  150064       1.7045      0.04414
enh76305     2   11918900   11919900      2       1  150064        1.751      0.03997
enh76313     2   12036300   12037300      4       2  150064       2.0216     0.021608
enh76323     2   12247200   12248200      3       1  150064       1.7176     0.042939
enh76324     2   12249400   12250400      5       2  150064       1.6559     0.048875
enh76326     2   12295300   12296300      2       1  150064       2.0491     0.020224
enh76334     2   12444600   12445600      1       1  150064       1.8712      0.03066
enh76338     2   12564700   12565700      2       1  150064       2.6216    0.0043757
enh76348     2   12764900   12765900      2       1  150064       2.7038    0.0034275
enh76349     2   12776600   12777600      1       1  150064       3.2707    0.0005364
enh76388     2   15082700   15083700      1       1  150064       1.7827      0.03732
enh76404     2   15309900   15310900      6       2  150064       2.6182    0.0044192
enh76409     2   15494900   15495900      1       1  150064       1.7426       0.0407
enh76410     2   15497900   15498900      3       1  150064       1.7717      0.03822
enh76418     2   15699100   15700100      4       1  150064       1.8447     0.032539
enh76430     2   15940700   15941700      4       2  150064       2.3419    0.0095937
enh76438     2   16078300   16079300      3       1  150064       2.3687    0.0089256
enh76444     2   16105300   16106300      2       1  150064       1.6605      0.04841
enh76466     2   16243300   16244300      1       1  150064       1.9963      0.02295
enh76475     2   16384000   16385000      3       2  150064       2.5474    0.0054259
enh76479     2   16416600   16417600      6       3  150064       1.7003     0.044536
enh76484     2   16499600   16500600      1       1  150064       2.1234      0.01686
enh76493     2   16798600   16799600      4       2  150064       1.6607     0.048384
enh76513     2   17389600   17390600      4       1  150064        2.041     0.020627
enh76541     2   17787400   17788400      3       2  150064       1.7869     0.036974
enh76549     2   17828300   17829300      3       2  150064       1.7582     0.039355
enh76550     2   17910400   17911400      1       1  150064       2.3962     0.008282
enh76554     2   17932200   17933200      2       1  150064       1.9987     0.022823
enh76555     2   17936900   17937900      1       1  150064       2.1711      0.01496
enh76556     2   17938300   17939300      1       1  150064       2.0909      0.01827
enh76558     2   17996500   17997500      3       2  150064       3.3749   0.00036922
enh76560     2   18008600   18009600      3       1  150064       3.3588   0.00039143
enh76561     2   18038000   18039000      7       3  150064       4.0172   2.9448e-05
enh76562     2   18061900   18062900      2       1  150064       1.9581     0.025107
enh76563     2   18063200   18064200      4       2  150064       2.1107       0.0174
enh76564     2   18073200   18074200      7       3  150064       3.1499   0.00081664
enh76565     2   18074800   18075800      4       2  150064       3.6282   0.00014272
enh76567     2   18095300   18096300      2       1  150064       2.3715    0.0088574
enh76568     2   18097100   18098100      4       2  150064       2.4685    0.0067849
enh76569     2   18099600   18100600      5       3  150064       2.3583    0.0091801
enh76603     2   19426400   19427400      2       1  150064       1.8583     0.031562
enh76611     2   19661400   19662400      2       1  150064        2.383    0.0085861
enh76625     2   20241900   20242900      4       2  150064       1.9159     0.027689
enh76645     2   20366100   20367100      2       1  150064       1.6935     0.045183
enh76646     2   20369500   20370500      7       3  150064       1.7562     0.039526
enh76691     2   20766500   20767500      3       2  150064       1.6801     0.046474
enh76692     2   20778500   20779500      3       1  150064       2.1385     0.016237
enh76696     2   20798600   20799600      3       2  150064       2.2061      0.01369
enh76699     2   20815400   20816400      7       2  150064       1.9175     0.027587
enh76704     2   20841600   20842600      4       2  150064       2.0273     0.021318
enh76728     2   21511400   21512400      3       1  150064       2.1364     0.016322
enh76753     2   22301300   22302300      1       1  150064       2.3885     0.008459
enh76755     2   22366600   22367600      2       1  150064       2.6104    0.0045212
enh76756     2   22416700   22417700      3       1  150064       1.6598     0.048475
enh76758     2   22468000   22469000      1       1  150064        3.173    0.0007544
enh76760     2   22553000   22554000      4       2  150064       3.3202   0.00044972
enh76762     2   22583300   22584300      4       2  150064       2.2736     0.011494
enh76763     2   22599800   22600800      2       1  150064        2.362    0.0090878
enh76764     2   22605300   22606300      3       2  150064       3.8428   6.0826e-05
enh76766     2   22708100   22709100      3       1  150064       4.1142   1.9424e-05
enh76767     2   22709700   22710700      2       1  150064       3.9451    3.989e-05
enh76768     2   22744300   22745300      3       2  150064        2.949    0.0015938
enh76769     2   22917400   22918400      2       1  150064       1.8659     0.031029
enh76776     2   23169000   23170000      1       1  150064        2.068      0.01932
enh76799     2   23726200   23727200      5       2  150064       4.2256   1.1917e-05
enh76800     2   23743000   23744000      4       2  150064       2.9808    0.0014373
enh76823     2   23921400   23922400      5       2  150064       1.6845      0.04604
enh76825     2   23973600   23974600      4       2  150064       2.6443    0.0040932
enh76827     2   24034500   24035500      1       1  150064       2.1033      0.01772
enh76830     2   24139400   24140400      4       2  150064       2.2374      0.01263
enh76832     2   24150600   24151600      4       2  150064       1.9124     0.027912
enh76833     2   24161500   24162500      1       1  150064       2.2362      0.01267
enh76835     2   24167100   24168100      5       2  150064       2.4735    0.0066904
enh76836     2   24167600   24168600      3       2  150064       1.7523     0.039858
enh76862     2   24658300   24659300      3       1  150064       3.0806    0.0010329
enh76882     2   24994700   24995700      2       1  150064       1.8194     0.034423
enh76905     2   25320900   25321900      2       1  150064       1.9089     0.028136
enh76906     2   25328200   25329200      3       1  150064        3.846   6.0031e-05
enh76908     2   25351500   25352500      6       3  150064        4.357    6.593e-06
enh76911     2   25427000   25428000      2       1  150064       3.4872   0.00024409
enh76915     2   25452900   25453900      5       2  150064       3.8577   5.7239e-05
enh76921     2   25487600   25488600      4       2  150064       2.2687     0.011644
enh76925     2   25498400   25499400      3       2  150064       2.4501    0.0071413
enh76926     2   25501100   25502100      2       1  150064       1.7057      0.04403
enh76928     2   25508300   25509300      2       1  150064       1.9292     0.026854
enh76930     2   25520700   25521700      1       1  150064       2.2963      0.01083
enh76932     2   25526700   25527700      3       2  150064       1.7129      0.04337
enh76933     2   25535300   25536300      3       1  150064       2.2809     0.011276
enh76934     2   25545600   25546600      2       1  150064       1.7595     0.039251
enh76961     2   26075000   26076000      5       2  150064       1.9901     0.023289
enh76972     2   26220200   26221200      7       3  150064       2.8477    0.0022021
enh76975     2   26249200   26250200      3       2  150064        2.245     0.012384
enh76976     2   26254800   26255800      2       1  150064        2.286     0.011128
enh76979     2   26267000   26268000      3       1  150064       2.7329    0.0031394
enh76989     2   26308700   26309700      4       2  150064       2.0709     0.019183
enh76992     2   26320200   26321200      3       1  150064       2.5092    0.0060502
enh76996     2   26361600   26362600      5       3  150064       2.0447     0.020444
enh76997     2   26398100   26399100      6       2  150064       2.1345     0.016402
enh76998     2   26400800   26401800      2       1  150064       2.4287     0.007577
enh77003     2   26523600   26524600      4       2  150064       2.0879     0.018405
enh77011     2   26579700   26580700      3       2  150064        2.062     0.019605
enh77018     2   26700000   26701000      6       3  150064       2.3582    0.0091824
enh77029     2   26829000   26830000      3       2  150064       1.9089      0.02814
enh77039     2   26929200   26930200      1       1  150064       2.1156      0.01719
enh77043     2   26972000   26973000      2       1  150064       2.8406    0.0022515
enh77048     2   26989500   26990500      3       2  150064       2.4141     0.007887
enh77049     2   26991700   26992700      2       1  150064       3.1258   0.00088647
enh77050     2   26994100   26995100      4       2  150064       3.3436   0.00041347
enh77054     2   27134500   27135500      1       1  150064       3.0729      0.00106
enh77055     2   27136500   27137500      1       1  150064       3.1251    0.0008887
enh77058     2   27197600   27198600      1       1  150064       3.3102    0.0004662
enh77060     2   27239600   27240600      2       1  150064       2.7106     0.003358
enh77061     2   27243000   27244000      2       1  150064       3.4073   0.00032802
enh77062     2   27247000   27248000      1       1  150064       3.3218    0.0004472
enh77063     2   27254300   27255300      1       1  150064       3.0193     0.001267
enh77065     2   27271800   27272800      2       1  150064       3.4335   0.00029787
enh77067     2   27292400   27293400      4       2  150064       3.5829   0.00016991
enh77068     2   27295600   27296600      1       1  150064       2.9142     0.001783
enh77069     2   27300200   27301200      1       1  150064       2.6139     0.004476
enh77070     2   27301600   27302600      3       1  150064       2.4245    0.0076658
enh77073     2   27306800   27307800      1       1  150064       2.9926     0.001383
enh77077     2   27431800   27432800      4       2  150064       2.1396     0.016193
enh77080     2   27441500   27442500      6       3  150064       2.6812    0.0036678
enh77081     2   27472600   27473600      1       1  150064       2.2392      0.01257
enh77082     2   27497800   27498800      1       1  150064       2.6453     0.004081
enh77086     2   27514200   27515200      1       1  150064       2.6433     0.004105
enh77088     2   27525600   27526600      2       1  150064       1.9622      0.02487
enh77090     2   27543800   27544800      2       1  150064       1.9898     0.023304
enh77092     2   27574600   27575600      1       1  150064       2.7773     0.002741
enh77099     2   27604000   27605000      1       1  150064       3.0578     0.001115
enh77101     2   27632800   27633800      2       1  150064       2.0799     0.018769
enh77108     2   27726000   27727000      1       1  150064       1.8562      0.03171
enh77109     2   27807400   27808400      4       2  150064       2.3097     0.010454
enh77111     2   27850200   27851200      2       1  150064       1.8163      0.03466
enh77112     2   27877800   27878800      1       1  150064       3.9509    3.893e-05
enh77122     2   27958800   27959800      2       1  150064       3.4552   0.00027493
enh77123     2   27974200   27975200      2       1  150064       4.2577   1.0327e-05
enh77125     2   27988800   27989800      3       2  150064       4.4211   4.9099e-06
enh77127     2   28021800   28022800      2       1  150064       4.0494   2.5671e-05
enh77128     2   28139100   28140100      1       1  150064       2.2514      0.01218
enh77131     2   28168000   28169000      1       1  150064       3.9492    3.921e-05
enh77133     2   28249600   28250600      1       1  150064       3.5055    0.0002279
enh77146     2   28543100   28544100      1       1  150064        1.844      0.03259
enh77156     2   28623000   28624000      3       1  150064        2.608    0.0045542
enh77158     2   28636100   28637100      2       1  150064       1.9748     0.024147
enh77191     2   29275700   29276700      6       2  150064       2.6776    0.0037075
enh77197     2   29388000   29389000      4       2  150064       1.7388     0.041031
enh77211     2   29643200   29644200      4       2  150064       3.8794   5.2357e-05
enh77218     2   29800300   29801300      3       2  150064       1.7385     0.041062
enh77219     2   29809600   29810600      2       1  150064       2.0247     0.021447
enh77221     2   29834700   29835700      2       1  150064       2.4033    0.0081238
enh77245     2   30447700   30448700      3       2  150064       2.0993     0.017896
enh77281     2   30794800   30795800      1       1  150064       2.1367      0.01631
enh77313     2   31353500   31354500      2       1  150064       1.7585     0.039333
enh77346     2   32236600   32237600      3       2  150064       2.2825     0.011229
enh77414     2   33905800   33906800      1       1  150064       1.9595      0.02503
enh77434     2   34956000   34957000      5       2  150064       1.8855     0.029682
enh77444     2   35401500   35402500      3       1  150064       2.2995     0.010739
enh77446     2   35453400   35454400      5       2  150064       1.9706     0.024387
enh77448     2   35518200   35519200      1       1  150064       2.3412     0.009612
enh77450     2   35563600   35564600      2       1  150064       3.1877   0.00071707
enh77451     2   35597300   35598300      3       2  150064       2.3131     0.010357
enh77457     2   35955200   35956200      7       3  150064       1.6464     0.049841
enh77463     2   36082500   36083500     14       3  150064       2.9562    0.0015575
enh77480     2   36600800   36601800      2       1  150064       1.8621     0.031293
enh77495     2   36636300   36637300      1       1  150064       1.8342      0.03331
enh77501     2   36649600   36650600      3       2  150064       2.3732    0.0088164
enh77510     2   36719300   36720300      1       1  150064       2.1306      0.01656
enh77517     2   36822500   36823500      7       2  150064       2.0295     0.021202
enh77525     2   36928300   36929300     11       2  150064       2.0312     0.021116
enh77536     2   37011800   37012800      1       1  150064        1.806      0.03546
enh77537     2   37024400   37025400      6       2  150064       1.9918     0.023195
enh77538     2   37051000   37052000      4       1  150064       2.5964    0.0047107
enh77543     2   37082500   37083500      3       1  150064       1.8988     0.028799
enh77547     2   37178600   37179600      5       3  150064        1.859     0.031515
enh77549     2   37183600   37184600      2       1  150064       3.4503   0.00027996
enh77550     2   37185000   37186000      4       2  150064       1.8225     0.034192
enh77553     2   37188300   37189300      2       1  150064       3.3872   0.00035306
enh77554     2   37189200   37190200      4       2  150064       3.4498   0.00028051
enh77555     2   37190600   37191600      3       2  150064       2.1948     0.014089
enh77557     2   37199600   37200600      3       1  150064       2.0865     0.018467
enh77558     2   37237800   37238800      4       2  150064       1.8745     0.030427
enh77561     2   37312000   37313000      1       1  150064       2.2046      0.01374
enh77565     2   37386000   37387000      8       3  150064       1.9639      0.02477
enh77566     2   37408600   37409600     18       4  150064       2.4797    0.0065738
enh77569     2   37431300   37432300      4       2  150064       3.1914   0.00070803
enh77575     2   37460200   37461200      6       2  150064       2.7139    0.0033245
enh77576     2   37461400   37462400      5       2  150064        1.676     0.046869
enh77577     2   37498500   37499500      6       3  150064       3.4769   0.00025366
enh77578     2   37528800   37529800      6       2  150064       3.1735   0.00075305
enh77579     2   37538600   37539600      2       1  150064       3.4388   0.00029217
enh77580     2   37543300   37544300      5       2  150064       3.5952   0.00016207
enh77582     2   37548500   37549500      3       1  150064       3.5822   0.00017033
enh77583     2   37570200   37571200      5       2  150064       3.6298    0.0001418
enh77584     2   37572200   37573200      5       3  150064       1.9198     0.027439
enh77585     2   37575900   37576900      5       2  150064       3.7161   0.00010114
enh77590     2   37641600   37642600      4       2  150064       2.1762      0.01477
enh77591     2   37733900   37734900      4       1  150064       1.8585     0.031551
enh77622     2   38189000   38190000      5       2  150064       2.5663    0.0051391
enh77623     2   38195200   38196200      1       1  150064       2.2734       0.0115
enh77644     2   38528600   38529600      4       2  150064       1.6781     0.046664
enh77656     2   38665600   38666600      3       2  150064       2.0174     0.021826
enh77683     2   38964500   38965500      2       1  150064       2.4299    0.0075516
enh77692     2   39208800   39209800      3       1  150064       1.9617     0.024897
enh77706     2   39320300   39321300      3       1  150064       1.6751     0.046955
enh77714     2   39381700   39382700      1       1  150064       1.8422      0.03272
enh77715     2   39430000   39431000      1       1  150064       2.4234     0.007687
enh77716     2   39446700   39447700      4       1  150064       1.7894     0.036772
enh77717     2   39454200   39455200      2       1  150064       2.2666     0.011708
enh77720     2   39460000   39461000      1       1  150064       2.1224       0.0169
enh77721     2   39468500   39469500      2       1  150064       2.1655     0.015175
enh77722     2   39508100   39509100      5       2  150064       1.7056     0.044042
enh77734     2   39609600   39610600      3       1  150064       1.9472     0.025758
enh77735     2   39614800   39615800      4       1  150064       1.7551     0.039622
enh77771     2   39888200   39889200      1       1  150064       1.9092      0.02812
enh77779     2   39998800   39999800      4       1  150064       2.6811     0.003669
enh77780     2   40000100   40001100      4       2  150064       1.9878     0.023416
enh77781     2   40003600   40004600      2       1  150064       2.1676     0.015094
enh77783     2   40009900   40010900      1       1  150064       1.6763      0.04684
enh77794     2   40370200   40371200      3       1  150064       2.3112     0.010411
enh77795     2   40372500   40373500      7       2  150064       2.5498    0.0053899
enh77796     2   40374000   40375000      1       1  150064       2.6507     0.004016
enh77803     2   40482000   40483000      2       1  150064       2.5506    0.0053775
enh77807     2   40598700   40599700      6       2  150064       1.9226     0.027263
enh77809     2   40715000   40716000      4       2  150064       1.9466     0.025791
enh77810     2   40738600   40739600      2       1  150064       2.7378    0.0030926
enh77811     2   40771200   40772200      4       2  150064       2.8729    0.0020338
enh77822     2   41564900   41565900      1       1  150064       2.0575      0.01982
enh77823     2   41602700   41603700      4       2  150064       2.3408    0.0096211
enh77835     2   42006300   42007300      2       1  150064       1.8318     0.033492
enh77836     2   42054600   42055600      5       2  150064        1.957     0.025171
enh77837     2   42086400   42087400      2       1  150064       2.0372     0.020817
enh77896     2   42685200   42686200      1       1  150064       2.0805      0.01874
enh77920     2   42964700   42965700      2       1  150064       1.8283     0.033756
enh77921     2   42966200   42967200      2       1  150064        2.294     0.010894
enh77926     2   43000600   43001600      1       1  150064       1.8987       0.0288
enh77928     2   43013100   43014100      4       2  150064       2.0223     0.021571
enh77932     2   43133200   43134200      3       2  150064        2.377    0.0087282
enh77936     2   43184200   43185200      7       2  150064       1.7851     0.037121
enh77965     2   43379400   43380400      4       2  150064       1.9039      0.02846
enh77966     2   43385400   43386400      3       1  150064       1.8329     0.033408
enh78038     2   44330300   44331300      4       2  150064       2.1788     0.014672
enh78051     2   44409900   44410900      4       1  150064       1.8436     0.032623
enh78052     2   44411100   44412100      1       1  150064       1.9663      0.02463
enh78058     2   44431800   44432800      2       1  150064       1.7452     0.040476
enh78103     2   44902400   44903400      4       1  150064        1.788     0.036888
enh78137     2   45491000   45492000      9       4  150064       1.7968     0.036187
enh78157     2   45781500   45782500      3       1  150064       1.6762      0.04685
enh78158     2   45784600   45785600      4       1  150064       2.1847     0.014457
enh78175     2   45986400   45987400      3       2  150064       2.0413     0.020609
enh78179     2   46063400   46064400      7       3  150064       2.0339     0.020983
enh78187     2   46191000   46192000      7       3  150064       2.2814     0.011263
enh78188     2   46200000   46201000      5       2  150064         2.27     0.011603
enh78190     2   46256200   46257200      4       2  150064       2.8866    0.0019472
enh78194     2   46369400   46370400      4       2  150064        2.003     0.022586
enh78222     2   46727400   46728400      3       2  150064        1.713     0.043354
enh78231     2   46845100   46846100      1       1  150064       1.9138      0.02782
enh78254     2   47038800   47039800      2       1  150064       1.8471     0.032363
enh78255     2   47039200   47040200      2       1  150064       1.7598     0.039217
enh78271     2   47212700   47213700      1       1  150064       1.7302       0.0418
enh78291     2   47405200   47406200      1       1  150064       1.7925      0.03653
enh78297     2   47444800   47445800      5       2  150064       2.3375    0.0097073
enh78299     2   47454500   47455500      3       2  150064       1.8967     0.028936
enh78340     2   47788800   47789800      3       2  150064       1.6571     0.048749
enh78352     2   47881700   47882700      6       3  150064       1.7479     0.040243
enh78360     2   47982500   47983500      1       1  150064       1.8897       0.0294
enh78368     2   48096200   48097200      1       1  150064       2.6681     0.003814
enh78369     2   48097900   48098900      4       2  150064       3.1389   0.00084787
enh78373     2   48120600   48121600      3       1  150064       2.1945     0.014099
enh78374     2   48122000   48123000      2       1  150064       2.3482    0.0094325
enh78379     2   48129200   48130200      1       1  150064       2.9361     0.001662
enh78382     2   48242300   48243300      4       2  150064        1.997     0.022912
enh78383     2   48253600   48254600      1       1  150064       2.3368     0.009725
enh78384     2   48273800   48274800      6       2  150064       3.7954   7.3706e-05
enh78390     2   48398200   48399200      1       1  150064        2.484     0.006496
enh78391     2   48412100   48413100      2       1  150064       1.7294     0.041873
enh78394     2   48425900   48426900      7       4  150064       1.8813     0.029963
enh78396     2   48476100   48477100      1       1  150064       2.1128      0.01731
enh78399     2   48511200   48512200      3       2  150064       3.0425    0.0011733
enh78400     2   48540200   48541200      7       3  150064       3.0479    0.0011524
enh78401     2   48543700   48544700      1       1  150064       2.8941     0.001901
enh78402     2   48545100   48546100      3       2  150064       2.2742     0.011476
enh78404     2   48550800   48551800      1       1  150064       2.6448     0.004087
enh78405     2   48552800   48553800      5       2  150064       2.6788    0.0036946
enh78406     2   48555800   48556800      3       2  150064       2.9422    0.0016293
enh78407     2   48557200   48558200      3       1  150064       2.4545    0.0070541
enh78408     2   48570900   48571900      7       4  150064       1.8165     0.034646
enh78409     2   48572800   48573800      4       2  150064       2.3954    0.0083022
enh78410     2   48579700   48580700      3       2  150064       1.6632     0.048138
enh78412     2   48589100   48590100      2       1  150064        2.646    0.0040726
enh78415     2   48642200   48643200      4       2  150064         1.76     0.039204
enh78416     2   48647000   48648000      5       3  150064       1.6782      0.04665
enh78418     2   48671400   48672400      5       2  150064       1.9132     0.027859
enh78421     2   48729000   48730000      2       1  150064       3.5185   0.00021701
enh78422     2   48735900   48736900      2       1  150064       2.8269      0.00235
enh78424     2   48755100   48756100      4       2  150064       1.8753     0.030375
enh78430     2   48787400   48788400      4       2  150064       1.7311     0.041714
enh78432     2   48812300   48813300      6       2  150064        1.687     0.045806
enh78437     2   48942300   48943300      4       2  150064        2.694    0.0035296
enh78439     2   48946300   48947300      1       1  150064       2.2862      0.01112
enh78462     2   49665100   49666100     10       3  150064       1.7048     0.044117
enh78480     2   50245400   50246400      4       1  150064       2.4162    0.0078426
enh78481     2   50263400   50264400      2       1  150064       1.9028     0.028537
enh78490     2   50388600   50389600      5       2  150064       1.7575     0.039413
enh78491     2   50420600   50421600      4       2  150064       2.4677    0.0067995
enh78493     2   50424000   50425000      5       2  150064       1.9771     0.024016
enh78494     2   50451700   50452700      3       2  150064       1.9629     0.024827
enh78498     2   50562200   50563200      4       2  150064       2.8764    0.0020115
enh78499     2   50571000   50572000      2       1  150064       3.8708   5.4235e-05
enh78502     2   50625200   50626200      4       2  150064       2.5316    0.0056767
enh78506     2   50718900   50719900      1       1  150064       3.0002     0.001349
enh78507     2   50741500   50742500      7       2  150064       2.2842      0.01118
enh78519     2   50923400   50924400      4       2  150064       2.0497     0.020195
enh78523     2   50992100   50993100      5       3  150064       1.9945     0.023051
enh78525     2   51002600   51003600      2       1  150064       3.0285    0.0012287
enh78533     2   51199400   51200400      5       3  150064       1.8068     0.035399
enh78540     2   51239500   51240500      1       1  150064       2.1981      0.01397
enh78570     2   52281400   52282400      1       1  150064       1.7053      0.04407
enh78575     2   52485400   52486400      3       2  150064       1.7291     0.041898
enh78580     2   52538500   52539500      4       1  150064       1.7835     0.037253
enh78597     2   52844500   52845500      1       1  150064       2.6883     0.003591
enh78606     2   53191800   53192800      2       1  150064       1.8312     0.033537
enh78618     2   53501800   53502800      2       1  150064       1.9385     0.026284
enh78633     2   53856400   53857400      4       1  150064       2.1476     0.015871
enh78634     2   53868000   53869000      2       1  150064       3.1025   0.00095941
enh78635     2   53868700   53869700      1       1  150064       3.4242    0.0003083
enh78637     2   53955000   53956000      9       4  150064        3.501   0.00023173
enh78638     2   53996000   53997000      3       2  150064       2.2672      0.01169
enh78640     2   54010900   54011900      1       1  150064        3.377    0.0003664
enh78641     2   54046400   54047400      1       1  150064       3.2877    0.0005051
enh78642     2   54053700   54054700      3       2  150064       2.6099    0.0045285
enh78644     2   54184300   54185300      2       1  150064       2.3289    0.0099325
enh78645     2   54185400   54186400      4       2  150064       1.7495     0.040102
enh78646     2   54187700   54188700      3       2  150064       1.7952      0.03631
enh78650     2   54279800   54280800      3       2  150064       3.0421    0.0011748
enh78651     2   54315000   54316000      2       1  150064       1.8354     0.033224
enh78653     2   54330700   54331700      4       2  150064       2.5832    0.0048945
enh78654     2   54341400   54342400      5       2  150064        2.161     0.015346
enh78669     2   54724800   54725800      6       4  150064       3.2476   0.00058198
enh78674     2   54746600   54747600      2       1  150064       3.2837   0.00051231
enh78682     2   54789600   54790600      1       1  150064       1.9019      0.02859
enh78686     2   54796000   54797000      5       2  150064       1.7598     0.039218
enh78689     2   54801100   54802100      3       1  150064        2.395    0.0083094
enh78690     2   54804800   54805800      7       1  150064        1.679     0.046574
enh78691     2   54809200   54810200      2       1  150064       1.8623     0.031278
enh78692     2   54811500   54812500      3       1  150064       2.3829    0.0085877
enh78694     2   54816500   54817500      3       2  150064       2.2802     0.011298
enh78695     2   54822800   54823800      8       3  150064         1.69     0.045515
enh78696     2   54830700   54831700      3       2  150064       2.9489    0.0015943
enh78697     2   54837400   54838400      2       1  150064       1.8893     0.029423
enh78698     2   54838500   54839500     13       5  150064        2.682    0.0036591
enh78699     2   54840600   54841600      4       2  150064       2.3714    0.0088612
enh78700     2   54861400   54862400      6       4  150064       2.7386    0.0030848
enh78701     2   54892300   54893300      6       3  150064       1.6664     0.047815
enh78703     2   54984500   54985500      1       1  150064        3.129    0.0008771
enh78705     2   55172600   55173600      5       2  150064       2.3761    0.0087491
enh78706     2   55174300   55175300      3       2  150064       2.8306     0.002323
enh78708     2   55184300   55185300      5       3  150064       2.3312    0.0098702
enh78715     2   55242000   55243000      1       1  150064         2.37     0.008894
enh78720     2   55264100   55265100      3       2  150064       1.7492     0.040128
enh78723     2   55279100   55280100      4       2  150064       1.8963     0.028959
enh78724     2   55283000   55284000      2       1  150064       2.3913    0.0083942
enh78729     2   55346500   55347500     10       5  150064       1.7942     0.036395
enh78734     2   55380900   55381900      3       2  150064       2.0241     0.021481
enh78749     2   55617700   55618700      2       1  150064       1.7056      0.04404
enh78750     2   55635100   55636100      3       1  150064       1.6967     0.044874
enh78771     2   56128200   56129200      6       3  150064       2.4107    0.0079605
enh78773     2   56221300   56222300      3       2  150064       2.6818    0.0036609
enh78785     2   56498000   56499000      2       1  150064       1.7577       0.0394
enh78793     2   56610800   56611800      2       1  150064       2.3917     0.008385
enh78803     2   57195900   57196900      2       1  150064        1.652     0.049267
enh78806     2   57425900   57426900      2       1  150064       2.5762    0.0049942
enh78812     2   57923000   57924000      4       2  150064       2.6884      0.00359
enh78814     2   57938300   57939300      3       1  150064       2.0727     0.019102
enh78815     2   57944600   57945600      3       2  150064       4.0842   2.2119e-05
enh78817     2   57948000   57949000      2       1  150064       3.8989   4.8315e-05
enh78820     2   57987200   57988200      4       2  150064        6.132   4.3395e-10
enh78821     2   58011000   58012000      1       1  150064       4.7874    8.446e-07
enh78822     2   58023200   58024200      1       1  150064       4.8789    5.334e-07
enh78824     2   58129500   58130500      2       1  150064       5.5917   1.1246e-08
enh78825     2   58194400   58195400      2       1  150064       2.4394    0.0073553
enh78828     2   58272100   58273100      3       1  150064       3.1905   0.00071004
enh78829     2   58275300   58276300      2       1  150064       3.6076   0.00015451
enh78830     2   58283500   58284500      2       1  150064       2.6638    0.0038635
enh78832     2   58339300   58340300      1       1  150064       3.5187    0.0002168
enh78833     2   58399200   58400200      3       2  150064       3.4656   0.00026452
enh78835     2   58457700   58458700      3       2  150064       2.2396     0.012557
enh78838     2   58464400   58465400      2       1  150064       4.6671   1.5271e-06
enh78839     2   58469200   58470200      2       1  150064       2.0177     0.021811
enh78840     2   58546300   58547300      1       1  150064       1.8606       0.0314
enh78842     2   58653800   58654800      1       1  150064       2.5038     0.006144
enh78843     2   58656600   58657600      4       2  150064       3.1455   0.00082901
enh78844     2   58659100   58660100      3       2  150064       2.2453     0.012376
enh78845     2   58662500   58663500      2       1  150064       2.1894     0.014285
enh78847     2   58675700   58676700      3       2  150064       2.6471    0.0040592
enh78852     2   58734800   58735800      1       1  150064        1.764      0.03887
enh78867     2   58879400   58880400      4       2  150064       2.3503    0.0093787
enh78872     2   58991600   58992600      3       1  150064       2.5256    0.0057749
enh78875     2   59058300   59059300      6       2  150064        1.694     0.045134
enh78884     2   59158000   59159000      1       1  150064       2.8644     0.002089
enh78905     2   59654200   59655200      2       1  150064        1.982     0.023742
enh78906     2   59690400   59691400      2       1  150064       1.7251     0.042254
enh78908     2   59789800   59790800      9       4  150064       2.0862     0.018482
enh78928     2   60291600   60292600      2       1  150064       3.1996   0.00068807
enh78929     2   60298600   60299600      3       1  150064       2.1753     0.014805
enh78931     2   60321600   60322600      3       1  150064       1.6804     0.046441
enh78932     2   60352600   60353600      3       2  150064       1.9754     0.024113
enh78933     2   60440400   60441400      3       2  150064        2.635    0.0042066
enh78935     2   60512500   60513500      3       1  150064       2.3497    0.0093938
enh78936     2   60517600   60518600      2       1  150064       1.7783     0.037675
enh78941     2   60580400   60581400      3       2  150064       2.5325     0.005662
enh78943     2   60602400   60603400      3       2  150064       2.2795     0.011318
enh78944     2   60610400   60611400      4       2  150064       1.8924     0.029221
enh78945     2   60628000   60629000      3       2  150064       2.5655    0.0051507
enh78946     2   60637100   60638100      1       1  150064       1.6527       0.0492
enh78962     2   60705600   60706600      1       1  150064       3.1202    0.0009037
enh78967     2   60731000   60732000      3       2  150064       2.7966    0.0025825
enh78969     2   60737500   60738500      7       2  150064       3.0958   0.00098151
enh78970     2   60741500   60742500      3       1  150064       2.8038     0.002525
enh78971     2   60743200   60744200      1       1  150064       2.4357     0.007432
enh78973     2   60747000   60748000      3       1  150064       2.3493    0.0094038
enh78974     2   60748200   60749200      7       2  150064       2.1153     0.017201
enh78984     2   60787800   60788800      1       1  150064       1.7762      0.03785
enh78985     2   60792100   60793100      2       1  150064       2.1935     0.014137
enh78986     2   60804400   60805400      2       1  150064       2.8493    0.0021911
enh78988     2   60836100   60837100      5       3  150064       2.1218     0.016929
enh78991     2   60875700   60876700      1       1  150064       3.2718    0.0005343
enh78992     2   60901800   60902800      3       1  150064        2.569    0.0050995
enh79001     2   61191600   61192600      2       1  150064        2.347    0.0094639
enh79008     2   61406300   61407300      6       4  150064       1.8196     0.034408
enh79010     2   61469400   61470400      4       2  150064       1.7636     0.038901
enh79013     2   61578800   61579800      2       1  150064       1.9921     0.023179
enh79014     2   61581900   61582900      3       1  150064       2.6137    0.0044785
enh79015     2   61583100   61584100      3       2  150064       2.6574     0.003937
enh79019     2   61666400   61667400      1       1  150064       3.3974    0.0003401
enh79031     2   61812200   61813200      1       1  150064       1.7928       0.0365
enh79071     2   62432000   62433000      2       1  150064       1.8729     0.030541
enh79075     2   62444000   62445000      1       1  150064       2.2089      0.01359
enh79078     2   62489800   62490800      3       2  150064       3.0524    0.0011349
enh79079     2   62493400   62494400      2       1  150064       2.5248    0.0057878
enh79084     2   62536400   62537400      1       1  150064       2.1125      0.01732
enh79100     2   62692700   62693700      2       1  150064       2.5123    0.0059976
enh79101     2   62702000   62703000      2       1  150064       2.1822     0.014547
enh79103     2   62709900   62710900      5       3  150064       4.3677   6.2781e-06
enh79104     2   62712800   62713800      3       2  150064       2.3505    0.0093749
enh79105     2   62724200   62725200      8       4  150064        2.207     0.013658
enh79106     2   62731800   62732800      2       1  150064       1.7793     0.037599
enh79107     2   62733600   62734600      4       2  150064        2.598    0.0046888
enh79110     2   62768200   62769200      2       1  150064       1.7775     0.037739
enh79111     2   62796600   62797600      5       2  150064       1.6803     0.046451
enh79115     2   62889300   62890300      4       2  150064       2.9659     0.001509
enh79123     2   62969100   62970100      1       1  150064       2.8907     0.001922
enh79125     2   63052800   63053800      2       1  150064       1.7936     0.036435
enh79178     2   64011900   64012900      3       2  150064       1.7271     0.042075
enh79205     2   64291000   64292000      2       1  150064       1.9995     0.022775
enh79207     2   64298800   64299800      7       3  150064       2.8003    0.0025525
enh79233     2   64423800   64424800      4       2  150064       1.7415     0.040802
enh79268     2   64679400   64680400      1       1  150064       1.6838      0.04611
enh79270     2   64687300   64688300      3       2  150064       2.2465     0.012337
enh79281     2   64833200   64834200      1       1  150064       2.7279     0.003187
enh79364     2   65630300   65631300      1       1  150064       2.0333      0.02101
enh79366     2   65634400   65635400      3       1  150064       1.6661     0.047848
enh79376     2   65753000   65754000      4       2  150064       3.2133   0.00065614
enh79377     2   65772500   65773500      1       1  150064       3.1367    0.0008544
enh79430     2   66748500   66749500      5       2  150064       1.9848     0.023586
enh79433     2   66768400   66769400      3       1  150064       2.7564    0.0029225
enh79434     2   66770400   66771400      3       2  150064       2.8564    0.0021427
enh79456     2   67189800   67190800      1       1  150064       1.6593      0.04853
enh79457     2   67294000   67295000      2       1  150064       1.9304     0.026779
enh79462     2   67549800   67550800      2       1  150064       2.6623    0.0038803
enh79466     2   67564500   67565500      2       1  150064       2.0051     0.022476
enh79467     2   67616700   67617700      1       1  150064       2.4247     0.007661
enh79468     2   67621300   67622300      3       1  150064       2.2998      0.01073
enh79480     2   68036400   68037400      6       3  150064       1.7839     0.037222
enh79494     2   68349100   68350100      3       2  150064       1.7271     0.042072
enh79497     2   68417600   68418600      2       1  150064       1.6748     0.046984
enh79499     2   68433400   68434400      2       1  150064       2.3133     0.010352
enh79501     2   68445900   68446900      1       1  150064       1.6696       0.0475
enh79503     2   68458000   68459000      2       1  150064       1.7499     0.040071
enh79504     2   68459800   68460800      3       2  150064       2.8243    0.0023689
enh79507     2   68474300   68475300      3       1  150064       2.6963    0.0035057
enh79508     2   68483300   68484300      1       1  150064       2.8455     0.002217
enh79557     2   69536900   69537900      1       1  150064       1.9178      0.02757
enh79558     2   69585800   69586800      2       1  150064       1.8479      0.03231
enh79603     2   69958200   69959200      5       2  150064       1.6909     0.045427
enh79604     2   69969800   69970800      3       1  150064        2.275     0.011453
enh79612     2   70008200   70009200      1       1  150064        1.646      0.04988
enh79613     2   70016700   70017700      5       2  150064       1.7414     0.040805
enh79616     2   70031200   70032200      2       1  150064       2.2369     0.012646
enh79618     2   70055000   70056000      3       1  150064        1.947      0.02577
enh79620     2   70062800   70063800      5       2  150064       1.7778     0.037719
enh79627     2   70190900   70191900      1       1  150064       2.1937      0.01413
enh79631     2   70226400   70227400      1       1  150064       1.6616       0.0483
enh79632     2   70229100   70230100      1       1  150064       1.7059      0.04401
enh79654     2   70470200   70471200      2       1  150064       1.7034     0.044247
enh79657     2   70486000   70487000      1       1  150064       1.7425      0.04071
enh79660     2   70527400   70528400      2       1  150064       2.0229     0.021543
enh79664     2   70584400   70585400      3       2  150064       1.8809     0.029993
enh79688     2   70956600   70957600      9       3  150064       1.6577     0.048689
enh79699     2   70991400   70992400      3       1  150064       1.6644     0.048016
enh79702     2   71011700   71012700      5       2  150064       1.8099     0.035157
enh79715     2   71330100   71331100      9       3  150064       1.9458     0.025837
enh79716     2   71383500   71384500      4       2  150064       2.0479     0.020286
enh79717     2   71404100   71405100      4       2  150064       2.2278     0.012946
enh79723     2   71506800   71507800      4       2  150064       1.9048     0.028406
enh79725     2   71554800   71555800      3       2  150064       2.3225     0.010102
enh79727     2   71561900   71562900      3       1  150064       2.2041     0.013757
enh79728     2   71562600   71563600      1       1  150064       2.8548     0.002153
enh79730     2   71566100   71567100      4       2  150064       1.9307     0.026758
enh79739     2   71754300   71755300      3       2  150064       1.7615     0.039077
enh79747     2   71921800   71922800      4       1  150064       2.0737     0.019052
enh79758     2   72343200   72344200      2       1  150064       2.7357    0.0031125
enh79759     2   72355600   72356600      6       3  150064       1.9124     0.027915
enh79760     2   72400600   72401600      1       1  150064       1.6707      0.04739
enh79761     2   72437100   72438100      3       1  150064       2.4301    0.0075465
enh79763     2   72446900   72447900      5       3  150064         2.43    0.0075491
enh79764     2   72457200   72458200      2       1  150064       2.3392    0.0096618
enh79766     2   72463200   72464200      1       1  150064        2.753     0.002953
enh79776     2   72765900   72766900      1       1  150064         2.22      0.01321
enh79780     2   72803200   72804200      1       1  150064       1.7126      0.04339
enh79783     2   72854200   72855200      1       1  150064       1.7855      0.03709
enh79790     2   72978300   72979300      3       2  150064       2.8095    0.0024806
enh79792     2   72993000   72994000      1       1  150064       2.5217     0.005839
enh79805     2   73167700   73168700      3       1  150064       4.1935   1.3735e-05
enh79809     2   73201300   73202300      2       1  150064       3.2103   0.00066289
enh79810     2   73207100   73208100      1       1  150064       4.2077     1.29e-05
enh79811     2   73207700   73208700      1       1  150064       4.2077     1.29e-05
enh79812     2   73217100   73218100      2       1  150064         4.66   1.5808e-06
enh79813     2   73220000   73221000      2       1  150064       3.1608   0.00078672
enh79814     2   73227100   73228100      2       1  150064        3.489   0.00024239
enh79815     2   73248400   73249400      3       2  150064       3.3632    0.0003852
enh79817     2   73271400   73272400      3       2  150064       3.3061   0.00047302
enh79819     2   73290300   73291300      3       2  150064       2.5732    0.0050387
enh79822     2   73295600   73296600      1       1  150064       3.5033    0.0002298
enh79823     2   73308100   73309100      2       1  150064       2.1077     0.017528
enh79826     2   73319100   73320100      2       1  150064       3.1548   0.00080316
enh79827     2   73329200   73330200      5       2  150064        3.643   0.00013476
enh79829     2   73361000   73362000      7       2  150064       2.9197    0.0017516
enh79830     2   73418800   73419800      4       2  150064       4.3334   7.3418e-06
enh79831     2   73439500   73440500      2       1  150064       3.9133   4.5522e-05
enh79835     2   73465500   73466500      1       1  150064       1.9615      0.02491
enh79836     2   73482500   73483500      5       3  150064        3.154   0.00080513
enh79838     2   73611600   73612600      2       1  150064       3.7349   9.3901e-05
enh79839     2   73712800   73713800      7       2  150064       4.5279   2.9782e-06
enh79840     2   73784400   73785400      2       1  150064       4.2944   8.7579e-06
enh79841     2   73814900   73815900      2       1  150064       3.7373   9.3018e-05
enh79847     2   74119400   74120400      6       3  150064       1.6813     0.046357
enh79848     2   74120100   74121100      6       2  150064       2.4798    0.0065719
enh79861     2   74247500   74248500      1       1  150064       2.1868      0.01438
enh79863     2   74252800   74253800      5       1  150064       3.0081    0.0013146
enh79864     2   74256400   74257400      2       1  150064       2.1161     0.017167
enh79867     2   74269800   74270800      2       1  150064       2.0478     0.020291
enh79869     2   74304400   74305400      1       1  150064       2.7498     0.002982
enh79870     2   74307000   74308000      1       1  150064       2.8324      0.00231
enh79871     2   74334000   74335000      2       1  150064        1.669     0.047562
enh79873     2   74408500   74409500      1       1  150064       2.1993      0.01393
enh79876     2   74418900   74419900      4       2  150064       1.7647     0.038805
enh79877     2   74428600   74429600      3       2  150064       2.0551     0.019935
enh79878     2   74430500   74431500      3       1  150064       2.2111     0.013514
enh79909     2   74967700   74968700      6       1  150064       2.0549     0.019946
enh79942     2   75339900   75340900      3       1  150064       2.0077     0.022337
enh79960     2   75601100   75602100      4       1  150064       2.0289     0.021235
enh79961     2   75601800   75602800      5       2  150064       1.8852     0.029699
enh79966     2   75684600   75685600      7       1  150064       2.7698    0.0028046
enh79967     2   75688900   75689900      4       1  150064       2.8206    0.0023966
enh79991     2   76186200   76187200      3       1  150064       1.9797     0.023867
enh79993     2   76234900   76235900      2       1  150064       2.0811     0.018711
enh79994     2   76236300   76237300      2       1  150064       2.1634     0.015254
enh79995     2   76310200   76311200      7       3  150064       4.6111   2.0024e-06
enh79997     2   76340200   76341200      3       2  150064       3.8815     5.19e-05
enh79999     2   76427800   76428800      1       1  150064       3.4044    0.0003316
enh80000     2   76439000   76440000      2       1  150064       2.1283     0.016657
enh80001     2   76495300   76496300      5       3  150064       3.3651   0.00038255
enh80014     2   76806700   76807700      4       2  150064       1.7809     0.037468
enh80028     2   76960400   76961400      4       1  150064       2.0219     0.021593
enh80036     2   77038300   77039300      3       2  150064       1.7037     0.044222
enh80037     2   77042000   77043000      4       1  150064       2.4412    0.0073195
enh80041     2   77182300   77183300      3       2  150064       1.8695     0.030779
enh80065     2   77711300   77712300      5       2  150064       2.1737     0.014864
enh80066     2   77721000   77722000      7       3  150064       2.1773     0.014729
enh80067     2   77729600   77730600      8       3  150064       2.1268     0.016719
enh80068     2   77739700   77740700      3       2  150064       3.0221     0.001255
enh80075     2   78013600   78014600      4       2  150064       2.2202     0.013203
enh80079     2   78055800   78056800      2       1  150064        1.737     0.041191
enh80093     2   78495600   78496600      1       1  150064        2.009      0.02227
enh80094     2   78531400   78532400      2       1  150064       1.6724     0.047226
enh80095     2   78533900   78534900      3       1  150064       2.1047     0.017658
enh80104     2   78833800   78834800      2       1  150064       2.0872     0.018437
enh80115     2   79428500   79429500      5       3  150064       2.9633    0.0015217
enh80122     2   79620700   79621700      1       1  150064       1.9993      0.02279
enh80138     2   79929500   79930500      2       1  150064       2.9159    0.0017734
enh80140     2   79944100   79945100      3       2  150064       1.7498     0.040076
enh80147     2   80055500   80056500      2       1  150064        2.175     0.014816
enh80154     2   80087600   80088600      3       1  150064        2.304     0.010611
enh80157     2   80125600   80126600      7       3  150064       1.7883     0.036861
enh80159     2   80147600   80148600      2       1  150064       1.6836     0.046125
enh80197     2   81096800   81097800      1       1  150064       1.6805      0.04643
enh80244     2   83510900   83511900      1       1  150064       1.9662      0.02464
enh80256     2   84198300   84199300      6       3  150064       1.9159     0.027686
enh80273     2   84984200   84985200      1       1  150064       1.6735      0.04711
enh80336     2   85471400   85472400      4       2  150064       1.9315     0.026709
enh80352     2   85558100   85559100      1       1  150064       1.6659      0.04787
enh80355     2   85612200   85613200      2       1  150064       2.6347    0.0042105
enh80357     2   85621600   85622600      3       2  150064       1.7157     0.043111
enh80359     2   85635600   85636600      4       2  150064       1.7675     0.038569
enh80360     2   85637000   85638000      1       1  150064       2.8371     0.002276
enh80361     2   85637700   85638700      3       1  150064       3.2094   0.00066513
enh80363     2   85644600   85645600      5       2  150064       3.2498   0.00057749
enh80364     2   85646300   85647300      3       2  150064        1.845     0.032516
enh80384     2   85828100   85829100      1       1  150064       1.6695      0.04751
enh80389     2   85839400   85840400      1       1  150064       1.8344       0.0333
enh80391     2   85844600   85845600      1       1  150064       2.0794      0.01879
enh80396     2   85914100   85915100      3       2  150064       2.1934      0.01414
enh80405     2   86000300   86001300      2       1  150064       2.3264    0.0099981
enh80412     2   86055000   86056000      3       2  150064       1.7936     0.036438
enh80450     2   86858500   86859500      2       1  150064       1.9239     0.027186
enh80454     2   87054600   87055600      5       1  150064       2.0761     0.018941
enh80455     2   87058500   87059500      6       2  150064       2.4106    0.0079626
enh80524     2   88929800   88930800      2       1  150064       2.1813      0.01458
enh80525     2   88936900   88937900      1       1  150064       1.6782      0.04665
enh80572     2   96365800   96366800      1       1  150064       2.7962     0.002585
enh80584     2   96813500   96814500      1       1  150064       1.8958      0.02899
enh80585     2   96814500   96815500      2       1  150064       1.8478     0.032316
enh80587     2   96823300   96824300      2       1  150064       2.3458     0.009494
enh80591     2   96868900   96869900      1       1  150064       3.8922    4.966e-05
enh80592     2   96875500   96876500      1       1  150064       3.9123    4.571e-05
enh80607     2   97198400   97199400      3       2  150064       1.9101      0.02806
enh80609     2   97205300   97206300      1       1  150064       1.9382       0.0263
enh80618     2   97351000   97352000      2       1  150064       2.5752    0.0050088
enh80619     2   97353300   97354300      1       1  150064       3.4182    0.0003152
enh80620     2   97425000   97426000      2       1  150064       1.9136     0.027833
enh80623     2   97439500   97440500      1       1  150064       2.1434      0.01604
enh80624     2   97458300   97459300      2       1  150064       2.9304    0.0016928
enh80627     2   97485100   97486100      1       1  150064       1.9413      0.02611
enh80628     2   97498200   97499200      1       1  150064       2.0026      0.02261
enh80629     2   97504800   97505800      1       1  150064       2.0077      0.02234
enh80630     2   97508000   97509000      2       1  150064       1.9093     0.028109
enh80631     2   97521800   97522800      1       1  150064       2.0007      0.02271
enh80632     2   97524900   97525900      1       1  150064       2.0166      0.02187
enh80633     2   97532100   97533100      1       1  150064       2.6807     0.003673
enh80634     2   97540800   97541800      1       1  150064       3.2988    0.0004855
enh80636     2   97548300   97549300      1       1  150064        3.716    0.0001012
enh80640     2   97561300   97562300      6       2  150064       2.3819    0.0086126
enh80641     2   97571700   97572700      6       1  150064       3.6787   0.00011723
enh80642     2   97573100   97574100      4       1  150064         3.47   0.00026018
enh80643     2   97577300   97578300      4       1  150064       3.7098   0.00010373
enh80645     2   97593300   97594300      1       1  150064       3.4016     0.000335
enh80646     2   97599000   97600000      3       1  150064         2.01     0.022216
enh80649     2   97622800   97623800      5       2  150064       1.7894     0.036779
enh80653     2   98024600   98025600      3       1  150064       2.8436      0.00223
enh80655     2   98260800   98261800      2       1  150064       2.3703    0.0088868
enh80662     2   98332200   98333200      4       2  150064        2.517    0.0059174
enh80663     2   98336400   98337400      2       1  150064       2.2291     0.012903
enh80669     2   98438600   98439600      3       2  150064       2.3024     0.010658
enh80682     2   98553000   98554000      1       1  150064       2.8963     0.001888
enh80683     2   98567400   98568400      3       2  150064       2.3493    0.0094037
enh80686     2   98583200   98584200      1       1  150064       2.9781      0.00145
enh80687     2   98599400   98600400      3       2  150064       2.7334     0.003134
enh80695     2   98750600   98751600      2       1  150064       2.2184     0.013264
enh80696     2   98758400   98759400      3       2  150064       2.7701    0.0028022
enh80708     2   99010600   99011600      1       1  150064       1.8401      0.03288
enh80710     2   99028800   99029800      1       1  150064        1.811      0.03507
enh80712     2   99053200   99054200      2       1  150064       2.3653    0.0090079
enh80714     2   99058800   99059800      2       1  150064       1.6848     0.046015
enh80715     2   99063300   99064300      4       1  150064       2.1696     0.015019
enh80716     2   99064900   99065900      2       1  150064       1.6915     0.045375
enh80717     2   99068200   99069200      1       1  150064        1.848       0.0323
enh80720     2   99075300   99076300      1       1  150064       1.7947      0.03635
enh80723     2   99079200   99080200      1       1  150064         1.86      0.03144
enh80727     2   99092100   99093100      2       1  150064       1.7027      0.04431
enh80731     2   99104400   99105400      1       1  150064       1.8729      0.03054
enh80733     2   99120900   99121900      1       1  150064       1.8763      0.03031
enh80735     2   99124300   99125300      2       1  150064       1.8007     0.035879
enh80737     2   99222600   99223600      3       1  150064       1.6702     0.047443
enh80748     2   99421700   99422700      3       1  150064       1.7118      0.04347
enh80787     2  100254600  100255600      5       2  150064       2.9849    0.0014183
enh80789     2  100268500  100269500      5       1  150064       3.3259   0.00044066
enh80790     2  100277000  100278000      1       1  150064       2.0517       0.0201
enh80796     2  100364500  100365500      3       1  150064       1.8259     0.033932
enh80800     2  100506900  100507900      1       1  150064       2.3222      0.01011
enh80803     2  100576900  100577900      1       1  150064        1.887      0.02958
enh80827     2  101349900  101350900      6       2  150064       2.3754    0.0087638
enh80828     2  101398100  101399100      3       1  150064       1.8236     0.034106
enh80869     2  101867300  101868300      2       1  150064       1.7233     0.042417
enh80874     2  101916600  101917600      5       2  150064       2.3846    0.0085493
enh80876     2  101943800  101944800      1       1  150064       1.7071       0.0439
enh80877     2  101945900  101946900      1       1  150064       1.7149      0.04318
enh80884     2  101987400  101988400      3       2  150064       1.7018     0.044395
enh80888     2  102050800  102051800      8       2  150064       1.7087     0.043751
enh80963     2  102726800  102727800      8       2  150064       2.8734    0.0020302
enh80964     2  102728200  102729200      3       2  150064       1.8882     0.029497
enh80977     2  103313800  103314800      3       2  150064       2.0456     0.020398
enh80991     2  103838000  103839000      2       1  150064       2.7186    0.0032784
enh80998     2  103923200  103924200      2       1  150064       2.1369     0.016303
enh81024     2  104707900  104708900      3       2  150064       1.9724      0.02428
enh81028     2  104830300  104831300      2       1  150064       2.2049      0.01373
enh81034     2  104991200  104992200      5       1  150064       2.3925    0.0083668
enh81037     2  105049300  105050300      5       2  150064       2.1402      0.01617
enh81105     2  106084600  106085600      2       1  150064       1.6794     0.046533
enh81123     2  106371000  106372000      6       2  150064       1.9135      0.02784
enh81125     2  106376600  106377600      4       1  150064       2.7082    0.0033821
enh81153     2  106478800  106479800      1       1  150064       1.6642      0.04804
enh81189     2  107417200  107418200      1       1  150064       2.9372     0.001656
enh81190     2  107455900  107456900      2       1  150064       2.6312    0.0042539
enh81220     2  108565600  108566600      2       1  150064        2.057     0.019842
enh81241     2  109008000  109009000      6       3  150064       2.0419      0.02058
enh81243     2  109019800  109020800      4       1  150064       2.3583    0.0091788
enh81247     2  109149000  109150000      1       1  150064        1.995      0.02302
enh81255     2  109200100  109201100      4       2  150064       2.1656     0.015173
enh81260     2  109231600  109232600      3       1  150064       1.8293     0.033678
enh81287     2  109644600  109645600      3       2  150064       1.7807     0.037478
enh81319     2  110273300  110274300     10       3  150064       3.4038   0.00033231
enh81320     2  110292800  110293800      1       1  150064       4.1748    1.491e-05
enh81321     2  110357200  110358200      1       1  150064        3.817    6.755e-05
enh81325     2  110363100  110364100      2       1  150064       4.0565   2.4907e-05
enh81326     2  110364100  110365100      2       1  150064       3.9318   4.2148e-05
enh81327     2  110365300  110366300      1       1  150064       3.0332      0.00121
enh81328     2  110366300  110367300      4       2  150064       2.8395    0.0022591
enh81329     2  110368800  110369800      5       3  150064       3.4337   0.00029767
enh81330     2  110374500  110375500      2       1  150064       2.7704    0.0027992
enh81333     2  110416800  110417800      6       2  150064       2.0148     0.021962
enh81342     2  110858800  110859800      3       2  150064       1.9862     0.023508
enh81352     2  111483800  111484800      3       2  150064       1.8113     0.035044
enh81358     2  111503400  111504400      3       2  150064        2.343     0.009564
enh81361     2  111525000  111526000      4       2  150064       2.8407    0.0022507
enh81362     2  111529100  111530100      4       2  150064       2.3416    0.0096007
enh81366     2  111600800  111601800      6       3  150064       1.6819     0.046296
enh81367     2  111603900  111604900      3       1  150064       1.7547     0.039657
enh81371     2  111630900  111631900      1       1  150064       1.8392      0.03294
enh81383     2  111920100  111921100      1       1  150064       1.6997      0.04459
enh81397     2  112252900  112253900      2       1  150064       2.6208    0.0043864
enh81399     2  112374600  112375600      5       3  150064       1.7233     0.042419
enh81405     2  112661400  112662400      3       1  150064       2.0154      0.02193
enh81408     2  112677200  112678200      3       2  150064       2.0374     0.020804
enh81414     2  112743300  112744300      8       2  150064       1.9145      0.02778
enh81415     2  112776900  112777900      4       2  150064       2.0047     0.022497
enh81422     2  112816700  112817700      2       1  150064       2.3757    0.0087583
enh81423     2  112818400  112819400      3       1  150064       2.3042     0.010607
enh81490     2  114634400  114635400      4       2  150064       2.8604    0.0021153
enh81493     2  114651100  114652100     10       3  150064       2.2863      0.01112
enh81498     2  114665200  114666200      2       1  150064       2.1771     0.014736
enh81499     2  114667200  114668200      3       1  150064       2.1529     0.015662
enh81509     2  115179000  115180000      2       1  150064       1.9212     0.027351
enh81544     2  115842900  115843900      5       2  150064       2.1825     0.014537
enh81545     2  115844000  115845000      4       2  150064       2.4854    0.0064704
enh81546     2  115852300  115853300      8       3  150064       2.6745    0.0037421
enh81547     2  115872400  115873400      4       2  150064       2.1307     0.016558
enh81550     2  115889600  115890600      6       2  150064       2.1122     0.017335
enh81561     2  116117600  116118600      3       1  150064       2.1003      0.01785
enh81565     2  116184700  116185700      1       1  150064       2.0208      0.02165
enh81569     2  116281800  116282800      2       1  150064            2     0.022753
enh81570     2  116290600  116291600      2       1  150064        1.869      0.03081
enh81571     2  116300000  116301000      3       2  150064       2.1047     0.017661
enh81572     2  116315800  116316800      3       1  150064       1.6719      0.04727
enh81578     2  116474100  116475100      3       1  150064       1.7385     0.041065
enh81615     2  118372300  118373300      8       2  150064       1.6527     0.049197
enh81617     2  118418700  118419700      4       2  150064       1.9623     0.024862
enh81631     2  118778500  118779500      7       3  150064       1.7809     0.037461
enh81634     2  118842400  118843400      4       2  150064       1.6592     0.048533
enh81638     2  118862700  118863700      1       1  150064       3.1163    0.0009157
enh81639     2  118926000  118927000      3       2  150064       2.3152       0.0103
enh81646     2  119013200  119014200      2       1  150064       2.3751    0.0087712
enh81648     2  119068500  119069500      3       2  150064       2.7741    0.0027677
enh81650     2  119076700  119077700      3       2  150064       2.3288    0.0099347
enh81651     2  119097500  119098500      4       1  150064       2.7551    0.0029342
enh81653     2  119105400  119106400      3       1  150064       2.2929     0.010926
enh81654     2  119120800  119121800      2       1  150064       1.9719     0.024313
enh81658     2  119182200  119183200      3       2  150064       1.9659     0.024657
enh81661     2  119207700  119208700      2       1  150064       1.8863     0.029625
enh81664     2  119234400  119235400      3       2  150064       2.7006    0.0034609
enh81667     2  119256800  119257800      5       3  150064       2.2099     0.013556
enh81668     2  119265400  119266400      4       2  150064       2.3537    0.0092948
enh81671     2  119341700  119342700      1       1  150064       1.8247      0.03402
enh81672     2  119347200  119348200      2       1  150064       2.2724     0.011532
enh81676     2  119401200  119402200      1       1  150064       1.9665      0.02462
enh81678     2  119495300  119496300      2       1  150064       2.5066    0.0060945
enh81679     2  119513000  119514000      3       2  150064        1.982     0.023738
enh81680     2  119526400  119527400      4       2  150064        2.417    0.0078235
enh81688     2  119826400  119827400      5       2  150064       2.7932    0.0026099
enh81697     2  119905100  119906100      2       1  150064       1.6519     0.049275
enh81727     2  120203400  120204400      4       2  150064       1.6806     0.046424
enh81793     2  121044600  121045600      3       1  150064       1.7418     0.040776
enh81795     2  121049400  121050400      2       1  150064       1.8462     0.032429
enh81796     2  121060200  121061200      1       1  150064       1.9742      0.02418
enh81798     2  121124900  121125900     10       2  150064       2.5448    0.0054677
enh81799     2  121130400  121131400      3       1  150064       2.0526     0.020058
enh81800     2  121130800  121131800      6       2  150064       2.4026    0.0081396
enh81801     2  121131300  121132300      6       2  150064       2.0724     0.019114
enh81812     2  121404600  121405600      1       1  150064        1.757      0.03946
enh81817     2  121473700  121474700      4       1  150064       2.1387     0.016232
enh81835     2  121551100  121552100      5       2  150064       1.6676     0.047694
enh81872     2  121819500  121820500      3       1  150064       1.6514     0.049329
enh81877     2  121953800  121954800      3       1  150064        1.845     0.032521
enh81882     2  122229500  122230500      2       1  150064       1.6831     0.046175
enh81883     2  122232300  122233300      2       1  150064       2.1579     0.015469
enh81890     2  122289800  122290800      4       2  150064       2.2455     0.012369
enh81894     2  122323100  122324100      2       1  150064       1.7881      0.03688
enh81916     2  122529600  122530600      4       2  150064       1.7308     0.041743
enh81917     2  122536200  122537200      1       1  150064       2.2271      0.01297
enh81922     2  122568800  122569800      3       2  150064       2.1401     0.016174
enh81929     2  122767300  122768300      3       2  150064       2.4748    0.0066656
enh81935     2  122838900  122839900      2       1  150064       1.8155     0.034721
enh81944     2  123239400  123240400      5       2  150064       2.0785     0.018832
enh81985     2  124944100  124945100      5       2  150064       2.5288     0.005722
enh81988     2  125051000  125052000      5       2  150064       2.1179      0.01709
enh81999     2  125290600  125291600      3       2  150064       2.0266     0.021351
enh82003     2  125368000  125369000      3       2  150064       1.6506     0.049415
enh82011     2  125756100  125757100      2       1  150064       2.0308     0.021136
enh82012     2  125774000  125775000      2       1  150064        1.845     0.032518
enh82021     2  126400400  126401400      4       1  150064       1.8575     0.031619
enh82022     2  126409800  126410800      3       2  150064       2.1449     0.015982
enh82048     2  127536300  127537300      2       1  150064       1.9642     0.024751
enh82053     2  127588900  127589900      3       2  150064       2.3034     0.010628
enh82057     2  127713200  127714200      8       1  150064       1.6666     0.047799
enh82070     2  127843100  127844100      7       3  150064       2.0128      0.02207
enh82071     2  127851700  127852700      2       1  150064       2.3047     0.010592
enh82075     2  127885700  127886700      5       1  150064       2.0111     0.022158
enh82136     2  128613000  128614000      2       1  150064       1.9235     0.027207
enh82167     2  129153300  129154300      9       1  150064       1.9092     0.028119
enh82168     2  129164600  129165600      3       2  150064       2.1719      0.01493
enh82206     2  129931500  129932500      2       1  150064       2.3484    0.0094266
enh82262     2  131622700  131623700      3       2  150064       1.7886     0.036842
enh82263     2  131629600  131630600      5       2  150064       1.7066      0.04395
enh82264     2  131649300  131650300      5       3  150064       2.0822      0.01866
enh82271     2  131724400  131725400      1       1  150064       2.2402      0.01254
enh82274     2  131798300  131799300      1       1  150064        3.423    0.0003097
enh82276     2  131861200  131862200      4       2  150064        3.335   0.00042656
enh82277     2  131864500  131865500      2       1  150064        2.684    0.0036368
enh82280     2  131887000  131888000      2       1  150064        2.517    0.0059177
enh82291     2  133105300  133106300      1       1  150064       1.6687      0.04759
enh82363     2  134837600  134838600      1       1  150064       1.8672      0.03094
enh82364     2  134844300  134845300      3       1  150064       3.2997   0.00048399
enh82365     2  134875700  134876700      2       1  150064       2.7512    0.0029685
enh82366     2  134879500  134880500      2       1  150064       3.1509   0.00081397
enh82369     2  134889000  134890000      1       1  150064       2.7632     0.002862
enh82371     2  134892000  134893000      4       2  150064       3.0353    0.0012014
enh82373     2  134895400  134896400      3       1  150064       3.9695   3.6018e-05
enh82374     2  134897200  134898200      1       1  150064       4.2027    1.319e-05
enh82375     2  134898300  134899300      3       2  150064       3.6291    0.0001422
enh82376     2  134900200  134901200      2       1  150064       3.3207   0.00044901
enh82378     2  134904300  134905300      1       1  150064       1.7945      0.03637
enh82382     2  134921000  134922000      1       1  150064       2.4341     0.007465
enh82431     2  135674200  135675200      1       1  150064       3.0217     0.001257
enh82506     2  137667100  137668100      3       1  150064       1.9091     0.028123
enh82507     2  137674600  137675600      2       1  150064       1.9327     0.026634
enh82558     2  138975100  138976100      2       1  150064       1.6719     0.047274
enh82563     2  139028300  139029300      7       2  150064        1.748     0.040235
enh82572     2  139251900  139252900      3       2  150064       2.5571    0.0052776
enh82577     2  139271400  139272400      2       1  150064        2.082     0.018673
enh82587     2  139481900  139482900      4       2  150064       2.1454      0.01596
enh82598     2  139758000  139759000      2       1  150064        1.695      0.04504
enh82599     2  139802900  139803900      3       1  150064       1.8054     0.035503
enh82602     2  139864800  139865800      5       2  150064        2.101     0.017822
enh82605     2  139991000  139992000      7       2  150064       1.8654     0.031066
enh82625     2  140487500  140488500      2       1  150064       1.7108     0.043561
enh82633     2  140809700  140810700      2       1  150064        2.379    0.0086805
enh82637     2  140943800  140944800      2       1  150064       1.8965     0.028947
enh82638     2  141106200  141107200      4       2  150064       2.6101    0.0045257
enh82639     2  141112700  141113700      6       4  150064       1.6733     0.047132
enh82641     2  141149200  141150200      4       2  150064       3.2555   0.00056601
enh82642     2  141192800  141193800      6       2  150064       2.7357    0.0031126
enh82643     2  141194200  141195200      2       1  150064       2.3638    0.0090445
enh82645     2  141231500  141232500      5       1  150064       1.6538     0.049089
enh82658     2  141722200  141723200     13       2  150064       1.6866     0.045836
enh82663     2  141786400  141787400      1       1  150064       1.9747      0.02415
enh82668     2  141863200  141864200      6       3  150064       2.7775    0.0027391
enh82669     2  141867200  141868200      5       2  150064       3.2626   0.00055193
enh82670     2  141870100  141871100      3       2  150064       2.0877     0.018414
enh82671     2  141927600  141928600      1       1  150064       2.5234     0.005812
enh82687     2  142527800  142528800      3       1  150064        1.731     0.041726
enh82725     2  144053400  144054400      2       1  150064       1.8519     0.032022
enh82748     2  144533300  144534300      1       1  150064       2.5076     0.006078
enh82750     2  144553000  144554000      1       1  150064       3.0219     0.001256
enh82751     2  144565400  144566400      1       1  150064       2.4016     0.008162
enh82755     2  144590300  144591300      3       1  150064       2.8902     0.001925
enh82757     2  144649200  144650200      2       1  150064       2.5748    0.0050144
enh82761     2  144710800  144711800      3       1  150064       2.8618     0.002106
enh82769     2  144857300  144858300      1       1  150064       2.1594      0.01541
enh82771     2  144914300  144915300      1       1  150064       2.0294      0.02121
enh82781     2  145028700  145029700      2       1  150064       2.4279    0.0075937
enh82789     2  145129100  145130100      2       1  150064         2.57    0.0050854
enh82791     2  145169800  145170800      1       1  150064       3.4481    0.0002823
enh82792     2  145182200  145183200      2       1  150064       2.3847    0.0085468
enh82793     2  145184400  145185400      2       1  150064       3.1832   0.00072837
enh82796     2  145201700  145202700      1       1  150064       4.3878    5.724e-06
enh82799     2  145214200  145215200      3       1  150064       4.0622   2.4309e-05
enh82801     2  145218800  145219800      2       1  150064       3.4822   0.00024867
enh82808     2  145282500  145283500      1       1  150064       1.8418      0.03275
enh82830     2  145779700  145780700      3       1  150064        1.722     0.042533
enh82840     2  146296000  146297000      1       1  150064       2.1738      0.01486
enh82845     2  146401800  146402800      3       2  150064       2.6976    0.0034923
enh82846     2  146426500  146427500      1       1  150064         5.53    1.601e-08
enh82853     2  146676300  146677300      2       1  150064       1.8994     0.028755
enh82854     2  146688300  146689300      1       1  150064       2.1622       0.0153
enh82877     2  147574800  147575800      2       1  150064       3.8143   6.8296e-05
enh82878     2  147578800  147579800      2       1  150064       4.3816   5.8918e-06
enh82881     2  147624700  147625700      3       2  150064       3.8737   5.3602e-05
enh82883     2  147674400  147675400      1       1  150064       2.3878     0.008475
enh82885     2  147751400  147752400      2       1  150064       2.6749    0.0037373
enh82891     2  147818500  147819500      6       2  150064       1.7643     0.038839
enh82892     2  147851400  147852400      3       1  150064       1.9172     0.027605
enh82893     2  147891000  147892000      2       1  150064       1.6471     0.049768
enh82896     2  147952800  147953800      2       1  150064       1.6706     0.047398
enh82910     2  148357900  148358900      1       1  150064       1.7634      0.03892
enh82916     2  148480600  148481600      5       2  150064       2.0947     0.018097
enh82918     2  148531000  148532000      2       1  150064       2.2388     0.012583
enh82921     2  148553400  148554400      1       1  150064       2.8224     0.002383
enh82924     2  148607200  148608200      4       2  150064       3.0923   0.00099306
enh82926     2  148617100  148618100      2       1  150064       2.2004     0.013891
enh82928     2  148620200  148621200      2       1  150064       1.6453     0.049952
enh82929     2  148626800  148627800      2       1  150064       2.2105     0.013534
enh82930     2  148627600  148628600      2       1  150064       2.2233     0.013097
enh82931     2  148633200  148634200      1       1  150064       2.3904     0.008414
enh82935     2  148645800  148646800      3       2  150064       1.8045     0.035575
enh82936     2  148734800  148735800      1       1  150064        1.891      0.02931
enh82946     2  148815600  148816600      2       1  150064       1.8172     0.034591
enh82947     2  148839400  148840400      3       2  150064       2.1737     0.014865
enh82951     2  149040700  149041700      3       2  150064       2.9896    0.0013967
enh82952     2  149055200  149056200      3       2  150064       2.2032     0.013791
enh82954     2  149105300  149106300      1       1  150064       2.6417     0.004125
enh82955     2  149119300  149120300      4       2  150064        2.146     0.015938
enh82957     2  149258800  149259800      1       1  150064       2.4484     0.007175
enh82960     2  149276400  149277400      2       1  150064        1.695     0.045041
enh82963     2  149312100  149313100      5       2  150064       3.0324    0.0012131
enh82964     2  149335200  149336200      4       2  150064       1.8196     0.034409
enh82966     2  149344000  149345000      4       2  150064       3.0865    0.0010125
enh82970     2  149403800  149404800      3       1  150064       1.7192     0.042789
enh82983     2  149509700  149510700      6       3  150064       1.8438     0.032607
enh82995     2  149684700  149685700      3       2  150064       2.2262     0.012999
enh83002     2  149862500  149863500      1       1  150064       2.4119     0.007934
enh83006     2  149888500  149889500      1       1  150064       3.0599     0.001107
enh83016     2  150015300  150016300      3       2  150064        1.702     0.044381
enh83021     2  150073200  150074200      4       2  150064       2.1238     0.016844
enh83028     2  150220200  150221200      3       2  150064       2.0045     0.022507
enh83042     2  150343800  150344800      6       2  150064       2.3431    0.0095622
enh83044     2  150346300  150347300      4       1  150064       1.7301     0.041806
enh83046     2  150363400  150364400      4       2  150064       2.2911     0.010978
enh83047     2  150453600  150454600      3       2  150064       2.2572     0.011997
enh83048     2  150454100  150455100      2       1  150064       1.8433     0.032646
enh83051     2  150587100  150588100      6       1  150064       1.9556     0.025255
enh83052     2  150590400  150591400      1       1  150064       2.0191      0.02174
enh83065     2  150982400  150983400      2       1  150064       1.7862     0.037035
enh83072     2  151177900  151178900      2       1  150064       2.2209     0.013179
enh83076     2  151232700  151233700      2       1  150064       1.8048     0.035552
enh83140     2  152354300  152355300      1       1  150064        2.957     0.001553
enh83142     2  152402300  152403300      2       1  150064       1.8467     0.032394
enh83155     2  152725500  152726500      2       1  150064       2.0537     0.020002
enh83171     2  152929700  152930700      6       3  150064       1.8981     0.028839
enh83175     2  153030400  153031400      3       2  150064       3.1252   0.00088831
enh83179     2  153056900  153057900      1       1  150064        3.074     0.001056
enh83180     2  153194900  153195900      2       1  150064       1.6989     0.044667
enh83181     2  153197200  153198200      4       2  150064       2.3338    0.0098023
enh83184     2  153228600  153229600      6       2  150064        2.457    0.0070057
enh83185     2  153232600  153233600      6       3  150064       2.4765    0.0066346
enh83190     2  153249800  153250800      5       2  150064       2.4043    0.0081009
enh83198     2  153277000  153278000      1       1  150064       2.4169     0.007827
enh83200     2  153282400  153283400      4       2  150064       2.3737    0.0088057
enh83202     2  153286200  153287200      1       1  150064       2.6666     0.003831
enh83214     2  153323500  153324500      3       1  150064       1.7491     0.040137
enh83228     2  153433400  153434400      2       1  150064       2.0597     0.019713
enh83232     2  153504500  153505500      4       2  150064       1.8088      0.03524
enh83235     2  153577000  153578000      2       1  150064        2.911    0.0018013
enh83236     2  153618400  153619400      2       1  150064       3.9656   3.6599e-05
enh83237     2  153731400  153732400      6       4  150064       2.8968    0.0018852
enh83281     2  155078000  155079000      2       1  150064       2.1218     0.016927
enh83282     2  155096800  155097800      3       2  150064       2.1878     0.014342
enh83293     2  155337200  155338200      2       1  150064        2.003     0.022588
enh83299     2  155438600  155439600      1       1  150064       1.7215      0.04258
enh83312     2  155825700  155826700      3       1  150064       3.7354   9.3693e-05
enh83313     2  155848800  155849800      1       1  150064       2.3737     0.008805
enh83314     2  155910900  155911900      4       2  150064       2.8877    0.0019403
enh83315     2  155956000  155957000      3       2  150064       4.3736   6.1118e-06
enh83316     2  156010400  156011400      2       1  150064       3.2137   0.00065511
enh83318     2  156044800  156045800      6       4  150064       2.0677     0.019332
enh83321     2  156271700  156272700      2       1  150064       1.7532     0.039786
enh83337     2  156877500  156878500      6       3  150064       1.7078     0.043835
enh83368     2  157403100  157404100      3       2  150064       1.7636     0.038897
enh83377     2  157515100  157516100      4       2  150064       2.0347     0.020941
enh83380     2  157541300  157542300      2       1  150064       1.9318     0.026691
enh83382     2  157557600  157558600      4       2  150064       1.9974     0.022892
enh83420     2  158628400  158629400      1       1  150064       1.6733      0.04713
enh83448     2  158858700  158859700      4       2  150064        2.608    0.0045533
enh83450     2  158867700  158868700      4       2  150064       1.9431     0.026002
enh83454     2  158976900  158977900      3       2  150064       2.1871     0.014368
enh83461     2  159099200  159100200      5       2  150064       1.7947     0.036352
enh83463     2  159173700  159174700      5       3  150064       2.5034    0.0061496
enh83464     2  159200100  159201100      4       2  150064       2.0453     0.020412
enh83465     2  159207000  159208000     11       5  150064       1.8224     0.034196
enh83466     2  159216000  159217000      3       2  150064        2.468    0.0067942
enh83468     2  159260100  159261100      3       2  150064       2.0096     0.022237
enh83470     2  159282200  159283200      6       2  150064       2.1566     0.015519
enh83471     2  159316600  159317600      3       2  150064       3.0981   0.00097372
enh83475     2  159326600  159327600      3       2  150064       2.3193     0.010191
enh83477     2  159333500  159334500      1       1  150064       3.0841     0.001021
enh83478     2  159341100  159342100      5       2  150064        1.803     0.035691
enh83479     2  159342900  159343900      4       2  150064       2.8311    0.0023193
enh83482     2  159349500  159350500      5       2  150064       2.1029     0.017735
enh83485     2  159359200  159360200      5       2  150064       3.2452   0.00058689
enh83487     2  159363400  159364400      2       1  150064       3.1839   0.00072655
enh83488     2  159366500  159367500      4       2  150064       1.8071     0.035376
enh83489     2  159369200  159370200      4       2  150064       2.8934    0.0019054
enh83490     2  159387800  159388800      4       2  150064       2.1385      0.01624
enh83554     2  160373000  160374000      1       1  150064       2.9792     0.001445
enh83555     2  160381500  160382500      2       1  150064       2.5852    0.0048656
enh83556     2  160403100  160404100      1       1  150064       2.7902     0.002634
enh83557     2  160413900  160414900      1       1  150064       2.4335     0.007477
enh83559     2  160456900  160457900      2       1  150064       1.7557      0.03957
enh83560     2  160462000  160463000      5       2  150064       3.0711    0.0010662
enh83561     2  160462500  160463500      6       3  150064       2.9034    0.0018458
enh83562     2  160463500  160464500      2       1  150064       1.9649     0.024715
enh83563     2  160466300  160467300      4       2  150064       2.6527    0.0039921
enh83564     2  160468400  160469400      2       1  150064       2.9327      0.00168
enh83565     2  160474300  160475300      2       1  150064       3.4676   0.00026257
enh83566     2  160476400  160477400      3       2  150064       1.7009     0.044483
enh83568     2  160566900  160567900      5       2  150064       2.1417     0.016107
enh83570     2  160643700  160644700      4       2  150064       3.4895   0.00024195
enh83573     2  160748400  160749400      2       1  150064       1.7573     0.039436
enh83586     2  161014300  161015300      5       2  150064       2.0187     0.021762
enh83587     2  161036800  161037800      5       3  150064       1.9752      0.02412
enh83589     2  161064200  161065200      2       1  150064       2.0777     0.018867
enh83603     2  161201400  161202400      3       2  150064       1.9094     0.028103
enh83612     2  161236600  161237600      3       2  150064       1.9082     0.028185
enh83641     2  161503200  161504200      3       1  150064       1.8889     0.029451
enh83645     2  161560200  161561200      4       2  150064       1.6628     0.048171
enh83673     2  162018200  162019200      1       1  150064       2.3141      0.01033
enh83677     2  162046100  162047100      3       2  150064        1.932      0.02668
enh83690     2  162369700  162370700      4       2  150064       1.7163     0.043053
enh83693     2  162493800  162494800      1       1  150064       1.7308      0.04174
enh83698     2  162854700  162855700      2       1  150064       3.0845    0.0010196
enh83699     2  162858500  162859500      3       2  150064       3.1137    0.0009239
enh83700     2  162865600  162866600      4       2  150064       3.9258   4.3216e-05
enh83701     2  162884700  162885700      2       1  150064       2.7702    0.0028009
enh83702     2  162887600  162888600      4       2  150064       3.2828   0.00051391
enh83703     2  162893300  162894300      2       1  150064       2.3103     0.010435
enh83733     2  163933600  163934600      3       1  150064       1.6574     0.048717
enh83746     2  164454200  164455200      4       2  150064       1.9435     0.025981
enh83747     2  164457600  164458600      2       1  150064       2.3011     0.010694
enh83762     2  164521000  164522000      1       1  150064       1.8013      0.03583
enh83766     2  164551000  164552000      2       1  150064        1.874     0.030464
enh83771     2  164573800  164574800      3       2  150064       1.6894      0.04557
enh83774     2  164593800  164594800      1       1  150064       1.7282      0.04198
enh83827     2  165970600  165971600      1       1  150064       1.6512      0.04935
enh83828     2  165997800  165998800      1       1  150064       1.6875      0.04575
enh83881     2  166653500  166654500      7       3  150064       2.0995     0.017888
enh83884     2  166700300  166701300      3       2  150064       3.4903   0.00024128
enh83885     2  166703000  166704000      3       2  150064       2.1797     0.014639
enh83889     2  166810900  166811900      2       1  150064       3.2935   0.00049468
enh83903     2  167351000  167352000      4       2  150064       3.2406   0.00059635
enh83911     2  167511800  167512800      4       2  150064       1.7013     0.044447
enh83914     2  167632200  167633200      2       1  150064       1.7793     0.037599
enh83919     2  167748200  167749200      1       1  150064       2.9631     0.001523
enh83920     2  167814200  167815200      2       1  150064       1.7094     0.043688
enh83923     2  167844000  167845000      4       2  150064       1.9028     0.028533
enh83944     2  168241500  168242500      3       2  150064       1.9246     0.027139
enh83965     2  168440900  168441900      4       2  150064        2.871    0.0020457
enh83966     2  168463600  168464600      4       2  150064       2.3091      0.01047
enh83971     2  168605800  168606800      1       1  150064       2.2845      0.01117
enh83977     2  168649100  168650100      4       1  150064       1.9194     0.027466
enh83982     2  168736900  168737900      5       2  150064       2.5143    0.0059626
enh83983     2  168802300  168803300      2       1  150064       2.2673     0.011687
enh84020     2  169315400  169316400      3       2  150064       2.2001     0.013901
enh84031     2  169374600  169375600      3       1  150064        1.888     0.029515
enh84032     2  169377500  169378500      2       1  150064       1.8727     0.030553
enh84033     2  169382100  169383100      3       1  150064       2.5506    0.0053772
enh84034     2  169386100  169387100      3       1  150064       1.7742     0.038014
enh84035     2  169390900  169391900      5       3  150064       3.0722    0.0010625
enh84046     2  169459500  169460500      1       1  150064       2.4821     0.006531
enh84047     2  169482200  169483200      4       2  150064       3.0976   0.00097563
enh84050     2  169491900  169492900      4       2  150064       3.3361   0.00042479
enh84051     2  169495500  169496500      3       1  150064        2.075     0.018993
enh84052     2  169497300  169498300      9       4  150064       3.5247   0.00021198
enh84060     2  169542200  169543200      3       2  150064       1.8856     0.029671
enh84063     2  169587400  169588400      3       2  150064       2.1367     0.016311
enh84073     2  169666500  169667500      1       1  150064       2.4238      0.00768
enh84074     2  169701600  169702600      3       1  150064       1.6964     0.044903
enh84083     2  169861200  169862200      3       2  150064       2.0053     0.022463
enh84085     2  169872000  169873000      5       2  150064       2.0523     0.020073
enh84150     2  171139100  171140100      6       2  150064       1.9669     0.024596
enh84174     2  171508100  171509100      2       1  150064       1.9028     0.028532
enh84185     2  171633700  171634700      4       1  150064        1.867     0.030953
enh84187     2  171668700  171669700      1       1  150064       1.9777      0.02398
enh84197     2  171830900  171831900      1       1  150064       1.8782      0.03018
enh84204     2  171943300  171944300      2       1  150064       2.5562    0.0052908
enh84208     2  171991000  171992000      3       1  150064         2.14     0.016177
enh84219     2  172037900  172038900      6       2  150064       1.8628     0.031245
enh84227     2  172128000  172129000      3       1  150064       2.4973    0.0062564
enh84254     2  172558200  172559200      5       3  150064        2.381    0.0086319
enh84256     2  172619600  172620600      5       1  150064       4.2655   9.9723e-06
enh84259     2  172650300  172651300      2       1  150064       3.8523   5.8506e-05
enh84260     2  172654600  172655600      3       2  150064       3.3947   0.00034357
enh84264     2  172865400  172866400      7       2  150064       3.5524   0.00019089
enh84265     2  172877300  172878300      3       2  150064       3.3925   0.00034624
enh84281     2  173138400  173139400      3       2  150064       2.3827    0.0085926
enh84282     2  173148900  173149900      3       1  150064       2.0688     0.019284
enh84310     2  173539200  173540200      1       1  150064       2.6686     0.003808
enh84321     2  173829300  173830300      1       1  150064       1.9822      0.02373
enh84332     2  173967700  173968700      3       2  150064       2.8157    0.0024336
enh84333     2  173996700  173997700      4       2  150064       2.8268    0.0023508
enh84334     2  174000100  174001100      3       2  150064       2.5849      0.00487
enh84339     2  174058300  174059300      5       3  150064       1.9098     0.028076
enh84341     2  174091900  174092900      4       2  150064       2.1194     0.017029
enh84397     2  174805200  174806200      6       3  150064       1.8803     0.030032
enh84398     2  174814700  174815700      4       1  150064       2.0412     0.020615
enh84399     2  174823900  174824900      4       2  150064       1.6724     0.047225
enh84400     2  174825400  174826400      6       3  150064       2.7215    0.0032496
enh84406     2  174878800  174879800      2       1  150064       1.7088     0.043747
enh84410     2  174892400  174893400      4       2  150064       1.7098     0.043648
enh84415     2  174918700  174919700      3       1  150064       2.8179    0.0024172
enh84417     2  174927100  174928100      2       1  150064       2.2485     0.012273
enh84418     2  174936400  174937400      4       2  150064       2.5067     0.006094
enh84421     2  174971100  174972100      4       2  150064       1.7804     0.037506
enh84422     2  174981000  174982000      1       1  150064       2.2998      0.01073
enh84423     2  174987700  174988700      2       1  150064       2.0252     0.021423
enh84424     2  174996200  174997200      4       2  150064       2.3119     0.010391
enh84425     2  175018400  175019400      2       1  150064       2.2438     0.012424
enh84426     2  175025000  175026000      3       2  150064       3.1999   0.00068744
enh84427     2  175041500  175042500      1       1  150064       2.2454      0.01237
enh84429     2  175062000  175063000      4       2  150064       3.1742   0.00075113
enh84436     2  175163600  175164600      4       2  150064       3.4914   0.00024025
enh84438     2  175210800  175211800      4       2  150064       3.1527   0.00080896
enh84439     2  175258600  175259600      2       1  150064       3.0919   0.00099448
enh84444     2  175411200  175412200      4       2  150064       2.5524    0.0053499
enh84456     2  175615400  175616400      4       2  150064       1.9811     0.023792
enh84457     2  175626800  175627800      3       1  150064       1.9893     0.023332
enh84458     2  175628700  175629700      3       2  150064       1.9024     0.028562
enh84460     2  175636500  175637500      3       1  150064       1.6477     0.049707
enh84461     2  175643300  175644300      1       1  150064       3.0873      0.00101
enh84479     2  175753200  175754200      1       1  150064       2.6396      0.00415
enh84488     2  175816800  175817800      1       1  150064       2.1397      0.01619
enh84506     2  175892600  175893600      4       2  150064       1.6482     0.049657
enh84523     2  176385100  176386100      3       1  150064       1.8255      0.03396
enh84543     2  176748500  176749500      4       2  150064       2.3691    0.0089152
enh84547     2  177156000  177157000      2       1  150064       1.8023     0.035745
enh84548     2  177157700  177158700      2       1  150064       2.0204     0.021671
enh84549     2  177161400  177162400      2       1  150064       2.0144     0.021985
enh84551     2  177181800  177182800      2       1  150064        1.916     0.027683
enh84655     2  179089700  179090700      3       1  150064       1.7311     0.041714
enh84657     2  179120700  179121700      1       1  150064       2.0193      0.02173
enh84658     2  179136500  179137500      1       1  150064       1.7273      0.04206
enh84716     2  180295100  180296100      7       2  150064       1.9503      0.02557
enh84717     2  180299400  180300400      2       1  150064       2.8607    0.0021138
enh84719     2  180310800  180311800      4       2  150064       3.2546   0.00056773
enh84720     2  180311800  180312800      5       3  150064       3.7576   8.5773e-05
enh84721     2  180325300  180326300      5       3  150064       3.8148   6.8155e-05
enh84722     2  180334600  180335600      9       4  150064       3.7776   7.9184e-05
enh84741     2  180831700  180832700      4       1  150064       4.1313   1.8036e-05
enh84742     2  180852400  180853400      3       1  150064       3.4152   0.00031862
enh84743     2  180856200  180857200      2       1  150064       3.4455   0.00028496
enh84744     2  180859900  180860900      2       1  150064       1.8151     0.034758
enh84745     2  180864900  180865900      2       1  150064       2.6308    0.0042587
enh84746     2  180868300  180869300      9       4  150064       2.0403      0.02066
enh84748     2  180872000  180873000      7       3  150064       3.1971    0.0006941
enh84750     2  180922100  180923100      4       2  150064       1.9909     0.023246
enh84753     2  180990100  180991100      1       1  150064       3.4796    0.0002511
enh84754     2  180994300  180995300      8       4  150064       2.2574      0.01199
enh84757     2  181044700  181045700      6       3  150064       2.6204    0.0043909
enh84770     2  181455500  181456500      2       1  150064       1.7404     0.040897
enh84824     2  182655400  182656400      3       2  150064       2.0075     0.022346
enh84830     2  182737200  182738200      2       1  150064       1.6457     0.049915
enh84838     2  182974900  182975900      4       2  150064       2.5068    0.0060916
enh84851     2  183451400  183452400      3       1  150064       2.8055    0.0025122
enh84852     2  183452400  183453400      3       2  150064       1.7102     0.043612
enh84854     2  183460400  183461400      1       1  150064       1.6867      0.04583
enh84861     2  183579400  183580400      2       1  150064       2.4001    0.0081953
enh84880     2  183875100  183876100      3       2  150064       3.0092    0.0013096
enh84907     2  184273300  184274300      5       3  150064       1.9819     0.023743
enh84922     2  184506800  184507800      8       2  150064       1.9541     0.025343
enh84925     2  184860000  184861000      2       1  150064       2.0049     0.022487
enh84935     2  185431200  185432200      1       1  150064       1.8602      0.03143
enh84936     2  185509000  185510000      2       1  150064       2.1602     0.015378
enh84937     2  185598600  185599600      3       2  150064       3.5717   0.00017734
enh84940     2  185679000  185680000      3       1  150064       2.1766     0.014756
enh84941     2  185689200  185690200      2       1  150064       1.7749     0.037958
enh84942     2  185695800  185696800      4       2  150064       1.8364     0.033152
enh84944     2  185740000  185741000      1       1  150064       4.6372    1.766e-06
enh84945     2  185770800  185771800      2       1  150064       3.3438   0.00041318
enh84946     2  185835900  185836900      1       1  150064       2.7599     0.002891
enh84947     2  185870000  185871000      3       2  150064       2.9781    0.0014503
enh84950     2  186004600  186005600      1       1  150064       2.1331      0.01646
enh85032     2  188383800  188384800      1       1  150064       2.0842      0.01857
enh85034     2  188390800  188391800      4       2  150064       1.7682     0.038518
enh85039     2  188419000  188420000      2       1  150064       1.9497     0.025604
enh85048     2  188532600  188533600      1       1  150064       1.7312      0.04171
enh85056     2  188584200  188585200      3       2  150064       2.1767     0.014751
enh85057     2  188614600  188615600      1       1  150064       2.9604     0.001536
enh85062     2  188841500  188842500      1       1  150064       1.8504      0.03213
enh85067     2  188895200  188896200      6       2  150064       1.9788     0.023918
enh85071     2  188915500  188916500      6       2  150064       1.8126     0.034943
enh85075     2  189010400  189011400      4       2  150064       1.6568     0.048782
enh85082     2  189082500  189083500      4       2  150064       2.7523    0.0029587
enh85083     2  189114000  189115000      3       2  150064        1.767     0.038612
enh85086     2  189143900  189144900      1       1  150064       3.5674    0.0001803
enh85087     2  189149100  189150100      7       3  150064       1.7181     0.042892
enh85089     2  189163900  189164900      5       2  150064       2.0378     0.020786
enh85090     2  189166800  189167800      5       2  150064        2.219     0.013244
enh85093     2  189172800  189173800      7       3  150064       2.2083     0.013611
enh85097     2  189191800  189192800      2       1  150064       2.6536     0.003982
enh85098     2  189193700  189194700      4       2  150064       3.0682    0.0010766
enh85103     2  189208500  189209500      2       1  150064       2.5902    0.0047962
enh85105     2  189216100  189217100      4       2  150064       1.8682     0.030865
enh85115     2  189260500  189261500      3       2  150064       2.1617     0.015322
enh85117     2  189274800  189275800      5       3  150064       1.7162     0.043059
enh85123     2  189307400  189308400      2       1  150064       2.8398    0.0022572
enh85127     2  189337800  189338800      2       1  150064       2.7616    0.0028756
enh85197     2  191220700  191221700      1       1  150064       1.7229      0.04245
enh85198     2  191277500  191278500      1       1  150064       1.8367      0.03313
enh85202     2  191364500  191365500      4       2  150064        1.799     0.036008
enh85204     2  191400800  191401800      3       2  150064       1.7662     0.038684
enh85220     2  191668200  191669200      4       2  150064       1.7563     0.039521
enh85228     2  191800800  191801800      1       1  150064       1.8984      0.02882
enh85231     2  191885900  191886900      4       2  150064       2.4662    0.0068282
enh85233     2  191897000  191898000      1       1  150064       2.2945      0.01088
enh85234     2  191906000  191907000      1       1  150064       2.1558      0.01555
enh85235     2  191909800  191910800      3       2  150064       2.3977    0.0082491
enh85268     2  192265400  192266400      2       1  150064        2.081     0.018719
enh85308     2  192883800  192884800      2       1  150064         1.75     0.040062
enh85322     2  193406800  193407800      1       1  150064       2.3256      0.01002
enh85324     2  193530100  193531100      2       1  150064       2.2128     0.013456
enh85325     2  193551100  193552100      3       2  150064       2.2785      0.01135
enh85326     2  194005400  194006400      6       1  150064       4.2993   8.5675e-06
enh85327     2  194006800  194007800      5       1  150064       4.0611   2.4423e-05
enh85329     2  194162900  194163900      1       1  150064       2.4372       0.0074
enh85330     2  194168900  194169900      2       1  150064       2.4374    0.0073965
enh85332     2  194190000  194191000      2       1  150064       2.3995    0.0082091
enh85335     2  194368000  194369000     13       1  150064       4.6477   1.6782e-06
enh85336     2  194385600  194386600      3       1  150064       4.9795   3.1879e-07
enh85338     2  194544200  194545200      1       1  150064       1.6459      0.04989
enh85345     2  194951900  194952900      2       1  150064       1.9292     0.026856
enh85346     2  194957300  194958300      1       1  150064       1.9171      0.02761
enh85349     2  195086000  195087000      1       1  150064       2.1299      0.01659
enh85359     2  196170300  196171300      1       1  150064       1.7106      0.04358
enh85368     2  196397300  196398300      4       1  150064       3.4271   0.00030498
enh85369     2  196398600  196399600      3       2  150064       2.4275    0.0076017
enh85370     2  196408500  196409500      2       1  150064       3.3192   0.00045145
enh85371     2  196424000  196425000      3       1  150064        3.563   0.00018331
enh85372     2  196426900  196427900      4       2  150064       2.9518    0.0015797
enh85377     2  196459900  196460900      4       1  150064       1.7159     0.043092
enh85378     2  196465700  196466700      2       1  150064       2.4135    0.0079001
enh85379     2  196467400  196468400      4       2  150064       1.7202     0.042697
enh85388     2  196510700  196511700      2       1  150064       2.1144     0.017242
enh85392     2  196531100  196532100      2       1  150064       2.0309     0.021133
enh85393     2  196548800  196549800      4       2  150064        2.038     0.020773
enh85394     2  196551700  196552700      1       1  150064       2.1163      0.01716
enh85397     2  196561700  196562700      2       1  150064       1.6725     0.047209
enh85399     2  196639600  196640600      2       1  150064       2.3208     0.010149
enh85405     2  196923800  196924800      3       1  150064       3.2109    0.0006615
enh85406     2  196924800  196925800      3       2  150064       2.7481    0.0029972
enh85407     2  196961400  196962400      2       1  150064       1.6877     0.045734
enh85408     2  196965900  196966900      3       1  150064       1.9611     0.024932
enh85409     2  196976600  196977600      3       1  150064       1.8839     0.029786
enh85410     2  196978500  196979500      1       1  150064       2.1625      0.01529
enh85411     2  196988300  196989300      1       1  150064       2.0077      0.02234
enh85412     2  197001100  197002100      1       1  150064       2.0268      0.02134
enh85416     2  197039000  197040000      2       1  150064        1.817     0.034609
enh85424     2  197350500  197351500      3       2  150064        2.001     0.022694
enh85425     2  197382200  197383200      3       2  150064       3.3076   0.00047044
enh85426     2  197392000  197393000      5       3  150064       3.9775   3.4818e-05
enh85435     2  197769400  197770400      5       2  150064       2.3569    0.0092148
enh85441     2  197831600  197832600      3       1  150064       2.6391    0.0041565
enh85442     2  197836200  197837200      3       2  150064       1.9183     0.027538
enh85447     2  197955200  197956200      2       1  150064       2.7055    0.0034098
enh85449     2  198000400  198001400      2       1  150064       2.5369    0.0055913
enh85451     2  198017000  198018000      4       2  150064       2.1824      0.01454
enh85453     2  198029400  198030400      2       1  150064       2.3458    0.0094928
enh85456     2  198144600  198145600      3       1  150064       4.1655   1.5535e-05
enh85457     2  198243100  198244100      1       1  150064       4.7819    8.681e-07
enh85459     2  198295600  198296600      2       1  150064       1.6989     0.044668
enh85460     2  198308200  198309200      1       1  150064        5.405     3.24e-08
enh85471     2  198476700  198477700      3       2  150064       5.5874   1.1522e-08
enh85472     2  198478700  198479700      1       1  150064       1.9758      0.02409
enh85473     2  198484500  198485500      1       1  150064       5.9155    1.654e-09
enh85474     2  198492200  198493200      5       1  150064       2.9932    0.0013802
enh85476     2  198521900  198522900      4       2  150064       5.1526   1.2845e-07
enh85481     2  198540400  198541400      2       1  150064       4.6815   1.4239e-06
enh85482     2  198568600  198569600      1       1  150064       4.1225    1.874e-05
enh85484     2  198721900  198722900      2       1  150064       4.8696   5.5923e-07
enh85487     2  198737800  198738800      2       1  150064       3.7759   7.9729e-05
enh85489     2  198743300  198744300      1       1  150064       5.1723    1.156e-07
enh85490     2  198753600  198754600      2       1  150064       4.2409   1.1133e-05
enh85493     2  198905200  198906200      4       2  150064       3.9855   3.3668e-05
enh85512     2  199878400  199879400      1       1  150064       2.1424      0.01608
enh85513     2  199885000  199886000      5       2  150064       2.4284     0.007583
enh85520     2  199995000  199996000      1       1  150064       3.6681    0.0001222
enh85521     2  199999200  200000200      2       1  150064       4.5717   2.4191e-06
enh85522     2  200028300  200029300      2       1  150064       4.5229   3.0502e-06
enh85523     2  200043200  200044200      3       1  150064       4.5635   2.5155e-06
enh85524     2  200050500  200051500      1       1  150064       4.8974    4.856e-07
enh85525     2  200052700  200053700      1       1  150064       4.0691     2.36e-05
enh85526     2  200055800  200056800      4       2  150064       4.7114   1.2304e-06
enh85528     2  200132700  200133700      2       1  150064         3.74   9.2004e-05
enh85529     2  200199100  200200100      1       1  150064       3.0701      0.00107
enh85531     2  200262700  200263700      3       1  150064       1.7466     0.040351
enh85534     2  200276600  200277600      2       1  150064       3.4618   0.00026826
enh85535     2  200288300  200289300      3       1  150064        3.696   0.00010951
enh85541     2  200435400  200436400      1       1  150064       2.4962     0.006276
enh85552     2  200668900  200669900      4       2  150064       3.5153    0.0002196
enh85553     2  200676200  200677200      1       1  150064       4.2413    1.111e-05
enh85554     2  200700000  200701000      3       2  150064        3.976   3.5047e-05
enh85558     2  200714000  200715000      1       1  150064       5.3052    5.627e-08
enh85560     2  200733400  200734400      3       2  150064       5.6935   6.2246e-09
enh85561     2  200774500  200775500      1       1  150064       7.1749    3.618e-13
enh85562     2  200777800  200778800      4       2  150064       5.6966   6.1128e-09
enh85563     2  200787100  200788100      6       2  150064       5.9093   1.7179e-09
enh85564     2  200792600  200793600      3       2  150064       5.6647   7.3635e-09
enh85565     2  200817700  200818700      2       1  150064       5.8308   2.7575e-09
enh85567     2  200822400  200823400      5       2  150064       5.7679    4.014e-09
enh85569     2  200847800  200848800      6       4  150064       5.4135   3.0905e-08
enh85572     2  200890200  200891200      4       2  150064       3.7224   9.8683e-05
enh85573     2  200904500  200905500      2       1  150064       5.5961   1.0958e-08
enh85574     2  200919600  200920600      2       1  150064        6.014   9.0495e-10
enh85580     2  200995300  200996300      3       2  150064       2.3616    0.0090976
enh85581     2  201001100  201002100      4       2  150064       3.4516   0.00027861
enh85585     2  201056800  201057800      3       1  150064       6.0177    8.843e-10
enh85587     2  201066300  201067300      4       2  150064       5.0037   2.8117e-07
enh85590     2  201087000  201088000      8       5  150064       3.9421   4.0385e-05
enh85592     2  201123800  201124800      3       2  150064       1.6865     0.045849
enh85593     2  201139400  201140400      2       1  150064       4.0852   2.2017e-05
enh85595     2  201174300  201175300      1       1  150064        1.877      0.03026
enh85596     2  201177000  201178000      3       1  150064       2.4396    0.0073514
enh85597     2  201179500  201180500      3       2  150064       2.5797     0.004945
enh85599     2  201185400  201186400      2       1  150064       2.0784     0.018838
enh85610     2  201225500  201226500      2       1  150064       4.7202   1.1779e-06
enh85611     2  201228500  201229500      3       1  150064       4.8698   5.5857e-07
enh85613     2  201232400  201233400      4       2  150064       5.1196   1.5312e-07
enh85614     2  201233600  201234600      3       2  150064       5.6432   8.3439e-09
enh85615     2  201234200  201235200      3       1  150064        5.596   1.0966e-08
enh85616     2  201237200  201238200      2       1  150064       2.5634    0.0051829
enh85617     2  201238400  201239400      1       1  150064       5.3387     4.68e-08
enh85618     2  201241900  201242900      4       2  150064        5.263   7.0867e-08
enh85620     2  201248400  201249400      2       1  150064       3.0275    0.0012328
enh85624     2  201270000  201271000      3       1  150064       3.3255   0.00044135
enh85626     2  201281100  201282100      3       1  150064       3.4849   0.00024619
enh85627     2  201282600  201283600      2       1  150064        2.919    0.0017558
enh85628     2  201289600  201290600      4       2  150064         4.81   7.5471e-07
enh85629     2  201317900  201318900      4       2  150064        3.666   0.00012317
enh85630     2  201334400  201335400      4       2  150064        1.808     0.035305
enh85635     2  201449600  201450600      1       1  150064       1.9686       0.0245
enh85677     2  202118900  202119900      9       4  150064       3.3699   0.00037591
enh85679     2  202124800  202125800      2       1  150064       2.1583     0.015454
enh85692     2  202560700  202561700      5       2  150064       1.6744     0.047023
enh85723     2  202827300  202828300      5       3  150064       2.0115     0.022137
enh85726     2  202842300  202843300      5       1  150064       1.7077     0.043844
enh85758     2  203113500  203114500      1       1  150064       1.7039       0.0442
enh85776     2  203362600  203363600      3       2  150064       1.8342     0.033312
enh85778     2  203452900  203453900      1       1  150064       1.7028       0.0443
enh85779     2  203453800  203454800      4       2  150064       2.0413     0.020608
enh85787     2  203665800  203666800      2       1  150064       1.6616     0.048294
enh85788     2  203670300  203671300      1       1  150064       1.9178      0.02757
enh85791     2  203805000  203806000      6       3  150064        2.209     0.013587
enh85792     2  203830300  203831300      7       3  150064       2.0758     0.018955
enh85794     2  203881900  203882900      3       2  150064       3.0312    0.0012177
enh85798     2  204104900  204105900      2       1  150064       2.6149    0.0044624
enh85799     2  204123200  204124200      2       1  150064       2.4484    0.0071737
enh85801     2  204211700  204212700      3       1  150064       1.7276     0.042027
enh85804     2  204327800  204328800      4       1  150064       2.1728     0.014899
enh85805     2  204349100  204350100      2       1  150064       2.4373    0.0073984
enh85807     2  204374800  204375800      1       1  150064       2.3611     0.009111
enh85809     2  204418300  204419300      1       1  150064       2.8647     0.002087
enh85835     2  204847800  204848800      3       2  150064       1.7396     0.040962
enh85883     2  205837200  205838200      1       1  150064       2.1553      0.01557
enh85898     2  206103400  206104400      2       1  150064       1.7071     0.043904
enh85908     2  206185900  206186900      2       1  150064       2.4038    0.0081136
enh85911     2  206228500  206229500      7       2  150064        3.409   0.00032604
enh85912     2  206232200  206233200      6       2  150064       2.3916    0.0083865
enh85913     2  206252600  206253600      3       1  150064       3.0568    0.0011187
enh85922     2  206360800  206361800      1       1  150064       1.8446      0.03255
enh85925     2  206410300  206411300      2       1  150064       1.7477     0.040258
enh85941     2  206578800  206579800      1       1  150064       2.1306      0.01656
enh85960     2  206713300  206714300      2       1  150064       2.9118    0.0017968
enh85972     2  206939400  206940400      1       1  150064       1.7306      0.04176
enh85973     2  206940900  206941900      3       2  150064       1.7743      0.03801
enh85974     2  206942500  206943500      2       1  150064       2.0254     0.021414
enh85978     2  207058400  207059400      4       2  150064       1.7156      0.04312
enh85985     2  207142500  207143500      2       1  150064       2.4777    0.0066117
enh86000     2  207582500  207583500      5       2  150064       1.7411     0.040836
enh86009     2  207711400  207712400      1       1  150064        2.215      0.01338
enh86022     2  207911100  207912100      2       1  150064        1.793      0.03649
enh86043     2  208014700  208015700      2       1  150064       2.2176     0.013292
enh86044     2  208018600  208019600      5       3  150064       1.7788     0.037638
enh86049     2  208064400  208065400      2       1  150064       2.0703      0.01921
enh86050     2  208079800  208080800      2       1  150064       2.3195     0.010183
enh86052     2  208086800  208087800      3       2  150064       2.2708     0.011578
enh86053     2  208089900  208090900      3       2  150064       2.3381    0.0096897
enh86054     2  208092300  208093300      5       2  150064       1.7754     0.037919
enh86072     2  208234400  208235400      3       2  150064       2.7171    0.0032928
enh86073     2  208249500  208250500      2       1  150064       2.2641     0.011785
enh86076     2  208273600  208274600      3       1  150064       2.5903    0.0047951
enh86077     2  208281500  208282500      2       1  150064       3.0941   0.00098697
enh86084     2  208341000  208342000      4       2  150064       3.3916   0.00034749
enh86085     2  208343900  208344900      5       1  150064       1.6749     0.046974
enh86088     2  208363400  208364400      3       2  150064       2.4476    0.0071898
enh86089     2  208369300  208370300      2       1  150064       2.6081    0.0045524
enh86090     2  208388200  208389200      3       2  150064       4.7358   1.0912e-06
enh86091     2  208391200  208392200      3       2  150064       2.7581    0.0029072
enh86094     2  208402300  208403300      2       1  150064       3.4493     0.000281
enh86099     2  208497400  208498400      2       1  150064       3.4618   0.00026826
enh86148     2  208942900  208943900      3       1  150064       2.0921     0.018217
enh86159     2  209047700  209048700      1       1  150064       1.7304      0.04178
enh86160     2  209050600  209051600      2       1  150064       1.7691     0.038441
enh86162     2  209078200  209079200      1       1  150064       1.8089      0.03523
enh86191     2  209958400  209959400      5       2  150064       1.9316     0.026702
enh86228     2  210464800  210465800      2       1  150064       2.4996    0.0062159
enh86229     2  210478600  210479600      3       2  150064       2.1778     0.014711
enh86236     2  210530700  210531700      1       1  150064       2.3524     0.009327
enh86271     2  211367900  211368900      2       1  150064       1.6503     0.049444
enh86281     2  211485000  211486000      4       2  150064        2.385    0.0085392
enh86298     2  212209200  212210200      4       2  150064       1.7408     0.040859
enh86301     2  212224800  212225800      4       2  150064        1.966     0.024652
enh86304     2  212255300  212256300      2       1  150064       1.9995     0.022776
enh86306     2  212300800  212301800      3       1  150064       2.9135     0.001787
enh86307     2  212319300  212320300      1       1  150064       3.3681    0.0003784
enh86310     2  212352100  212353100      3       2  150064       1.6569     0.048772
enh86324     2  212785800  212786800      3       2  150064       1.7513      0.03995
enh86333     2  213102100  213103100      3       2  150064       1.9335     0.026586
enh86335     2  213225800  213226800      4       2  150064       2.2361     0.012673
enh86337     2  213248200  213249200      1       1  150064        2.934     0.001673
enh86343     2  213551000  213552000      5       3  150064       1.9955     0.022994
enh86361     2  213995800  213996800      2       1  150064       1.9675     0.024565
enh86378     2  214512800  214513800      2       1  150064       1.7938     0.036425
enh86393     2  215314800  215315800      4       1  150064       2.9938    0.0013776
enh86397     2  215571400  215572400      4       2  150064       1.8761     0.030322
enh86451     2  216875800  216876800      5       2  150064       1.6575     0.048708
enh86466     2  217045600  217046600      3       1  150064       2.0171     0.021842
enh86476     2  217171400  217172400      2       1  150064       1.9992     0.022796
enh86487     2  217256700  217257700      1       1  150064       2.4287     0.007576
enh86497     2  217366700  217367700      3       2  150064       2.8024    0.0025361
enh86499     2  217396600  217397600      1       1  150064       2.2004      0.01389
enh86508     2  217430200  217431200      2       1  150064       1.9011     0.028645
enh86510     2  217448900  217449900      3       2  150064       2.1276     0.016683
enh86517     2  217494400  217495400      2       1  150064       3.3427   0.00041486
enh86518     2  217502000  217503000      2       1  150064       1.9028     0.028536
enh86519     2  217508400  217509400      1       1  150064        1.787      0.03697
enh86522     2  217529900  217530900      1       1  150064       2.3264     0.009999
enh86523     2  217543600  217544600      3       1  150064       2.1124     0.017328
enh86530     2  217628000  217629000      2       1  150064       2.0977     0.017967
enh86543     2  217788900  217789900      4       2  150064       2.0073     0.022358
enh86575     2  218461300  218462300      2       1  150064       1.7296     0.041853
enh86587     2  218654400  218655400      5       1  150064       2.5606    0.0052246
enh86609     2  218815600  218816600      3       1  150064        2.189     0.014298
enh86672     2  219945500  219946500      1       1  150064       2.3588     0.009166
enh86678     2  220022100  220023100      1       1  150064       2.8146     0.002442
enh86679     2  220039800  220040800      2       1  150064       3.3886   0.00035125
enh86705     2  220310100  220311100      3       2  150064       3.7707     8.14e-05
enh86709     2  220340100  220341100      3       1  150064         2.09     0.018311
enh86747     2  220795900  220796900      8       1  150064       2.3761     0.008749
enh86748     2  220824900  220825900      5       2  150064        2.048     0.020278
enh86768     2  221574000  221575000      3       2  150064       2.1078     0.017524
enh86778     2  221813600  221814600      2       1  150064       2.0733     0.019075
enh86799     2  222311700  222312700      7       3  150064       1.8064     0.035425
enh86811     2  222383600  222384600      3       2  150064       2.6792      0.00369
enh86813     2  222393600  222394600      4       2  150064       2.8771     0.002007
enh86814     2  222394900  222395900      4       2  150064        2.334    0.0097972
enh86817     2  222407000  222408000      4       1  150064       2.8679    0.0020661
enh86825     2  222465800  222466800      1       1  150064       2.2991      0.01075
enh86834     2  222575800  222576800      3       1  150064       1.8989     0.028792
enh86838     2  222644500  222645500      3       1  150064        2.206     0.013693
enh86842     2  222683200  222684200      1       1  150064       1.8588      0.03153
enh86851     2  222889300  222890300      1       1  150064       1.7883      0.03686
enh86864     2  223233200  223234200      1       1  150064       2.3736     0.008807
enh86885     2  223728100  223729100      2       1  150064       1.6604     0.048413
enh86930     2  224402800  224403800      4       2  150064       1.8459     0.032452
enh86932     2  224427900  224428900      1       1  150064       2.1643      0.01522
enh86976     2  225075700  225076700      4       1  150064       2.5992    0.0046721
enh86979     2  225086100  225087100      1       1  150064       1.7432      0.04065
enh86985     2  225264200  225265200      3       1  150064       2.6498    0.0040264
enh86986     2  225281500  225282500     11       2  150064       2.7839    0.0026858
enh86987     2  225298300  225299300     13       4  150064       2.6853     0.003623
enh86988     2  225319400  225320400      4       2  150064       2.8975    0.0018807
enh86990     2  225349800  225350800      2       1  150064       1.9061     0.028321
enh86991     2  225384900  225385900      2       1  150064       3.4713     0.000259
enh86992     2  225389100  225390100      3       2  150064       1.7816     0.037411
enh86994     2  225397100  225398100      4       2  150064        4.806   7.6996e-07
enh86996     2  225399600  225400600      4       2  150064        3.561   0.00018471
enh86999     2  225410500  225411500      2       1  150064       2.7169    0.0032953
enh87000     2  225412500  225413500      3       2  150064        4.235   1.1426e-05
enh87002     2  225425700  225426700      6       3  150064       3.0012    0.0013445
enh87003     2  225434600  225435600      1       1  150064       1.6773      0.04674
enh87004     2  225436900  225437900      4       2  150064        4.282   9.2614e-06
enh87008     2  225459400  225460400      2       1  150064       2.2744     0.011471
enh87015     2  225774500  225775500      7       3  150064       2.0494     0.020212
enh87025     2  225937000  225938000      5       1  150064       2.4352    0.0074417
enh87027     2  225967900  225968900      5       1  150064       1.8038     0.035628
enh87028     2  225984400  225985400      6       2  150064       1.8353     0.033228
enh87063     2  227306300  227307300      1       1  150064       1.9067      0.02828
enh87066     2  227348900  227349900      6       4  150064       2.0659     0.019421
enh87094     2  227701600  227702600      1       1  150064       1.8145       0.0348
enh87096     2  227727100  227728100      4       1  150064       2.3948    0.0083141
enh87098     2  227733400  227734400      5       2  150064        1.886     0.029647
enh87099     2  227739200  227740200      2       1  150064       2.0421     0.020573
enh87100     2  227772600  227773600      3       1  150064       2.0618     0.019612
enh87103     2  227841600  227842600      2       1  150064       2.0638      0.01952
enh87121     2  228319100  228320100      2       1  150064       2.1636     0.015248
enh87123     2  228329300  228330300      9       5  150064        2.268     0.011664
enh87124     2  228330800  228331800      2       1  150064       2.2141     0.013412
enh87136     2  228435200  228436200      4       2  150064       1.7166     0.043029
enh87150     2  228675800  228676800      2       1  150064       1.6524     0.049225
enh87166     2  229290800  229291800      7       3  150064       5.2903   6.1066e-08
enh87167     2  229303400  229304400      5       3  150064       4.7459   1.0381e-06
enh87168     2  229369100  229370100      5       2  150064       2.5639    0.0051753
enh87201     2  230562600  230563600      3       1  150064       2.6316    0.0042491
enh87220     2  230844800  230845800      1       1  150064        2.353     0.009312
enh87225     2  231094600  231095600      1       1  150064       2.4535     0.007073
enh87227     2  231191200  231192200      3       1  150064       1.9031     0.028515
enh87232     2  231466000  231467000      4       2  150064       2.7809    0.0027101
enh87316     2  232263400  232264400      3       2  150064       1.7419      0.04076
enh87317     2  232264600  232265600      1       1  150064       2.3044       0.0106
enh87326     2  232347400  232348400      4       2  150064       1.8844     0.029753
enh87345     2  232470100  232471100      2       1  150064       1.7846      0.03716
enh87347     2  232480000  232481000      5       2  150064       1.8536     0.031899
enh87355     2  232527800  232528800      2       1  150064       2.2724     0.011531
enh87357     2  232531800  232532800      2       1  150064       2.2746     0.011466
enh87359     2  232538600  232539600      4       2  150064       1.7385     0.041059
enh87360     2  232542200  232543200      5       3  150064       1.7949     0.036334
enh87391     2  232870800  232871800      3       1  150064       1.7645     0.038824
enh87402     2  233061100  233062100      3       1  150064       2.7182    0.0032822
enh87405     2  233095600  233096600      1       1  150064       1.8444      0.03256
enh87419     2  233279200  233280200      3       1  150064       2.4747    0.0066683
enh87421     2  233289800  233290800      2       1  150064       2.6895     0.003578
enh87422     2  233297100  233298100      5       2  150064       2.5456    0.0054541
enh87423     2  233304200  233305200     17       4  150064       2.5187    0.0058893
enh87424     2  233308500  233309500      3       2  150064       1.9571     0.025168
enh87429     2  233451500  233452500      2       1  150064        1.735     0.041372
enh87437     2  233560800  233561800      3       2  150064       4.9199   4.3302e-07
enh87439     2  233640600  233641600      4       2  150064       5.6966   6.1121e-09
enh87440     2  233664000  233665000      2       1  150064       4.5518    2.659e-06
enh87441     2  233702500  233703500      1       1  150064       3.5443    0.0001968
enh87450     2  233914200  233915200      5       1  150064       2.5542    0.0053214
enh87451     2  233916700  233917700      2       1  150064       1.8498     0.032173
enh87453     2  233925600  233926600      3       1  150064       1.8984     0.028824
enh87489     2  234473700  234474700      2       1  150064       1.8139     0.034847
enh87504     2  235044400  235045400      2       1  150064       1.8077     0.035326
enh87530     2  235354800  235355800      3       1  150064       2.1345     0.016401
enh87532     2  235359700  235360700      2       1  150064       1.8324     0.033448
enh87537     2  235437200  235438200      2       1  150064       1.6764     0.046832
enh87545     2  235509500  235510500      6       2  150064       2.1497     0.015788
enh87610     2  236115300  236116300      3       1  150064       1.9559     0.025236
enh87612     2  236123800  236124800      2       1  150064       1.7282     0.041974
enh87613     2  236182200  236183200     11       2  150064       2.1627     0.015281
enh87625     2  236419700  236420700      1       1  150064       2.9263     0.001715
enh87637     2  236471600  236472600      1       1  150064       2.0511      0.02013
enh87646     2  236494300  236495300      5       2  150064       1.8427     0.032685
enh87648     2  236514200  236515200      2       1  150064       1.8384     0.032999
enh87652     2  236543400  236544400      2       1  150064       1.8264     0.033891
enh87653     2  236548700  236549700      4       2  150064       2.3769    0.0087296
enh87682     2  236663500  236664500      1       1  150064       2.5621     0.005202
enh87684     2  236703300  236704300      1       1  150064       1.9305      0.02677
enh87687     2  236744600  236745600      2       1  150064       2.9912    0.0013896
enh87691     2  236812200  236813200      4       2  150064       2.2398     0.012552
enh87692     2  236819600  236820600      5       1  150064       2.2265      0.01299
enh87693     2  236831100  236832100      3       1  150064       1.8105      0.03511
enh87696     2  236897300  236898300      1       1  150064       1.7745      0.03799
enh87719     2  237247100  237248100      3       1  150064       2.4204    0.0077525
enh87720     2  237250200  237251200      4       2  150064       1.9921     0.023179
enh87722     2  237253600  237254600      1       1  150064       2.5592     0.005245
enh87725     2  237306100  237307100      5       2  150064       2.0945      0.01811
enh87726     2  237310700  237311700      1       1  150064       2.2724      0.01153
enh87727     2  237340700  237341700      1       1  150064       2.3587     0.009169
enh87729     2  237393500  237394500      2       1  150064        1.974     0.024191
enh87735     2  237551000  237552000      4       2  150064       2.2977     0.010791
enh87825     2  238603100  238604100      1       1  150064       1.7474      0.04028
enh87844     2  238652100  238653100      8       2  150064       1.8747     0.030416
enh87845     2  238653100  238654100      9       2  150064       1.7161     0.043073
enh87865     2  239107400  239108400      2       1  150064       1.7567     0.039487
enh87866     2  239109900  239110900      5       3  150064        1.647     0.049782
enh87896     2  239930400  239931400      1       1  150064       1.7837      0.03724
enh87987     2  241331600  241332600      7       2  150064       2.1881     0.014333
enh88014     2  241949800  241950800      1       1  150064       1.6691      0.04755
enh88024     2  242155500  242156500      3       2  150064       2.1119     0.017349
enh88052     2  242504500  242505500      1       1  150064       3.0935    0.0009892
enh88057     2  242555800  242556800      4       2  150064       1.8219     0.034235
enh88060     2  242579700  242580700      2       1  150064        2.187     0.014372
enh88062     2  242584600  242585600      3       2  150064       2.7381    0.0030894
enh88067     2  242604400  242605400      2       1  150064       1.8155      0.03472
enh88079     2  242783600  242784600      1       1  150064       1.9926      0.02315
enh88082     2  242805400  242806400      3       1  150064       1.8747     0.030418
enh88083     2  242820200  242821200      4       2  150064       1.6515     0.049323
enh88088     2  242842000  242843000      5       2  150064       1.6772     0.046749
enh88121     3    1331100    1332100      5       2  150064       1.7006     0.044513
enh88130     3    1772500    1773500      4       1  150064       2.3102     0.010438
enh88136     3    2218600    2219600      2       1  150064       2.0206     0.021659
enh88141     3    2390600    2391600      8       2  150064       2.1258     0.016759
enh88144     3    2415400    2416400      3       2  150064       1.8755     0.030362
enh88145     3    2421800    2422800      3       2  150064       1.7467     0.040346
enh88147     3    2461800    2462800      5       2  150064       2.5214     0.005844
enh88148     3    2463000    2464000      6       2  150064       2.4979    0.0062466
enh88151     3    2559000    2560000      3       1  150064        5.207   9.5969e-08
enh88215     3    4348500    4349500      2       1  150064       2.5024    0.0061681
enh88232     3    4574800    4575800      5       2  150064       1.7767      0.03781
enh88239     3    4697300    4698300      5       3  150064       2.7604    0.0028869
enh88246     3    4772000    4773000      3       2  150064       1.6856      0.04594
enh88255     3    4894800    4895800      1       1  150064       2.3182      0.01022
enh88257     3    4948000    4949000      3       1  150064       1.6583     0.048631
enh88270     3    5174100    5175100      5       2  150064       1.7521     0.039875
enh88287     3    5264000    5265000      8       4  150064       2.0631     0.019552
enh88331     3    7267800    7268800      4       1  150064       1.9051     0.028382
enh88349     3    7995300    7996300      3       1  150064       2.4652    0.0068472
enh88371     3    8497700    8498700      1       1  150064       1.9572      0.02516
enh88385     3    8620000    8621000      8       1  150064       1.6545     0.049012
enh88411     3    9034200    9035200      4       2  150064       1.7425     0.040711
enh88422     3    9166400    9167400      2       1  150064       2.2271     0.012969
enh88444     3    9403300    9404300      2       1  150064       2.4557    0.0070301
enh88448     3    9449800    9450800      2       1  150064       2.3792    0.0086755
enh88449     3    9451500    9452500      1       1  150064       2.0714      0.01916
enh88451     3    9455500    9456500      4       2  150064       2.4203    0.0077541
enh88452     3    9463000    9464000      3       1  150064       2.1063     0.017587
enh88453     3    9464600    9465600      3       2  150064       1.6735     0.047116
enh88454     3    9592000    9593000      1       1  150064       2.0944      0.01811
enh88494     3   10235900   10236900      3       1  150064        2.681    0.0036703
enh88495     3   10240300   10241300      2       1  150064       1.7216     0.042573
enh88508     3   10399200   10400200      3       2  150064       3.2298   0.00061938
enh88510     3   10417600   10418600     10       3  150064       3.1925    0.0007052
enh88511     3   10422800   10423800      5       2  150064       3.0642    0.0010912
enh88512     3   10436900   10437900      3       1  150064       3.3372   0.00042317
enh88514     3   10511900   10512900      6       2  150064       2.1677     0.015091
enh88516     3   10593300   10594300      3       1  150064       2.2016     0.013848
enh88517     3   10595200   10596200      4       2  150064       2.8506    0.0021819
enh88522     3   10805700   10806700      3       2  150064       3.6838    0.0001149
enh88541     3   11426900   11427900      2       1  150064       1.8283     0.033751
enh88543     3   11433200   11434200      1       1  150064       2.2728      0.01152
enh88549     3   11517800   11518800      1       1  150064       1.9868      0.02347
enh88556     3   11586500   11587500      1       1  150064       1.7357      0.04131
enh88557     3   11602000   11603000      4       1  150064       1.7225     0.042486
enh88576     3   11685400   11686400      1       1  150064       4.0817    2.235e-05
enh88577     3   11692500   11693500      5       2  150064       2.0323     0.021062
enh88580     3   11702100   11703100      3       1  150064       2.5495    0.0053936
enh88589     3   11826200   11827200      2       1  150064         1.94     0.026187
enh88591     3   11874400   11875400      5       3  150064       2.0181      0.02179
enh88592     3   11886200   11887200      8       1  150064       2.3888    0.0084513
enh88601     3   12066400   12067400      3       2  150064       2.2733     0.011504
enh88603     3   12092800   12093800      2       1  150064        2.387     0.008493
enh88607     3   12125800   12126800      2       1  150064       2.3047     0.010591
enh88617     3   12467700   12468700      4       2  150064         2.39    0.0084248
enh88619     3   12482500   12483500      3       2  150064       3.1767   0.00074483
enh88620     3   12485500   12486500      3       2  150064       3.6089   0.00015378
enh88621     3   12486400   12487400      6       3  150064       2.1171     0.017124
enh88622     3   12512400   12513400      3       2  150064       2.5137    0.0059735
enh88623     3   12520800   12521800      4       1  150064       2.2484     0.012275
enh88624     3   12521300   12522300      4       2  150064       2.1823     0.014543
enh88625     3   12524400   12525400      3       1  150064       1.9132     0.027863
enh88627     3   12549400   12550400      4       2  150064       2.2149     0.013384
enh88628     3   12585300   12586300      2       1  150064        1.912     0.027941
enh88629     3   12586000   12587000      2       1  150064       2.3817    0.0086168
enh88631     3   12601000   12602000      3       1  150064       2.5321    0.0056684
enh88632     3   12603700   12604700      4       1  150064       2.3425    0.0095783
enh88636     3   12671600   12672600      3       2  150064       1.8875     0.029546
enh88639     3   12678800   12679800      2       1  150064        2.729    0.0031768
enh88642     3   12689600   12690600      3       1  150064       1.8254      0.03397
enh88643     3   12697300   12698300      2       1  150064       2.1565     0.015523
enh88647     3   12715600   12716600      4       1  150064       2.3589    0.0091654
enh88648     3   12718900   12719900      2       1  150064       2.7109    0.0033551
enh88650     3   12761000   12762000      2       1  150064       1.7552      0.03961
enh88651     3   12779000   12780000      1       1  150064       2.9513     0.001582
enh88672     3   13021700   13022700      1       1  150064       1.7275      0.04204
enh88675     3   13028000   13029000      1       1  150064       1.6731      0.04715
enh88677     3   13036600   13037600      5       2  150064       1.7541     0.039707
enh88685     3   13083800   13084800      3       2  150064       2.1508     0.015748
enh88689     3   13121600   13122600      4       2  150064        2.403    0.0081305
enh88691     3   13136700   13137700      4       2  150064        2.111     0.017385
enh88702     3   13304000   13305000      5       2  150064       1.8468     0.032391
enh88704     3   13332100   13333100      5       2  150064       3.0892    0.0010036
enh88705     3   13338200   13339200      6       2  150064        1.763     0.038947
enh88706     3   13342500   13343500      1       1  150064       1.7837      0.03724
enh88707     3   13348000   13349000      4       2  150064       2.6043    0.0046034
enh88714     3   13493700   13494700      5       2  150064       2.0119     0.022113
enh88715     3   13515100   13516100      4       2  150064       2.2272     0.012969
enh88767     3   14217100   14218100      5       2  150064       1.8216     0.034258
enh88788     3   14385200   14386200      5       3  150064       1.9138     0.027824
enh88791     3   14408500   14409500      6       4  150064        2.248     0.012288
enh88793     3   14414500   14415500      4       2  150064       1.7889     0.036817
enh88797     3   14441800   14442800      6       2  150064        1.692     0.045319
enh88798     3   14442800   14443800      1       1  150064       1.7653      0.03876
enh88815     3   14538800   14539800      1       1  150064       1.7308      0.04174
enh88816     3   14550600   14551600      3       2  150064       2.6799    0.0036824
enh88817     3   14563200   14564200      4       2  150064       2.3431     0.009561
enh88818     3   14567600   14568600      4       2  150064        2.165     0.015195
enh88822     3   14581800   14582800      5       3  150064       3.7222   9.8747e-05
enh88824     3   14595800   14596800      3       2  150064       2.9466    0.0016066
enh88825     3   14597100   14598100      1       1  150064        2.055      0.01994
enh88828     3   14615700   14616700      1       1  150064       2.6663     0.003835
enh88841     3   14839000   14840000      2       1  150064       1.9769     0.024025
enh88843     3   14855500   14856500      2       1  150064       1.7496     0.040094
enh88850     3   14889800   14890800      4       2  150064       2.0229      0.02154
enh88859     3   14962100   14963100      3       2  150064       2.1015     0.017798
enh88916     3   15767700   15768700      8       2  150064       1.6775     0.046725
enh88939     3   16017700   16018700      4       1  150064       2.2246     0.013055
enh88940     3   16024300   16025300      4       2  150064       1.6832     0.046164
enh88960     3   16440700   16441700      5       2  150064       2.0809      0.01872
enh88973     3   16558100   16559100      2       1  150064         1.85     0.032154
enh88986     3   16712600   16713600      5       3  150064       1.7476      0.04027
enh88987     3   16728400   16729400      1       1  150064        2.711     0.003354
enh88988     3   16735200   16736200      2       1  150064       3.1725   0.00075561
enh88990     3   16765500   16766500      1       1  150064       2.0294      0.02121
enh88991     3   16791200   16792200      5       3  150064       2.1998      0.01391
enh88996     3   16834700   16835700      1       1  150064       2.7297      0.00317
enh88997     3   16841600   16842600      3       1  150064       2.5798    0.0049432
enh88998     3   16843300   16844300      1       1  150064       3.4167    0.0003169
enh88999     3   16851300   16852300      4       2  150064       4.1818   1.4463e-05
enh89000     3   16862200   16863200      7       2  150064       3.6144   0.00015054
enh89001     3   16870200   16871200      6       3  150064       2.5502    0.0053827
enh89002     3   16878700   16879700      2       1  150064       2.6737    0.0037508
enh89004     3   16890700   16891700      4       2  150064       1.7068     0.043928
enh89012     3   16957000   16958000      3       1  150064       3.5601   0.00018534
enh89013     3   16958300   16959300      5       2  150064       4.1512   1.6535e-05
enh89014     3   16959600   16960600      3       1  150064       3.9615    3.724e-05
enh89016     3   16977800   16978800      3       2  150064       2.7808    0.0027113
enh89021     3   17072300   17073300      5       2  150064       1.8184     0.034503
enh89029     3   17129600   17130600      3       2  150064       1.7814     0.037421
enh89032     3   17185200   17186200      1       1  150064       2.8664     0.002076
enh89035     3   17236900   17237900      2       1  150064       3.8841   5.1359e-05
enh89036     3   17357700   17358700      6       2  150064       3.8248    6.543e-05
enh89037     3   17375200   17376200      3       2  150064       4.7517   1.0084e-06
enh89038     3   17398100   17399100      3       1  150064       3.7936   7.4249e-05
enh89039     3   17426800   17427800      6       2  150064       4.4295   4.7227e-06
enh89040     3   17447700   17448700      2       1  150064       3.2012   0.00068429
enh89041     3   17467100   17468100      3       1  150064       1.6472     0.049763
enh89042     3   17473200   17474200      2       1  150064       3.6793   0.00011695
enh89045     3   17580700   17581700      3       1  150064       1.6586     0.048603
enh89046     3   17588200   17589200      2       1  150064       3.8997   4.8159e-05
enh89051     3   17661200   17662200      2       1  150064       4.3834   5.8411e-06
enh89052     3   17666900   17667900      4       1  150064       2.9602     0.001537
enh89053     3   17686500   17687500      2       1  150064       1.6738     0.047088
enh89054     3   17734200   17735200      2       1  150064       4.0494   2.5676e-05
enh89055     3   17771400   17772400      2       1  150064       3.7124   0.00010265
enh89056     3   17781100   17782100      4       1  150064       4.7449   1.0431e-06
enh89057     3   17784800   17785800      4       1  150064         2.91     0.001807
enh89058     3   17801200   17802200      2       1  150064       4.5673   2.4698e-06
enh89059     3   17882100   17883100      2       1  150064       4.1648   1.5584e-05
enh89060     3   17887400   17888400      3       1  150064       4.4535   4.2248e-06
enh89061     3   17936000   17937000      1       1  150064       2.0317      0.02109
enh89062     3   17950000   17951000      6       1  150064       1.7645     0.038826
enh89066     3   17986900   17987900      3       2  150064       2.1101     0.017424
enh89074     3   18144900   18145900      3       2  150064       1.8271     0.033844
enh89082     3   18277100   18278100      6       3  150064       3.0621     0.001099
enh89085     3   18366000   18367000      3       2  150064       2.8595    0.0021217
enh89086     3   18376400   18377400      1       1  150064       1.8291      0.03369
enh89091     3   18414600   18415600      2       1  150064       2.2765     0.011408
enh89160     3   19948600   19949600      1       1  150064       2.2565      0.01202
enh89163     3   20029200   20030200      5       2  150064       2.4063    0.0080572
enh89178     3   20329300   20330300      3       2  150064       1.7041     0.044182
enh89197     3   20958300   20959300      1       1  150064        1.699      0.04466
enh89212     3   21541700   21542700      2       1  150064       1.9928     0.023141
enh89213     3   21543900   21544900      4       2  150064       1.8112     0.035054
enh89220     3   21683300   21684300      5       2  150064        1.893     0.029181
enh89221     3   21686500   21687500      5       2  150064       1.6511     0.049358
enh89222     3   21706600   21707600      3       2  150064       2.0251     0.021429
enh89225     3   21834400   21835400      3       2  150064       1.8148     0.034781
enh89227     3   21956600   21957600     11       3  150064       2.8089    0.0024857
enh89228     3   21960900   21961900     17       3  150064       2.2201     0.013206
enh89249     3   23137100   23138100      2       1  150064       1.9492     0.025634
enh89254     3   23215700   23216700      7       3  150064       2.6645    0.0038549
enh89255     3   23246300   23247300      1       1  150064       1.8886      0.02947
enh89265     3   23382000   23383000      4       2  150064       1.6533     0.049138
enh89313     3   23802500   23803500      1       1  150064       1.7278      0.04201
enh89319     3   23853300   23854300      1       1  150064       2.4984     0.006238
enh89321     3   23863300   23864300      3       2  150064       2.1025     0.017754
enh89336     3   23933700   23934700      3       1  150064       1.7479     0.040239
enh89341     3   23984800   23985800      1       1  150064       1.9312      0.02673
enh89342     3   23989100   23990100      5       2  150064        1.698     0.044755
enh89345     3   24023400   24024400      4       2  150064       3.4196   0.00031359
enh89347     3   24040400   24041400      2       1  150064       2.0099     0.022223
enh89349     3   24142600   24143600      9       2  150064       3.6363   0.00013831
enh89350     3   24143200   24144200      6       2  150064        3.521   0.00021493
enh89353     3   24199900   24200900      4       2  150064       2.2567     0.012014
enh89356     3   24214200   24215200      5       3  150064       4.1781   1.4699e-05
enh89368     3   24522600   24523600      1       1  150064       2.1304      0.01657
enh89369     3   24539600   24540600      3       1  150064        2.389    0.0084479
enh89374     3   24623800   24624800      2       1  150064       2.4564    0.0070178
enh89394     3   25184500   25185500      8       3  150064       1.6697      0.04749
enh89397     3   25197400   25198400      1       1  150064        1.898      0.02885
enh89402     3   25329800   25330800      3       2  150064        2.342    0.0095905
enh89406     3   25365000   25366000      4       1  150064       2.1286     0.016644
enh89407     3   25390300   25391300      3       2  150064        2.175     0.014815
enh89408     3   25391400   25392400      2       1  150064       2.0229      0.02154
enh89420     3   25522000   25523000      3       1  150064       1.9236     0.027202
enh89422     3   25568900   25569900      6       2  150064       2.1372     0.016293
enh89433     3   25789400   25790400      1       1  150064        1.931      0.02674
enh89434     3   25822500   25823500      1       1  150064       2.0353      0.02091
enh89437     3   25833700   25834700      3       1  150064       2.1868     0.014379
enh89546     3   28711900   28712900      6       2  150064        1.765      0.03878
enh89552     3   28832900   28833900      1       1  150064       2.7854     0.002673
enh89555     3   28888000   28889000      2       1  150064       1.8597     0.031467
enh89585     3   29451400   29452400      4       2  150064       3.0084     0.001313
enh89589     3   29471700   29472700      5       2  150064        1.766     0.038695
enh89592     3   29482100   29483100      8       4  150064       1.9267     0.027011
enh89608     3   29696200   29697200      6       3  150064       1.8322     0.033463
enh89610     3   29735900   29736900      4       1  150064       2.4144    0.0078807
enh89612     3   29781300   29782300      1       1  150064       2.7627     0.002866
enh89615     3   29800800   29801800      1       1  150064       3.0275     0.001233
enh89622     3   29909800   29910800      1       1  150064       2.2386      0.01259
enh89624     3   29974800   29975800      5       2  150064       1.7301     0.041808
enh89625     3   30013500   30014500      3       1  150064       1.8457     0.032465
enh89626     3   30046400   30047400      2       1  150064       3.5519   0.00019122
enh89627     3   30048800   30049800      3       1  150064       3.9771   3.4876e-05
enh89628     3   30085000   30086000      5       3  150064        4.825   6.9993e-07
enh89629     3   30100600   30101600      6       2  150064       4.6902   1.3645e-06
enh89630     3   30126400   30127400      8       2  150064       2.6836    0.0036414
enh89631     3   30138900   30139900      2       1  150064       2.2278     0.012947
enh89634     3   30273100   30274100      3       2  150064       1.8928      0.02919
enh89635     3   30287100   30288100      7       3  150064       2.2597     0.011919
enh89636     3   30287900   30288900      1       1  150064       1.8199      0.03439
enh89637     3   30300000   30301000      5       2  150064       2.6499    0.0040253
enh89638     3   30323600   30324600      5       3  150064       2.4395    0.0073537
enh89641     3   30331600   30332600      5       2  150064       2.7368     0.003102
enh89643     3   30373900   30374900      2       1  150064       2.2932     0.010918
enh89645     3   30390800   30391800      5       2  150064       1.8535     0.031905
enh89646     3   30397000   30398000      3       2  150064        1.796     0.036249
enh89647     3   30411700   30412700      3       2  150064        1.827     0.033847
enh89673     3   30722500   30723500      3       2  150064       2.1045     0.017668
enh89691     3   31094900   31095900      2       1  150064       1.7512     0.039954
enh89694     3   31126000   31127000      3       1  150064       1.8108     0.035089
enh89713     3   31391800   31392800      1       1  150064         1.96        0.025
enh89714     3   31402500   31403500      6       2  150064       1.9614     0.024913
enh89716     3   31446900   31447900      3       1  150064       1.8473     0.032349
enh89717     3   31480500   31481500      1       1  150064       2.4513     0.007118
enh89718     3   31503300   31504300      8       3  150064       1.7961     0.036238
enh89720     3   31527200   31528200      8       3  150064       1.9337     0.026577
enh89721     3   31544800   31545800      2       1  150064       2.7674    0.0028254
enh89723     3   31564800   31565800      1       1  150064       2.2032      0.01379
enh89728     3   31589100   31590100      2       1  150064       2.6233    0.0043544
enh89738     3   31713800   31714800      5       2  150064       1.8948     0.029061
enh89770     3   31970000   31971000      7       2  150064       1.6705     0.047411
enh89771     3   31976000   31977000      3       1  150064       2.4676    0.0068009
enh89775     3   31993500   31994500      4       2  150064       1.9057     0.028342
enh89782     3   32020000   32021000      3       1  150064       2.4148     0.007872
enh89783     3   32044500   32045500      2       1  150064       3.1636   0.00077921
enh89795     3   32345100   32346100      2       1  150064       2.4115    0.0079441
enh89797     3   32352900   32353900      4       2  150064       2.1792     0.014659
enh89855     3   32886900   32887900      4       2  150064       1.9388     0.026264
enh89857     3   32888400   32889400      5       3  150064       1.8043     0.035592
enh89875     3   33015000   33016000      5       2  150064        1.945      0.02589
enh89881     3   33173500   33174500      2       1  150064       2.6213    0.0043794
enh89882     3   33185400   33186400      5       2  150064       1.7024     0.044342
enh89888     3   33401500   33402500      1       1  150064       2.2253      0.01303
enh89890     3   33413700   33414700      1       1  150064       3.0412     0.001178
enh89892     3   33467300   33468300      4       2  150064        2.981    0.0014365
enh89893     3   33468300   33469300      4       2  150064       2.3985    0.0082306
enh89894     3   33470000   33471000      2       1  150064       2.8559    0.0021457
enh89895     3   33472800   33473800      2       1  150064       3.1439   0.00083346
enh89897     3   33483000   33484000      6       3  150064       2.7076    0.0033882
enh89898     3   33489400   33490400      5       2  150064       2.7377    0.0030933
enh89899     3   33563200   33564200      2       1  150064       1.6735     0.047117
enh89900     3   33599500   33600500      1       1  150064       1.7529      0.03981
enh89903     3   33652500   33653500      1       1  150064       1.8993      0.02876
enh89907     3   33696100   33697100      2       1  150064       1.8818     0.029929
enh89935     3   34053300   34054300      4       2  150064       2.5003    0.0062049
enh89944     3   34295800   34296800      2       1  150064        1.798     0.036087
enh89951     3   34447800   34448800      1       1  150064        1.818      0.03453
enh89952     3   34608500   34609500      3       2  150064       1.9336     0.026583
enh89953     3   34681100   34682100      6       2  150064       2.3722    0.0088419
enh89954     3   34773000   34774000      6       3  150064       1.7439     0.040592
enh89955     3   34822400   34823400      7       3  150064       1.7617      0.03906
enh89957     3   34880800   34881800      5       2  150064       2.4135    0.0079001
enh89963     3   34961800   34962800      1       1  150064       2.4112     0.007951
enh89965     3   35045200   35046200      4       1  150064       3.4337   0.00029765
enh89968     3   35418000   35419000      2       1  150064       2.5319    0.0056719
enh89970     3   35523700   35524700      2       1  150064       2.0785     0.018831
enh89972     3   35527600   35528600      2       1  150064          2.8    0.0025551
enh89988     3   36112000   36113000      2       1  150064       2.4551    0.0070416
enh89999     3   36460600   36461600      8       3  150064        1.915     0.027746
enh90002     3   36566700   36567700      1       1  150064       2.1439      0.01602
enh90008     3   36841800   36842800      3       1  150064       4.9472   3.7652e-07
enh90009     3   36861700   36862700      2       1  150064       4.8409   6.4624e-07
enh90010     3   36868900   36869900      2       1  150064       3.9641   3.6832e-05
enh90011     3   36884700   36885700      2       1  150064       5.3195   5.2032e-08
enh90013     3   36934400   36935400      3       1  150064       3.0222    0.0012545
enh90014     3   36949300   36950300      1       1  150064       2.8166     0.002427
enh90015     3   36965500   36966500      3       2  150064       3.4386   0.00029233
enh90016     3   36974000   36975000      2       1  150064       2.5998    0.0046632
enh90018     3   36977200   36978200      1       1  150064       2.7551     0.002934
enh90019     3   36978700   36979700      3       1  150064       3.2207   0.00063934
enh90020     3   36998000   36999000      4       2  150064       3.8241   6.5631e-05
enh90021     3   36999500   37000500      2       1  150064       2.0392     0.020716
enh90023     3   37006600   37007600      4       2  150064       2.6997    0.0034697
enh90024     3   37010900   37011900      2       1  150064       2.8671     0.002071
enh90026     3   37035800   37036800      3       2  150064       3.0748    0.0010533
enh90028     3   37172900   37173900      1       1  150064       3.0572     0.001117
enh90030     3   37204600   37205600      3       1  150064       3.0441    0.0011669
enh90031     3   37211200   37212200      2       1  150064       2.6712    0.0037795
enh90035     3   37288500   37289500      1       1  150064       1.6743      0.04704
enh90036     3   37312100   37313100      1       1  150064       2.0669      0.01937
enh90037     3   37312700   37313700      2       1  150064       2.0703      0.01921
enh90039     3   37341300   37342300      3       2  150064       1.6718     0.047281
enh90040     3   37343200   37344200      3       1  150064       1.6691     0.047552
enh90048     3   37532600   37533600      2       1  150064       2.3719    0.0088493
enh90049     3   37579400   37580400      6       2  150064       2.1543     0.015607
enh90053     3   37708700   37709700      4       2  150064       1.8345     0.033287
enh90059     3   37781200   37782200      2       1  150064       2.0043     0.022521
enh90060     3   37803500   37804500      1       1  150064        1.677      0.04677
enh90061     3   37807500   37808500      2       1  150064        1.692     0.045323
enh90064     3   37866100   37867100      3       2  150064       2.1402     0.016169
enh90065     3   37867400   37868400      3       2  150064       2.0099     0.022218
enh90067     3   37894000   37895000      1       1  150064       3.1088    0.0009394
enh90069     3   37906800   37907800      2       1  150064        2.173     0.014889
enh90070     3   37914000   37915000      3       1  150064       1.7617     0.039061
enh90073     3   37940200   37941200      4       1  150064        1.721     0.042623
enh90075     3   37950400   37951400      2       1  150064       3.6389   0.00013692
enh90076     3   37952000   37953000      2       1  150064       3.6433   0.00013458
enh90077     3   37957500   37958500      4       2  150064       3.7603   8.4841e-05
enh90078     3   37959400   37960400      5       3  150064       2.6845     0.003632
enh90080     3   37964000   37965000      1       1  150064       3.7125    0.0001026
enh90081     3   37966100   37967100      4       2  150064       2.8943    0.0019001
enh90082     3   37977500   37978500      2       1  150064       3.6058    0.0001556
enh90083     3   37987200   37988200      3       2  150064       2.8174    0.0024209
enh90084     3   37997800   37998800      2       1  150064       2.0516     0.020107
enh90087     3   38032200   38033200      3       1  150064       1.7635     0.038911
enh90108     3   38423500   38424500      4       2  150064       2.9964    0.0013657
enh90110     3   38497600   38498600      5       1  150064       3.0905   0.00099896
enh90111     3   38499600   38500600      2       1  150064       2.9328    0.0016794
enh90112     3   38514300   38515300      2       1  150064       2.3891    0.0084459
enh90115     3   38573400   38574400      4       2  150064       2.7246    0.0032185
enh90116     3   38578000   38579000      2       1  150064       2.9532    0.0015727
enh90117     3   38589700   38590700      1       1  150064       3.2215    0.0006375
enh90123     3   38681800   38682800      2       1  150064       1.7023     0.044346
enh90124     3   38699400   38700400      5       3  150064       2.7106    0.0033582
enh90125     3   38703600   38704600      3       2  150064       2.8448    0.0022223
enh90135     3   39010700   39011700      1       1  150064       2.2839      0.01119
enh90140     3   39054500   39055500      4       2  150064       2.1761     0.014774
enh90143     3   39146800   39147800      1       1  150064       2.2728      0.01152
enh90196     3   40004100   40005100      3       2  150064       1.6891     0.045602
enh90197     3   40053800   40054800      5       2  150064       2.2447     0.012395
enh90198     3   40063400   40064400      5       3  150064        2.601    0.0046474
enh90199     3   40078600   40079600      3       1  150064       2.0395     0.020702
enh90230     3   40722900   40723900      2       1  150064       1.9059     0.028332
enh90331     3   42190600   42191600      1       1  150064       3.0188     0.001269
enh90333     3   42202700   42203700      1       1  150064       1.7506      0.04001
enh90335     3   42205400   42206400      2       1  150064       1.7237     0.042378
enh90336     3   42217600   42218600      3       2  150064       2.5686    0.0051049
enh90337     3   42220500   42221500      3       2  150064       2.0539     0.019994
enh90338     3   42225200   42226200      4       2  150064       2.0604     0.019678
enh90339     3   42232300   42233300      5       2  150064       3.0545    0.0011273
enh90340     3   42233700   42234700      6       2  150064       1.9939     0.023082
enh90348     3   42481500   42482500      3       1  150064       1.8931     0.029173
enh90358     3   42576700   42577700      3       1  150064       2.6543    0.0039736
enh90374     3   42693000   42694000      2       1  150064       2.1973     0.013999
enh90378     3   42743000   42744000      2       1  150064       1.9889     0.023356
enh90413     3   43332800   43333800      1       1  150064       2.1077      0.01753
enh90415     3   43358300   43359300      2       1  150064       1.7782     0.037685
enh90424     3   43464600   43465600      3       1  150064       2.1292     0.016619
enh90437     3   43647500   43648500      5       2  150064       1.6479     0.049689
enh90439     3   43680100   43681100      1       1  150064       1.7368      0.04121
enh90441     3   43688600   43689600      2       1  150064       2.1929     0.014158
enh90446     3   43737500   43738500      2       1  150064        3.346   0.00040994
enh90451     3   43800200   43801200      2       1  150064       2.1932     0.014145
enh90452     3   43810200   43811200      5       3  150064       1.7592     0.039271
enh90453     3   43811200   43812200      1       1  150064       1.6469      0.04979
enh90455     3   43897200   43898200      3       1  150064       2.0593     0.019733
enh90458     3   43914300   43915300      1       1  150064       1.8833      0.02983
enh90459     3   43919700   43920700      1       1  150064       1.9403      0.02617
enh90462     3   43965100   43966100      4       2  150064       1.8774     0.030228
enh90464     3   44000800   44001800      2       1  150064       2.2344     0.012727
enh90470     3   44071800   44072800      1       1  150064       1.8716      0.03063
enh90471     3   44073600   44074600      8       3  150064        4.104   2.0301e-05
enh90475     3   44115600   44116600      4       2  150064       1.9358     0.026447
enh90483     3   44226000   44227000      6       3  150064       2.8343    0.0022962
enh90484     3   44240000   44241000      4       2  150064       2.1694     0.015025
enh90490     3   44385800   44386800      4       1  150064       1.7231      0.04244
enh90492     3   44396400   44397400      1       1  150064       3.0103     0.001305
enh90493     3   44400600   44401600      2       1  150064       2.9193    0.0017543
enh90505     3   44554700   44555700      2       1  150064       2.9627    0.0015246
enh90511     3   44836100   44837100      3       2  150064       3.2097   0.00066429
enh90536     3   45164700   45165700      1       1  150064       1.7014      0.04443
enh90537     3   45180200   45181200      7       3  150064       1.6789      0.04659
enh90546     3   45289000   45290000      4       2  150064       2.0644     0.019488
enh90548     3   45313400   45314400      2       1  150064        2.864    0.0020917
enh90549     3   45314700   45315700      2       1  150064       3.9218   4.3942e-05
enh90550     3   45316400   45317400      1       1  150064       2.8312     0.002319
enh90609     3   46029200   46030200      3       1  150064       1.7268     0.042101
enh90638     3   46602300   46603300      3       2  150064       1.9465     0.025798
enh90641     3   46612800   46613800      4       2  150064       3.0034    0.0013351
enh90642     3   46615600   46616600      3       1  150064         1.94      0.02619
enh90735     3   47824200   47825200      2       1  150064       1.6567     0.048795
enh90736     3   47865400   47866400      1       1  150064       2.3659     0.008992
enh90741     3   47931900   47932900      2       1  150064       1.8561     0.031721
enh90743     3   47934600   47935600      4       2  150064       2.1185     0.017065
enh90754     3   48063400   48064400      1       1  150064       1.8167      0.03463
enh90762     3   48157300   48158300      1       1  150064        1.839      0.03296
enh90764     3   48166500   48167500      1       1  150064       1.8551      0.03179
enh90765     3   48171700   48172700      2       1  150064       1.9356      0.02646
enh90767     3   48192300   48193300      3       1  150064        1.899     0.028779
enh90774     3   48235800   48236800      1       1  150064       2.3208      0.01015
enh90777     3   48273500   48274500      2       1  150064       2.5143    0.0059628
enh90782     3   48318900   48319900      2       1  150064       1.7441     0.040571
enh90784     3   48411200   48412200      2       1  150064       2.1355     0.016358
enh90785     3   48414000   48415000      2       1  150064       1.7051     0.044092
enh90815     3   48661100   48662100      1       1  150064        2.289      0.01104
enh90816     3   48670800   48671800      2       1  150064       2.3217     0.010125
enh90817     3   48674300   48675300      1       1  150064       2.2591      0.01194
enh90820     3   48701900   48702900      1       1  150064       2.6404     0.004141
enh90825     3   48733400   48734400      2       1  150064       1.9281     0.026919
enh90826     3   48737800   48738800      3       1  150064       2.1449      0.01598
enh90827     3   48739500   48740500      3       2  150064       1.6535     0.049117
enh90828     3   48740200   48741200      1       1  150064       2.0337      0.02099
enh90829     3   48745900   48746900      2       1  150064       1.6997     0.044593
enh90830     3   48752000   48753000      1       1  150064       2.2268      0.01298
enh90831     3   48754800   48755800      1       1  150064       2.1125      0.01732
enh90836     3   48934700   48935700      1       1  150064       1.9167      0.02764
enh90839     3   48985900   48986900      1       1  150064       1.9022      0.02857
enh90853     3   49156400   49157400      2       1  150064       2.1108     0.017397
enh90858     3   49201800   49202800      1       1  150064       2.1306      0.01656
enh90861     3   49211100   49212100      2       1  150064       2.1347     0.016391
enh90866     3   49378200   49379200      3       1  150064       1.7785     0.037657
enh90871     3   49437500   49438500      5       2  150064       2.2242     0.013066
enh90875     3   49450500   49451500      1       1  150064       2.4297     0.007556
enh90878     3   49467200   49468200      1       1  150064        2.313      0.01036
enh90880     3   49496900   49497900      1       1  150064       2.1711      0.01496
enh90881     3   49499500   49500500      2       1  150064       1.8576     0.031613
enh90883     3   49502900   49503900      2       1  150064        1.769     0.038446
enh90885     3   49521400   49522400      2       1  150064       1.6896     0.045553
enh90892     3   49590100   49591100      3       2  150064        2.041     0.020626
enh90904     3   49738200   49739200      3       2  150064       2.3215     0.010131
enh90905     3   49749900   49750900      2       1  150064       2.4028    0.0081358
enh90907     3   49759600   49760600      2       1  150064       1.7308     0.041743
enh90909     3   49826900   49827900      1       1  150064       2.1898      0.01427
enh90911     3   49894200   49895200      2       1  150064       2.0486     0.020249
enh90914     3   49918600   49919600      1       1  150064       1.9222      0.02729
enh90915     3   49939100   49940100      4       1  150064       2.0636     0.019528
enh90917     3   49941400   49942400      1       1  150064        2.735     0.003119
enh90918     3   49942800   49943800      2       1  150064       1.6838     0.046107
enh90923     3   49967900   49968900      1       1  150064       3.0538      0.00113
enh90924     3   50013600   50014600      3       2  150064        3.144   0.00083331
enh90926     3   50040700   50041700      1       1  150064       3.2735    0.0005312
enh90927     3   50161400   50162400      4       2  150064       2.9686     0.001496
enh90929     3   50174600   50175600      4       2  150064       1.7291     0.041896
enh90933     3   50196000   50197000      3       2  150064       1.8003     0.035905
enh90935     3   50207800   50208800      3       2  150064       1.8383     0.033008
enh90942     3   50248300   50249300      3       2  150064       2.0777     0.018868
enh90955     3   50292000   50293000      3       2  150064       2.9169    0.0017674
enh90976     3   50409100   50410100      3       2  150064       3.0316    0.0012165
enh90983     3   50516800   50517800      2       1  150064       1.9418     0.026082
enh90984     3   50518900   50519900      4       2  150064       2.7236    0.0032291
enh90986     3   50524400   50525400      3       1  150064       2.1909      0.01423
enh90990     3   50552000   50553000      1       1  150064         2.99     0.001395
enh91029     3   50878400   50879400      2       1  150064       1.8597     0.031463
enh91048     3   51259000   51260000      2       1  150064       2.7019    0.0034476
enh91049     3   51371400   51372400      2       1  150064       1.7101     0.043626
enh91053     3   51425500   51426500      2       1  150064       2.0594     0.019727
enh91056     3   51532000   51533000      2       1  150064       1.8601     0.031432
enh91059     3   51593600   51594600      3       1  150064       2.5281    0.0057334
enh91070     3   51737200   51738200      2       1  150064       2.7861    0.0026669
enh91072     3   51768400   51769400      5       2  150064       2.2642     0.011782
enh91074     3   51787000   51788000      1       1  150064       2.0716      0.01915
enh91075     3   51807300   51808300      1       1  150064       2.1589      0.01543
enh91109     3   52200500   52201500      3       2  150064       2.7514    0.0029675
enh91113     3   52233000   52234000      1       1  150064       3.9421    4.039e-05
enh91116     3   52259500   52260500      1       1  150064       3.0852     0.001017
enh91117     3   52269200   52270200      5       3  150064        4.089   2.1657e-05
enh91120     3   52309100   52310100      4       2  150064       1.9093     0.028112
enh91125     3   52347400   52348400      2       1  150064       2.8812     0.001981
enh91126     3   52402100   52403100      2       1  150064       3.8245   6.5506e-05
enh91127     3   52406400   52407400      2       1  150064       4.2423   1.1061e-05
enh91130     3   52456900   52457900      1       1  150064       4.7626    9.558e-07
enh91133     3   52478400   52479400      2       1  150064       2.5522    0.0053525
enh91136     3   52491000   52492000      3       1  150064       3.8496   5.9145e-05
enh91138     3   52565000   52566000      3       1  150064       3.3555   0.00039616
enh91139     3   52568800   52569800      3       2  150064       4.5318   2.9247e-06
enh91141     3   52572500   52573500      4       2  150064       3.1443   0.00083228
enh91145     3   52717800   52718800      2       1  150064       4.4416   4.4639e-06
enh91146     3   52737600   52738600      1       1  150064       4.5918    2.197e-06
enh91147     3   52741200   52742200      1       1  150064       3.4679    0.0002623
enh91148     3   52749100   52750100      2       1  150064       3.9648   3.6735e-05
enh91149     3   52815900   52816900      1       1  150064       6.3754    9.124e-11
enh91150     3   52853500   52854500      3       1  150064       5.2096   9.4637e-08
enh91151     3   52866600   52867600      4       2  150064        5.022   2.5574e-07
enh91152     3   52869000   52870000      2       1  150064       4.8526   6.0923e-07
enh91153     3   52877200   52878200      1       1  150064       1.9797      0.02387
enh91154     3   52907300   52908300      1       1  150064       5.8086    3.149e-09
enh91155     3   52909200   52910200      1       1  150064       5.0388    2.342e-07
enh91158     3   53050100   53051100      1       1  150064       3.6075    0.0001546
enh91161     3   53058000   53059000      3       2  150064       3.7347   9.3964e-05
enh91162     3   53059500   53060500      2       1  150064       3.8909   4.9943e-05
enh91165     3   53076200   53077200      2       1  150064       4.8934   4.9565e-07
enh91166     3   53103300   53104300      3       1  150064       1.9576      0.02514
enh91178     3   53227600   53228600      2       1  150064       2.3172     0.010246
enh91179     3   53230000   53231000      4       2  150064       3.2444    0.0005884
enh91181     3   53270000   53271000     11       2  150064       2.4312    0.0075242
enh91182     3   53277700   53278700      8       3  150064       2.8251     0.002363
enh91183     3   53281700   53282700      5       3  150064       3.0936    0.0009886
enh91186     3   53290000   53291000      4       2  150064       2.6459    0.0040737
enh91187     3   53292800   53293800      3       2  150064       3.5001   0.00023256
enh91189     3   53298400   53299400      1       1  150064       3.9283    4.277e-05
enh91191     3   53303800   53304800      1       1  150064       1.9089      0.02814
enh91194     3   53312300   53313300      3       1  150064       2.6001    0.0046597
enh91196     3   53320800   53321800      2       1  150064       2.2325     0.012791
enh91197     3   53379200   53380200      1       1  150064        4.146    1.692e-05
enh91198     3   53384500   53385500      2       1  150064       3.3363    0.0004245
enh91199     3   53507300   53508300      3       2  150064       4.0862   2.1921e-05
enh91201     3   53545400   53546400      4       2  150064       1.7093     0.043695
enh91222     3   53923700   53924700      2       1  150064       1.9728     0.024257
enh91226     3   54076000   54077000      2       1  150064       2.3845    0.0085516
enh91232     3   54166000   54167000      3       2  150064       2.1864     0.014392
enh91252     3   54502300   54503300      2       1  150064       2.8825    0.0019724
enh91253     3   54562600   54563600      3       1  150064       1.7569     0.039471
enh91262     3   54693100   54694100      2       1  150064       1.6708     0.047383
enh91367     3   56015200   56016200      4       2  150064       2.6292    0.0042796
enh91370     3   56027800   56028800      7       3  150064       1.7864      0.03702
enh91371     3   56035600   56036600      2       1  150064       2.6624     0.003879
enh91378     3   56135500   56136500      3       1  150064       1.9327     0.026638
enh91379     3   56145300   56146300      2       1  150064        2.631     0.004257
enh91380     3   56149500   56150500      2       1  150064       2.5989    0.0046766
enh91387     3   56285400   56286400      1       1  150064       3.7055    0.0001055
enh91390     3   56316100   56317100      1       1  150064       2.3936     0.008342
enh91394     3   56343300   56344300      4       2  150064       2.4171     0.007823
enh91397     3   56357700   56358700      1       1  150064       1.8939      0.02912
enh91416     3   56644500   56645500      6       2  150064       2.1153     0.017203
enh91417     3   56691300   56692300      4       1  150064       2.2016     0.013846
enh91418     3   56713000   56714000      2       1  150064       1.7457     0.040433
enh91419     3   56714200   56715200      5       2  150064       1.7519     0.039898
enh91431     3   56857600   56858600      4       2  150064       2.1592     0.015418
enh91432     3   56869600   56870600      4       2  150064       2.6777    0.0037061
enh91433     3   56873700   56874700      3       1  150064       2.7889    0.0026446
enh91434     3   56889700   56890700      2       1  150064         1.66     0.048452
enh91467     3   57230000   57231000      1       1  150064       1.6896      0.04555
enh91469     3   57263000   57264000      1       1  150064       1.7645      0.03882
enh91518     3   58022700   58023700      1       1  150064       1.7185      0.04285
enh91534     3   58150400   58151400      1       1  150064       2.1165      0.01715
enh91545     3   58281700   58282700      8       2  150064       2.1712     0.014959
enh91546     3   58285200   58286200      3       1  150064       1.8029     0.035701
enh91550     3   58320600   58321600      3       2  150064       2.8225    0.0023825
enh91551     3   58337400   58338400      2       1  150064       1.8801     0.030046
enh91553     3   58364900   58365900      5       2  150064       2.4526    0.0070908
enh91554     3   58372400   58373400      7       3  150064       2.0974     0.017981
enh91555     3   58374200   58375200      4       2  150064       2.2624     0.011836
enh91556     3   58380300   58381300      6       2  150064       1.8487     0.032251
enh91557     3   58389300   58390300      4       1  150064       2.2943     0.010887
enh91558     3   58398300   58399300      9       4  150064       2.1845     0.014463
enh91564     3   58456400   58457400      2       1  150064       2.2212     0.013169
enh91612     3   59501100   59502100      7       2  150064        2.096     0.018042
enh91613     3   59526000   59527000      4       2  150064       3.0798    0.0010358
enh91621     3   59746200   59747200      5       2  150064       2.3478    0.0094429
enh91623     3   59788000   59789000      6       2  150064       2.5461    0.0054468
enh91627     3   59842600   59843600      2       1  150064       1.9123     0.027921
enh91630     3   59954100   59955100      5       2  150064       1.8662     0.031007
enh91633     3   59995900   59996900      5       3  150064        2.187      0.01437
enh91640     3   60184400   60185400      6       2  150064       2.1133     0.017288
enh91643     3   60301800   60302800      1       1  150064       3.6131    0.0001513
enh91644     3   60308900   60309900      5       2  150064       2.8584    0.0021288
enh91681     3   61071800   61072800      4       2  150064       2.0486     0.020251
enh91686     3   61153600   61154600      7       3  150064        3.131    0.0008711
enh91687     3   61160200   61161200      6       3  150064       2.4804    0.0065618
enh91689     3   61221900   61222900      2       1  150064       1.7241     0.042347
enh91692     3   61232400   61233400      7       3  150064       2.7454    0.0030217
enh91694     3   61237600   61238600      4       2  150064       1.7454     0.040454
enh91777     3   61826700   61827700      2       1  150064        1.969     0.024476
enh91780     3   61840400   61841400      1       1  150064       1.9786      0.02393
enh91782     3   61851200   61852200      3       2  150064       1.8873     0.029559
enh91813     3   62051500   62052500      3       1  150064       2.9182    0.0017602
enh91814     3   62054700   62055700     11       2  150064       3.2441   0.00058901
enh91815     3   62055800   62056800      3       1  150064        2.812     0.002462
enh91816     3   62069800   62070800      3       1  150064       3.3284   0.00043668
enh91817     3   62095100   62096100      8       2  150064       1.7886     0.036836
enh91830     3   62246600   62247600      1       1  150064       3.3594    0.0003906
enh91834     3   62400700   62401700      1       1  150064       2.3827     0.008594
enh91855     3   62672400   62673400      6       3  150064       2.3764     0.008742
enh91857     3   62696200   62697200      8       3  150064       2.0893     0.018342
enh91858     3   62698400   62699400      6       3  150064       1.9115     0.027968
enh91859     3   62704000   62705000      8       2  150064       2.8058    0.0025092
enh91904     3   63213100   63214100      5       3  150064       2.9447    0.0016162
enh91935     3   63840900   63841900      2       1  150064       3.5977   0.00016054
enh91936     3   63843100   63844100      1       1  150064       2.4446      0.00725
enh91937     3   63844500   63845500      3       2  150064       2.6618    0.0038857
enh91938     3   63846600   63847600      4       2  150064       2.6841    0.0036359
enh91939     3   63856100   63857100      2       1  150064       4.0051   3.0991e-05
enh91940     3   63857700   63858700      2       1  150064       2.8442     0.002226
enh91943     3   63880700   63881700      2       1  150064       3.4688   0.00026138
enh91944     3   63896000   63897000      4       2  150064       2.3692    0.0089141
enh91946     3   63918900   63919900      3       2  150064       2.4273    0.0076051
enh91948     3   63927400   63928400      1       1  150064       2.9303     0.001693
enh91953     3   63940800   63941800      2       1  150064       2.4718    0.0067209
enh91954     3   63942100   63943100      5       2  150064       2.5769    0.0049846
enh91958     3   63950100   63951100      4       2  150064       2.9428    0.0016261
enh91964     3   63979000   63980000      3       2  150064       2.2365      0.01266
enh91965     3   63985500   63986500      1       1  150064       4.8955    4.903e-07
enh91969     3   64039200   64040200      1       1  150064       1.6948      0.04506
enh91974     3   64080000   64081000      1       1  150064       1.8178      0.03455
enh91976     3   64092300   64093300      1       1  150064       2.1095      0.01745
enh91980     3   64142500   64143500      2       1  150064       2.1274     0.016694
enh91981     3   64147800   64148800      4       2  150064       1.9557     0.025252
enh91982     3   64152700   64153700      3       2  150064       2.2024     0.013818
enh91983     3   64164800   64165800      4       2  150064       3.3708   0.00037472
enh91984     3   64172900   64173900      2       1  150064       3.3864   0.00035409
enh91985     3   64174700   64175700      5       2  150064       3.0828    0.0010252
enh91990     3   64200400   64201400      2       1  150064       2.0011     0.022691
enh91991     3   64208000   64209000      3       2  150064       1.9626     0.024847
enh91993     3   64224400   64225400      4       2  150064       2.4588    0.0069698
enh91994     3   64226800   64227800      3       2  150064        2.609    0.0045399
enh92006     3   64403100   64404100      4       2  150064        2.592    0.0047704
enh92008     3   64426400   64427400      8       3  150064       1.7125     0.043405
enh92013     3   64445200   64446200      3       2  150064       2.3642    0.0090336
enh92014     3   64447800   64448800      2       1  150064       3.0884    0.0010063
enh92015     3   64450200   64451200      5       2  150064       1.6473     0.049744
enh92016     3   64453000   64454000      4       2  150064       2.4864    0.0064518
enh92017     3   64458800   64459800      7       2  150064       2.5614     0.005212
enh92031     3   64644400   64645400      2       1  150064       1.7253     0.042236
enh92038     3   64751400   64752400      6       3  150064        2.382    0.0086087
enh92113     3   65604800   65605800      5       2  150064       1.8333     0.033382
enh92148     3   65864500   65865500      3       1  150064       1.9522     0.025457
enh92149     3   65869200   65870200      9       2  150064       1.8502     0.032144
enh92183     3   66051400   66052400      4       2  150064       2.1324     0.016487
enh92184     3   66053600   66054600      5       2  150064       1.9135     0.027843
enh92224     3   66531200   66532200      1       1  150064       1.7962      0.03623
enh92252     3   66771400   66772400      1       1  150064       2.0041      0.02253
enh92274     3   67047400   67048400      2       1  150064       1.8736     0.030492
enh92277     3   67061500   67062500      2       1  150064       2.5536    0.0053311
enh92286     3   67345900   67346900      9       4  150064        2.464    0.0068701
enh92293     3   67652900   67653900      3       1  150064       2.6431    0.0041071
enh92294     3   67664600   67665600      6       2  150064       2.4677    0.0067997
enh92297     3   67685800   67686800      2       1  150064       1.9451     0.025884
enh92298     3   67698500   67699500      5       1  150064        2.178     0.014703
enh92299     3   67703100   67704100      4       1  150064       2.1242     0.016827
enh92300     3   67711200   67712200      2       1  150064       2.0719     0.019137
enh92312     3   67997800   67998800      6       2  150064        2.185     0.014445
enh92313     3   67998200   67999200      3       1  150064       1.7786     0.037655
enh92321     3   68466600   68467600      3       2  150064       2.1157     0.017185
enh92322     3   68469700   68470700      7       2  150064       2.1509     0.015742
enh92332     3   68765800   68766800      2       1  150064       1.7571      0.03945
enh92367     3   69291300   69292300      1       1  150064       1.9781      0.02396
enh92374     3   69441300   69442300      3       1  150064       1.9979     0.022863
enh92387     3   69840000   69841000      2       1  150064       3.6867   0.00011358
enh92388     3   69858600   69859600      2       1  150064       3.1144   0.00092165
enh92391     3   69994200   69995200      3       2  150064       3.1102   0.00093469
enh92399     3   70181800   70182800      5       2  150064       2.5257    0.0057729
enh92401     3   70248400   70249400      1       1  150064       2.6197       0.0044
enh92403     3   70294800   70295800      1       1  150064       2.7907      0.00263
enh92409     3   70524800   70525800      2       1  150064       1.9034     0.028496
enh92411     3   70568900   70569900      1       1  150064       2.8143     0.002444
enh92412     3   70575900   70576900      2       1  150064       2.5454    0.0054574
enh92414     3   70585000   70586000      2       1  150064       1.6632     0.048139
enh92416     3   70632300   70633300      1       1  150064       2.2392      0.01257
enh92420     3   70682200   70683200      1       1  150064       1.8196      0.03441
enh92424     3   70780400   70781400      1       1  150064       2.0191      0.02174
enh92425     3   70786800   70787800      4       2  150064        2.917    0.0017672
enh92430     3   70902700   70903700      1       1  150064       2.0777      0.01887
enh92431     3   70907500   70908500      3       2  150064       1.6662     0.047835
enh92435     3   71012300   71013300      2       1  150064       2.3281    0.0099531
enh92438     3   71032200   71033200      1       1  150064       1.8091      0.03522
enh92447     3   71101000   71102000      3       2  150064       1.7975     0.036128
enh92457     3   71159400   71160400      1       1  150064       2.8255      0.00236
enh92458     3   71166600   71167600      1       1  150064       3.1354    0.0008581
enh92459     3   71172200   71173200      4       2  150064       2.7826     0.002696
enh92460     3   71177100   71178100      1       1  150064       2.9911      0.00139
enh92462     3   71185300   71186300      3       1  150064       1.9288     0.026877
enh92467     3   71205000   71206000      2       1  150064       1.6692     0.047543
enh92474     3   71257400   71258400      2       1  150064       1.7361     0.041276
enh92475     3   71263900   71264900      1       1  150064       2.1297       0.0166
enh92476     3   71266800   71267800      3       1  150064       3.9155   4.5102e-05
enh92481     3   71295600   71296600      3       1  150064       2.3281    0.0099535
enh92483     3   71311700   71312700      1       1  150064       2.4199     0.007763
enh92484     3   71332000   71333000      3       2  150064       3.6504   0.00013092
enh92485     3   71344100   71345100      1       1  150064       2.2616      0.01186
enh92486     3   71345600   71346600      4       2  150064        3.158   0.00079431
enh92498     3   71465500   71466500      1       1  150064       2.1696      0.01502
enh92500     3   71482600   71483600      8       3  150064       2.1356     0.016357
enh92503     3   71498400   71499400      2       1  150064       3.8552   5.7813e-05
enh92504     3   71505100   71506100      2       1  150064       2.8391    0.0022621
enh92505     3   71516800   71517800      5       1  150064       3.4066   0.00032894
enh92506     3   71530600   71531600      2       1  150064       3.8328   6.3359e-05
enh92507     3   71532300   71533300      5       3  150064       4.5207   3.0819e-06
enh92508     3   71538200   71539200      5       2  150064        2.322     0.010118
enh92509     3   71545800   71546800      5       1  150064       2.4894    0.0063985
enh92510     3   71554800   71555800      6       2  150064       3.2396   0.00059852
enh92513     3   71569000   71570000      2       1  150064       5.5405   1.5083e-08
enh92528     3   71778600   71779600      5       2  150064       2.5384    0.0055687
enh92529     3   71817500   71818500      3       2  150064       2.4918     0.006355
enh92531     3   71822500   71823500      1       1  150064       2.3728     0.008827
enh92532     3   71828600   71829600      4       2  150064       1.8585     0.031547
enh92547     3   71991400   71992400      3       1  150064       1.7392     0.040998
enh92573     3   72347400   72348400      5       2  150064       2.2409     0.012516
enh92578     3   72378100   72379100      2       1  150064       2.3925    0.0083672
enh92600     3   72487000   72488000      1       1  150064       1.8821      0.02991
enh92604     3   72507200   72508200      2       1  150064       1.7513     0.039944
enh92609     3   72597800   72598800      2       1  150064       1.8494     0.032197
enh92613     3   72631100   72632100      3       2  150064       2.9279    0.0017061
enh92643     3   73006100   73007100      3       1  150064       2.0631      0.01955
enh92647     3   73057800   73058800      6       1  150064       2.1869     0.014374
enh92648     3   73069600   73070600      2       1  150064        2.162     0.015311
enh92649     3   73072500   73073500      1       1  150064       1.9969      0.02292
enh92651     3   73080400   73081400      1       1  150064       1.9126       0.0279
enh92653     3   73090400   73091400      4       2  150064        1.948     0.025707
enh92654     3   73093600   73094600      7       2  150064       1.9529     0.025415
enh92656     3   73119700   73120700      1       1  150064       2.3496     0.009396
enh92658     3   73149900   73150900      1       1  150064       1.9443      0.02593
enh92661     3   73249800   73250800      2       1  150064       2.3396    0.0096513
enh92683     3   73545000   73546000      3       2  150064        1.745     0.040489
enh92691     3   73670600   73671600      5       3  150064       2.0341     0.020969
enh92696     3   73733400   73734400      5       3  150064       2.5241    0.0058001
enh92723     3   74463500   74464500      1       1  150064       1.6484      0.04964
enh92749     3   75864700   75865700      1       1  150064       1.8795      0.03009
enh92768     3   76291800   76292800      7       3  150064        2.627    0.0043065
enh92770     3   76401900   76402900      1       1  150064       2.2426      0.01246
enh92772     3   76451600   76452600      2       1  150064       2.6502    0.0040224
enh92773     3   76468000   76469000      2       1  150064       2.8865    0.0019478
enh92774     3   76488000   76489000      7       2  150064       1.8586      0.03154
enh92793     3   76991800   76992800      5       2  150064       1.8071     0.035373
enh92831     3   77655000   77656000      3       1  150064       1.7344     0.041423
enh92858     3   78376800   78377800      3       2  150064       1.9144     0.027782
enh92859     3   78386700   78387700      4       2  150064       3.1943   0.00070074
enh92860     3   78390400   78391400      6       2  150064       2.6356    0.0041988
enh92861     3   78394700   78395700      3       1  150064       1.8944     0.029086
enh92862     3   78401200   78402200      4       2  150064       2.4935    0.0063249
enh92938     3   79647500   79648500      3       1  150064       2.1566     0.015519
enh92939     3   79649100   79650100      2       1  150064        1.857     0.031656
enh92945     3   79920000   79921000      3       2  150064       1.7646     0.038812
enh92951     3   80238900   80239900      2       1  150064       1.6755     0.046921
enh92958     3   80574500   80575500      2       1  150064       3.5197   0.00021599
enh92959     3   80591200   80592200      5       1  150064       3.5648   0.00018206
enh92960     3   80655500   80656500      2       1  150064       3.5861   0.00016781
enh92962     3   80793300   80794300      7       3  150064       1.6661     0.047848
enh92967     3   81203100   81204100      4       2  150064       2.7726    0.0027809
enh92968     3   81218900   81219900      3       2  150064       2.5866    0.0048459
enh92977     3   81518300   81519300      3       2  150064       1.7964     0.036218
enh92981     3   81628800   81629800      2       1  150064       1.9129     0.027884
enh92984     3   81673600   81674600      1       1  150064       1.9905      0.02327
enh92987     3   81792400   81793400      5       2  150064       1.9278     0.026937
enh92989     3   81811500   81812500      5       2  150064       1.6726     0.047206
enh92997     3   81940300   81941300      2       1  150064       2.3027     0.010647
enh92998     3   81962700   81963700      3       1  150064       2.0738     0.019048
enh92999     3   81984700   81985700      2       1  150064        1.891     0.029314
enh93001     3   81987700   81988700      3       1  150064       1.8157     0.034704
enh93003     3   82017300   82018300      4       2  150064       2.7298    0.0031687
enh93015     3   82311200   82312200      1       1  150064        1.671      0.04736
enh93017     3   82392400   82393400      2       1  150064        1.934     0.026555
enh93018     3   82404300   82405300      5       3  150064       2.7241    0.0032238
enh93062     3   84850700   84851700      2       1  150064       3.0808    0.0010321
enh93065     3   84908000   84909000      8       4  150064       1.8236     0.034107
enh93109     3   86078400   86079400      1       1  150064       2.2533      0.01212
enh93110     3   86153500   86154500      4       2  150064       2.2805     0.011289
enh93149     3   87235600   87236600      3       2  150064       1.9694     0.024456
enh93239     3   93712600   93713600      1       1  150064       2.4414     0.007315
enh93240     3   93799000   93800000      2       1  150064       2.0702     0.019216
enh93241     3   93849000   93850000      1       1  150064       1.6941      0.04512
enh93246     3   93945800   93946800      2       1  150064       1.9989     0.022811
enh93268     3   94755600   94756600      4       2  150064        3.546    0.0001956
enh93269     3   94931600   94932600      1       1  150064       1.8903      0.02936
enh93270     3   94970200   94971200      6       2  150064       3.3286   0.00043636
enh93271     3   94996200   94997200      3       1  150064       2.8478    0.0022013
enh93272     3   95038500   95039500      3       2  150064       2.6985    0.0034824
enh93275     3   95073000   95074000      2       1  150064        2.839    0.0022631
enh93276     3   95075700   95076700      1       1  150064       2.0956      0.01806
enh93289     3   95602300   95603300      3       1  150064       1.7077     0.043847
enh93291     3   95646700   95647700      3       2  150064       1.7675     0.038572
enh93293     3   95819800   95820800      2       1  150064       2.0418     0.020587
enh93322     3   97380600   97381600      2       1  150064       2.4435    0.0072718
enh93329     3   97465800   97466800      2       1  150064       2.1065     0.017581
enh93331     3   97484600   97485600      1       1  150064       2.5832     0.004895
enh93333     3   97562900   97563900      1       1  150064        1.763      0.03895
enh93352     3   98040900   98041900      2       1  150064       1.7814     0.037427
enh93356     3   98235800   98236800      2       1  150064       1.6495     0.049518
enh93392     3   99434900   99435900      3       1  150064       2.3366     0.009731
enh93393     3   99439900   99440900      3       1  150064       2.6473    0.0040564
enh93394     3   99489900   99490900      1       1  150064       2.3297      0.00991
enh93395     3   99495400   99496400      5       3  150064       2.1911     0.014223
enh93479     3  100555000  100556000      3       2  150064       2.0641     0.019504
enh93525     3  101797700  101798700      4       2  150064        1.746     0.040403
enh93590     3  104732100  104733100      6       2  150064       1.8883     0.029495
enh93591     3  104827200  104828200      2       1  150064       2.8943    0.0019001
enh93593     3  104875600  104876600      6       4  150064       2.5918    0.0047744
enh93597     3  105052600  105053600      3       1  150064       1.9307      0.02676
enh93599     3  105082700  105083700      1       1  150064       2.5429     0.005497
enh93605     3  105144400  105145400      3       2  150064       1.8469     0.032378
enh93606     3  105145700  105146700      2       1  150064       2.1069     0.017564
enh93611     3  105189300  105190300      5       2  150064       2.3404    0.0096324
enh93615     3  105229300  105230300      4       2  150064       1.7871     0.036964
enh93616     3  105233900  105234900      7       2  150064       1.9857     0.023533
enh93624     3  105511100  105512100      3       2  150064       1.7735     0.038075
enh93626     3  105521000  105522000      3       2  150064       1.8221      0.03422
enh93627     3  105528000  105529000      2       1  150064       2.1377     0.016272
enh93628     3  105530500  105531500      3       2  150064       2.2878     0.011075
enh93630     3  105541900  105542900      1       1  150064       1.7223      0.04251
enh93633     3  105557100  105558100      2       1  150064       2.1261     0.016746
enh93635     3  105562400  105563400      2       1  150064       1.7758     0.037887
enh93637     3  105584200  105585200      1       1  150064       2.2764      0.01141
enh93647     3  105964000  105965000      3       2  150064       1.8331     0.033394
enh93691     3  107160100  107161100      1       1  150064       1.6739      0.04708
enh93693     3  107187300  107188300      1       1  150064       2.2682      0.01166
enh93694     3  107189000  107190000      3       2  150064       1.6823     0.046259
enh93696     3  107253200  107254200      2       1  150064       2.0233     0.021519
enh93697     3  107262000  107263000      1       1  150064       2.0674      0.01935
enh93699     3  107281400  107282400      1       1  150064       1.7343      0.04143
enh93700     3  107297200  107298200      2       1  150064       2.4149    0.0078701
enh93701     3  107299800  107300800      1       1  150064       2.3353     0.009764
enh93702     3  107312700  107313700      2       1  150064       2.4641    0.0068685
enh93708     3  107338500  107339500      3       1  150064       1.7586     0.039322
enh93711     3  107360900  107361900      4       2  150064       2.0699      0.01923
enh93712     3  107379800  107380800      2       1  150064         2.44    0.0073433
enh93715     3  107402900  107403900      1       1  150064       2.6608     0.003898
enh93719     3  107462700  107463700      1       1  150064       2.1091      0.01747
enh93730     3  107733400  107734400      2       1  150064       2.7907    0.0026299
enh93738     3  107872000  107873000      3       1  150064       3.3614   0.00038777
enh93739     3  107894400  107895400     10       2  150064         3.35   0.00040404
enh93740     3  107900800  107901800      6       2  150064       3.2356   0.00060701
enh93748     3  108107100  108108100      3       1  150064        1.748      0.04023
enh93749     3  108108200  108109200      3       2  150064       1.9542     0.025339
enh93750     3  108114700  108115700      1       1  150064       1.8483      0.03228
enh93804     3  109197700  109198700      3       1  150064        2.127     0.016708
enh93859     3  110797700  110798700      3       1  150064       1.8054     0.035503
enh93883     3  111080800  111081800      4       1  150064       1.6769     0.046777
enh93915     3  111685900  111686900      2       1  150064        2.109     0.017473
enh93921     3  111771300  111772300      9       2  150064       2.1028     0.017743
enh93929     3  111845900  111846900      2       1  150064       1.9087     0.028152
enh93971     3  112311300  112312300      6       2  150064        1.694     0.045136
enh94033     3  112976900  112977900      8       3  150064       1.8752     0.030385
enh94060     3  113467600  113468600      2       1  150064       2.1893     0.014287
enh94071     3  113737400  113738400      1       1  150064       1.8744      0.03044
enh94085     3  113931700  113932700      1       1  150064       1.9858      0.02353
enh94091     3  114053000  114054000      5       2  150064       1.9219     0.027309
enh94103     3  114168100  114169100      1       1  150064       2.1179      0.01709
enh94105     3  114171900  114172900      3       2  150064       2.6518    0.0040027
enh94106     3  114173900  114174900      1       1  150064       3.2368    0.0006044
enh94119     3  114367900  114368900      3       1  150064       2.1597     0.015399
enh94154     3  115104600  115105600      3       2  150064       2.0423     0.020562
enh94157     3  115147200  115148200      5       3  150064       1.9852     0.023561
enh94161     3  115217000  115218000      2       1  150064       2.1426     0.016072
enh94176     3  115411400  115412400      1       1  150064       1.9811      0.02379
enh94183     3  115507600  115508600      1       1  150064       1.8109      0.03508
enh94195     3  115617600  115618600      1       1  150064       2.1602      0.01538
enh94197     3  115634400  115635400      4       2  150064       2.7033    0.0034324
enh94235     3  116060800  116061800      1       1  150064       1.6825      0.04624
enh94270     3  116581500  116582500     12       1  150064       1.7178     0.042918
enh94271     3  116583300  116584300      4       1  150064        1.863     0.031233
enh94324     3  117520300  117521300      2       1  150064       3.7246   9.7823e-05
enh94326     3  117592800  117593800      3       2  150064       2.0952     0.018077
enh94327     3  117594000  117595000      4       2  150064       2.4139    0.0078911
enh94329     3  117629500  117630500      7       3  150064       4.3439   7.0003e-06
enh94330     3  117638800  117639800      5       3  150064         3.39   0.00034943
enh94331     3  117640800  117641800      4       2  150064       4.0274   2.8193e-05
enh94336     3  117863500  117864500      5       3  150064       1.8451     0.032512
enh94337     3  117999200  118000200      3       2  150064       2.4183    0.0077959
enh94382     3  119064600  119065600      6       3  150064       1.9084     0.028172
enh94390     3  119186600  119187600      4       2  150064       1.6637     0.048088
enh94395     3  119278200  119279200      7       2  150064       1.7751     0.037944
enh94419     3  119741300  119742300      1       1  150064       1.8218      0.03424
enh94438     3  120069000  120070000      1       1  150064       1.7053      0.04407
enh94442     3  120145000  120146000      1       1  150064       1.7654      0.03875
enh94456     3  120279900  120280900      5       2  150064       1.6587     0.048591
enh94457     3  120286500  120287500      5       3  150064       2.6967    0.0035017
enh94459     3  120323400  120324400      4       2  150064       1.7577     0.039398
enh94510     3  121357000  121358000      2       1  150064       2.1404     0.016163
enh94522     3  121632900  121633900      6       1  150064       2.1467      0.01591
enh94523     3  121657000  121658000      4       2  150064       1.8804     0.030026
enh94526     3  121714100  121715100      2       1  150064        2.308     0.010499
enh94533     3  122103600  122104600      2       1  150064       1.8218     0.034241
enh94547     3  122229100  122230100      3       2  150064       2.0766     0.018919
enh94560     3  122473600  122474600      3       1  150064       1.7455      0.04045
enh94562     3  122511000  122512000      5       3  150064       1.6935     0.045178
enh94563     3  122608900  122609900      2       1  150064       2.9809    0.0014368
enh94564     3  122612300  122613300      6       3  150064       2.9608    0.0015344
enh94565     3  122648200  122649200      9       2  150064       2.1606     0.015362
enh94570     3  122676700  122677700      3       2  150064       2.0562      0.01988
enh94583     3  122787800  122788800      7       2  150064       2.8627    0.0021001
enh94584     3  122789100  122790100      4       1  150064       2.8865     0.001948
enh94585     3  122790200  122791200      5       3  150064       2.1634     0.015256
enh94586     3  122793700  122794700      4       1  150064       2.6548    0.0039675
enh94590     3  122828700  122829700      4       1  150064       3.4389   0.00029208
enh94621     3  123339800  123340800      2       1  150064       1.8527     0.031962
enh94623     3  123354400  123355400      4       2  150064       1.8847     0.029732
enh94630     3  123430800  123431800      6       2  150064       1.6668     0.047776
enh94649     3  123949200  123950200      4       2  150064       1.7443     0.040557
enh94651     3  123975500  123976500      4       2  150064       2.4146    0.0078772
enh94652     3  123979400  123980400      4       2  150064       3.9413   4.0516e-05
enh94653     3  123981700  123982700      3       2  150064       4.4017   5.3713e-06
enh94655     3  124057900  124058900      2       1  150064       2.3795    0.0086676
enh94657     3  124091500  124092500      4       1  150064       3.3293   0.00043528
enh94658     3  124095200  124096200      2       1  150064       2.9037    0.0018436
enh94660     3  124101700  124102700      5       2  150064       2.3081     0.010496
enh94666     3  124231700  124232700      4       2  150064       2.1287      0.01664
enh94671     3  124276900  124277900      2       1  150064       2.7882    0.0026505
enh94688     3  124543000  124544000      3       1  150064       1.6822     0.046266
enh94694     3  124570000  124571000      2       1  150064       2.0766     0.018918
enh94695     3  124577700  124578700      3       2  150064       2.3357    0.0097542
enh94697     3  124592100  124593100      5       2  150064       2.2692     0.011628
enh94702     3  124602800  124603800      7       1  150064       2.0639     0.019512
enh94703     3  124603500  124604500      3       1  150064       1.9888     0.023363
enh94708     3  124704300  124705300      4       1  150064       1.6788       0.0466
enh94711     3  124718700  124719700      3       1  150064       2.3808     0.008638
enh94716     3  124771900  124772900      4       2  150064       1.7076     0.043852
enh94723     3  124817400  124818400      4       1  150064       2.1136     0.017276
enh94726     3  124837900  124838900      2       1  150064       2.6613    0.0038921
enh94727     3  124840500  124841500      5       3  150064       1.9003       0.0287
enh94734     3  124871600  124872600      6       2  150064       2.5143    0.0059627
enh94735     3  124873400  124874400      2       1  150064       2.5739    0.0050273
enh94739     3  124910700  124911700      2       1  150064       2.9975    0.0013612
enh94741     3  124929600  124930600      4       2  150064       1.9705      0.02439
enh94762     3  125315000  125316000      5       3  150064       1.9109     0.028007
enh94768     3  125369800  125370800      4       1  150064       1.8113     0.035048
enh94777     3  125732600  125733600      5       2  150064        2.026      0.02138
enh94779     3  125750500  125751500      2       1  150064        1.809     0.035228
enh94807     3  126217500  126218500      7       3  150064       1.7539     0.039726
enh94812     3  126439600  126440600      2       1  150064        1.681     0.046383
enh94837     3  126807300  126808300      3       1  150064        1.938     0.026309
enh94845     3  126901400  126902400      3       2  150064       2.1305     0.016566
enh94858     3  127170800  127171800      8       4  150064        2.172     0.014928
enh94860     3  127185700  127186700      4       2  150064       1.8835     0.029819
enh94893     3  127720200  127721200      4       1  150064       2.6497    0.0040283
enh94894     3  127724300  127725300      3       1  150064       2.6514    0.0040077
enh94895     3  127724900  127725900      1       1  150064       1.7595      0.03925
enh94897     3  127726200  127727200      5       2  150064       3.4058   0.00032985
enh94899     3  127773500  127774500      2       1  150064       2.6506    0.0040175
enh94901     3  127814500  127815500      2       1  150064       3.7991   7.2614e-05
enh94902     3  127817500  127818500      2       1  150064       3.1616    0.0007845
enh94907     3  127913900  127914900      4       1  150064       3.5851   0.00016848
enh94908     3  127916000  127917000      4       2  150064       4.2698   9.7822e-06
enh94909     3  127923600  127924600      1       1  150064       3.7091     0.000104
enh94911     3  127928600  127929600      3       2  150064       3.1417   0.00083977
enh94912     3  127934200  127935200      6       1  150064       3.8288    6.439e-05
enh94913     3  127945200  127946200      3       2  150064       3.2226   0.00063518
enh94926     3  128067400  128068400      2       1  150064       1.8786     0.030149
enh94929     3  128118700  128119700      2       1  150064       2.3849    0.0085414
enh94936     3  128278000  128279000      3       1  150064       1.6777     0.046702
enh94967     3  128565200  128566200      3       2  150064        1.823      0.03415
enh94982     3  128841600  128842600      2       1  150064       1.7523      0.03986
enh94987     3  128947500  128948500      2       1  150064       2.1499     0.015783
enh94988     3  128958500  128959500      3       1  150064       2.8831    0.0019688
enh94991     3  128995900  128996900      2       1  150064       3.1611   0.00078597
enh94992     3  129023700  129024700      1       1  150064       3.6939    0.0001104
enh94994     3  129032400  129033400      2       1  150064       2.9966    0.0013648
enh95013     3  129209100  129210100      3       1  150064       1.7024     0.044341
enh95017     3  129244800  129245800      3       2  150064        2.526    0.0057685
enh95027     3  129291800  129292800      1       1  150064       1.9667      0.02461
enh95030     3  129312800  129313800      2       1  150064       1.6817     0.046314
enh95032     3  129319000  129320000      2       1  150064       1.9711     0.024356
enh95033     3  129320600  129321600      2       1  150064       1.7511     0.039961
enh95035     3  129328700  129329700      4       1  150064        2.052     0.020086
enh95038     3  129340800  129341800      4       2  150064        2.376    0.0087503
enh95045     3  129403200  129404200      3       2  150064       1.9086     0.028155
enh95085     3  130445200  130446200      1       1  150064       1.9533      0.02539
enh95086     3  130462900  130463900      1       1  150064       1.9919      0.02319
enh95119     3  131271000  131272000      6       2  150064       2.7307    0.0031597
enh95122     3  131342000  131343000      8       1  150064       2.0588     0.019754
enh95157     3  131898900  131899900      7       3  150064       1.8628     0.031245
enh95159     3  131925600  131926600      5       3  150064        1.958     0.025116
enh95162     3  131944600  131945600      8       1  150064       2.0874     0.018425
enh95169     3  132023200  132024200      6       4  150064       1.6804     0.046439
enh95187     3  132444600  132445600      1       1  150064        1.879      0.03012
enh95190     3  132501800  132502800      3       2  150064       1.8385     0.032997
enh95204     3  132910900  132911900     10       2  150064        2.576    0.0049977
enh95205     3  132925600  132926600      4       1  150064        3.129   0.00087716
enh95206     3  132930100  132931100      2       1  150064        2.422    0.0077176
enh95207     3  132939800  132940800      1       1  150064        1.806      0.03546
enh95210     3  132989900  132990900      3       2  150064       1.9276     0.026953
enh95212     3  133002800  133003800      1       1  150064       2.8164     0.002428
enh95213     3  133013800  133014800      7       3  150064        3.153   0.00080798
enh95215     3  133081200  133082200      2       1  150064       1.8794     0.030092
enh95216     3  133093500  133094500      3       2  150064        2.346    0.0094879
enh95217     3  133102400  133103400      5       2  150064       1.7829     0.037305
enh95226     3  133212800  133213800      4       2  150064       1.9751     0.024126
enh95239     3  133540200  133541200      9       4  150064       2.1688     0.015048
enh95245     3  133656200  133657200      2       1  150064       2.7084    0.0033802
enh95248     3  133681200  133682200      8       3  150064       2.6187    0.0044133
enh95280     3  134069700  134070700      3       1  150064       1.8299     0.033635
enh95338     3  134976700  134977700      3       1  150064       1.8772     0.030246
enh95339     3  134978500  134979500      1       1  150064        2.187      0.01437
enh95340     3  134983800  134984800      6       2  150064       2.1123      0.01733
enh95342     3  135028800  135029800      3       2  150064       2.3911    0.0083981
enh95363     3  135615500  135616500      4       1  150064       3.1413   0.00084098
enh95364     3  135636500  135637500      2       1  150064       3.5315   0.00020661
enh95365     3  135682600  135683600      3       2  150064       4.3216   7.7437e-06
enh95366     3  135686800  135687800      2       1  150064       3.6211   0.00014665
enh95368     3  135692700  135693700      1       1  150064       3.8187    6.709e-05
enh95369     3  135713400  135714400      5       1  150064        3.638   0.00013736
enh95370     3  135716100  135717100      2       1  150064       2.3028     0.010644
enh95371     3  135726500  135727500      1       1  150064       2.2356      0.01269
enh95373     3  135760200  135761200      1       1  150064       3.7435    9.072e-05
enh95377     3  135889900  135890900      1       1  150064       2.2668       0.0117
enh95380     3  135905100  135906100      2       1  150064       3.3858   0.00035485
enh95381     3  135906700  135907700      2       1  150064       3.4748   0.00025557
enh95383     3  135910600  135911600      1       1  150064       5.5588    1.358e-08
enh95384     3  135916500  135917500      2       1  150064       2.8409    0.0022496
enh95385     3  135954500  135955500      3       1  150064       4.8364   6.6103e-07
enh95386     3  135956600  135957600      1       1  150064       3.5732    0.0001763
enh95387     3  135965900  135966900      1       1  150064       3.5576    0.0001871
enh95388     3  135968200  135969200      2       1  150064       3.6371   0.00013789
enh95390     3  136015700  136016700      2       1  150064       2.3228     0.010094
enh95392     3  136069000  136070000      4       2  150064       3.9783   3.4701e-05
enh95396     3  136246500  136247500      1       1  150064        1.681      0.04638
enh95397     3  136264400  136265400      2       1  150064       1.9973     0.022896
enh95399     3  136271400  136272400      4       2  150064       3.3891   0.00035066
enh95400     3  136278200  136279200      1       1  150064       6.3562    1.034e-10
enh95402     3  136350500  136351500      3       2  150064       3.7036   0.00010629
enh95408     3  136444600  136445600      1       1  150064       3.1766    0.0007451
enh95412     3  136455200  136456200      3       1  150064        2.456    0.0070252
enh95413     3  136465800  136466800      5       2  150064       3.7947   7.3912e-05
enh95414     3  136467800  136468800      3       2  150064       3.8258    6.517e-05
enh95415     3  136472500  136473500      3       2  150064       3.2031   0.00067987
enh95416     3  136505400  136506400      2       1  150064        3.281   0.00051724
enh95417     3  136520900  136521900      2       1  150064       2.3337    0.0098062
enh95418     3  136557700  136558700      2       1  150064       3.4104   0.00032429
enh95419     3  136578100  136579100      1       1  150064       3.0867     0.001012
enh95420     3  136584200  136585200      3       1  150064        2.887    0.0019445
enh95421     3  136589200  136590200      2       1  150064       3.2489   0.00057917
enh95422     3  136590100  136591100      5       2  150064       3.0455    0.0011616
enh95423     3  136612500  136613500      1       1  150064       3.0285     0.001229
enh95425     3  136617300  136618300      2       1  150064       2.4929    0.0063349
enh95426     3  136620400  136621400      4       2  150064       2.7962    0.0025853
enh95427     3  136625500  136626500      1       1  150064       2.6813     0.003667
enh95428     3  136633400  136634400      2       1  150064       2.5043    0.0061353
enh95429     3  136661400  136662400      2       1  150064       2.4908    0.0063731
enh95430     3  136673600  136674600      3       2  150064       3.5259     0.000211
enh95431     3  136676300  136677300      6       2  150064       4.3769   6.0195e-06
enh95434     3  136733100  136734100      1       1  150064       4.5297    2.954e-06
enh95435     3  136753800  136754800      4       1  150064       4.1478   1.6781e-05
enh95436     3  136760100  136761100      4       2  150064       3.9293   4.2602e-05
enh95438     3  136783700  136784700      2       1  150064       1.9714      0.02434
enh95439     3  136785300  136786300      5       2  150064       2.7893    0.0026415
enh95440     3  136816200  136817200      1       1  150064       1.8894      0.02942
enh95481     3  137815900  137816900      3       2  150064       1.8316     0.033503
enh95492     3  137931900  137932900      3       2  150064       3.4012    0.0003355
enh95496     3  138055600  138056600      4       2  150064       1.8072     0.035367
enh95498     3  138070500  138071500      2       1  150064       1.8739     0.030472
enh95500     3  138077600  138078600      3       1  150064       1.7532     0.039781
enh95506     3  138127500  138128500      1       1  150064       1.6643      0.04803
enh95525     3  138521900  138522900      2       1  150064       1.9634     0.024798
enh95531     3  138564500  138565500      2       1  150064       1.7239     0.042367
enh95532     3  138568100  138569100      2       1  150064       1.9324     0.026657
enh95601     3  140307000  140308000      3       1  150064       2.6964    0.0035046
enh95602     3  140351200  140352200      7       1  150064        3.472   0.00025829
enh95603     3  140355200  140356200      6       1  150064       3.6596   0.00012629
enh95604     3  140432500  140433500      9       2  150064       2.3972    0.0082598
enh95605     3  140444600  140445600      5       2  150064       2.3876    0.0084787
enh95606     3  140446500  140447500      3       1  150064       1.9069     0.028268
enh95613     3  140582000  140583000      3       2  150064       1.7084      0.04378
enh95628     3  140823000  140824000      1       1  150064       3.5491    0.0001933
enh95634     3  140946500  140947500      1       1  150064       2.1643      0.01522
enh95641     3  141030900  141031900      1       1  150064       1.8051      0.03553
enh95646     3  141081100  141082100      1       1  150064       3.1196    0.0009054
enh95657     3  141130900  141131900      1       1  150064       1.8946      0.02907
enh95695     3  141888800  141889800      2       1  150064       1.7351     0.041358
enh95724     3  142572100  142573100      1       1  150064       1.7397      0.04096
enh95725     3  142574400  142575400      4       1  150064       1.8036     0.035648
enh95726     3  142576500  142577500      1       1  150064       1.8243      0.03405
enh95733     3  142665800  142666800      2       1  150064       1.8121     0.034986
enh95734     3  142671500  142672500      3       1  150064       2.7082    0.0033829
enh95736     3  142706100  142707100      3       2  150064       1.9128     0.027886
enh95738     3  142722500  142723500      4       2  150064       1.7109     0.043548
enh95752     3  142965800  142966800      4       2  150064       2.3482    0.0094333
enh95758     3  143148600  143149600      3       2  150064       2.2431     0.012445
enh95771     3  143513300  143514300      2       1  150064       2.2234     0.013094
enh95798     3  144148300  144149300      3       2  150064       2.3332    0.0098179
enh95801     3  144202100  144203100      6       3  150064       2.4706    0.0067451
enh95803     3  144221000  144222000      3       1  150064       2.8958    0.0018911
enh95808     3  144362800  144363800      2       1  150064       2.7676    0.0028234
enh95837     3  145643500  145644500      5       2  150064       2.9591    0.0015429
enh95883     3  146372800  146373800      1       1  150064       1.8913      0.02929
enh95886     3  146498000  146499000      4       2  150064       1.7083     0.043794
enh95894     3  147015900  147016900      1       1  150064       2.3525     0.009325
enh95896     3  147165200  147166200      4       2  150064       2.0438     0.020487
enh95899     3  147332600  147333600      1       1  150064       1.6496      0.04951
enh95938     3  148538100  148539100      3       2  150064       2.4291    0.0075686
enh95958     3  148905900  148906900      2       1  150064       2.1297       0.0166
enh95960     3  148921600  148922600      2       1  150064       1.9905     0.023267
enh95963     3  148949100  148950100      6       1  150064       1.7545     0.039672
enh96021     3  149379800  149380800      1       1  150064       2.2212      0.01317
enh96034     3  149587200  149588200      2       1  150064       2.1888     0.014304
enh96073     3  150067400  150068400      2       1  150064       2.0154     0.021934
enh96078     3  150097200  150098200      2       1  150064       1.9489     0.025651
enh96108     3  150339200  150340200      2       1  150064       2.1635     0.015253
enh96131     3  150689000  150690000      3       1  150064       1.9434     0.025986
enh96132     3  150691600  150692600      2       1  150064       1.7739     0.038043
enh96182     3  151146600  151147600      2       1  150064       1.6954     0.044998
enh96187     3  151218800  151219800      8       2  150064       2.5484    0.0054115
enh96188     3  151256500  151257500      4       2  150064       1.8135     0.034878
enh96195     3  151309500  151310500      1       1  150064        1.933      0.02662
enh96196     3  151316300  151317300      2       1  150064       1.8997     0.028736
enh96209     3  151805600  151806600      1       1  150064       1.9717      0.02432
enh96212     3  151866500  151867500      7       2  150064       1.7917     0.036588
enh96221     3  151998700  151999700      1       1  150064       1.8744      0.03044
enh96227     3  152024600  152025600      1       1  150064       2.1079      0.01752
enh96228     3  152035300  152036300      3       2  150064       2.3324    0.0098396
enh96229     3  152036200  152037200      5       3  150064       1.7468     0.040332
enh96251     3  152188500  152189500      1       1  150064       2.9498      0.00159
enh96252     3  152189700  152190700      2       1  150064       1.7401     0.040923
enh96254     3  152234100  152235100      4       2  150064       2.1472      0.01589
enh96255     3  152313800  152314800      2       1  150064        1.938     0.026311
enh96257     3  152367800  152368800      6       2  150064       1.9116     0.027961
enh96258     3  152373000  152374000      4       2  150064       1.7954     0.036293
enh96261     3  152437700  152438700      1       1  150064       1.8037      0.03564
enh96262     3  152462800  152463800      5       2  150064       1.8542     0.031853
enh96263     3  152497300  152498300      2       1  150064       1.8089      0.03523
enh96264     3  152551300  152552300      4       1  150064       2.9377    0.0016532
enh96290     3  153339600  153340600      1       1  150064        1.663      0.04816
enh96297     3  153435400  153436400      4       2  150064       1.9638     0.024775
enh96318     3  153965300  153966300      1       1  150064       1.9216      0.02733
enh96352     3  155080100  155081100      2       1  150064       1.8224     0.034198
enh96360     3  155215700  155216700      3       1  150064       2.5181    0.0058987
enh96361     3  155230100  155231100      4       1  150064       2.4769    0.0066258
enh96376     3  155422300  155423300      2       1  150064       2.9231    0.0017328
enh96377     3  155432000  155433000      3       2  150064       1.7073     0.043885
enh96378     3  155443600  155444600      1       1  150064       2.3557     0.009244
enh96379     3  155455400  155456400      1       1  150064        2.304      0.01061
enh96408     3  156029000  156030000      2       1  150064       2.0014     0.022677
enh96430     3  156332500  156333500      1       1  150064       2.1682      0.01507
enh96436     3  156394800  156395800      2       1  150064       1.8562      0.03171
enh96465     3  156793000  156794000      2       1  150064       1.6885     0.045661
enh96533     3  159171400  159172400      2       1  150064       3.0719    0.0010634
enh96535     3  159277500  159278500      4       2  150064        2.312     0.010389
enh96545     3  159358100  159359100      3       2  150064       1.7752     0.037929
enh96546     3  159390500  159391500      6       2  150064       1.8748     0.030407
enh96563     3  159555300  159556300      1       1  150064       1.6551      0.04895
enh96582     3  159879800  159880800      1       1  150064       1.8654      0.03106
enh96585     3  159996300  159997300      1       1  150064       2.0714      0.01916
enh96589     3  160032300  160033300      1       1  150064       1.8402      0.03287
enh96591     3  160102200  160103200      2       1  150064       1.7493     0.040116
enh96598     3  160256100  160257100      1       1  150064       2.8965     0.001887
enh96607     3  160395200  160396200      1       1  150064         2.73     0.003167
enh96611     3  160512800  160513800      1       1  150064       1.8561      0.03172
enh96612     3  160514000  160515000      4       1  150064       2.0567     0.019856
enh96615     3  160532900  160533900      1       1  150064       1.6873      0.04577
enh96616     3  160543000  160544000      3       1  150064       2.1743     0.014841
enh96618     3  160587400  160588400      4       1  150064       2.4209     0.007742
enh96620     3  160603700  160604700      3       2  150064       2.4849    0.0064802
enh96621     3  160610600  160611600      3       2  150064       2.4333    0.0074816
enh96622     3  160615100  160616100      2       1  150064       1.9503     0.025572
enh96623     3  160618800  160619800      3       2  150064       1.7538     0.039733
enh96629     3  160854800  160855800      3       2  150064       2.3324    0.0098409
enh96630     3  160902100  160903100      4       2  150064       2.8467    0.0022086
enh96631     3  160918000  160919000      1       1  150064       2.2439      0.01242
enh96634     3  161028100  161029100      3       2  150064       2.8329    0.0023066
enh96639     3  161133700  161134700      2       1  150064       2.0542      0.01998
enh96640     3  161137800  161138800      1       1  150064       1.6536       0.0491
enh96642     3  161144400  161145400      2       1  150064       2.6915    0.0035563
enh96643     3  161188600  161189600      1       1  150064       2.3241      0.01006
enh96644     3  161216000  161217000      7       2  150064       3.5144   0.00022041
enh96646     3  161277700  161278700      6       3  150064       1.9645     0.024737
enh96650     3  161354500  161355500      5       2  150064       2.3784    0.0086946
enh96651     3  161360800  161361800      5       2  150064        3.302   0.00048006
enh96653     3  161407700  161408700      1       1  150064       2.4593      0.00696
enh96654     3  161483900  161484900      4       2  150064       4.9507   3.6971e-07
enh96658     3  161577500  161578500      1       1  150064       1.8771      0.03025
enh96659     3  161632400  161633400      4       2  150064       2.3263     0.010003
enh96660     3  161657400  161658400      1       1  150064       3.5127    0.0002218
enh96661     3  161758900  161759900      5       2  150064       4.3683   6.2605e-06
enh96663     3  161910700  161911700      6       3  150064       4.1597   1.5936e-05
enh96694     3  163642100  163643100      5       2  150064       1.9356     0.026461
enh96708     3  164454700  164455700      2       1  150064       2.3533    0.0093049
enh96736     3  165907800  165908800      4       2  150064       2.5962    0.0047134
enh96749     3  166703500  166704500      1       1  150064       1.8162      0.03467
enh96752     3  166881800  166882800      1       1  150064       2.2546      0.01208
enh96768     3  167375200  167376200      1       1  150064        2.879     0.001995
enh96775     3  167454100  167455100      2       1  150064        2.775    0.0027604
enh96780     3  167613000  167614000      2       1  150064       2.8432    0.0022332
enh96783     3  167669800  167670800      5       2  150064       1.8819     0.029923
enh96789     3  167801600  167802600      4       1  150064       2.3552    0.0092568
enh96790     3  167804200  167805200      2       1  150064       2.2317     0.012816
enh96791     3  167806300  167807300      2       1  150064       2.2983     0.010771
enh96792     3  167809300  167810300      4       1  150064       2.0899     0.018313
enh96793     3  167814400  167815400      2       1  150064       2.0918      0.01823
enh96794     3  167859200  167860200      5       2  150064       1.7406     0.040874
enh96795     3  167860100  167861100      4       1  150064       1.9394     0.026225
enh96796     3  167876900  167877900      1       1  150064       2.2226      0.01312
enh96802     3  167989600  167990600      1       1  150064       2.0449      0.02043
enh96803     3  167993500  167994500      2       1  150064       2.1889     0.014301
enh96844     3  168657300  168658300      1       1  150064       1.9872      0.02345
enh96847     3  168708000  168709000      7       3  150064       1.8147     0.034784
enh96851     3  168794600  168795600      5       3  150064       2.3953    0.0083031
enh96853     3  168812400  168813400      1       1  150064       1.7854       0.0371
enh96864     3  169007000  169008000      1       1  150064       1.9339      0.02656
enh96884     3  169347300  169348300      5       3  150064       1.8142     0.034821
enh96886     3  169456900  169457900      1       1  150064       2.3523      0.00933
enh96887     3  169461500  169462500      1       1  150064       3.0957    0.0009819
enh96888     3  169508600  169509600      2       1  150064       2.1053     0.017632
enh96890     3  169553900  169554900      5       1  150064       2.4056    0.0080737
enh96891     3  169579100  169580100      4       2  150064        3.536   0.00020308
enh96896     3  169687100  169688100      2       1  150064       1.6492     0.049557
enh96900     3  169767000  169768000      2       1  150064        1.753     0.039804
enh96904     3  169914000  169915000      3       2  150064       1.9131      0.02787
enh96905     3  169917800  169918800      4       1  150064        2.551    0.0053709
enh96908     3  169944400  169945400      5       3  150064       2.0436     0.020495
enh96913     3  170039500  170040500      1       1  150064       1.8439       0.0326
enh96925     3  170183600  170184600      2       1  150064       1.6623     0.048227
enh96947     3  170549800  170550800      2       1  150064       2.1717     0.014939
enh96948     3  170552800  170553800      2       1  150064       2.1544     0.015605
enh96949     3  170556700  170557700      5       2  150064       3.3498   0.00040431
enh96952     3  170592700  170593700      3       1  150064       2.4129    0.0079139
enh96953     3  170631300  170632300      4       2  150064       2.7285    0.0031811
enh96954     3  170671000  170672000      5       2  150064       4.0648   2.4035e-05
enh96956     3  170759700  170760700      1       1  150064       2.6597     0.003911
enh96959     3  170883100  170884100      2       1  150064       1.7317     0.041666
enh96961     3  170891500  170892500      2       1  150064       1.6851     0.045987
enh97008     3  171171900  171172900      2       1  150064       1.6574     0.048716
enh97019     3  171436400  171437400      3       1  150064        1.778     0.037701
enh97020     3  171438300  171439300      5       1  150064       1.7224     0.042501
enh97021     3  171444800  171445800      3       1  150064       1.7142     0.043242
enh97022     3  171449600  171450600      4       1  150064       1.6794     0.046542
enh97028     3  171509400  171510400      4       1  150064       1.9826     0.023706
enh97138     3  172463700  172464700      2       1  150064       1.7562     0.039525
enh97169     3  173019100  173020100      4       2  150064       3.2674   0.00054266
enh97171     3  173023700  173024700      2       1  150064        2.896    0.0018898
enh97173     3  173071400  173072400      1       1  150064       2.8746     0.002023
enh97174     3  173085200  173086200      5       2  150064       2.3118     0.010393
enh97179     3  173271000  173272000      4       2  150064       1.6888     0.045625
enh97197     3  173516300  173517300      1       1  150064       1.8305      0.03359
enh97198     3  173534300  173535300      2       1  150064       1.8468      0.03239
enh97199     3  173536900  173537900      3       2  150064       3.9302   4.2429e-05
enh97200     3  173552000  173553000      3       1  150064       2.2119     0.013485
enh97208     3  173655700  173656700      2       1  150064       1.8661     0.031013
enh97212     3  173741100  173742100      2       1  150064       2.0162      0.02189
enh97213     3  173768500  173769500      2       1  150064       2.3961    0.0082845
enh97214     3  173785400  173786400      4       2  150064       2.9135     0.001787
enh97215     3  173812000  173813000      4       2  150064       2.0066     0.022398
enh97217     3  173835100  173836100      5       2  150064       2.2383       0.0126
enh97218     3  173838300  173839300      3       1  150064       1.6798     0.046495
enh97220     3  173866500  173867500      2       1  150064       1.7413     0.040811
enh97231     3  174007800  174008800      4       2  150064       1.7717     0.038224
enh97233     3  174036400  174037400      6       3  150064       1.9539     0.025358
enh97241     3  174159900  174160900      1       1  150064       1.8057      0.03548
enh97242     3  174178200  174179200      2       1  150064       2.3179     0.010227
enh97243     3  174180400  174181400      1       1  150064       1.8518      0.03203
enh97247     3  174256300  174257300      6       3  150064       2.8414    0.0022459
enh97269     3  175107100  175108100      4       1  150064       1.8548     0.031811
enh97272     3  175129100  175130100      4       2  150064       3.0673    0.0010799
enh97286     3  175703400  175704400      1       1  150064       2.1625      0.01529
enh97292     3  176018700  176019700      1       1  150064       2.0229      0.02154
enh97309     3  176240100  176241100      2       1  150064       1.8405     0.032849
enh97313     3  176295200  176296200      1       1  150064       1.6688      0.04758
enh97319     3  176414500  176415500      2       1  150064       1.9224      0.02728
enh97325     3  176590000  176591000      2       1  150064       1.8537     0.031893
enh97326     3  176590400  176591400      2       1  150064       1.8537     0.031893
enh97332     3  176731100  176732100      1       1  150064       2.5773     0.004979
enh97333     3  176757200  176758200      4       2  150064       2.9588    0.0015441
enh97334     3  176759100  176760100      1       1  150064        2.666     0.003838
enh97335     3  176764300  176765300      1       1  150064       3.2209    0.0006389
enh97338     3  176781200  176782200      3       1  150064        2.876    0.0020137
enh97340     3  176793000  176794000      1       1  150064       2.5812     0.004923
enh97341     3  176806600  176807600      4       2  150064        1.838     0.033032
enh97343     3  176821800  176822800      5       2  150064       2.9531    0.0015729
enh97346     3  176828000  176829000      2       1  150064        2.588    0.0048272
enh97350     3  176841900  176842900      2       1  150064       2.5751    0.0050104
enh97356     3  176866500  176867500      2       1  150064       2.4719    0.0067194
enh97360     3  176876000  176877000      1       1  150064       2.1227      0.01689
enh97380     3  177002000  177003000      1       1  150064       1.9435      0.02598
enh97381     3  177003600  177004600      2       1  150064        2.998    0.0013588
enh97412     3  177325000  177326000      1       1  150064       1.7224       0.0425
enh97415     3  177359700  177360700      3       2  150064       2.1722     0.014922
enh97424     3  177541500  177542500      1       1  150064       1.7585      0.03933
enh97430     3  177869800  177870800      1       1  150064       2.5967     0.004706
enh97431     3  177877200  177878200      4       2  150064       1.9701     0.024416
enh97432     3  177898000  177899000      2       1  150064       1.9335      0.02659
enh97442     3  178059400  178060400      4       2  150064       1.9085     0.028166
enh97448     3  178242800  178243800      3       1  150064       1.9586     0.025077
enh97495     3  179186400  179187400      1       1  150064       1.8557      0.03175
enh97519     3  179429400  179430400      3       1  150064       1.8645     0.031127
enh97543     3  179833900  179834900      2       1  150064       2.9676    0.0015006
enh97544     3  179848000  179849000      1       1  150064       2.3639     0.009041
enh97545     3  179852800  179853800      1       1  150064       1.8939      0.02912
enh97548     3  179894800  179895800      1       1  150064       1.9393      0.02623
enh97554     3  180289500  180290500      1       1  150064       3.8437    6.059e-05
enh97570     3  180523000  180524000      3       2  150064       2.0318     0.021088
enh97572     3  180572600  180573600      1       1  150064       2.3966     0.008274
enh97573     3  180587000  180588000      4       2  150064       2.0121     0.022104
enh97574     3  180628900  180629900      2       1  150064       5.4446   2.5956e-08
enh97575     3  180632500  180633500      1       1  150064       6.2898    1.589e-10
enh97578     3  180648800  180649800      4       2  150064       5.4646   2.3201e-08
enh97579     3  180707900  180708900      1       1  150064       6.0471    7.372e-10
enh97581     3  180726800  180727800      4       2  150064       3.9228   4.3763e-05
enh97582     3  180773600  180774600      2       1  150064       6.1088   5.0193e-10
enh97585     3  180856500  180857500      3       2  150064       4.8718    5.529e-07
enh97587     3  180893800  180894800      1       1  150064       5.8081     3.16e-09
enh97592     3  181080800  181081800      2       1  150064       3.6466   0.00013287
enh97593     3  181101200  181102200      1       1  150064       4.5801    2.324e-06
enh97596     3  181176400  181177400      1       1  150064       4.1959    1.359e-05
enh97597     3  181181800  181182800      3       1  150064       3.6801   0.00011657
enh97598     3  181207500  181208500      2       1  150064       4.3979   5.4647e-06
enh97599     3  181214800  181215800      1       1  150064       2.2426      0.01246
enh97605     3  181404700  181405700      1       1  150064        2.334     0.009799
enh97649     3  181934600  181935600      2       1  150064       2.4517    0.0071097
enh97653     3  181953000  181954000      2       1  150064       1.7983     0.036063
enh97654     3  181955700  181956700      1       1  150064       2.5801     0.004938
enh97661     3  182023500  182024500      4       1  150064        1.656     0.048863
enh97662     3  182040700  182041700      2       1  150064       1.7076     0.043856
enh97664     3  182044700  182045700      4       2  150064       1.7424     0.040718
enh97706     3  182695600  182696600      1       1  150064       1.8448      0.03253
enh97707     3  182698900  182699900      1       1  150064       1.6873      0.04577
enh97758     3  183543700  183544700      2       1  150064       2.0985     0.017932
enh97760     3  183600000  183601000      2       1  150064       2.0495     0.020209
enh97811     3  184396200  184397200      2       1  150064       1.7178     0.042921
enh97827     3  184473900  184474900      5       2  150064       2.5502    0.0053834
enh97837     3  184508600  184509600      1       1  150064       2.1333      0.01645
enh97852     3  184882000  184883000      3       2  150064       2.0058      0.02244
enh97881     3  185411600  185412600      2       1  150064       2.2588     0.011948
enh97883     3  185426600  185427600      1       1  150064       2.6721     0.003769
enh97889     3  185442400  185443400      2       1  150064        2.733    0.0031385
enh97890     3  185445900  185446900      3       2  150064       1.8033     0.035669
enh97903     3  185482400  185483400      1       1  150064       2.1268      0.01672
enh97919     3  185514500  185515500      2       1  150064       2.4146    0.0078752
enh97943     3  185795400  185796400      2       1  150064       2.3977    0.0082493
enh97945     3  185801200  185802200      2       1  150064        3.238   0.00060188
enh97946     3  185810800  185811800      2       1  150064        2.027     0.021332
enh97998     3  186507700  186508700      6       3  150064       2.4143    0.0078828
enh98037     3  186822600  186823600      3       2  150064       2.2854     0.011144
enh98045     3  186907000  186908000      3       1  150064       2.0509     0.020139
enh98046     3  186927700  186928700      1       1  150064       1.8182      0.03452
enh98047     3  186937400  186938400      3       2  150064       2.2378     0.012619
enh98093     3  187625200  187626200      4       2  150064        2.356    0.0092362
enh98108     3  187849200  187850200      4       2  150064       1.9859      0.02352
enh98109     3  187855900  187856900      2       1  150064       1.7974     0.036137
enh98113     3  187875100  187876100      4       2  150064       1.8928     0.029194
enh98114     3  187876300  187877300      5       3  150064       2.1425     0.016076
enh98115     3  187881700  187882700      1       1  150064       1.6793      0.04655
enh98116     3  187885800  187886800      3       2  150064       2.6741    0.0037461
enh98117     3  187886800  187887800      8       2  150064       4.1933   1.3747e-05
enh98120     3  187914200  187915200      4       2  150064       2.3358    0.0097514
enh98146     3  188225000  188226000      2       1  150064       1.7455     0.040453
enh98188     3  189484100  189485100      2       1  150064       2.3049     0.010586
enh98202     3  189712500  189713500      7       2  150064        2.148     0.015855
enh98204     3  189722900  189723900      5       2  150064       2.5467    0.0054374
enh98205     3  189726000  189727000      3       1  150064        1.654     0.049062
enh98207     3  189735100  189736100      5       2  150064       2.0192     0.021735
enh98211     3  189746100  189747100      1       1  150064       2.2121      0.01348
enh98229     3  189839700  189840700      6       2  150064       2.1578     0.015471
enh98230     3  189845400  189846400      2       1  150064       1.8426     0.032694
enh98250     3  190240200  190241200      3       2  150064       2.2165     0.013329
enh98254     3  190272200  190273200      6       4  150064       1.6659     0.047862
enh98264     3  190436500  190437500      2       1  150064       1.9604     0.024972
enh98274     3  190723100  190724100      2       1  150064       2.7822    0.0026998
enh98295     3  191193700  191194700      3       1  150064       2.6391     0.004156
enh98297     3  191344500  191345500      6       2  150064       2.6796    0.0036858
enh98308     3  191600000  191601000      1       1  150064        2.177      0.01474
enh98310     3  191618700  191619700      3       2  150064         2.39    0.0084243
enh98323     3  191879600  191880600      3       1  150064       2.1465     0.015918
enh98329     3  191978600  191979600      3       1  150064       1.8697     0.030764
enh98338     3  192135000  192136000      2       1  150064       2.1532     0.015652
enh98343     3  192397800  192398800      2       1  150064       1.7838     0.037227
enh98344     3  192414700  192415700      2       1  150064       1.9563     0.025214
enh98345     3  192418200  192419200      2       1  150064       2.3243     0.010054
enh98346     3  192434500  192435500      4       2  150064       2.0109     0.022167
enh98348     3  192445400  192446400      5       1  150064       1.8524     0.031985
enh98350     3  192465000  192466000      1       1  150064       1.9591      0.02505
enh98351     3  192467700  192468700      4       1  150064       1.7502     0.040044
enh98363     3  192578400  192579400      2       1  150064       2.0782     0.018847
enh98397     3  193106400  193107400      4       2  150064       2.0079     0.022326
enh98417     3  193498900  193499900      2       1  150064       2.2104      0.01354
enh98418     3  193505900  193506900      6       2  150064       1.9538     0.025362
enh98420     3  193510900  193511900      2       1  150064       2.5506    0.0053769
enh98458     3  193807000  193808000      4       2  150064       2.4049    0.0080891
enh98459     3  193815200  193816200      2       1  150064       2.1404     0.016161
enh98500     3  194101900  194102900     13       3  150064        1.649     0.049576
enh98528     3  194461500  194462500      3       2  150064       1.8006     0.035882
enh98546     3  194766000  194767000      7       2  150064       2.2917     0.010962
enh98584     3  194981600  194982600      1       1  150064       2.3337     0.009805
enh98631     3  195772800  195773800      6       3  150064       1.7199     0.042729
enh98653     3  195922900  195923900      4       2  150064       2.1927     0.014164
enh98654     3  195929100  195930100      6       3  150064       2.4566     0.007013
enh98658     3  195946100  195947100      3       2  150064       2.5936    0.0047492
enh98662     3  195990100  195991100      3       1  150064       2.3969    0.0082674
enh98665     3  196005900  196006900      5       1  150064       1.7428     0.040681
enh98667     3  196010200  196011200      1       1  150064       1.8952      0.02903
enh98669     3  196012200  196013200      2       1  150064       2.7924     0.002616
enh98670     3  196046800  196047800      5       2  150064       2.8801    0.0019877
enh98671     3  196053900  196054900      7       2  150064       2.2808     0.011281
[truncated: 1,174,159 more chars]
