# Supplementary material for: Identifying enhancer properties associated with genetic risk for complex traits using regulome-wide association studies
Source: PLoS Comput Biol. 2022 Sep 7;18(9):e1010430. doi: 10.1371/journal.pcbi.1010430 (PMC9484640; doi:10.1371/journal.pcbi.1010430)
Supplement: S3 Table — Sample names are as described in the ROADMAP epigenomics project integrative analysis portal: https://egg2.wustl.edu/roadmap/web_portal/meta.html. (ZIP) [file pcbi.1010430.s010.zip › supplemental_table3/E121muscle_sig_enhancers05.gcov.out]

GENE       CHR      START       STOP  NSNPS  NPARAM       N        ZSTAT            P
enh50766     1     841200     842200      1       1  150064       1.8239      0.03408
enh50767     1     846300     847300      4       1  150064        1.794     0.036408
enh50782     1     966600     967600      1       1  150064       1.6666       0.0478
enh50798     1    1168400    1169400      2       1  150064       1.7908     0.036659
enh50799     1    1172300    1173300      1       1  150064       2.0969        0.018
enh50809     1    1253300    1254300      2       1  150064       1.8249     0.034007
enh50839     1    1501800    1502800      1       1  150064       1.9612      0.02493
enh50877     1    1841100    1842100      3       1  150064       2.0797     0.018775
enh50886     1    2063200    2064200      1       1  150064       2.0727       0.0191
enh50888     1    2071300    2072300      5       2  150064       3.2169   0.00064792
enh50896     1    2126700    2127700      2       1  150064       2.5265    0.0057606
enh50906     1    2173800    2174800      1       1  150064       3.7831    7.743e-05
enh50916     1    2210800    2211800      1       1  150064       2.1079      0.01752
enh50930     1    2310400    2311400      2       1  150064        1.907     0.028259
enh50937     1    2384100    2385100      5       2  150064       2.7358    0.0031111
enh50938     1    2387100    2388100      5       2  150064       4.5664   2.4813e-06
enh50939     1    2391200    2392200      5       2  150064       4.0566     2.49e-05
enh50951     1    2486600    2487600      1       1  150064       2.5752     0.005009
enh50955     1    2516100    2517100      1       1  150064       3.2766    0.0005254
enh50957     1    2525100    2526100      4       2  150064       2.4895     0.006397
enh50970     1    3120600    3121600      2       1  150064       1.8472     0.032361
enh50971     1    3123500    3124500      3       1  150064       3.2339    0.0006105
enh50972     1    3133700    3134700      3       2  150064       1.9032     0.028506
enh51051     1    6264900    6265900      1       1  150064       2.2842      0.01118
enh51090     1    6552100    6553100      3       1  150064       1.9459     0.025835
enh51091     1    6554700    6555700      3       1  150064       2.1548      0.01559
enh51095     1    6575400    6576400      1       1  150064       2.1343      0.01641
enh51103     1    6649100    6650100      4       2  150064       1.7673     0.038589
enh51106     1    6684000    6685000      2       1  150064       2.1264     0.016733
enh51108     1    6688400    6689400      2       1  150064       3.2864    0.0005074
enh51112     1    6759700    6760700      2       1  150064       3.5669   0.00018061
enh51124     1    6863100    6864100      5       2  150064       2.6623    0.0038802
enh51136     1    7020000    7021000      1       1  150064       1.9101      0.02806
enh51150     1    7315300    7316300      4       1  150064        1.857     0.031656
enh51268     1    8361400    8362400      2       1  150064       3.9916    3.281e-05
enh51269     1    8362900    8363900      3       1  150064       2.8474    0.0022042
enh51271     1    8377200    8378200      1       1  150064       3.5064    0.0002271
enh51272     1    8378400    8379400      3       1  150064       3.2369   0.00060417
enh51273     1    8383600    8384600      3       2  150064       3.6196    0.0001475
enh51274     1    8402300    8403300      4       2  150064       2.3004     0.010712
enh51275     1    8403900    8404900      2       1  150064       3.1255   0.00088761
enh51277     1    8413000    8414000      2       1  150064       1.7281     0.041985
enh51279     1    8427100    8428100      1       1  150064       2.9348     0.001669
enh51280     1    8429000    8430000      2       1  150064       2.5693    0.0050949
enh51281     1    8429600    8430600      3       1  150064       2.8972    0.0018824
enh51282     1    8430700    8431700      3       2  150064       4.5866   2.2524e-06
enh51283     1    8431200    8432200      4       2  150064       5.2959   5.9221e-08
enh51286     1    8439200    8440200      2       1  150064       4.8415   6.4436e-07
enh51289     1    8445000    8446000      3       2  150064       4.7039   1.2763e-06
enh51291     1    8454300    8455300      2       1  150064       3.3185   0.00045251
enh51292     1    8456900    8457900      1       1  150064       1.6541      0.04905
enh51293     1    8458200    8459200      1       1  150064       2.3545     0.009273
enh51296     1    8466700    8467700      6       3  150064       5.5612   1.3393e-08
enh51298     1    8472600    8473600      2       1  150064       4.9856   3.0891e-07
enh51300     1    8484600    8485600      2       1  150064       4.3574   6.5811e-06
enh51302     1    8495400    8496400      2       1  150064       5.0697   1.9924e-07
enh51303     1    8498600    8499600      1       1  150064        5.656    7.747e-09
enh51305     1    8515800    8516800      2       1  150064       3.2735   0.00053114
enh51306     1    8519700    8520700      2       1  150064       2.4722    0.0067138
enh51308     1    8525700    8526700      1       1  150064       3.2186    0.0006441
enh51309     1    8537100    8538100      1       1  150064       3.4961    0.0002361
enh51310     1    8542800    8543800      2       1  150064       2.1847     0.014455
enh51311     1    8553500    8554500      2       1  150064       4.5165    3.144e-06
enh51312     1    8557000    8558000      2       1  150064       2.8573    0.0021361
enh51313     1    8569300    8570300      2       1  150064       2.9289    0.0017009
enh51318     1    8586400    8587400      1       1  150064       2.4847     0.006483
enh51319     1    8600400    8601400      3       2  150064       3.6892    0.0001125
enh51320     1    8614900    8615900      2       1  150064       3.0698    0.0010711
enh51321     1    8623300    8624300      3       2  150064       2.3761    0.0087482
enh51324     1    8644000    8645000      2       1  150064       2.9016    0.0018565
enh51326     1    8657500    8658500      3       1  150064       2.8083    0.0024905
enh51327     1    8658500    8659500      4       1  150064        3.028    0.0012308
enh51331     1    8690900    8691900      2       1  150064        2.889    0.0019323
enh51333     1    8711800    8712800      1       1  150064       2.6695     0.003798
enh51334     1    8719300    8720300      1       1  150064       2.4949       0.0063
enh51336     1    8726000    8727000      1       1  150064       2.8965     0.001887
enh51338     1    8730300    8731300      2       1  150064       2.3313     0.009868
enh51341     1    8741000    8742000      2       1  150064         2.38    0.0086572
enh51345     1    8767000    8768000      4       2  150064       2.4406    0.0073308
enh51346     1    8771900    8772900      2       1  150064       2.1925     0.014172
enh51348     1    8800000    8801000      1       1  150064       1.7758      0.03788
enh51357     1    8907600    8908600      1       1  150064        1.827      0.03385
enh51360     1    8918200    8919200      3       2  150064       1.8549     0.031802
enh51361     1    8920500    8921500      1       1  150064       2.2328      0.01278
enh51368     1    8949700    8950700      1       1  150064       2.1693      0.01503
enh51369     1    8959900    8960900      2       1  150064       1.9551     0.025288
enh51371     1    8978000    8979000      4       1  150064       2.2139     0.013419
enh51372     1    9001600    9002600      6       3  150064       2.9046    0.0018385
enh51393     1    9221900    9222900      1       1  150064       1.9856      0.02354
enh51414     1    9334900    9335900     10       2  150064       2.4162    0.0078412
enh51431     1    9408700    9409700      7       3  150064       2.0271     0.021327
enh51435     1    9422600    9423600      4       2  150064       1.7315     0.041684
enh51482     1    9923200    9924200      3       2  150064        2.006      0.02243
enh51492     1    9966300    9967300      3       1  150064       1.8609     0.031377
enh51525     1   10317600   10318600      2       1  150064       1.6877     0.045736
enh51529     1   10367900   10368900      3       1  150064       1.7143     0.043237
enh51535     1   10448700   10449700      3       2  150064       1.9007     0.028668
enh51579     1   10960600   10961600      2       1  150064       2.4648    0.0068552
enh51606     1   11335500   11336500      1       1  150064       2.0523      0.02007
enh51609     1   11348600   11349600      1       1  150064       2.1227      0.01689
enh51612     1   11715300   11716300      1       1  150064       2.4441      0.00726
enh51623     1   11846400   11847400      2       1  150064       1.7339     0.041465
enh51625     1   11851300   11852300      3       2  150064       1.6519     0.049277
enh51641     1   11990200   11991200      2       1  150064       1.7587     0.039313
enh51642     1   11995400   11996400      6       3  150064       1.9493     0.025627
enh51643     1   11997100   11998100      2       1  150064       2.3366    0.0097313
enh51644     1   11998000   11999000      1       1  150064       2.7935     0.002607
enh51645     1   11999800   12000800      4       2  150064       2.6462    0.0040698
enh51646     1   12012200   12013200      7       2  150064       2.1969     0.014016
enh51656     1   12107100   12108100      1       1  150064       3.1955    0.0006979
enh51659     1   12128300   12129300      2       1  150064       2.6411    0.0041314
enh51722     1   12645800   12646800      1       1  150064       1.6494      0.04953
enh51751     1   14074400   14075400      2       1  150064       1.6562     0.048838
enh51764     1   14234200   14235200      1       1  150064        2.576     0.004998
enh51774     1   14467300   14468300      5       1  150064       1.7796     0.037574
enh51776     1   14585500   14586500      3       2  150064        2.225     0.013041
enh51790     1   14812800   14813800      6       3  150064       1.8795     0.030086
enh51792     1   14847600   14848600      1       1  150064       2.0798      0.01877
enh51807     1   15207000   15208000      2       1  150064       1.7792     0.037602
enh51844     1   15533100   15534100      2       1  150064       1.8672     0.030939
enh51865     1   15742900   15743900      3       2  150064       1.6896     0.045552
enh51916     1   16152000   16153000      7       2  150064       2.0326     0.021046
enh51946     1   16345800   16346800      8       3  150064       1.9396     0.026214
enh51947     1   16353100   16354100      4       2  150064       2.2654     0.011743
enh51976     1   16529400   16530400      6       2  150064       1.8669     0.030959
enh51980     1   16542600   16543600      6       2  150064       2.2943     0.010888
enh51981     1   16564000   16565000      2       1  150064       2.7283    0.0031827
enh51982     1   16570300   16571300      1       1  150064        2.126      0.01675
enh51986     1   16593000   16594000      4       1  150064       2.1781       0.0147
enh51988     1   16619500   16620500      4       2  150064       2.1777     0.014714
enh51990     1   16644900   16645900      3       1  150064       2.0685     0.019295
enh51992     1   16650400   16651400      1       1  150064       2.2849      0.01116
enh51993     1   16674700   16675700      1       1  150064       1.9579      0.02512
enh51995     1   16690800   16691800      3       1  150064       1.9097     0.028088
enh51998     1   16698400   16699400      2       1  150064       1.7669     0.038622
enh52000     1   16701500   16702500      1       1  150064       1.8357       0.0332
enh52002     1   16703400   16704400      3       1  150064       2.0108     0.022174
enh52005     1   16714200   16715200      2       1  150064       1.7653      0.03876
enh52006     1   16718600   16719600      1       1  150064       1.8435      0.03263
enh52007     1   16722800   16723800      4       1  150064       2.0449      0.02043
enh52011     1   16839600   16840600      1       1  150064       2.1937      0.01413
enh52036     1   17308000   17309000      4       2  150064       2.1727     0.014903
enh52037     1   17310900   17311900      2       1  150064       2.5752    0.0050092
enh52041     1   17342300   17343300      5       2  150064       2.0112     0.022154
enh52043     1   17371500   17372500      7       2  150064       2.3144     0.010324
enh52044     1   17378500   17379500      2       1  150064       2.7791    0.0027255
enh52046     1   17386100   17387100      3       1  150064       3.0325    0.0012126
enh52047     1   17389700   17390700      7       3  150064       2.3766    0.0087372
enh52070     1   17552500   17553500      5       3  150064       2.0997     0.017877
enh52080     1   17773800   17774800      2       1  150064       2.6539    0.0039788
enh52174     1   19639700   19640700      5       3  150064       1.6512     0.049344
enh52175     1   19641700   19642700      6       2  150064        1.812     0.034996
enh52216     1   19821800   19822800      3       2  150064       2.7838    0.0026861
enh52217     1   19831400   19832400      5       3  150064        1.871     0.030674
enh52218     1   19835400   19836400      6       2  150064       1.6627     0.048186
enh52225     1   19943000   19944000      1       1  150064       1.9601      0.02499
enh52228     1   19966800   19967800      1       1  150064       2.3371     0.009718
enh52279     1   20651700   20652700      6       2  150064       2.2421     0.012477
enh52283     1   20732300   20733300      5       1  150064       2.2927     0.010932
enh52306     1   21059900   21060900      1       1  150064       2.8655     0.002082
enh52307     1   21065500   21066500      1       1  150064       2.3174      0.01024
enh52309     1   21114700   21115700      1       1  150064       2.5834     0.004892
enh52311     1   21156400   21157400      3       1  150064        2.265     0.011755
enh52313     1   21194000   21195000      3       2  150064       2.5493    0.0053971
enh52315     1   21247600   21248600      1       1  150064       2.4741     0.006678
enh52316     1   21263000   21264000      1       1  150064       1.7224       0.0425
enh52317     1   21288800   21289800      2       1  150064       1.7163     0.043052
enh52318     1   21299000   21300000      2       1  150064       1.8007     0.035874
enh52321     1   21314200   21315200      3       1  150064       1.9454     0.025865
enh52324     1   21348800   21349800      2       1  150064       2.0738     0.019051
enh52325     1   21368600   21369600      4       2  150064       2.2067     0.013668
enh52326     1   21369600   21370600      3       2  150064       1.9724     0.024282
enh52328     1   21376300   21377300      3       1  150064       2.3494     0.009401
enh52329     1   21385300   21386300      4       2  150064       2.3221     0.010114
enh52332     1   21402400   21403400      2       1  150064       1.9316     0.026707
enh52333     1   21409300   21410300      2       1  150064       2.5956    0.0047212
enh52334     1   21409800   21410800      3       1  150064       2.2582     0.011965
enh52335     1   21415800   21416800      3       1  150064       2.7094    0.0033702
enh52336     1   21417400   21418400      2       1  150064       2.9799    0.0014419
enh52340     1   21465900   21466900      1       1  150064       2.4763     0.006638
enh52341     1   21477100   21478100      4       2  150064       2.0767     0.018916
enh52342     1   21489100   21490100      2       1  150064        2.621    0.0043839
enh52343     1   21491900   21492900      4       2  150064       2.5446    0.0054697
enh52344     1   21497600   21498600      3       1  150064       2.9716     0.001481
enh52345     1   21499900   21500900      1       1  150064       2.4774     0.006618
enh52347     1   21521100   21522100      1       1  150064       1.7381       0.0411
enh52397     1   22029600   22030600      2       1  150064       1.8437     0.032617
enh52399     1   22085600   22086600      5       2  150064        1.674     0.047065
enh52400     1   22090500   22091500      6       2  150064       1.6863     0.045866
enh52401     1   22091700   22092700      6       2  150064       2.2118     0.013492
enh52430     1   22350000   22351000      5       2  150064       2.2927     0.010933
enh52431     1   22356600   22357600      8       2  150064       2.7617    0.0028751
enh52435     1   22374700   22375700      2       1  150064       3.2572   0.00056259
enh52436     1   22382300   22383300      3       2  150064       2.2184     0.013265
enh52440     1   22418600   22419600      1       1  150064       1.7696       0.0384
enh52442     1   22433000   22434000      1       1  150064       2.6601     0.003906
enh52446     1   22448600   22449600      7       4  150064       1.7571     0.039447
enh52448     1   22576800   22577800      8       3  150064       1.6875     0.045753
enh52566     1   23912300   23913300      1       1  150064        1.799      0.03601
enh52570     1   23936300   23937300      4       2  150064       2.1141     0.017254
enh52580     1   24074200   24075200      1       1  150064       2.1532      0.01565
enh52582     1   24085100   24086100      1       1  150064       1.8901      0.02937
enh52585     1   24106300   24107300      1       1  150064       1.6674      0.04772
enh52612     1   24372700   24373700      3       1  150064       2.5782    0.0049652
enh52639     1   24676200   24677200      1       1  150064       2.1953      0.01407
enh52640     1   24678200   24679200      1       1  150064       2.2798      0.01131
enh52641     1   24690200   24691200      5       3  150064       1.7211     0.042618
enh52646     1   24719500   24720500      3       1  150064       2.3825    0.0085973
enh52651     1   24744800   24745800      4       2  150064       2.1968     0.014018
enh52657     1   24829800   24830800      2       1  150064       1.9913     0.023224
enh52658     1   24867400   24868400      7       3  150064       2.6823    0.0036556
enh52664     1   24967400   24968400      2       1  150064       2.5702    0.0050815
enh52717     1   25349000   25350000      3       2  150064        1.841     0.032813
enh52824     1   26485300   26486300      3       2  150064       1.6581     0.048647
enh52845     1   26699900   26700900      2       1  150064        1.667      0.04776
enh52846     1   26701400   26702400      5       2  150064       1.7922     0.036551
enh52851     1   26757600   26758600      1       1  150064       1.8722      0.03059
enh52856     1   26809400   26810400      2       1  150064       1.9254     0.027087
enh52860     1   26882000   26883000      1       1  150064       2.1998      0.01391
enh52861     1   26900700   26901700      8       3  150064       2.7432    0.0030419
enh52865     1   26945200   26946200      1       1  150064       1.9284       0.0269
enh52870     1   27020400   27021400      2       1  150064       2.5533    0.0053346
enh52874     1   27048100   27049100      1       1  150064       2.7248     0.003217
enh52875     1   27052200   27053200      3       1  150064       2.5882    0.0048246
enh52876     1   27056900   27057900      1       1  150064       2.7106     0.003358
enh52878     1   27070000   27071000      3       2  150064        1.957     0.025176
enh52881     1   27094000   27095000      1       1  150064       2.0566      0.01986
enh52884     1   27097900   27098900      1       1  150064       2.7473     0.003004
enh52894     1   27175200   27176200      1       1  150064       2.4217     0.007724
enh52895     1   27179400   27180400      1       1  150064       3.8436    6.061e-05
enh52898     1   27214800   27215800      1       1  150064       2.4794      0.00658
enh52902     1   27247000   27248000      2       1  150064       2.7103    0.0033606
enh52903     1   27249600   27250600      1       1  150064        2.512     0.006003
enh52905     1   27287700   27288700      1       1  150064       2.5044     0.006133
enh52917     1   27397100   27398100      4       1  150064        1.756     0.039544
enh52920     1   27426200   27427200      3       1  150064       1.7636     0.038902
enh52925     1   27448700   27449700      1       1  150064       2.1775      0.01472
enh52927     1   27450800   27451800      1       1  150064       3.3091    0.0004679
enh52946     1   27667700   27668700      1       1  150064       2.8448     0.002222
enh52949     1   27693700   27694700      1       1  150064       1.8301      0.03362
enh53006     1   27926200   27927200      1       1  150064       1.9686       0.0245
enh53008     1   27932900   27933900      2       1  150064       1.9507     0.025546
enh53049     1   28431100   28432100      3       2  150064       2.2922     0.010946
enh53050     1   28439000   28440000      4       2  150064       1.7302     0.041799
enh53056     1   28500000   28501000      2       1  150064       3.6693   0.00012161
enh53058     1   28556600   28557600      5       3  150064       1.8713     0.030649
enh53064     1   28575200   28576200      3       2  150064       2.1177     0.017102
enh53067     1   28588200   28589200      3       1  150064        2.265     0.011756
enh53070     1   28622500   28623500      2       1  150064        2.398    0.0082421
enh53074     1   28695200   28696200      2       1  150064       1.9333     0.026598
enh53076     1   28718100   28719100      3       1  150064       2.1312     0.016538
enh53077     1   28743400   28744400      2       1  150064       2.0408     0.020638
enh53081     1   28774200   28775200      1       1  150064       1.8358      0.03319
enh53083     1   28782200   28783200      1       1  150064       2.4036     0.008118
enh53084     1   28837200   28838200      6       3  150064       2.5989    0.0046767
enh53087     1   28845600   28846600      1       1  150064       2.4689     0.006776
enh53089     1   28853200   28854200      4       1  150064       2.7444    0.0030313
enh53094     1   28967000   28968000      2       1  150064       2.2745     0.011467
enh53095     1   28967600   28968600      2       1  150064       2.2942     0.010889
enh53096     1   28970900   28971900      1       1  150064       2.3123      0.01038
enh53098     1   28975200   28976200      5       3  150064       1.8895     0.029416
enh53099     1   28990300   28991300      4       2  150064       3.3981   0.00033927
enh53110     1   29211100   29212100      3       1  150064       2.0323     0.021064
enh53111     1   29241600   29242600      3       2  150064       2.7864    0.0026653
enh53114     1   29369700   29370700      2       1  150064        3.021    0.0012595
enh53115     1   29446200   29447200      3       1  150064       3.2265   0.00062646
enh53116     1   29451400   29452400      5       2  150064       1.9699     0.024426
enh53119     1   29497200   29498200      5       3  150064       1.7057     0.044029
enh53121     1   29505000   29506000      3       2  150064       2.5506    0.0053764
enh53123     1   29512200   29513200      2       1  150064       2.3743    0.0087909
enh53128     1   29549100   29550100      4       2  150064       2.5173    0.0059122
enh53133     1   29572100   29573100      4       2  150064       1.7063     0.043975
enh53134     1   29575700   29576700      3       2  150064       2.6614    0.0038909
enh53137     1   29591000   29592000      2       1  150064       2.2692     0.011628
enh53149     1   30112700   30113700      5       3  150064       1.8202     0.034367
enh53157     1   30446600   30447600      3       2  150064       1.9486     0.025671
enh53162     1   30851300   30852300      6       2  150064       2.4502    0.0071393
enh53168     1   31142800   31143800      4       2  150064       1.9636     0.024786
enh53169     1   31148300   31149300      3       1  150064       1.8175      0.03457
enh53170     1   31168200   31169200      5       3  150064       1.7911     0.036641
enh53174     1   31180300   31181300     12       2  150064       1.6714     0.047325
enh53191     1   31278100   31279100      1       1  150064       1.7053      0.04407
enh53193     1   31283000   31284000      1       1  150064       1.8277       0.0338
enh53202     1   31350000   31351000      3       2  150064       1.8692     0.030796
enh53203     1   31352000   31353000      1       1  150064        2.524     0.005801
enh53218     1   31449000   31450000      1       1  150064       1.7721      0.03819
enh53241     1   31770800   31771800      2       1  150064       3.3482   0.00040666
enh53242     1   31772000   31773000      6       2  150064       3.9116   4.5846e-05
enh53244     1   31799500   31800500      3       2  150064       2.6718    0.0037719
enh53245     1   31821000   31822000      1       1  150064       2.2086       0.0136
enh53247     1   31844900   31845900      3       2  150064       2.0867     0.018456
enh53248     1   31847100   31848100      2       1  150064       2.7671    0.0028278
enh53251     1   31855000   31856000      2       1  150064       3.8572    5.735e-05
enh53252     1   31866800   31867800      4       1  150064       2.8658    0.0020799
enh53253     1   31867600   31868600      2       1  150064       2.8315    0.0023167
enh53254     1   31870200   31871200      4       2  150064       3.6807   0.00011631
enh53255     1   31872800   31873800      3       1  150064       4.2675   9.8859e-06
enh53256     1   31878500   31879500      5       2  150064        2.883    0.0019695
enh53257     1   31882900   31883900      3       1  150064       2.5212    0.0058471
enh53258     1   31884700   31885700      2       1  150064       2.6063    0.0045764
enh53259     1   31888700   31889700      2       1  150064        2.709    0.0033745
enh53262     1   31894400   31895400      4       2  150064       2.4951    0.0062962
enh53308     1   32312000   32313000      2       1  150064        1.935     0.026496
enh53350     1   32616700   32617700      1       1  150064       2.0177      0.02181
enh53354     1   32663100   32664100      1       1  150064       1.7481      0.04022
enh53363     1   32707500   32708500      3       1  150064       1.7063     0.043974
enh53364     1   32712400   32713400      3       1  150064        1.811     0.035071
enh53371     1   32810800   32811800      1       1  150064        2.932     0.001684
enh53383     1   32879000   32880000      2       1  150064       1.6773     0.046739
enh53396     1   33101800   33102800      3       2  150064       1.7108     0.043555
enh53415     1   33233000   33234000      2       1  150064       2.3703    0.0088876
enh53419     1   33257200   33258200      4       2  150064       2.1256     0.016767
enh53423     1   33280300   33281300      3       1  150064       2.2349     0.012712
enh53427     1   33338100   33339100      2       1  150064        1.997     0.022915
enh53449     1   33502600   33503600      2       1  150064       1.8687     0.030829
enh53462     1   33593500   33594500      1       1  150064       2.1316      0.01652
enh53476     1   33724200   33725200      3       2  150064       2.2615     0.011863
enh53480     1   33761000   33762000      3       1  150064       1.8874     0.029554
enh53481     1   33766100   33767100      3       2  150064       2.3437    0.0095463
enh53508     1   33931500   33932500      1       1  150064       1.8325      0.03344
enh53511     1   33937000   33938000      2       1  150064       2.4899    0.0063881
enh53531     1   35318200   35319200      4       2  150064       1.8872     0.029566
enh53532     1   35323000   35324000      4       2  150064        1.898     0.028849
enh53533     1   35325400   35326400      1       1  150064       2.2918      0.01096
enh53567     1   36002200   36003200      2       1  150064       3.0799    0.0010355
enh53577     1   36101800   36102800      2       1  150064       3.6011   0.00015847
enh53580     1   36174000   36175000      2       1  150064       2.7847    0.0026785
enh53583     1   36275500   36276500      4       2  150064       4.3204    7.789e-06
enh53585     1   36310700   36311700      2       1  150064       2.7211    0.0032536
enh53586     1   36316600   36317600      3       2  150064       3.0233    0.0012503
enh53590     1   36391000   36392000      1       1  150064       4.1361    1.766e-05
enh53592     1   36398000   36399000      1       1  150064        3.492    0.0002397
enh53594     1   36549100   36550100      3       2  150064        3.741   9.1642e-05
enh53595     1   36553400   36554400      1       1  150064       3.1405    0.0008432
enh53596     1   36555600   36556600      3       2  150064        3.192   0.00070642
enh53598     1   36565400   36566400      5       2  150064       2.4394    0.0073568
enh53600     1   36574900   36575900      1       1  150064       2.3702      0.00889
enh53601     1   36579900   36580900      2       1  150064       2.1271     0.016708
enh53602     1   36581700   36582700      2       1  150064       2.3251     0.010034
enh53603     1   36584600   36585600      2       1  150064       1.8279     0.033785
enh53604     1   36588700   36589700      2       1  150064       3.7128   0.00010249
enh53605     1   36593200   36594200      1       1  150064       3.8529    5.836e-05
enh53606     1   36600700   36601700      2       1  150064       3.3181   0.00045322
enh53608     1   36606400   36607400      2       1  150064       2.4713    0.0067318
enh53609     1   36607500   36608500      2       1  150064       3.3975   0.00034006
enh53610     1   36613100   36614100      3       1  150064       3.8801   5.2202e-05
enh53613     1   36625000   36626000      3       2  150064       2.2319     0.012811
enh53614     1   36627800   36628800      2       1  150064       3.9956   3.2268e-05
enh53615     1   36631300   36632300      2       1  150064       3.9408   4.0604e-05
enh53619     1   36641300   36642300      2       1  150064       2.6942    0.0035279
enh53621     1   36653200   36654200      4       2  150064       2.5472    0.0054291
enh53692     1   38275700   38276700      2       1  150064       2.7272    0.0031936
enh53695     1   38326200   38327200      3       2  150064       1.9187     0.027513
enh53696     1   38327800   38328800      1       1  150064        2.751     0.002971
enh53697     1   38330900   38331900      2       1  150064       3.2236   0.00063292
enh53698     1   38353500   38354500      4       2  150064       1.8243     0.034057
enh53701     1   38395900   38396900      2       1  150064       2.9635    0.0015208
enh53703     1   38409300   38410300      1       1  150064       1.9012      0.02864
enh53729     1   38644900   38645900      2       1  150064       2.0508     0.020142
enh53735     1   38740200   38741200      1       1  150064       3.3729    0.0003719
enh53736     1   38910000   38911000      5       2  150064       2.9026    0.0018503
enh53741     1   39194000   39195000      3       1  150064        2.399    0.0082196
enh53743     1   39205900   39206900      3       1  150064       1.6518     0.049287
enh53750     1   39407300   39408300      2       1  150064       1.6718     0.047283
enh53757     1   39468700   39469700      1       1  150064       2.3639     0.009042
enh53758     1   39512900   39513900      4       2  150064       2.0411     0.020618
enh53759     1   39541900   39542900      2       1  150064       2.9168    0.0017683
enh53766     1   39574800   39575800      2       1  150064       1.7871     0.036959
enh53770     1   39582400   39583400      4       2  150064       1.8098      0.03516
enh53788     1   39637000   39638000      1       1  150064       1.7855      0.03709
enh53792     1   39648400   39649400      2       1  150064       1.8156     0.034712
enh53794     1   39650600   39651600      1       1  150064       1.7696       0.0384
enh53801     1   39668800   39669800      2       1  150064       1.7404     0.040897
enh53806     1   39696700   39697700      1       1  150064       1.7105      0.04359
enh53824     1   39859000   39860000      2       1  150064       1.7647     0.038809
enh53825     1   39862600   39863600      3       2  150064       1.9221       0.0273
enh53842     1   39974900   39975900      5       3  150064       2.0765     0.018926
enh53843     1   39991200   39992200      3       1  150064       2.5327    0.0056586
enh53853     1   40166500   40167500      2       1  150064       2.5858    0.0048577
enh53865     1   40340800   40341800      1       1  150064       1.8639      0.03117
enh53870     1   40364400   40365400      2       1  150064        1.836     0.033181
enh53910     1   40848400   40849400      3       2  150064       2.0998     0.017875
enh53919     1   40997800   40998800      1       1  150064       1.8274      0.03382
enh53925     1   41155800   41156800      3       2  150064       2.3236     0.010073
enh53927     1   41164600   41165600      3       1  150064        2.891    0.0019199
enh53928     1   41168900   41169900      5       2  150064       1.8471      0.03237
enh53931     1   41178600   41179600      3       2  150064       2.5619    0.0052053
enh53935     1   41211800   41212800      2       1  150064       2.5283    0.0057315
enh53936     1   41215700   41216700      5       3  150064        2.363    0.0090632
enh53937     1   41220500   41221500      3       1  150064       2.2407     0.012522
enh53955     1   41380500   41381500      4       2  150064       1.8882     0.029501
enh53962     1   41433200   41434200      8       3  150064       2.6821    0.0036576
enh53965     1   41468700   41469700      5       2  150064        2.221     0.013176
enh53971     1   41574700   41575700      3       2  150064       2.5747     0.005017
enh53972     1   41588900   41589900      1       1  150064       1.6686       0.0476
enh53973     1   41617700   41618700      2       1  150064         2.58    0.0049407
enh53990     1   41845200   41846200      3       2  150064       4.2002   1.3332e-05
enh53991     1   41853200   41854200      2       1  150064       1.9565     0.025206
enh53995     1   41888600   41889600      3       1  150064       2.1375      0.01628
enh53997     1   41892600   41893600      8       3  150064       2.1631     0.015268
enh53998     1   41897300   41898300      6       2  150064       2.0776     0.018874
enh54001     1   41920500   41921500      2       1  150064       1.6698     0.047481
enh54007     1   41959500   41960500      5       2  150064        1.871     0.030672
enh54060     1   42249500   42250500      2       1  150064       1.6709     0.047368
enh54068     1   42317200   42318200      2       1  150064       1.8417     0.032759
enh54147     1   43419700   43420700      3       2  150064       2.1424      0.01608
enh54150     1   43432500   43433500      7       3  150064       2.1356     0.016354
enh54163     1   43739700   43740700      4       2  150064       1.8094     0.035197
enh54164     1   43760200   43761200      1       1  150064       3.2077     0.000669
enh54169     1   43810700   43811700      1       1  150064       3.4765     0.000254
enh54171     1   43820200   43821200      1       1  150064       3.5092    0.0002247
enh54173     1   43831100   43832100      3       2  150064       1.9251     0.027108
enh54177     1   43856400   43857400      4       2  150064       4.1648   1.5578e-05
enh54178     1   43901100   43902100      2       1  150064       3.4636   0.00026649
enh54180     1   43918500   43919500      3       2  150064       3.1805   0.00073515
enh54181     1   43920100   43921100      3       2  150064       4.1734   1.5006e-05
enh54183     1   43938100   43939100      1       1  150064       3.0047     0.001329
enh54184     1   43941300   43942300      3       1  150064       3.6843   0.00011465
enh54185     1   43958900   43959900      3       1  150064       2.1636     0.015246
enh54191     1   44006700   44007700      2       1  150064       1.9089     0.028134
enh54192     1   44011000   44012000      2       1  150064       3.4093   0.00032567
enh54193     1   44023800   44024800      1       1  150064       3.1078    0.0009423
enh54194     1   44030500   44031500      1       1  150064       3.1202    0.0009035
enh54195     1   44031600   44032600      3       2  150064       3.2668   0.00054392
enh54196     1   44047500   44048500      5       2  150064       2.8226    0.0023819
enh54197     1   44052600   44053600      4       1  150064       1.9153     0.027727
enh54198     1   44071000   44072000      4       2  150064       4.0893   2.1635e-05
enh54200     1   44114300   44115300      5       2  150064       4.0012   3.1507e-05
enh54201     1   44132200   44133200      2       1  150064       2.9682     0.001498
enh54203     1   44136900   44137900      2       1  150064       2.7227    0.0032376
enh54204     1   44153600   44154600      2       1  150064       3.3194   0.00045107
enh54209     1   44177800   44178800      2       1  150064       2.5679    0.0051161
enh54210     1   44181700   44182700      2       1  150064       3.3199   0.00045018
enh54211     1   44185300   44186300      2       1  150064       3.8773    5.281e-05
enh54212     1   44195400   44196400      2       1  150064       2.5985    0.0046822
enh54213     1   44197600   44198600      2       1  150064        4.844   6.3641e-07
enh54214     1   44226300   44227300      2       1  150064       2.8904    0.0019235
enh54215     1   44228600   44229600      1       1  150064       3.2448    0.0005877
enh54216     1   44232100   44233100      1       1  150064       3.2827     0.000514
enh54217     1   44239900   44240900      2       1  150064       2.7456    0.0030204
enh54218     1   44241700   44242700      2       1  150064       2.4065    0.0080536
enh54219     1   44246900   44247900      1       1  150064       2.9904     0.001393
enh54220     1   44248900   44249900      3       2  150064       3.7981   7.2899e-05
enh54222     1   44255500   44256500      3       2  150064       3.4322   0.00029941
enh54226     1   44300500   44301500      1       1  150064        2.945     0.001615
enh54228     1   44318900   44319900      3       1  150064       3.9946   3.2404e-05
enh54230     1   44327000   44328000      4       2  150064        3.453   0.00027723
enh54231     1   44333700   44334700      2       1  150064       2.8449    0.0022214
enh54232     1   44345200   44346200      2       1  150064       3.6295   0.00014198
enh54234     1   44377900   44378900      3       2  150064       2.5971    0.0047002
enh54235     1   44387000   44388000      3       2  150064       1.9916     0.023209
enh54236     1   44395200   44396200      6       2  150064       2.3778    0.0087089
enh54238     1   44399500   44400500      2       1  150064       2.7352    0.0031173
enh54239     1   44401900   44402900      4       2  150064       1.7159     0.043093
enh54240     1   44410800   44411800      2       1  150064       2.5119    0.0060045
enh54241     1   44413900   44414900      5       2  150064       3.6271    0.0001433
enh54243     1   44439200   44440200      3       2  150064       3.1146   0.00092101
enh54244     1   44442700   44443700      5       2  150064       2.5588    0.0052521
enh54245     1   44456000   44457000      1       1  150064       2.0898      0.01832
enh54256     1   44525200   44526200      2       1  150064       2.3398    0.0096476
enh54260     1   44554900   44555900      5       2  150064       1.7225     0.042493
enh54261     1   44573500   44574500      7       3  150064       1.9387     0.026266
enh54262     1   44677800   44678800      1       1  150064       2.7892     0.002642
enh54263     1   44679900   44680900      1       1  150064       2.3252      0.01003
enh54265     1   44685900   44686900      2       1  150064       2.0377     0.020791
enh54266     1   44704800   44705800      2       1  150064       2.2454      0.01237
enh54274     1   44821000   44822000      2       1  150064       1.9614     0.024916
enh54442     1   46987200   46988200      4       1  150064       1.6758      0.04689
enh54460     1   47640500   47641500      4       2  150064       1.8457     0.032464
enh54492     1   48257500   48258500      1       1  150064       2.4101     0.007973
enh54496     1   48347200   48348200      2       1  150064       1.9375      0.02634
enh54500     1   48399700   48400700      5       2  150064       1.7379     0.041113
enh54527     1   49344500   49345500      1       1  150064       1.6698      0.04748
enh54529     1   49396900   49397900      5       3  150064        2.105     0.017646
enh54533     1   49571700   49572700      1       1  150064       3.0436     0.001169
enh54534     1   49628600   49629600      1       1  150064       2.6826     0.003653
enh54545     1   51440100   51441100      1       1  150064       2.4086     0.008008
enh54568     1   51761600   51762600      4       2  150064       1.7318     0.041651
enh54588     1   51985500   51986500      4       2  150064       1.6839     0.046102
enh54701     1   53642000   53643000      3       2  150064        2.092     0.018219
enh54703     1   53661000   53662000      1       1  150064       2.0792       0.0188
enh54705     1   53684300   53685300      2       1  150064       2.1388     0.016228
enh54707     1   53702000   53703000      2       1  150064       2.4523    0.0070978
enh54709     1   53711800   53712800      1       1  150064       3.3865    0.0003539
enh54712     1   53730900   53731900      4       1  150064       2.7243    0.0032216
enh54713     1   53746200   53747200      3       1  150064       2.9357    0.0016641
enh54714     1   53747000   53748000      1       1  150064       2.1738      0.01486
enh54715     1   53759600   53760600      1       1  150064         2.26      0.01191
enh54720     1   53841400   53842400      4       2  150064       2.9327    0.0016799
enh54721     1   53859000   53860000      3       1  150064       2.3284    0.0099444
enh54722     1   53865900   53866900      5       2  150064        1.811     0.035068
enh54772     1   54436900   54437900      1       1  150064       2.2144       0.0134
enh54773     1   54447400   54448400      1       1  150064       2.3782     0.008699
enh54774     1   54448100   54449100      1       1  150064       2.3145      0.01032
enh54785     1   54623300   54624300      1       1  150064       2.1553      0.01557
enh54789     1   54685400   54686400      4       2  150064       2.1891     0.014296
enh54790     1   54694400   54695400      2       1  150064       2.0398     0.020687
enh54811     1   54800800   54801800      1       1  150064       2.3764     0.008741
enh54819     1   54850500   54851500      1       1  150064       2.1615      0.01533
enh54845     1   55326800   55327800      6       2  150064        2.004     0.022534
enh54903     1   56025400   56026400      1       1  150064       1.7179      0.04291
enh54904     1   56038300   56039300      5       3  150064       1.8783     0.030168
enh54905     1   56041100   56042100      4       2  150064       1.8826     0.029874
enh54906     1   56046000   56047000      4       2  150064       1.9804     0.023828
enh54915     1   56115700   56116700      5       2  150064       2.2839     0.011188
enh54916     1   56135800   56136800      3       2  150064       1.8156     0.034718
enh54918     1   56161000   56162000      9       2  150064       2.0801      0.01876
enh54919     1   56165800   56166800      6       3  150064       2.1211     0.016956
enh55004     1   57283200   57284200      4       2  150064        1.973     0.024249
enh55005     1   57286200   57287200      6       2  150064       2.0605     0.019677
enh55018     1   58874900   58875900      5       2  150064       1.6609     0.048363
enh55055     1   59323700   59324700      3       2  150064       2.1509     0.015741
enh55100     1   59619600   59620600      3       2  150064       1.8652     0.031076
enh55101     1   59620300   59621300      3       1  150064        2.135     0.016381
enh55102     1   59622000   59623000      8       1  150064       1.6942     0.045117
enh55103     1   59629200   59630200      9       1  150064       1.6788     0.046596
enh55104     1   59635400   59636400      9       3  150064       2.2814     0.011263
enh55105     1   59639300   59640300      1       1  150064       1.7361      0.04127
enh55163     1   60203900   60204900      5       3  150064       2.3562    0.0092322
enh55179     1   60451900   60452900      2       1  150064       1.7064     0.043968
enh55187     1   60625600   60626600      2       1  150064        2.299     0.010753
enh55189     1   60637300   60638300      2       1  150064       2.2616      0.01186
enh55191     1   60693000   60694000      2       1  150064       2.2664     0.011715
enh55198     1   61062200   61063200      2       1  150064       3.1062   0.00094755
enh55199     1   61087000   61088000      3       1  150064       3.5103   0.00022377
enh55201     1   61227900   61228900      1       1  150064       2.8777     0.002003
enh55213     1   61455400   61456400      2       1  150064       2.5657    0.0051491
enh55234     1   61709500   61710500      3       1  150064       2.0719     0.019136
enh55245     1   61853800   61854800      3       2  150064       1.6613      0.04833
enh55247     1   61869500   61870500      1       1  150064       2.1912      0.01422
enh55252     1   61946600   61947600      2       1  150064       2.2598     0.011916
enh55253     1   61947500   61948500      1       1  150064       2.9975     0.001361
enh55256     1   62035800   62036800      2       1  150064       2.0876     0.018417
enh55285     1   62847600   62848600      2       1  150064       1.7637     0.038895
enh55286     1   62850100   62851100      1       1  150064       2.0361      0.02087
enh55289     1   62894700   62895700      1       1  150064       2.0838      0.01859
enh55379     1   64504500   64505500      1       1  150064       2.6022     0.004631
enh55424     1   65340800   65341800      4       2  150064       1.7017     0.044402
enh55429     1   65360600   65361600      3       1  150064       1.8943     0.029093
enh55433     1   65367500   65368500      4       2  150064       1.9219     0.027311
enh55436     1   65376200   65377200      3       2  150064        3.012    0.0012976
enh55440     1   65382800   65383800      4       2  150064       3.3401   0.00041881
enh55444     1   65397800   65398800      2       1  150064       2.5747    0.0050159
enh55445     1   65400300   65401300      3       2  150064       3.3548   0.00039706
enh55447     1   65402100   65403100      4       2  150064       1.7347     0.041401
enh55452     1   65421500   65422500      2       1  150064       2.4354    0.0074375
enh55453     1   65429800   65430800      4       2  150064       1.8966     0.028943
enh55459     1   65606900   65607900      3       2  150064       2.2135     0.013432
enh55461     1   65641100   65642100      2       1  150064        2.027     0.021333
enh55462     1   65655100   65656100      3       1  150064       1.8458     0.032457
enh55496     1   66153100   66154100      4       2  150064       2.8438    0.0022287
enh55499     1   66277700   66278700      1       1  150064       1.6821      0.04627
enh55500     1   66279100   66280100      2       1  150064       2.1222     0.016911
enh55506     1   66346400   66347400      2       1  150064       2.4155    0.0078573
enh55508     1   66362000   66363000      3       2  150064       2.1505     0.015759
enh55509     1   66369900   66370900      2       1  150064       1.9366     0.026395
enh55511     1   66414400   66415400      4       2  150064        2.249     0.012257
enh55512     1   66418200   66419200      2       1  150064       2.4171    0.0078227
enh55513     1   66425600   66426600      5       2  150064       2.1822     0.014548
enh55515     1   66444600   66445600      2       1  150064        2.281     0.011275
enh55529     1   66732400   66733400      1       1  150064       2.7441     0.003034
enh55530     1   66736000   66737000      4       2  150064       2.8558    0.0021463
enh55532     1   66740200   66741200      2       1  150064       2.2364     0.012662
enh55533     1   66744100   66745100      2       1  150064       2.1222     0.016911
enh55535     1   66758400   66759400      2       1  150064       2.1378     0.016266
enh55537     1   66765700   66766700      5       1  150064       2.1653     0.015182
enh55552     1   66878300   66879300      2       1  150064       1.9418     0.026081
enh55554     1   66901800   66902800      2       1  150064       2.4514    0.0071153
enh55582     1   67198300   67199300      3       2  150064       2.0004      0.02273
enh55620     1   68000400   68001400      4       1  150064       1.7497     0.040083
enh55637     1   68083300   68084300      5       2  150064        2.693    0.0035411
enh55638     1   68084800   68085800      3       1  150064       2.7008    0.0034582
enh55648     1   68154800   68155800      5       2  150064       2.4228    0.0077013
enh55649     1   68169600   68170600      2       1  150064       2.1803     0.014618
enh55655     1   68186600   68187600      1       1  150064       2.2524      0.01215
enh55656     1   68188600   68189600      1       1  150064       1.9403      0.02617
enh55665     1   68221200   68222200      1       1  150064       2.4668     0.006817
enh55668     1   68227000   68228000      1       1  150064       2.2956      0.01085
enh55678     1   68257300   68258300      3       1  150064       3.6703   0.00012111
enh55679     1   68260100   68261100      3       1  150064       3.3003   0.00048284
enh55682     1   68269600   68270600      2       1  150064       2.3567      0.00922
enh55685     1   68282800   68283800      5       3  150064       3.6275   0.00014308
enh55686     1   68284400   68285400      1       1  150064       1.8032      0.03568
enh55687     1   68299700   68300700      3       1  150064        3.328   0.00043741
enh55688     1   68301200   68302200      4       2  150064       3.3068   0.00047178
enh55689     1   68305000   68306000      2       1  150064       2.2469     0.012322
enh55692     1   68345600   68346600      2       1  150064       1.7791     0.037609
enh55695     1   68362500   68363500      5       3  150064       3.2828   0.00051395
enh55698     1   68411300   68412300      3       1  150064       1.9082     0.028181
enh55701     1   68444600   68445600      1       1  150064       1.6489      0.04958
enh55735     1   68795300   68796300      4       2  150064       1.7299     0.041825
enh55747     1   70442300   70443300      1       1  150064       2.5087     0.006058
enh55748     1   70448700   70449700      3       1  150064       2.4528    0.0070869
enh55749     1   70459600   70460600      8       1  150064        2.583    0.0048966
enh55765     1   70792600   70793600      1       1  150064       2.5499     0.005388
enh55778     1   71528800   71529800      1       1  150064       1.9719      0.02431
enh55785     1   72103800   72104800      2       1  150064       2.2705     0.011588
enh55787     1   72122600   72123600      4       2  150064       4.1119    1.962e-05
enh55788     1   72125500   72126500      3       1  150064        3.711   0.00010324
enh55789     1   72132200   72133200      1       1  150064       3.6204    0.0001471
enh55790     1   72171600   72172600      1       1  150064       4.2587    1.028e-05
enh55796     1   72471600   72472600      5       2  150064       1.6568     0.048785
enh55806     1   72751500   72752500      4       2  150064       2.2144     0.013402
enh55808     1   72900300   72901300      5       2  150064       2.1645     0.015215
enh55811     1   73101200   73102200      7       2  150064       1.6523     0.049237
enh55813     1   73626500   73627500      7       1  150064       4.8196   7.1926e-07
enh55814     1   74059000   74060000      2       1  150064       2.2666     0.011706
enh55827     1   75195300   75196300      2       1  150064        1.885     0.029718
enh55854     1   77464000   77465000      6       3  150064       2.0772     0.018891
enh55885     1   77939200   77940200      5       2  150064       2.0343     0.020962
enh55886     1   77941600   77942600      4       2  150064       1.8956     0.029009
enh55890     1   77972300   77973300      4       2  150064       1.8029     0.035698
enh55891     1   77976700   77977700      2       1  150064       1.7428     0.040683
enh55896     1   78005700   78006700      4       1  150064       2.4117    0.0079398
enh55898     1   78011300   78012300      2       1  150064       2.2619     0.011851
enh55925     1   78446500   78447500      1       1  150064        2.645     0.004084
enh55929     1   78465700   78466700      2       1  150064       1.8103     0.035124
enh55935     1   78524300   78525300      1       1  150064       1.9996      0.02277
enh55937     1   78536000   78537000      3       2  150064       1.8044     0.035584
enh55978     1   79114800   79115800      1       1  150064       2.3844     0.008554
enh55980     1   79147800   79148800      7       2  150064       2.1398     0.016187
enh55982     1   79155900   79156900      6       2  150064       1.7841     0.037205
enh55983     1   79156800   79157800      1       1  150064       1.8475      0.03234
enh55984     1   79169400   79170400     10       4  150064       1.8202     0.034362
enh55985     1   79178600   79179600      3       1  150064       2.1396     0.016195
enh55986     1   79181000   79182000      8       2  150064       2.1437     0.016028
enh55988     1   79188100   79189100     10       3  150064       3.0191    0.0012675
enh56014     1   81592400   81593400      5       2  150064        2.013     0.022059
enh56017     1   81943500   81944500      6       4  150064        1.674     0.047063
enh56019     1   82135900   82136900      3       2  150064       2.0532     0.020027
enh56020     1   82146500   82147500      4       2  150064       1.8182     0.034516
enh56022     1   82164600   82165600      4       2  150064       2.7781    0.0027337
enh56023     1   82168400   82169400      3       2  150064       3.0336    0.0012085
enh56024     1   82172400   82173400      8       3  150064        3.243   0.00059129
enh56041     1   84155300   84156300      3       2  150064       2.3157     0.010288
enh56052     1   84541900   84542900      1       1  150064       1.8123      0.03497
enh56060     1   84621700   84622700      2       1  150064       2.1147     0.017226
enh56061     1   84639500   84640500      1       1  150064        1.923      0.02724
enh56108     1   85316900   85317900      5       2  150064        1.781     0.037452
enh56109     1   85319900   85320900      2       1  150064       1.8872     0.029564
enh56112     1   85438200   85439200      3       1  150064       1.9533     0.025393
enh56114     1   85528200   85529200      4       2  150064       2.1272     0.016702
enh56140     1   85783600   85784600      1       1  150064       2.1437      0.01603
enh56150     1   85807400   85808400      3       2  150064       2.3851    0.0085377
enh56158     1   85864100   85865100      4       2  150064       2.0858     0.018498
enh56163     1   85879400   85880400      2       1  150064       1.9487     0.025664
enh56164     1   85892700   85893700      2       1  150064       1.8308     0.033566
enh56166     1   85909900   85910900      3       2  150064       2.4727     0.006704
enh56169     1   85919200   85920200      2       1  150064       1.8111     0.035059
enh56170     1   85926200   85927200      5       2  150064       2.5868    0.0048438
enh56192     1   86043800   86044800      2       1  150064       2.2819     0.011249
enh56212     1   86534200   86535200      3       1  150064       1.7232      0.04243
enh56341     1   89828800   89829800      1       1  150064       2.1685      0.01506
enh56361     1   90125700   90126700      2       1  150064        2.303     0.010639
enh56363     1   90184900   90185900      1       1  150064       1.6991      0.04465
enh56364     1   90186700   90187700      1       1  150064       1.9352      0.02648
enh56367     1   90204600   90205600      1       1  150064       1.7364      0.04125
enh56371     1   90274100   90275100      1       1  150064       2.1419       0.0161
enh56373     1   90307600   90308600      3       2  150064       2.4101    0.0079752
enh56392     1   90445800   90446800      4       2  150064       1.8077     0.035326
enh56401     1   91391200   91392200      2       1  150064       2.1155     0.017195
enh56402     1   91422600   91423600      1       1  150064       2.0218       0.0216
enh56404     1   91439600   91440600      1       1  150064       2.1706      0.01498
enh56405     1   91481300   91482300      2       1  150064       1.7401      0.04092
enh56406     1   91484800   91485800      5       2  150064       1.8113     0.035044
enh56407     1   91488000   91489000      3       1  150064       2.4412    0.0073191
enh56409     1   91965200   91966200      3       2  150064       2.3068     0.010532
enh56413     1   92021100   92022100      6       2  150064       1.7445     0.040537
enh56442     1   92248000   92249000      6       1  150064       2.1202     0.016993
enh56467     1   92765500   92766500      4       2  150064       2.8423    0.0022392
enh56468     1   92780800   92781800      1       1  150064       1.7483      0.04021
enh56469     1   92794500   92795500      4       2  150064       3.1718   0.00075759
enh56474     1   93003800   93004800      2       1  150064       3.2544   0.00056808
enh56477     1   93166400   93167400      3       2  150064       1.6834     0.046148
enh56479     1   93193900   93194900      2       1  150064        1.881     0.029985
enh56480     1   93218700   93219700      2       1  150064       1.8372      0.03309
enh56490     1   93324400   93325400      1       1  150064        1.779      0.03762
enh56491     1   93343100   93344100      2       1  150064       1.6554     0.048926
enh56492     1   93348200   93349200      2       1  150064        1.731     0.041726
enh56493     1   93366900   93367900      2       1  150064       1.6776     0.046711
enh56496     1   93394900   93395900      1       1  150064       1.6959      0.04495
enh56497     1   93399800   93400800      2       1  150064       2.8424    0.0022386
enh56498     1   93405300   93406300      1       1  150064       1.7733      0.03809
enh56500     1   93415500   93416500      1       1  150064       1.8858      0.02966
enh56503     1   93438000   93439000      1       1  150064       1.6825      0.04624
enh56506     1   93458900   93459900      1       1  150064       2.0825      0.01865
enh56616     1   94527700   94528700      3       2  150064       1.9738     0.024204
enh56649     1   94789500   94790500      1       1  150064       2.0035      0.02256
enh56708     1   95364300   95365300      2       1  150064        2.368    0.0089425
enh56724     1   95449100   95450100      4       1  150064        2.424    0.0076749
enh56728     1   95477700   95478700      2       1  150064       2.9762    0.0014594
enh56734     1   95500100   95501100      2       1  150064       2.2198     0.013215
enh56735     1   95506800   95507800      3       1  150064       2.1884     0.014321
enh56736     1   95508300   95509300      5       1  150064       1.9286     0.026891
enh56738     1   95551900   95552900      5       3  150064       2.5276    0.0057422
enh56742     1   95692500   95693500      3       2  150064       1.7099     0.043638
enh56743     1   95697800   95698800      3       2  150064       2.5955    0.0047225
enh56747     1   96719200   96720200      2       1  150064       3.5275   0.00020972
enh56749     1   96772100   96773100      5       2  150064       3.0973   0.00097654
enh56750     1   96774700   96775700      6       2  150064       2.4151    0.0078664
enh56751     1   96778400   96779400      2       1  150064       2.0762      0.01894
enh56752     1   96825700   96826700      3       1  150064       2.2154     0.013367
enh56754     1   96835700   96836700      4       1  150064       2.8846    0.0019595
enh56756     1   96853900   96854900      5       2  150064       2.0425     0.020553
enh56757     1   96881600   96882600      3       2  150064       2.7545    0.0029395
enh56758     1   96952800   96953800      2       1  150064       2.3162     0.010272
enh56764     1   97063600   97064600      1       1  150064       2.7308     0.003159
enh56766     1   97189300   97190300      3       1  150064       3.8876   5.0622e-05
enh56767     1   97196000   97197000      4       2  150064        3.075    0.0010527
enh56768     1   97229700   97230700      2       1  150064       3.0763    0.0010478
enh56788     1   97609900   97610900      1       1  150064       3.3871    0.0003532
enh56790     1   97658100   97659100      1       1  150064       3.7842    7.709e-05
enh56793     1   97717000   97718000      6       2  150064       2.3111     0.010415
enh56794     1   97717600   97718600      4       1  150064       2.6048    0.0045962
enh56795     1   97737400   97738400      4       2  150064       2.8462    0.0022125
enh56797     1   97799000   97800000      3       2  150064        3.219   0.00064322
enh56798     1   97802600   97803600     10       3  150064       2.5368    0.0055932
enh56799     1   97806400   97807400      6       3  150064       2.6257    0.0043239
enh56801     1   97829800   97830800      4       2  150064       3.7752    7.995e-05
enh56802     1   97842800   97843800      5       2  150064       3.2009   0.00068509
enh56803     1   97844600   97845600      4       2  150064        4.412    5.121e-06
enh56804     1   97850000   97851000      5       2  150064       4.5901   2.2149e-06
enh56806     1   98046800   98047800      4       2  150064       3.0638    0.0010926
enh56808     1   98113300   98114300      1       1  150064       4.2566    1.038e-05
enh56809     1   98186500   98187500      1       1  150064       2.3469     0.009464
enh56814     1   98279200   98280200      2       1  150064       2.8517    0.0021743
enh56815     1   98297700   98298700      2       1  150064       5.3535   4.3124e-08
enh56816     1   98315100   98316100      1       1  150064       6.4331    6.251e-11
enh56817     1   98359100   98360100      3       1  150064       5.5964   1.0941e-08
enh56819     1   98369300   98370300      2       1  150064       5.3934   3.4576e-08
enh56821     1   98376600   98377600      1       1  150064       6.0414    7.639e-10
enh56822     1   98382900   98383900      2       1  150064       5.6442   8.2998e-09
enh56825     1   98403100   98404100      1       1  150064       5.2412    7.977e-08
enh56826     1   98408700   98409700      2       1  150064        5.433   2.7711e-08
enh56828     1   98464000   98465000      3       1  150064       3.4272   0.00030487
enh56831     1   98475000   98476000      3       2  150064        6.556    2.764e-11
enh56832     1   98496200   98497200      1       1  150064       8.3189    4.441e-17
enh56833     1   98500300   98501300      6       1  150064        2.648     0.004049
enh56834     1   98508400   98509400      4       1  150064       3.1878   0.00071676
enh56835     1   98511800   98512800      2       1  150064       6.5055   3.8722e-11
enh56836     1   98518000   98519000      1       1  150064       2.4732     0.006695
enh56837     1   98520100   98521100      1       1  150064       7.8334    2.374e-15
enh56838     1   98543100   98544100      2       1  150064       2.3932    0.0083511
enh56840     1   98567500   98568500      2       1  150064       3.3867   0.00035373
enh56841     1   98569500   98570500      1       1  150064        3.596    0.0001616
enh56845     1   98643200   98644200      1       1  150064       3.0876     0.001009
enh56847     1   98667000   98668000      3       2  150064        3.117   0.00091348
enh56848     1   98668800   98669800      4       2  150064       2.9617    0.0015297
enh56850     1   98676300   98677300      2       1  150064       3.4448   0.00028573
enh56862     1   98864100   98865100      1       1  150064       3.1699    0.0007624
enh56863     1   98870900   98871900      4       1  150064       3.0149    0.0012854
enh56864     1   98887900   98888900      3       2  150064       1.9128     0.027885
enh56870     1   99385800   99386800      5       3  150064       2.1057     0.017613
enh56895     1  100101700  100102700      5       2  150064       2.9731    0.0014741
enh56896     1  100109300  100110300      4       2  150064       2.3833    0.0085792
enh56953     1  101195000  101196000      2       1  150064       2.2625     0.011834
enh56954     1  101200800  101201800      1       1  150064       1.7563      0.03952
enh56958     1  101260500  101261500      4       1  150064       1.6467     0.049805
enh56959     1  101265100  101266100      2       1  150064       1.9522     0.025456
enh56963     1  101326900  101327900      3       1  150064       1.8631     0.031225
enh56964     1  101331200  101332200      2       1  150064       3.2501   0.00057676
enh56986     1  101655700  101656700     11       3  150064       2.0562     0.019881
enh56988     1  101669400  101670400      4       1  150064       1.6696     0.047503
enh57005     1  103303100  103304100      1       1  150064       2.7945     0.002599
enh57008     1  103357300  103358300      5       3  150064        2.403    0.0081311
enh57009     1  103362700  103363700      5       3  150064       3.3666   0.00038045
enh57010     1  103385000  103386000      4       2  150064       2.9851    0.0014172
enh57017     1  103636200  103637200      4       2  150064       1.7249      0.04227
enh57020     1  103663000  103664000      2       1  150064       2.1055     0.017624
enh57043     1  107618600  107619600      2       1  150064       2.6095    0.0045338
enh57066     1  108660600  108661600      8       3  150064       1.8824     0.029889
enh57067     1  108685100  108686100      2       1  150064       2.4964    0.0062725
enh57068     1  108692300  108693300      2       1  150064       2.5442    0.0054765
enh57069     1  108733000  108734000      2       1  150064       2.9407    0.0016371
enh57070     1  108740000  108741000      5       2  150064        2.451    0.0071232
enh57191     1  110178600  110179600      4       2  150064        2.074     0.019042
enh57227     1  110438200  110439200      5       2  150064       1.9161     0.027674
enh57240     1  110525700  110526700      1       1  150064       2.1065      0.01758
enh57246     1  110545000  110546000      1       1  150064        1.927      0.02699
enh57250     1  110576000  110577000      1       1  150064       2.1318      0.01651
enh57264     1  110745700  110746700      1       1  150064       2.2414       0.0125
enh57273     1  110809500  110810500      4       1  150064       1.6968     0.044866
enh57283     1  110892900  110893900      2       1  150064       2.1775     0.014723
enh57286     1  110925900  110926900      4       2  150064         2.06     0.019699
enh57296     1  111019500  111020500      2       1  150064        2.358    0.0091872
enh57337     1  112134200  112135200      3       2  150064       2.8477     0.002202
enh57339     1  112147900  112148900      3       2  150064       1.9887     0.023367
enh57341     1  112163800  112164800      1       1  150064       2.4912     0.006366
enh57342     1  112164500  112165500      7       4  150064       2.0755     0.018972
enh57345     1  112203000  112204000      5       3  150064        2.294     0.010897
enh57365     1  112422900  112423900      3       2  150064       1.9172     0.027609
enh57368     1  112446900  112447900      3       1  150064       2.1347     0.016393
enh57369     1  112462500  112463500      3       1  150064       2.4432    0.0072786
enh57370     1  112490600  112491600      5       2  150064       1.6947     0.045069
enh57371     1  112553600  112554600      3       2  150064       1.6589     0.048566
enh57382     1  112868200  112869200      1       1  150064       1.8498      0.03217
enh57391     1  112935500  112936500      3       1  150064       1.6799     0.046484
enh57392     1  112940800  112941800      4       1  150064       2.2752     0.011447
enh57393     1  112943900  112944900      1       1  150064       2.3813     0.008625
enh57394     1  112947800  112948800      3       1  150064       2.1289     0.016631
enh57397     1  112986300  112987300      2       1  150064       2.4024    0.0081436
enh57398     1  112988300  112989300      3       2  150064       1.9303     0.026786
enh57399     1  112993700  112994700      2       1  150064        2.373    0.0088219
enh57402     1  113007300  113008300      1       1  150064       2.0222      0.02158
enh57405     1  113055200  113056200      1       1  150064       3.8697    5.448e-05
enh57410     1  113079400  113080400      1       1  150064       3.4164    0.0003173
enh57413     1  113099800  113100800      2       1  150064       3.0521    0.0011361
enh57414     1  113117900  113118900      2       1  150064       3.0798    0.0010357
enh57415     1  113159400  113160400      3       2  150064       3.7995   7.2484e-05
enh57418     1  113179200  113180200      1       1  150064       3.2955    0.0004912
enh57419     1  113215800  113216800      2       1  150064       3.0364    0.0011973
enh57420     1  113218500  113219500      3       2  150064       2.2042     0.013755
enh57421     1  113240500  113241500      2       1  150064       3.2059   0.00067314
enh57422     1  113242400  113243400      2       1  150064       2.5148    0.0059553
enh57518     1  114853300  114854300      3       1  150064       2.3074     0.010518
enh57519     1  114857300  114858300      5       2  150064       1.8405     0.032847
enh57521     1  114865200  114866200      5       3  150064       1.7824     0.037341
enh57530     1  115032600  115033600      6       2  150064       2.1326     0.016481
enh57532     1  115050700  115051700      3       2  150064       2.0774     0.018885
enh57545     1  115257400  115258400      2       1  150064       1.7788     0.037633
enh57546     1  115259500  115260500      2       1  150064       1.9462     0.025816
enh57547     1  115261400  115262400      1       1  150064       3.1647    0.0007761
enh57548     1  115287700  115288700      4       2  150064       2.9909     0.001391
enh57549     1  115294500  115295500      2       1  150064       2.6518    0.0040031
enh57552     1  115599200  115600200      2       1  150064       1.9302     0.026792
enh57553     1  115605000  115606000      2       1  150064       2.1718     0.014936
enh57554     1  115607100  115608100      4       2  150064       2.8084    0.0024896
enh57555     1  115611100  115612100      4       2  150064         2.61    0.0045276
enh57557     1  115627600  115628600      3       2  150064         3.46   0.00027013
enh57560     1  115642400  115643400      6       2  150064       3.8735   5.3648e-05
enh57563     1  115677000  115678000      3       1  150064       3.7871     7.62e-05
enh57564     1  115681000  115682000      2       1  150064        1.717     0.042993
enh57566     1  115683700  115684700      2       1  150064       2.8544    0.0021559
enh57568     1  115711000  115712000      2       1  150064       1.9822     0.023726
enh57569     1  115721900  115722900     13       4  150064       3.0345    0.0012047
enh57570     1  115724700  115725700      4       2  150064       2.7613    0.0028789
enh57573     1  115734500  115735500     10       4  150064        3.938   4.1089e-05
enh57574     1  115752600  115753600      7       3  150064       2.4916    0.0063576
enh57577     1  115794300  115795300      1       1  150064        2.512     0.006003
enh57579     1  115805400  115806400      5       2  150064       2.9864    0.0014114
enh57584     1  115856100  115857100      3       1  150064       1.9811     0.023788
enh57585     1  115870800  115871800      4       2  150064       1.9198      0.02744
enh57588     1  115890900  115891900      2       1  150064       1.6831     0.046173
enh57589     1  115906600  115907600      6       2  150064       2.6484    0.0040439
enh57591     1  115919700  115920700      5       3  150064       2.8172    0.0024222
enh57593     1  115954200  115955200      4       2  150064       1.7544     0.039685
enh57594     1  115970500  115971500      3       2  150064       1.8231     0.034144
enh57595     1  115974200  115975200      3       2  150064       1.8856     0.029676
enh57607     1  116185800  116186800      1       1  150064       2.1895      0.01428
enh57608     1  116189200  116190200      2       1  150064       1.8622     0.031288
enh57699     1  117305600  117306600      3       2  150064       2.1517     0.015709
enh57700     1  117307800  117308800      1       1  150064       2.8793     0.001993
enh57701     1  117311800  117312800      2       1  150064        2.266     0.011725
enh57703     1  117320100  117321100      2       1  150064       2.8327    0.0023078
enh57704     1  117362800  117363800      4       2  150064        3.243    0.0005913
enh57705     1  117366700  117367700      2       1  150064       3.3514   0.00040195
enh57722     1  117514600  117515600      3       2  150064       1.9822     0.023729
enh57743     1  117688500  117689500      2       1  150064       1.7347     0.041401
enh57746     1  117714500  117715500      4       2  150064       2.8175    0.0024202
enh57753     1  117935200  117936200      3       1  150064       1.7762     0.037847
enh57794     1  118678500  118679500      4       2  150064       1.7842     0.037199
enh57800     1  118752600  118753600      5       2  150064       1.6611     0.048348
enh58109     1  145726400  145727400      1       1  150064       1.9945      0.02305
enh58115     1  146637400  146638400      2       1  150064       1.7438     0.040594
enh58116     1  146638500  146639500      2       1  150064       2.0992     0.017899
enh58117     1  146639500  146640500      5       3  150064       2.5746    0.0050178
enh58118     1  146645500  146646500      6       2  150064       2.0747     0.019009
enh58120     1  146649400  146650400      6       2  150064       2.1536     0.015638
enh58121     1  146697400  146698400      6       3  150064       2.6682    0.0038132
enh58122     1  146713100  146714100      1       1  150064        2.513     0.005986
enh58129     1  146976700  146977700      3       2  150064       2.4113    0.0079485
enh58143     1  147220300  147221300      4       2  150064       2.0435     0.020502
enh58168     1  149887600  149888600      1       1  150064       1.7468      0.04034
enh58186     1  149984000  149985000      1       1  150064       1.9468      0.02578
enh58188     1  149992900  149993900      1       1  150064       2.0556      0.01991
enh58190     1  150037200  150038200      1       1  150064       5.5334     1.57e-08
enh58193     1  150107400  150108400      1       1  150064       5.7086    5.695e-09
enh58197     1  150129100  150130100      4       1  150064       5.7552   4.3264e-09
enh58198     1  150132200  150133200      4       1  150064       5.4742   2.1975e-08
enh58201     1  150158400  150159400      3       2  150064       4.7642   9.4794e-07
enh58202     1  150159500  150160500      1       1  150064       5.4736    2.205e-08
enh58203     1  150165100  150166100      3       1  150064       1.9888     0.023361
enh58204     1  150185100  150186100      4       2  150064       4.4565   4.1649e-06
enh58207     1  150228900  150229900      1       1  150064        2.696     0.003509
enh58208     1  150241600  150242600      2       1  150064       4.7005   1.2976e-06
enh58210     1  150245600  150246600      1       1  150064        5.069        2e-07
enh58214     1  150294800  150295800      5       2  150064       5.3544   4.2929e-08
enh58215     1  150334800  150335800      5       2  150064       4.6395   1.7465e-06
enh58216     1  150339400  150340400      3       2  150064       4.0739   2.3115e-05
enh58217     1  150347900  150348900      1       1  150064       2.0361      0.02087
enh58218     1  150382600  150383600      3       1  150064       4.4272   4.7728e-06
enh58219     1  150449600  150450600      4       2  150064       4.7494   1.0199e-06
enh58221     1  150479600  150480600      5       2  150064       1.8588      0.03153
enh58222     1  150481600  150482600      5       3  150064       4.8443   6.3533e-07
enh58224     1  150488700  150489700      1       1  150064       2.0011      0.02269
enh58227     1  150508600  150509600      2       1  150064       5.3119   5.4258e-08
enh58231     1  150536600  150537600      2       1  150064        2.174     0.014852
enh58235     1  150544400  150545400      8       4  150064       1.9471     0.025764
enh58236     1  150546100  150547100      5       2  150064       1.6844     0.046052
enh58246     1  150737000  150738000      3       2  150064       3.0898    0.0010016
enh58259     1  150953700  150954700      3       2  150064       1.9093     0.028113
enh58261     1  150971600  150972600      1       1  150064       4.9978    2.899e-07
enh58272     1  151037300  151038300      3       2  150064       2.5984    0.0046832
enh58273     1  151041600  151042600      3       2  150064       3.2928   0.00049598
enh58274     1  151069600  151070600      3       2  150064       2.5844    0.0048774
enh58276     1  151115700  151116700      6       3  150064       3.2784   0.00052193
enh58301     1  151374000  151375000      2       1  150064       3.1435   0.00083467
enh58302     1  151388600  151389600      2       1  150064       3.0277    0.0012323
enh58303     1  151407300  151408300      2       1  150064       2.6866    0.0036087
enh58305     1  151416400  151417400      2       1  150064       2.1019      0.01778
enh58307     1  151429000  151430000      4       2  150064       2.1558     0.015551
enh58308     1  151445100  151446100      1       1  150064       2.5897     0.004803
enh58332     1  151611700  151612700      1       1  150064       2.6561     0.003953
enh58384     1  152549500  152550500      1       1  150064       1.6672      0.04774
enh58427     1  153641400  153642400      3       2  150064         1.92     0.027429
enh58439     1  153756200  153757200      1       1  150064       2.9848     0.001419
enh58440     1  153761600  153762600      1       1  150064       2.5081     0.006069
enh58442     1  153776900  153777900      2       1  150064       3.3589   0.00039121
enh58443     1  153814000  153815000      1       1  150064       3.6578    0.0001272
enh58446     1  153868800  153869800      1       1  150064       2.1646      0.01521
enh58448     1  153896300  153897300      3       1  150064       2.2432     0.012441
enh58449     1  153901200  153902200      2       1  150064       1.8265      0.03389
enh58450     1  153919200  153920200      1       1  150064       2.1821      0.01455
enh58452     1  153931300  153932300      5       3  150064       2.2696     0.011615
enh58453     1  153933600  153934600      2       1  150064       2.7014    0.0034523
enh58454     1  153938300  153939300      3       2  150064       2.5737    0.0050309
enh58455     1  153940800  153941800      1       1  150064       2.3237      0.01007
enh58465     1  154150100  154151100      2       1  150064        1.801     0.035852
enh58466     1  154152700  154153700      1       1  150064       2.3617     0.009096
enh58469     1  154162300  154163300      2       1  150064       1.9811      0.02379
enh58472     1  154186000  154187000      2       1  150064       1.6805     0.046433
enh58475     1  154236200  154237200      1       1  150064       2.2613      0.01187
enh58477     1  154245800  154246800      1       1  150064       2.0864      0.01847
enh58478     1  154278300  154279300      3       2  150064       1.7729     0.038123
enh58483     1  154324200  154325200      4       2  150064       2.4754    0.0066543
enh58488     1  154404700  154405700      3       2  150064       1.8075     0.035343
enh58489     1  154414200  154415200      2       1  150064       2.7097    0.0033674
enh58490     1  154417900  154418900      4       1  150064       2.4225    0.0077068
enh58494     1  154451800  154452800      1       1  150064        1.801      0.03585
enh58497     1  154528000  154529000      2       1  150064       2.1382     0.016251
enh58502     1  154571400  154572400      2       1  150064       1.6811     0.046373
enh58503     1  154581600  154582600      2       1  150064       1.6851      0.04598
enh58504     1  154596300  154597300      2       1  150064       1.9355     0.026463
enh58517     1  154781900  154782900      4       2  150064       2.5325    0.0056619
enh58518     1  154794400  154795400      8       3  150064       3.8532   5.8289e-05
enh58521     1  154821600  154822600      2       1  150064       2.5787    0.0049582
enh58523     1  154833900  154834900      6       3  150064       3.2291   0.00062093
enh58525     1  154910400  154911400      3       1  150064       3.6817   0.00011585
enh58526     1  154913000  154914000      5       3  150064       3.6518   0.00013023
enh58527     1  154914300  154915300      2       1  150064       3.8289   6.4357e-05
enh58530     1  154925500  154926500      1       1  150064       2.1154       0.0172
enh58542     1  154980200  154981200      2       1  150064       2.5568    0.0052819
enh58543     1  154984200  154985200      1       1  150064       2.1154       0.0172
enh58544     1  154988900  154989900      2       1  150064       1.7026     0.044321
enh58545     1  154990800  154991800      1       1  150064       2.3559      0.00924
enh58547     1  155017100  155018100      2       1  150064       2.4019    0.0081556
enh58551     1  155042500  155043500      4       1  150064        2.767    0.0028289
enh58552     1  155043700  155044700      2       1  150064       2.7308    0.0031594
enh58559     1  155111200  155112200      2       1  150064       1.7452     0.040475
enh58564     1  155157200  155158200      4       2  150064       1.6924     0.045283
enh58568     1  155175700  155176700      1       1  150064       1.7265      0.04213
enh58576     1  155214800  155215800      1       1  150064       2.2046      0.01374
enh58577     1  155219800  155220800      1       1  150064       2.0947       0.0181
enh58580     1  155230000  155231000      1       1  150064       2.0678      0.01933
enh58582     1  155241200  155242200      2       1  150064       2.0835     0.018604
enh58584     1  155248000  155249000      2       1  150064       2.2396     0.012558
enh58587     1  155281400  155282400      1       1  150064       1.8809      0.02999
enh58593     1  155433500  155434500      1       1  150064        2.346     0.009487
enh58602     1  155539900  155540900      1       1  150064       2.7528     0.002954
enh58606     1  155618200  155619200      2       1  150064       1.8937     0.029134
enh58610     1  155675600  155676600      1       1  150064        3.092     0.000994
enh58620     1  155843400  155844400      2       1  150064       1.9611     0.024934
enh58623     1  155862700  155863700      1       1  150064       3.1041    0.0009543
enh58624     1  155879000  155880000      1       1  150064       1.9714      0.02434
enh58627     1  155899600  155900600      2       1  150064       1.7528     0.039814
enh58628     1  155904600  155905600      1       1  150064       2.0349      0.02093
enh58632     1  155929500  155930500      4       1  150064       2.4357    0.0074308
enh58633     1  155930700  155931700      2       1  150064       2.8968    0.0018848
enh58636     1  155941600  155942600      1       1  150064        2.449     0.007163
enh58637     1  155943300  155944300      1       1  150064        2.173      0.01489
enh58639     1  155958200  155959200      1       1  150064       2.4907     0.006375
enh58640     1  155958900  155959900      1       1  150064       2.1154       0.0172
enh58643     1  155976200  155977200      1       1  150064       3.3362    0.0004246
enh58648     1  156039600  156040600      1       1  150064       2.1843      0.01447
enh58649     1  156049000  156050000      2       1  150064       2.7774      0.00274
enh58653     1  156066300  156067300      1       1  150064       1.6961      0.04493
enh58654     1  156071800  156072800      3       2  150064       2.0683     0.019306
enh58655     1  156074600  156075600      2       1  150064        2.145     0.015977
enh58662     1  156110100  156111100      3       1  150064        1.917     0.027618
enh58664     1  156115800  156116800      2       1  150064       2.5663    0.0051388
enh58667     1  156131700  156132700      2       1  150064       2.9325     0.001681
enh58668     1  156133800  156134800      1       1  150064       3.0204     0.001262
enh58695     1  156445000  156446000      1       1  150064       1.6628      0.04818
enh58725     1  156709200  156710200      3       2  150064        1.714     0.043261
enh58726     1  156711300  156712300      4       2  150064       2.4346    0.0074544
enh58736     1  156770700  156771700      1       1  150064       1.6855      0.04595
enh58777     1  157961700  157962700      3       1  150064       1.7069     0.043921
enh58781     1  157970300  157971300      1       1  150064       1.7657      0.03872
enh58815     1  159309200  159310200      4       1  150064       1.8239     0.034086
enh58819     1  159462200  159463200     10       3  150064       1.8083     0.035282
enh58820     1  159564300  159565300      2       1  150064       2.9841    0.0014223
enh58844     1  159988400  159989400      5       1  150064       1.9862     0.023507
enh58851     1  160069000  160070000      1       1  150064       2.4918     0.006355
enh58855     1  160083500  160084500      3       1  150064       1.7346     0.041408
enh58858     1  160090800  160091800      4       1  150064       2.2623     0.011838
enh58868     1  160162400  160163400      4       2  150064       1.6516     0.049309
enh58869     1  160163100  160164100      4       2  150064       2.5539    0.0053259
enh58870     1  160173900  160174900      1       1  150064       3.0586     0.001112
enh58874     1  160214700  160215700      2       1  150064       2.6204    0.0043915
enh58875     1  160219800  160220800      2       1  150064       2.6088    0.0045425
enh58877     1  160226500  160227500      2       1  150064       2.4212    0.0077354
enh58882     1  160278800  160279800      1       1  150064       2.2495      0.01224
enh58883     1  160309800  160310800      1       1  150064       2.7614     0.002878
enh58884     1  160321000  160322000      5       2  150064       2.9672    0.0015027
enh58885     1  160326900  160327900      3       1  150064       2.4072    0.0080373
enh58886     1  160329100  160330100      1       1  150064       2.7642     0.002853
enh58887     1  160345400  160346400      5       2  150064       2.9387    0.0016479
enh58889     1  160377900  160378900      5       2  150064       2.1186     0.017063
enh58930     1  161179400  161180400      1       1  150064       2.1338      0.01643
enh58931     1  161186000  161187000      3       2  150064       2.0847     0.018546
enh58933     1  161195000  161196000      1       1  150064        1.863      0.03123
enh58941     1  161352000  161353000      4       2  150064       1.6675     0.047707
enh58945     1  161482200  161483200      1       1  150064       2.1487      0.01583
enh58988     1  161978700  161979700      4       1  150064       1.6694     0.047515
enh58990     1  161989900  161990900      2       1  150064       1.9721       0.0243
enh59019     1  162529800  162530800      2       1  150064       1.9254      0.02709
enh59020     1  162534800  162535800      3       2  150064       1.8788     0.030133
enh59030     1  162630600  162631600      4       2  150064       1.6697     0.047491
enh59045     1  162679500  162680500      4       2  150064       1.6848     0.046018
enh59073     1  162954100  162955100      2       1  150064       2.6337    0.0042235
enh59074     1  162957400  162958400      2       1  150064       2.0317      0.02109
enh59076     1  162967000  162968000      2       1  150064       1.6523     0.049241
enh59084     1  163133300  163134300      3       2  150064       3.2014   0.00068387
enh59093     1  163276900  163277900      4       2  150064       2.0298     0.021191
enh59094     1  163289800  163290800      2       1  150064       1.8664     0.030993
enh59096     1  163741000  163742000      1       1  150064        3.222    0.0006364
enh59097     1  163793000  163794000      3       1  150064       2.8249    0.0023646
enh59098     1  163812300  163813300      5       2  150064       2.6509     0.004014
enh59101     1  163845700  163846700      1       1  150064       1.6693      0.04753
enh59130     1  164743600  164744600      4       2  150064       1.7874     0.036938
enh59132     1  164754800  164755800      1       1  150064       2.9073     0.001823
enh59134     1  164763400  164764400      2       1  150064       1.8374     0.033078
enh59145     1  165570600  165571600      8       4  150064       1.9019     0.028591
enh59146     1  165598800  165599800      8       2  150064       1.7086     0.043758
enh59149     1  165604000  165605000      2       1  150064       1.7128     0.043377
enh59152     1  165611000  165612000      4       1  150064        2.027     0.021334
enh59158     1  165706700  165707700      5       2  150064       3.5775   0.00017346
enh59159     1  165724300  165725300      2       1  150064       2.1669      0.01512
enh59161     1  165739400  165740400      3       2  150064       2.0668     0.019375
enh59167     1  165810500  165811500      2       1  150064       2.1065      0.01758
enh59169     1  165818200  165819200      1       1  150064       2.3829     0.008588
enh59170     1  165820200  165821200      2       1  150064       1.7741      0.03802
enh59171     1  165821800  165822800      2       1  150064       2.2491     0.012252
enh59196     1  166843600  166844600      2       1  150064       3.4847   0.00024635
enh59201     1  166902600  166903600      2       1  150064       3.4897   0.00024181
enh59205     1  166921200  166922200      2       1  150064       1.7373     0.041168
enh59215     1  167117300  167118300      3       2  150064       1.9656     0.024672
enh59216     1  167118400  167119400      4       2  150064       2.3333    0.0098172
enh59217     1  167127500  167128500      3       2  150064       1.8823     0.029897
enh59221     1  167165200  167166200      1       1  150064       2.7312     0.003155
enh59222     1  167188000  167189000      1       1  150064       2.7692      0.00281
enh59289     1  168013900  168014900      4       2  150064       2.0466     0.020351
enh59291     1  168053500  168054500      1       1  150064       2.2271      0.01297
enh59305     1  168270400  168271400      1       1  150064       1.7344      0.04142
enh59311     1  168408800  168409800      2       1  150064       2.0125     0.022083
enh59348     1  169088500  169089500      2       1  150064       2.0685     0.019296
enh59349     1  169098100  169099100      7       3  150064       1.8662     0.031009
enh59369     1  169836200  169837200      5       2  150064       1.6536     0.049108
enh59372     1  169860200  169861200      4       2  150064       1.8634     0.031205
enh59373     1  169883500  169884500      5       2  150064       1.7891     0.036801
enh59448     1  171437000  171438000      3       1  150064       1.8908     0.029328
enh59457     1  171564200  171565200      2       1  150064       2.0335     0.021002
enh59469     1  171751800  171752800      3       1  150064       2.1709     0.014968
enh59471     1  171757600  171758600      4       2  150064       2.0175     0.021824
enh59472     1  171762700  171763700      2       1  150064       1.7148     0.043193
enh59480     1  171879000  171880000      2       1  150064       2.0567     0.019859
enh59497     1  172215400  172216400      2       1  150064        1.893     0.029181
enh59506     1  172292400  172293400      3       2  150064       2.5438    0.0054828
enh59508     1  172311400  172312400      1       1  150064       2.2439      0.01242
enh59516     1  172352400  172353400      2       1  150064       2.4364    0.0074169
enh59517     1  172359500  172360500      6       2  150064       2.4499    0.0071439
enh59518     1  172363200  172364200      6       2  150064       1.8056     0.035494
enh59519     1  172367700  172368700      1       1  150064       2.4781     0.006604
enh59526     1  172500200  172501200      4       2  150064       1.8567     0.031675
enh59560     1  172878600  172879600      2       1  150064       2.5529    0.0053414
enh59561     1  172886000  172887000      2       1  150064       2.5621    0.0052024
enh59563     1  172897700  172898700      3       1  150064       2.3776     0.008713
enh59564     1  172900400  172901400      2       1  150064       2.4996    0.0062159
enh59567     1  172916700  172917700      2       1  150064       2.4995    0.0062178
enh59568     1  172920800  172921800      4       1  150064       2.3375     0.009706
enh59607     1  173352500  173353500      2       1  150064       2.0558       0.0199
enh59613     1  173388800  173389800      5       2  150064       2.6576    0.0039345
enh59614     1  173389600  173390600      3       1  150064       2.0669     0.019374
enh59616     1  173397600  173398600      4       2  150064       2.3375    0.0097071
enh59618     1  173422900  173423900      2       1  150064       2.2138     0.013423
enh59619     1  173429600  173430600      3       2  150064       2.0995     0.017886
enh59622     1  173449000  173450000      2       1  150064       2.3269    0.0099847
enh59625     1  173539300  173540300      3       2  150064       1.9662     0.024638
enh59628     1  173683000  173684000      1       1  150064       3.4023    0.0003341
enh59629     1  173685700  173686700      1       1  150064       3.4989    0.0002336
enh59632     1  173821900  173822900      1       1  150064        3.358    0.0003926
enh59634     1  173838300  173839300      2       1  150064       3.0471    0.0011552
enh59635     1  173966800  173967800      3       1  150064       3.5217   0.00021441
enh59636     1  173974100  173975100      2       1  150064       2.9816    0.0014339
enh59637     1  173976300  173977300      3       1  150064       3.1941    0.0007014
enh59638     1  173977100  173978100      5       1  150064       3.2379   0.00060207
enh59639     1  173986100  173987100      2       1  150064       3.0101    0.0013058
enh59640     1  173987400  173988400      4       2  150064       3.5258    0.0002111
enh59641     1  173988400  173989400      1       1  150064       3.5227    0.0002136
enh59642     1  173992100  173993100      2       1  150064       2.9267    0.0017129
enh59643     1  174009200  174010200      1       1  150064       3.5075    0.0002262
enh59644     1  174020700  174021700      3       1  150064       3.5117   0.00022261
enh59645     1  174021300  174022300      2       1  150064       3.2355   0.00060717
enh59647     1  174127200  174128200      1       1  150064       2.8206     0.002397
enh59648     1  174175000  174176000      3       2  150064       2.9516    0.0015809
enh59649     1  174231800  174232800      5       3  150064       3.7266   9.7057e-05
enh59650     1  174595200  174596200      2       1  150064       2.8606     0.002114
enh59651     1  174628800  174629800      1       1  150064       2.7995     0.002559
enh59653     1  174767700  174768700      1       1  150064       3.2494    0.0005783
enh59654     1  174784200  174785200      2       1  150064       1.9926     0.023153
enh59655     1  174808400  174809400      2       1  150064       2.9205    0.0017475
enh59658     1  174935800  174936800      1       1  150064       2.9175     0.001764
enh59659     1  174945400  174946400      1       1  150064       2.8844     0.001961
enh59660     1  174958500  174959500      2       1  150064       1.7845     0.037175
enh59661     1  174959800  174960800      1       1  150064       2.5691     0.005098
enh59668     1  174998300  174999300      2       1  150064       1.9851     0.023567
enh59669     1  175030600  175031600      1       1  150064       2.3824     0.008599
enh59676     1  175119300  175120300      2       1  150064       2.9425    0.0016277
enh59677     1  175138600  175139600      4       1  150064       3.3356   0.00042554
enh59679     1  175155600  175156600      5       2  150064       3.5617   0.00018423
enh59680     1  175162500  175163500      4       1  150064       3.3679   0.00037868
enh59686     1  175288200  175289200      3       1  150064       1.6749     0.046977
enh59687     1  175854200  175855200      3       2  150064       2.9905    0.0013926
enh59689     1  175945400  175946400      3       2  150064        1.937     0.026372
enh59692     1  176079100  176080100      3       2  150064       2.4922    0.0063472
enh59694     1  176172700  176173700      2       1  150064        2.864    0.0020919
enh59701     1  176625600  176626600      3       2  150064       1.8445     0.032556
enh59711     1  177243300  177244300      1       1  150064       4.1036    2.034e-05
enh59712     1  177274100  177275100      4       2  150064       1.9724      0.02428
enh59716     1  177713900  177714900      3       1  150064       2.3383    0.0096851
enh59718     1  177769300  177770300      5       2  150064       2.7588    0.0029004
enh59722     1  177841900  177842900      3       2  150064       2.0415       0.0206
enh59759     1  178124500  178125500      1       1  150064        2.104      0.01769
enh59761     1  178142100  178143100      3       2  150064       2.1867     0.014381
enh59779     1  178306000  178307000      3       2  150064       2.1156      0.01719
enh59783     1  178314800  178315800      1       1  150064       1.7373      0.04117
enh59785     1  178331600  178332600      3       2  150064        2.107      0.01756
enh59786     1  178341200  178342200      1       1  150064       3.3527    0.0004002
enh59788     1  178366400  178367400      2       1  150064       2.5179     0.005903
enh59789     1  178386800  178387800      2       1  150064       1.8688     0.030827
enh59793     1  178454000  178455000      1       1  150064       2.5219     0.005836
enh59794     1  178455100  178456100      2       1  150064       1.9743     0.024175
enh59829     1  178942200  178943200      1       1  150064       2.9835     0.001425
enh59853     1  179095400  179096400      2       1  150064       1.6824      0.04625
enh59857     1  179107200  179108200      2       1  150064       1.6738      0.04709
enh59859     1  179115400  179116400      1       1  150064       2.0951      0.01808
enh59861     1  179122200  179123200      5       3  150064       2.0903     0.018296
enh59866     1  179137800  179138800      4       2  150064       2.0175     0.021824
enh59867     1  179139100  179140100      2       1  150064       2.1194     0.017028
enh59871     1  179149100  179150100      2       1  150064       1.8232     0.034133
enh59874     1  179199400  179200400      1       1  150064       1.8435      0.03263
enh59875     1  179200900  179201900      7       2  150064       2.4017     0.008159
enh59878     1  179261800  179262800      1       1  150064       1.7587      0.03931
enh59882     1  179333800  179334800      5       3  150064       2.8804    0.0019862
enh59889     1  179783100  179784100      3       2  150064       1.9811     0.023793
enh59893     1  179844500  179845500      1       1  150064       1.9217      0.02732
enh59896     1  179895300  179896300      2       1  150064       1.8109     0.035077
enh59900     1  179938500  179939500      4       2  150064       1.6696     0.047502
enh59902     1  179971900  179972900      2       1  150064       1.7354     0.041339
enh59932     1  180474600  180475600      5       2  150064       1.6794     0.046538
enh59935     1  180497700  180498700      7       3  150064       2.5087    0.0060586
enh59946     1  180602900  180603900      3       2  150064       2.4954    0.0062902
enh59947     1  180720400  180721400      5       3  150064       4.1143   1.9419e-05
enh59948     1  180731800  180732800      2       1  150064       3.1415   0.00084032
enh59949     1  180742200  180743200      5       3  150064       2.5442     0.005476
enh59952     1  180811100  180812100      2       1  150064       1.9967     0.022931
enh59957     1  180882900  180883900      1       1  150064        2.595      0.00473
enh59959     1  180891700  180892700      2       1  150064        2.083     0.018625
enh59960     1  180895700  180896700      3       2  150064       1.8117     0.035014
enh60019     1  182306800  182307800      1       1  150064       2.1135      0.01728
enh60020     1  182318000  182319000      3       2  150064       2.3673    0.0089584
enh60021     1  182326600  182327600      3       2  150064        1.724     0.042358
enh60023     1  182357300  182358300      1       1  150064        1.688      0.04571
enh60038     1  182668500  182669500      6       3  150064       2.4073    0.0080366
enh60040     1  182745700  182746700      4       2  150064       3.4512   0.00027904
enh60102     1  183251800  183252800      1       1  150064        1.883      0.02985
enh60103     1  183256100  183257100      2       1  150064       1.8527     0.031966
enh60105     1  183271700  183272700      2       1  150064       2.0999      0.01787
enh60108     1  183292800  183293800      2       1  150064       2.0194     0.021722
enh60111     1  183332900  183333900      3       2  150064       2.0108     0.022173
enh60115     1  183449800  183450800      3       2  150064       2.6169    0.0044365
enh60120     1  183486000  183487000      1       1  150064       3.0022      0.00134
enh60154     1  183895600  183896600      1       1  150064       2.0017      0.02266
enh60175     1  184022000  184023000      1       1  150064       1.9914      0.02322
enh60180     1  184082300  184083300      4       2  150064       1.8242     0.034064
enh60184     1  184120200  184121200      1       1  150064       2.2839      0.01119
enh60189     1  184170600  184171600      2       1  150064       1.7759     0.037873
enh60192     1  184224000  184225000      2       1  150064        3.138   0.00085046
enh60193     1  184228900  184229900      6       2  150064       3.2979   0.00048701
enh60208     1  184452900  184453900      5       2  150064       2.3151     0.010303
enh60211     1  184468400  184469400      2       1  150064       2.5748    0.0050144
enh60213     1  184476400  184477400      1       1  150064       2.4618     0.006913
enh60216     1  184504000  184505000      2       1  150064       2.5592     0.005246
enh60218     1  184524800  184525800      3       2  150064       2.2077     0.013634
enh60221     1  184543500  184544500      5       2  150064       2.3178      0.01023
enh60233     1  184633300  184634300      3       2  150064       2.1721     0.014923
enh60235     1  184714500  184715500      3       2  150064       2.3694    0.0089078
enh60238     1  184724800  184725800      3       1  150064       2.1648       0.0152
enh60252     1  184923000  184924000      2       1  150064        2.332    0.0098514
enh60254     1  184939500  184940500      3       1  150064       2.7928    0.0026128
enh60255     1  184941300  184942300      5       3  150064       2.6178    0.0044243
enh60261     1  185127400  185128400      1       1  150064       1.9047      0.02841
enh60316     1  186124000  186125000      3       2  150064       1.9593     0.025038
enh60321     1  186176900  186177900      1       1  150064        1.951      0.02553
enh60356     1  192116700  192117700      3       2  150064       2.2468     0.012325
enh60358     1  192311900  192312900      2       1  150064       1.8795     0.030089
enh60390     1  192608500  192609500      2       1  150064       1.6739     0.047071
enh60392     1  192670200  192671200      1       1  150064       2.0749        0.019
enh60396     1  192735100  192736100      1       1  150064       1.7087      0.04375
enh60404     1  192872400  192873400      2       1  150064        2.104     0.017691
enh60405     1  192876300  192877300      2       1  150064       2.1765     0.014761
enh60415     1  193071500  193072500      1       1  150064       2.1654      0.01518
enh60416     1  193074800  193075800      5       2  150064       2.2378     0.012616
enh60418     1  193082400  193083400      4       2  150064       2.6756    0.0037302
enh60420     1  193089800  193090800      2       1  150064       3.0646    0.0010898
enh60421     1  193093400  193094400      1       1  150064       3.2099     0.000664
enh60431     1  193239800  193240800      2       1  150064        3.396   0.00034186
enh60432     1  193251900  193252900      2       1  150064       2.6138    0.0044768
enh60433     1  193291100  193292100      4       1  150064       3.0162    0.0012798
enh60436     1  193306100  193307100      2       1  150064       2.8707    0.0020481
enh60437     1  193317400  193318400      2       1  150064       2.4488    0.0071664
enh60443     1  193538300  193539300      4       2  150064       1.7268     0.042105
enh60444     1  193558300  193559300      4       1  150064       1.7019     0.044389
enh60448     1  196129000  196130000      1       1  150064       1.6995      0.04461
enh60449     1  196149900  196150900      6       2  150064       2.9925    0.0013836
enh60450     1  196356800  196357800      3       1  150064       1.6479     0.049686
enh60452     1  196369700  196370700      1       1  150064       2.2115       0.0135
enh60463     1  196619500  196620500      3       2  150064       2.8056    0.0025113
enh60483     1  197632100  197633100      1       1  150064       2.5566     0.005285
enh60486     1  197742100  197743100      2       1  150064       1.9392      0.02624
enh60489     1  197768000  197769000      6       2  150064       2.0587     0.019762
enh60490     1  197807400  197808400      1       1  150064        2.235      0.01271
enh60492     1  197924200  197925200      2       1  150064       1.7924     0.036537
enh60493     1  197935800  197936800      1       1  150064       2.2856      0.01114
enh60516     1  198165300  198166300      6       3  150064       1.6452     0.049961
enh60548     1  198637100  198638100      2       1  150064       1.8331     0.033396
enh60551     1  198649900  198650900      3       1  150064       1.9788     0.023917
enh60563     1  198778200  198779200      3       2  150064       2.9717    0.0014806
enh60589     1  199266600  199267600      2       1  150064       2.6527    0.0039923
enh60591     1  199323000  199324000      4       2  150064       1.7639     0.038871
enh60592     1  199363600  199364600      3       2  150064       2.3142     0.010328
enh60593     1  199372800  199373800      6       2  150064       3.4302   0.00030152
enh60594     1  199391100  199392100      5       2  150064       2.8091    0.0024842
enh60595     1  199417800  199418800      1       1  150064       1.8669      0.03096
enh60596     1  199459900  199460900      5       2  150064       2.6812    0.0036676
enh60597     1  199491700  199492700      4       2  150064       2.1369     0.016304
enh60599     1  199518600  199519600      4       1  150064       2.7483    0.0029956
enh60616     1  200201300  200202300      4       1  150064       2.6067     0.004571
enh60619     1  200265200  200266200      7       2  150064       3.1864    0.0007203
enh60620     1  200270500  200271500      6       2  150064       2.2726     0.011527
enh60624     1  200288000  200289000      2       1  150064         2.34    0.0096412
enh60626     1  200301800  200302800      1       1  150064       2.8441     0.002227
enh60627     1  200305300  200306300      1       1  150064       2.8515     0.002176
enh60628     1  200311800  200312800      2       1  150064       3.0997   0.00096868
enh60629     1  200315200  200316200      4       1  150064       3.0148    0.0012856
enh60630     1  200320100  200321100      1       1  150064       2.8818     0.001977
enh60631     1  200322400  200323400      3       1  150064        2.769    0.0028118
enh60632     1  200328600  200329600      8       1  150064       2.8768    0.0020086
enh60633     1  200335700  200336700      5       2  150064       3.3894   0.00035025
enh60634     1  200342000  200343000      3       2  150064       1.7864     0.037015
enh60635     1  200348300  200349300      1       1  150064       2.9142     0.001783
enh60637     1  200360900  200361900      2       1  150064       2.5699     0.005087
enh60638     1  200379400  200380400      2       1  150064         2.31     0.010443
enh60640     1  200398000  200399000      4       2  150064        2.779    0.0027264
enh60642     1  200406100  200407100      1       1  150064       3.4739    0.0002565
enh60643     1  200407500  200408500      2       1  150064       1.8712     0.030659
enh60646     1  200442800  200443800      2       1  150064       2.6782    0.0037013
enh60647     1  200452300  200453300      2       1  150064       1.9615     0.024913
enh60648     1  200457300  200458300      3       2  150064       2.6382    0.0041671
enh60649     1  200481000  200482000      8       4  150064       3.9551   3.8244e-05
enh60650     1  200493800  200494800      4       2  150064       1.9864     0.023494
enh60677     1  200892500  200893500      3       2  150064       3.2463   0.00058452
enh60686     1  201096500  201097500      8       3  150064       1.8316     0.033506
enh60687     1  201106400  201107400      2       1  150064       1.7983     0.036062
enh60691     1  201141800  201142800      4       2  150064       2.5019    0.0061764
enh60699     1  201251400  201252400      2       1  150064       2.3358    0.0097517
enh60711     1  201363700  201364700      8       4  150064       2.1948     0.014089
enh60734     1  201468400  201469400      1       1  150064       1.8734      0.03051
enh60811     1  201742600  201743600      3       1  150064       1.9669     0.024595
enh60822     1  201811200  201812200      4       2  150064       2.3203     0.010162
enh60823     1  201814400  201815400      2       1  150064       1.7378      0.04112
enh60827     1  201856700  201857700      2       1  150064       2.2893     0.011031
enh60831     1  201867400  201868400      2       1  150064       2.0084     0.022303
enh60832     1  201873400  201874400      1       1  150064       2.5303     0.005699
enh60862     1  202114400  202115400      1       1  150064         1.77      0.03836
enh60903     1  202587400  202588400      1       1  150064       1.7735      0.03807
enh60906     1  202688600  202689600      4       2  150064       1.9076     0.028221
enh60930     1  203015800  203016800      1       1  150064       2.0533      0.02002
enh60941     1  203058800  203059800      2       1  150064       1.9921     0.023181
enh60942     1  203060100  203061100      2       1  150064       2.1131     0.017294
enh60951     1  203101000  203102000      5       2  150064        2.219     0.013242
enh60954     1  203109700  203110700      4       2  150064       1.6788     0.046592
enh60967     1  203232900  203233900      1       1  150064       1.8195      0.03442
enh60983     1  203323100  203324100      2       1  150064        1.962     0.024882
enh61025     1  203599500  203600500      1       1  150064        1.656      0.04886
enh61061     1  204010300  204011300      3       2  150064       2.0032     0.022576
enh61062     1  204026300  204027300      4       2  150064        3.103   0.00095787
enh61063     1  204044400  204045400      4       2  150064       3.3482   0.00040665
enh61064     1  204047300  204048300      3       2  150064       3.0915   0.00099578
enh61079     1  204195100  204196100      4       1  150064       1.9709     0.024366
enh61080     1  204219600  204220600      4       2  150064       1.9725     0.024276
enh61084     1  204243300  204244300      2       1  150064       1.9312     0.026728
enh61086     1  204254000  204255000      9       2  150064       2.6264    0.0043142
enh61093     1  204286700  204287700      2       1  150064       1.7197     0.042747
enh61116     1  204411400  204412400      1       1  150064       2.1158      0.01718
enh61117     1  204415400  204416400      2       1  150064       1.9149     0.027755
enh61118     1  204419200  204420200      3       1  150064       1.7121     0.043436
enh61122     1  204484400  204485400      3       1  150064       3.0715    0.0010648
enh61124     1  204490000  204491000      2       1  150064       2.1818     0.014561
enh61126     1  204529300  204530300      2       1  150064       2.8064     0.002505
enh61127     1  204534200  204535200      4       2  150064       1.9212     0.027355
enh61128     1  204547500  204548500      4       2  150064       2.0928     0.018185
enh61129     1  204558000  204559000      3       1  150064       3.2708   0.00053617
enh61130     1  204560800  204561800      5       2  150064       3.3124   0.00046246
enh61132     1  204606500  204607500      7       3  150064       2.3109     0.010419
enh61134     1  204616400  204617400      3       2  150064       2.3683    0.0089354
enh61143     1  204828800  204829800      2       1  150064       2.8119    0.0024622
enh61157     1  204972800  204973800      3       1  150064       2.0349     0.020932
enh61159     1  205030600  205031600      3       1  150064       3.9982   3.1909e-05
enh61160     1  205046000  205047000      1       1  150064       4.2927    8.824e-06
enh61161     1  205077600  205078600      3       2  150064       2.2542     0.012091
enh61162     1  205089100  205090100      5       1  150064       2.1342     0.016412
enh61163     1  205091600  205092600      4       2  150064       1.9922     0.023172
enh61164     1  205110400  205111400      5       2  150064       3.7788   7.8797e-05
enh61168     1  205137400  205138400      2       1  150064       4.1211   1.8853e-05
enh61170     1  205144500  205145500      2       1  150064       3.8883   5.0474e-05
enh61171     1  205148600  205149600      3       2  150064       3.2741   0.00053006
enh61172     1  205152300  205153300      3       1  150064       4.1702   1.5218e-05
enh61173     1  205160000  205161000      1       1  150064       3.9929    3.264e-05
enh61174     1  205168200  205169200      3       1  150064       4.0127   3.0014e-05
enh61175     1  205173300  205174300      3       2  150064       4.4648   4.0074e-06
enh61176     1  205180800  205181800      2       1  150064       2.9775    0.0014529
enh61180     1  205204100  205205100      4       2  150064         2.54    0.0055425
enh61181     1  205208600  205209600      4       2  150064       2.7098    0.0033662
enh61182     1  205217500  205218500      1       1  150064       2.8186     0.002412
enh61183     1  205224900  205225900      4       2  150064        2.585    0.0048691
enh61184     1  205227700  205228700      1       1  150064       1.8197       0.0344
enh61188     1  205263300  205264300      2       1  150064        1.951     0.025529
enh61189     1  205268600  205269600      2       1  150064       1.9678     0.024543
enh61192     1  205286300  205287300      1       1  150064       2.1862       0.0144
enh61207     1  205462300  205463300      2       1  150064       2.6007    0.0046512
enh61208     1  205469600  205470600      5       2  150064       1.7148     0.043191
enh61211     1  205487800  205488800      4       2  150064       1.8896     0.029404
enh61216     1  205568400  205569400      7       3  150064       1.9821     0.023735
enh61225     1  205649600  205650600      2       1  150064       2.2197     0.013221
enh61237     1  205761400  205762400      4       2  150064        2.162     0.015311
enh61275     1  206589200  206590200      2       1  150064       1.6656     0.047892
enh61297     1  206711400  206712400      1       1  150064       1.8291      0.03369
enh61355     1  207208200  207209200      1       1  150064       3.4425    0.0002882
enh61358     1  207220300  207221300      2       1  150064       2.7408    0.0030641
enh61359     1  207224900  207225900      3       1  150064       3.1904    0.0007105
enh61360     1  207250100  207251100      4       1  150064        2.906    0.0018305
enh61375     1  207880200  207881200      9       2  150064        3.027    0.0012351
enh61377     1  207923800  207924800      2       1  150064       3.7753   7.9905e-05
enh61378     1  207926900  207927900      7       4  150064       2.1126     0.017319
enh61380     1  207972000  207973000      1       1  150064       3.7794     7.86e-05
enh61381     1  207979100  207980100      2       1  150064       3.2204   0.00063997
enh61382     1  207983300  207984300      5       3  150064       2.7015    0.0034518
enh61383     1  207985200  207986200      2       1  150064       2.6418    0.0041237
enh61385     1  207991900  207992900      1       1  150064       4.9996    2.872e-07
enh61387     1  207998000  207999000      4       2  150064       2.7092    0.0033718
enh61388     1  208000300  208001300      3       2  150064       4.0616   2.4372e-05
enh61389     1  208001400  208002400      1       1  150064       4.9466    3.777e-07
enh61390     1  208004600  208005600      2       1  150064       2.2068     0.013663
enh61391     1  208011000  208012000      3       2  150064        2.963    0.0015231
enh61392     1  208011600  208012600      2       1  150064       2.2074     0.013642
enh61393     1  208017700  208018700      7       3  150064       4.6778   1.4502e-06
enh61394     1  208020900  208021900      3       1  150064       3.6276   0.00014302
enh61395     1  208024200  208025200      3       2  150064       1.8867       0.0296
enh61396     1  208026600  208027600      7       2  150064       2.1935     0.014135
enh61397     1  208031900  208032900      8       4  150064        3.038    0.0011909
enh61398     1  208033600  208034600      4       2  150064       3.5683   0.00017964
enh61399     1  208035300  208036300      6       3  150064       3.7508   8.8118e-05
enh61400     1  208039100  208040100      6       3  150064       3.4125   0.00032188
enh61402     1  208046300  208047300      4       2  150064       2.8049    0.0025164
enh61417     1  208204300  208205300      2       1  150064       1.8622     0.031289
enh61422     1  208263400  208264400      3       1  150064       2.8185    0.0024121
enh61426     1  208290600  208291600      2       1  150064       1.9083     0.028175
enh61427     1  208293200  208294200      5       2  150064       2.2735     0.011499
enh61428     1  208301000  208302000     10       2  150064       3.0871    0.0010106
enh61430     1  208322900  208323900      3       1  150064       2.1308     0.016553
enh61450     1  208406200  208407200      5       2  150064        2.299     0.010753
enh61498     1  209585400  209586400      1       1  150064       1.8765      0.03029
enh61504     1  209740700  209741700      3       2  150064       2.2307      0.01285
enh61508     1  209799300  209800300      3       2  150064        2.096     0.018041
enh61563     1  210423600  210424600      1       1  150064       1.6612      0.04834
enh61619     1  210943800  210944800      2       1  150064       1.6514     0.049333
enh61638     1  211430500  211431500      5       2  150064       2.0098     0.022225
enh61639     1  211434600  211435600      6       3  150064       3.0256    0.0012408
enh61640     1  211452800  211453800      2       1  150064       2.5817    0.0049158
enh61651     1  211556700  211557700      2       1  150064       1.6498     0.049495
enh61702     1  212420300  212421300      2       1  150064       1.9187     0.027512
enh61703     1  212429100  212430100      6       2  150064       2.3535    0.0092989
enh61705     1  212460900  212461900      2       1  150064       1.9208     0.027376
enh61709     1  212474800  212475800      3       2  150064       1.9601     0.024994
enh61711     1  212483000  212484000      1       1  150064       2.2238      0.01308
enh61718     1  212606900  212607900      1       1  150064       2.1962      0.01404
enh61746     1  212829200  212830200      1       1  150064       2.0886      0.01837
enh61806     1  214432600  214433600      1       1  150064       3.8431    6.075e-05
enh61813     1  214469800  214470800      2       1  150064       1.8409     0.032815
enh61817     1  214491900  214492900      5       2  150064       2.2788     0.011339
enh61821     1  214524200  214525200      5       2  150064        2.364    0.0090403
enh61825     1  214545000  214546000      3       2  150064       1.8027     0.035717
enh61837     1  214616900  214617900      2       1  150064         1.72     0.042713
enh61841     1  214635400  214636400      8       1  150064       1.7371     0.041182
enh61843     1  214639900  214640900      5       1  150064       1.7118     0.043469
enh61849     1  214671200  214672200      4       1  150064       1.8782     0.030174
enh61854     1  214693600  214694600      2       1  150064       1.9989     0.022807
enh61862     1  214731400  214732400      4       2  150064       2.2984      0.01077
enh61863     1  214741300  214742300      3       1  150064       2.0141     0.022002
enh61873     1  215015900  215016900      1       1  150064       2.3321     0.009849
enh61898     1  215388800  215389800      1       1  150064       1.9206      0.02739
enh61901     1  215463100  215464100      2       1  150064        2.183     0.014518
enh61923     1  216018200  216019200      1       1  150064       2.3515     0.009349
enh61932     1  216636900  216637900      2       1  150064       3.2306   0.00061769
enh61985     1  218597500  218598500      6       1  150064        1.997     0.022912
enh61993     1  218620400  218621400      2       1  150064       2.1532     0.015652
enh61995     1  218632300  218633300      3       2  150064       2.6463    0.0040688
enh61996     1  218634700  218635700      5       3  150064       2.2842     0.011178
enh62032     1  219041400  219042400      5       1  150064       2.4024    0.0081435
enh62033     1  219047400  219048400      4       2  150064       1.6459     0.049895
enh62083     1  220217500  220218500      2       1  150064       2.0112     0.022151
enh62090     1  220392100  220393100      4       2  150064       2.8033    0.0025288
enh62093     1  220446000  220447000      3       2  150064       1.7546     0.039665
enh62094     1  220447300  220448300      2       1  150064       1.6588     0.048577
enh62141     1  221456700  221457700      4       2  150064          2.4    0.0081972
enh62146     1  221509500  221510500      1       1  150064       1.7772      0.03777
enh62150     1  221554900  221555900      2       1  150064       1.7499     0.040068
enh62175     1  221889200  221890200      1       1  150064       2.0218       0.0216
enh62226     1  222257700  222258700      2       1  150064       2.1035     0.017713
enh62227     1  222260100  222261100      1       1  150064       2.2808      0.01128
enh62228     1  222260600  222261600      3       1  150064       2.0372     0.020816
enh62249     1  222629100  222630100      2       1  150064        1.982     0.023738
enh62260     1  222773200  222774200      1       1  150064       2.1056      0.01762
enh62264     1  222816200  222817200      1       1  150064       2.1669      0.01512
enh62265     1  222828100  222829100      3       2  150064       2.1824     0.014538
enh62272     1  222945900  222946900      4       1  150064       2.4529     0.007086
enh62315     1  223583900  223584900      4       2  150064       1.8359     0.033185
enh62321     1  223840200  223841200      5       1  150064       2.2344      0.01273
enh62325     1  223893600  223894600      2       1  150064       2.4384    0.0073764
enh62326     1  223896000  223897000      1       1  150064       1.8497      0.03218
enh62327     1  223898700  223899700      4       2  150064       3.3897    0.0003498
enh62328     1  223905000  223906000      3       2  150064       3.4593   0.00027077
enh62329     1  223906900  223907900      5       2  150064       2.3657    0.0089976
enh62330     1  223909800  223910800      4       1  150064       2.5047    0.0061275
enh62331     1  223913100  223914100      1       1  150064       2.8498     0.002187
enh62332     1  223915500  223916500      3       1  150064       2.7735    0.0027725
enh62333     1  223917400  223918400      3       2  150064       2.3796    0.0086658
enh62335     1  223924900  223925900      2       1  150064       2.3138     0.010341
enh62337     1  223929200  223930200      2       1  150064       1.6798     0.046502
enh62338     1  223930300  223931300      9       2  150064        1.693     0.045231
enh62339     1  223932900  223933900     10       1  150064       1.8922     0.029232
enh62340     1  223935300  223936300      1       1  150064       1.9807      0.02381
enh62341     1  223936700  223937700      3       1  150064       2.5361    0.0056044
enh62344     1  223957400  223958400      1       1  150064       3.4838    0.0002472
enh62345     1  223959200  223960200      4       2  150064       3.7196   9.9754e-05
enh62346     1  223960400  223961400      6       2  150064       2.1735     0.014873
enh62348     1  223963900  223964900      3       2  150064       2.6997    0.0034696
enh62350     1  223971200  223972200      2       1  150064       2.9954    0.0013704
enh62351     1  223979500  223980500      2       1  150064       3.0106    0.0013035
enh62352     1  223990200  223991200      2       1  150064       2.8682    0.0020639
enh62354     1  224007800  224008800      1       1  150064        2.297      0.01081
enh62355     1  224014600  224015600      1       1  150064       3.5115    0.0002228
enh62356     1  224019100  224020100      4       2  150064       3.2273   0.00062475
enh62358     1  224021500  224022500      5       2  150064       2.3553    0.0092551
enh62359     1  224023700  224024700      1       1  150064       3.4465     0.000284
enh62360     1  224027900  224028900      3       1  150064       2.8672    0.0020706
enh62361     1  224028900  224029900      1       1  150064       3.7148    0.0001017
enh62362     1  224030200  224031200      1       1  150064       3.5734    0.0001762
enh62391     1  224564300  224565300      3       1  150064       2.3911    0.0083999
enh62392     1  224575000  224576000      2       1  150064       2.0457     0.020393
enh62394     1  224595500  224596500      3       2  150064       2.2521     0.012159
enh62395     1  224615000  224616000      1       1  150064       2.2869       0.0111
enh62396     1  224617100  224618100      2       1  150064       2.3121     0.010386
enh62397     1  224623600  224624600      2       1  150064       2.0591     0.019744
enh62399     1  224644600  224645600      1       1  150064       2.3592     0.009156
enh62402     1  224685000  224686000      1       1  150064       2.0878      0.01841
enh62403     1  224686700  224687700      6       3  150064       2.2552     0.012062
enh62404     1  224690700  224691700      2       1  150064       2.2192     0.013236
enh62419     1  224822800  224823800      2       1  150064       2.6604    0.0039026
enh62495     1  225934900  225935900      4       2  150064       1.8791     0.030115
enh62500     1  225958400  225959400      2       1  150064       2.0841     0.018574
enh62509     1  226013000  226014000      3       2  150064       2.0645     0.019485
enh62514     1  226053500  226054500      2       1  150064         2.39    0.0084246
enh62516     1  226066100  226067100      2       1  150064       2.5513    0.0053659
enh62522     1  226184000  226185000      2       1  150064        1.676     0.046864
enh62523     1  226187600  226188600      3       2  150064       1.8656     0.031051
enh62528     1  226269800  226270800      2       1  150064       2.3561    0.0092342
enh62538     1  226315800  226316800      3       2  150064        1.988     0.023406
enh62546     1  226459900  226460900      1       1  150064       2.2138      0.01342
enh62552     1  226551600  226552600      1       1  150064       2.1444        0.016
enh62555     1  226584600  226585600      3       1  150064       1.7595     0.039244
enh62556     1  226591600  226592600      1       1  150064       1.8744      0.03044
enh62565     1  226789400  226790400      6       3  150064       4.4533   4.2285e-06
enh62569     1  226828200  226829200      1       1  150064       2.8036     0.002527
enh62571     1  226833100  226834100      3       2  150064       3.0417    0.0011762
enh62584     1  226898400  226899400      1       1  150064       2.4902     0.006384
enh62587     1  226926900  226927900      1       1  150064       2.7597     0.002893
enh62590     1  226971300  226972300      2       1  150064       1.8073     0.035354
enh62594     1  227015200  227016200      1       1  150064       1.6988      0.04468
enh62597     1  227060000  227061000      2       1  150064       2.0152     0.021944
enh62598     1  227070200  227071200      3       1  150064       2.2435     0.012432
enh62599     1  227079700  227080700      7       2  150064       2.3018     0.010672
enh62609     1  227245900  227246900      3       2  150064       1.8274     0.033816
enh62621     1  227532100  227533100      5       2  150064       1.8518     0.032026
enh62623     1  227544100  227545100      6       2  150064       2.4737    0.0066859
enh62626     1  227560100  227561100      3       2  150064       2.0453     0.020411
enh62690     1  228677400  228678400      1       1  150064       1.6749      0.04698
enh62707     1  229163100  229164100      1       1  150064       1.8157      0.03471
enh62769     1  230209700  230210700      5       2  150064       1.6575     0.048706
enh62775     1  230226500  230227500      6       4  150064       2.6397    0.0041491
enh62777     1  230238200  230239200      3       2  150064       3.3968    0.0003409
enh62778     1  230241600  230242600      5       3  150064        2.823     0.002379
enh62779     1  230245300  230246300      4       2  150064       3.6121   0.00015187
enh62780     1  230247900  230248900      3       2  150064       3.6755   0.00011869
enh62781     1  230250400  230251400      2       1  150064       3.7005    0.0001076
enh62785     1  230275100  230276100      7       3  150064        3.821   6.6448e-05
enh62786     1  230276600  230277600      6       3  150064       2.6529    0.0039905
enh62791     1  230298200  230299200      1       1  150064       1.8418      0.03275
enh62796     1  230312900  230313900      3       1  150064       1.7817     0.037402
enh62797     1  230321500  230322500      2       1  150064       2.0861     0.018483
enh62798     1  230324200  230325200      4       2  150064       1.8146      0.03479
enh62811     1  230406000  230407000      2       1  150064       2.0144     0.021985
enh62812     1  230439300  230440300      4       2  150064       2.2481     0.012286
enh62813     1  230443400  230444400      2       1  150064       2.2896     0.011023
enh62817     1  230463300  230464300      3       2  150064       1.7145     0.043219
enh62821     1  230517500  230518500      3       1  150064       1.7582     0.039356
enh62825     1  230628800  230629800      4       2  150064       1.7758     0.037881
enh62958     1  232564600  232565600      1       1  150064       2.6404     0.004141
enh62960     1  232571200  232572200      6       3  150064       2.2176     0.013292
enh62961     1  232576200  232577200      4       2  150064       2.3185     0.010212
enh62962     1  232585700  232586700      1       1  150064       2.9876     0.001406
enh62963     1  232608300  232609300      3       1  150064       2.1716     0.014942
enh62964     1  232612800  232613800      1       1  150064       1.8193      0.03443
enh62965     1  232622000  232623000      3       1  150064       2.4342    0.0074614
enh63027     1  234622800  234623800      4       2  150064       1.7362     0.041268
enh63029     1  234631400  234632400      9       2  150064       1.8844     0.029753
enh63030     1  234634000  234635000      7       2  150064       2.8238    0.0023726
enh63032     1  234639200  234640200      3       2  150064       2.9781    0.0014504
enh63033     1  234641000  234642000      4       2  150064       1.8159     0.034691
enh63035     1  234652500  234653500      4       1  150064       2.9709    0.0014846
enh63070     1  234895700  234896700      3       2  150064       1.7982     0.036074
enh63156     1  235752000  235753000      2       1  150064       1.7542     0.039695
enh63161     1  235805100  235806100      2       1  150064        1.897     0.028916
enh63173     1  236020400  236021400      4       1  150064       1.7824     0.037343
enh63216     1  236665600  236666600      1       1  150064       1.7372      0.04118
enh63218     1  236670400  236671400      6       2  150064       1.8038     0.035631
enh63231     1  236879400  236880400      5       2  150064       1.6593     0.048528
enh63262     1  240072600  240073600      1       1  150064       1.8901      0.02937
enh63267     1  240190200  240191200      5       2  150064       1.6725     0.047213
enh63269     1  240207500  240208500      7       2  150064       2.4716    0.0067258
enh63279     1  240312200  240313200      3       1  150064       2.0653     0.019447
enh63280     1  240314200  240315200      6       2  150064       2.5632    0.0051852
enh63281     1  240315700  240316700      4       2  150064       1.7757     0.037895
enh63284     1  240356900  240357900      2       1  150064       3.0049    0.0013283
enh63287     1  240397900  240398900      2       1  150064         2.81    0.0024769
enh63288     1  240407200  240408200      5       2  150064       2.0092     0.022257
enh63289     1  240421300  240422300      4       1  150064       2.0804     0.018746
enh63290     1  240428300  240429300      5       1  150064       2.7351    0.0031181
enh63302     1  240549200  240550200      3       1  150064       1.9693     0.024461
enh63303     1  240554100  240555100      2       1  150064       1.8071     0.035372
enh63304     1  240558900  240559900      2       1  150064       1.6563     0.048829
enh63307     1  240567200  240568200      3       2  150064       1.9043     0.028433
enh63330     1  240782500  240783500      1       1  150064       1.9033       0.0285
enh63345     1  240994200  240995200      1       1  150064       1.8921      0.02924
enh63347     1  241416500  241417500      1       1  150064       2.2495      0.01224
enh63359     1  241721300  241722300      2       1  150064       2.1853     0.014435
enh63366     1  241775200  241776200      3       2  150064       2.2145     0.013397
enh63368     1  241790800  241791800      6       2  150064       2.5618    0.0052061
enh63369     1  241799400  241800400      5       2  150064       2.1673     0.015105
enh63392     1  242926900  242927900      5       2  150064       1.6711     0.047351
enh63395     1  243267800  243268800      1       1  150064       1.7947      0.03635
enh63396     1  243277300  243278300      2       1  150064       2.1798     0.014634
enh63398     1  243367900  243368900      1       1  150064       3.2555    0.0005659
enh63400     1  243376500  243377500      3       1  150064       2.4689    0.0067765
enh63402     1  243409900  243410900      2       1  150064       2.6922    0.0035494
enh63403     1  243411200  243412200      4       2  150064       3.7988   7.2691e-05
enh63404     1  243413100  243414100      2       1  150064        4.337   7.2229e-06
enh63405     1  243420500  243421500      2       1  150064       4.0095   3.0424e-05
enh63407     1  243427400  243428400      2       1  150064       3.9425   4.0322e-05
enh63409     1  243431600  243432600      1       1  150064       4.8918    4.997e-07
enh63410     1  243435100  243436100      2       1  150064       4.2646   1.0011e-05
enh63412     1  243450300  243451300      1       1  150064       4.8728    5.502e-07
enh63416     1  243486400  243487400      2       1  150064       1.7109     0.043553
enh63417     1  243517900  243518900      2       1  150064       3.4178    0.0003157
enh63423     1  243638800  243639800      2       1  150064       3.6339   0.00013961
enh63424     1  243644800  243645800      2       1  150064       4.1066   2.0075e-05
enh63425     1  243648200  243649200      2       1  150064       2.9379    0.0016523
enh63426     1  243654200  243655200      1       1  150064       4.2856    9.112e-06
enh63428     1  243664000  243665000      4       2  150064       5.2183   9.0264e-08
enh63430     1  243676900  243677900      1       1  150064       3.9017    4.776e-05
enh63432     1  243702800  243703800      2       1  150064       4.3744   6.0894e-06
enh63434     1  243722800  243723800      2       1  150064       4.2275   1.1816e-05
enh63435     1  243731700  243732700      2       1  150064        4.853     6.08e-07
enh63437     1  243760100  243761100      1       1  150064       1.9669       0.0246
enh63440     1  243786700  243787700      1       1  150064       4.0627    2.425e-05
enh63441     1  243806300  243807300      1       1  150064       4.7159    1.203e-06
enh63442     1  243875500  243876500      1       1  150064       4.9795    3.187e-07
enh63443     1  243877800  243878800      2       1  150064       4.8436   6.3738e-07
enh63448     1  243894700  243895700      2       1  150064       3.8836   5.1468e-05
enh63451     1  243908500  243909500      2       1  150064       4.6109   2.0044e-06
enh63455     1  243962300  243963300      2       1  150064       4.5191   3.1046e-06
enh63457     1  243982100  243983100      1       1  150064       3.4162    0.0003175
enh63461     1  244011100  244012100      2       1  150064       3.4812   0.00024957
enh63462     1  244014400  244015400      3       2  150064       4.1088   1.9883e-05
enh63463     1  244046600  244047600      1       1  150064       2.9643     0.001517
enh63464     1  244053800  244054800      1       1  150064       2.2984      0.01077
enh63466     1  244094200  244095200      1       1  150064       2.6135     0.004481
enh63486     1  244376000  244377000      3       2  150064       3.1454    0.0008293
enh63487     1  244394000  244395000      2       1  150064       2.1176     0.017106
enh63502     1  244551900  244552900      1       1  150064       3.5648    0.0001821
enh63506     1  244599600  244600600      1       1  150064       2.2411      0.01251
enh63507     1  244602600  244603600      4       2  150064       2.1017     0.017792
enh63508     1  244608400  244609400      2       1  150064       2.3236     0.010074
enh63510     1  244611600  244612600      2       1  150064       1.7693     0.038418
enh63512     1  244623600  244624600      3       2  150064       1.7861     0.037045
enh63518     1  244829500  244830500      2       1  150064       2.2031     0.013795
enh63519     1  244836600  244837600      3       2  150064       1.8423     0.032716
enh63547     1  245762100  245763100      8       2  150064       2.5045    0.0061312
enh63570     1  246149700  246150700      3       2  150064       2.1807     0.014603
enh63571     1  246160600  246161600     10       3  150064       1.8984     0.028824
enh63573     1  246165800  246166800      9       6  150064       2.0832     0.018617
enh63575     1  246230600  246231600      7       3  150064       1.9767     0.024039
enh63583     1  246377800  246378800      7       2  150064       1.8368     0.033118
enh63584     1  246382600  246383600     10       3  150064       2.6579    0.0039311
enh63585     1  246384600  246385600     13       3  150064       2.6402     0.004143
enh63586     1  246408700  246409700      3       1  150064       2.7313    0.0031547
enh63587     1  246411000  246412000     12       2  150064       2.6217    0.0043748
enh63597     1  246639600  246640600      4       2  150064       1.7248     0.042281
enh63601     1  246670600  246671600     11       5  150064       2.4897    0.0063921
enh63608     1  246747900  246748900      1       1  150064       2.0615      0.01963
enh63611     1  246760200  246761200      2       1  150064       1.7267     0.042114
enh63612     1  246772000  246773000      2       1  150064       2.2501      0.01222
enh63613     1  246780300  246781300      2       1  150064       1.9448     0.025902
enh63621     1  246859700  246860700      2       1  150064       2.1614     0.015334
enh63623     1  246868100  246869100      2       1  150064       1.8139     0.034848
enh63628     1  246932100  246933100      2       1  150064        1.668     0.047662
enh63642     1  247265600  247266600      1       1  150064       2.0738      0.01905
enh63665     1  249134200  249135200      1       1  150064       2.4173     0.007817
enh63669     1  249153700  249154700      1       1  150064       1.7791      0.03761
enh63670     1  249156400  249157400      1       1  150064       1.8718      0.03062
enh63671     1  249157600  249158600      4       1  150064       1.6878      0.04572
enh71605     2     193100     194100      5       2  150064         2.05      0.02018
enh71606     2     203000     204000      5       2  150064       1.9868     0.023472
enh71613     2     568200     569200      3       1  150064       1.7687     0.038474
enh71621     2     974700     975700      9       2  150064       2.0979     0.017959
enh71645     2    1654600    1655600      1       1  150064       1.7368      0.04121
enh71664     2    1739200    1740200      1       1  150064       1.7441      0.04057
enh71667     2    1752100    1753100      2       1  150064       2.6197    0.0044009
enh71726     2    3621800    3622800      1       1  150064       2.0286      0.02125
enh71766     2    6321700    6322700      2       1  150064       1.7199     0.042729
enh71768     2    6508300    6509300      2       1  150064       2.0184     0.021773
enh71769     2    6511900    6512900      3       2  150064       2.0307     0.021142
enh71772     2    6646300    6647300      3       1  150064       1.6492     0.049558
enh71777     2    7059800    7060800      4       2  150064        2.114     0.017259
enh71784     2    7152300    7153300      5       2  150064       1.8403     0.032862
enh71793     2    7832400    7833400      2       1  150064        1.949     0.025649
enh71796     2    7878200    7879200      2       1  150064       1.9992     0.022794
enh71832     2    8587500    8588500      4       1  150064       2.6439     0.004098
enh71837     2    8665600    8666600      2       1  150064       1.6534     0.049129
enh71839     2    8679800    8680800      2       1  150064       2.4627    0.0068955
enh71846     2    8745400    8746400      3       2  150064       2.3799    0.0086576
enh71864     2    8961400    8962400      1       1  150064       2.3737     0.008805
enh71899     2    9314800    9315800      4       1  150064       2.0648     0.019473
enh71902     2    9327400    9328400      5       2  150064         1.94     0.026189
enh71903     2    9331800    9332800      3       2  150064       1.7613     0.039092
enh71908     2    9353600    9354600      1       1  150064       3.0893     0.001003
enh71909     2    9355600    9356600      3       1  150064       2.9002    0.0018646
enh71911     2    9358800    9359800      1       1  150064       1.7092      0.04371
enh71916     2    9373200    9374200      1       1  150064       1.8161      0.03468
enh71923     2    9392200    9393200      1       1  150064       3.1605    0.0007874
enh71924     2    9394600    9395600      2       1  150064       1.7869     0.036976
enh71927     2    9400700    9401700      2       1  150064       2.4285    0.0075798
enh71928     2    9404000    9405000      2       1  150064       2.7762    0.0027498
enh71930     2    9408400    9409400      4       2  150064       2.3659    0.0089922
enh71949     2    9471700    9472700      2       1  150064       2.5718    0.0050588
enh71992     2    9751300    9752300      2       1  150064       1.7277     0.042019
enh72037     2   10132000   10133000      5       2  150064       2.7116     0.003348
enh72046     2   10259600   10260600      3       2  150064       2.0375     0.020802
enh72096     2   10544000   10545000      7       2  150064       1.6485     0.049621
enh72131     2   10953200   10954200      6       3  150064       2.0708     0.019191
enh72215     2   11914500   11915500      4       2  150064       2.0882     0.018391
enh72216     2   11918900   11919900      2       1  150064        1.751      0.03997
enh72217     2   11924400   11925400      2       1  150064       2.6214     0.004379
enh72229     2   12078100   12079100      5       2  150064       3.6448   0.00013378
enh72247     2   12246800   12247800      4       2  150064       1.9916     0.023205
enh72249     2   12272100   12273100      4       2  150064       1.6938     0.045149
enh72254     2   12367800   12368800      2       1  150064       2.9579    0.0015488
enh72257     2   12443600   12444600      2       1  150064       1.8588     0.031527
enh72280     2   12643400   12644400      3       1  150064       1.8617     0.031326
enh72286     2   12695500   12696500      2       1  150064       1.8598     0.031459
enh72354     2   15310600   15311600      4       2  150064       2.5748    0.0050146
enh72355     2   15317000   15318000      3       2  150064        2.255     0.012068
enh72361     2   15442200   15443200      1       1  150064       2.3932     0.008352
enh72362     2   15447800   15448800      2       1  150064       2.0164     0.021881
enh72363     2   15494600   15495600      1       1  150064       1.7738      0.03805
enh72368     2   15699000   15700000      4       1  150064       1.8447     0.032539
enh72404     2   16798700   16799700      4       2  150064       1.6607     0.048384
enh72436     2   17389300   17390300      4       1  150064        2.041     0.020627
enh72449     2   17775800   17776800      6       2  150064        1.678     0.046669
enh72452     2   17815700   17816700      3       2  150064       2.3007     0.010704
enh72456     2   17853900   17854900      4       1  150064       1.8137     0.034864
enh72457     2   17860600   17861600      1       1  150064       2.1995      0.01392
enh72458     2   17911000   17912000      4       2  150064       2.9075    0.0018215
enh72461     2   17932600   17933600      3       1  150064       1.9908     0.023252
enh72463     2   17961700   17962700      3       2  150064       2.0591     0.019741
enh72466     2   17982000   17983000      1       1  150064       2.2026      0.01381
enh72467     2   17986100   17987100      3       1  150064       2.5613    0.0052138
enh72468     2   17993100   17994100      2       1  150064       1.9517     0.025486
enh72469     2   17996000   17997000      1       1  150064       2.7708     0.002796
enh72470     2   18002700   18003700      2       1  150064       1.7553     0.039602
enh72471     2   18038200   18039200      7       3  150064       4.0172   2.9448e-05
enh72472     2   18075000   18076000      4       1  150064       2.6322    0.0042413
enh72473     2   18093200   18094200      7       4  150064       2.5386    0.0055653
enh72474     2   18096900   18097900      4       2  150064       2.7339    0.0031296
enh72482     2   18258400   18259400      8       2  150064        1.903      0.02852
enh72486     2   18335300   18336300     11       2  150064       2.7018    0.0034488
enh72545     2   19319700   19320700      4       2  150064       2.5082    0.0060678
enh72546     2   19321400   19322400      4       2  150064       1.9945     0.023048
enh72547     2   19323600   19324600      3       1  150064       1.8783      0.03017
enh72551     2   19376100   19377100      1       1  150064       2.1964      0.01403
enh72555     2   19419000   19420000      6       2  150064       2.1768     0.014749
enh72557     2   19427000   19428000      2       1  150064       2.0024     0.022622
enh72560     2   19550000   19551000      4       2  150064       3.1476   0.00082295
enh72564     2   19673300   19674300      3       2  150064       1.8886      0.02947
enh72614     2   20240000   20241000      2       1  150064        1.747     0.040321
enh72615     2   20241900   20242900      4       2  150064       1.9159     0.027689
enh72617     2   20247200   20248200      4       2  150064       2.3541    0.0092827
enh72619     2   20262200   20263200      5       2  150064       2.2205     0.013193
enh72620     2   20266700   20267700      1       1  150064       1.7132      0.04334
enh72640     2   20366100   20367100      2       1  150064       1.6935     0.045183
enh72662     2   20610300   20611300      9       3  150064       1.7452     0.040477
enh72686     2   20768200   20769200      8       3  150064       2.3397    0.0096494
enh72687     2   20771400   20772400      7       3  150064       2.6034    0.0046156
enh72688     2   20773600   20774600      3       1  150064       2.7904    0.0026325
enh72689     2   20778300   20779300      4       2  150064       2.1941     0.014115
enh72690     2   20782800   20783800      1       1  150064       1.7098      0.04365
enh72692     2   20789700   20790700      5       2  150064       1.8173     0.034583
enh72694     2   20798900   20799900      3       2  150064       2.4934    0.0063268
enh72698     2   20814000   20815000      8       3  150064       1.8901     0.029373
enh72718     2   22059500   22060500      2       1  150064       1.9162     0.027669
enh72727     2   23508000   23509000      3       2  150064       1.9465     0.025796
enh72750     2   23703500   23704500      4       2  150064       1.8388     0.032972
enh72769     2   23920600   23921600     11       3  150064        1.966     0.024651
enh72772     2   23980500   23981500      1       1  150064       2.0403      0.02066
enh72778     2   24047900   24048900      4       2  150064       1.8905     0.029343
enh72780     2   24065800   24066800      3       2  150064       2.2515     0.012177
enh72781     2   24082800   24083800      4       2  150064       2.0489     0.020234
enh72782     2   24122900   24123900      3       1  150064       1.7631     0.038946
enh72783     2   24124400   24125400      2       1  150064       1.7492      0.04013
enh72784     2   24127500   24128500      2       1  150064       2.0112     0.022153
enh72786     2   24151200   24152200      2       1  150064       1.9116     0.027966
enh72788     2   24167000   24168000      5       2  150064       2.4735    0.0066904
enh72790     2   24192500   24193500      6       3  150064       2.1837     0.014491
enh72802     2   24347100   24348100      2       1  150064       1.6722     0.047238
enh72816     2   24658100   24659100      3       2  150064       3.2274   0.00062465
enh72826     2   24839700   24840700      2       1  150064       1.9171     0.027614
enh72830     2   24945100   24946100      3       2  150064       2.4362    0.0074209
enh72863     2   25327600   25328600      4       1  150064       1.8478     0.032317
enh72864     2   25328400   25329400      3       1  150064       3.6525   0.00012984
enh72866     2   25346300   25347300      4       1  150064       3.6785   0.00011729
enh72867     2   25351600   25352600      6       3  150064        4.357    6.593e-06
enh72869     2   25420300   25421300      2       1  150064       2.6263    0.0043163
enh72874     2   25479500   25480500      3       1  150064       1.8737     0.030485
enh72875     2   25486500   25487500      6       3  150064       2.7204      0.00326
enh72877     2   25497800   25498800      1       1  150064       2.1462      0.01593
enh72878     2   25500800   25501800      2       1  150064       1.7057      0.04403
enh72880     2   25515200   25516200      1       1  150064       2.9953     0.001371
enh72891     2   25599100   25600100      3       2  150064       3.5091    0.0002248
enh72903     2   25750600   25751600      1       1  150064       1.8522        0.032
enh72906     2   25840600   25841600      1       1  150064       2.0558       0.0199
enh72915     2   26066900   26067900      3       1  150064       1.8093     0.035201
enh72916     2   26074600   26075600      6       3  150064       2.4939    0.0063167
enh72931     2   26214300   26215300      3       1  150064        3.715   0.00010161
enh72932     2   26220400   26221400      5       2  150064       2.5113    0.0060141
enh72934     2   26231500   26232500      3       1  150064       1.8041     0.035612
enh72941     2   26303000   26304000      2       1  150064       1.9167     0.027639
enh72942     2   26309000   26310000      5       2  150064       1.9481       0.0257
enh72943     2   26322600   26323600      1       1  150064       1.9555      0.02526
enh72981     2   26928400   26929400      4       2  150064       2.2352     0.012701
enh72982     2   26933100   26934100      1       1  150064       2.1227      0.01689
enh72986     2   26957700   26958700      1       1  150064       1.7795      0.03758
enh72988     2   26986000   26987000      1       1  150064       3.3389    0.0004206
enh72990     2   26989500   26990500      3       2  150064       2.4141     0.007887
enh72991     2   26991700   26992700      2       1  150064       3.1258   0.00088647
enh72992     2   26994000   26995000      3       1  150064       3.3675    0.0003792
enh72993     2   26995500   26996500      1       1  150064       3.3202    0.0004497
enh72994     2   27007500   27008500      3       2  150064       2.1143     0.017246
enh72996     2   27015300   27016300      5       2  150064       3.1777   0.00074218
enh72998     2   27076500   27077500      1       1  150064       2.7823     0.002699
enh73002     2   27184200   27185200      3       2  150064       2.1409     0.016141
enh73003     2   27187400   27188400      2       1  150064       2.6516    0.0040054
enh73006     2   27199400   27200400      3       1  150064       3.2493    0.0005785
enh73008     2   27203700   27204700      1       1  150064       3.2539    0.0005691
enh73010     2   27213900   27214900      1       1  150064       2.5416     0.005518
enh73012     2   27226300   27227300      1       1  150064       3.3039    0.0004768
enh73013     2   27233500   27234500      2       1  150064       3.1174   0.00091222
enh73015     2   27243200   27244200      1       1  150064       3.3071    0.0004713
enh73016     2   27245200   27246200      1       1  150064       3.3515    0.0004019
enh73020     2   27271800   27272800      2       1  150064       3.4335   0.00029787
enh73022     2   27295500   27296500      1       1  150064       2.9142     0.001783
enh73023     2   27298600   27299600      1       1  150064         2.94     0.001641
enh73025     2   27307700   27308700      2       1  150064       2.5213    0.0058457
enh73026     2   27309700   27310700      1       1  150064        2.979     0.001446
enh73028     2   27328400   27329400      1       1  150064       3.2466     0.000584
enh73032     2   27405600   27406600      3       2  150064       2.0776     0.018873
enh73034     2   27441000   27442000      9       3  150064       2.3197      0.01018
enh73036     2   27472000   27473000      2       1  150064       2.1552     0.015573
enh73040     2   27525700   27526700      2       1  150064       2.4601    0.0069449
enh73041     2   27543600   27544600      2       1  150064       1.9898     0.023304
enh73043     2   27558000   27559000      2       1  150064       3.3902   0.00034924
enh73045     2   27594800   27595800      2       1  150064       2.3713    0.0088636
enh73046     2   27604100   27605100      1       1  150064       3.0578     0.001115
enh73048     2   27630300   27631300      1       1  150064       3.1035    0.0009562
enh73051     2   27712800   27713800      2       1  150064        2.505    0.0061232
enh73052     2   27716400   27717400      1       1  150064        3.188    0.0007163
enh73054     2   27724600   27725600      1       1  150064        3.175    0.0007491
enh73055     2   27789100   27790100      1       1  150064       3.0656     0.001086
enh73057     2   27807400   27808400      4       2  150064       2.3097     0.010454
enh73059     2   27819000   27820000      4       2  150064       1.7866     0.037004
enh73060     2   27829400   27830400      3       2  150064       2.4612    0.0069235
enh73063     2   27860800   27861800      2       1  150064        1.682      0.04628
enh73064     2   27877800   27878800      1       1  150064       3.9509    3.893e-05
enh73069     2   27911900   27912900      2       1  150064       3.4993   0.00023321
enh73072     2   27934500   27935500      4       2  150064       3.6798    0.0001167
enh73073     2   27937100   27938100      1       1  150064       2.8369     0.002278
enh73074     2   27939000   27940000      2       1  150064       3.5124   0.00022205
enh73078     2   27958600   27959600      2       1  150064       3.4552   0.00027493
enh73081     2   27977200   27978200      1       1  150064       2.4741     0.006678
enh73084     2   27988400   27989400      2       1  150064       4.7245   1.1536e-06
enh73085     2   27993400   27994400      1       1  150064       3.8587      5.7e-05
enh73089     2   28020700   28021700      4       2  150064       5.0404   2.3226e-07
enh73092     2   28055300   28056300      2       1  150064       3.5611   0.00018463
enh73094     2   28072300   28073300      3       1  150064        4.262   1.0132e-05
enh73095     2   28078400   28079400      2       1  150064       3.7924   7.4607e-05
enh73099     2   28114400   28115400      1       1  150064       1.9473      0.02575
enh73102     2   28138400   28139400      2       1  150064       2.4002    0.0081929
enh73103     2   28143000   28144000      1       1  150064       3.6355    0.0001387
enh73104     2   28155100   28156100      3       1  150064       3.6442    0.0001341
enh73106     2   28181500   28182500      2       1  150064       4.3615   6.4582e-06
enh73107     2   28184200   28185200      2       1  150064       3.1366    0.0008547
enh73112     2   28246000   28247000      2       1  150064        1.732     0.041638
enh73120     2   28324700   28325700      1       1  150064       2.2133      0.01344
enh73128     2   28386000   28387000      1       1  150064       2.2808      0.01128
enh73147     2   28550100   28551100      1       1  150064       2.5517      0.00536
enh73153     2   28566000   28567000      1       1  150064       2.4836     0.006504
enh73159     2   28601000   28602000      2       1  150064       1.6477     0.049712
enh73161     2   28611800   28612800      2       1  150064       3.1887   0.00071447
enh73163     2   28627300   28628300      1       1  150064       2.7405     0.003067
enh73165     2   28635800   28636800      2       1  150064       1.9748     0.024147
enh73167     2   28650600   28651600      2       1  150064        2.569    0.0050992
enh73168     2   28660000   28661000      1       1  150064       2.1128      0.01731
enh73171     2   28766400   28767400      4       2  150064       1.9596     0.025021
enh73207     2   29025000   29026000      1       1  150064       2.8096      0.00248
enh73208     2   29032500   29033500      2       1  150064        3.181   0.00073373
enh73213     2   29150400   29151400      3       2  150064       1.9268     0.027002
enh73225     2   29276300   29277300      6       3  150064       2.1929     0.014157
enh73231     2   29330800   29331800      2       1  150064       1.6615     0.048302
enh73234     2   29340800   29341800      2       1  150064       1.9973     0.022896
enh73239     2   29388200   29389200      3       1  150064       1.8139     0.034846
enh73251     2   29627800   29628800      4       2  150064       1.9942     0.023063
enh73252     2   29643800   29644800      3       1  150064       3.8457   6.0109e-05
enh73253     2   29677900   29678900      5       2  150064       2.1214     0.016945
enh73255     2   29685100   29686100      6       2  150064       1.9909     0.023245
enh73256     2   29686700   29687700      3       1  150064        2.588    0.0048274
enh73279     2   30368200   30369200      2       1  150064       1.8372     0.033087
enh73286     2   30447400   30448400      5       2  150064       2.1539     0.015623
enh73309     2   30588900   30589900      1       1  150064       1.8188      0.03447
enh73371     2   31752000   31753000      3       2  150064       1.7315     0.041682
enh73381     2   32212700   32213700      3       2  150064       2.0009     0.022703
enh73384     2   32236400   32237400      3       2  150064       2.2825     0.011229
enh73464     2   33546200   33547200      2       1  150064       2.0047     0.022498
enh73508     2   36614700   36615700      7       3  150064       1.7482     0.040212
enh73517     2   36647900   36648900      3       2  150064       1.9748     0.024148
enh73518     2   36656000   36657000      4       2  150064       1.9531     0.025405
enh73521     2   36661400   36662400      1       1  150064       2.1714      0.01495
enh73525     2   36676100   36677100      1       1  150064       2.2365      0.01266
enh73535     2   36709700   36710700      2       1  150064       2.3593    0.0091541
enh73536     2   36712900   36713900      2       1  150064       1.9432     0.025999
enh73538     2   36718900   36719900      3       1  150064       2.0503     0.020167
enh73554     2   36791000   36792000      4       2  150064       2.0959     0.018048
enh73561     2   36822200   36823200      6       2  150064       1.7792     0.037606
enh73573     2   36933300   36934300      4       2  150064        2.538    0.0055736
enh73576     2   37047900   37048900     16       3  150064       2.3052     0.010579
enh73577     2   37116800   37117800      3       1  150064       1.7748     0.037965
enh73581     2   37178200   37179200      5       3  150064       1.6727      0.04719
enh73582     2   37194400   37195400      1       1  150064       2.9809     0.001437
enh73583     2   37247500   37248500      1       1  150064       3.0485      0.00115
enh73586     2   37325500   37326500      2       1  150064       2.1263     0.016739
enh73591     2   37384400   37385400      3       1  150064       1.8706     0.030697
enh73592     2   37394900   37395900      5       3  150064       1.9394     0.026228
enh73593     2   37408600   37409600     18       4  150064       2.4797    0.0065738
enh73595     2   37424700   37425700      4       2  150064       3.0807    0.0010325
enh73598     2   37459800   37460800      5       2  150064       2.2188     0.013252
enh73599     2   37510000   37511000      3       2  150064       2.3853     0.008532
enh73600     2   37545200   37546200      1       1  150064       3.9736     3.54e-05
enh73601     2   37549000   37550000      2       1  150064       3.3541   0.00039817
enh73602     2   37552600   37553600      3       2  150064       3.5159   0.00021917
enh73604     2   37570600   37571600      7       3  150064        3.884   5.1384e-05
enh73606     2   37578000   37579000      3       1  150064       1.9589     0.025061
enh73613     2   37641700   37642700      4       2  150064       2.1762      0.01477
enh73624     2   37733300   37734300      3       1  150064       1.9362     0.026423
enh73671     2   38022900   38023900      4       2  150064       2.0245     0.021458
enh73689     2   38134500   38135500      3       2  150064       1.9441     0.025942
enh73694     2   38209100   38210100      2       1  150064        1.731     0.041726
enh73696     2   38237800   38238800      3       2  150064       2.2201     0.013205
enh73697     2   38240800   38241800      4       2  150064       1.9911     0.023237
enh73703     2   38323100   38324100      3       1  150064       1.9375     0.026341
enh73726     2   38601600   38602600      2       1  150064       1.8326     0.033433
enh73731     2   38666000   38667000      3       2  150064       2.0174     0.021826
enh73759     2   38840000   38841000      1       1  150064        1.815      0.03476
enh73766     2   38929400   38930400      1       1  150064       2.7657      0.00284
enh73767     2   38943000   38944000      3       2  150064       2.0726     0.019104
enh73768     2   38948400   38949400      5       2  150064       2.5385    0.0055665
enh73771     2   38992200   38993200      3       2  150064        1.769     0.038445
enh73788     2   39388000   39389000      1       1  150064       1.7183      0.04287
enh73789     2   39429600   39430600      1       1  150064       2.4234     0.007687
enh73790     2   39454700   39455700      3       2  150064       1.8022     0.035754
enh73801     2   39608600   39609600      2       1  150064       1.7637     0.038888
enh73806     2   39635800   39636800      5       2  150064       1.9703     0.024404
enh73825     2   39730200   39731200      2       1  150064       2.6074    0.0045611
enh73838     2   39820600   39821600      1       1  150064        2.696     0.003509
enh73839     2   39830200   39831200      2       1  150064        2.778     0.002735
enh73842     2   39859000   39860000      2       1  150064       2.7981    0.0025706
enh73843     2   39867000   39868000      1       1  150064        2.064      0.01951
enh73849     2   39955400   39956400      2       1  150064       2.1194     0.017027
enh73851     2   39963500   39964500      2       1  150064       2.4439    0.0072654
enh73853     2   39970300   39971300      6       3  150064       2.0941     0.018126
enh73855     2   39998500   39999500      4       1  150064       2.6811     0.003669
enh73857     2   40000600   40001600      2       1  150064       1.9537     0.025369
enh73859     2   40003800   40004800      2       1  150064       2.1676     0.015094
enh73860     2   40006400   40007400      2       1  150064       2.0011      0.02269
enh73863     2   40009900   40010900      1       1  150064       1.6763      0.04684
enh73874     2   40169600   40170600      1       1  150064        1.909      0.02813
enh73875     2   40174700   40175700      2       1  150064       2.6604     0.003902
enh73876     2   40181200   40182200      5       3  150064       2.8576    0.0021341
enh73878     2   40221200   40222200      5       2  150064       2.3334    0.0098125
enh73879     2   40223400   40224400      2       1  150064       2.5613    0.0052144
enh73881     2   40255600   40256600      4       2  150064       2.3215     0.010129
enh73882     2   40260000   40261000      1       1  150064        3.452    0.0002782
enh73884     2   40266300   40267300      5       2  150064       1.7642     0.038851
enh73886     2   40275500   40276500      3       2  150064        1.762     0.039036
enh73889     2   40353700   40354700      3       1  150064       2.1162     0.017165
enh73890     2   40374300   40375300      2       1  150064       2.5675    0.0051213
enh73893     2   40405800   40406800      4       2  150064       2.1584     0.015447
enh73896     2   40426600   40427600      4       2  150064       1.9995     0.022778
enh73902     2   40466900   40467900      4       2  150064       2.6961    0.0035077
enh73903     2   40470600   40471600      3       2  150064       2.3736    0.0088074
enh73907     2   40511500   40512500      2       1  150064       1.7162     0.043063
enh73913     2   40571000   40572000      6       3  150064       1.9339     0.026561
enh73915     2   40579200   40580200      3       2  150064       2.3671     0.008964
enh73916     2   40587700   40588700      4       2  150064       2.1433     0.016043
enh73924     2   40630300   40631300      4       1  150064       1.9185     0.027521
enh73926     2   40639300   40640300      5       2  150064       2.3911     0.008399
enh73927     2   40660300   40661300      5       2  150064       2.0326     0.021047
enh73928     2   40667000   40668000      5       2  150064         2.06     0.019698
enh73932     2   40715100   40716100      4       2  150064       1.9466     0.025791
enh73934     2   40738100   40739100      2       1  150064        2.759     0.002899
enh73935     2   40739200   40740200      4       1  150064       3.0293    0.0012257
enh73937     2   40893200   40894200      2       1  150064       2.7074    0.0033901
enh73938     2   40895100   40896100      5       3  150064       2.0646      0.01948
enh73942     2   40961500   40962500      4       2  150064       1.8091     0.035215
enh73943     2   40963000   40964000      6       3  150064       1.6902     0.045498
enh73947     2   41824900   41825900      4       1  150064       1.8613     0.031351
enh73952     2   42068500   42069500      5       1  150064       2.4789    0.0065887
enh73953     2   42086900   42087900      4       2  150064       2.2208     0.013182
enh74038     2   42981800   42982800      6       3  150064       1.7115     0.043491
enh74050     2   43072100   43073100      4       2  150064       1.9494     0.025626
enh74051     2   43075200   43076200      1       1  150064       1.6794      0.04654
enh74056     2   43106600   43107600      3       1  150064       1.6831     0.046179
enh74062     2   43133900   43134900      4       2  150064       2.6493    0.0040332
enh74067     2   43160800   43161800      6       3  150064       1.8224     0.034199
enh74080     2   43252000   43253000      5       2  150064       1.7227      0.04247
enh74081     2   43253700   43254700     10       4  150064       1.7871     0.036963
enh74181     2   44330000   44331000      5       3  150064       2.1278     0.016678
enh74187     2   44398500   44399500      3       2  150064       2.0651     0.019455
enh74190     2   44432000   44433000      1       1  150064       1.8418      0.03275
enh74273     2   45671900   45672900      6       3  150064       1.9395     0.026221
enh74279     2   45781400   45782400      4       1  150064       1.9771     0.024014
enh74283     2   45811100   45812100      1       1  150064       2.0317      0.02109
enh74293     2   45895900   45896900      3       1  150064       2.4099    0.0079779
enh74302     2   45982700   45983700      4       2  150064       1.9104     0.028038
enh74303     2   45986200   45987200      2       1  150064       2.3983    0.0082368
enh74313     2   46077400   46078400      4       2  150064       1.7998     0.035947
enh74319     2   46115700   46116700      1       1  150064       2.2402      0.01254
enh74323     2   46149200   46150200      4       1  150064        1.812     0.034993
enh74331     2   46191000   46192000      7       3  150064       2.2814     0.011263
enh74332     2   46195800   46196800      7       2  150064       2.3423    0.0095835
enh74333     2   46219400   46220400      4       2  150064       2.4906    0.0063764
enh74335     2   46235300   46236300      2       1  150064       1.8846     0.029744
enh74341     2   46283600   46284600      4       2  150064       2.1711     0.014963
enh74342     2   46285000   46286000      5       3  150064        2.454    0.0070639
enh74343     2   46290100   46291100      4       2  150064         3.29    0.0005009
enh74408     2   46727400   46728400      3       2  150064        1.713     0.043354
enh74422     2   46845300   46846300      2       1  150064       1.6933     0.045203
enh74423     2   46859600   46860600      3       1  150064       1.7047     0.044128
enh74495     2   47396200   47397200      3       1  150064        2.097     0.017995
enh74501     2   47435700   47436700      3       1  150064       2.2505     0.012207
enh74529     2   47979000   47980000      3       2  150064       1.6925     0.045279
enh74530     2   47994600   47995600      3       2  150064        2.471    0.0067377
enh74532     2   48060500   48061500      6       3  150064       1.6464     0.049843
enh74535     2   48098000   48099000      4       2  150064       3.1389   0.00084787
enh74536     2   48115500   48116500      5       3  150064       3.1409   0.00084206
enh74538     2   48120800   48121800      3       1  150064       2.5496    0.0053923
enh74542     2   48129100   48130100      1       1  150064       2.9361     0.001662
enh74546     2   48340500   48341500      1       1  150064       2.0415       0.0206
enh74548     2   48355900   48356900      2       1  150064        2.628    0.0042945
enh74550     2   48402000   48403000      5       3  150064        1.703     0.044286
enh74557     2   48533600   48534600      3       1  150064       2.6845    0.0036317
enh74558     2   48540000   48541000      4       2  150064        2.168      0.01508
enh74559     2   48543500   48544500      2       1  150064       2.2372     0.012638
enh74561     2   48559100   48560100      2       1  150064       3.2332    0.0006121
enh74562     2   48568400   48569400      5       2  150064       3.3176   0.00045403
enh74564     2   48571800   48572800      6       2  150064       2.0167     0.021866
enh74565     2   48572700   48573700      5       2  150064       2.7475    0.0030026
enh74566     2   48573700   48574700      6       4  150064       3.7599   8.5003e-05
enh74567     2   48579300   48580300      3       2  150064       1.6704     0.047424
enh74569     2   48583900   48584900      7       3  150064       1.8749     0.030405
enh74570     2   48642400   48643400      6       4  150064       2.5081    0.0060695
enh74571     2   48647000   48648000      5       3  150064       1.6782      0.04665
enh74572     2   48647700   48648700      3       2  150064       2.8124    0.0024586
enh74573     2   48650000   48651000      5       2  150064       2.0343     0.020963
enh74576     2   48674100   48675100      3       2  150064        2.315     0.010305
enh74580     2   48701600   48702600      1       1  150064       2.5272     0.005748
enh74582     2   48723300   48724300      5       2  150064       2.1216     0.016934
enh74583     2   48736200   48737200      2       1  150064       2.8269      0.00235
enh74590     2   48787100   48788100      7       2  150064       2.0108     0.022172
enh74591     2   48794700   48795700      4       2  150064       1.9054     0.028361
enh74592     2   48798000   48799000      7       3  150064       1.6533     0.049136
enh74598     2   48941800   48942800      4       2  150064       2.0892     0.018347
enh74599     2   48949600   48950600      6       3  150064       1.9674     0.024568
enh74627     2   51184700   51185700      2       1  150064       1.7976     0.036119
enh74657     2   53803100   53804100      3       1  150064       2.0095     0.022241
enh74660     2   53859700   53860700      5       2  150064       2.3225     0.010104
enh74662     2   53969000   53970000      2       1  150064       2.0773     0.018886
enh74663     2   53971700   53972700      3       2  150064        1.669     0.047559
enh74664     2   53978600   53979600      2       1  150064       2.6112    0.0045118
enh74666     2   53995400   53996400      3       1  150064       1.9562     0.025221
enh74668     2   54015400   54016400      4       1  150064       2.2744     0.011472
enh74669     2   54053700   54054700      3       2  150064       2.6099    0.0045285
enh74673     2   54123800   54124800      1       1  150064        3.483    0.0002479
enh74674     2   54166900   54167900      1       1  150064       2.9272      0.00171
enh74675     2   54172000   54173000      1       1  150064       1.7906      0.03668
enh74677     2   54194100   54195100      4       2  150064       2.1943     0.014107
enh74681     2   54242800   54243800      1       1  150064       2.2655      0.01174
enh74682     2   54265600   54266600      4       2  150064       1.6884     0.045669
enh74684     2   54274100   54275100      2       1  150064       3.1617   0.00078417
enh74685     2   54280800   54281800      3       2  150064       2.0421     0.020571
enh74686     2   54286700   54287700      1       1  150064       1.7875      0.03693
enh74687     2   54292000   54293000      4       2  150064        1.887     0.029582
enh74688     2   54295000   54296000      3       2  150064       3.8093   6.9669e-05
enh74690     2   54315000   54316000      2       1  150064       1.8354     0.033224
enh74691     2   54330500   54331500      3       2  150064       2.3806    0.0086431
enh74693     2   54341200   54342200      5       2  150064        2.161     0.015346
enh74719     2   54661100   54662100      5       1  150064       2.4495    0.0071526
enh74734     2   54711000   54712000      5       2  150064       1.9319     0.026683
enh74738     2   54720600   54721600      3       2  150064       1.8134     0.034882
enh74740     2   54727000   54728000      4       1  150064       1.6878     0.045722
enh74747     2   54750800   54751800      3       2  150064       2.1289      0.01663
enh74749     2   54755300   54756300      2       1  150064        1.838     0.033028
enh74756     2   54796100   54797100      5       2  150064       1.7598     0.039218
enh74757     2   54801500   54802500      8       3  150064       2.4712    0.0067325
enh74758     2   54805200   54806200     10       1  150064       1.6721     0.047248
enh74760     2   54816500   54817500      3       2  150064       2.2802     0.011298
enh74761     2   54823500   54824500      6       2  150064       2.0396     0.020693
enh74762     2   54826500   54827500      2       1  150064       1.7435     0.040623
enh74763     2   54830600   54831600      6       3  150064       3.0577    0.0011151
enh74764     2   54840500   54841500      5       2  150064       2.0938     0.018138
enh74765     2   54845700   54846700      5       3  150064       1.8213     0.034284
enh74766     2   54852500   54853500      1       1  150064        2.304      0.01061
enh74769     2   54863200   54864200      4       2  150064       2.3264    0.0099975
enh74771     2   54885200   54886200      4       2  150064       2.9491    0.0015937
enh74773     2   54893700   54894700      3       2  150064       1.8307     0.033573
enh74774     2   54896700   54897700      3       2  150064       1.7683     0.038502
enh74777     2   54907100   54908100      7       4  150064       2.8883     0.001937
enh74778     2   54935800   54936800      2       1  150064       3.4335   0.00029795
enh74783     2   55036700   55037700      8       3  150064       1.9925     0.023157
enh74784     2   55082300   55083300      4       2  150064       1.8446     0.032549
enh74791     2   55133300   55134300      5       3  150064       3.5043   0.00022892
enh74793     2   55153900   55154900      4       2  150064       2.6708    0.0037839
enh74794     2   55172800   55173800      5       2  150064       2.3761    0.0087491
enh74797     2   55189400   55190400      9       4  150064       1.9744     0.024168
enh74810     2   55240300   55241300      2       1  150064       1.9918     0.023196
enh74811     2   55244600   55245600      4       2  150064       1.9155     0.027717
enh74817     2   55279400   55280400      4       2  150064       1.8963     0.028959
enh74831     2   55373200   55374200      1       1  150064       2.4398     0.007348
enh74834     2   55388500   55389500      3       1  150064       1.7531     0.039796
enh74848     2   55598200   55599200      1       1  150064         2.09      0.01831
enh74849     2   55635100   55636100      3       1  150064       1.6967     0.044874
enh74852     2   55643400   55644400      5       2  150064       1.7164     0.043048
enh74872     2   55999100   56000100      1       1  150064       3.1415    0.0008405
enh74873     2   56006800   56007800      5       3  150064       1.6914     0.045376
enh74874     2   56037700   56038700      5       3  150064       1.6586     0.048597
enh74875     2   56054500   56055500      4       1  150064       2.8151    0.0024379
enh74880     2   56097300   56098300      2       1  150064        1.962     0.024881
enh74885     2   56126900   56127900      2       1  150064       2.8072    0.0024986
enh74886     2   56128300   56129300      6       3  150064       2.4107    0.0079605
enh74894     2   56188000   56189000      7       3  150064        1.761      0.03912
enh74895     2   56188500   56189500      7       2  150064       1.9899     0.023301
enh74898     2   56219300   56220300      2       1  150064       2.3018     0.010673
enh74899     2   56221300   56222300      3       2  150064       2.6818    0.0036609
enh74901     2   56235600   56236600      2       1  150064        2.049     0.020231
enh74910     2   56443800   56444800      1       1  150064       2.6054     0.004588
enh74914     2   56466200   56467200      8       3  150064       2.9484    0.0015969
enh74938     2   57947100   57948100      3       2  150064       4.1313   1.8035e-05
enh74939     2   57948200   57949200      1       1  150064       4.7256    1.147e-06
enh74940     2   57986400   57987400      1       1  150064       4.5121     3.21e-06
enh74941     2   57987200   57988200      4       2  150064        6.132   4.3395e-10
enh74944     2   58109800   58110800      1       1  150064       4.0681     2.37e-05
enh74948     2   58269400   58270400      2       1  150064       3.1586   0.00079263
enh74949     2   58272500   58273500      2       1  150064       4.0931   2.1281e-05
enh74951     2   58334700   58335700      3       2  150064       3.6433   0.00013457
enh74952     2   58339400   58340400      1       1  150064       3.5187    0.0002168
enh74954     2   58360200   58361200      1       1  150064        4.089    2.166e-05
enh74955     2   58364500   58365500      1       1  150064       2.0191      0.02174
enh74956     2   58384000   58385000      2       1  150064       3.3539   0.00039839
enh74957     2   58710600   58711600      2       1  150064       1.7152     0.043158
enh74960     2   58861200   58862200      2       1  150064       1.7254     0.042225
enh74962     2   59126300   59127300      3       1  150064       2.2278     0.012946
enh74966     2   60332300   60333300      4       2  150064       2.4515    0.0071133
enh74967     2   60710500   60711500      4       2  150064       3.0833    0.0010235
enh74968     2   60743100   60744100      1       1  150064       2.4357     0.007432
enh74969     2   60755000   60756000      3       2  150064       2.0133      0.02204
enh74986     2   61372600   61373600      2       1  150064       1.6976     0.044788
enh74996     2   61583700   61584700      3       2  150064       2.0802     0.018755
enh74998     2   61662800   61663800      4       2  150064       2.6209    0.0043846
enh75002     2   61699400   61700400      1       1  150064        1.971      0.02436
enh75038     2   62443900   62444900      1       1  150064       2.2089      0.01359
enh75041     2   62491700   62492700      2       1  150064       2.4811    0.0065487
enh75042     2   62492900   62493900      3       1  150064       1.8503     0.032138
enh75043     2   62493800   62494800      3       1  150064       2.2941     0.010892
enh75051     2   62683200   62684200      1       1  150064       1.9283      0.02691
enh75052     2   62684800   62685800      2       1  150064       2.4917    0.0063565
enh75056     2   62703100   62704100      1       1  150064       2.1168      0.01714
enh75058     2   62713000   62714000      2       1  150064       2.3474     0.009452
enh75059     2   62716000   62717000      5       3  150064       2.9446    0.0016166
enh75060     2   62722700   62723700      3       2  150064       3.5736   0.00017604
enh75061     2   62728700   62729700      5       2  150064       2.6717     0.003774
enh75062     2   62731800   62732800      2       1  150064       1.7793     0.037599
enh75063     2   62733700   62734700      3       2  150064       1.9632     0.024809
enh75065     2   62797900   62798900      2       1  150064        2.055     0.019941
enh75066     2   62805400   62806400      7       3  150064       1.6492      0.04955
enh75072     2   62889200   62890200      3       2  150064       2.9105    0.0018042
enh75074     2   62925400   62926400      2       1  150064       1.9809     0.023803
enh75080     2   62987300   62988300      4       2  150064       3.0513    0.0011394
enh75088     2   63052800   63053800      2       1  150064       1.7936     0.036435
enh75089     2   63144300   63145300      3       2  150064       3.2681   0.00054138
enh75092     2   63166700   63167700      3       1  150064       3.0863    0.0010132
enh75118     2   64063500   64064500      1       1  150064       2.5117     0.006007
enh75136     2   64290800   64291800      2       1  150064       1.9995     0.022775
enh75171     2   64653300   64654300      1       1  150064       2.1111      0.01738
enh75172     2   64674800   64675800      1       1  150064       2.2436      0.01243
enh75176     2   64752900   64753900      3       1  150064        1.825     0.033998
enh75183     2   64832200   64833200      1       1  150064       2.0075      0.02235
enh75184     2   64833900   64834900      2       1  150064       2.0586     0.019765
enh75320     2   65741400   65742400      5       3  150064       1.6634     0.048117
enh75321     2   65757300   65758300      2       1  150064       2.6545    0.0039718
enh75322     2   65764800   65765800      6       2  150064        2.757    0.0029165
enh75323     2   65772800   65773800      2       1  150064       2.6961    0.0035078
enh75324     2   65775600   65776600      3       2  150064       2.6726    0.0037634
enh75328     2   65800400   65801400      8       2  150064        2.081     0.018718
enh75373     2   67616300   67617300      3       2  150064       1.7722     0.038178
enh75374     2   67620900   67621900      3       1  150064       2.2859     0.011129
enh75383     2   67788100   67789100      1       1  150064        1.647      0.04978
enh75418     2   68351300   68352300      3       2  150064       1.8592     0.031496
enh75420     2   68386200   68387200      5       2  150064       2.8937    0.0019034
enh75429     2   68458100   68459100      2       1  150064       1.7499     0.040071
enh75434     2   68482900   68483900      1       1  150064       2.8455     0.002217
enh75441     2   68653800   68654800      1       1  150064       1.7287      0.04193
enh75453     2   68992700   68993700      2       1  150064       1.7172     0.042969
enh75468     2   69153700   69154700      3       2  150064       2.0552     0.019931
enh75469     2   69158800   69159800      5       2  150064        1.901     0.028653
enh75522     2   69423000   69424000      2       1  150064       2.1456     0.015953
enh75535     2   69525600   69526600      7       2  150064       2.2894     0.011029
enh75545     2   69662600   69663600      1       1  150064       2.0166      0.02187
enh75586     2   70017900   70018900      3       1  150064       1.7801     0.037527
enh75589     2   70055000   70056000      3       1  150064        1.947      0.02577
enh75591     2   70062700   70063700      5       2  150064       1.7778     0.037719
enh75592     2   70120000   70121000      3       1  150064       1.6926     0.045261
enh75595     2   70144500   70145500      3       2  150064       1.7296     0.041852
enh75596     2   70153900   70154900      3       1  150064       1.7061     0.043991
enh75599     2   70161800   70162800      1       1  150064       1.6574      0.04872
enh75602     2   70200100   70201100      1       1  150064       1.9103      0.02805
enh75605     2   70261800   70262800      2       1  150064       1.6648     0.047979
enh75606     2   70268400   70269400      1       1  150064        1.811      0.03507
enh75631     2   70487100   70488100      2       1  150064       1.6595     0.048504
enh75632     2   70527400   70528400      2       1  150064       2.0229     0.021543
enh75634     2   70584500   70585500      3       2  150064       1.8809     0.029993
enh75662     2   71533600   71534600      7       3  150064       2.3967    0.0082707
enh75663     2   71563400   71564400      2       1  150064        2.399    0.0082196
enh75664     2   71604000   71605000      7       3  150064       2.9465    0.0016068
enh75666     2   71607300   71608300      2       1  150064       2.8404    0.0022526
enh75669     2   71676900   71677900      5       2  150064       1.9916     0.023207
enh75670     2   71678800   71679800      2       1  150064       2.3736    0.0088076
enh75672     2   71684900   71685900      2       1  150064       1.9128     0.027889
enh75696     2   71954600   71955600      2       1  150064       1.7934     0.036457
enh75700     2   71986100   71987100      3       2  150064       1.6697     0.047492
enh75724     2   72343200   72344200      2       1  150064       2.7357    0.0031125
enh75725     2   72357400   72358400      2       1  150064       3.4974   0.00023489
enh75727     2   72365400   72366400      3       1  150064       2.4654    0.0068435
enh75729     2   72431800   72432800      1       1  150064       2.5554     0.005303
enh75730     2   72438600   72439600      3       2  150064       2.1717     0.014938
enh75733     2   72463100   72464100      1       1  150064        2.753     0.002953
enh75740     2   72641700   72642700      1       1  150064       1.6961      0.04493
enh75741     2   72742700   72743700      2       1  150064       3.2781   0.00052246
enh75747     2   72803400   72804400      1       1  150064       1.7126      0.04339
enh75750     2   72857400   72858400      1       1  150064       1.7648       0.0388
enh75752     2   72904700   72905700      1       1  150064       2.1522      0.01569
enh75758     2   72992800   72993800      1       1  150064       2.5217     0.005839
enh75772     2   73167600   73168600      3       1  150064       4.1935   1.3735e-05
enh75773     2   73207700   73208700      1       1  150064       4.2077     1.29e-05
enh75774     2   73210200   73211200      1       1  150064       4.2718    9.693e-06
enh75775     2   73211100   73212100      1       1  150064       4.2793    9.375e-06
enh75776     2   73216700   73217700      1       1  150064        4.059    2.464e-05
enh75779     2   73247900   73248900      4       2  150064        3.782   7.7791e-05
enh75784     2   73296000   73297000      1       1  150064       3.5033    0.0002298
enh75787     2   73314200   73315200      4       2  150064       2.1375     0.016277
enh75789     2   73316300   73317300      2       1  150064       2.7022    0.0034439
enh75790     2   73318200   73319200      3       2  150064       2.4886    0.0064115
enh75791     2   73329200   73330200      5       2  150064        3.643   0.00013476
enh75792     2   73333700   73334700      1       1  150064       3.2959    0.0004906
enh75793     2   73336600   73337600      4       1  150064       2.6464    0.0040674
enh75795     2   73344200   73345200      2       1  150064       1.9153     0.027728
enh75796     2   73361400   73362400      5       2  150064       2.9091    0.0018123
enh75797     2   73383400   73384400      5       2  150064       3.8212     6.64e-05
enh75798     2   73439600   73440600      2       1  150064       3.9133   4.5522e-05
enh75801     2   73462800   73463800      3       1  150064       3.7782   7.8976e-05
enh75803     2   73465000   73466000      2       1  150064       1.6809     0.046393
enh75805     2   73611600   73612600      2       1  150064       3.7349   9.3901e-05
enh75807     2   73641400   73642400      4       2  150064       4.0448   2.6182e-05
enh75808     2   73645400   73646400      2       1  150064        2.894    0.0019017
enh75809     2   73726700   73727700      2       1  150064       3.2218   0.00063694
enh75811     2   73743100   73744100      2       1  150064       4.1104   1.9751e-05
enh75815     2   73986200   73987200      3       1  150064       2.8224    0.0023835
enh75818     2   74058200   74059200      3       2  150064       2.4619    0.0069097
enh75822     2   74086400   74087400      6       3  150064       2.9217    0.0017409
enh75855     2   74428700   74429700      3       2  150064       2.0551     0.019935
enh75901     2   74811200   74812200      1       1  150064        1.784      0.03721
enh75912     2   74966900   74967900      1       1  150064        2.028      0.02128
enh75913     2   74968500   74969500      6       1  150064       1.9023     0.028563
enh75929     2   75114600   75115600      6       2  150064       2.0817     0.018687
enh75930     2   75120100   75121100      2       1  150064       2.6601    0.0039054
enh75945     2   75360900   75361900      3       2  150064       1.6752     0.046944
enh75949     2   75466400   75467400      2       1  150064       1.7895     0.036764
enh75955     2   75602800   75603800      6       2  150064       2.5245    0.0057924
enh75988     2   79940200   79941200      3       1  150064       2.0712     0.019169
enh75989     2   79943900   79944900      4       2  150064       2.0532     0.020025
enh76009     2   83591700   83592700      6       1  150064       1.7615     0.039078
enh76010     2   83596100   83597100     11       1  150064       1.8849      0.02972
enh76031     2   85066000   85067000      2       1  150064       1.8288     0.033715
enh76106     2   85601800   85602800      2       1  150064       1.8923     0.029224
enh76108     2   85610000   85611000      3       1  150064       2.2671     0.011693
enh76109     2   85612400   85613400      2       1  150064       2.6347    0.0042105
enh76113     2   85635800   85636800      4       2  150064       2.4865    0.0064495
enh76114     2   85637300   85638300      2       1  150064       3.2842   0.00051131
enh76116     2   85644600   85645600      5       2  150064       3.2498   0.00057749
enh76117     2   85646600   85647600      3       2  150064       2.2518     0.012167
enh76119     2   85655200   85656200      5       2  150064       2.2966      0.01082
enh76154     2   85844600   85845600      1       1  150064       2.0794      0.01879
enh76162     2   85914000   85915000      2       1  150064       1.7585     0.039335
enh76178     2   85985900   85986900      4       2  150064       2.0005     0.022723
enh76217     2   86261900   86262900      2       1  150064       2.1741     0.014849
enh76223     2   86295800   86296800      6       2  150064       1.8888     0.029457
enh76255     2   86695300   86696300      1       1  150064       2.0143      0.02199
enh76268     2   86930400   86931400      1       1  150064       2.7007      0.00346
enh76270     2   86974800   86975800      2       1  150064       2.5472    0.0054289
enh76339     2   95699600   95700600      2       1  150064       2.1143     0.017246
enh76365     2   96335600   96336600      1       1  150064       1.7518       0.0399
enh76380     2   96813800   96814800      1       1  150064       1.8958      0.02899
enh76385     2   96841700   96842700      2       1  150064       3.4032   0.00033298
enh76387     2   96860800   96861800      2       1  150064       3.3592   0.00039078
enh76388     2   96865000   96866000      1       1  150064       3.9562    3.808e-05
enh76389     2   96868500   96869500      1       1  150064       3.8922    4.966e-05
enh76390     2   96875500   96876500      1       1  150064       3.9123    4.571e-05
enh76396     2   96927800   96928800      1       1  150064        3.299    0.0004851
enh76405     2   97006600   97007600      2       1  150064       2.5722    0.0050534
enh76408     2   97019300   97020300      3       1  150064       3.2502   0.00057661
enh76418     2   97199000   97200000      2       1  150064        1.936     0.026431
enh76421     2   97205400   97206400      1       1  150064       1.9382       0.0263
enh76426     2   97281900   97282900      1       1  150064       1.9348      0.02651
enh76429     2   97297700   97298700      1       1  150064        2.562     0.005203
enh76432     2   97395600   97396600      1       1  150064       2.3479     0.009439
enh76434     2   97404200   97405200      1       1  150064       1.9779      0.02397
enh76435     2   97413000   97414000      2       1  150064       3.9458   3.9765e-05
enh76436     2   97425400   97426400      2       1  150064       1.9136     0.027833
enh76437     2   97428200   97429200      1       1  150064       4.0918     2.14e-05
enh76442     2   97467800   97468800      1       1  150064       2.3141      0.01033
enh76444     2   97483200   97484200      1       1  150064       2.1714      0.01495
enh76445     2   97484000   97485000      2       1  150064        1.861     0.031371
enh76446     2   97497500   97498500      1       1  150064       2.0026      0.02261
enh76448     2   97504700   97505700      1       1  150064       2.0077      0.02234
enh76449     2   97524600   97525600      1       1  150064       2.0166      0.02187
enh76450     2   97536500   97537500      2       1  150064       1.9317     0.026699
enh76451     2   97541000   97542000      1       1  150064       3.2988    0.0004855
enh76452     2   97547100   97548100      1       1  150064       1.7491      0.04014
enh76455     2   97561200   97562200      5       2  150064       2.9332    0.0016776
enh76456     2   97563300   97564300      2       1  150064       1.7908     0.036665
enh76457     2   97564200   97565200      2       1  150064        2.942    0.0016304
enh76458     2   97571700   97572700      6       1  150064       3.6787   0.00011723
enh76459     2   97573300   97574300      4       1  150064         3.47   0.00026018
enh76460     2   97594100   97595100      2       1  150064       4.0478   2.5853e-05
enh76461     2   97606500   97607500      3       2  150064       2.8066    0.0025037
enh76464     2   97760900   97761900      5       1  150064       2.6068      0.00457
enh76466     2   97860700   97861700      2       1  150064       3.3997   0.00033732
enh76467     2   98261000   98262000      3       1  150064       2.6678    0.0038176
enh76469     2   98276300   98277300      2       1  150064        1.907     0.028261
enh76472     2   98317800   98318800      2       1  150064       2.3276    0.0099666
enh76473     2   98343600   98344600      1       1  150064       2.5057      0.00611
enh76482     2   98466200   98467200      4       2  150064       2.1411     0.016134
enh76483     2   98481000   98482000      2       1  150064       1.9097     0.028084
enh76486     2   98547000   98548000      1       1  150064       2.0043      0.02252
enh76488     2   98562000   98563000      1       1  150064       1.7704      0.03833
enh76489     2   98566100   98567100      3       2  150064       2.9216    0.0017413
enh76490     2   98567200   98568200      4       2  150064       1.9454     0.025862
enh76492     2   98586200   98587200      3       1  150064       2.7269     0.003197
enh76493     2   98598900   98599900      2       1  150064        2.456    0.0070248
enh76494     2   98608900   98609900      2       1  150064       2.9515     0.001581
enh76495     2   98626600   98627600      2       1  150064       2.6621    0.0038827
enh76499     2   98750700   98751700      2       1  150064       2.2184     0.013264
enh76508     2   99060200   99061200      2       1  150064        1.857     0.031655
enh76509     2   99062600   99063600      4       2  150064         2.21     0.013552
enh76511     2   99074300   99075300      3       1  150064       1.8605     0.031409
enh76515     2   99084800   99085800      3       1  150064       1.7322     0.041623
enh76516     2   99088300   99089300      5       1  150064       1.7535     0.039756
enh76521     2   99124600   99125600      2       1  150064       1.8219     0.034239
enh76526     2   99215100   99216100      2       1  150064       2.1865     0.014389
enh76528     2   99222600   99223600      3       1  150064       1.6702     0.047443
enh76529     2   99226900   99227900      1       1  150064       1.8062      0.03544
enh76534     2   99422300   99423300      3       1  150064       1.7118      0.04347
enh76577     2  100238500  100239500      4       2  150064       2.0236     0.021507
enh76578     2  100252700  100253700      2       1  150064       3.1745   0.00075046
enh76579     2  100255000  100256000      2       1  150064       2.6293    0.0042783
enh76581     2  100260400  100261400      4       2  150064       3.0465    0.0011575
enh76582     2  100264400  100265400      2       1  150064       1.9657     0.024669
enh76583     2  100268300  100269300      4       1  150064       3.3701   0.00037566
enh76584     2  100273200  100274200      3       2  150064       1.8485     0.032266
enh76588     2  100308000  100309000      2       1  150064       1.6594     0.048516
enh76589     2  100310400  100311400      1       1  150064       1.8666      0.03098
enh76590     2  100311800  100312800      1       1  150064       1.9067      0.02828
enh76591     2  100314500  100315500      4       2  150064       2.1083     0.017502
enh76596     2  100406200  100407200      2       1  150064       2.3113     0.010409
enh76597     2  100423000  100424000      3       2  150064       1.8244     0.034049
enh76599     2  100438800  100439800      4       2  150064       1.8461     0.032436
enh76628     2  101348800  101349800      1       1  150064       2.5061     0.006104
enh76631     2  101364200  101365200      4       2  150064       2.3063     0.010548
enh76632     2  101369900  101370900      2       1  150064       1.7771     0.037778
enh76634     2  101383500  101384500      1       1  150064       2.0703      0.01921
enh76635     2  101396900  101397900      3       2  150064        2.002     0.022641
enh76648     2  101494000  101495000      4       2  150064       1.9468     0.025777
enh76654     2  101541500  101542500      6       2  150064        1.864     0.031159
enh76678     2  101776400  101777400      3       1  150064       1.8091     0.035215
enh76679     2  101791600  101792600      2       1  150064       2.2807     0.011284
enh76683     2  101882700  101883700      2       1  150064       1.8887     0.029464
enh76684     2  101889100  101890100      1       1  150064       2.5485      0.00541
enh76689     2  101954000  101955000      3       1  150064       1.8304     0.033594
enh76692     2  101966400  101967400      1       1  150064       1.6514      0.04933
enh76693     2  101972800  101973800      9       3  150064       1.8842     0.029771
enh76788     2  102698100  102699100      4       2  150064       1.8707     0.030694
enh76792     2  102716600  102717600      3       1  150064       2.2144     0.013402
enh76794     2  102724000  102725000      4       2  150064       2.9988    0.0013553
enh76796     2  102738200  102739200      3       1  150064       2.1821     0.014551
enh76797     2  102743500  102744500      2       1  150064        1.908     0.028196
enh76798     2  102746600  102747600      2       1  150064       3.0076    0.0013167
enh76800     2  102754400  102755400      1       1  150064       2.8171     0.002423
enh76801     2  102757300  102758300      4       2  150064       2.2424     0.012468
enh76802     2  102764900  102765900      4       1  150064       1.6998     0.044587
enh76804     2  102775400  102776400      1       1  150064        1.752      0.03989
enh76809     2  102804200  102805200      4       2  150064       1.8226     0.034185
enh76810     2  102822700  102823700     11       2  150064        1.698     0.044749
enh76830     2  103324900  103325900      1       1  150064       1.8758      0.03034
enh76833     2  103377600  103378600      4       2  150064       3.4113   0.00032324
enh76855     2  105856100  105857100      3       2  150064       2.1553     0.015568
enh76857     2  105909200  105910200      3       2  150064       1.8103     0.035127
enh76866     2  105994700  105995700      2       1  150064       2.2448     0.012392
enh76870     2  106002000  106003000      1       1  150064       1.7877      0.03691
enh76881     2  106053700  106054700      4       2  150064       2.3501    0.0093849
enh76882     2  106055600  106056600      6       3  150064        1.772     0.038197
enh76909     2  106348400  106349400      7       4  150064       2.0342     0.020965
enh76912     2  106366600  106367600      3       1  150064       1.6905     0.045462
enh76913     2  106369200  106370200      4       2  150064       2.2837     0.011193
enh76938     2  106526900  106527900      1       1  150064       1.7131      0.04335
enh76939     2  106534800  106535800      2       1  150064       1.7093     0.043698
enh76971     2  107594000  107595000      2       1  150064         1.91     0.028064
enh77003     2  108979300  108980300      2       1  150064       1.9394     0.026227
enh77008     2  109108200  109109200      3       1  150064       1.8389     0.032962
enh77010     2  109149000  109150000      1       1  150064        1.995      0.02302
enh77023     2  109200300  109201300      5       3  150064       1.8489     0.032238
enh77026     2  109208100  109209100      8       3  150064       1.9565     0.025204
enh77034     2  109228500  109229500      1       1  150064       2.0866      0.01846
enh77119     2  110271400  110272400      3       2  150064        3.763   8.3956e-05
enh77123     2  110315500  110316500      1       1  150064       3.9136    4.546e-05
enh77124     2  110317900  110318900      2       1  150064       2.9339    0.0016739
enh77125     2  110319800  110320800      1       1  150064        4.832    6.759e-07
enh77126     2  110320800  110321800      3       1  150064       4.0911   2.1464e-05
enh77128     2  110348400  110349400      3       1  150064       3.1843   0.00072553
enh77130     2  110363300  110364300      2       1  150064       4.0565   2.4907e-05
enh77131     2  110365100  110366100      1       1  150064       3.0332      0.00121
enh77132     2  110367200  110368200      2       1  150064       3.2812   0.00051685
enh77133     2  110368600  110369600      4       2  150064       2.5369    0.0055916
enh77135     2  110401900  110402900      3       2  150064       2.6335    0.0042256
enh77145     2  110878200  110879200      1       1  150064       1.9413      0.02611
enh77146     2  110883100  110884100      4       2  150064        2.339    0.0096676
enh77147     2  110906800  110907800      2       1  150064        2.578    0.0049685
enh77153     2  110970300  110971300      3       1  150064       2.1607     0.015358
enh77176     2  111936000  111937000      2       1  150064        2.345    0.0095133
enh77182     2  112004200  112005200      5       3  150064       1.9005     0.028681
enh77238     2  112703600  112704600      3       1  150064       1.7818     0.037389
enh77242     2  112743700  112744700      7       2  150064       1.8642     0.031149
enh77273     2  113245400  113246400      1       1  150064       2.1429      0.01606
enh77312     2  113915800  113916800      1       1  150064       1.9238      0.02719
enh77329     2  114066600  114067600      1       1  150064       2.0421      0.02057
enh77331     2  114081300  114082300      4       2  150064        1.824     0.034076
enh77332     2  114086500  114087500      2       1  150064       2.2316      0.01282
enh77357     2  114650600  114651600      5       2  150064        1.947     0.025765
enh77358     2  114654900  114655900      3       1  150064       1.9474     0.025744
enh77380     2  118844800  118845800      3       2  150064       1.9882     0.023393
enh77381     2  118849000  118850000      2       1  150064       1.8597     0.031465
enh77387     2  118926400  118927400      3       1  150064       1.9362     0.026422
enh77390     2  119003800  119004800      4       1  150064       1.8035     0.035654
enh77392     2  119066600  119067600      1       1  150064       2.1578      0.01547
enh77393     2  119068200  119069200      3       2  150064       3.8082   6.9992e-05
enh77394     2  119144900  119145900      3       1  150064       2.0439     0.020484
enh77400     2  119342200  119343200      1       1  150064       2.3171      0.01025
enh77403     2  119400400  119401400      4       2  150064       2.0114     0.022142
enh77407     2  119444100  119445100      2       1  150064       1.8348     0.033267
enh77408     2  119450700  119451700      3       2  150064       2.2783     0.011355
enh77410     2  119462400  119463400      6       2  150064       1.7213     0.042595
enh77411     2  119480800  119481800      8       3  150064       1.9649     0.024716
enh77412     2  119495800  119496800      1       1  150064       1.8814      0.02996
enh77419     2  119618900  119619900      4       2  150064       2.2226      0.01312
enh77429     2  119982000  119983000      7       2  150064       1.7892     0.036793
enh77430     2  119983200  119984200      2       1  150064       1.7257     0.042198
enh77480     2  120981200  120982200      4       1  150064       1.6573     0.048728
enh77488     2  121044600  121045600      3       1  150064       1.7418     0.040776
enh77493     2  121117700  121118700      2       1  150064       1.9636      0.02479
enh77497     2  121211600  121212600      4       2  150064       1.8659     0.031029
enh77501     2  121261400  121262400      1       1  150064       2.0304      0.02116
enh77518     2  121368700  121369700      4       2  150064       1.8775     0.030223
enh77520     2  121377300  121378300      4       2  150064       1.6629      0.04817
enh77533     2  121460900  121461900      1       1  150064       1.6851      0.04598
enh77540     2  121497800  121498800      2       1  150064       1.8336      0.03336
enh77542     2  121506300  121507300      3       1  150064       1.8139     0.034843
enh77619     2  122289800  122290800      4       2  150064       2.2455     0.012369
enh77644     2  122529300  122530300      1       1  150064       1.9179      0.02756
enh77646     2  122547600  122548600      1       1  150064       2.3516     0.009346
enh77659     2  125011600  125012600      3       2  150064       2.4424    0.0072953
enh77683     2  127841300  127842300      7       4  150064       2.7918    0.0026206
enh77684     2  127843700  127844700      6       2  150064       2.3336    0.0098085
enh77685     2  127846200  127847200      6       3  150064       2.6423    0.0041169
enh77687     2  127848600  127849600      3       2  150064       2.2095      0.01357
enh77688     2  127849100  127850100      6       3  150064       2.6353    0.0042027
enh77689     2  127850000  127851000      4       2  150064       2.5321    0.0056693
enh77691     2  127855400  127856400      2       1  150064       2.1139     0.017262
enh77692     2  127857200  127858200      2       1  150064       1.8904     0.029355
enh77697     2  127906700  127907700      8       4  150064       1.6743      0.04704
enh77808     2  129145800  129146800      1       1  150064       2.2001       0.0139
enh77809     2  129153300  129154300      9       1  150064       1.9092     0.028119
enh77810     2  129166000  129167000      5       2  150064       1.9077     0.028216
enh77838     2  131132100  131133100      1       1  150064       2.2907      0.01099
enh77840     2  131149600  131150600      1       1  150064       2.1072      0.01755
enh77850     2  131799700  131800700      1       1  150064       3.1839    0.0007265
enh77851     2  131812600  131813600      1       1  150064       3.3102    0.0004661
enh77855     2  131861300  131862300      4       2  150064        3.335   0.00042656
enh77856     2  131864600  131865600      2       1  150064        2.684    0.0036368
enh77860     2  132152400  132153400      1       1  150064       1.7893      0.03678
enh77863     2  132398700  132399700      1       1  150064       2.2584      0.01196
enh77867     2  132431300  132432300      2       1  150064       2.2331     0.012771
enh77871     2  133105600  133106600      1       1  150064       1.6687      0.04759
enh77872     2  133131700  133132700      1       1  150064       1.7173      0.04296
enh77874     2  133149700  133150700      1       1  150064       1.8515      0.03205
enh77896     2  133673200  133674200      1       1  150064        1.709      0.04373
enh77897     2  133811300  133812300      1       1  150064       1.9403      0.02617
enh77904     2  134051200  134052200      1       1  150064         1.85      0.03216
enh77941     2  134570300  134571300      2       1  150064       2.0846     0.018552
enh77943     2  134578600  134579600      4       2  150064       1.8406      0.03284
enh77955     2  134895300  134896300      3       1  150064       3.9695   3.6018e-05
enh77956     2  134897500  134898500      1       1  150064       4.2027    1.319e-05
enh77957     2  134900000  134901000      3       2  150064       3.1516   0.00081185
enh77958     2  134904100  134905100      1       1  150064       1.7945      0.03637
enh78006     2  135602900  135603900      3       2  150064       2.5593     0.005244
enh78008     2  135657300  135658300      2       1  150064        1.818     0.034529
enh78010     2  135678200  135679200      2       1  150064         2.09      0.01831
enh78011     2  135678800  135679800      2       1  150064         2.09      0.01831
enh78058     2  136788500  136789500      6       2  150064       2.3859    0.0085192
enh78099     2  139122100  139123100      4       1  150064        3.304   0.00047663
enh78100     2  139149400  139150400      4       2  150064       2.6667    0.0038303
enh78101     2  139153300  139154300      5       1  150064       3.0641    0.0010915
enh78103     2  139190300  139191300      2       1  150064       3.3752   0.00036875
enh78110     2  139465300  139466300      5       3  150064       2.3918    0.0083829
enh78111     2  139469400  139470400      2       1  150064       1.7082     0.043798
enh78112     2  139479600  139480600      2       1  150064       2.0214     0.021619
enh78115     2  139704900  139705900      2       1  150064       1.6969      0.04486
enh78116     2  139705900  139706900      2       1  150064       2.7912    0.0026259
enh78118     2  139755400  139756400      2       1  150064        1.886      0.02965
enh78119     2  141260300  141261300      4       2  150064        3.241   0.00059564
enh78147     2  144262500  144263500      5       2  150064       1.9903     0.023277
enh78155     2  144457900  144458900      1       1  150064       2.6579     0.003932
enh78161     2  144658200  144659200      4       2  150064       1.9513     0.025511
enh78162     2  144659100  144660100      5       3  150064       1.7364     0.041249
enh78169     2  144717400  144718400      3       1  150064       2.7698    0.0028042
enh78175     2  144844200  144845200      1       1  150064       2.1123      0.01733
enh78176     2  144857200  144858200      1       1  150064       2.1594      0.01541
enh78181     2  144901100  144902100      2       1  150064       1.9214     0.027343
enh78183     2  144914400  144915400      1       1  150064       2.0294      0.02121
enh78191     2  145090400  145091400      1       1  150064       3.2093    0.0006652
enh78195     2  145116900  145117900      1       1  150064       3.3639    0.0003842
enh78199     2  145129800  145130800      1       1  150064       2.7902     0.002634
enh78205     2  145157800  145158800      2       1  150064        3.914   4.5394e-05
enh78207     2  145171200  145172200      3       2  150064       2.5896    0.0048042
enh78208     2  145184200  145185200      2       1  150064       3.2428   0.00059181
enh78209     2  145187000  145188000      1       1  150064        3.432    0.0002996
enh78211     2  145198600  145199600      6       3  150064       2.3436    0.0095487
enh78213     2  145201600  145202600      1       1  150064       4.3878    5.724e-06
enh78220     2  145220100  145221100      3       1  150064         1.77     0.038367
enh78252     2  145763900  145764900      4       2  150064       2.0865     0.018465
enh78255     2  145779200  145780200      1       1  150064       2.0429      0.02053
enh78260     2  145823000  145824000      1       1  150064       1.6598      0.04848
enh78262     2  145849300  145850300      1       1  150064       2.3328      0.00983
enh78264     2  145867000  145868000      2       1  150064       2.8295    0.0023314
enh78266     2  145874600  145875600      2       1  150064       2.9264    0.0017147
enh78267     2  145915100  145916100      1       1  150064       1.8551      0.03179
enh78272     2  146113200  146114200      4       2  150064       2.8712    0.0020447
enh78273     2  146137800  146138800      5       2  150064       1.7188     0.042827
enh78281     2  146411100  146412100      3       2  150064       2.7542    0.0029414
enh78305     2  147391900  147392900      1       1  150064       1.8679      0.03089
enh78309     2  147578800  147579800      2       1  150064       4.3816   5.8918e-06
enh78310     2  147611200  147612200      4       2  150064        2.981    0.0014367
enh78312     2  147674600  147675600      1       1  150064       2.3878     0.008475
enh78313     2  147697300  147698300      1       1  150064       1.8205      0.03434
enh78321     2  147765700  147766700      3       2  150064       2.1724     0.014915
enh78324     2  147833800  147834800      4       2  150064       1.6749     0.046975
enh78325     2  147891000  147892000      2       1  150064       1.6471     0.049768
enh78326     2  147907200  147908200      3       2  150064       1.9226     0.027267
enh78329     2  147930800  147931800      3       2  150064       1.9619     0.024887
enh78348     2  148472300  148473300      2       1  150064       2.0403      0.02066
enh78358     2  148617100  148618100      2       1  150064       2.2004     0.013891
enh78362     2  148734700  148735700      1       1  150064        1.891      0.02931
enh78363     2  148755400  148756400      1       1  150064       2.2966      0.01082
enh78370     2  148995800  148996800      3       1  150064       2.9606    0.0015352
enh78371     2  149001900  149002900      3       2  150064       2.0629     0.019559
enh78372     2  149013300  149014300      1       1  150064       2.1846      0.01446
enh78373     2  149014000  149015000      4       2  150064       2.2761     0.011419
enh78374     2  149030500  149031500      1       1  150064       2.7802     0.002716
enh78375     2  149045900  149046900      3       1  150064       1.8944     0.029083
enh78376     2  149055300  149056300      3       2  150064       2.2032     0.013791
enh78377     2  149057900  149058900      1       1  150064       1.8135      0.03488
enh78378     2  149060600  149061600      3       2  150064       2.9584     0.001546
enh78379     2  149095800  149096800      3       2  150064       2.0302     0.021168
enh78382     2  149258800  149259800      1       1  150064       2.4484     0.007175
enh78385     2  149339900  149340900      2       1  150064       2.8356    0.0022872
enh78388     2  149403800  149404800      3       1  150064       1.7192     0.042789
enh78397     2  149513600  149514600      2       1  150064       2.1811     0.014587
enh78404     2  149834800  149835800      1       1  150064       2.5856     0.004861
enh78407     2  149861600  149862600      3       1  150064       2.5305    0.0056946
enh78408     2  149875400  149876400      2       1  150064       2.2297     0.012884
enh78411     2  149911900  149912900      1       1  150064       2.3951     0.008307
enh78421     2  149986000  149987000      5       2  150064        2.063     0.019554
enh78428     2  150185600  150186600      3       2  150064       1.6818       0.0463
enh78436     2  150418400  150419400      1       1  150064       2.1357      0.01635
enh78438     2  150436000  150437000      1       1  150064       2.1749      0.01482
enh78439     2  150437700  150438700      5       3  150064       2.0268     0.021342
enh78442     2  150453600  150454600      3       2  150064       2.2572     0.011997
enh78443     2  150468000  150469000      1       1  150064       1.6918      0.04534
enh78449     2  150589600  150590600      9       1  150064       1.9316     0.026706
enh78450     2  150595500  150596500      1       1  150064       1.9131      0.02787
enh78463     2  150850500  150851500      2       1  150064       1.7055      0.04405
enh78474     2  150982500  150983500      2       1  150064       1.7862     0.037035
enh78485     2  151128500  151129500      1       1  150064       2.0969        0.018
enh78487     2  151138700  151139700      1       1  150064       2.5858     0.004858
enh78488     2  151142900  151143900      1       1  150064       2.3427     0.009572
enh78489     2  151153000  151154000      2       1  150064       1.9978     0.022869
enh78490     2  151232700  151233700      2       1  150064       1.8048     0.035552
enh78592     2  152708400  152709400      1       1  150064       2.4877     0.006429
enh78601     2  153022200  153023200      3       2  150064       3.2706   0.00053656
enh78602     2  153023600  153024600      2       1  150064       2.3393    0.0096609
enh78604     2  153030100  153031100      2       1  150064       2.0004     0.022726
enh78605     2  153056400  153057400      2       1  150064       3.3625   0.00038614
enh78606     2  153057200  153058200      1       1  150064       3.1018    0.0009618
enh78607     2  153079700  153080700      1       1  150064       2.8087     0.002487
enh78608     2  153084300  153085300      4       1  150064        2.749    0.0029893
enh78610     2  153176100  153177100      5       2  150064       2.2605     0.011894
enh78611     2  153176800  153177800     11       3  150064       1.8381     0.033022
enh78612     2  153178600  153179600      3       1  150064       2.0161     0.021893
enh78613     2  153190500  153191500      3       1  150064       2.3965     0.008276
enh78614     2  153193600  153194600      3       1  150064       1.7082     0.043799
enh78617     2  153225800  153226800      1       1  150064       1.9705      0.02439
enh78618     2  153251400  153252400      4       2  150064       2.1877     0.014347
enh78619     2  153253100  153254100      4       2  150064       2.0615     0.019628
enh78620     2  153256900  153257900      5       2  150064       2.4543    0.0070575
enh78627     2  153274900  153275900      6       3  150064       1.7015     0.044429
enh78628     2  153277500  153278500      2       1  150064       2.4095    0.0079867
enh78629     2  153282500  153283500      4       2  150064       2.3737    0.0088057
enh78633     2  153323300  153324300      3       1  150064       1.7491     0.040137
enh78634     2  153325400  153326400      1       1  150064        2.779     0.002726
enh78654     2  153450700  153451700      3       1  150064       1.8641     0.031157
enh78657     2  153468800  153469800      5       2  150064       1.8902     0.029367
enh78661     2  153551100  153552100      2       1  150064        2.609    0.0045403
enh78665     2  153618300  153619300      3       2  150064       3.8899    5.015e-05
enh78670     2  155000000  155001000      4       2  150064       1.6465     0.049832
enh78673     2  155312400  155313400      5       3  150064       3.1786   0.00073998
enh78679     2  157196800  157197800      1       1  150064       2.1873      0.01436
enh78680     2  157200000  157201000      1       1  150064       2.1432      0.01605
enh78740     2  158548700  158549700      2       1  150064       1.8019      0.03578
enh78743     2  158604000  158605000      1       1  150064       2.2924      0.01094
enh78762     2  158695100  158696100      1       1  150064       1.7127      0.04338
enh78781     2  158865800  158866800      2       1  150064       1.9687     0.024493
enh78789     2  159181600  159182600      4       2  150064       2.3855    0.0085283
enh78790     2  159251100  159252100      9       3  150064       2.5617    0.0052078
enh78793     2  159316000  159317000      5       3  150064        2.406    0.0080642
enh78794     2  159316900  159317900      4       2  150064        3.117   0.00091365
enh78796     2  159338800  159339800      5       2  150064       3.5198   0.00021596
enh78797     2  159343500  159344500      4       1  150064       1.7615     0.039076
enh78799     2  159349700  159350700      6       2  150064       2.8574    0.0021356
enh78800     2  159351400  159352400      4       2  150064        2.028     0.021278
enh78804     2  159361400  159362400      4       2  150064        2.261     0.011878
enh78805     2  159363400  159364400      2       1  150064       3.1839   0.00072655
enh78806     2  159366500  159367500      4       2  150064       1.8071     0.035376
enh78809     2  159385600  159386600      3       2  150064        2.239     0.012579
enh78810     2  159395500  159396500      1       1  150064       1.8639      0.03117
enh78811     2  159442600  159443600      4       2  150064       2.3947    0.0083161
enh78815     2  159493500  159494500      4       2  150064       3.4109   0.00032376
enh78816     2  159500300  159501300      5       2  150064       2.8096    0.0024799
enh78817     2  159521500  159522500      1       1  150064       1.6869      0.04581
enh78835     2  159698100  159699100      1       1  150064       2.2162      0.01334
enh78900     2  160373100  160374100      1       1  150064       2.9792     0.001445
enh78902     2  160462200  160463200      5       2  150064       2.5663    0.0051388
enh78903     2  160468300  160469300      4       2  150064        2.522    0.0058345
enh78904     2  160473800  160474800      3       2  150064       2.6837    0.0036405
enh78906     2  160494000  160495000      9       4  150064       1.8292     0.033685
enh78909     2  160567000  160568000      5       2  150064       2.1417     0.016107
enh78911     2  160592200  160593200      6       2  150064       2.5834    0.0048923
enh78912     2  160593500  160594500      6       2  150064       2.3636    0.0090481
enh78913     2  160600400  160601400     10       2  150064       3.1998   0.00068759
enh78914     2  160601200  160602200      9       4  150064       2.2617     0.011859
enh78916     2  160654900  160655900      3       1  150064       2.7305    0.0031624
enh78923     2  160816900  160817900      1       1  150064        2.297      0.01081
enh78924     2  160824400  160825400      1       1  150064       2.0011      0.02269
enh78993     2  161230500  161231500      1       1  150064       1.8975      0.02888
enh79013     2  161292500  161293500      2       1  150064       2.5158    0.0059375
enh79039     2  161508500  161509500      2       1  150064       1.7171     0.042984
enh79066     2  161960400  161961400      4       2  150064       2.9174    0.0017649
enh79075     2  162019700  162020700      1       1  150064       1.9518      0.02548
enh79092     2  162885400  162886400      2       1  150064       3.1838   0.00072676
enh79093     2  162893200  162894200      3       2  150064       2.3263     0.010002
enh79139     2  164521400  164522400      1       1  150064       1.8013      0.03583
enh79142     2  164547500  164548500      3       2  150064       2.0261     0.021379
enh79144     2  164574100  164575100      2       1  150064       1.9304      0.02678
enh79210     2  165970100  165971100      1       1  150064       1.6512      0.04935
enh79232     2  166693400  166694400      3       2  150064       3.4033   0.00033287
enh79235     2  166811000  166812000      2       1  150064       3.2935   0.00049468
enh79236     2  166898400  166899400      1       1  150064       2.2232       0.0131
enh79242     2  167170300  167171300      5       1  150064       2.9531     0.001573
enh79243     2  167197500  167198500      1       1  150064       3.5942    0.0001627
enh79246     2  167222100  167223100      3       1  150064       2.1947     0.014093
enh79247     2  167230200  167231200      5       3  150064       2.7598    0.0028915
enh79248     2  167244700  167245700      3       2  150064       2.7953    0.0025926
enh79267     2  168438500  168439500      1       1  150064       1.9985      0.02283
enh79271     2  168800500  168801500      2       1  150064       2.2084      0.01361
enh79318     2  169323100  169324100      2       1  150064       1.7044     0.044157
enh79328     2  169386000  169387000      2       1  150064       1.8604     0.031415
enh79334     2  169424500  169425500      1       1  150064       1.9423      0.02605
enh79340     2  169489200  169490200      4       2  150064       2.4168     0.007829
enh79341     2  169491400  169492400      3       1  150064       3.4519   0.00027834
enh79342     2  169495700  169496700      4       2  150064       2.8634    0.0020954
enh79363     2  169948400  169949400      1       1  150064        2.361     0.009114
enh79370     2  170364400  170365400      4       2  150064       1.6791     0.046571
enh79435     2  172042000  172043000      2       1  150064       2.3901    0.0084208
enh79439     2  172128100  172129100      4       2  150064       2.3211      0.01014
enh79465     2  172543200  172544200      4       2  150064       3.5842   0.00016909
enh79467     2  172558300  172559300      4       2  150064       2.6774    0.0037102
enh79469     2  172560100  172561100      3       2  150064       4.1165   1.9238e-05
enh79472     2  172569900  172570900      1       1  150064       2.8532     0.002164
enh79474     2  172619300  172620300      6       2  150064       4.4565    4.165e-06
enh79475     2  172650100  172651100      2       1  150064       3.4659   0.00026427
enh79476     2  172654600  172655600      3       2  150064       3.3947   0.00034357
enh79481     2  172734700  172735700      1       1  150064       4.1989    1.341e-05
enh79489     2  172865400  172866400      7       2  150064       3.5524   0.00019089
enh79491     2  172903300  172904300      2       1  150064       1.7443     0.040554
enh79492     2  172910600  172911600      2       1  150064       3.8556    5.773e-05
enh79493     2  172916300  172917300      3       2  150064       2.6666    0.0038317
enh79494     2  172962600  172963600      3       2  150064       2.0472      0.02032
enh79502     2  173108800  173109800      1       1  150064       1.8042       0.0356
enh79507     2  173139000  173140000      6       3  150064       2.1399     0.016182
enh79508     2  173149500  173150500      5       2  150064       2.0878     0.018406
enh79509     2  173158400  173159400      5       2  150064       2.2216     0.013155
enh79554     2  173507700  173508700      8       3  150064       1.9746     0.024154
enh79560     2  173565700  173566700      2       1  150064       1.8664      0.03099
enh79565     2  173687500  173688500      1       1  150064       2.2274      0.01296
enh79584     2  173943600  173944600      4       2  150064       1.7994     0.035978
enh79587     2  173954700  173955700      3       2  150064       2.5413    0.0055224
enh79588     2  173955600  173956600      3       2  150064       1.6887     0.045641
enh79589     2  173971000  173972000      2       1  150064       1.8199     0.034386
enh79590     2  173973500  173974500      3       2  150064       1.6966     0.044891
enh79594     2  173991200  173992200      3       1  150064       1.6904     0.045479
enh79595     2  173995000  173996000      1       1  150064       1.6463      0.04985
enh79596     2  174001000  174002000      2       1  150064       3.1152   0.00091915
enh79597     2  174014600  174015600      4       2  150064       2.5967    0.0047058
enh79598     2  174024900  174025900      3       2  150064       1.7499     0.040064
enh79599     2  174036600  174037600      6       3  150064         3.17   0.00076217
enh79601     2  174052300  174053300      4       2  150064       2.7049    0.0034158
enh79603     2  174058300  174059300      5       3  150064       1.9098     0.028076
enh79605     2  174074900  174075900      6       3  150064       2.7938    0.0026043
enh79606     2  174082900  174083900      3       2  150064       2.1942     0.014112
enh79617     2  174495000  174496000      3       2  150064       2.5819    0.0049134
enh79630     2  174806300  174807300      1       1  150064       2.2771      0.01139
enh79636     2  174844400  174845400      5       3  150064       1.6998      0.04458
enh79642     2  174873500  174874500      6       3  150064       2.1355     0.016361
enh79643     2  174874400  174875400      7       3  150064       2.6558    0.0039564
enh79648     2  174897200  174898200      2       1  150064       2.7309    0.0031579
enh79655     2  174983700  174984700      3       1  150064       2.3109     0.010418
enh79656     2  175018600  175019600      2       1  150064       2.2438     0.012424
enh79657     2  175041500  175042500      1       1  150064       2.2454      0.01237
enh79658     2  175098800  175099800      3       2  150064       3.1054   0.00095009
enh79659     2  175111100  175112100      2       1  150064       2.6259    0.0043211
enh79660     2  175113600  175114600      3       2  150064       2.9971    0.0013628
enh79663     2  175258200  175259200      1       1  150064       1.7408      0.04086
enh79676     2  175467600  175468600      3       1  150064       2.0291     0.021226
enh79677     2  175470500  175471500      1       1  150064       2.5642     0.005171
enh79678     2  175474900  175475900      3       2  150064       2.8635    0.0020949
enh79689     2  175623900  175624900      2       1  150064       1.6485     0.049627
enh79692     2  175637300  175638300      2       1  150064       1.9154     0.027723
enh79696     2  175666700  175667700      2       1  150064         1.74     0.040933
enh79701     2  175691300  175692300      3       2  150064       2.0816     0.018691
enh79703     2  175698300  175699300      1       1  150064       1.9179      0.02756
enh79715     2  175816300  175817300      1       1  150064       2.1397      0.01619
enh79720     2  175845600  175846600      2       1  150064       1.7708     0.038298
enh79726     2  175893300  175894300      6       2  150064       1.6608     0.048376
enh79727     2  175894900  175895900      3       1  150064       2.0011     0.022688
enh79728     2  175900500  175901500      5       2  150064        2.088     0.018401
enh79735     2  176396100  176397100      4       1  150064       1.7776     0.037738
enh79751     2  177255400  177256400      1       1  150064       1.8978      0.02886
enh79752     2  177256400  177257400      1       1  150064       1.8763      0.03031
enh79757     2  177325800  177326800      3       2  150064       1.9113     0.027983
enh79832     2  178853600  178854600      3       1  150064       1.9823     0.023722
enh79833     2  178862300  178863300      6       3  150064       2.1267     0.016722
enh79836     2  178976200  178977200      2       1  150064       1.9619     0.024889
enh79837     2  178978200  178979200      2       1  150064       2.7261    0.0032045
enh79849     2  179120700  179121700      1       1  150064       2.0193      0.02173
enh79850     2  179136400  179137400      1       1  150064       1.7273      0.04206
enh79870     2  179621200  179622200      2       1  150064       1.7078     0.043833
enh79911     2  180276400  180277400      2       1  150064       1.6643     0.048029
enh79912     2  180293300  180294300      3       2  150064       2.6631    0.0038718
enh79913     2  180319200  180320200      8       4  150064       2.3394    0.0096581
enh79914     2  180324900  180325900      3       2  150064       4.3777   5.9962e-06
enh79915     2  180331700  180332700      4       2  150064       2.0776     0.018872
enh79933     2  180541500  180542500      5       3  150064       2.3609    0.0091163
enh79943     2  180870000  180871000      2       1  150064       2.6466    0.0040648
enh79944     2  180881100  180882100      5       2  150064       1.8173     0.034584
enh79945     2  180898700  180899700      2       1  150064       1.7773     0.037762
enh79946     2  180904600  180905600      3       1  150064       2.0256     0.021404
enh79948     2  180990000  180991000      1       1  150064       3.4796    0.0002511
enh79969     2  181772100  181773100      3       1  150064       1.7058     0.044022
enh80007     2  182655500  182656500      4       2  150064       1.6796     0.046515
enh80032     2  182993300  182994300     10       1  150064       1.7381     0.041097
enh80055     2  183369500  183370500      6       3  150064       2.5151    0.0059504
enh80062     2  183452000  183453000      3       2  150064       2.4405     0.007333
enh80066     2  183536900  183537900      4       2  150064       1.8584     0.031559
enh80071     2  183710200  183711200      3       2  150064       1.6835     0.046137
enh80074     2  183758800  183759800      2       1  150064       1.7805       0.0375
enh80080     2  183813900  183814900      2       1  150064       1.8571     0.031646
enh80081     2  183817000  183818000      3       1  150064       2.0499     0.020189
enh80082     2  183874600  183875600      2       1  150064       3.0777     0.001043
enh80091     2  183990200  183991200      8       3  150064       2.1003     0.017852
enh80103     2  186084100  186085100      4       2  150064       2.0327     0.021041
enh80126     2  187437100  187438100      3       2  150064       1.7134     0.043323
enh80157     2  188255400  188256400      1       1  150064       1.7603      0.03918
enh80158     2  188267800  188268800      1       1  150064       1.6688      0.04758
enh80169     2  188390700  188391700      3       2  150064       2.0565     0.019868
enh80171     2  188403900  188404900      1       1  150064       1.8122      0.03498
enh80188     2  188915300  188916300      4       2  150064       1.8515     0.032046
enh80194     2  189168200  189169200      2       1  150064       2.7644    0.0028516
enh80195     2  189170900  189171900      1       1  150064       2.6407     0.004137
enh80201     2  189246700  189247700      3       2  150064       2.6179    0.0044238
enh80204     2  189360600  189361600      3       2  150064       1.6526     0.049204
enh80207     2  189433400  189434400      3       2  150064       2.5169     0.005919
enh80214     2  189493900  189494900      4       2  150064       1.9699     0.024422
enh80221     2  189591600  189592600      4       2  150064       1.8118     0.035007
enh80222     2  189630400  189631400      4       1  150064        2.312     0.010389
enh80224     2  189649300  189650300      5       3  150064        2.075     0.018994
enh80225     2  189653400  189654400      3       1  150064       2.3462    0.0094837
enh80227     2  189677100  189678100      5       3  150064       1.8097     0.035172
enh80229     2  189748500  189749500      4       2  150064       1.6727      0.04719
enh80319     2  190398800  190399800      1       1  150064        1.646      0.04988
enh80331     2  190528000  190529000      6       3  150064       1.7229     0.042457
enh80341     2  190708200  190709200      4       2  150064       1.7689     0.038453
enh80342     2  190712500  190713500      1       1  150064       2.1719      0.01493
enh80343     2  190714000  190715000      3       1  150064       2.1559     0.015545
enh80379     2  191447500  191448500      3       1  150064       2.2885     0.011053
enh80382     2  191472000  191473000      1       1  150064       2.1667      0.01513
enh80388     2  191511600  191512600      5       2  150064       1.9909     0.023245
enh80406     2  191677200  191678200      2       1  150064       2.3229     0.010093
enh80407     2  191684100  191685100      2       1  150064       1.9923     0.023172
enh80409     2  191705900  191706900      3       2  150064       2.2496     0.012238
enh80419     2  191768700  191769700      2       1  150064       2.3442     0.009534
enh80421     2  191777300  191778300      1       1  150064       1.6536       0.0491
enh80422     2  191789200  191790200      3       2  150064       1.7089     0.043738
enh80424     2  191803100  191804100      1       1  150064       1.9523      0.02545
enh80429     2  191832500  191833500      1       1  150064       2.1125      0.01732
enh80430     2  191838100  191839100      4       2  150064       1.7884     0.036852
enh80436     2  191879400  191880400      4       2  150064       1.7544     0.039678
enh80437     2  191884000  191885000      3       2  150064       1.8504     0.032126
enh80438     2  191886000  191887000      4       2  150064       2.4662    0.0068282
enh80440     2  191897200  191898200      1       1  150064       2.2945      0.01088
enh80443     2  191906100  191907100      1       1  150064       2.1558      0.01555
enh80444     2  191909400  191910400      1       1  150064       2.2359      0.01268
enh80500     2  192306200  192307200      1       1  150064       1.9478      0.02572
enh80501     2  192330400  192331400      1       1  150064       2.3347      0.00978
enh80571     2  194382500  194383500      1       1  150064       5.1445    1.341e-07
enh80572     2  194658000  194659000      4       1  150064        4.458   4.1364e-06
enh80573     2  194670800  194671800      2       1  150064       2.6361    0.0041939
enh80591     2  196385100  196386100      4       1  150064       3.3849   0.00035608
enh80593     2  196399200  196400200      2       1  150064       1.9021     0.028581
enh80609     2  196686800  196687800      3       1  150064       1.9226     0.027264
enh80611     2  196763300  196764300      2       1  150064       2.4382    0.0073811
enh80613     2  196932200  196933200      7       3  150064       3.1076   0.00094311
enh80617     2  196976800  196977800      3       1  150064       1.8839     0.029786
enh80618     2  196978500  196979500      1       1  150064       2.1625      0.01529
enh80619     2  196988100  196989100      2       1  150064        1.928     0.026927
enh80620     2  197001800  197002800      1       1  150064       1.9742      0.02418
enh80622     2  197009500  197010500      3       1  150064       2.4419    0.0073054
enh80623     2  197023300  197024300      5       2  150064       1.7801     0.037534
enh80644     2  197143200  197144200      8       2  150064       2.7112    0.0033518
enh80645     2  197149200  197150200      1       1  150064       2.4366     0.007413
enh80652     2  197264500  197265500      2       1  150064       1.7996     0.035958
enh80658     2  197323800  197324800     11       1  150064       2.6727     0.003762
enh80660     2  197352600  197353600      1       1  150064       2.3516     0.009346
enh80662     2  197409200  197410200      1       1  150064       3.5218    0.0002143
enh80663     2  197431500  197432500      2       1  150064       2.4131    0.0079082
enh80664     2  197451000  197452000      6       2  150064       2.7834    0.0026896
enh80666     2  197472400  197473400      2       1  150064       2.5373    0.0055858
enh80672     2  197623800  197624800      5       1  150064       2.0327     0.021042
enh80673     2  197648000  197649000      2       1  150064       1.6848     0.046012
enh80678     2  197789000  197790000      1       1  150064       2.0893      0.01834
enh80680     2  197830800  197831800      2       1  150064       2.1154     0.017198
enh80681     2  197831700  197832700      2       1  150064       2.3767    0.0087347
enh80684     2  197853300  197854300      2       1  150064       2.7117    0.0033466
enh80687     2  197942000  197943000      4       1  150064       2.6658    0.0038407
enh80690     2  197956800  197957800      3       2  150064        2.643    0.0041089
enh80691     2  197962000  197963000      2       1  150064       2.4016    0.0081622
enh80695     2  198017000  198018000      4       2  150064       2.1824      0.01454
enh80697     2  198026500  198027500      2       1  150064       2.2899     0.011013
enh80711     2  198107500  198108500      2       1  150064       1.9562      0.02522
enh80712     2  198110200  198111200      3       2  150064       1.8808         0.03
enh80714     2  198114700  198115700      2       1  150064       2.5012    0.0061892
enh80717     2  198123100  198124100      1       1  150064       2.6007     0.004652
enh80720     2  198143300  198144300      7       4  150064       3.3909   0.00034833
enh80721     2  198144800  198145800      3       1  150064       4.1655   1.5535e-05
enh80723     2  198157900  198158900      3       1  150064        5.112   1.5937e-07
enh80724     2  198162200  198163200      1       1  150064       5.4332    2.767e-08
enh80725     2  198171000  198172000      4       2  150064       4.5313   2.9317e-06
enh80729     2  198242100  198243100      1       1  150064       6.0861    5.786e-10
enh80730     2  198242800  198243800      2       1  150064       5.6985   6.0437e-09
enh80731     2  198243600  198244600      2       1  150064       3.6585   0.00012687
enh80733     2  198264500  198265500      2       1  150064       5.3773   3.7812e-08
enh80734     2  198293400  198294400      2       1  150064       5.5238   1.6585e-08
enh80740     2  198361800  198362800      2       1  150064       5.7981   3.3529e-09
enh80746     2  198402900  198403900      2       1  150064       5.4894   2.0166e-08
enh80748     2  198435900  198436900      1       1  150064       6.3151     1.35e-10
enh80749     2  198440900  198441900      1       1  150064       1.8578       0.0316
enh80751     2  198491900  198492900      5       1  150064       2.9932    0.0013802
enh80752     2  198493300  198494300      6       2  150064       4.3364   7.2429e-06
enh80753     2  198541000  198542000      2       1  150064       4.6838    1.408e-06
enh80754     2  198568800  198569800      1       1  150064       4.1225    1.874e-05
enh80755     2  198573300  198574300      2       1  150064        4.101   2.0565e-05
enh80756     2  198668200  198669200      5       3  150064       4.8872    5.114e-07
enh80757     2  198703000  198704000      1       1  150064       3.0064     0.001322
enh80758     2  198711200  198712200      2       1  150064       4.2134   1.2579e-05
enh80761     2  198737600  198738600      2       1  150064       3.7759   7.9729e-05
enh80762     2  198743200  198744200      1       1  150064       5.1723    1.156e-07
enh80763     2  198753500  198754500      2       1  150064       4.2409   1.1133e-05
enh80765     2  198780000  198781000      2       1  150064       3.5144   0.00022033
enh80785     2  200025000  200026000      4       2  150064       4.9071   4.6207e-07
enh80789     2  200142600  200143600      3       1  150064       2.6022    0.0046309
enh80791     2  200170500  200171500      2       1  150064       4.8431   6.3929e-07
enh80793     2  200200700  200201700      3       1  150064       4.9386   3.9337e-07
enh80795     2  200234400  200235400      2       1  150064       3.3635   0.00038483
enh80802     2  200307900  200308900      2       1  150064       1.7406      0.04088
enh80804     2  200314000  200315000      1       1  150064       4.4852    3.643e-06
enh80816     2  200675100  200676100      1       1  150064       2.6814     0.003666
enh80817     2  200678500  200679500      2       1  150064       3.2866   0.00050696
enh80818     2  200714600  200715600      3       2  150064        6.421   6.7675e-11
enh80821     2  200774800  200775800      3       2  150064       5.8052   3.2138e-09
enh80822     2  200778500  200779500      3       2  150064       3.7227   9.8536e-05
enh80823     2  200787200  200788200      5       2  150064       5.7762   3.8197e-09
enh80826     2  200810900  200811900      1       1  150064        6.981    1.465e-12
enh80832     2  200853400  200854400      4       2  150064       2.4655     0.006841
enh80834     2  200890400  200891400      5       3  150064       3.4141   0.00031996
enh80838     2  200906900  200907900      3       2  150064       2.5205    0.0058592
enh80839     2  200915800  200916800      8       3  150064       6.4221   6.7213e-11
enh80841     2  200940800  200941800      4       2  150064       4.5472   2.7183e-06
enh80844     2  200995200  200996200      3       2  150064       2.3616    0.0090976
enh80845     2  201003000  201004000      2       1  150064        4.846      6.3e-07
enh80846     2  201012900  201013900      2       1  150064       4.2353   1.1412e-05
enh80848     2  201021100  201022100      2       1  150064       4.8568   5.9644e-07
enh80849     2  201023900  201024900      2       1  150064       5.4442   2.6026e-08
enh80851     2  201036900  201037900      3       2  150064       2.3702    0.0088904
enh80852     2  201042400  201043400      1       1  150064       3.5659    0.0001813
enh80854     2  201052800  201053800      1       1  150064       3.1367    0.0008542
enh80857     2  201077700  201078700      4       2  150064       6.1014   5.2556e-10
enh80859     2  201087800  201088800      5       3  150064       3.8423   6.0932e-05
enh80863     2  201139200  201140200      2       1  150064       4.0852   2.2017e-05
enh80864     2  201162300  201163300      3       1  150064       2.3924    0.0083696
enh80866     2  201176500  201177500      4       2  150064       2.4416    0.0073108
enh80870     2  201184400  201185400      1       1  150064       1.8854      0.02969
enh80871     2  201185200  201186200      2       1  150064       2.0784     0.018838
enh80872     2  201186300  201187300      1       1  150064       5.3766    3.796e-08
enh80880     2  201215700  201216700      4       2  150064       2.0061     0.022422
enh80882     2  201218000  201219000      1       1  150064       2.9942     0.001376
enh80883     2  201220700  201221700      2       1  150064       4.1552   1.6251e-05
enh80885     2  201229300  201230300      5       2  150064       5.5553   1.3855e-08
enh80888     2  201241600  201242600      4       2  150064        5.263   7.0867e-08
enh80890     2  201247400  201248400      5       2  150064       4.4118   5.1248e-06
enh80893     2  201270100  201271100      3       1  150064       3.3255   0.00044135
enh80897     2  201276300  201277300      3       1  150064        3.257   0.00056302
enh80898     2  201281400  201282400      3       1  150064       3.8097    6.956e-05
enh80901     2  201319800  201320800      2       1  150064       3.1704   0.00076117
enh80902     2  201332100  201333100      3       1  150064       3.6544   0.00012888
enh80906     2  201350200  201351200      4       2  150064       1.7733     0.038093
enh80907     2  201373100  201374100      4       2  150064        1.978     0.023962
enh80913     2  201468700  201469700      6       3  150064       2.1516     0.015715
enh80918     2  201489500  201490500      3       1  150064        1.835     0.033252
enh80926     2  201606400  201607400      5       2  150064       1.9379     0.026317
enh80929     2  201621500  201622500      2       1  150064       1.8124     0.034959
enh80933     2  201642500  201643500      3       1  150064       2.3298    0.0099086
enh80934     2  201648700  201649700      1       1  150064        2.068      0.01932
enh80966     2  202021700  202022700      6       3  150064       1.7739      0.03804
enh80973     2  202118800  202119800      8       4  150064        3.382   0.00035982
enh81038     2  202834400  202835400      4       1  150064        2.104      0.01769
enh81040     2  202837700  202838700      5       3  150064       1.6796     0.046521
enh81083     2  203452900  203453900      1       1  150064       1.7028       0.0443
enh81084     2  203453600  203454600      4       2  150064       2.0539     0.019991
enh81097     2  203830300  203831300      7       3  150064       2.0758     0.018955
enh81098     2  203877800  203878800      1       1  150064       2.9017     0.001856
enh81104     2  203976500  203977500      1       1  150064       2.0202      0.02168
enh81105     2  204039700  204040700      3       2  150064       2.2608     0.011885
enh81107     2  204105200  204106200      3       1  150064        2.359    0.0091633
enh81112     2  204265400  204266400      3       1  150064       2.1662     0.015147
enh81114     2  204276700  204277700      3       1  150064       1.8478     0.032316
enh81118     2  204327900  204328900      4       1  150064       2.1728     0.014899
enh81120     2  204334700  204335700      1       1  150064       2.1229      0.01688
enh81121     2  204338400  204339400      2       1  150064       2.3125     0.010374
enh81122     2  204348900  204349900      2       1  150064       2.4373    0.0073984
enh81123     2  204356900  204357900      1       1  150064       2.4938     0.006319
enh81127     2  204393000  204394000      1       1  150064       2.5022     0.006172
enh81129     2  204413700  204414700      2       1  150064       2.4879    0.0064244
enh81130     2  204416200  204417200      4       2  150064       2.8915    0.0019172
enh81143     2  204520900  204521900      2       1  150064       1.8384     0.033003
enh81185     2  205265700  205266700      1       1  150064       1.9029      0.02853
enh81227     2  205837200  205838200      1       1  150064       2.1553      0.01557
enh81236     2  206185600  206186600      2       1  150064       2.4264    0.0076258
enh81237     2  206217200  206218200      5       2  150064       2.2819     0.011248
enh81239     2  206250600  206251600      4       2  150064       1.6526     0.049202
enh81243     2  206339300  206340300      2       1  150064       2.2213     0.013167
enh81244     2  206341900  206342900      4       1  150064       1.9334     0.026594
enh81246     2  206360300  206361300      2       1  150064       1.8145     0.034801
enh81275     2  206713200  206714200      2       1  150064       2.9118    0.0017968
enh81278     2  206728600  206729600      3       2  150064       2.5534    0.0053337
enh81282     2  206772800  206773800      3       2  150064        1.942      0.02607
enh81292     2  207028800  207029800      5       2  150064       2.7236    0.0032285
enh81319     2  207906500  207907500      2       1  150064       1.7968     0.036182
enh81320     2  207911100  207912100      2       1  150064        1.793      0.03649
enh81334     2  208014000  208015000      4       2  150064       1.8513     0.032066
enh81338     2  208044800  208045800      2       1  150064       1.9359     0.026438
enh81345     2  208092500  208093500      5       3  150064       2.2552      0.01206
enh81362     2  208234200  208235200      3       2  150064       2.7171    0.0032928
enh81364     2  208259100  208260100      8       4  150064       1.7264     0.042134
enh81365     2  208273100  208274100      5       2  150064       2.5551    0.0053075
enh81368     2  208332100  208333100      4       2  150064       3.7581    8.559e-05
enh81371     2  208339500  208340500      7       2  150064       3.3184   0.00045259
enh81373     2  208347800  208348800      3       1  150064       1.7542     0.039696
enh81375     2  208355500  208356500      8       3  150064       2.1668     0.015126
enh81376     2  208362800  208363800      6       2  150064       3.9032   4.7463e-05
enh81380     2  208398100  208399100      1       1  150064       4.0619    2.434e-05
enh81382     2  208411300  208412300      3       2  150064       4.0868   2.1867e-05
enh81385     2  208422000  208423000      2       1  150064       3.8072   7.0284e-05
enh81386     2  208425800  208426800      2       1  150064       3.1947   0.00069982
enh81387     2  208464900  208465900      3       1  150064       3.8771   5.2854e-05
enh81388     2  208481400  208482400      3       1  150064       3.7659    8.296e-05
enh81391     2  208497500  208498500      1       1  150064       4.1488    1.671e-05
enh81452     2  210340900  210341900      2       1  150064       1.9478      0.02572
enh81456     2  210479000  210480000      3       2  150064       2.1778     0.014711
enh81457     2  210494000  210495000      1       1  150064       2.4534     0.007075
enh81458     2  210502500  210503500      3       1  150064       1.8987     0.028802
enh81459     2  210507200  210508200      7       2  150064       1.7738     0.038044
enh81483     2  211449000  211450000      4       2  150064       1.6653      0.04793
enh81489     2  212272200  212273200      1       1  150064       3.2319    0.0006149
enh81496     2  213412500  213413500      1       1  150064        2.683     0.003648
enh81498     2  213550900  213551900      7       4  150064       2.1618     0.015318
enh81499     2  213556900  213557900      3       1  150064       1.6927     0.045255
enh81501     2  213587600  213588600      4       2  150064       2.2976     0.010792
enh81502     2  213641500  213642500      4       1  150064       1.8196     0.034408
enh81513     2  213839200  213840200      3       2  150064       1.8883     0.029495
enh81550     2  215345400  215346400      4       2  150064       1.7813     0.037432
enh81562     2  216001800  216002800      6       4  150064       2.1397     0.016189
enh81569     2  216193400  216194400      2       1  150064       1.6845     0.046046
enh81654     2  216700100  216701100      1       1  150064       2.2695      0.01162
enh81671     2  216876900  216877900      5       2  150064        1.857     0.031652
enh81688     2  217138600  217139600      4       1  150064        2.033     0.021027
enh81692     2  217163500  217164500      2       1  150064       1.7118     0.043465
enh81707     2  217277900  217278900      3       1  150064       2.8614    0.0021086
enh81712     2  217342700  217343700      1       1  150064       2.8023     0.002537
enh81715     2  217360200  217361200      4       2  150064       1.8798     0.030068
enh81718     2  217374900  217375900      5       3  150064       2.2671     0.011694
enh81722     2  217404300  217405300      2       1  150064       1.9987     0.022821
enh81728     2  217430200  217431200      2       1  150064       1.9011     0.028645
enh81731     2  217447600  217448600      3       2  150064       2.7106    0.0033585
enh81734     2  217483900  217484900      4       2  150064       1.9169     0.027628
enh81736     2  217500900  217501900      1       1  150064       2.6239     0.004346
enh81742     2  217522200  217523200      3       1  150064        1.825     0.033998
enh81776     2  217919300  217920300      3       2  150064       1.6572     0.048735
enh81779     2  217939500  217940500     10       3  150064       1.8883     0.029496
enh81788     2  218030200  218031200      2       1  150064       1.8588     0.031531
enh81838     2  218432700  218433700      2       1  150064       1.6626     0.048194
enh81842     2  218492800  218493800      2       1  150064       2.4716    0.0067248
enh81867     2  218654700  218655700      1       1  150064       2.4451      0.00724
enh81868     2  218657800  218658800      4       2  150064       2.8806    0.0019846
enh81898     2  218783600  218784600     16       2  150064       2.6281    0.0042932
enh81904     2  218815400  218816400      3       1  150064        2.189     0.014298
enh81905     2  218818000  218819000      1       1  150064       1.7368      0.04121
enh81907     2  218824300  218825300      6       2  150064       1.7144     0.043231
enh81936     2  219139500  219140500      1       1  150064       1.8132       0.0349
enh81990     2  220006800  220007800      2       1  150064       2.3236     0.010074
enh81991     2  220014000  220015000      2       1  150064       2.3677    0.0089503
enh81992     2  220023200  220024200      1       1  150064       1.9307      0.02676
enh81993     2  220025600  220026600      2       1  150064       2.6891    0.0035818
enh81995     2  220039800  220040800      2       1  150064       3.3886   0.00035125
enh81997     2  220072500  220073500      1       1  150064       2.2918      0.01096
enh82001     2  220092000  220093000      1       1  150064        2.173      0.01489
enh82005     2  220113100  220114100      4       2  150064        2.189     0.014299
enh82027     2  220304500  220305500      1       1  150064       2.5317     0.005676
enh82028     2  220309800  220310800      2       1  150064       3.1918   0.00070691
enh82056     2  220526400  220527400      2       1  150064       1.7379     0.041118
enh82076     2  220901400  220902400      4       2  150064       1.8863     0.029631
enh82078     2  220914400  220915400      3       1  150064       1.7131     0.043349
enh82079     2  220930200  220931200      5       2  150064       2.0271     0.021324
enh82106     2  221573000  221574000      2       1  150064       2.1709     0.014969
enh82112     2  221823700  221824700      1       1  150064       2.5469     0.005435
enh82120     2  222183300  222184300      4       2  150064       1.7585     0.039332
enh82126     2  222308500  222309500      4       1  150064       1.6987     0.044684
enh82134     2  222393800  222394800      1       1  150064       2.7857     0.002671
enh82135     2  222395100  222396100      4       2  150064        2.334    0.0097972
enh82144     2  222644500  222645500      3       1  150064        2.206     0.013693
enh82192     2  223728700  223729700      2       1  150064       1.8571     0.031651
enh82199     2  223771300  223772300      2       1  150064       1.7092     0.043711
enh82229     2  223969200  223970200      2       1  150064       1.6854     0.045956
enh82243     2  224387300  224388300      3       2  150064       1.9112      0.02799
enh82244     2  224392900  224393900      4       2  150064       2.7911    0.0026268
enh82245     2  224396800  224397800      6       3  150064       1.7413     0.040813
enh82311     2  224890000  224891000      6       3  150064       1.8193     0.034431
enh82323     2  225010600  225011600      2       1  150064       1.8981     0.028841
enh82325     2  225026800  225027800      2       1  150064       2.3872    0.0084876
enh82328     2  225075700  225076700      4       1  150064       2.5992    0.0046721
enh82329     2  225081900  225082900      1       1  150064        1.802      0.03577
enh82331     2  225085800  225086800      2       1  150064       1.7259     0.042182
enh82342     2  225270400  225271400      5       1  150064       2.8005    0.0025512
enh82343     2  225275900  225276900      2       1  150064        2.515    0.0059508
enh82344     2  225277600  225278600      5       1  150064       3.1201    0.0009039
enh82345     2  225307200  225308200      5       2  150064       1.7142     0.043248
enh82346     2  225349800  225350800      2       1  150064       1.9061     0.028321
enh82348     2  225383800  225384800      1       1  150064       4.0748    2.303e-05
enh82351     2  225410100  225411100      1       1  150064       2.3812     0.008627
enh82353     2  225425700  225426700      6       3  150064       3.0012    0.0013445
enh82355     2  225433600  225434600      3       1  150064        4.946   3.7869e-07
enh82356     2  225435100  225436100      1       1  150064       1.6773      0.04674
enh82357     2  225437000  225438000      5       2  150064       4.4131   5.0947e-06
enh82358     2  225439800  225440800      8       3  150064        3.204   0.00067765
enh82362     2  225543100  225544100      1       1  150064       1.9343      0.02654
enh82366     2  225587400  225588400      1       1  150064       2.7417     0.003056
enh82373     2  225701800  225702800      3       1  150064       2.1393     0.016208
enh82379     2  225774400  225775400      8       3  150064       2.0747     0.019006
enh82390     2  225813000  225814000      3       2  150064       2.5333    0.0056503
enh82413     2  225968600  225969600      8       2  150064       1.8371     0.033097
enh82414     2  225978300  225979300      6       2  150064       1.7424     0.040718
enh82416     2  225984600  225985600      4       2  150064       1.8381     0.033024
enh82417     2  226029100  226030100      6       2  150064       1.8714     0.030647
enh82508     2  227699400  227700400      1       1  150064       2.8092     0.002483
enh82509     2  227701900  227702900      2       1  150064        1.826     0.033928
enh82510     2  227704200  227705200      4       1  150064       1.8739     0.030471
enh82511     2  227733600  227734600      3       1  150064       1.8115     0.035032
enh82513     2  227750400  227751400      6       1  150064        1.718     0.042899
enh82515     2  227756600  227757600      3       1  150064        2.351    0.0093605
enh82518     2  227780300  227781300      1       1  150064       2.3855     0.008527
enh82522     2  227842000  227843000      1       1  150064       1.8402      0.03287
enh82524     2  227859800  227860800      2       1  150064       1.6823     0.046252
enh82545     2  228275500  228276500      3       2  150064       2.3231     0.010086
enh82546     2  228280200  228281200      4       2  150064       2.6493    0.0040327
enh82549     2  228324800  228325800      1       1  150064       2.7341     0.003128
enh82554     2  228347400  228348400      3       2  150064       1.9634     0.024799
enh82559     2  228382900  228383900      7       3  150064        2.076     0.018949
enh82578     2  229310900  229311900      3       1  150064       4.1751   1.4892e-05
enh82589     2  229852200  229853200      2       1  150064       1.9741     0.024185
enh82591     2  229948400  229949400      3       2  150064        2.714    0.0033242
enh82592     2  229954300  229955300      2       1  150064       1.7006     0.044512
enh82638     2  230845000  230846000      1       1  150064        2.353     0.009312
enh82649     2  231190800  231191800      5       1  150064       1.6993     0.044628
enh82667     2  231377300  231378300      1       1  150064       1.7405      0.04089
enh82668     2  231384800  231385800      6       2  150064       2.5803    0.0049358
enh82716     2  232003100  232004100      2       1  150064       1.6765      0.04682
enh82741     2  232264500  232265500      1       1  150064       2.3044       0.0106
enh82746     2  232330000  232331000      2       1  150064       2.7802    0.0027166
enh82747     2  232333000  232334000      6       3  150064       2.2389     0.012583
enh82760     2  232470200  232471200      2       1  150064       1.7846      0.03716
enh82769     2  232506000  232507000      4       2  150064       1.7409     0.040852
enh82773     2  232532000  232533000      2       1  150064       2.2746     0.011466
enh82790     2  232798400  232799400      4       2  150064       2.9469    0.0016049
enh82793     2  232873000  232874000      7       3  150064       1.6904     0.045478
enh82798     2  233061100  233062100      3       1  150064       2.7182    0.0032822
enh82806     2  233175000  233176000      3       2  150064       1.6926     0.045265
enh82813     2  233416400  233417400      1       1  150064       1.6581      0.04865
enh82816     2  233434200  233435200      3       1  150064       1.7392     0.041002
enh82818     2  233441500  233442500      4       2  150064       2.0523     0.020072
enh82819     2  233453500  233454500      3       1  150064       1.7228     0.042464
enh82820     2  233457300  233458300      1       1  150064       2.1019      0.01778
enh82825     2  233552100  233553100      3       1  150064       5.3099   5.4845e-08
enh82827     2  233660200  233661200      2       1  150064       3.8559   5.7654e-05
enh82828     2  233699900  233700900      5       3  150064       2.5359    0.0056073
enh82829     2  233702700  233703700      1       1  150064       3.5443    0.0001968
enh82830     2  233719300  233720300      4       2  150064       5.6505   7.9994e-09
enh82831     2  233736700  233737700      2       1  150064       2.2883      0.01106
enh82833     2  233756000  233757000      1       1  150064       4.2405    1.115e-05
enh82834     2  233766200  233767200      2       1  150064       5.2903   6.1042e-08
enh82836     2  233801900  233802900      5       2  150064       6.1959   2.8969e-10
enh82837     2  233807400  233808400      3       2  150064       5.0643     2.05e-07
enh82845     2  233897300  233898300      3       2  150064       2.6575    0.0039359
enh82846     2  233904100  233905100      1       1  150064       1.7938      0.03642
enh82847     2  233913500  233914500      2       1  150064       2.4535    0.0070742
enh82848     2  233916000  233917000      3       2  150064       2.1693      0.01503
enh82850     2  233918800  233919800      1       1  150064       2.5708     0.005073
enh82952     2  235355000  235356000      2       1  150064       2.1942      0.01411
enh82984     2  235781800  235782800      4       2  150064       1.9651     0.024701
enh83021     2  236015300  236016300     13       3  150064       1.7277     0.042021
enh83025     2  236080300  236081300      9       3  150064       2.0679     0.019326
enh83033     2  236155500  236156500      3       1  150064        1.924     0.027177
enh83038     2  236179100  236180100      6       2  150064       2.3616     0.009099
enh83058     2  236408300  236409300      1       1  150064       2.2549      0.01207
enh83064     2  236419700  236420700      1       1  150064       2.9263     0.001715
enh83069     2  236471800  236472800      1       1  150064       2.0511      0.02013
enh83078     2  236542400  236543400      2       1  150064       2.4682    0.0067903
enh83079     2  236543400  236544400      2       1  150064       1.8264     0.033891
enh83080     2  236546900  236547900      6       2  150064       1.7048     0.044114
enh83081     2  236549400  236550400      4       1  150064       2.3116       0.0104
enh83082     2  236552200  236553200      5       2  150064       1.6555     0.048915
enh83083     2  236556300  236557300      3       1  150064       2.3053     0.010575
enh83091     2  236611100  236612100      4       2  150064        1.647     0.049783
enh83092     2  236617700  236618700      9       5  150064       1.9716     0.024328
enh83096     2  236677400  236678400      2       1  150064       1.7603     0.039178
enh83100     2  236866700  236867700      1       1  150064       1.8695      0.03078
enh83118     2  237551000  237552000      4       2  150064       2.2977     0.010791
enh83119     2  237554800  237555800      3       1  150064        1.695      0.04504
enh83136     2  237690800  237691800      1       1  150064        2.222      0.01314
enh83270     2  238647500  238648500      2       1  150064        1.815     0.034764
enh83271     2  238652100  238653100      8       2  150064       1.8747     0.030416
enh83272     2  238653100  238654100      9       2  150064       1.7161     0.043073
enh83311     2  239068600  239069600      6       4  150064       2.8569    0.0021392
enh83322     2  239169100  239170100      2       1  150064       1.6853     0.045966
enh83380     2  240024600  240025600      4       2  150064       2.4252    0.0076489
enh83476     2  241331400  241332400      4       2  150064       2.3036     0.010623
enh83477     2  241332800  241333800      6       2  150064       2.0902     0.018298
enh83478     2  241351600  241352600      8       3  150064       2.3728     0.008826
enh83479     2  241364000  241365000     10       2  150064       3.1101     0.000935
enh83531     2  242155400  242156400      3       2  150064       2.1119     0.017349
enh83553     2  242320800  242321800      5       3  150064       1.9771     0.024017
enh83555     2  242350400  242351400      7       4  150064        2.214     0.013416
enh83557     2  242444600  242445600      7       3  150064       1.9792     0.023899
enh83565     2  242497000  242498000      5       3  150064       1.8813     0.029966
enh83570     2  242574100  242575100      3       2  150064       1.8432     0.032647
enh83571     2  242578400  242579400      3       1  150064       2.3244     0.010052
enh83572     2  242579800  242580800      3       1  150064       2.1179      0.01709
enh83576     2  242604400  242605400      2       1  150064       1.8155      0.03472
enh83591     2  242796000  242797000      4       1  150064       1.8131     0.034905
enh83594     2  242805500  242806500      4       2  150064       1.6603     0.048428
enh83595     2  242812500  242813500      6       2  150064       1.9885      0.02338
enh83596     2  242820000  242821000      1       1  150064        1.645      0.04998
enh83601     2  242841600  242842600      7       3  150064       1.6592     0.048538
enh83606     2  242907200  242908200      2       1  150064       1.7049     0.044102
enh83633     3    4347700    4348700      3       2  150064       2.4356    0.0074327
enh83646     3    4574900    4575900      5       2  150064       1.7767      0.03781
enh83651     3    4641900    4642900      2       1  150064        2.246     0.012352
enh83653     3    4697400    4698400      5       3  150064       2.7604    0.0028869
enh83670     3    4846500    4847500      1       1  150064       1.6881       0.0457
enh83679     3    4894700    4895700      1       1  150064       2.3182      0.01022
enh83680     3    4907800    4908800      2       1  150064       1.7891     0.036799
enh83685     3    4991000    4992000      7       3  150064       1.8771     0.030253
enh83696     3    5068800    5069800      8       2  150064       2.4044    0.0080988
enh83714     3    5259500    5260500      7       2  150064       1.7606     0.039154
enh83734     3    8525400    8526400      1       1  150064       2.0306      0.02115
enh83753     3    8622800    8623800      8       2  150064       1.7401     0.040921
enh83802     3    9032400    9033400      1       1  150064       2.4414     0.007316
enh83805     3    9069200    9070200      5       2  150064       3.4422   0.00028848
enh83811     3    9164200    9165200      7       2  150064       1.6923     0.045295
enh83825     3    9403200    9404200      2       1  150064       2.4557    0.0070301
enh83826     3    9435600    9436600      4       2  150064       1.7764     0.037835
enh83829     3    9449900    9450900      1       1  150064       2.4789      0.00659
enh83831     3    9462400    9463400      2       1  150064       2.5539    0.0053266
enh83832     3    9465800    9466800      2       1  150064       2.1241     0.016829
enh83833     3    9489700    9490700      2       1  150064       1.6739     0.047079
enh83911     3   10398900   10399900      4       2  150064       3.0189    0.0012684
enh83913     3   10411700   10412700      3       2  150064        3.313    0.0004615
enh83915     3   10418500   10419500      4       1  150064        3.128   0.00088004
enh83916     3   10422200   10423200      5       2  150064       4.1229   1.8705e-05
enh83921     3   10593200   10594200      3       1  150064       2.3492     0.009407
enh83923     3   10622600   10623600      5       2  150064       1.6559     0.048868
enh83924     3   10642500   10643500      3       2  150064       1.9418     0.026081
enh83982     3   11479800   11480800      2       1  150064        2.094     0.018131
enh84002     3   11596100   11597100      5       2  150064       1.9073     0.028243
enh84003     3   11601000   11602000      4       1  150064       1.7435     0.040624
enh84004     3   11607800   11608800      3       2  150064       2.5511    0.0053695
enh84022     3   11672100   11673100      2       1  150064       2.6076    0.0045594
enh84024     3   11685600   11686600      2       1  150064       3.9925   3.2686e-05
enh84026     3   11703000   11704000      2       1  150064       3.0804    0.0010335
enh84035     3   11806200   11807200      4       2  150064       2.6584    0.0039256
enh84039     3   11859000   11860000      4       2  150064       1.7984     0.036057
enh84040     3   11886100   11887100      7       1  150064       2.3975    0.0082534
enh84041     3   11888600   11889600      1       1  150064       2.3023      0.01066
enh84046     3   12197400   12198400      3       2  150064       2.3819    0.0086111
enh84055     3   12239500   12240500      3       1  150064       1.7183     0.042869
enh84062     3   12344700   12345700      1       1  150064       2.1794      0.01465
enh84075     3   12462800   12463800      3       1  150064       2.1853     0.014434
enh84080     3   12484800   12485800      6       3  150064        3.476   0.00025446
enh84082     3   12503400   12504400      4       2  150064       1.9011     0.028642
enh84084     3   12521000   12522000      3       1  150064       2.2586     0.011955
enh84085     3   12524600   12525600      3       1  150064       1.9132     0.027863
enh84088     3   12549600   12550600      4       2  150064       2.2149     0.013384
enh84091     3   12601100   12602100      3       1  150064       2.5321    0.0056684
enh84092     3   12604200   12605200      2       1  150064       2.4083    0.0080139
enh84093     3   12617500   12618500      3       2  150064       2.9165    0.0017697
enh84097     3   12679200   12680200      2       1  150064        2.729    0.0031768
enh84101     3   12694400   12695400      2       1  150064       1.7605     0.039158
enh84102     3   12698100   12699100      2       1  150064       2.2178     0.013283
enh84105     3   12723000   12724000      1       1  150064       2.3974     0.008255
enh84106     3   12735500   12736500      5       2  150064       2.1544     0.015605
enh84107     3   12747100   12748100      2       1  150064       1.9656     0.024671
enh84109     3   12760800   12761800      1       1  150064       1.7088      0.04374
enh84110     3   12770200   12771200      2       1  150064       2.1333     0.016449
enh84128     3   12973900   12974900      1       1  150064       1.6512      0.04935
enh84138     3   13034200   13035200      4       2  150064         2.86    0.0021183
enh84139     3   13036600   13037600      5       2  150064       1.7541     0.039707
enh84147     3   13094900   13095900      2       1  150064       1.7299     0.041823
enh84149     3   13122000   13123000      6       3  150064       3.0012    0.0013447
enh84150     3   13129000   13130000      6       4  150064       2.4919    0.0063539
enh84156     3   13342700   13343700      1       1  150064       1.7837      0.03724
enh84159     3   13420300   13421300      4       2  150064        2.471    0.0067375
enh84161     3   13493700   13494700      5       2  150064       2.0119     0.022113
enh84197     3   14217100   14218100      5       2  150064       1.8216     0.034258
enh84216     3   14366200   14367200      3       2  150064       1.6473     0.049751
enh84223     3   14414600   14415600      3       2  150064        2.212     0.013484
enh84242     3   14564500   14565500      2       1  150064        1.904     0.028454
enh84243     3   14567600   14568600      4       2  150064        2.165     0.015195
enh84248     3   14689700   14690700      3       1  150064       1.6799     0.046488
enh84253     3   14845200   14846200      1       1  150064       1.8796      0.03008
enh84255     3   14962400   14963400      3       1  150064       2.8547    0.0021541
enh84268     3   15138600   15139600      2       1  150064       1.7907     0.036672
enh84322     3   15679000   15680000      2       1  150064       1.6901     0.045507
enh84357     3   16000400   16001400      3       2  150064       2.0745     0.019014
enh84374     3   16144400   16145400      4       2  150064       1.6756     0.046913
enh84399     3   16318700   16319700      4       1  150064        2.087     0.018446
enh84403     3   16353300   16354300      3       1  150064       1.7802      0.03752
enh84411     3   16420100   16421100      7       3  150064       1.6682     0.047641
enh84415     3   16440500   16441500      4       2  150064       1.7076     0.043859
enh84419     3   16460400   16461400      4       2  150064       1.7414     0.040808
enh84442     3   16558100   16559100      2       1  150064         1.85     0.032154
enh84450     3   16770000   16771000      5       2  150064        1.682     0.046286
enh84454     3   16842800   16843800      2       1  150064       3.6224   0.00014595
enh84455     3   16878800   16879800      2       1  150064       2.6737    0.0037508
enh84456     3   16879800   16880800      1       1  150064       1.8239      0.03408
enh84458     3   16890800   16891800      5       3  150064       1.8073     0.035355
enh84462     3   16948100   16949100      2       1  150064       2.0693     0.019258
enh84464     3   16958400   16959400      4       1  150064       3.3791   0.00036362
enh84466     3   17081300   17082300      3       2  150064       1.8085     0.035267
enh84469     3   17130500   17131500      4       2  150064       2.1466     0.015912
enh84473     3   17220800   17221800      2       1  150064       4.2979   8.6213e-06
enh84476     3   17236900   17237900      2       1  150064       3.8841   5.1359e-05
enh84477     3   17248600   17249600      3       2  150064        3.965   3.6705e-05
enh84479     3   17328400   17329400      3       2  150064       4.3661   6.3241e-06
enh84480     3   17377600   17378600      3       1  150064        4.601   2.1026e-06
enh84481     3   17414300   17415300      5       3  150064       2.9876    0.0014059
enh84482     3   17473200   17474200      2       1  150064       3.6793   0.00011695
enh84484     3   17533000   17534000      1       1  150064       1.7854       0.0371
enh84487     3   17673500   17674500      3       2  150064       3.3203   0.00044954
enh84490     3   17685600   17686600      3       1  150064       4.0619   2.4342e-05
enh84492     3   17719300   17720300      4       1  150064       4.6646   1.5463e-06
enh84493     3   17780500   17781500      2       1  150064       4.6121   1.9928e-06
enh84494     3   17781300   17782300      4       1  150064       4.7449   1.0431e-06
enh84495     3   17788300   17789300      5       2  150064       4.6373   1.7649e-06
enh84497     3   17850100   17851100      1       1  150064       1.8388      0.03297
enh84498     3   17852000   17853000      4       2  150064       4.5326   2.9131e-06
enh84500     3   17882200   17883200      2       1  150064       4.1648   1.5584e-05
enh84501     3   17986500   17987500      1       1  150064       2.3048      0.01059
enh84502     3   18050200   18051200      2       1  150064       2.1008      0.01783
enh84518     3   19930000   19931000      6       2  150064        1.725     0.042268
enh84520     3   19939800   19940800      1       1  150064       2.6437       0.0041
enh84523     3   19990700   19991700      6       3  150064       2.0977     0.017964
enh84561     3   21684400   21685400      4       2  150064       1.6935     0.045183
enh84562     3   21685800   21686800      6       2  150064       2.1213     0.016947
enh84564     3   21695800   21696800      7       3  150064       2.2574     0.011991
enh84565     3   21706700   21707700      3       2  150064       2.0251     0.021429
enh84569     3   21771100   21772100      8       3  150064       1.7913      0.03662
enh84572     3   21792800   21793800      5       3  150064       1.6692     0.047534
enh84575     3   21867600   21868600      5       3  150064       1.6926     0.045264
enh84580     3   21961200   21962200     20       3  150064       2.2828     0.011221
enh84582     3   21983700   21984700      5       2  150064       1.7045     0.044146
enh84584     3   21996000   21997000      8       2  150064       2.5446    0.0054704
enh84585     3   22003400   22004400     11       3  150064       2.8033     0.002529
enh84586     3   22010000   22011000      9       4  150064       1.8151     0.034755
enh84587     3   22021200   22022200      8       3  150064       1.7908      0.03666
enh84605     3   23127100   23128100      4       2  150064       1.6746     0.047008
enh84606     3   23137100   23138100      2       1  150064       1.9492     0.025634
enh84609     3   23201000   23202000      4       2  150064       1.9902     0.023283
enh84610     3   23240000   23241000      3       1  150064       2.1069     0.017563
enh84612     3   23246200   23247200      1       1  150064       1.8886      0.02947
enh84617     3   23299300   23300300      1       1  150064       1.7464      0.04037
enh84634     3   23531600   23532600      1       1  150064       1.9515       0.0255
enh84652     3   23769900   23770900      1       1  150064       1.8874      0.02955
enh84663     3   23851000   23852000      1       1  150064       2.4976     0.006252
enh84664     3   23852600   23853600      4       2  150064       3.4433    0.0002873
enh84674     3   23989200   23990200      5       2  150064        1.698     0.044755
enh84682     3   24040300   24041300      2       1  150064       2.0099     0.022223
enh84684     3   24089200   24090200      3       2  150064       2.9405    0.0016382
enh84686     3   24128000   24129000      3       1  150064       2.3399    0.0096451
enh84687     3   24138200   24139200      2       1  150064       2.9852    0.0014169
enh84688     3   24142600   24143600      9       2  150064       3.6363   0.00013831
enh84689     3   24151500   24152500      2       1  150064       3.0365    0.0011969
enh84691     3   24164700   24165700      2       1  150064       3.1042   0.00095385
enh84693     3   24176200   24177200      5       3  150064       2.4505    0.0071332
enh84694     3   24178400   24179400      1       1  150064       3.1115    0.0009306
enh84695     3   24186300   24187300      3       2  150064       2.7284     0.003182
enh84698     3   24237200   24238200      1       1  150064       3.5675    0.0001802
enh84699     3   24254200   24255200      7       3  150064       3.1012   0.00096359
enh84715     3   24539800   24540800      3       1  150064        2.389    0.0084479
enh84720     3   24623800   24624800      2       1  150064       2.4564    0.0070178
enh84731     3   25396200   25397200      4       2  150064       2.6299     0.004271
enh84733     3   25421800   25422800      5       2  150064       1.7656     0.038729
enh84741     3   25513800   25514800      2       1  150064       2.2844     0.011173
enh84744     3   25522800   25523800      2       1  150064        1.973     0.024246
enh84751     3   25569200   25570200      5       2  150064       1.6498     0.049497
enh84760     3   25634200   25635200      2       1  150064       1.7533     0.039775
enh84765     3   25822900   25823900      2       1  150064       1.8144      0.03481
enh84773     3   25926900   25927900      2       1  150064       2.0686      0.01929
enh84828     3   28363700   28364700      1       1  150064       1.7538      0.03973
enh84842     3   28833300   28834300      2       1  150064       2.7306    0.0031614
enh84846     3   28958400   28959400      1       1  150064       2.1239      0.01684
enh84854     3   29106800   29107800      2       1  150064       1.8967     0.028931
enh84855     3   29113700   29114700      3       2  150064       2.0963      0.01803
enh84856     3   29114200   29115200      2       1  150064       1.8811     0.029979
enh84864     3   29267900   29268900      4       2  150064       2.4955    0.0062884
enh84865     3   29273900   29274900      4       2  150064       2.6079     0.004555
enh84883     3   29411500   29412500      5       3  150064       2.2257     0.013018
enh84884     3   29412400   29413400      7       4  150064       1.7281     0.041981
enh84889     3   29447400   29448400      6       2  150064       2.2667     0.011705
enh84890     3   29450600   29451600      6       3  150064       2.1043     0.017675
enh84891     3   29451300   29452300      4       2  150064       3.0084     0.001313
enh84895     3   29474000   29475000      4       2  150064       1.8562     0.031716
enh84897     3   29480100   29481100      3       2  150064       2.2587     0.011952
enh84900     3   29494800   29495800      4       2  150064       2.8451    0.0022197
enh84905     3   29555500   29556500      7       2  150064       1.8506     0.032115
enh84908     3   29596800   29597800      5       1  150064       1.8118      0.03501
enh84909     3   29606500   29607500      4       2  150064       2.1405     0.016158
enh84916     3   29724500   29725500      4       2  150064       1.8435     0.032628
enh84917     3   29728100   29729100      5       2  150064       1.9444     0.025924
enh84918     3   29732000   29733000      8       2  150064       1.9478      0.02572
enh84919     3   29735100   29736100      3       2  150064       2.1283     0.016657
enh84921     3   29798900   29799900      1       1  150064       2.6222     0.004368
enh84923     3   29805000   29806000      5       1  150064       2.9172    0.0017661
enh84927     3   29932000   29933000      4       1  150064       1.9006     0.028677
enh84929     3   29964100   29965100      3       1  150064       3.9647   3.6751e-05
enh84931     3   30013700   30014700      2       1  150064       2.7151    0.0033126
enh84932     3   30018700   30019700      1       1  150064       3.8178    6.732e-05
enh84935     3   30154300   30155300      2       1  150064       2.8283      0.00234
enh84944     3   30272100   30273100      6       3  150064       3.4222   0.00031063
enh84945     3   30274400   30275400      1       1  150064       1.7292      0.04189
enh84947     3   30302000   30303000      1       1  150064       2.8739     0.002027
enh84948     3   30304600   30305600      3       1  150064       2.5268    0.0057558
enh84950     3   30314800   30315800      5       2  150064        2.031     0.021128
enh84951     3   30323500   30324500      5       3  150064       2.4395    0.0073537
enh84952     3   30327100   30328100      4       2  150064       2.1157     0.017184
enh84954     3   30334300   30335300      4       2  150064       3.7404   9.1871e-05
enh84956     3   30356500   30357500      3       2  150064       2.1243     0.016821
enh84957     3   30360900   30361900      4       2  150064       2.3234     0.010079
enh84960     3   30391400   30392400      5       2  150064       2.0295     0.021205
enh84965     3   30412100   30413100      3       2  150064       3.1646   0.00077635
enh84966     3   30414000   30415000      4       1  150064       1.8594     0.031483
enh84971     3   30479700   30480700      5       2  150064        1.951     0.025531
enh84976     3   30515000   30516000      3       2  150064       1.7238     0.042375
enh84978     3   30527600   30528600      3       1  150064       1.7643     0.038841
enh84981     3   30543600   30544600      1       1  150064       1.6976      0.04479
enh84983     3   30557400   30558400      6       3  150064       1.8103     0.035123
enh85009     3   30706500   30707500      1       1  150064       2.8953     0.001894
enh85040     3   31118600   31119600      3       2  150064       1.8417     0.032756
enh85058     3   31363700   31364700      2       1  150064       1.6495      0.04952
enh85060     3   31401900   31402900      5       2  150064       1.6796     0.046514
enh85061     3   31403100   31404100      2       1  150064       1.6575     0.048711
enh85062     3   31405800   31406800      6       2  150064       1.7008     0.044487
enh85063     3   31411200   31412200      2       1  150064       1.7529     0.039807
enh85065     3   31446800   31447800      5       1  150064       2.2608     0.011885
enh85066     3   31448600   31449600      5       2  150064       2.3595    0.0091505
enh85067     3   31507400   31508400      2       1  150064       1.7296     0.041854
enh85068     3   31572100   31573100      3       1  150064       3.3787   0.00036418
enh85072     3   31589100   31590100      2       1  150064       2.6233    0.0043544
enh85074     3   31675600   31676600      2       1  150064       2.6739    0.0037483
enh85096     3   31975000   31976000      8       3  150064       1.9047     0.028411
enh85097     3   31977500   31978500      4       2  150064       2.4066    0.0080515
enh85099     3   31987000   31988000      3       1  150064          2.5    0.0062097
enh85105     3   32017400   32018400      3       1  150064       2.1727     0.014903
enh85106     3   32019100   32020100      5       3  150064        2.477     0.006625
enh85107     3   32020200   32021200      3       1  150064       2.4148     0.007872
enh85108     3   32023000   32024000      7       2  150064        2.122     0.016918
enh85109     3   32043800   32044800      3       2  150064       3.0943   0.00098645
enh85148     3   32656200   32657200      1       1  150064       1.8469      0.03238
enh85151     3   32744800   32745800      4       2  150064       2.4369    0.0074065
enh85156     3   32891800   32892800      2       1  150064       1.8081     0.035298
enh85172     3   33175200   33176200      3       1  150064       1.6474     0.049738
enh85185     3   33359600   33360600      2       1  150064       1.8748     0.030408
enh85191     3   33402400   33403400      2       1  150064       2.3825    0.0085989
enh85193     3   33413800   33414800      1       1  150064       3.0412     0.001178
enh85194     3   33419200   33420200      1       1  150064       2.8652     0.002084
enh85196     3   33443500   33444500      1       1  150064       2.6583     0.003927
enh85197     3   33466700   33467700      5       3  150064       2.7032    0.0034338
enh85198     3   33467600   33468600      2       1  150064       3.1168   0.00091427
enh85199     3   33471400   33472400      2       1  150064       2.2573     0.011995
enh85200     3   33473300   33474300      4       2  150064       3.2911   0.00049894
enh85201     3   33475000   33476000      6       3  150064       2.9285    0.0017031
enh85203     3   33477900   33478900      4       2  150064        3.137   0.00085329
enh85204     3   33483000   33484000      6       3  150064       2.7076    0.0033882
enh85207     3   33638400   33639400      1       1  150064       2.2307      0.01285
enh85231     3   34052900   34053900      4       1  150064       2.6965    0.0035033
enh85238     3   34717200   34718200      4       2  150064       2.2784     0.011351
enh85244     3   35464600   35465600      4       2  150064       3.5067   0.00022685
enh85247     3   35546400   35547400      6       3  150064       1.7172     0.042974
enh85249     3   35689500   35690500      1       1  150064        1.696      0.04494
enh85250     3   35693100   35694100      1       1  150064       2.1741      0.01485
enh85273     3   36566500   36567500      1       1  150064       2.1439      0.01602
enh85274     3   36583600   36584600      3       1  150064       1.8616      0.03133
enh85283     3   36855400   36856400      5       3  150064       5.3635   4.0804e-08
enh85284     3   36868800   36869800      2       1  150064       3.9641   3.6832e-05
enh85285     3   36934200   36935200      4       2  150064       3.0456     0.001161
enh85286     3   36949800   36950800      1       1  150064       2.8166     0.002427
enh85289     3   36978600   36979600      4       1  150064       3.2021   0.00068225
enh85291     3   36999200   37000200      1       1  150064       2.6176     0.004428
enh85292     3   37011000   37012000      2       1  150064       2.8671     0.002071
enh85294     3   37071700   37072700      2       1  150064       2.8235    0.0023755
enh85295     3   37094300   37095300      2       1  150064       2.7405    0.0030672
enh85296     3   37096100   37097100      3       1  150064       2.6126    0.0044934
enh85297     3   37114900   37115900      1       1  150064       2.9017     0.001856
enh85298     3   37117000   37118000      2       1  150064       2.2239     0.013076
enh85300     3   37137800   37138800      1       1  150064       2.9884     0.001402
enh85301     3   37150300   37151300      3       2  150064       1.9031     0.028515
enh85302     3   37152000   37153000      2       1  150064       2.8084    0.0024896
enh85305     3   37156300   37157300      1       1  150064       3.0861     0.001014
enh85307     3   37204400   37205400      3       1  150064       3.0441    0.0011669
enh85308     3   37211700   37212700      1       1  150064       3.0838     0.001022
enh85309     3   37214500   37215500      2       1  150064       2.0011     0.022689
enh85311     3   37220600   37221600      5       3  150064       2.2979     0.010784
enh85312     3   37224400   37225400      4       2  150064       2.4973    0.0062576
enh85317     3   37254400   37255400      2       1  150064       2.1823     0.014545
enh85318     3   37262700   37263700      1       1  150064        2.913      0.00179
enh85319     3   37264400   37265400      2       1  150064       2.0467     0.020342
enh85323     3   37290000   37291000      1       1  150064       1.7628      0.03897
enh85327     3   37328800   37329800      4       2  150064       1.8577     0.031607
enh85328     3   37331900   37332900      5       2  150064       1.6897     0.045542
enh85331     3   37365800   37366800      1       1  150064       1.9351      0.02649
enh85333     3   37534200   37535200      1       1  150064        1.971      0.02436
enh85334     3   37552600   37553600      2       1  150064       2.0508     0.020145
enh85335     3   37579300   37580300      6       2  150064       2.1543     0.015607
enh85337     3   37645300   37646300      2       1  150064       1.7144     0.043231
enh85341     3   37823700   37824700      2       1  150064       3.6248   0.00014461
enh85349     3   37944900   37945900      3       1  150064       3.8725   5.3871e-05
enh85352     3   37948900   37949900      3       2  150064       2.0896     0.018327
enh85353     3   37950600   37951600      2       1  150064       3.6389   0.00013692
enh85354     3   37952100   37953100      4       1  150064       3.5504    0.0001923
enh85355     3   37960800   37961800      4       2  150064       1.7385     0.041061
enh85357     3   37963200   37964200      2       1  150064       3.6835     0.000115
enh85358     3   37965100   37966100      3       1  150064       2.5391    0.0055573
enh85359     3   37966700   37967700      4       2  150064        2.443    0.0072824
enh85360     3   37975300   37976300      1       1  150064       3.7389     9.24e-05
enh85361     3   37977500   37978500      2       1  150064       3.6058    0.0001556
enh85364     3   37987000   37988000      3       2  150064       2.8174    0.0024209
enh85365     3   37988100   37989100      1       1  150064       3.9365    4.134e-05
enh85367     3   37997900   37998900      2       1  150064       2.0516     0.020107
enh85370     3   38015300   38016300      2       1  150064       1.8799     0.030058
enh85400     3   38445300   38446300      2       1  150064       2.8717    0.0020412
enh85402     3   38497100   38498100      2       1  150064       2.9229    0.0017341
enh85404     3   38499800   38500800      3       2  150064       2.6357    0.0041986
enh85405     3   38501700   38502700      1       1  150064       3.2383    0.0006013
enh85407     3   38536700   38537700      4       2  150064       2.8552    0.0021503
enh85409     3   38540400   38541400      3       1  150064       3.1794    0.0007378
enh85412     3   38565400   38566400      3       2  150064       1.8969     0.028919
enh85414     3   38577600   38578600      3       1  150064       3.4084   0.00032672
enh85416     3   38589600   38590600      1       1  150064       3.2215    0.0006375
enh85417     3   38603000   38604000      1       1  150064        3.249    0.0005791
enh85418     3   38621200   38622200      2       1  150064       1.8995     0.028748
enh85420     3   38675100   38676100      1       1  150064        2.288      0.01107
enh85435     3   39149600   39150600      8       4  150064       2.0115     0.022138
enh85609     3   42202500   42203500      1       1  150064       1.7506      0.04001
enh85610     3   42206100   42207100      3       1  150064        2.118     0.017088
enh85611     3   42217600   42218600      3       2  150064       2.5686    0.0051049
enh85612     3   42220200   42221200      5       2  150064       2.7289    0.0031772
enh85613     3   42221300   42222300      4       2  150064       2.7444    0.0030315
enh85614     3   42225100   42226100      4       2  150064       2.3803    0.0086498
enh85615     3   42233800   42234800      6       2  150064       2.4383    0.0073782
enh85616     3   42237200   42238200      4       1  150064       2.4661    0.0068301
enh85617     3   42251900   42252900      2       1  150064       1.7624     0.039003
enh85622     3   42288800   42289800      2       1  150064       1.7321     0.041624
enh85625     3   42417400   42418400      4       1  150064       2.5323    0.0056658
enh85640     3   42692700   42693700      2       1  150064       2.1973     0.013999
enh85676     3   43213000   43214000      2       1  150064        1.814     0.034838
enh85690     3   43358700   43359700      2       1  150064       1.7782     0.037685
enh85691     3   43368200   43369200      2       1  150064       2.3457    0.0094948
enh85693     3   43386700   43387700      2       1  150064       1.8421      0.03273
enh85696     3   43404700   43405700      4       2  150064       1.9069     0.028268
enh85701     3   43435300   43436300      3       2  150064       2.4605    0.0069373
enh85702     3   43440000   43441000      1       1  150064       1.7372      0.04118
enh85704     3   43464500   43465500      2       1  150064       1.8625     0.031267
enh85718     3   43688400   43689400      2       1  150064       2.1929     0.014158
enh85719     3   43731200   43732200      3       2  150064       2.5688     0.005103
enh85721     3   43737200   43738200      4       2  150064       2.3239     0.010065
enh85723     3   43764000   43765000      3       1  150064       2.8491    0.0021923
enh85724     3   43768900   43769900      7       2  150064       3.5518   0.00019129
enh85726     3   43778100   43779100      1       1  150064       3.6714    0.0001206
enh85729     3   43795300   43796300      4       2  150064       3.3299   0.00043445
enh85730     3   43800200   43801200      2       1  150064       2.1932     0.014145
enh85731     3   43806800   43807800      4       2  150064        2.036     0.020873
enh85733     3   43811800   43812800      1       1  150064       1.6469      0.04979
enh85738     3   43897000   43898000      3       1  150064       2.0593     0.019733
enh85757     3   44110600   44111600      3       2  150064       1.8397     0.032907
enh85765     3   44240000   44241000      4       2  150064       2.1694     0.015025
enh85766     3   44264500   44265500      3       1  150064       2.1857     0.014418
enh85771     3   44396700   44397700      3       1  150064       2.9899    0.0013954
enh85774     3   44513100   44514100      2       1  150064       3.0276    0.0012327
enh85779     3   44597500   44598500      1       1  150064       3.0287     0.001228
enh85819     3   45126400   45127400      2       1  150064       2.5509    0.0053718
enh85823     3   45153900   45154900      3       2  150064        2.873    0.0020328
enh85824     3   45155000   45156000      6       3  150064       2.3941    0.0083298
enh85828     3   45180400   45181400      7       4  150064       2.1191      0.01704
enh85838     3   45257000   45258000      2       1  150064       1.9851     0.023566
enh85840     3   45315000   45316000      3       2  150064       3.7135   0.00010222
enh85852     3   45527400   45528400      4       2  150064       1.8469     0.032378
enh85867     3   45642400   45643400      1       1  150064       1.7549      0.03964
enh85924     3   46104200   46105200      2       1  150064       1.8849     0.029721
enh85958     3   46593100   46594100      9       4  150064       1.7635     0.038906
enh86035     3   47436700   47437700      1       1  150064       1.6514      0.04933
enh86052     3   47710600   47711600      1       1  150064       2.1641      0.01523
enh86061     3   47931900   47932900      2       1  150064       1.8561     0.031721
enh86062     3   47937000   47938000      1       1  150064       1.9073      0.02824
enh86072     3   48064300   48065300      1       1  150064       1.8167      0.03463
enh86081     3   48099200   48100200      1       1  150064        1.666      0.04786
enh86085     3   48118700   48119700      1       1  150064        1.742      0.04075
enh86091     3   48166300   48167300      1       1  150064       1.8551      0.03179
enh86093     3   48172500   48173500      2       1  150064       2.2815      0.01126
enh86094     3   48181400   48182400      1       1  150064       2.0727       0.0191
enh86095     3   48192900   48193900      5       1  150064       2.0903     0.018296
enh86097     3   48273900   48274900      2       1  150064       2.8184    0.0024135
enh86098     3   48281600   48282600      3       1  150064       2.1688     0.015048
enh86102     3   48325000   48326000      1       1  150064       2.3335      0.00981
enh86103     3   48326000   48327000      1       1  150064       2.3222      0.01011
enh86104     3   48343400   48344400      4       1  150064        1.983     0.023681
enh86136     3   48670800   48671800      2       1  150064       2.3217     0.010125
enh86138     3   48693700   48694700      1       1  150064        2.472     0.006718
enh86143     3   48730000   48731000      2       1  150064       2.2037     0.013774
enh86144     3   48733200   48734200      2       1  150064       1.9281     0.026919
enh86145     3   48737700   48738700      3       1  150064       2.1449      0.01598
enh86146     3   48745600   48746600      2       1  150064       1.6997     0.044593
enh86147     3   48751900   48752900      1       1  150064       2.2268      0.01298
enh86150     3   48777400   48778400      1       1  150064        1.712      0.04345
enh86156     3   48863800   48864800      1       1  150064        1.765      0.03878
enh86171     3   49004500   49005500      1       1  150064       1.8945      0.02908
enh86190     3   49210600   49211600      3       2  150064       1.7443     0.040553
enh86193     3   49275700   49276700      5       2  150064       1.7737     0.038055
enh86194     3   49285800   49286800      3       2  150064       1.9876     0.023429
enh86199     3   49334400   49335400      4       2  150064       1.8961     0.028972
enh86201     3   49378200   49379200      3       1  150064       1.7785     0.037657
enh86208     3   49414400   49415400      3       2  150064       1.8462     0.032433
enh86211     3   49425200   49426200      1       1  150064       2.3171      0.01025
enh86216     3   49458800   49459800      3       1  150064       2.1882     0.014328
enh86217     3   49465400   49466400      2       1  150064       2.3632    0.0090586
enh86218     3   49467200   49468200      1       1  150064        2.313      0.01036
enh86221     3   49497600   49498600      1       1  150064       2.1711      0.01496
enh86246     3   49736100   49737100      2       1  150064       2.2933     0.010915
enh86250     3   49783100   49784100      2       1  150064       1.7009     0.044481
enh86253     3   49821800   49822800      1       1  150064       2.3219      0.01012
enh86257     3   49842400   49843400      1       1  150064        1.884      0.02978
enh86260     3   49937900   49938900      1       1  150064       2.8215      0.00239
enh86261     3   49942900   49943900      2       1  150064       1.6838     0.046107
enh86265     3   49965200   49966200      3       2  150064       1.7315      0.04168
enh86266     3   49967700   49968700      1       1  150064       3.0538      0.00113
enh86268     3   50003800   50004800      1       1  150064       3.0519     0.001137
enh86269     3   50008600   50009600      2       1  150064       2.5866    0.0048468
enh86270     3   50009900   50010900      1       1  150064       1.6747        0.047
enh86272     3   50040900   50041900      2       1  150064       3.4014   0.00033515
enh86273     3   50046000   50047000      4       2  150064       2.4466    0.0072101
enh86274     3   50065300   50066300      1       1  150064       2.1054      0.01763
enh86275     3   50087500   50088500      5       3  150064       2.5474     0.005427
enh86277     3   50128200   50129200      3       1  150064       2.8328    0.0023068
enh86283     3   50202500   50203500      4       2  150064       2.1295     0.016605
enh86284     3   50207800   50208800      3       2  150064       1.8383     0.033008
enh86287     3   50249300   50250300      1       1  150064        3.317     0.000455
enh86292     3   50267800   50268800      1       1  150064       2.4402     0.007339
enh86299     3   50291700   50292700      4       2  150064       3.0069    0.0013198
enh86325     3   50480200   50481200      2       1  150064       2.4453    0.0072371
enh86329     3   50552200   50553200      2       1  150064        2.688    0.0035943
enh86354     3   51320400   51321400      1       1  150064       2.5272     0.005749
enh86356     3   51376400   51377400      2       1  150064       1.8869     0.029588
enh86359     3   51409400   51410400      2       1  150064       2.2131     0.013446
enh86363     3   51425200   51426200      2       1  150064       2.0497     0.020197
enh86366     3   51521000   51522000      2       1  150064       1.9161     0.027679
enh86367     3   51532000   51533000      2       1  150064       1.8601     0.031432
enh86372     3   51593300   51594300      2       1  150064       3.1575   0.00079559
enh86376     3   51655100   51656100      1       1  150064       1.7551      0.03962
enh86379     3   51707200   51708200      2       1  150064       1.8649     0.031095
enh86412     3   52142700   52143700      3       1  150064       2.0685     0.019296
enh86421     3   52205500   52206500      1       1  150064       2.2203       0.0132
enh86424     3   52230000   52231000      2       1  150064       3.5017   0.00023113
enh86425     3   52233200   52234200      1       1  150064       3.9421    4.039e-05
enh86431     3   52287200   52288200      2       1  150064       5.4157   3.0521e-08
enh86433     3   52305100   52306100      3       2  150064       4.4495   4.3037e-06
enh86434     3   52309100   52310100      4       2  150064       1.9093     0.028112
enh86439     3   52348200   52349200      2       1  150064       2.8812     0.001981
enh86447     3   52466400   52467400      3       2  150064        4.138   1.7518e-05
enh86448     3   52467300   52468300      3       2  150064       2.2348     0.012717
enh86451     3   52487800   52488800      3       2  150064       3.1092   0.00093793
enh86452     3   52491200   52492200      3       2  150064       3.2098   0.00066409
enh86457     3   52532200   52533200      1       1  150064       3.8262    6.506e-05
enh86458     3   52540900   52541900      1       1  150064        4.988     3.05e-07
enh86459     3   52564400   52565400      3       1  150064       3.3555   0.00039616
enh86460     3   52568600   52569600      3       2  150064       4.5318   2.9247e-06
enh86462     3   52572100   52573100      3       1  150064       3.9099   4.6163e-05
enh86463     3   52572900   52573900      4       2  150064       4.1864   1.4171e-05
enh86465     3   52589200   52590200      2       1  150064       3.1202   0.00090362
enh86466     3   52603800   52604800      1       1  150064       4.7159    1.203e-06
enh86467     3   52640500   52641500      1       1  150064        4.617    1.947e-06
enh86468     3   52683500   52684500      4       2  150064       4.8697   5.5886e-07
enh86469     3   52702800   52703800      2       1  150064       4.4689   3.9308e-06
enh86471     3   52705900   52706900      2       1  150064       4.3622   6.4385e-06
enh86475     3   52716100   52717100      3       2  150064       4.2563   1.0391e-05
enh86476     3   52717500   52718500      2       1  150064       4.4416   4.4639e-06
enh86477     3   52722100   52723100      2       1  150064       4.9234   4.2524e-07
enh86478     3   52727000   52728000      2       1  150064       4.2097   1.2786e-05
enh86479     3   52728600   52729600      1       1  150064       4.9168    4.399e-07
enh86480     3   52731000   52732000      3       1  150064       4.3841   5.8224e-06
enh86482     3   52803000   52804000      1       1  150064       5.0609    2.086e-07
enh86484     3   52827100   52828100      2       1  150064       4.5645   2.5031e-06
enh86485     3   52828200   52829200      1       1  150064       5.0643    2.049e-07
enh86488     3   52861200   52862200      4       1  150064       5.0249   2.5181e-07
enh86490     3   52869400   52870400      3       2  150064        5.251   7.5629e-08
enh86492     3   52877900   52878900      1       1  150064       5.6423    8.392e-09
enh86493     3   52882400   52883400      2       1  150064       4.9173   4.3883e-07
enh86494     3   52907400   52908400      1       1  150064       5.6131    9.939e-09
enh86495     3   52925000   52926000      1       1  150064       4.9932    2.969e-07
enh86498     3   52931800   52932800      2       1  150064        4.483   3.6795e-06
enh86499     3   52968400   52969400      2       1  150064       5.4771   2.1615e-08
enh86501     3   53074000   53075000      3       1  150064        3.124   0.00089216
enh86502     3   53105900   53106900      3       1  150064       1.8597     0.031461
enh86504     3   53117700   53118700      2       1  150064       2.4634     0.006881
enh86506     3   53137600   53138600      1       1  150064       2.8338       0.0023
enh86512     3   53174400   53175400      1       1  150064       5.8968    1.853e-09
enh86513     3   53184000   53185000      2       1  150064       1.7249     0.042276
enh86523     3   53230000   53231000      4       2  150064       3.2444    0.0005884
enh86525     3   53269200   53270200     10       2  150064       2.3096     0.010455
enh86526     3   53270900   53271900      6       2  150064       2.1135      0.01728
enh86527     3   53272600   53273600      7       2  150064       4.1073   2.0016e-05
enh86528     3   53276000   53277000      5       1  150064       2.0879     0.018403
enh86529     3   53284900   53285900      3       2  150064       3.1891    0.0007136
enh86531     3   53293000   53294000      5       2  150064       4.0014   3.1484e-05
enh86533     3   53303100   53304100      2       1  150064       1.7912     0.036629
enh86535     3   53320900   53321900      2       1  150064       2.2325     0.012791
enh86538     3   53357900   53358900      2       1  150064       1.8425     0.032701
enh86550     3   53913800   53914800      1       1  150064       2.2603       0.0119
enh86552     3   53923700   53924700      2       1  150064       1.9728     0.024257
enh86582     3   55108500   55109500      4       1  150064       2.7734    0.0027739
enh86591     3   55214100   55215100      3       1  150064       2.0925     0.018199
enh86611     3   55450100   55451100      2       1  150064       1.9065     0.028296
enh86638     3   56120000   56121000      1       1  150064       2.8109      0.00247
enh86639     3   56153400   56154400      3       1  150064        2.311     0.010416
enh86646     3   56324400   56325400      1       1  150064       2.3913     0.008394
enh86648     3   56357600   56358600      1       1  150064       1.8939      0.02912
enh86653     3   56726600   56727600      7       2  150064       1.8243     0.034054
enh86667     3   56849400   56850400      4       2  150064       2.0014     0.022677
enh86668     3   56869500   56870500      3       1  150064       2.2062     0.013686
enh86669     3   56873600   56874600      3       1  150064       2.7889    0.0026446
enh86670     3   56879400   56880400      1       1  150064       2.1635      0.01525
enh86672     3   56889700   56890700      2       1  150064         1.66     0.048452
enh86771     3   58116600   58117600      3       1  150064       2.1092     0.017462
enh86773     3   58149900   58150900      2       1  150064       1.8904      0.02935
enh86775     3   58160900   58161900      4       2  150064       2.6702    0.0037904
enh86777     3   58163600   58164600     11       2  150064       1.8072     0.035367
enh86794     3   58371400   58372400      4       2  150064       1.9003     0.028698
enh86795     3   58376700   58377700      4       2  150064       2.1425     0.016075
enh86796     3   58389900   58390900      6       2  150064       2.3311    0.0098732
enh86797     3   58399900   58400900      2       1  150064       1.8105     0.035106
enh86798     3   58405400   58406400      5       1  150064       2.2201     0.013206
enh86799     3   58417700   58418700      2       1  150064       2.2582     0.011967
enh86801     3   58425900   58426900      5       3  150064       1.9692     0.024466
enh86803     3   58456600   58457600      2       1  150064       2.2212     0.013169
enh86804     3   58460700   58461700      2       1  150064       2.0264      0.02136
enh86805     3   58469600   58470600      1       1  150064       2.4373     0.007399
enh86851     3   59411400   59412400      9       2  150064       1.7329     0.041555
enh86852     3   59437000   59438000     10       2  150064        1.937     0.026371
enh86857     3   59525800   59526800      3       1  150064       3.1024   0.00095994
enh86859     3   59545100   59546100      4       2  150064       1.7532     0.039782
enh86866     3   59639700   59640700      4       2  150064       2.2378     0.012618
enh86869     3   59744600   59745600     10       4  150064         2.32     0.010171
enh86884     3   60050300   60051300     12       2  150064       1.8235     0.034116
enh86885     3   60286800   60287800      1       1  150064       3.6921    0.0001112
enh86886     3   60289400   60290400      6       3  150064       5.5916   1.1251e-08
enh86896     3   60706700   60707700      2       1  150064       1.7656     0.038735
enh86903     3   61235700   61236700      2       1  150064       2.7964    0.0025835
enh86904     3   61237600   61238600      4       2  150064       1.7454     0.040454
enh86945     3   61827000   61828000      3       1  150064       1.7369     0.041207
enh86946     3   61833800   61834800      4       1  150064       2.2022     0.013826
enh86947     3   61841000   61842000      2       1  150064       2.8095    0.0024807
enh86948     3   61850300   61851300      3       1  150064       1.6858     0.045922
enh86955     3   61902500   61903500      1       1  150064       1.8039      0.03562
enh86969     3   62051900   62052900      3       1  150064       2.9548    0.0015644
enh86970     3   62082600   62083600      2       1  150064        1.799     0.036011
enh86971     3   62084100   62085100      4       2  150064       2.1226     0.016893
enh86972     3   62085600   62086600      3       2  150064       2.7729    0.0027782
enh86973     3   62095300   62096300      7       2  150064       1.9881     0.023402
enh86982     3   62146700   62147700      2       1  150064       2.0078      0.02233
enh87001     3   62672200   62673200      2       1  150064       1.9158     0.027698
enh87002     3   62689000   62690000      9       2  150064       2.5523    0.0053504
enh87018     3   63748100   63749100      3       1  150064       3.5031   0.00022991
enh87020     3   63842600   63843600      3       2  150064       4.9612   3.5026e-07
enh87021     3   63855600   63856600      1       1  150064       2.5298     0.005706
enh87025     3   63881200   63882200      1       1  150064       3.1377    0.0008513
enh87026     3   63882100   63883100      2       1  150064       2.1238     0.016843
enh87029     3   63896200   63897200      4       2  150064       2.3692    0.0089141
enh87030     3   63899500   63900500      1       1  150064       5.1478    1.318e-07
enh87031     3   63903500   63904500      2       1  150064       4.6483   1.6731e-06
enh87032     3   63913000   63914000      2       1  150064       3.1341   0.00086204
enh87034     3   63919500   63920500      1       1  150064       2.6535     0.003983
enh87035     3   63925700   63926700      3       2  150064       4.6544   1.6249e-06
enh87040     3   63946500   63947500      1       1  150064       2.7057     0.003408
enh87042     3   63950100   63951100      4       2  150064       2.9428    0.0016261
enh87043     3   63951400   63952400      2       1  150064       4.1676   1.5389e-05
enh87050     3   63994000   63995000      5       3  150064        5.228   8.5684e-08
enh87051     3   63997200   63998200      4       2  150064       3.2143   0.00065381
enh87052     3   64002600   64003600      4       1  150064       3.0768    0.0010462
enh87053     3   64006400   64007400      4       2  150064       1.9426     0.026032
enh87054     3   64007000   64008000      3       2  150064       2.3156     0.010291
enh87056     3   64016000   64017000      4       2  150064       1.7161      0.04307
enh87058     3   64017400   64018400      2       1  150064          2.2     0.013905
enh87060     3   64033400   64034400      1       1  150064        2.156      0.01554
enh87063     3   64044900   64045900      1       1  150064        1.965      0.02471
enh87067     3   64080000   64081000      1       1  150064       1.8178      0.03455
enh87071     3   64122500   64123500      5       2  150064       1.7636     0.038904
enh87075     3   64127300   64128300      3       1  150064       1.8395      0.03292
enh87077     3   64130200   64131200      3       2  150064       1.7317     0.041663
enh87078     3   64135600   64136600      5       3  150064       2.9951     0.001372
enh87083     3   64161700   64162700      5       3  150064       2.3617    0.0090953
enh87084     3   64170800   64171800      4       2  150064       2.8996     0.001868
enh87085     3   64174600   64175600      3       2  150064        3.743    9.092e-05
enh87086     3   64176100   64177100      7       3  150064       2.2291     0.012905
enh87093     3   64200300   64201300      2       1  150064       2.0011     0.022691
enh87094     3   64201400   64202400      5       3  150064       2.6926    0.0035452
enh87096     3   64204800   64205800      5       3  150064        1.843     0.032667
enh87099     3   64224700   64225700      4       2  150064       2.4588    0.0069698
enh87100     3   64242600   64243600      3       2  150064       2.8856    0.0019532
enh87103     3   64249300   64250300      3       2  150064       2.6781    0.0037023
enh87116     3   64354000   64355000      4       2  150064       2.0589     0.019751
enh87121     3   64403200   64404200      4       2  150064        2.592    0.0047704
enh87122     3   64412700   64413700      3       2  150064       2.3227     0.010098
enh87126     3   64446000   64447000      4       2  150064       1.9387     0.026269
enh87173     3   65604800   65605800      5       2  150064       1.8333     0.033382
enh87190     3   65800300   65801300      8       2  150064       1.7006     0.044512
enh87198     3   65868500   65869500      7       2  150064       1.9433     0.025992
enh87219     3   65983500   65984500      4       2  150064       1.6736     0.047109
enh87231     3   66081100   66082100      2       1  150064       1.9798     0.023862
enh87269     3   66531500   66532500      1       1  150064       1.7962      0.03623
enh87287     3   67068600   67069600      3       2  150064       1.8182      0.03452
enh87290     3   67432800   67433800      8       3  150064       2.4062    0.0080598
enh87298     3   67655400   67656400      7       1  150064       2.6603    0.0039036
enh87299     3   67660700   67661700      9       1  150064       2.7459    0.0030174
enh87301     3   67685700   67686700      3       1  150064       1.7835     0.037251
enh87303     3   67696600   67697600      4       1  150064       1.9975     0.022888
enh87304     3   67697600   67698600      3       1  150064       2.0442     0.020466
enh87305     3   67699400   67700400      4       2  150064       2.3395    0.0096546
enh87306     3   67703000   67704000      4       1  150064       2.1242     0.016827
enh87311     3   69059400   69060400      3       2  150064       1.7862     0.037036
enh87342     3   69355500   69356500      3       2  150064       2.7642    0.0028529
enh87343     3   69375000   69376000      3       2  150064       2.8601    0.0021175
enh87345     3   69405900   69406900      8       3  150064       1.9715     0.024336
enh87346     3   69413100   69414100      9       2  150064        2.839    0.0022631
enh87347     3   69417400   69418400      9       1  150064       3.0057    0.0013247
enh87350     3   69437200   69438200      5       2  150064       3.3612   0.00038801
enh87353     3   69469700   69470700      3       2  150064       2.3952    0.0083052
enh87354     3   69482700   69483700      4       1  150064       1.9613     0.024924
enh87363     3   69797000   69798000      3       1  150064       3.3623   0.00038646
enh87364     3   69811900   69812900      1       1  150064       3.0159     0.001281
enh87365     3   69820100   69821100      1       1  150064       3.3429    0.0004145
enh87366     3   69825800   69826800      1       1  150064       3.3402    0.0004186
enh87367     3   69834800   69835800      1       1  150064       3.2866     0.000507
enh87368     3   69840000   69841000      2       1  150064       3.6867   0.00011358
enh87370     3   69871100   69872100      3       2  150064        3.512   0.00022235
enh87371     3   69887400   69888400      5       2  150064       2.7303    0.0031637
enh87372     3   69904500   69905500      1       1  150064       3.2983    0.0004863
enh87375     3   69939000   69940000      2       1  150064       2.3305    0.0098893
enh87379     3   70520600   70521600      4       2  150064       1.8353     0.033227
enh87382     3   70784800   70785800      1       1  150064       1.7541      0.03971
enh87383     3   70820000   70821000      1       1  150064         2.38     0.008657
enh87384     3   70852400   70853400      4       1  150064       3.4287    0.0003032
enh87386     3   70861400   70862400      1       1  150064       2.1434      0.01604
enh87388     3   70879700   70880700      1       1  150064       2.1187      0.01706
enh87389     3   70889300   70890300      5       1  150064        1.675     0.046965
enh87391     3   70902600   70903600      3       2  150064       2.1184     0.017072
enh87399     3   71032400   71033400      1       1  150064       1.8091      0.03522
enh87414     3   71117000   71118000      1       1  150064       1.7854       0.0371
enh87417     3   71121700   71122700      1       1  150064       1.7424      0.04072
enh87418     3   71124700   71125700      1       1  150064       2.1439      0.01602
enh87419     3   71127400   71128400      5       1  150064       1.9644      0.02474
enh87420     3   71132800   71133800      1       1  150064       2.0983      0.01794
enh87423     3   71148900   71149900      1       1  150064       1.7816      0.03741
enh87426     3   71166200   71167200      1       1  150064       3.1354    0.0008581
enh87427     3   71168100   71169100      1       1  150064       1.7172      0.04297
enh87429     3   71180300   71181300      1       1  150064       1.7229      0.04245
enh87442     3   71247200   71248200      4       2  150064       1.8264     0.033894
enh87444     3   71255400   71256400      2       1  150064       4.2901    8.931e-06
enh87445     3   71257400   71258400      2       1  150064       1.7361     0.041276
enh87448     3   71288700   71289700      2       1  150064       3.6057   0.00015566
enh87449     3   71294100   71295100      3       1  150064       1.9355     0.026462
enh87455     3   71355000   71356000      2       1  150064       2.3747    0.0087808
enh87457     3   71359900   71360900      3       2  150064       2.1762     0.014769
enh87458     3   71366600   71367600      1       1  150064       1.8233      0.03413
enh87459     3   71390700   71391700      3       1  150064       3.1869   0.00071897
enh87467     3   71474600   71475600      2       1  150064       1.7318     0.041655
enh87473     3   71496800   71497800      1       1  150064       1.8728      0.03055
enh87474     3   71505500   71506500      3       1  150064       2.4465    0.0072122
enh87477     3   71517500   71518500      3       1  150064       3.5408   0.00019947
enh87478     3   71544100   71545100      2       1  150064       4.3418   7.0648e-06
enh87479     3   71545800   71546800      5       1  150064       2.4894    0.0063985
enh87480     3   71546600   71547600      4       1  150064       3.6774   0.00011782
enh87481     3   71547700   71548700      2       1  150064       2.5321    0.0056698
enh87482     3   71551500   71552500      5       2  150064       4.7648   9.4506e-07
enh87483     3   71553900   71554900      2       1  150064       3.9255    4.327e-05
enh87485     3   71563400   71564400      3       1  150064       4.7037   1.2777e-06
enh87486     3   71571100   71572100      5       1  150064       4.6774   1.4524e-06
enh87487     3   71572800   71573800      1       1  150064       2.6649     0.003851
enh87488     3   71581700   71582700      3       2  150064       3.6914   0.00011151
enh87489     3   71585600   71586600      2       1  150064       3.1861   0.00072098
enh87490     3   71590200   71591200      3       2  150064       2.0609     0.019657
enh87491     3   71592200   71593200      1       1  150064       3.4803    0.0002504
enh87493     3   71608200   71609200      3       1  150064       2.3828    0.0085908
enh87496     3   71636100   71637100      1       1  150064       3.3249    0.0004422
enh87497     3   71648300   71649300      1       1  150064         3.43    0.0003018
enh87498     3   71650800   71651800      2       1  150064       2.7169    0.0032945
enh87528     3   72235000   72236000      5       2  150064       2.0673     0.019352
enh87554     3   72486700   72487700      1       1  150064       1.8821      0.02991
enh87558     3   72531200   72532200      4       1  150064       1.9651     0.024701
enh87563     3   72569500   72570500      2       1  150064       1.9664     0.024624
enh87574     3   72894200   72895200      1       1  150064       1.8205      0.03434
enh87586     3   73040200   73041200      4       2  150064       1.9838      0.02364
enh87588     3   73050200   73051200      7       2  150064       1.8969     0.028919
enh87589     3   73050900   73051900      5       1  150064       1.9259     0.027059
enh87590     3   73057300   73058300      9       2  150064       2.0777     0.018869
enh87594     3   73080500   73081500      1       1  150064       1.8203      0.03436
enh87596     3   73090400   73091400      4       2  150064        1.948     0.025707
enh87597     3   73104800   73105800      1       1  150064       1.6871      0.04579
enh87599     3   73110300   73111300      3       2  150064        1.663     0.048154
enh87644     3   73667500   73668500      2       1  150064       1.7881     0.036884
enh87645     3   73675400   73676400      1       1  150064       2.1507      0.01575
enh87652     3   73759200   73760200      3       2  150064       2.4505    0.0071325
enh87685     3   75865500   75866500      2       1  150064       1.9126     0.027898
enh87728     3   79920500   79921500      3       2  150064        2.706    0.0034048
enh87730     3   81264800   81265800      3       2  150064       1.9044     0.028428
enh87731     3   81265400   81266400      4       1  150064        1.746     0.040407
enh87737     3   81514200   81515200      2       1  150064       1.7656     0.038733
enh87739     3   81540700   81541700      2       1  150064       1.6955     0.044991
enh87742     3   81594200   81595200      1       1  150064       1.6889      0.04562
enh87746     3   81742200   81743200      3       2  150064       1.7575      0.03942
enh87753     3   81784800   81785800      2       1  150064       2.0243      0.02147
enh87763     3   81818000   81819000      1       1  150064        1.984      0.02363
enh87828     3   87335500   87336500      1       1  150064       1.8647      0.03111
enh87844     3   88762300   88763300      4       1  150064       1.8206     0.034331
enh87855     3   89156000   89157000      3       2  150064       1.9893     0.023333
enh87879     3   93562400   93563400      3       2  150064       2.3644    0.0090301
enh87891     3   93964600   93965600      1       1  150064       2.1978      0.01398
enh87893     3   94012800   94013800      4       2  150064       1.6849        0.046
enh87899     3   95038100   95039100      3       1  150064       1.8868     0.029592
enh87900     3   95641600   95642600      2       1  150064       2.1384     0.016243
enh87902     3   97484100   97485100      1       1  150064       2.5832     0.004895
enh87910     3   97620200   97621200      2       1  150064       1.6937      0.04516
enh87980     3   99203100   99204100      7       2  150064       1.8657     0.031041
enh88009     3   99389000   99390000      3       1  150064       1.9327     0.026637
enh88010     3   99392900   99393900      1       1  150064       2.1444        0.016
enh88011     3   99396200   99397200      3       1  150064       2.1335     0.016443
enh88012     3   99397400   99398400      2       1  150064        1.674     0.047069
enh88016     3   99418800   99419800      2       1  150064       1.8588     0.031527
enh88018     3   99426100   99427100      1       1  150064       2.6499     0.004026
enh88019     3   99432200   99433200      2       1  150064       2.4835    0.0065042
enh88021     3   99439800   99440800      3       1  150064       2.6473    0.0040564
enh88023     3   99466400   99467400      2       1  150064       2.1725     0.014908
enh88024     3   99470700   99471700      4       2  150064       1.9688     0.024488
enh88031     3   99493200   99494200      3       1  150064       2.4961     0.006278
enh88032     3   99495200   99496200      4       2  150064       1.8677     0.030898
enh88147     3  100555100  100556100      3       2  150064       2.0641     0.019504
enh88154     3  100611900  100612900      4       1  150064       1.8106     0.035099
enh88258     3  101771900  101772900      1       1  150064       1.9742      0.02418
enh88278     3  102073400  102074400      1       1  150064       1.6536       0.0491
enh88297     3  104670800  104671800      5       2  150064       1.6867     0.045833
enh88300     3  104993500  104994500      3       2  150064       2.2729     0.011516
enh88302     3  105070200  105071200      5       2  150064       2.2446     0.012397
enh88305     3  105081500  105082500      4       2  150064       1.9458     0.025839
enh88313     3  105136300  105137300      3       1  150064       1.8799     0.030064
enh88319     3  105213400  105214400      1       1  150064       1.8111      0.03506
enh88321     3  105229700  105230700      4       2  150064       1.9772     0.024008
enh88324     3  105252300  105253300      6       3  150064         1.75     0.040059
enh88327     3  105272500  105273500      1       1  150064       2.0351      0.02092
enh88352     3  105520000  105521000      3       2  150064       1.6722     0.047238
enh88353     3  105520600  105521600      4       2  150064        1.708     0.043815
enh88354     3  105524600  105525600      5       2  150064       2.9053    0.0018343
enh88355     3  105527900  105528900      3       2  150064       2.0647     0.019475
enh88356     3  105529800  105530800      2       1  150064       1.6827     0.046218
enh88359     3  105541900  105542900      1       1  150064       1.7223      0.04251
enh88408     3  106066900  106067900      1       1  150064       1.9372      0.02636
enh88409     3  106143600  106144600      6       1  150064       2.0983     0.017941
enh88418     3  106335300  106336300      1       1  150064       2.2138      0.01342
enh88465     3  106981600  106982600      4       2  150064       2.1689     0.015046
enh88480     3  107360300  107361300      2       1  150064       2.6226     0.004363
enh88481     3  107361800  107362800      5       2  150064       1.9043     0.028435
enh88482     3  107363200  107364200      2       1  150064       2.5721    0.0050542
enh88487     3  107389600  107390600      4       2  150064       1.9121     0.027929
enh88491     3  107402600  107403600      2       1  150064       1.9936     0.023098
enh88500     3  107564300  107565300      3       2  150064       2.4793    0.0065818
enh88518     3  107806600  107807600      4       2  150064       2.1767     0.014752
enh88519     3  107810900  107811900      3       2  150064       2.6597    0.0039109
enh88521     3  107817800  107818800      3       2  150064        2.417    0.0078241
enh88525     3  107872000  107873000      3       1  150064       3.3614   0.00038777
enh88526     3  107878300  107879300      3       2  150064       2.7413    0.0030596
enh88527     3  107898600  107899600      5       1  150064       3.2206   0.00063962
enh88528     3  107900800  107901800      6       2  150064       3.2356   0.00060701
enh88529     3  107901800  107902800      9       2  150064       3.3527    0.0004002
enh88530     3  107920600  107921600      8       1  150064        3.359   0.00039106
enh88531     3  107937900  107938900      6       1  150064       2.6695    0.0037978
enh88532     3  107942400  107943400      3       2  150064       1.9197     0.027449
enh88534     3  108107100  108108100      3       1  150064        1.748      0.04023
enh88539     3  108172400  108173400      2       1  150064       2.0259     0.021386
enh88584     3  110532300  110533300      4       2  150064       1.9223     0.027283
enh88601     3  111040300  111041300      7       2  150064       2.0106     0.022185
enh88657     3  111686000  111687000      2       1  150064        2.109     0.017473
enh88665     3  111757200  111758200      8       2  150064       1.6676     0.047699
enh88692     3  112287100  112288100      3       1  150064        1.713     0.043357
enh88695     3  112317300  112318300      3       1  150064       1.6831     0.046174
enh88700     3  112337600  112338600      3       2  150064       1.7669     0.038618
enh88769     3  113348900  113349900      2       1  150064       1.8377     0.033051
enh88779     3  113467800  113468800      1       1  150064       2.2724      0.01153
enh88791     3  113617400  113618400      5       3  150064       2.0123     0.022093
enh88826     3  114174200  114175200      3       1  150064       2.7301    0.0031653
enh88827     3  114175400  114176400      3       2  150064       3.4937    0.0002382
enh88833     3  114263600  114264600      1       1  150064       1.9326      0.02664
enh88834     3  114270800  114271800      2       1  150064       2.5016     0.006182
enh88841     3  114326000  114327000      3       1  150064       1.7862     0.037032
enh88842     3  114327800  114328800      3       1  150064       2.1835     0.014499
enh88843     3  114340400  114341400      5       2  150064       2.7277    0.0031891
enh88844     3  114345500  114346500      1       1  150064       1.7002      0.04455
enh88847     3  114378500  114379500      4       2  150064       2.1254     0.016777
enh88848     3  114388100  114389100      2       1  150064       2.3689    0.0089197
enh88893     3  115100500  115101500      2       1  150064       1.8216     0.034261
enh88896     3  115116000  115117000     13       3  150064       2.6243    0.0043414
enh88899     3  115147400  115148400      6       3  150064       1.7095     0.043677
enh88911     3  115411300  115412300      1       1  150064       1.9811      0.02379
enh88948     3  117508600  117509600      1       1  150064       2.9274     0.001709
enh88949     3  117611200  117612200      3       2  150064       2.7136    0.0033275
enh88950     3  117621400  117622400      5       3  150064       3.6279   0.00014284
enh88987     3  119186600  119187600      4       2  150064       1.6637     0.048088
enh88995     3  119313800  119314800      3       2  150064       1.7198     0.042734
enh89043     3  119911000  119912000      3       1  150064       2.1699     0.015007
enh89048     3  120042400  120043400      1       1  150064       1.9912      0.02323
enh89049     3  120063000  120064000      2       1  150064       1.8352     0.033241
enh89050     3  120069200  120070200      1       1  150064       1.7053      0.04407
enh89055     3  120144700  120145700      1       1  150064       1.7654      0.03875
enh89066     3  120216300  120217300      4       2  150064       1.6497     0.049504
enh89073     3  120287100  120288100      8       3  150064       2.2189     0.013247
enh89110     3  121713500  121714500      4       2  150064       1.9338     0.026568
enh89111     3  121716700  121717700      2       1  150064       2.1789     0.014668
enh89138     3  122511400  122512400      6       3  150064        1.796     0.036246
enh89141     3  122608600  122609600      1       1  150064        3.126    0.0008861
enh89149     3  122772000  122773000      4       2  150064        1.776     0.037864
enh89151     3  122793800  122794800      4       1  150064       2.6548    0.0039675
enh89157     3  122823000  122824000      6       3  150064       3.3621   0.00038671
enh89175     3  123301800  123302800      1       1  150064       2.1419       0.0161
enh89191     3  123410300  123411300      2       1  150064       2.1982     0.013967
enh89198     3  123432900  123433900      3       2  150064       2.3851    0.0085376
enh89202     3  123452200  123453200      3       2  150064       1.8659     0.031027
enh89222     3  123588100  123589100      2       1  150064       1.6619     0.048265
enh89238     3  123859400  123860400      2       1  150064        1.706        0.044
enh89239     3  123861000  123862000      4       2  150064       1.9818      0.02375
enh89241     3  123887200  123888200      4       2  150064       1.7054      0.04406
enh89243     3  123967100  123968100      3       2  150064       3.1639   0.00077837
enh89245     3  123979200  123980200      4       1  150064       3.9889   3.3192e-05
enh89246     3  123981600  123982600      2       1  150064       3.0798    0.0010357
enh89247     3  123985100  123986100      4       2  150064       4.2001    1.334e-05
enh89248     3  123991600  123992600      3       2  150064       2.9628    0.0015243
enh89250     3  123995800  123996800      3       2  150064        2.927    0.0017114
enh89253     3  124033800  124034800      5       2  150064       2.4135       0.0079
enh89254     3  124070100  124071100      4       2  150064       3.9883   3.3281e-05
enh89255     3  124079000  124080000      2       1  150064       4.0054   3.0961e-05
enh89256     3  124082500  124083500      3       2  150064       3.3314   0.00043202
enh89257     3  124101700  124102700      5       2  150064       2.3081     0.010496
enh89259     3  124120400  124121400      3       1  150064       3.4534   0.00027678
enh89261     3  124147300  124148300      1       1  150064       2.9762     0.001459
enh89263     3  124228700  124229700      5       2  150064       2.5619    0.0052054
enh89306     3  124551600  124552600      2       1  150064       2.1211     0.016955
enh89316     3  124569900  124570900      2       1  150064       2.0636     0.019528
enh89317     3  124572400  124573400      4       2  150064       2.2591     0.011938
enh89319     3  124591900  124592900      6       2  150064       1.9827     0.023699
enh89321     3  124598000  124599000      3       1  150064        2.243     0.012449
enh89322     3  124601700  124602700      3       1  150064       1.8416      0.03277
enh89346     3  124817400  124818400      4       1  150064       2.1136     0.017276
enh89350     3  124838200  124839200      5       2  150064       2.5925    0.0047644
enh89353     3  124844600  124845600      8       3  150064       3.3295   0.00043499
enh89354     3  124847000  124848000      4       2  150064       2.6189    0.0044107
enh89362     3  124913400  124914400      3       2  150064       1.7976     0.036122
enh89364     3  124955100  124956100      3       2  150064        2.229     0.012907
enh89366     3  124999700  125000700      2       1  150064        2.218     0.013276
enh89369     3  125040900  125041900      2       1  150064       2.0474      0.02031
enh89373     3  125078200  125079200      1       1  150064       2.6884      0.00359
enh89380     3  125113300  125114300      1       1  150064       2.9539     0.001569
enh89381     3  125120800  125121800      3       2  150064       1.8458     0.032463
enh89382     3  125147100  125148100      1       1  150064       2.7255      0.00321
enh89395     3  125308100  125309100      2       1  150064       2.4263     0.007626
enh89396     3  125311800  125312800      5       3  150064       2.0693     0.019259
enh89397     3  125321800  125322800      5       3  150064         1.89     0.029379
enh89400     3  125369800  125370800      4       1  150064       1.8113     0.035048
enh89411     3  125732800  125733800      5       2  150064       1.9469     0.025771
enh89454     3  126429800  126430800      1       1  150064       2.1859      0.01441
enh89470     3  126614300  126615300      1       1  150064       1.6957      0.04497
enh89471     3  126619400  126620400      7       2  150064       1.7818     0.037391
enh89474     3  126645100  126646100      2       1  150064       2.1119     0.017349
enh89562     3  127780000  127781000      3       1  150064       1.9622     0.024872
enh89566     3  127799200  127800200      3       1  150064       1.9766     0.024045
enh89573     3  127929000  127930000      3       2  150064       3.1391   0.00084735
enh89610     3  128505400  128506400      3       2  150064       2.1619     0.015314
enh89634     3  128805700  128806700      1       1  150064       2.0976      0.01797
enh89639     3  128841600  128842600      2       1  150064       1.7523      0.03986
enh89647     3  128930200  128931200      1       1  150064        2.084      0.01858
enh89651     3  128958600  128959600      3       1  150064       2.8831    0.0019688
enh89653     3  128971500  128972500      1       1  150064       3.0267     0.001236
enh89654     3  128996400  128997400      3       2  150064        3.131   0.00087118
enh89655     3  129000800  129001800      3       1  150064       3.2125   0.00065798
enh89656     3  129007700  129008700      1       1  150064       3.5297     0.000208
enh89657     3  129022400  129023400      2       1  150064       2.7247    0.0032184
enh89659     3  129032500  129033500      2       1  150064       2.9966    0.0013648
enh89660     3  129035600  129036600      1       1  150064       3.4195    0.0003137
enh89693     3  129305800  129306800      5       2  150064       1.7562     0.039524
enh89694     3  129310700  129311700      5       3  150064       2.1873     0.014359
enh89696     3  129317300  129318300      4       2  150064       1.6537     0.049099
enh89700     3  129334700  129335700      3       2  150064       1.7441     0.040567
enh89702     3  129341200  129342200      2       1  150064       1.7592      0.03927
enh89757     3  130467400  130468400      1       1  150064       1.9268        0.027
enh89777     3  130710900  130711900      2       1  150064       1.9105     0.028036
enh89781     3  130746000  130747000      3       2  150064       1.8342     0.033309
enh89812     3  131855300  131856300      7       3  150064       1.8042     0.035596
enh89813     3  131924000  131925000      8       3  150064        1.754     0.039712
enh89846     3  132388000  132389000      1       1  150064       3.1672    0.0007695
enh89849     3  132491200  132492200      2       1  150064       1.7753     0.037924
enh89851     3  132502900  132503900      9       5  150064       1.7628     0.038969
enh89875     3  132910400  132911400      3       2  150064       1.8162     0.034669
enh89877     3  132930200  132931200      1       1  150064       3.1812    0.0007333
enh89881     3  133013400  133014400      4       1  150064        2.501    0.0061914
enh89882     3  133019700  133020700      2       1  150064       2.0727     0.019099
enh89883     3  133093400  133094400      3       2  150064        2.346    0.0094879
enh89885     3  133127400  133128400      4       2  150064       1.7826     0.037325
enh89902     3  133259600  133260600      3       1  150064       1.8878     0.029523
enh89923     3  133540200  133541200      9       4  150064       2.1688     0.015048
enh89931     3  133681600  133682600      6       2  150064       2.3791    0.0086782
enh90003     3  135277500  135278500      3       2  150064        1.795      0.03633
enh90005     3  135579300  135580300      1       1  150064       2.5182     0.005898
enh90009     3  135614800  135615800      3       1  150064       3.0743    0.0010551
enh90010     3  135648500  135649500      2       1  150064       3.8122   6.8876e-05
enh90011     3  135663400  135664400      2       1  150064       3.6769   0.00011802
enh90012     3  135683400  135684400      1       1  150064       2.5892      0.00481
enh90013     3  135686600  135687600      2       1  150064       3.6211   0.00014665
enh90016     3  135706200  135707200      1       1  150064       3.7969    7.325e-05
enh90017     3  135707700  135708700      3       1  150064       3.5913   0.00016452
enh90018     3  135710200  135711200      2       1  150064       2.1566     0.015519
enh90020     3  135739200  135740200      4       1  150064       3.6889   0.00011262
enh90021     3  135740700  135741700      5       3  150064       3.6372   0.00013781
enh90022     3  135741700  135742700      2       1  150064       2.5722    0.0050524
enh90023     3  135789000  135790000      2       1  150064       2.0005     0.022724
enh90025     3  135794300  135795300      4       1  150064       2.4678    0.0067978
enh90032     3  135889600  135890600      2       1  150064        3.314   0.00045987
enh90033     3  135905200  135906200      2       1  150064       3.3858   0.00035485
enh90035     3  135916300  135917300      2       1  150064       2.8409    0.0022496
enh90036     3  135941500  135942500      2       1  150064       4.3451   6.9599e-06
enh90037     3  135968200  135969200      2       1  150064       3.6371   0.00013789
enh90039     3  136000500  136001500      2       1  150064       4.8233   7.0616e-07
enh90041     3  136054600  136055600      4       2  150064       2.3513     0.009355
enh90043     3  136069200  136070200      4       2  150064       3.9783   3.4701e-05
enh90045     3  136183300  136184300      1       1  150064       2.8786     0.001997
enh90046     3  136192400  136193400      3       2  150064       3.1965   0.00069542
enh90049     3  136349900  136350900      2       1  150064       3.8739   5.3553e-05
enh90050     3  136351300  136352300      3       1  150064       1.6761     0.046861
enh90053     3  136390500  136391500      2       1  150064       2.8367    0.0022794
enh90057     3  136467800  136468800      3       2  150064       3.8258    6.517e-05
enh90058     3  136472400  136473400      3       2  150064       3.2031   0.00067987
enh90060     3  136502200  136503200      1       1  150064       3.1101     0.000935
enh90063     3  136521000  136522000      2       1  150064       2.3337    0.0098062
enh90064     3  136536400  136537400      3       1  150064       3.0338    0.0012075
enh90065     3  136554700  136555700      1       1  150064       2.0492      0.02022
enh90066     3  136557600  136558600      1       1  150064       2.2451      0.01238
enh90067     3  136579100  136580100      1       1  150064       3.0474     0.001154
enh90068     3  136582200  136583200      3       1  150064       2.8193    0.0024062
enh90069     3  136612400  136613400      1       1  150064       3.0285     0.001229
enh90070     3  136648800  136649800      1       1  150064       3.0287     0.001228
enh90071     3  136649700  136650700      1       1  150064       3.0615     0.001101
enh90073     3  136661600  136662600      3       2  150064       2.6271    0.0043052
enh90074     3  136670900  136671900      4       2  150064       3.7924   7.4608e-05
enh90076     3  136679600  136680600      1       1  150064       3.7885    7.579e-05
enh90077     3  136703000  136704000      5       1  150064        3.786   7.6543e-05
enh90078     3  136713600  136714600      2       1  150064       1.9002     0.028701
enh90079     3  136731300  136732300      1       1  150064       4.2938    8.784e-06
enh90080     3  136733200  136734200      1       1  150064       4.5297    2.954e-06
enh90081     3  136738800  136739800      4       1  150064       4.0814   2.2387e-05
enh90082     3  136741900  136742900      2       1  150064        3.746    8.985e-05
enh90083     3  136751400  136752400      5       1  150064       4.0192   2.9198e-05
enh90101     3  137904800  137905800      2       1  150064       1.9238     0.027192
enh90107     3  138057100  138058100      4       1  150064       1.8589     0.031519
enh90110     3  138073000  138074000      5       3  150064       1.8196      0.03441
enh90112     3  138077700  138078700      4       1  150064       1.8077     0.035328
enh90123     3  138128000  138129000      1       1  150064       1.6643      0.04803
enh90137     3  138405500  138406500      1       1  150064       2.0525      0.02006
enh90139     3  138415000  138416000      2       1  150064        2.088     0.018398
enh90141     3  138483400  138484400      1       1  150064       2.0492      0.02022
enh90144     3  138494900  138495900      3       1  150064       1.8714     0.030646
enh90182     3  139482400  139483400      6       2  150064       1.9255     0.027081
enh90209     3  140112900  140113900      3       2  150064       1.9489     0.025652
enh90219     3  140206400  140207400      1       1  150064        1.822      0.03423
enh90226     3  140299300  140300300      7       2  150064       1.8968     0.028929
enh90227     3  140304300  140305300      1       1  150064       2.7908     0.002629
enh90228     3  140307200  140308200      4       2  150064       2.6495    0.0040308
enh90230     3  140347900  140348900      6       3  150064       4.0373   2.7039e-05
enh90231     3  140355100  140356100      8       2  150064       3.8544   5.8004e-05
enh90234     3  140434900  140435900      8       3  150064       3.0033    0.0013353
enh90235     3  140438700  140439700      6       1  150064       2.8913     0.001918
enh90259     3  140794600  140795600      3       1  150064       1.9477     0.025724
enh90323     3  141257200  141258200      4       2  150064       1.6502     0.049446
enh90350     3  141613200  141614200      3       2  150064       2.4923    0.0063461
enh90373     3  142037400  142038400      1       1  150064        1.863      0.03123
enh90388     3  142572000  142573000      1       1  150064       1.7397      0.04096
enh90398     3  142706100  142707100      3       2  150064       1.9128     0.027886
enh90407     3  142837200  142838200      3       1  150064       2.4642    0.0068664
enh90420     3  142971500  142972500      4       2  150064         2.16     0.015386
enh90423     3  143021200  143022200      5       3  150064       2.5356     0.005613
enh90426     3  143070500  143071500      4       2  150064       1.6941     0.045125
enh90428     3  143140000  143141000      6       2  150064         1.82     0.034378
enh90429     3  143148600  143149600      3       2  150064       2.2431     0.012445
enh90460     3  143512300  143513300      1       1  150064       2.0107      0.02218
enh90465     3  143549700  143550700      1       1  150064       2.0766      0.01892
enh90474     3  143699700  143700700      1       1  150064        2.003      0.02259
enh90499     3  145654000  145655000      5       2  150064       2.7813    0.0027075
enh90556     3  146468000  146469000      6       3  150064       1.7706     0.038314
enh90562     3  146690600  146691600      3       1  150064        1.907     0.028263
enh90568     3  147016100  147017100      2       1  150064       1.8204     0.034351
enh90570     3  147239200  147240200      1       1  150064       2.1656      0.01517
enh90599     3  148229800  148230800      1       1  150064       2.1813      0.01458
enh90609     3  148474900  148475900      1       1  150064       2.0657      0.01943
enh90614     3  148619800  148620800      3       1  150064       2.1331     0.016459
enh90640     3  148917000  148918000      1       1  150064       2.3391     0.009664
enh90644     3  148961000  148962000      2       1  150064       2.7485    0.0029933
enh90648     3  148987500  148988500      3       2  150064       1.7266     0.042124
enh90649     3  148991900  148992900      3       1  150064       1.9756     0.024099
enh90651     3  149016200  149017200      1       1  150064       2.4873     0.006435
enh90733     3  149379900  149380900      1       1  150064       2.2212      0.01317
enh90767     3  149778900  149779900      2       1  150064       1.7117     0.043479
enh90815     3  150106300  150107300      1       1  150064       2.0441      0.02047
enh90856     3  150688300  150689300      2       1  150064       2.7165    0.0032989
enh90879     3  151154200  151155200      1       1  150064       2.1722      0.01492
enh90938     3  152049600  152050600      1       1  150064       2.1107       0.0174
enh90939     3  152065000  152066000      3       2  150064        2.464    0.0068701
enh90946     3  152092000  152093000      2       1  150064       1.8112     0.035054
enh90949     3  152098000  152099000      2       1  150064       2.0184     0.021772
enh90957     3  152147300  152148300      1       1  150064       1.6567      0.04879
enh90963     3  152213400  152214400      2       1  150064       2.1929     0.014158
enh90964     3  152214800  152215800      3       1  150064       1.9367      0.02639
enh90968     3  152313400  152314400      2       1  150064       1.8285     0.033737
enh90969     3  152314100  152315100      2       1  150064        1.938     0.026311
enh90971     3  152497200  152498200      2       1  150064       1.8089      0.03523
enh90972     3  152551800  152552800      3       1  150064       2.8442    0.0022259
enh90973     3  152626900  152627900      2       1  150064       2.3332    0.0098192
enh90997     3  152991600  152992600      4       2  150064       1.8628     0.031247
enh91006     3  153068000  153069000      2       1  150064       2.0813     0.018702
enh91059     3  155215600  155216600      1       1  150064       2.3069      0.01053
enh91131     3  156469600  156470600      2       1  150064       1.9412     0.026119
enh91152     3  156794500  156795500      4       1  150064       2.0568     0.019852
enh91156     3  156807300  156808300      1       1  150064       1.9919      0.02319
enh91157     3  156809000  156810000      1       1  150064       1.7382      0.04109
enh91160     3  156816200  156817200      2       1  150064       2.6785    0.0036981
enh91162     3  156833200  156834200      2       1  150064       2.4107     0.007961
enh91171     3  156922400  156923400      4       2  150064        1.993     0.023131
enh91208     3  157181600  157182600      1       1  150064       1.6731      0.04715
enh91272     3  158917900  158918900      4       1  150064       1.7684     0.038495
enh91277     3  159074400  159075400      1       1  150064       1.8383      0.03301
enh91282     3  159175000  159176000      1       1  150064       2.4213     0.007733
enh91291     3  159386700  159387700      1       1  150064       1.8243      0.03405
enh91317     3  159554300  159555300      2       1  150064       1.6544     0.049027
enh91320     3  159558300  159559300      1       1  150064       1.8891      0.02944
enh91322     3  159563700  159564700      1       1  150064       2.0262      0.02137
enh91342     3  159645300  159646300      5       2  150064       2.0823     0.018656
enh91376     3  160191100  160192100      3       1  150064         1.89     0.029378
enh91387     3  160519100  160520100      3       1  150064       2.0256     0.021403
enh91389     3  160527700  160528700      4       2  150064       1.8615     0.031337
enh91390     3  160587400  160588400      4       1  150064       2.4209     0.007742
enh91396     3  160867000  160868000      1       1  150064       2.4805     0.006559
enh91397     3  160880500  160881500      1       1  150064       2.2383       0.0126
enh91403     3  161067200  161068200      4       1  150064       2.0241     0.021481
enh91405     3  161133200  161134200      1       1  150064       2.3963      0.00828
enh91408     3  161632100  161633100      1       1  150064       2.2101      0.01355
enh91410     3  161752200  161753200      4       2  150064       2.6185    0.0044152
enh91411     3  161857300  161858300      4       2  150064       1.8949     0.029051
enh91413     3  161920900  161921900      6       2  150064       3.7562   8.6266e-05
enh91414     3  161941900  161942900      5       2  150064       2.4095    0.0079879
enh91415     3  162003000  162004000      2       1  150064       3.2222   0.00063602
enh91416     3  162003800  162004800      3       2  150064        3.393   0.00034564
enh91433     3  167531500  167532500      2       1  150064        1.852     0.032015
enh91434     3  167579500  167580500      6       3  150064       3.5677   0.00018009
enh91435     3  167594300  167595300      3       2  150064        1.731      0.04173
enh91436     3  167604600  167605600      2       1  150064       2.7209    0.0032553
enh91449     3  167805600  167806600      3       1  150064       2.2476       0.0123
enh91450     3  167809600  167810600      4       1  150064       1.9754     0.024112
enh91451     3  167814500  167815500      2       1  150064       2.0918      0.01823
enh91452     3  167818500  167819500      4       1  150064       2.2673     0.011685
enh91453     3  167834400  167835400      4       1  150064       1.9661     0.024641
enh91454     3  167838800  167839800      1       1  150064       1.8286      0.03373
enh91469     3  168759600  168760600      3       2  150064       1.6929     0.045233
enh91472     3  168799400  168800400      2       1  150064       2.2125     0.013465
enh91474     3  168808500  168809500      5       2  150064       2.1189     0.017048
enh91477     3  168829200  168830200      2       1  150064       2.6132     0.004485
enh91485     3  169040900  169041900      1       1  150064       2.0792       0.0188
enh91495     3  169417100  169418100      2       1  150064       2.2414     0.012499
enh91496     3  169481400  169482400      2       1  150064       1.9199     0.027436
enh91497     3  169492000  169493000      1       1  150064       2.6075      0.00456
enh91501     3  169697100  169698100      1       1  150064       2.1399      0.01618
enh91508     3  169889100  169890100      3       1  150064       2.3266    0.0099939
enh91511     3  169944700  169945700      3       2  150064       2.7656    0.0028406
enh91533     3  170241100  170242100      7       4  150064       2.8487    0.0021952
enh91539     3  170331800  170332800      4       2  150064       2.1998     0.013912
enh91569     3  170715600  170716600      2       1  150064       3.1957    0.0006974
enh91575     3  170762700  170763700      4       2  150064       2.9499    0.0015896
enh91586     3  170883200  170884200      2       1  150064       1.7317     0.041666
enh91588     3  170894000  170895000      5       2  150064       1.7852     0.037112
enh91596     3  171001800  171002800      6       2  150064       1.6521      0.04926
enh91605     3  171046200  171047200      1       1  150064       2.0855      0.01851
enh91618     3  171138700  171139700      4       2  150064       1.7429     0.040674
enh91632     3  171429700  171430700      1       1  150064       1.6568      0.04878
enh91633     3  171466000  171467000      1       1  150064       1.8479      0.03231
enh91637     3  171499200  171500200      2       1  150064       2.4706    0.0067445
enh91642     3  171519000  171520000      4       2  150064       2.6381    0.0041683
enh91643     3  171520100  171521100      3       2  150064       2.0048     0.022493
enh91739     3  172025200  172026200      4       1  150064       2.2086     0.013601
enh91752     3  172102000  172103000      3       2  150064        1.734     0.041457
enh91756     3  172229800  172230800      2       1  150064       1.6973     0.044821
enh91766     3  172313200  172314200      4       2  150064       1.8172     0.034597
enh91783     3  172463900  172464900      3       1  150064       1.8401     0.032876
enh91788     3  173114200  173115200      5       2  150064       1.7661     0.038691
enh91794     3  173655800  173656800      2       1  150064       1.8661     0.031013
enh91795     3  173710600  173711600      1       1  150064       2.6597      0.00391
enh91796     3  173733600  173734600      8       2  150064       2.1445     0.015997
enh91797     3  173808300  173809300      2       1  150064       1.6662     0.047842
enh91802     3  173960600  173961600      3       2  150064        2.116     0.017171
enh91808     3  174160100  174161100      1       1  150064       1.8057      0.03548
enh91809     3  174213200  174214200      5       1  150064       2.9349    0.0016683
enh91810     3  174216200  174217200      1       1  150064        2.395     0.008311
enh91827     3  175139000  175140000      5       2  150064       2.7827    0.0026955
enh91828     3  175149700  175150700      1       1  150064       3.3597    0.0003901
enh91844     3  176638000  176639000      7       2  150064       2.2051     0.013722
enh91852     3  176758800  176759800      1       1  150064        2.666     0.003838
enh91857     3  176779800  176780800      1       1  150064        2.688     0.003594
enh91860     3  176789100  176790100      1       1  150064       3.2019    0.0006826
enh91861     3  176806700  176807700      4       2  150064       1.6843     0.046064
enh91863     3  176821800  176822800      5       2  150064       2.9531    0.0015729
enh91865     3  176827200  176828200      4       2  150064       2.7011    0.0034553
enh91866     3  176835300  176836300      3       1  150064       2.5695     0.005093
enh91869     3  176867100  176868100      5       2  150064       2.5538    0.0053273
enh91878     3  177001900  177002900      1       1  150064       1.9435      0.02598
enh91882     3  177053700  177054700      1       1  150064        3.067     0.001081
enh91883     3  177057800  177058800      1       1  150064       2.6273     0.004303
enh91884     3  177059400  177060400      3       1  150064       2.3562    0.0092309
enh91892     3  177143200  177144200      9       4  150064       1.7395     0.040971
enh91905     3  177231800  177232800      2       1  150064       1.9927     0.023149
enh91917     3  177314600  177315600      2       1  150064        2.111     0.017387
enh91920     3  177332700  177333700      4       2  150064       2.7936    0.0026061
enh91925     3  177358100  177359100      4       2  150064       2.1137     0.017272
enh91976     3  177888600  177889600      3       2  150064       1.9287     0.026883
enh91981     3  177928300  177929300      7       2  150064       1.8041     0.035606
enh91982     3  177954400  177955400      3       1  150064       2.2761     0.011419
enh91986     3  178036600  178037600      2       1  150064       2.1941     0.014114
enh91987     3  178037900  178038900      7       3  150064       2.5421    0.0055099
enh91988     3  178042300  178043300      1       1  150064       2.2633      0.01181
enh91989     3  178059600  178060600      4       2  150064       2.2496     0.012238
enh92016     3  178436700  178437700      1       1  150064       1.8943      0.02909
enh92097     3  180100600  180101600      3       2  150064        1.887     0.029577
enh92098     3  180126200  180127200      2       1  150064       2.9786     0.001448
enh92105     3  180522200  180523200      4       2  150064       1.8163     0.034665
enh92106     3  180589300  180590300      4       2  150064       5.7043   5.8401e-09
enh92108     3  180629000  180630000      2       1  150064       5.4446   2.5956e-08
enh92109     3  180632700  180633700      1       1  150064       6.2898    1.589e-10
enh92110     3  180651300  180652300      4       2  150064       5.8488   2.4754e-09
enh92113     3  181010800  181011800      4       2  150064       5.5706   1.2691e-08
enh92120     3  181955600  181956600      2       1  150064       2.4327    0.0074928
enh92122     3  181977200  181978200      2       1  150064       2.5655     0.005152
enh92139     3  182627000  182628000      2       1  150064       2.4509    0.0071246
enh92147     3  182698600  182699600      1       1  150064       1.6873      0.04577
enh92149     3  182750700  182751700      4       2  150064       2.3553    0.0092527
enh92159     3  182903100  182904100      1       1  150064       2.4024     0.008144
enh92180     3  183098700  183099700      3       1  150064       2.0802     0.018754
enh92203     3  183452900  183453900      1       1  150064       1.7609      0.03913
enh92208     3  183517400  183518400      2       1  150064       2.0624     0.019584
enh92211     3  183543800  183544800      3       1  150064        1.871     0.030674
enh92214     3  183600000  183601000      2       1  150064       2.0495     0.020209
enh92215     3  183602800  183603800      7       3  150064       1.8104     0.035115
enh92284     3  184396000  184397000      2       1  150064       1.7178     0.042921
enh92296     3  184473700  184474700      3       2  150064       2.2035     0.013778
enh92309     3  184531800  184532800      2       1  150064       2.2819     0.011248
enh92310     3  184533400  184534400      3       1  150064       1.6878     0.045722
enh92311     3  184539900  184540900      1       1  150064       1.7299      0.04182
enh92317     3  184889100  184890100      5       1  150064       1.8526     0.031973
enh92334     3  185216800  185217800      1       1  150064       1.9695      0.02445
enh92354     3  185411300  185412300      2       1  150064       2.2588     0.011948
enh92355     3  185419600  185420600      1       1  150064       1.8946      0.02907
enh92356     3  185426700  185427700      1       1  150064       2.6721     0.003769
enh92362     3  185442300  185443300      2       1  150064        2.733    0.0031385
enh92363     3  185443800  185444800      2       1  150064       3.3839   0.00035737
enh92364     3  185445500  185446500      5       3  150064       2.0433     0.020511
enh92382     3  185514300  185515300      3       1  150064       2.1154     0.017198
enh92389     3  185569700  185570700      4       2  150064       2.0706     0.019196
enh92393     3  185676500  185677500      1       1  150064       2.4354     0.007437
enh92399     3  185775400  185776400      2       1  150064       2.0255     0.021406
enh92400     3  185801200  185802200      2       1  150064        3.238   0.00060188
enh92401     3  185808600  185809600      1       1  150064       2.8366      0.00228
enh92406     3  185823100  185824100      2       1  150064       2.2587     0.011953
enh92421     3  185998700  185999700      6       3  150064       1.9533     0.025394
enh92423     3  186005600  186006600      6       2  150064       2.9304    0.0016924
enh92443     3  186493900  186494900      4       2  150064        1.754     0.039714
enh92472     3  186822300  186823300      5       2  150064       1.7653     0.038753
enh92476     3  186891300  186892300      4       2  150064       1.9813     0.023778
enh92480     3  186906800  186907800      3       1  150064       2.0509     0.020139
enh92481     3  186911000  186912000      3       2  150064       2.2249     0.013044
enh92482     3  186927500  186928500      2       1  150064       2.7487    0.0029916
enh92505     3  187529400  187530400      1       1  150064       1.6763      0.04684
enh92525     3  187769300  187770300      1       1  150064       1.7117      0.04348
enh92528     3  187794700  187795700      9       5  150064       2.0374     0.020805
enh92535     3  187875500  187876500      5       3  150064       1.8275     0.033815
enh92536     3  187877200  187878200      7       4  150064       2.1386     0.016234
enh92537     3  187881700  187882700      1       1  150064       1.6793      0.04655
enh92538     3  187883000  187884000      6       1  150064       1.8048     0.035555
enh92539     3  187886900  187887900      8       3  150064       4.4921   3.5266e-06
enh92540     3  187897000  187898000      6       2  150064       1.8421     0.032731
enh92544     3  187914100  187915100      4       2  150064       2.3358    0.0097514
enh92566     3  187990800  187991800      5       2  150064       1.6857     0.045929
enh92587     3  188080000  188081000      5       2  150064       1.6899     0.045523
enh92599     3  188188000  188189000      3       2  150064       1.6698      0.04748
enh92600     3  188200000  188201000      7       3  150064       2.9637      0.00152
enh92626     3  188349100  188350100      3       2  150064       2.5282    0.0057319
enh92627     3  188352900  188353900      4       2  150064       2.9446     0.001617
enh92652     3  188550400  188551400      2       1  150064       1.6838     0.046108
enh92666     3  188661800  188662800      1       1  150064       1.7079      0.04383
enh92674     3  188719100  188720100      2       1  150064       2.2897      0.01102
enh92685     3  188903900  188904900      4       2  150064       2.3984    0.0082329
enh92738     3  189720900  189721900      3       2  150064       2.4131    0.0079089
enh92739     3  189722600  189723600      6       3  150064       2.5265    0.0057598
enh92740     3  189726500  189727500      3       1  150064        1.654     0.049062
enh92741     3  189729100  189730100      4       1  150064       2.0411     0.020622
enh92742     3  189732200  189733200      1       1  150064       2.9156     0.001775
enh92797     3  190240200  190241200      3       2  150064       2.2165     0.013329
enh92804     3  190291800  190292800      4       2  150064       1.8925     0.029212
enh92818     3  190723100  190724100      2       1  150064       2.7822    0.0026998
enh92829     3  190999900  191000900      8       1  150064       2.0502     0.020173
enh92830     3  191007800  191008800      3       1  150064        2.009     0.022267
enh92850     3  191479600  191480600      2       1  150064       1.8475     0.032335
enh92851     3  191480200  191481200      3       1  150064       2.1016     0.017794
enh92852     3  191492700  191493700      6       3  150064       2.5502    0.0053827
enh92855     3  191809200  191810200      5       2  150064       1.7765     0.037829
enh92862     3  192550800  192551800      3       1  150064       1.7791      0.03761
enh92894     3  193587200  193588200      8       4  150064        2.756    0.0029258
enh92907     3  193789300  193790300      2       1  150064       2.0231     0.021531
enh92911     3  193807100  193808100      6       3  150064       2.2949     0.010871
enh92917     3  193866000  193867000      7       2  150064       2.7371    0.0030991
enh92973     3  194360500  194361500      6       3  150064        1.825     0.033999
enh93017     3  194928200  194929200      1       1  150064       1.7171      0.04298
enh93058     3  195596400  195597400      3       2  150064       1.8908     0.029329
enh93093     3  195929100  195930100      6       3  150064       2.4566     0.007013
enh93094     3  195945300  195946300      3       2  150064       2.5484    0.0054108
enh93098     3  195973700  195974700      3       2  150064       2.9408    0.0016366
enh93100     3  196001200  196002200      2       1  150064       1.7184     0.042859
enh93101     3  196005900  196006900      5       1  150064       1.7428     0.040681
enh93103     3  196010200  196011200      1       1  150064       1.8952      0.02903
enh93105     3  196015200  196016200      6       2  150064        2.365    0.0090155
enh93106     3  196050600  196051600      5       2  150064       1.6958     0.044964
enh93107     3  196063200  196064200      2       1  150064       2.7474    0.0030033
enh93109     3  196066600  196067600      1       1  150064       3.0087     0.001312
enh93110     3  196067800  196068800      7       3  150064       2.2084     0.013608
enh93111     3  196126200  196127200      1       1  150064       2.9415     0.001633
enh93113     3  196141100  196142100      1       1  150064       3.0899     0.001001
enh93114     3  196146100  196147100      2       1  150064       1.9822      0.02373
enh93115     3  196149600  196150600      1       1  150064       2.6902      0.00357
enh93116     3  196160000  196161000      2       1  150064       3.1878   0.00071689
enh93119     3  196225400  196226400      1       1  150064       1.7678      0.03855
enh93123     3  196311400  196312400      1       1  150064       2.3127      0.01037
enh93138     3  196465800  196466800      4       2  150064       1.7618     0.039056
enh93140     3  196480800  196481800      3       1  150064       1.6564     0.048821
enh93141     3  196484400  196485400      5       2  150064       1.7144     0.043231
enh93142     3  196498800  196499800      3       1  150064       2.0254     0.021411
enh93145     3  196519800  196520800      4       2  150064       2.5114    0.0060134
enh93164     3  196883000  196884000      2       1  150064       2.6023    0.0046297
enh93166     3  196908300  196909300      2       1  150064       1.8588     0.031526
enh93169     3  196929500  196930500      1       1  150064       2.8786     0.001997
enh93171     3  196936300  196937300      1       1  150064       2.2616      0.01186
enh93174     3  196949300  196950300      4       2  150064       2.9987    0.0013557
enh93175     3  196952600  196953600      3       2  150064       1.7607      0.03914
enh93177     3  196983900  196984900      1       1  150064       2.9008     0.001861
enh93179     3  197016600  197017600      3       1  150064       2.4173    0.0078186
enh93180     3  197019400  197020400      7       2  150064       2.4422    0.0072992
enh93181     3  197020500  197021500      7       1  150064       2.6611    0.0038946
enh93182     3  197021700  197022700      3       2  150064       2.7061    0.0034044
enh93203     3  197183800  197184800      3       2  150064       1.9565     0.025205
enh93204     3  197191000  197192000      4       2  150064       2.1054      0.01763
enh93205     3  197195000  197196000      3       1  150064        2.345    0.0095129
enh93207     3  197205000  197206000      3       2  150064       1.9356     0.026458
enh93208     3  197208700  197209700      5       2  150064       2.3751    0.0087727
enh93209     3  197216500  197217500      4       2  150064        2.389    0.0084465
enh93210     3  197222100  197223100      7       3  150064       2.3686    0.0089283
enh93213     3  197232400  197233400      8       4  150064        1.716     0.043084
enh93217     3  197247300  197248300      4       2  150064       1.9261     0.027044
enh93246     3  197606200  197607200      7       4  150064       2.3061     0.010553
enh93257     4     666400     667400      3       2  150064        2.863    0.0020979
enh93258     4     670600     671600      2       1  150064       2.8569    0.0021387
enh93260     4     677300     678300      2       1  150064       1.8302     0.033612
enh93263     4     683000     684000      5       2  150064       2.2333     0.012765
enh93264     4     698400     699400      8       3  150064       1.7181     0.042889
enh93265     4     703000     704000      5       1  150064       2.2577     0.011983
enh93266     4     714900     715900      1       1  150064       2.8383     0.002268
enh93267     4     716700     717700      3       1  150064        1.963     0.024822
enh93268     4     717200     718200      1       1  150064       1.9425      0.02604
enh93269     4     717800     718800      1       1  150064       2.9809     0.001437
enh93270     4     718500     719500      3       2  150064       2.1097     0.017441
enh93271     4     719200     720200      3       1  150064       2.0285     0.021256
enh93273     4     723000     724000      3       2  150064       2.3119     0.010392
enh93274     4     734200     735200      4       2  150064       3.0973    0.0009763
enh93276     4     743000     744000      5       2  150064       2.8496    0.0021886
enh93277     4     744500     745500      4       2  150064       2.8428     0.002236
enh93306     4    1183800    1184800      2       1  150064       1.7705     0.038323
enh93310     4    1191600    1192600      5       3  150064       2.0235     0.021512
enh93313     4    1202700    1203700      4       1  150064       1.8479      0.03231
enh93327     4    1338600    1339600      4       1  150064       2.2306     0.012855
enh93329     4    1345300    1346300      6       3  150064       2.1873      0.01436
enh93354     4    1844300    1845300      1       1  150064       2.2104      0.01354
enh93360     4    1879000    1880000      1       1  150064       1.8009      0.03586
enh93374     4    2103000    2104000      1       1  150064       2.0253      0.02142
enh93386     4    2267400    2268400      3       2  150064        2.015     0.021952
enh93390     4    2331600    2332600      3       2  150064       2.1925     0.014172
enh93453     4    2959100    2960100      2       1  150064       1.7861     0.037043
enh93490     4    3343700    3344700      3       2  150064       1.9176      0.02758
enh93540     4    4428400    4429400     11       3  150064       2.3085     0.010485
enh93542     4    4445400    4446400      4       1  150064        2.366    0.0089896
enh93544     4    4464100    4465100      2       1  150064        3.152   0.00081067
enh93545     4    4475200    4476200      7       3  150064       3.0729      0.00106
enh93546     4    4479000    4480000      3       2  150064       2.2163     0.013337
enh93547     4    4481600    4482600      1       1  150064       2.1617      0.01532
enh93548     4    4482100    4483100      2       1  150064       1.8848     0.029728
enh93549     4    4483200    4484200      2       1  150064       2.4604    0.0069398
enh93550     4    4490100    4491100      2       1  150064       1.7919     0.036571
enh93551     4    4493800    4494800      4       2  150064        2.593    0.0047578
enh93568     4    4642100    4643100      6       3  150064       1.7938      0.03642
enh93581     4    4945400    4946400     15       5  150064       2.0045     0.022507
enh93582     4    4970700    4971700      5       3  150064       1.8036     0.035646
enh93594     4    5167700    5168700      5       3  150064       2.0139      0.02201
enh93601     4    5383600    5384600      4       2  150064       1.7108     0.043561
enh93608     4    5638400    5639400      3       1  150064       2.5042    0.0061373
enh93610     4    5685000    5686000      5       3  150064       2.1761     0.014773
enh93611     4    5708100    5709100      4       2  150064       1.7617     0.039059
enh93614     4    5724000    5725000      3       2  150064       1.8463     0.032422
enh93616     4    5749400    5750400     12       4  150064       1.6664     0.047821
enh93622     4    5774700    5775700      4       2  150064       1.9745      0.02416
enh93643     4    6518400    6519400      3       1  150064       2.5372    0.0055866
enh93644     4    6562000    6563000      1       1  150064       1.9379      0.02632
enh93653     4    6691000    6692000      1       1  150064       1.8193      0.03443
enh93687     4    6955500    6956500      7       2  150064       1.8253     0.033977
enh93713     4    7136500    7137500      8       3  150064       2.1365     0.016321
enh93745     4    7548200    7549200      3       2  150064       1.8003     0.035906
enh93757     4    7751600    7752600      6       2  150064       3.3627   0.00038586
enh93764     4    7810200    7811200      4       2  150064       1.8463     0.032422
enh93766     4    7811700    7812700      7       3  150064       2.2523     0.012152
enh93767     4    7816800    7817800      3       2  150064       1.7133      0.04333
enh93813     4    7970600    7971600      1       1  150064       1.9035      0.02849
enh93822     4    8157300    8158300      3       1  150064        2.819    0.0024089
enh93856     4    8404200    8405200      8       4  150064       1.9625     0.024851
enh93858     4    8415600    8416600      2       1  150064       2.0564     0.019873
enh93860     4    8428100    8429100      3       2  150064       2.0252     0.021422
enh93861     4    8430400    8431400      3       1  150064         1.77     0.038365
enh93862     4    8437600    8438600      1       1  150064       1.6643      0.04803
enh93865     4    8440400    8441400      5       3  150064       2.1675     0.015099
enh93869     4    8503600    8504600      3       2  150064        2.017     0.021849
enh93873     4    8517700    8518700      2       1  150064       1.9601     0.024992
enh93890     4    9918100    9919100      6       3  150064       1.8361     0.033173
enh93903     4   10076300   10077300      3       1  150064       1.6496     0.049513
enh93910     4   10109700   10110700      2       1  150064       1.7835     0.037249
enh93914     4   10130900   10131900      7       3  150064       2.1557     0.015553
enh93926     4   10297900   10298900      7       3  150064       1.8022     0.035759
enh93930     4   10459000   10460000      1       1  150064       2.9006     0.001862
enh93965     4   13175600   13176600      3       2  150064       1.8775     0.030222
enh94012     4   14112400   14113400      4       2  150064       1.7201     0.042703
enh94019     4   14346800   14347800      5       3  150064       3.0425     0.001173
enh94020     4   14569400   14570400      3       1  150064       2.5139    0.0059709
enh94026     4   14864300   14865300      7       2  150064       1.6792     0.046553
enh94027     4   14879000   14880000      5       2  150064       1.6716     0.047306
enh94029     4   14918600   14919600      6       2  150064       1.6899      0.04552
enh94034     4   15031000   15032000      2       1  150064       1.7691     0.038436
enh94039     4   15102400   15103400      7       3  150064       1.6885     0.045659
enh94084     4   15593900   15594900      3       2  150064       1.7847     0.037153
enh94086     4   15652600   15653600      1       1  150064       1.7645      0.03882
enh94090     4   15679600   15680600      1       1  150064       1.6784      0.04663
enh94096     4   15708000   15709000      1       1  150064       2.9519     0.001579
enh94097     4   15708600   15709600      3       2  150064       2.2168      0.01332
enh94099     4   15718500   15719500      3       2  150064       1.7442     0.040561
enh94119     4   16208100   16209100     10       4  150064       1.8707     0.030695
enh94124     4   16254800   16255800      8       4  150064       2.6631    0.0038716
enh94129     4   16599700   16600700      3       2  150064       1.7895     0.036765
enh94130     4   16609600   16610600      5       2  150064       2.3415    0.0096042
enh94132     4   16669000   16670000      1       1  150064       2.9861     0.001413
enh94156     4   17143600   17144600      5       2  150064       1.6913     0.045393
enh94164     4   17310900   17311900      3       2  150064       2.2833     0.011207
enh94165     4   17325500   17326500      8       3  150064       1.8763     0.030304
enh94166     4   17449500   17450500      9       3  150064       1.7416     0.040788
enh94173     4   17582100   17583100      1       1  150064       2.1821      0.01455
enh94174     4   17606700   17607700      2       1  150064       1.6761     0.046856
enh94175     4   17617300   17618300      4       1  150064       2.2611     0.011877
enh94176     4   17617900   17618900      4       1  150064        2.376    0.0087514
enh94177     4   17620700   17621700      3       1  150064       2.1167     0.017142
enh94178     4   17688900   17689900      2       1  150064       2.0555     0.019914
enh94181     4   17818500   17819500      2       1  150064       1.7774     0.037751
enh94183     4   17959200   17960200      5       1  150064       1.9552     0.025282
enh94184     4   18013400   18014400      1       1  150064       2.2473      0.01231
enh94185     4   18021000   18022000      3       1  150064       2.2472     0.012315
enh94186     4   18024400   18025400      2       1  150064       2.0637     0.019521
enh94188     4   18883500   18884500      4       2  150064       3.5515   0.00019149
enh94191     4   19680300   19681300      4       2  150064       2.1055     0.017626
enh94194     4   19695600   19696600      3       2  150064       3.0825    0.0010264
enh94196     4   19740700   19741700      2       1  150064       2.6941    0.0035293
enh94197     4   19750100   19751100      2       1  150064       2.2801     0.011301
enh94198     4   19777800   19778800      3       2  150064       2.7288    0.0031779
enh94200     4   19937600   19938600      5       1  150064       2.3916    0.0083884
enh94201     4   19944700   19945700      1       1  150064       2.5263     0.005764
enh94202     4   19947700   19948700      3       1  150064       2.2382     0.012605
enh94203     4   19962800   19963800      4       2  150064       1.6946     0.045073
enh94206     4   20017200   20018200      3       2  150064       2.7798    0.0027198
enh94208     4   20045300   20046300      2       1  150064       1.7161     0.043074
enh94210     4   20195900   20196900      1       1  150064       1.9751      0.02413
enh94211     4   20205000   20206000      3       1  150064       1.8837     0.029803
enh94234     4   20605100   20606100      4       2  150064       4.0446   2.6205e-05
enh94236     4   20663900   20664900      3       2  150064       1.9794     0.023885
enh94281     4   23036200   23037200      6       1  150064       1.8832     0.029836
enh94286     4   23325600   23326600      4       1  150064       2.3645    0.0090262
enh94289     4   23386200   23387200      2       1  150064       3.7524   8.7573e-05
enh94317     4   24263000   24264000      9       3  150064       1.9588     0.025067
enh94319     4   24275500   24276500      2       1  150064       1.8457     0.032466
enh94320     4   24280200   24281200      3       1  150064       1.9953     0.023005
enh94324     4   24474800   24475800      2       1  150064       2.1131     0.017294
enh94349     4   24913200   24914200      2       1  150064       1.7957     0.036271
enh94351     4   24933800   24934800      3       1  150064       2.7619    0.0028733
enh94370     4   25402900   25403900      5       2  150064       2.4082    0.0080155
enh94371     4   25407400   25408400      5       2  150064       1.6878     0.045729
enh94372     4   25450400   25451400      3       1  150064       2.3763    0.0087425
enh94381     4   25812800   25813800      2       1  150064       1.8406      0.03284
enh94387     4   25858200   25859200      2       1  150064       2.0273     0.021315
enh94388     4   25860600   25861600      2       1  150064       2.6848    0.0036285
enh94389     4   25862400   25863400      2       1  150064       1.9291     0.026861
enh94392     4   25909700   25910700      6       2  150064       2.0088     0.022279
enh94395     4   25930000   25931000      4       2  150064       2.1861     0.014405
enh94396     4   25939600   25940600      1       1  150064        2.215      0.01338
enh94397     4   25969500   25970500      8       3  150064       1.7402     0.040908
enh94424     4   26223200   26224200      1       1  150064       2.1651      0.01519
enh94426     4   26239400   26240400      4       2  150064       2.3838    0.0085668
enh94430     4   26257300   26258300      4       2  150064       1.7254     0.042229
enh94437     4   26345000   26346000      1       1  150064       2.1612      0.01534
enh94440     4   26357100   26358100      2       1  150064       2.2508       0.0122
enh94447     4   26379200   26380200      1       1  150064       2.2668       0.0117
enh94449     4   26415200   26416200      2       1  150064       2.5318    0.0056736
enh94452     4   26425800   26426800      1       1  150064       2.0431      0.02052
enh94456     4   26457000   26458000      4       2  150064       1.8906     0.029341
enh94463     4   26530900   26531900      5       1  150064       2.1178     0.017096
enh94464     4   26532800   26533800      2       1  150064       1.7214     0.042585
enh94471     4   26586800   26587800      1       1  150064       3.4971    0.0002352
enh94472     4   26590600   26591600      4       1  150064       3.5956   0.00016184
enh94473     4   26591200   26592200      3       1  150064       3.5442   0.00019691
enh94479     4   26703200   26704200      2       1  150064       3.0622    0.0010986
enh94480     4   26718600   26719600      1       1  150064       1.7908      0.03666
enh94481     4   26732500   26733500      2       1  150064       3.0157    0.0012819
enh94483     4   26782100   26783100      2       1  150064       2.4428    0.0072869
enh94486     4   26804600   26805600      2       1  150064        3.133   0.00086519
enh94487     4   26808400   26809400      5       2  150064       2.8502    0.0021846
enh94488     4   26813400   26814400      2       1  150064       2.4518    0.0071075
enh94499     4   26917500   26918500      1       1  150064       2.1236      0.01685
enh94507     4   27151200   27152200      3       2  150064       2.3645    0.0090279
enh94510     4   27361800   27362800      3       2  150064       3.0589    0.0011106
enh94515     4   28250500   28251500      2       1  150064        1.878     0.030193
enh94529     4   30793800   30794800      3       2  150064       2.8598    0.0021198
enh94530     4   30803700   30804700      2       1  150064       2.3696    0.0089047
enh94531     4   30823100   30824100      5       3  150064       4.0623   2.4301e-05
enh94532     4   30838100   30839100      2       1  150064       3.0773    0.0010444
enh94545     4   33717100   33718100      2       1  150064       2.4617    0.0069142
enh94546     4   33748300   33749300      1       1  150064       3.1697     0.000763
enh94549     4   34182800   34183800      1       1  150064       3.0027     0.001338
enh94574     4   37814200   37815200      7       3  150064       2.7202    0.0032626
enh94575     4   37826600   37827600      2       1  150064       1.8273     0.033828
enh94583     4   37910900   37911900      7       4  150064       1.8487     0.032251
enh94597     4   37987100   37988100      6       3  150064       2.2984     0.010769
enh94600     4   38003600   38004600      3       2  150064       1.9714      0.02434
enh94601     4   38006000   38007000      5       2  150064       2.0577     0.019809
enh94606     4   38031300   38032300      3       1  150064       1.6882     0.045688
enh94617     4   38121200   38122200      1       1  150064       1.7643      0.03884
enh94618     4   38124900   38125900      3       1  150064       1.6489     0.049588
enh94647     4   38565000   38566000      2       1  150064       1.9341     0.026552
enh94660     4   38686400   38687400      2       1  150064       2.0673     0.019354
enh94662     4   38692900   38693900      3       1  150064       2.1523     0.015686
enh94665     4   38725500   38726500      3       2  150064       1.6803      0.04645
enh94676     4   38859800   38860800      5       2  150064       2.2477     0.012298
enh94688     4   38990600   38991600      8       4  150064       2.0345      0.02095
enh94730     4   39541100   39542100      1       1  150064       1.9542      0.02534
enh94736     4   39616000   39617000      6       3  150064       1.9549       0.0253
enh94738     4   39625600   39626600      2       1  150064       2.1503     0.015766
enh94740     4   39641600   39642600      1       1  150064       2.5731      0.00504
enh94741     4   39656600   39657600      3       1  150064       2.2378     0.012619
enh94754     4   39824400   39825400      1       1  150064       1.9577      0.02513
enh94759     4   39935900   39936900      4       2  150064       1.6633     0.048128
enh94767     4   40122800   40123800      1       1  150064       2.1998      0.01391
enh94790     4   40589100   40590100      1       1  150064       2.6921      0.00355
enh94791     4   40623300   40624300      4       2  150064       1.8001     0.035925
enh94920     4   41656900   41657900      4       2  150064       1.7809     0.037468
enh94944     4   45157000   45158000      4       2  150064       1.7932     0.036472
enh94950     4   47216200   47217200      2       1  150064        2.467    0.0068123
enh94951     4   47223600   47224600      1       1  150064       3.5095    0.0002245
enh94960     4   47495400   47496400      1       1  150064       2.2414       0.0125
enh94969     4   47538800   47539800      1       1  150064       1.8468      0.03239
enh95008     4   48339500   48340500      2       1  150064       1.9425      0.02604
enh95012     4   48358200   48359200      1       1  150064       2.8739     0.002027
enh95014     4   48363100   48364100      3       1  150064       2.1209     0.016964
enh95015     4   48372200   48373200      2       1  150064       2.3087      0.01048
enh95017     4   48381600   48382600      2       1  150064       2.5444    0.0054725
enh95022     4   48479200   48480200      6       1  150064        4.034   2.7421e-05
enh95023     4   48572500   48573500      2       1  150064       1.9278     0.026938
enh95024     4   48604100   48605100      2       1  150064       2.1834     0.014502
enh95026     4   48644400   48645400      2       1  150064       1.8341     0.033319
[truncated: 1,085,751 more chars]
