# Supplementary material for: Identifying enhancer properties associated with genetic risk for complex traits using regulome-wide association studies
Source: PLoS Comput Biol. 2022 Sep 7;18(9):e1010430. doi: 10.1371/journal.pcbi.1010430 (PMC9484640; doi:10.1371/journal.pcbi.1010430)
Supplement: S3 Table — Sample names are as described in the ROADMAP epigenomics project integrative analysis portal: https://egg2.wustl.edu/roadmap/web_portal/meta.html. (ZIP) [file pcbi.1010430.s010.zip › supplemental_table3/E096lung_sig_enhancers05.gcov.out]

GENE       CHR      START       STOP  NSNPS  NPARAM       N        ZSTAT            P
enh49118     1     841400     842400      1       1  150064       1.8239      0.03408
enh49122     1     893000     894000      3       1  150064       1.7601     0.039192
enh49123     1     894800     895800      1       1  150064       1.8429      0.03267
enh49130     1     966500     967500      1       1  150064       1.6666       0.0478
enh49153     1    1168400    1169400      2       1  150064       1.7908     0.036659
enh49157     1    1205200    1206200      2       1  150064       1.6686     0.047598
enh49164     1    1253300    1254300      2       1  150064       1.8249     0.034007
enh49193     1    1473800    1474800      1       1  150064       1.6972      0.04483
enh49221     1    1706400    1707400      2       1  150064       2.8494    0.0021899
enh49238     1    1817200    1818200      1       1  150064       1.6936      0.04517
enh49242     1    1841000    1842000      3       1  150064       2.0797     0.018775
enh49266     1    2043300    2044300      4       1  150064       2.5425    0.0055028
enh49267     1    2058000    2059000      2       1  150064       2.6994    0.0034735
enh49268     1    2062500    2063500      3       2  150064       3.1698   0.00076283
enh49270     1    2071000    2072000      5       2  150064       3.2169   0.00064792
enh49272     1    2081200    2082200      3       2  150064       2.8899    0.0019269
enh49277     1    2126800    2127800      2       1  150064       2.5265    0.0057606
enh49281     1    2139500    2140500      3       2  150064       1.7966       0.0362
enh49288     1    2173200    2174200      2       1  150064       3.3947   0.00034357
enh49297     1    2211100    2212100      3       1  150064       2.1734     0.014875
enh49298     1    2214900    2215900      5       3  150064       1.7983     0.036064
enh49303     1    2233200    2234200      2       1  150064        2.019     0.021745
enh49315     1    2347100    2348100      8       4  150064       1.7127     0.043385
enh49316     1    2391700    2392700      2       1  150064        3.842   6.1011e-05
enh49335     1    2519400    2520400      1       1  150064       2.8421     0.002241
enh49336     1    2523000    2524000     13       2  150064        3.086    0.0010143
enh49337     1    2524300    2525300      9       2  150064       2.9603    0.0015365
enh49338     1    2525400    2526400      2       1  150064       2.7807    0.0027122
enh49339     1    2538900    2539900     12       2  150064        2.871    0.0020456
enh49340     1    2542100    2543100      1       1  150064       2.6463     0.004069
enh49341     1    2565000    2566000      1       1  150064       2.8088     0.002486
enh49348     1    2999400    3000400      6       2  150064       1.9045      0.02842
enh49365     1    3136300    3137300      4       2  150064       2.1039     0.017695
enh49368     1    3208500    3209500      6       3  150064       2.9198    0.0017512
enh49369     1    3229700    3230700      9       4  150064       1.6768     0.046795
enh49389     1    3400000    3401000      4       2  150064       1.9233     0.027219
enh49407     1    3539100    3540100      4       2  150064       1.9135     0.027844
enh49454     1    6088500    6089500      1       1  150064       2.4253     0.007648
enh49455     1    6089000    6090000      1       1  150064       2.1548      0.01559
enh49467     1    6260300    6261300      1       1  150064       1.7453      0.04047
enh49468     1    6264400    6265400      3       2  150064         2.25     0.012223
enh49503     1    6531900    6532900      2       1  150064       2.2622     0.011844
enh49508     1    6552100    6553100      3       1  150064       1.9459     0.025835
enh49512     1    6567200    6568200      1       1  150064       2.3208      0.01015
enh49513     1    6575400    6576400      1       1  150064       2.1343      0.01641
enh49521     1    6644000    6645000      1       1  150064       3.4842    0.0002468
enh49524     1    6656800    6657800      5       2  150064       1.6889      0.04562
enh49525     1    6657700    6658700      2       1  150064       1.9506      0.02555
enh49526     1    6658400    6659400      6       3  150064       1.6901     0.045505
enh49528     1    6669400    6670400      1       1  150064       1.8226      0.03418
enh49530     1    6675600    6676600      3       1  150064       2.1533     0.015649
enh49531     1    6684200    6685200      2       1  150064       2.1264     0.016733
enh49532     1    6686000    6687000      2       1  150064       3.2428   0.00059191
enh49534     1    6694300    6695300      8       2  150064       2.0884     0.018382
enh49535     1    6726600    6727600      1       1  150064       2.1925      0.01417
enh49536     1    6732600    6733600      2       1  150064       2.1559     0.015547
enh49538     1    6759900    6760900      1       1  150064        3.769    8.194e-05
enh49543     1    6847000    6848000      3       1  150064       1.7795     0.037581
enh49573     1    7020200    7021200      1       1  150064       1.9101      0.02806
enh49629     1    8002500    8003500      2       1  150064       2.0947     0.018098
enh49686     1    8377500    8378500      1       1  150064       3.5064    0.0002271
enh49687     1    8378400    8379400      3       1  150064       3.2369   0.00060417
enh49688     1    8383700    8384700      3       2  150064       3.6196    0.0001475
enh49689     1    8403100    8404100      5       3  150064       3.3751   0.00036895
enh49691     1    8416300    8417300      1       1  150064        2.381     0.008632
enh49692     1    8423100    8424100      5       2  150064       3.9983   3.1898e-05
enh49694     1    8425800    8426800      2       1  150064       1.6652     0.047935
enh49695     1    8427100    8428100      1       1  150064       2.9348     0.001669
enh49697     1    8431500    8432500      4       2  150064       5.2959   5.9221e-08
enh49699     1    8436000    8437000      3       2  150064       4.2536    1.052e-05
enh49702     1    8440100    8441100      2       1  150064       3.5915   0.00016438
enh49704     1    8444500    8445500      2       1  150064       4.8974   4.8548e-07
enh49705     1    8447600    8448600      2       1  150064       4.7983    8.002e-07
enh49707     1    8449800    8450800      3       2  150064       2.6929    0.0035421
enh49708     1    8450800    8451800      3       2  150064       2.9505    0.0015861
enh49709     1    8452600    8453600      1       1  150064       5.5087    1.807e-08
enh49711     1    8464500    8465500      2       1  150064       4.6602   1.5796e-06
enh49712     1    8466700    8467700      6       3  150064       5.5612   1.3393e-08
enh49713     1    8468000    8469000      2       1  150064       4.9569   3.5806e-07
enh49714     1    8469600    8470600      1       1  150064       3.8635    5.589e-05
enh49716     1    8473400    8474400      2       1  150064       2.8875    0.0019416
enh49717     1    8475500    8476500      4       2  150064       5.2105   9.4144e-08
enh49721     1    8487600    8488600      1       1  150064       5.7199     5.33e-09
enh49724     1    8501000    8502000      2       1  150064       4.5893   2.2235e-06
enh49726     1    8510100    8511100      2       1  150064       3.3195   0.00045086
enh49728     1    8516000    8517000      2       1  150064       3.2735   0.00053114
enh49731     1    8524400    8525400      3       2  150064       2.3287    0.0099373
enh49732     1    8525900    8526900      1       1  150064       3.2186    0.0006441
enh49734     1    8535900    8536900      1       1  150064       4.4399    4.499e-06
enh49735     1    8538200    8539200      3       1  150064        2.004     0.022537
enh49736     1    8552500    8553500      3       2  150064       2.8475    0.0022034
enh49737     1    8556200    8557200      2       1  150064       2.3078     0.010506
enh49738     1    8557000    8558000      2       1  150064       2.8573    0.0021361
enh49739     1    8566700    8567700      2       1  150064       3.8356   6.2631e-05
enh49740     1    8569900    8570900      2       1  150064        2.394    0.0083322
enh49743     1    8576400    8577400      2       1  150064       2.4796     0.006576
enh49748     1    8622600    8623600      3       2  150064       3.1493   0.00081842
enh49749     1    8623000    8624000      3       2  150064       2.3761    0.0087482
enh49751     1    8627700    8628700      2       1  150064       2.5035    0.0061482
enh49755     1    8651300    8652300      2       1  150064        2.581    0.0049255
enh49756     1    8655600    8656600      2       1  150064       2.6443    0.0040927
enh49757     1    8659100    8660100      2       1  150064       2.9415    0.0016333
enh49759     1    8662800    8663800      2       1  150064       2.2696     0.011615
enh49760     1    8686300    8687300      1       1  150064       2.9013     0.001858
enh49763     1    8690200    8691200      1       1  150064       3.1268    0.0008837
enh49764     1    8702600    8703600      1       1  150064       3.0783     0.001041
enh49765     1    8703200    8704200      1       1  150064       2.8288     0.002336
enh49766     1    8703900    8704900      1       1  150064       2.8288     0.002336
enh49767     1    8706300    8707300      2       1  150064       2.9936    0.0013784
enh49768     1    8707800    8708800      2       1  150064       2.9453    0.0016132
enh49769     1    8711800    8712800      1       1  150064       2.6695     0.003798
enh49770     1    8713800    8714800      3       1  150064         2.51    0.0060361
enh49771     1    8718900    8719900      1       1  150064       2.4949       0.0063
enh49773     1    8721800    8722800      1       1  150064       2.2886      0.01105
enh49775     1    8726600    8727600      1       1  150064       2.8965     0.001887
enh49777     1    8728900    8729900      1       1  150064       1.9571      0.02517
enh49778     1    8730300    8731300      2       1  150064       2.3313     0.009868
enh49782     1    8744500    8745500      2       1  150064       2.1884     0.014321
enh49788     1    8767000    8768000      4       2  150064       2.4406    0.0073308
enh49789     1    8772200    8773200      1       1  150064       1.7195      0.04276
enh49791     1    8787600    8788600      2       1  150064       3.5067   0.00022689
enh49794     1    8814800    8815800      1       1  150064       1.9749      0.02414
enh49796     1    8843600    8844600      2       1  150064       2.4847    0.0064836
enh49798     1    8871100    8872100      5       3  150064       2.2859     0.011131
enh49810     1    8950000    8951000      3       1  150064       2.8461    0.0022127
enh49811     1    8963400    8964400      4       2  150064       1.9326     0.026642
enh49814     1    8998600    8999600      5       2  150064       2.6733    0.0037557
enh49839     1    9221700    9222700      1       1  150064       1.9856      0.02354
enh49855     1    9330300    9331300      4       2  150064       1.9758     0.024088
enh49859     1    9351300    9352300      3       2  150064       2.4918    0.0063544
enh49985     1   10317500   10318500      2       1  150064       1.6877     0.045736
enh49987     1   10346800   10347800      3       1  150064       1.6461     0.049876
enh50051     1   10774100   10775100      1       1  150064       1.9622      0.02487
enh50053     1   10783600   10784600      1       1  150064       2.0569      0.01985
enh50078     1   10960500   10961500      2       1  150064       2.4648    0.0068552
enh50115     1   11376200   11377200      3       1  150064       2.2901     0.011008
enh50121     1   11715300   11716300      1       1  150064       2.4441      0.00726
enh50152     1   11990200   11991200      2       1  150064       1.7587     0.039313
enh50154     1   11997200   11998200      3       1  150064       2.7109    0.0033549
enh50155     1   11998500   11999500      2       1  150064       1.9438      0.02596
enh50156     1   12000300   12001300      4       1  150064       2.0448     0.020437
enh50157     1   12004100   12005100      4       2  150064       1.6737     0.047095
enh50173     1   12111900   12112900      2       1  150064       2.0047     0.022498
enh50174     1   12128000   12129000      2       1  150064       2.6411    0.0041314
enh50175     1   12135200   12136200      5       2  150064       2.1026      0.01775
enh50179     1   12190200   12191200      3       1  150064       1.6689     0.047567
enh50273     1   14090600   14091600      1       1  150064       1.7987      0.03603
enh50289     1   14467200   14468200      7       1  150064       1.7305      0.04177
enh50290     1   14468800   14469800      1       1  150064       1.6605      0.04841
enh50297     1   14847300   14848300      1       1  150064       2.0798      0.01877
enh50313     1   15207200   15208200      1       1  150064        1.871      0.03067
enh50319     1   15252600   15253600      3       1  150064       1.7984     0.036053
enh50380     1   15533400   15534400      2       1  150064       1.9332     0.026606
enh50388     1   15569600   15570600      5       2  150064       1.7734      0.03808
enh50507     1   16353100   16354100      4       2  150064       2.2654     0.011743
enh50545     1   16542100   16543100      5       2  150064       1.9718     0.024318
enh50548     1   16563800   16564800      1       1  150064       2.1876      0.01435
enh50549     1   16570400   16571400      1       1  150064        2.126      0.01675
enh50553     1   16592500   16593500      3       1  150064       2.1759      0.01478
enh50556     1   16620200   16621200      3       2  150064       1.7625     0.038992
enh50558     1   16641300   16642300      3       2  150064       1.7559      0.03955
enh50559     1   16643500   16644500      4       1  150064       1.9899     0.023302
enh50560     1   16644900   16645900      3       1  150064       2.0685     0.019295
enh50568     1   16679300   16680300      1       1  150064       2.0801      0.01876
enh50569     1   16690800   16691800      3       1  150064       1.9097     0.028088
enh50572     1   16697900   16698900      2       1  150064       1.6637     0.048085
enh50573     1   16698900   16699900      2       1  150064       1.7669     0.038622
enh50577     1   16711600   16712600      2       1  150064       1.7801     0.037533
enh50578     1   16713900   16714900      2       1  150064       1.8111     0.035064
enh50580     1   16722900   16723900      4       1  150064       2.0449      0.02043
enh50584     1   16824200   16825200      3       1  150064       1.8836     0.029809
enh50585     1   16839600   16840600      1       1  150064       2.1937      0.01413
enh50615     1   17306800   17307800      3       1  150064       2.1523     0.015685
enh50616     1   17310800   17311800      3       2  150064        4.112   1.9615e-05
enh50620     1   17342300   17343300      5       2  150064       2.0112     0.022154
enh50621     1   17371400   17372400      7       2  150064        2.316      0.01028
enh50622     1   17371900   17372900      6       1  150064       2.4293    0.0075639
enh50623     1   17378600   17379600      2       1  150064       2.7791    0.0027255
enh50624     1   17386300   17387300      2       1  150064       3.0875    0.0010093
enh50626     1   17392800   17393800      2       1  150064       2.7817    0.0027034
enh50627     1   17407300   17408300      6       2  150064        2.559    0.0052481
enh50716     1   19218300   19219300      2       1  150064       1.6971     0.044838
enh50728     1   19262800   19263800      2       1  150064        1.845     0.032521
enh50768     1   19640800   19641800      2       1  150064       1.6538     0.049083
enh50815     1   19821500   19822500      3       2  150064       2.7532    0.0029511
enh50816     1   19832100   19833100      7       3  150064       1.8529     0.031947
enh50817     1   19835400   19836400      6       2  150064       1.6627     0.048186
enh50826     1   19939200   19940200      1       1  150064       1.7696       0.0384
enh50828     1   19946200   19947200      2       1  150064       1.6624     0.048212
enh50832     1   19966800   19967800      1       1  150064       2.3371     0.009718
enh50861     1   20420200   20421200      5       3  150064       2.1564     0.015525
enh50874     1   20651400   20652400      4       2  150064       1.8356     0.033212
enh50900     1   21059800   21060800      2       1  150064       2.8097    0.0024792
enh50901     1   21108200   21109200      2       1  150064       2.9231    0.0017326
enh50904     1   21114500   21115500      2       1  150064       2.4415    0.0073133
enh50906     1   21339600   21340600      2       1  150064       2.6501    0.0040235
enh50908     1   21351200   21352200      5       3  150064       2.4355    0.0074355
enh50909     1   21355000   21356000      1       1  150064       2.4271     0.007611
enh50910     1   21361500   21362500      2       1  150064       1.9996     0.022773
enh50911     1   21403300   21404300      4       2  150064       2.5195    0.0058759
enh50912     1   21415600   21416600      3       1  150064       2.7094    0.0033702
enh50913     1   21417300   21418300      2       1  150064       2.9799    0.0014419
enh50915     1   21475600   21476600      3       1  150064       2.8214    0.0023907
enh50917     1   21499700   21500700      3       2  150064       2.0852     0.018525
enh50918     1   21500200   21501200      2       1  150064       2.3653    0.0090067
enh50922     1   21521100   21522100      1       1  150064       1.7381       0.0411
enh50998     1   21992100   21993100      6       3  150064        2.125     0.016793
enh51000     1   22088200   22089200      8       4  150064       1.9847      0.02359
enh51001     1   22090700   22091700      5       2  150064        1.912      0.02794
enh51004     1   22099900   22100900      3       2  150064       2.9248    0.0017235
enh51033     1   22350200   22351200      4       2  150064       1.7882     0.036872
enh51034     1   22356700   22357700      7       2  150064       2.7491    0.0029883
enh51039     1   22369300   22370300      1       1  150064       3.2129     0.000657
enh51041     1   22374700   22375700      2       1  150064       3.2572   0.00056259
enh51042     1   22378200   22379200      5       2  150064       2.7142    0.0033213
enh51044     1   22382600   22383600      4       2  150064       1.7817       0.0374
enh51045     1   22386100   22387100      5       2  150064       2.2699     0.011607
enh51047     1   22392800   22393800      2       1  150064       1.8091     0.035216
enh51049     1   22398700   22399700      1       1  150064       3.3647    0.0003831
enh51059     1   22447600   22448600      2       1  150064       3.0135    0.0012911
enh51060     1   22448800   22449800      7       4  150064       1.7571     0.039447
enh51099     1   23141000   23142000      9       2  150064       1.7441     0.040571
enh51101     1   23155800   23156800      5       3  150064       1.9602     0.024988
enh51192     1   23939500   23940500      3       1  150064        2.028     0.021279
enh51237     1   24372600   24373600      3       1  150064       2.5782    0.0049652
enh51268     1   24690400   24691400      6       3  150064       2.2173     0.013303
enh51273     1   24712700   24713700      5       2  150064       2.4075    0.0080314
enh51277     1   24744400   24745400      2       1  150064       2.1965     0.014027
enh51278     1   24751000   24752000      3       1  150064       1.7023     0.044345
enh51285     1   24833200   24834200      2       1  150064       1.7526     0.039832
enh51287     1   24841800   24842800      2       1  150064        2.274     0.011484
enh51289     1   24862000   24863000      4       2  150064       2.4306    0.0075369
enh51291     1   24867800   24868800      5       2  150064       2.1731     0.014887
enh51339     1   25311000   25312000      1       1  150064       2.2718      0.01155
enh51471     1   26508200   26509200      3       1  150064       2.4224    0.0077088
enh51488     1   26757600   26758600      1       1  150064       1.8722      0.03059
enh51506     1   26882200   26883200      1       1  150064       2.1998      0.01391
enh51507     1   26900900   26901900      5       3  150064       1.7477     0.040262
enh51508     1   26945400   26946400      1       1  150064       1.9284       0.0269
enh51511     1   27020500   27021500      2       1  150064       2.5533    0.0053346
enh51512     1   27025100   27026100      2       1  150064       1.9874     0.023437
enh51513     1   27027300   27028300      4       2  150064       2.3144     0.010322
enh51515     1   27035600   27036600      2       1  150064       2.6101    0.0045264
enh51516     1   27038700   27039700      2       1  150064        2.036     0.020876
enh51517     1   27040900   27041900      2       1  150064       1.8779     0.030197
enh51519     1   27047700   27048700      2       1  150064       2.6519    0.0040023
enh51520     1   27051800   27052800      4       1  150064       2.7077    0.0033878
enh51521     1   27055900   27056900      1       1  150064       2.7026      0.00344
enh51523     1   27070500   27071500      3       2  150064        1.957     0.025176
enh51524     1   27072500   27073500      1       1  150064       2.7083     0.003381
enh51527     1   27079000   27080000      3       1  150064       2.5696    0.0050905
enh51529     1   27094800   27095800      1       1  150064       2.7557     0.002928
enh51530     1   27098200   27099200      1       1  150064       2.7473     0.003004
enh51531     1   27101600   27102600      1       1  150064       2.1389      0.01622
enh51535     1   27123600   27124600      2       1  150064       2.0149     0.021956
enh51541     1   27157700   27158700      1       1  150064        2.646     0.004073
enh51544     1   27175400   27176400      1       1  150064       2.4217     0.007724
enh51546     1   27184300   27185300      1       1  150064       1.9879      0.02341
enh51550     1   27225100   27226100      1       1  150064        2.489     0.006405
enh51552     1   27236600   27237600      1       1  150064       2.4543     0.007057
enh51554     1   27249500   27250500      1       1  150064        2.512     0.006003
enh51570     1   27397100   27398100      4       1  150064        1.756     0.039544
enh51572     1   27425400   27426400      1       1  150064         2.29      0.01101
enh51573     1   27432900   27433900      1       1  150064       1.8883      0.02949
enh51580     1   27450800   27451800      1       1  150064       3.3091    0.0004679
enh51587     1   27466400   27467400      1       1  150064       1.6802      0.04646
enh51669     1   27900000   27901000      2       1  150064       1.9362     0.026424
enh51679     1   27942900   27943900      1       1  150064       1.9644      0.02474
enh51680     1   27944600   27945600      1       1  150064       1.8623      0.03128
enh51681     1   27947800   27948800      2       1  150064       1.6501     0.049462
enh51683     1   27951900   27952900      1       1  150064       2.1084       0.0175
enh51687     1   27969900   27970900      1       1  150064       1.9646      0.02473
enh51722     1   28269800   28270800      1       1  150064        2.197      0.01401
enh51734     1   28431200   28432200      2       1  150064       1.9801     0.023844
enh51741     1   28461700   28462700      3       2  150064       3.0157     0.001282
enh51750     1   28499600   28500600      2       1  150064       3.6693   0.00012161
enh51755     1   28548900   28549900      5       2  150064       1.9637     0.024781
enh51756     1   28557000   28558000      4       2  150064       1.8181     0.034526
enh51764     1   28575000   28576000      5       2  150064       1.6932      0.04521
enh51767     1   28588300   28589300      4       2  150064        2.115     0.017213
enh51772     1   28623000   28624000      3       2  150064       2.0438     0.020484
enh51776     1   28695200   28696200      2       1  150064       1.9333     0.026598
enh51777     1   28697200   28698200      2       1  150064         3.39   0.00034946
enh51779     1   28736100   28737100      8       3  150064       2.2663     0.011716
enh51780     1   28743800   28744800      3       1  150064       2.0259     0.021387
enh51784     1   28782500   28783500      1       1  150064       2.4036     0.008118
enh51787     1   28837100   28838100      6       3  150064       2.5989    0.0046767
enh51788     1   28839700   28840700      3       2  150064       1.8216     0.034261
enh51790     1   28845400   28846400      1       1  150064       2.4689     0.006776
enh51792     1   28853300   28854300      4       1  150064       2.7444    0.0030313
enh51793     1   28880200   28881200      1       1  150064       2.5866     0.004847
enh51795     1   28916400   28917400      3       1  150064       2.7318    0.0031493
enh51796     1   28918000   28919000      1       1  150064       1.8519      0.03202
enh51798     1   28967400   28968400      3       1  150064       2.2733     0.011504
enh51799     1   28970400   28971400      1       1  150064       2.3123      0.01038
enh51800     1   28973600   28974600      2       1  150064       2.0484     0.020261
enh51801     1   28975400   28976400      4       2  150064       2.0615     0.019626
enh51810     1   29211300   29212300      3       1  150064       2.2239     0.013079
enh51818     1   29298200   29299200      5       2  150064       2.7187    0.0032769
enh51820     1   29369400   29370400      2       1  150064        3.021    0.0012595
enh51822     1   29451600   29452600      4       2  150064        3.172   0.00075707
enh51823     1   29460100   29461100      2       1  150064       1.7028     0.044305
enh51828     1   29498600   29499600      3       2  150064       2.5666    0.0051352
enh51830     1   29505000   29506000      3       2  150064       2.5506    0.0053764
enh51832     1   29512200   29513200      2       1  150064       2.3743    0.0087909
enh51834     1   29555900   29556900      3       1  150064       2.0326     0.021045
enh51837     1   29572200   29573200      5       2  150064        1.794     0.036405
enh51838     1   29575200   29576200      3       2  150064       2.6613    0.0038925
enh51847     1   30405400   30406400      3       1  150064       2.9794    0.0014438
enh51848     1   30457500   30458500      4       2  150064       4.7347   1.0966e-06
enh51855     1   30852100   30853100      2       1  150064       2.1618     0.015317
enh51860     1   31180400   31181400     14       3  150064       1.7291     0.041895
enh51863     1   31216400   31217400      1       1  150064       1.9473      0.02575
enh51906     1   31449600   31450600      1       1  150064       1.7721      0.03819
enh51934     1   31688500   31689500      8       2  150064       3.0987   0.00097178
enh51936     1   31770900   31771900      2       1  150064       3.3482   0.00040666
enh51937     1   31842400   31843400      1       1  150064       2.3145      0.01032
enh51938     1   31847100   31848100      2       1  150064       2.7671    0.0028278
enh51939     1   31849000   31850000      1       1  150064       3.3277    0.0004379
enh51940     1   31854400   31855400      2       1  150064       4.4378   4.5432e-06
enh51941     1   31866800   31867800      4       1  150064       2.8658    0.0020799
enh51942     1   31887200   31888200      1       1  150064       2.5279     0.005737
enh51943     1   31888600   31889600      2       1  150064        2.709    0.0033745
enh51944     1   31895000   31896000      5       2  150064       2.0482     0.020269
enh51945     1   31898100   31899100      8       2  150064       3.1312   0.00087045
enh51959     1   32029800   32030800      1       1  150064       2.3782     0.008699
enh51999     1   32262100   32263100      1       1  150064       1.7442      0.04056
enh52049     1   32592600   32593600      3       2  150064       1.6917     0.045349
enh52053     1   32616600   32617600      1       1  150064       2.0177      0.02181
enh52069     1   32699600   32700600      4       2  150064       1.7585     0.039328
enh52070     1   32700200   32701200      3       2  150064        2.196     0.014044
enh52073     1   32707600   32708600      3       1  150064       1.7063     0.043974
enh52088     1   32810900   32811900      1       1  150064        2.932     0.001684
enh52122     1   33223400   33224400      3       1  150064        2.368    0.0089431
enh52130     1   33279800   33280800      2       1  150064        1.684      0.04609
enh52134     1   33337900   33338900      2       1  150064        1.997     0.022915
enh52141     1   33411600   33412600      1       1  150064       2.3553     0.009253
enh52168     1   33564800   33565800      1       1  150064       2.2931      0.01092
enh52169     1   33593300   33594300      1       1  150064       2.1316      0.01652
enh52185     1   33728100   33729100      2       1  150064       1.9608     0.024953
enh52193     1   33760700   33761700      4       2  150064       1.8675     0.030913
enh52195     1   33766200   33767200      3       2  150064       2.3437    0.0095463
enh52201     1   33811400   33812400      1       1  150064       1.7861      0.03704
enh52224     1   33921400   33922400      1       1  150064        1.962      0.02488
enh52229     1   33937100   33938100      2       1  150064       2.4899    0.0063881
enh52263     1   35318100   35319100      4       2  150064       1.8872     0.029566
enh52264     1   35323200   35324200      3       2  150064       2.0918     0.018229
enh52265     1   35325400   35326400      1       1  150064       2.2918      0.01096
enh52275     1   35585800   35586800      2       1  150064       1.7055      0.04405
enh52276     1   35611500   35612500      2       1  150064       1.8724     0.030576
enh52278     1   35688700   35689700      2       1  150064       2.0213     0.021625
enh52307     1   36181400   36182400      1       1  150064       3.4063    0.0003292
enh52310     1   36266000   36267000      1       1  150064       1.8066      0.03541
enh52312     1   36275800   36276800      1       1  150064       1.7772      0.03777
enh52313     1   36316600   36317600      3       2  150064       3.0233    0.0012503
enh52320     1   36397600   36398600      1       1  150064        3.492    0.0002397
enh52322     1   36410800   36411800      1       1  150064       3.2418    0.0005938
enh52323     1   36488400   36489400      2       1  150064       3.3305   0.00043337
enh52325     1   36549000   36550000      3       2  150064        3.741   9.1642e-05
enh52327     1   36553300   36554300      1       1  150064       3.1405    0.0008432
enh52328     1   36555400   36556400      3       2  150064        3.192   0.00070642
enh52331     1   36565300   36566300      6       2  150064       2.5158     0.005938
enh52332     1   36580900   36581900      2       1  150064       1.8026     0.035725
enh52335     1   36588700   36589700      2       1  150064       3.7128   0.00010249
enh52336     1   36600700   36601700      2       1  150064       3.3181   0.00045322
enh52338     1   36607600   36608600      2       1  150064       3.3975   0.00034006
enh52339     1   36610600   36611600      4       2  150064       3.2803    0.0005184
enh52340     1   36613300   36614300      3       1  150064       3.8801   5.2202e-05
enh52341     1   36616800   36617800      2       1  150064       4.0756   2.2946e-05
enh52344     1   36628000   36629000      2       1  150064       3.9956   3.2268e-05
enh52347     1   36633700   36634700      2       1  150064       3.8296   6.4181e-05
enh52354     1   36653100   36654100      3       1  150064       2.6234    0.0043531
enh52441     1   38272000   38273000      3       2  150064       2.5568    0.0052817
enh52443     1   38315400   38316400      1       1  150064        3.465    0.0002651
enh52445     1   38318000   38319000      2       1  150064       3.0089    0.0013111
enh52448     1   38327800   38328800      1       1  150064        2.751     0.002971
enh52449     1   38331100   38332100      2       1  150064       2.4932    0.0063296
enh52452     1   38395400   38396400      5       2  150064       2.8028     0.002533
enh52477     1   38939600   38940600      5       2  150064       2.2074     0.013644
enh52484     1   39190200   39191200      3       2  150064       2.6268     0.004309
enh52485     1   39193900   39194900      3       1  150064        2.399    0.0082196
enh52494     1   39407300   39408300      2       1  150064       1.6718     0.047283
enh52499     1   39468600   39469600      1       1  150064       2.3639     0.009042
enh52500     1   39490800   39491800      2       1  150064       1.8507     0.032107
enh52501     1   39492800   39493800      5       2  150064       1.7435     0.040624
enh52503     1   39541800   39542800      2       1  150064       2.9168    0.0017683
enh52508     1   39568600   39569600      2       1  150064       1.8402     0.032873
enh52511     1   39581900   39582900      3       1  150064       2.2439     0.012419
enh52516     1   39602500   39603500      7       3  150064       2.0133     0.022043
enh52542     1   39651100   39652100      2       1  150064       2.1225     0.016899
enh52555     1   39683000   39684000      3       2  150064       1.9405     0.026161
enh52573     1   39859700   39860700      2       1  150064       1.7647     0.038809
enh52574     1   39863200   39864200      3       2  150064       1.9366     0.026394
enh52588     1   39974600   39975600      4       2  150064       2.3427    0.0095713
enh52603     1   40166400   40167400      2       1  150064       2.5858    0.0048577
enh52610     1   40308200   40309200      2       1  150064       1.8236     0.034103
enh52617     1   40358300   40359300      1       1  150064       1.8066      0.03541
enh52619     1   40362200   40363200      3       2  150064       2.9081    0.0018181
enh52664     1   40842400   40843400      4       2  150064       2.3464    0.0094777
enh52678     1   40997700   40998700      1       1  150064       1.8274      0.03382
enh52688     1   41141400   41142400      1       1  150064       3.0578     0.001115
enh52689     1   41159600   41160600      5       2  150064       2.0703     0.019212
enh52693     1   41176400   41177400      1       1  150064       3.0342     0.001206
enh52695     1   41178600   41179600      3       2  150064       2.5619    0.0052053
enh52698     1   41187800   41188800      2       1  150064        2.751    0.0029709
enh52701     1   41205500   41206500      3       1  150064       2.9448    0.0016158
enh52702     1   41209400   41210400      2       1  150064       2.7719    0.0027863
enh52703     1   41215000   41216000      4       2  150064       2.1047      0.01766
enh52704     1   41220200   41221200      3       1  150064        2.345    0.0095134
enh52725     1   41364400   41365400      5       2  150064       1.8147     0.034785
enh52735     1   41432900   41433900      8       3  150064       1.9368     0.026387
enh52736     1   41446900   41447900      4       2  150064       2.3025     0.010653
enh52737     1   41468800   41469800      5       2  150064        2.221     0.013176
enh52740     1   41486600   41487600      3       2  150064        1.859     0.031511
enh52744     1   41574600   41575600      4       2  150064       2.1731     0.014886
enh52745     1   41617500   41618500      2       1  150064         2.58    0.0049407
enh52756     1   41836900   41837900      2       1  150064       2.6367    0.0041863
enh52758     1   41853200   41854200      2       1  150064       1.9565     0.025206
enh52761     1   41878100   41879100      7       2  150064       1.8742     0.030451
enh52763     1   41888900   41889900      3       1  150064       2.1375      0.01628
enh52766     1   41898100   41899100      6       3  150064       2.2582     0.011965
enh52767     1   41901200   41902200      5       3  150064       1.8623     0.031282
enh52769     1   41920200   41921200      1       1  150064         1.69      0.04551
enh52771     1   41931500   41932500      2       1  150064       1.7805     0.037494
enh52775     1   41950100   41951100      7       4  150064       2.8808    0.0019834
enh52777     1   41960600   41961600      4       2  150064       3.2234    0.0006334
enh52779     1   41969600   41970600      3       2  150064       2.3629    0.0090673
enh52916     1   43412400   43413400     10       2  150064       1.7257     0.042201
enh52917     1   43415000   43416000      8       2  150064       1.9734     0.024226
enh52919     1   43420600   43421600      3       1  150064         2.19     0.014263
enh52921     1   43427100   43428100      5       2  150064       2.6018    0.0046374
enh52922     1   43432300   43433300      6       3  150064       2.2228     0.013115
enh52939     1   43703900   43704900      1       1  150064       2.0292      0.02122
enh52944     1   43739900   43740900      5       2  150064       2.0293     0.021212
enh52945     1   43749600   43750600      2       1  150064       1.8135     0.034879
enh52947     1   43759600   43760600      3       1  150064       2.9059    0.0018308
enh52949     1   43769700   43770700      2       1  150064       2.6287    0.0042854
enh52950     1   43772400   43773400      1       1  150064       3.2927    0.0004961
enh52951     1   43774600   43775600      2       1  150064       2.7027    0.0034394
enh52956     1   43812000   43813000      2       1  150064       3.1179   0.00091072
enh52959     1   43825600   43826600      3       2  150064       3.7678   8.2356e-05
enh52960     1   43831000   43832000      2       1  150064       1.9653     0.024692
enh52961     1   43834400   43835400      1       1  150064       3.6162    0.0001495
enh52965     1   43856300   43857300      4       2  150064       4.1648   1.5578e-05
enh52967     1   43870800   43871800      3       1  150064       3.3585   0.00039177
enh52968     1   43881100   43882100      2       1  150064       3.9005   4.7998e-05
enh52969     1   43901400   43902400      2       1  150064       3.4636   0.00026649
enh52972     1   43920200   43921200      3       2  150064       4.1734   1.5006e-05
enh52973     1   43938300   43939300      1       1  150064       3.0047     0.001329
enh52974     1   43941000   43942000      3       1  150064       3.6843   0.00011465
enh52975     1   43947800   43948800      1       1  150064       2.8807     0.001984
enh52978     1   44000700   44001700      1       1  150064       2.2904        0.011
enh52979     1   44010200   44011200      4       2  150064       2.6258    0.0043228
enh52980     1   44017900   44018900      1       1  150064       3.1374    0.0008524
enh52981     1   44023800   44024800      1       1  150064       3.1078    0.0009423
enh52984     1   44037400   44038400      2       1  150064       5.2324   8.3661e-08
enh52985     1   44037800   44038800      1       1  150064       2.5951     0.004728
enh52986     1   44038700   44039700      3       1  150064       2.2899     0.011014
enh52987     1   44042700   44043700      4       2  150064       3.9293   4.2603e-05
enh52988     1   44047800   44048800      4       2  150064       3.0239    0.0012478
enh52989     1   44052400   44053400      5       1  150064        1.911     0.028002
enh52990     1   44114300   44115300      5       2  150064       4.0012   3.1507e-05
enh52991     1   44117300   44118300      1       1  150064       4.3591    6.529e-06
enh52994     1   44185400   44186400      3       1  150064       4.2919   8.8571e-06
enh52995     1   44229000   44230000      1       1  150064       3.2448    0.0005877
enh52996     1   44232400   44233400      1       1  150064       3.2827     0.000514
enh52997     1   44248700   44249700      3       2  150064       4.2994   8.5643e-06
enh52998     1   44251600   44252600      2       1  150064       2.3699    0.0088966
enh53003     1   44300100   44301100      2       1  150064       2.7912    0.0026254
enh53005     1   44315000   44316000      2       1  150064       4.0137   2.9891e-05
enh53006     1   44318800   44319800      3       1  150064       3.9946   3.2404e-05
enh53010     1   44333900   44334900      2       1  150064       2.8449    0.0022214
enh53011     1   44345800   44346800      1       1  150064       3.8293    6.425e-05
enh53012     1   44348600   44349600      3       2  150064       3.4751   0.00025532
enh53015     1   44378100   44379100      3       2  150064       2.5971    0.0047002
enh53017     1   44398200   44399200      1       1  150064       1.6986       0.0447
enh53019     1   44400000   44401000      2       1  150064       2.2372     0.012635
enh53020     1   44402400   44403400      4       2  150064        2.011      0.02216
enh53023     1   44414300   44415300      2       1  150064       2.8877    0.0019403
enh53026     1   44439100   44440100      2       1  150064       1.9816     0.023762
enh53027     1   44442600   44443600      4       2  150064       2.3798    0.0086609
enh53029     1   44456000   44457000      1       1  150064       2.0898      0.01832
enh53035     1   44479700   44480700      2       1  150064       3.2733   0.00053156
enh53044     1   44555000   44556000      5       2  150064       1.7225     0.042493
enh53045     1   44677700   44678700      1       1  150064       2.7892     0.002642
enh53046     1   44679800   44680800      1       1  150064       2.3252      0.01003
enh53048     1   44704900   44705900      2       1  150064       2.2454      0.01237
enh53063     1   44820900   44821900      2       1  150064       1.9614     0.024916
enh53201     1   46713800   46714800      2       1  150064       1.7757      0.03789
enh53204     1   46764600   46765600      1       1  150064       2.5042     0.006137
enh53217     1   46985700   46986700      3       1  150064       2.1668     0.015125
enh53249     1   47233400   47234400      2       1  150064       1.6578     0.048681
enh53251     1   47264400   47265400      4       2  150064       1.8286      0.03373
enh53252     1   47269700   47270700      2       1  150064       2.0338     0.020984
enh53301     1   48304200   48305200      2       1  150064       1.7708     0.038297
enh53305     1   48337400   48338400      5       3  150064       2.6703    0.0037895
enh53307     1   48347300   48348300      2       1  150064       1.9375      0.02634
enh53340     1   49240700   49241700      5       3  150064       1.6972     0.044829
enh53371     1   51733000   51734000      2       1  150064       1.7671     0.038602
enh53376     1   51754000   51755000      1       1  150064       1.7064      0.04397
enh53404     1   51985800   51986800      3       1  150064       1.9132     0.027861
enh53506     1   53641500   53642500      4       2  150064       1.9399     0.026196
enh53508     1   53661000   53662000      1       1  150064       2.0792       0.0188
enh53509     1   53664000   53665000      1       1  150064       2.8243     0.002369
enh53510     1   53684400   53685400      1       1  150064       2.2179      0.01328
enh53512     1   53702100   53703100      4       2  150064       2.5829    0.0048987
enh53514     1   53760000   53761000      3       2  150064        3.057    0.0011178
enh53545     1   54447400   54448400      1       1  150064       2.3782     0.008699
enh53546     1   54448000   54449000      1       1  150064       2.3145      0.01032
enh53558     1   54623600   54624600      1       1  150064       2.1553      0.01557
enh53564     1   54685800   54686800      5       2  150064       1.8345     0.033287
enh53566     1   54694800   54695800      1       1  150064       2.0633      0.01954
enh53602     1   54815700   54816700      1       1  150064       1.7965      0.03621
enh53606     1   54821100   54822100      3       1  150064       1.8066     0.035413
enh53614     1   54841500   54842500      3       1  150064       1.8758     0.030339
enh53615     1   54844600   54845600      6       1  150064       1.9984     0.022834
enh53616     1   54849800   54850800      2       1  150064       1.8796     0.030079
enh53651     1   55323400   55324400      6       3  150064       1.7591     0.039279
enh53652     1   55325400   55326400      9       5  150064       1.6573     0.048726
enh53653     1   55326700   55327700      7       2  150064       2.0501     0.020179
enh53702     1   56041100   56042100      4       2  150064       1.8826     0.029874
enh53703     1   56046800   56047800      4       2  150064       3.5254   0.00021143
enh53705     1   56055300   56056300      4       2  150064       1.7337     0.041487
enh53709     1   56160400   56161400      3       1  150064       2.3365    0.0097331
enh53712     1   56184400   56185400      2       1  150064       1.7767      0.03781
enh53747     1   56904400   56905400      8       2  150064        1.742     0.040758
enh53794     1   57286200   57287200      6       2  150064       2.0605     0.019677
enh53811     1   59184000   59185000      1       1  150064       1.8184       0.0345
enh53832     1   59323300   59324300      3       2  150064       2.1509     0.015741
enh53870     1   59612700   59613700      2       1  150064       2.1872     0.014363
enh53873     1   59644800   59645800      3       2  150064       1.9821     0.023734
enh53874     1   59649800   59650800      2       1  150064       1.6503     0.049441
enh53927     1   60204100   60205100      4       2  150064       2.1759     0.014782
enh53930     1   60217900   60218900      4       2  150064        2.363    0.0090627
enh53944     1   61039500   61040500      1       1  150064       3.0103     0.001305
enh53945     1   61340400   61341400      3       2  150064        1.782     0.037372
enh53951     1   61377100   61378100      5       3  150064       1.8739     0.030474
enh53958     1   61449400   61450400      2       1  150064        1.737     0.041192
enh53959     1   61455300   61456300      2       1  150064       1.8711     0.030669
enh54001     1   61696000   61697000      3       1  150064       1.8764     0.030301
enh54002     1   61703800   61704800      5       3  150064       1.6634     0.048112
enh54004     1   61709500   61710500      3       1  150064       2.0719     0.019136
enh54027     1   61805000   61806000      4       2  150064       1.9214     0.027339
enh54035     1   61869000   61870000      3       1  150064       2.1261     0.016747
enh54045     1   61946400   61947400      3       2  150064       1.9899     0.023299
enh54072     1   62849700   62850700      1       1  150064       2.0361      0.02087
enh54093     1   64105900   64106900      3       2  150064       1.7723     0.038176
enh54154     1   64482800   64483800      1       1  150064       3.4148    0.0003192
enh54176     1   64947700   64948700      1       1  150064       1.7013      0.04444
enh54204     1   65294700   65295700      2       1  150064       2.7477    0.0030003
enh54206     1   65340700   65341700      4       2  150064       1.7017     0.044402
enh54210     1   65359700   65360700      1       1  150064         2.29      0.01101
enh54213     1   65368000   65369000      5       2  150064       1.7699     0.038372
enh54216     1   65376600   65377600      3       1  150064       2.6756    0.0037299
enh54220     1   65382800   65383800      4       2  150064       3.3401   0.00041881
enh54225     1   65393300   65394300      1       1  150064       2.9146     0.001781
enh54226     1   65396700   65397700      4       2  150064       2.0038     0.022545
enh54227     1   65398300   65399300      3       1  150064       2.3488    0.0094178
enh54228     1   65399700   65400700      3       2  150064       2.5661    0.0051429
enh54230     1   65402400   65403400      3       2  150064       3.1377   0.00085137
enh54231     1   65404500   65405500      2       1  150064       1.8888     0.029458
enh54235     1   65412600   65413600      2       1  150064       2.8544    0.0021562
enh54237     1   65415600   65416600      2       1  150064       2.2473     0.012311
enh54238     1   65416600   65417600      3       1  150064       2.8992    0.0018706
enh54239     1   65417400   65418400      4       2  150064       2.9826    0.0014292
enh54241     1   65419600   65420600      2       1  150064       1.9861     0.023509
enh54242     1   65421500   65422500      2       1  150064       2.4354    0.0074375
enh54243     1   65423400   65424400      8       2  150064       2.5629    0.0051894
enh54244     1   65427400   65428400      4       1  150064        2.863    0.0020985
enh54245     1   65429000   65430000      7       4  150064       1.8366     0.033137
enh54258     1   65521000   65522000      5       2  150064       1.9944     0.023054
enh54262     1   65530200   65531200      1       1  150064       1.8622      0.03129
enh54265     1   65579800   65580800      3       1  150064        2.237     0.012642
enh54268     1   65640100   65641100      5       1  150064       1.8082     0.035289
enh54269     1   65644000   65645000      1       1  150064       2.0028       0.0226
enh54285     1   65932900   65933900      8       3  150064       1.8564     0.031702
enh54291     1   66153700   66154700      6       3  150064       2.3753    0.0087679
enh54293     1   66277500   66278500      2       1  150064       2.2327     0.012785
enh54294     1   66414400   66415400      4       2  150064        2.249     0.012257
enh54297     1   66731000   66732000      2       1  150064        2.583    0.0048974
enh54298     1   66735600   66736600      7       3  150064       2.9768    0.0014563
enh54304     1   66766000   66767000      7       2  150064        2.249     0.012256
enh54305     1   66767000   66768000      3       1  150064        2.034     0.020978
enh54324     1   66910900   66911900      2       1  150064       2.2364     0.012664
enh54358     1   67858400   67859400      3       2  150064       2.1952     0.014076
enh54359     1   67858800   67859800      2       1  150064       2.2355     0.012693
enh54368     1   68002900   68003900      2       1  150064       2.2326     0.012789
enh54379     1   68078300   68079300      2       1  150064       1.6808     0.046401
enh54380     1   68084100   68085100      3       2  150064       2.2176     0.013291
enh54389     1   68154100   68155100      4       2  150064       1.9212     0.027352
enh54390     1   68166000   68167000      4       2  150064       1.9657     0.024668
enh54393     1   68174700   68175700      2       1  150064       1.8513     0.032063
enh54397     1   68183300   68184300      2       1  150064        1.779     0.037617
enh54399     1   68188800   68189800      1       1  150064       1.9403      0.02617
enh54407     1   68219500   68220500      3       2  150064       1.8037     0.035642
enh54408     1   68221200   68222200      1       1  150064       2.4668     0.006817
enh54420     1   68258100   68259100      4       2  150064       3.2494   0.00057822
enh54421     1   68260500   68261500      3       1  150064       3.3003   0.00048284
enh54422     1   68268000   68269000      6       3  150064        1.801      0.03585
enh54423     1   68269400   68270400      2       1  150064       2.3567      0.00922
enh54424     1   68276800   68277800      6       2  150064       2.2383     0.012602
enh54425     1   68277800   68278800      3       1  150064       1.8056     0.035487
enh54426     1   68280600   68281600      3       2  150064       3.1099   0.00093561
enh54427     1   68282700   68283700      5       3  150064       3.6275   0.00014308
enh54428     1   68284400   68285400      1       1  150064       1.8032      0.03568
enh54429     1   68285000   68286000      3       2  150064       2.6741    0.0037461
enh54430     1   68286600   68287600      2       1  150064       2.0476       0.0203
enh54431     1   68288800   68289800      3       2  150064       2.1793     0.014654
enh54432     1   68290800   68291800      3       1  150064       1.8229      0.03416
enh54433     1   68299500   68300500      3       1  150064       3.7181   0.00010036
enh54434     1   68301100   68302100      4       2  150064       3.3068   0.00047178
enh54435     1   68303700   68304700      5       2  150064       3.9573   3.7908e-05
enh54436     1   68305100   68306100      2       1  150064       2.2469     0.012322
enh54437     1   68315900   68316900      5       2  150064       2.6032    0.0046185
enh54438     1   68362500   68363500      5       3  150064       3.2828   0.00051395
enh54440     1   68411000   68412000      4       2  150064       1.8077      0.03533
enh54497     1   74059100   74060100      2       1  150064       2.2666     0.011706
enh54500     1   74857700   74858700      2       1  150064       1.8855      0.02968
enh54503     1   74891400   74892400      2       1  150064       2.3226     0.010099
enh54509     1   76193100   76194100      5       3  150064       1.6523     0.049241
enh54517     1   76605200   76606200      3       2  150064       1.6983     0.044722
enh54525     1   76976600   76977600      4       2  150064       1.6841     0.046078
enh54528     1   77483800   77484800      7       2  150064       2.2409     0.012517
enh54546     1   78352600   78353600      5       3  150064       1.6727     0.047194
enh54550     1   78445900   78446900      3       2  150064       1.9066     0.028289
enh54551     1   78446600   78447600      1       1  150064        2.645     0.004084
enh54589     1   81943800   81944800      6       3  150064       1.6498     0.049489
enh54594     1   82144400   82145400      1       1  150064        2.316      0.01028
enh54595     1   82145300   82146300      3       2  150064       2.2103     0.013542
enh54596     1   82146500   82147500      4       2  150064       1.8182     0.034516
enh54620     1   84280900   84281900      3       1  150064       2.2669     0.011699
enh54624     1   84628400   84629400      2       1  150064       1.9878     0.023417
enh54625     1   84639400   84640400      1       1  150064        1.923      0.02724
enh54635     1   84945800   84946800      2       1  150064       2.3296     0.009913
enh54669     1   85739900   85740900      2       1  150064       1.9502     0.025574
enh54672     1   85761100   85762100      3       1  150064       1.8796     0.030081
enh54681     1   85828500   85829500      3       2  150064       2.5175    0.0059091
enh54684     1   85845600   85846600      5       2  150064       2.0904     0.018293
enh54686     1   85863900   85864900      4       2  150064       2.0858     0.018498
enh54687     1   85878000   85879000      1       1  150064       2.0809      0.01872
enh54689     1   85906000   85907000      3       1  150064       1.7187     0.042831
enh54690     1   85914700   85915700      8       3  150064       2.0648     0.019472
enh54692     1   85919400   85920400      3       1  150064       2.4418    0.0073069
enh54693     1   85926100   85927100      5       2  150064       2.5868    0.0048438
enh54695     1   85928700   85929700      3       1  150064          1.9     0.028717
enh54719     1   86533700   86534700      2       1  150064       1.6626     0.048198
enh54728     1   86992400   86993400      5       3  150064       1.7631     0.038941
enh54827     1   90068800   90069800      3       1  150064       1.8446     0.032545
enh54838     1   90158100   90159100      2       1  150064       1.6794     0.046541
enh54840     1   90174600   90175600      1       1  150064       2.0233      0.02152
enh54847     1   90222800   90223800      3       2  150064       1.8802     0.030044
enh54860     1   90307600   90308600      3       2  150064       2.4101    0.0079752
enh54881     1   91434400   91435400      1       1  150064       1.9934      0.02311
enh54882     1   91449000   91450000      1       1  150064       1.7466      0.04035
enh54884     1   91459800   91460800      3       1  150064       2.0763     0.018932
enh54887     1   91481300   91482300      2       1  150064       1.7401      0.04092
enh54888     1   91483000   91484000      1       1  150064       2.3451      0.00951
enh54889     1   91484800   91485800      5       2  150064       1.8113     0.035044
enh54895     1   91965200   91966200      3       2  150064       2.3068     0.010532
enh54911     1   92102800   92103800      3       2  150064       3.1803   0.00073554
enh54940     1   92241700   92242700      8       2  150064       2.4261    0.0076302
enh54941     1   92244500   92245500      4       1  150064       2.2105     0.013536
enh54942     1   92246200   92247200      1       1  150064       2.6637     0.003864
enh54943     1   92247800   92248800      7       2  150064       2.0597     0.019716
enh54944     1   92249600   92250600      4       2  150064       2.8221    0.0023856
enh54945     1   92254000   92255000      3       2  150064       2.0991     0.017904
enh54979     1   92765200   92766200      2       1  150064        2.813     0.002454
enh54981     1   93003800   93004800      2       1  150064       3.2544   0.00056808
enh54982     1   93175400   93176400      1       1  150064        1.834      0.03333
enh54989     1   93348200   93349200      2       1  150064        1.731     0.041726
enh54990     1   93366900   93367900      2       1  150064       1.6776     0.046711
enh54991     1   93400100   93401100      2       1  150064       2.8424    0.0022386
enh54994     1   93415900   93416900      3       1  150064       1.8399     0.032888
enh54997     1   93438000   93439000      1       1  150064       1.6825      0.04624
enh54998     1   93440200   93441200      3       2  150064       2.2926     0.010936
enh54999     1   93455600   93456600      1       1  150064       2.1102      0.01742
enh55094     1   94528800   94529800      1       1  150064       1.7507         0.04
enh55131     1   94992800   94993800      1       1  150064       2.1873      0.01436
enh55179     1   95319500   95320500      2       1  150064        1.685     0.045994
enh55182     1   95329800   95330800      4       2  150064       2.5457    0.0054537
enh55185     1   95349100   95350100      3       2  150064       2.2582     0.011965
enh55206     1   95437100   95438100      2       1  150064       2.2949      0.01087
enh55209     1   95448400   95449400      3       2  150064        1.731     0.041722
enh55210     1   95452800   95453800      1       1  150064       3.0715     0.001065
enh55213     1   95459700   95460700      2       1  150064       1.8498     0.032171
enh55214     1   95467900   95468900      1       1  150064       1.9788      0.02392
enh55217     1   95507500   95508500      2       1  150064       2.0905     0.018287
enh55218     1   95549700   95550700      6       2  150064       1.9616     0.024904
enh55219     1   95552500   95553500      3       2  150064       2.3225     0.010102
enh55221     1   95583400   95584400      2       1  150064       3.0651    0.0010878
enh55223     1   95644400   95645400      2       1  150064       1.7002     0.044545
enh55227     1   96881600   96882600      3       2  150064       2.7545    0.0029395
enh55230     1   97186000   97187000      2       1  150064       1.7221     0.042524
enh55231     1   97189500   97190500      5       2  150064       3.8273   6.4774e-05
enh55233     1   97195800   97196800      5       2  150064       2.9647    0.0015149
enh55234     1   97206400   97207400      3       1  150064       2.4378    0.0073895
enh55235     1   97213200   97214200      2       1  150064       2.1013     0.017805
enh55238     1   97802600   97803600     10       3  150064       2.5368    0.0055932
enh55241     1   98096300   98097300      1       1  150064       2.5085     0.006062
enh55243     1   98351400   98352400      2       1  150064       4.9823   3.1417e-07
enh55245     1   98369100   98370100      2       1  150064       5.3934   3.4576e-08
enh55247     1   98519500   98520500      2       1  150064       6.4074   7.4018e-11
enh55266     1  100146900  100147900      3       2  150064       1.9573     0.025156
enh55331     1  101669100  101670100      4       1  150064       1.6779     0.046679
enh55355     1  108282000  108283000      6       3  150064       2.4282    0.0075872
enh55368     1  108439700  108440700      6       2  150064       1.8204     0.034349
enh55375     1  108484200  108485200      7       3  150064       1.6525     0.049215
enh55378     1  108508200  108509200      5       3  150064       2.2686     0.011647
enh55386     1  108660500  108661500      6       3  150064       1.9794     0.023886
enh55387     1  108663800  108664800      2       1  150064       2.2672     0.011688
enh55388     1  108733000  108734000      2       1  150064       2.9407    0.0016371
enh55389     1  108740300  108741300      7       3  150064       2.7227    0.0032374
enh55484     1  110078100  110079100      2       1  150064         1.88     0.030057
enh55498     1  110178600  110179600      4       2  150064        2.074     0.019042
enh55499     1  110182700  110183700      1       1  150064       1.8088      0.03524
enh55502     1  110199200  110200200      3       2  150064       2.2718     0.011549
enh55533     1  110438400  110439400      5       2  150064       1.9161     0.027674
enh55536     1  110446700  110447700      1       1  150064       1.7552      0.03961
enh55566     1  110599500  110600500      1       1  150064       2.2328      0.01278
enh55571     1  110745400  110746400      3       1  150064       1.7137      0.04329
enh55586     1  110892200  110893200      2       1  150064       2.8163    0.0024291
enh55587     1  110892800  110893800      2       1  150064       2.1775     0.014723
enh55589     1  110925700  110926700      4       2  150064         2.06     0.019699
enh55590     1  110926800  110927800      2       1  150064       1.8599     0.031452
enh55600     1  111009000  111010000      4       2  150064       1.8261     0.033916
enh55601     1  111019600  111020600      1       1  150064       2.4479     0.007185
enh55611     1  111329800  111330800      7       3  150064       2.5163    0.0059292
enh55619     1  111738600  111739600      1       1  150064       1.7675      0.03857
enh55654     1  112148100  112149100      2       1  150064       2.1242     0.016827
enh55657     1  112164500  112165500      7       4  150064       2.0755     0.018972
enh55658     1  112166000  112167000      8       4  150064       2.2978     0.010786
enh55665     1  112203000  112204000      5       3  150064        2.294     0.010897
enh55684     1  112423200  112424200      6       4  150064       2.6055     0.004587
enh55685     1  112446700  112447700      3       1  150064       2.1347     0.016393
enh55686     1  112462700  112463700      4       1  150064       2.3463    0.0094814
enh55687     1  112485600  112486600      7       4  150064       3.9941   3.2466e-05
enh55688     1  112490600  112491600      5       2  150064       1.6947     0.045069
enh55689     1  112494300  112495300      2       1  150064        2.496    0.0062806
enh55690     1  112498200  112499200      2       1  150064       1.9572     0.025163
enh55691     1  112506400  112507400      4       2  150064       2.1583     0.015451
enh55695     1  112529900  112530900      3       2  150064       2.0822     0.018661
enh55696     1  112583600  112584600      3       2  150064       2.2482     0.012282
enh55710     1  112933900  112934900      2       1  150064       1.8858     0.029664
enh55712     1  112936600  112937600      4       1  150064       1.8506     0.032113
enh55714     1  112944200  112945200      2       1  150064       2.2625     0.011834
enh55715     1  112972900  112973900      3       1  150064       2.3372    0.0097143
enh55716     1  112981100  112982100      3       2  150064       2.1976     0.013988
enh55717     1  112987200  112988200      4       1  150064       2.2709     0.011576
enh55718     1  112988400  112989400      4       2  150064       2.2341     0.012737
enh55719     1  112988800  112989800      4       2  150064       2.3688    0.0089225
enh55720     1  112990200  112991200      4       1  150064       2.3272    0.0099785
enh55722     1  113007200  113008200      1       1  150064       2.0222      0.02158
enh55725     1  113056300  113057300      2       1  150064       4.2695   9.7956e-06
enh55726     1  113086700  113087700      4       1  150064       3.1044   0.00095343
enh55727     1  113148500  113149500      1       1  150064       2.8098     0.002479
enh55728     1  113159700  113160700      4       2  150064       3.9287   4.2698e-05
enh55729     1  113163700  113164700      1       1  150064       3.1803    0.0007357
enh55731     1  113169600  113170600      5       2  150064       2.6285    0.0042875
enh55733     1  113174600  113175600      1       1  150064       3.2443    0.0005886
enh55736     1  113215900  113216900      2       1  150064       3.0364    0.0011973
enh55737     1  113218400  113219400      3       2  150064       2.2042     0.013755
enh55738     1  113218800  113219800      2       1  150064       2.7755    0.0027562
enh55740     1  113230400  113231400      3       2  150064       3.3679   0.00037869
enh55741     1  113241700  113242700      2       1  150064       2.5326    0.0056605
enh55769     1  113734400  113735400      2       1  150064       2.0063     0.022412
enh55772     1  113749200  113750200      1       1  150064       2.1367      0.01631
enh55773     1  113751900  113752900      1       1  150064       2.0814       0.0187
enh55779     1  113863200  113864200      2       1  150064         1.69     0.045515
enh55817     1  114525200  114526200      5       2  150064       2.0044     0.022515
enh55824     1  114853000  114854000      2       1  150064       2.0404     0.020656
enh55831     1  115008800  115009800      2       1  150064       2.0465     0.020354
enh55836     1  115050300  115051300      1       1  150064       2.5298     0.005706
enh55844     1  115259400  115260400      2       1  150064       1.9462     0.025816
enh55848     1  115604700  115605700      3       1  150064        2.168      0.01508
enh55849     1  115610700  115611700      3       2  150064       1.8631     0.031224
enh55853     1  115632600  115633600      6       2  150064       2.0595     0.019721
enh55854     1  115642100  115643100      3       2  150064       2.7259    0.0032059
enh55855     1  115649800  115650800      1       1  150064       1.8129      0.03492
enh55857     1  115676700  115677700      3       2  150064       3.6199   0.00014736
enh55861     1  115721800  115722800     12       4  150064       3.2508   0.00057533
enh55865     1  115733200  115734200      7       3  150064       2.8885    0.0019356
enh55866     1  115737000  115738000      7       3  150064       3.1876   0.00071731
enh55867     1  115794400  115795400      2       1  150064       1.7678     0.038547
enh55874     1  115856900  115857900      2       1  150064       2.8811    0.0019812
enh55876     1  115866000  115867000      1       1  150064       1.6618      0.04828
enh55877     1  115868800  115869800      5       2  150064       2.9758    0.0014612
enh55879     1  115875200  115876200      1       1  150064       2.3746     0.008783
enh55880     1  115879000  115880000      3       2  150064       2.1412     0.016129
enh55882     1  115906400  115907400      5       2  150064       2.8832    0.0019684
enh55887     1  116185400  116186400      4       1  150064       2.7837     0.002687
enh55888     1  116188400  116189400      6       2  150064       1.8477     0.032325
enh55889     1  116189200  116190200      2       1  150064       1.8622     0.031288
enh55911     1  116353400  116354400      4       2  150064       2.1851     0.014441
enh55928     1  116761000  116762000      4       2  150064       1.6745     0.047013
enh55939     1  116853400  116854400      3       1  150064       1.9122     0.027926
enh55940     1  116866900  116867900      4       1  150064       1.6622     0.048233
enh55951     1  116925800  116926800      1       1  150064        1.869      0.03081
enh55984     1  117165200  117166200      1       1  150064       1.9752      0.02412
enh56001     1  117305500  117306500      2       1  150064       2.5856    0.0048606
enh56003     1  117368500  117369500      1       1  150064       3.0317     0.001216
enh56021     1  117514400  117515400      3       2  150064       1.9822     0.023729
enh56022     1  117515200  117516200      1       1  150064       1.9039      0.02846
enh56033     1  117689000  117690000      6       1  150064       1.8393     0.032934
enh56050     1  118083400  118084400      5       2  150064       1.9427     0.026028
enh56091     1  118837600  118838600      1       1  150064        1.886      0.02965
enh56278     1  145588100  145589100      3       1  150064       1.9471     0.025762
enh56280     1  145609300  145610300      1       1  150064       1.8132       0.0349
enh56291     1  146638800  146639800      5       3  150064       2.5768    0.0049856
enh56292     1  146639900  146640900      1       1  150064       2.1682      0.01507
enh56293     1  146641800  146642800      4       2  150064       2.2889     0.011044
enh56294     1  146649300  146650300      4       2  150064       2.0384     0.020756
enh56296     1  146695000  146696000      4       2  150064       2.9635    0.0015207
enh56297     1  146708000  146709000      8       3  150064       2.1972     0.014002
enh56300     1  146718700  146719700      5       3  150064       1.7537     0.039744
enh56314     1  147222600  147223600      5       3  150064       1.9118     0.027951
enh56315     1  147224700  147225700      2       1  150064       1.8651     0.031084
enh56317     1  147233500  147234500      4       2  150064       1.7592     0.039269
enh56320     1  147245100  147246100      5       2  150064       1.9821     0.023735
enh56340     1  149820000  149821000      1       1  150064       2.4705     0.006747
enh56346     1  149887500  149888500      1       1  150064       1.7468      0.04034
enh56363     1  149984400  149985400      3       1  150064       1.7135     0.043312
enh56367     1  149992900  149993900      1       1  150064       2.0556      0.01991
enh56368     1  149994000  149995000      2       1  150064       2.0179       0.0218
enh56370     1  150036800  150037800      1       1  150064       5.5334     1.57e-08
enh56374     1  150118800  150119800      3       1  150064       5.2081   9.5414e-08
enh56376     1  150124400  150125400      4       2  150064       4.5844    2.276e-06
enh56377     1  150126300  150127300      1       1  150064       2.7587     0.002902
enh56378     1  150128900  150129900      1       1  150064       5.5996    1.074e-08
enh56379     1  150132200  150133200      4       1  150064       5.4742   2.1975e-08
enh56381     1  150158900  150159900      1       1  150064       5.4736    2.205e-08
enh56382     1  150164000  150165000      2       1  150064       4.9775   3.2212e-07
enh56383     1  150185100  150186100      4       2  150064       4.4565   4.1649e-06
enh56387     1  150241700  150242700      3       1  150064       4.9797   3.1842e-07
enh56392     1  150266800  150267800      1       1  150064       1.7334      0.04151
enh56393     1  150267600  150268600      3       2  150064       2.1666     0.015132
enh56394     1  150295000  150296000      4       2  150064        5.228   8.5681e-08
enh56395     1  150334800  150335800      5       2  150064       4.6395   1.7465e-06
enh56399     1  150361600  150362600      3       2  150064       4.0914   2.1441e-05
enh56400     1  150377900  150378900      3       2  150064       1.8845     0.029749
enh56401     1  150378600  150379600      7       2  150064       2.9725     0.001477
enh56404     1  150436600  150437600      3       2  150064       4.9256   4.2054e-07
enh56405     1  150449500  150450500      6       3  150064       4.1928   1.3775e-05
enh56406     1  150460400  150461400      3       1  150064       4.5462   2.7315e-06
enh56407     1  150479900  150480900      5       2  150064       1.8588      0.03153
enh56408     1  150481400  150482400      5       3  150064       4.8443   6.3533e-07
enh56410     1  150486600  150487600      1       1  150064       5.0598    2.098e-07
enh56411     1  150488600  150489600      1       1  150064       2.0011      0.02269
enh56414     1  150507200  150508200      2       1  150064       4.9187   4.3563e-07
enh56415     1  150510300  150511300      5       2  150064       3.3805   0.00036178
enh56422     1  150543200  150544200      2       1  150064       1.7826     0.037322
enh56423     1  150546100  150547100      5       2  150064       1.6844     0.046052
enh56434     1  150738100  150739100      7       2  150064       1.8798     0.030065
enh56437     1  150841800  150842800      2       1  150064       2.3228     0.010094
enh56438     1  150842600  150843600      1       1  150064       2.8772     0.002006
enh56461     1  151035000  151036000      2       1  150064       1.8598     0.031455
enh56462     1  151041700  151042700      2       1  150064       3.0844    0.0010198
enh56463     1  151044200  151045200      5       3  150064       2.7302    0.0031644
enh56466     1  151115900  151116900      5       3  150064       2.9243    0.0017263
enh56467     1  151119700  151120700      3       2  150064       2.7149    0.0033143
enh56469     1  151128900  151129900      2       1  150064       2.0953     0.018071
enh56478     1  151168200  151169200      4       2  150064       1.8421     0.032727
enh56482     1  151228000  151229000      2       1  150064       3.4523   0.00027791
enh56494     1  151373200  151374200      1       1  150064       3.3175    0.0004542
enh56495     1  151407100  151408100      1       1  150064       2.8154     0.002436
enh56496     1  151413000  151414000      3       2  150064       2.7539    0.0029447
enh56497     1  151416900  151417900      2       1  150064        2.118     0.017088
enh56498     1  151428000  151429000      1       1  150064       3.2691    0.0005394
enh56499     1  151429000  151430000      4       2  150064       2.1558     0.015551
enh56501     1  151444800  151445800      1       1  150064       2.5897     0.004803
enh56538     1  151877800  151878800      2       1  150064       1.9296      0.02683
enh56572     1  152414800  152415800      8       2  150064       2.0014     0.022674
enh56602     1  153498200  153499200      1       1  150064       2.0546      0.01996
enh56637     1  153702800  153703800      2       1  150064       1.9206     0.027394
enh56643     1  153751300  153752300      2       1  150064       1.6646     0.047997
enh56644     1  153761500  153762500      1       1  150064       2.5081     0.006069
enh56646     1  153776800  153777800      2       1  150064       3.4644   0.00026567
enh56647     1  153845500  153846500      5       2  150064       1.8966     0.028938
enh56649     1  153854300  153855300      2       1  150064       1.8961     0.028974
enh56650     1  153876000  153877000      2       1  150064       3.1628   0.00078142
enh56651     1  153886800  153887800      2       1  150064       1.7239     0.042361
enh56652     1  153892500  153893500      1       1  150064       2.8069     0.002501
enh56653     1  153896200  153897200      4       1  150064       2.2299     0.012878
enh56654     1  153901100  153902100      3       1  150064       2.0779      0.01886
enh56656     1  153919200  153920200      1       1  150064       2.1821      0.01455
enh56657     1  153926900  153927900      2       1  150064       2.1156     0.017188
enh56659     1  153932000  153933000      3       2  150064       2.1443     0.016006
enh56660     1  153933400  153934400      2       1  150064       2.7014    0.0034523
enh56661     1  153938300  153939300      3       2  150064       2.5737    0.0050309
enh56662     1  153941100  153942100      2       1  150064       2.3994    0.0082099
enh56663     1  153948100  153949100      2       1  150064       2.2278     0.012946
enh56668     1  153965800  153966800      6       3  150064       2.7704     0.002799
enh56669     1  154127100  154128100      4       2  150064       1.9295     0.026836
enh56671     1  154150400  154151400      2       1  150064        1.801     0.035852
enh56674     1  154194800  154195800      1       1  150064       1.9978      0.02287
enh56676     1  154245800  154246800      1       1  150064       2.0864      0.01847
enh56679     1  154300700  154301700      2       1  150064       1.9743     0.024175
enh56682     1  154309400  154310400      4       2  150064       2.3792    0.0086762
enh56684     1  154323900  154324900      3       2  150064       2.1166     0.017146
enh56687     1  154358900  154359900      2       1  150064       2.2642     0.011781
enh56697     1  154395500  154396500      4       2  150064       2.1786      0.01468
enh56699     1  154404700  154405700      3       2  150064       1.8075     0.035343
enh56701     1  154408600  154409600      4       2  150064        1.716     0.043082
enh56702     1  154413800  154414800      5       2  150064       3.0415    0.0011769
enh56703     1  154417200  154418200      2       1  150064       2.0852     0.018525
enh56704     1  154418100  154419100      3       1  150064       2.5301     0.005701
enh56711     1  154452200  154453200      1       1  150064        1.801      0.03585
enh56712     1  154457400  154458400      1       1  150064       1.6633      0.04813
enh56719     1  154528200  154529200      1       1  150064       2.2665      0.01171
enh56722     1  154571800  154572800      3       2  150064       1.7237     0.042382
enh56725     1  154581500  154582500      2       1  150064       1.6851      0.04598
enh56727     1  154595300  154596300      3       2  150064       1.7237      0.04238
enh56728     1  154598500  154599500      1       1  150064       2.1672      0.01511
enh56741     1  154779300  154780300      6       3  150064       2.0366     0.020846
enh56742     1  154781500  154782500      3       1  150064       1.8386     0.032984
enh56744     1  154792400  154793400      4       2  150064       4.2661   9.9458e-06
enh56750     1  154831900  154832900      5       2  150064       3.0004    0.0013482
enh56752     1  154839100  154840100      2       1  150064       3.3873   0.00035291
enh56753     1  154842600  154843600      1       1  150064       3.8504    5.896e-05
enh56754     1  154856700  154857700      2       1  150064        3.115    0.0009198
enh56755     1  154883800  154884800      1       1  150064       3.9787    3.464e-05
enh56756     1  154885400  154886400      4       1  150064       3.7837   7.7258e-05
enh56761     1  154925300  154926300      1       1  150064       2.1154       0.0172
enh56771     1  154983300  154984300      2       1  150064       1.9929     0.023135
enh56772     1  154984200  154985200      1       1  150064       2.1154       0.0172
enh56773     1  154985500  154986500      1       1  150064       2.0143      0.02199
enh56774     1  154988300  154989300      2       1  150064       2.7861    0.0026675
enh56775     1  154991100  154992100      1       1  150064       2.3559      0.00924
enh56776     1  154994900  154995900      2       1  150064       3.5902   0.00016524
enh56778     1  155017100  155018100      2       1  150064       2.4019    0.0081556
enh56784     1  155042000  155043000      1       1  150064       1.8595      0.03148
enh56785     1  155043800  155044800      2       1  150064       2.7308    0.0031594
enh56798     1  155111200  155112200      2       1  150064       1.7452     0.040475
enh56803     1  155148200  155149200      3       2  150064       1.8078     0.035319
enh56812     1  155192600  155193600      2       1  150064       1.8754     0.030366
enh56813     1  155194600  155195600      3       1  150064       1.9033     0.028501
enh56818     1  155214800  155215800      1       1  150064       2.2046      0.01374
enh56819     1  155219600  155220600      2       1  150064       2.0696     0.019246
enh56821     1  155223100  155224100      1       1  150064       2.2083      0.01361
enh56823     1  155230100  155231100      1       1  150064       2.0678      0.01933
enh56825     1  155241400  155242400      1       1  150064       1.9162      0.02767
enh56827     1  155247800  155248800      2       1  150064       2.2396     0.012558
enh56828     1  155275400  155276400      2       1  150064        2.481    0.0065508
enh56829     1  155277300  155278300      1       1  150064        2.564     0.005174
enh56839     1  155477100  155478100      1       1  150064       2.3163      0.01027
enh56840     1  155478000  155479000      1       1  150064       2.4519     0.007105
enh56844     1  155500200  155501200      1       1  150064       2.4889     0.006407
enh56846     1  155505800  155506800      1       1  150064        2.431     0.007528
enh56850     1  155526200  155527200      1       1  150064       2.6213      0.00438
enh56855     1  155606100  155607100      2       1  150064       2.5547    0.0053137
enh56856     1  155606600  155607600      1       1  150064       2.6181     0.004421
enh56857     1  155614400  155615400      2       1  150064       2.4965    0.0062707
enh56858     1  155615800  155616800      1       1  150064       2.6751     0.003735
enh56859     1  155617700  155618700      2       1  150064       2.5713    0.0050652
enh56860     1  155618300  155619300      2       1  150064       1.8937     0.029134
enh56871     1  155843400  155844400      2       1  150064       1.9611     0.024934
enh56872     1  155862800  155863800      1       1  150064       3.1041    0.0009543
enh56873     1  155879300  155880300      2       1  150064       2.0934     0.018155
enh56875     1  155900100  155901100      1       1  150064       2.1215      0.01694
enh56877     1  155904700  155905700      1       1  150064       2.0349      0.02093
enh56878     1  155907700  155908700      2       1  150064       2.6992    0.0034752
enh56885     1  155950000  155951000      2       1  150064       1.6986     0.044699
enh56888     1  155958200  155959200      1       1  150064       2.4907     0.006375
enh56889     1  155959800  155960800      2       1  150064       2.8238    0.0023733
enh56893     1  155995500  155996500      5       3  150064       1.6783      0.04664
enh56897     1  156021900  156022900      1       1  150064        3.503      0.00023
enh56899     1  156027300  156028300      1       1  150064       1.7744        0.038
enh56900     1  156030400  156031400      1       1  150064       2.2241      0.01307
enh56903     1  156039400  156040400      1       1  150064       2.1843      0.01447
enh56907     1  156059800  156060800      2       1  150064       1.8362     0.033167
enh56908     1  156066200  156067200      1       1  150064       1.6961      0.04493
enh56910     1  156071000  156072000      3       1  150064       1.9006     0.028679
enh56914     1  156088500  156089500      2       1  150064       1.6726     0.047208
enh56919     1  156110000  156111000      3       1  150064        1.917     0.027618
enh56920     1  156116800  156117800      2       1  150064       2.0195     0.021717
enh56921     1  156120800  156121800      2       1  150064       1.8736      0.03049
enh56924     1  156131500  156132500      3       1  150064       3.3314   0.00043213
enh56970     1  156627200  156628200      2       1  150064        1.661     0.048354
enh56980     1  156711400  156712400      4       2  150064       2.4346    0.0074544
enh56984     1  156724800  156725800      4       2  150064       1.8307     0.033574
enh56985     1  156735400  156736400      2       1  150064        1.758     0.039371
enh56991     1  156770900  156771900      2       1  150064       1.7927     0.036514
enh57034     1  157961900  157962900      1       1  150064        1.748      0.04023
enh57064     1  158068000  158069000      2       1  150064       1.8332     0.033386
enh57093     1  159083600  159084600      2       1  150064       2.6704    0.0037886
enh57129     1  159993000  159994000      2       1  150064       1.9775     0.023994
enh57133     1  160030800  160031800      5       2  150064       2.0588     0.019758
enh57149     1  160162900  160163900      7       2  150064       2.2854     0.011146
enh57150     1  160173800  160174800      1       1  150064       3.0586     0.001112
enh57154     1  160227100  160228100      1       1  150064       2.5181       0.0059
enh57155     1  160230000  160231000      1       1  150064       2.8501     0.002185
enh57156     1  160232600  160233600      2       1  150064       2.3287    0.0099381
enh57161     1  160316200  160317200      3       1  150064       2.5981    0.0046871
enh57162     1  160344900  160345900      2       1  150064       1.9713     0.024342
enh57165     1  160377500  160378500      4       1  150064       1.8806     0.030017
enh57198     1  160875400  160876400      5       2  150064       1.9209     0.027371
enh57254     1  161178900  161179900      1       1  150064       2.1338      0.01643
enh57258     1  161194800  161195800      1       1  150064        1.863      0.03123
enh57272     1  161468900  161469900      2       1  150064        2.616    0.0044487
enh57276     1  161482300  161483300      1       1  150064       2.1487      0.01583
enh57301     1  161980000  161981000      3       2  150064       1.8779     0.030197
enh57323     1  162165800  162166800      4       2  150064       1.7198     0.042738
enh57325     1  162176600  162177600      4       2  150064        1.833     0.033404
enh57326     1  162180000  162181000      5       2  150064       1.9814     0.023775
enh57333     1  162223800  162224800      6       2  150064       1.7442     0.040563
enh57349     1  162529900  162530900      2       1  150064       1.9254      0.02709
enh57352     1  162535000  162536000      3       2  150064       1.8788     0.030133
enh57367     1  162663600  162664600      4       2  150064       1.7701     0.038353
enh57373     1  162679400  162680400      3       2  150064       1.9737     0.024207
enh57384     1  163137100  163138100      2       1  150064       2.6326    0.0042369
enh57385     1  163137900  163138900      4       2  150064       3.3005    0.0004826
enh57386     1  163140600  163141600      3       2  150064       1.9778     0.023974
enh57387     1  163141200  163142200      5       2  150064       2.3108     0.010423
enh57390     1  163290200  163291200      1       1  150064       1.7976      0.03612
enh57417     1  164597800  164598800      1       1  150064       2.1757      0.01479
enh57453     1  164741900  164742900      1       1  150064       1.7675      0.03857
enh57455     1  164754800  164755800      1       1  150064       2.9073     0.001823
enh57458     1  164763400  164764400      2       1  150064       1.8374     0.033078
enh57459     1  164770600  164771600      1       1  150064        2.031      0.02113
enh57460     1  164775000  164776000      5       2  150064       2.2172     0.013304
enh57464     1  164811800  164812800      3       1  150064       1.7358     0.041301
enh57486     1  165570700  165571700      8       4  150064       1.9019     0.028591
enh57493     1  165611000  165612000      4       1  150064        2.027     0.021334
enh57499     1  165721200  165722200      4       2  150064       2.4999    0.0062122
enh57501     1  165738900  165739900      2       1  150064       2.3176     0.010235
enh57506     1  165811100  165812100      4       2  150064       2.0756     0.018967
enh57508     1  165818200  165819200      1       1  150064       2.3829     0.008588
enh57509     1  165819900  165820900      1       1  150064       2.3611      0.00911
enh57510     1  165823000  165824000      1       1  150064       2.4075     0.008032
enh57511     1  165824400  165825400      2       1  150064       1.9485     0.025678
enh57512     1  165826700  165827700      2       1  150064       2.5516    0.0053621
enh57513     1  165828500  165829500      2       1  150064       2.7052    0.0034133
enh57529     1  166033000  166034000      3       2  150064       2.2004     0.013891
enh57533     1  166782400  166783400      2       1  150064       2.6009    0.0046484
enh57537     1  166814200  166815200      1       1  150064       2.2021      0.01383
enh57540     1  166843400  166844400      2       1  150064       3.4847   0.00024635
enh57561     1  167393400  167394400      3       2  150064       2.0935     0.018154
enh57562     1  167398000  167399000      2       1  150064       1.9015     0.028616
enh57569     1  167470600  167471600      4       1  150064       1.6964     0.044905
enh57635     1  168054200  168055200      1       1  150064       2.2271      0.01297
enh57650     1  168356600  168357600      3       2  150064       2.2226     0.013122
enh57654     1  168408600  168409600      2       1  150064       1.8315     0.033513
enh57689     1  168941800  168942800      5       2  150064       1.8202     0.034366
enh57704     1  169086800  169087800      3       1  150064       1.7989     0.036021
enh57705     1  169088300  169089300      7       3  150064       2.7534    0.0029491
enh57706     1  169089200  169090200      1       1  150064       2.5028     0.006161
enh57708     1  169429000  169430000      1       1  150064       1.9559      0.02524
enh57726     1  170040400  170041400      4       2  150064       2.1261     0.016748
enh57741     1  170667500  170668500      1       1  150064       1.9528      0.02542
enh57777     1  171460000  171461000      4       2  150064       1.8907      0.02933
enh57794     1  171712000  171713000      4       2  150064       1.8756     0.030357
enh57799     1  171751700  171752700      4       2  150064       1.9777      0.02398
enh57801     1  171767500  171768500      3       2  150064       1.9745     0.024165
enh57814     1  172208600  172209600      2       1  150064       1.8681     0.030874
enh57821     1  172312500  172313500      2       1  150064       1.8722     0.030589
enh57824     1  172359500  172360500      6       2  150064       2.4499    0.0071439
enh57826     1  172368100  172369100      3       2  150064       1.9916     0.023205
enh57854     1  172910200  172911200      3       1  150064       1.9855     0.023546
enh57856     1  172929300  172930300      1       1  150064       2.6738      0.00375
enh57874     1  173398500  173399500      1       1  150064       2.3196      0.01018
enh57878     1  173447900  173448900      3       1  150064       2.5016    0.0061821
enh57879     1  173448800  173449800      2       1  150064       2.3269    0.0099847
enh57881     1  173475300  173476300      2       1  150064       1.9133     0.027853
enh57885     1  173822000  173823000      1       1  150064        3.358    0.0003926
enh57887     1  173839100  173840100      2       1  150064       2.2799     0.011306
enh57889     1  173970200  173971200      2       1  150064       3.2422   0.00059298
enh57890     1  173973700  173974700      3       2  150064       2.6899    0.0035733
enh57891     1  173974600  173975600      1       1  150064       3.4302    0.0003016
enh57892     1  173986800  173987800      4       2  150064       3.6234   0.00014539
enh57893     1  173992100  173993100      2       1  150064       2.9267    0.0017129
enh57894     1  174127200  174128200      1       1  150064       2.8206     0.002397
enh57895     1  174134400  174135400      2       1  150064       2.1375     0.016277
enh57896     1  174173400  174174400      1       1  150064       2.4562     0.007021
enh57899     1  174840200  174841200      2       1  150064       2.1345       0.0164
enh57900     1  174870900  174871900      1       1  150064       3.3473     0.000408
enh57904     1  174934900  174935900      1       1  150064       2.9455     0.001612
enh57907     1  174943500  174944500      2       1  150064       2.1651     0.015191
enh57908     1  174945300  174946300      1       1  150064       2.8844     0.001961
enh57910     1  174958600  174959600      2       1  150064       1.7845     0.037175
enh57918     1  175124400  175125400      7       2  150064        3.608   0.00015426
enh57919     1  175139000  175140000      3       1  150064       3.2591   0.00055889
enh57925     1  175152000  175153000      2       1  150064       3.4229   0.00030979
enh57926     1  175155800  175156800      5       2  150064       3.5617   0.00018423
enh57928     1  175162700  175163700      4       1  150064       3.3679   0.00037868
enh57937     1  175287200  175288200      1       1  150064       2.0206      0.02166
enh57948     1  176179800  176180800      3       2  150064       2.6875    0.0035995
enh57952     1  176661800  176662800      2       1  150064       1.9979     0.022863
enh57954     1  176789200  176790200      6       2  150064       2.1243     0.016823
enh57956     1  176901800  176902800      1       1  150064       2.2115       0.0135
enh57957     1  176980400  176981400      1       1  150064       1.7987      0.03603
enh57962     1  177243400  177244400      1       1  150064       4.1036    2.034e-05
enh57963     1  177271200  177272200      4       2  150064       4.9563    3.592e-07
enh57964     1  177320100  177321100      2       1  150064       1.8755     0.030364
enh57970     1  178026100  178027100      2       1  150064       2.0695     0.019247
enh57971     1  178029900  178030900      4       2  150064        2.698    0.0034877
enh57994     1  178455500  178456500      2       1  150064       2.0794     0.018792
enh58031     1  179097500  179098500      2       1  150064       1.8925     0.029213
enh58032     1  179098100  179099100      4       1  150064       1.6833     0.046155
enh58037     1  179122100  179123100      4       2  150064       2.2291     0.012904
enh58038     1  179138700  179139700      1       1  150064       2.1591      0.01542
enh58045     1  179261800  179262800      1       1  150064       1.7587      0.03931
enh58049     1  179783100  179784100      3       2  150064       1.9811     0.023793
enh58055     1  179845000  179846000      1       1  150064       1.9217      0.02732
enh58078     1  180366200  180367200      3       1  150064       1.9562     0.025219
enh58079     1  180370800  180371800      2       1  150064       2.0277     0.021297
enh58085     1  180496000  180497000      4       2  150064       1.8978     0.028859
enh58086     1  180498400  180499400      3       2  150064       1.7441     0.040574
enh58088     1  180516000  180517000      2       1  150064       1.9909     0.023244
enh58096     1  180572400  180573400      2       1  150064       2.4331    0.0074857
enh58099     1  180586500  180587500      1       1  150064       1.9612      0.02493
enh58102     1  180602600  180603600      4       2  150064       2.1448     0.015983
enh58105     1  180892300  180893300      6       2  150064       2.1044     0.017671
enh58106     1  180895700  180896700      3       2  150064       1.8117     0.035014
enh58148     1  181510600  181511600      2       1  150064       1.7399     0.040943
enh58158     1  182117600  182118600      3       2  150064       1.9498     0.025599
enh58170     1  182226500  182227500      3       1  150064       1.8808     0.030002
enh58177     1  182306800  182307800      1       1  150064       2.1135      0.01728
enh58184     1  182362200  182363200      1       1  150064       1.9317       0.0267
enh58185     1  182363200  182364200      4       1  150064       2.2013     0.013857
enh58198     1  182643600  182644600      5       2  150064        2.867    0.0020718
enh58199     1  182708400  182709400      3       2  150064       2.2149     0.013382
enh58200     1  182745700  182746700      4       2  150064       3.4512   0.00027904
enh58264     1  183285000  183286000      1       1  150064       2.3343     0.009789
enh58268     1  183332600  183333600      3       2  150064       2.0108     0.022173
enh58269     1  183339400  183340400      4       2  150064       2.8875    0.0019417
enh58270     1  183360400  183361400      2       1  150064       2.4023    0.0081472
enh58271     1  183442400  183443400      1       1  150064       3.0045      0.00133
enh58274     1  183449300  183450300      2       1  150064       2.7001    0.0034661
enh58280     1  183547200  183548200      2       1  150064       2.0604      0.01968
enh58283     1  183552300  183553300      2       1  150064       1.7733     0.038089
enh58309     1  183783000  183784000      1       1  150064       1.9374      0.02635
enh58320     1  183842100  183843100      4       2  150064       2.3725    0.0088349
enh58345     1  184120300  184121300      1       1  150064       2.2839      0.01119
enh58347     1  184125600  184126600      2       1  150064        1.891     0.029312
enh58350     1  184159900  184160900      3       2  150064       1.9501     0.025585
enh58352     1  184227400  184228400      3       1  150064       2.1257     0.016765
enh58353     1  184253100  184254100      3       1  150064       2.6108    0.0045161
enh58383     1  184429800  184430800      1       1  150064       1.8826      0.02988
enh58384     1  184453000  184454000      4       2  150064       2.3939    0.0083356
enh58385     1  184458900  184459900      3       2  150064       2.5246    0.0057912
enh58386     1  184460700  184461700      4       2  150064       2.2105     0.013535
enh58387     1  184463300  184464300      3       2  150064       2.9608    0.0015343
enh58389     1  184472200  184473200      2       1  150064        1.803     0.035697
enh58391     1  184476000  184477000      1       1  150064       2.4618     0.006913
enh58394     1  184503500  184504500      5       3  150064       2.6296    0.0042748
enh58397     1  184524500  184525500      3       2  150064       2.2174     0.013297
enh58412     1  184633000  184634000      2       1  150064       2.3325    0.0098362
enh58414     1  184715200  184716200      5       3  150064       2.2621     0.011844
enh58432     1  184897100  184898100      4       2  150064       1.7964     0.036217
enh58433     1  184901200  184902200      1       1  150064       1.9824      0.02372
enh58436     1  184908400  184909400      1       1  150064        2.336     0.009745
enh58441     1  184925800  184926800      4       2  150064       2.3201     0.010168
enh58442     1  184927900  184928900      6       3  150064       2.1692     0.015034
enh58443     1  184939800  184940800      1       1  150064       2.8973     0.001882
enh58447     1  185037200  185038200      1       1  150064        1.771      0.03828
enh58449     1  185218200  185219200      1       1  150064       2.4742     0.006677
enh58466     1  185411000  185412000      4       2  150064        1.738     0.041102
enh58471     1  185506200  185507200      1       1  150064       1.7943      0.03638
enh58481     1  185648800  185649800      1       1  150064       1.8262      0.03391
enh58499     1  192127800  192128800      1       1  150064       2.4267     0.007618
enh58502     1  192503600  192504600      3       1  150064       2.0863     0.018474
enh58512     1  193024000  193025000      3       1  150064        2.477    0.0066243
enh58515     1  193032800  193033800      1       1  150064       2.7888     0.002645
enh58517     1  193072300  193073300      1       1  150064       3.0838     0.001022
enh58520     1  193092500  193093500      4       2  150064       3.2555    0.0005659
enh58522     1  193154400  193155400      2       1  150064       2.6921    0.0035497
enh58523     1  193157700  193158700      4       2  150064       2.9851    0.0014173
enh58528     1  193558400  193559400      4       1  150064       1.7019     0.044389
enh58533     1  196150200  196151200      6       2  150064       2.9482    0.0015981
enh58534     1  196369600  196370600      2       1  150064       1.7256     0.042206
enh58540     1  197741300  197742300      1       1  150064       2.5419     0.005513
enh58542     1  197751800  197752800      1       1  150064        2.368     0.008942
enh58543     1  197753000  197754000      2       1  150064       2.4014     0.008166
enh58576     1  198650700  198651700      2       1  150064       2.0886     0.018371
enh58601     1  200270400  200271400      4       2  150064       2.3615    0.0091014
enh58604     1  200306400  200307400      3       2  150064       1.7229     0.042453
enh58606     1  200323800  200324800      6       2  150064       2.9376     0.001654
enh58607     1  200331600  200332600      3       1  150064         3.28   0.00051904
enh58610     1  200452600  200453600      4       1  150064       2.1779     0.014706
enh58611     1  200457300  200458300      3       2  150064       2.6382    0.0041671
enh58612     1  200493800  200494800      4       2  150064       1.9864     0.023494
enh58629     1  200865000  200866000      1       1  150064       2.5461     0.005446
enh58630     1  200867900  200868900      2       1  150064       2.4639    0.0068714
enh58631     1  200871500  200872500      3       1  150064       3.3703    0.0003755
enh58632     1  200873500  200874500      5       2  150064       2.7964    0.0025835
enh58633     1  200877000  200878000      3       1  150064       3.5225   0.00021377
enh58635     1  200886000  200887000      3       1  150064       3.5701   0.00017843
enh58636     1  200939000  200940000      2       1  150064       3.5174   0.00021793
enh58638     1  200989600  200990600      3       2  150064       3.3452   0.00041107
enh58641     1  201025000  201026000      3       1  150064       2.0282     0.021271
enh58646     1  201106400  201107400      2       1  150064       1.7983     0.036062
enh58660     1  201277900  201278900      2       1  150064       1.7746     0.037982
enh58667     1  201352900  201353900      5       2  150064       2.3105      0.01043
enh58668     1  201363600  201364600      8       4  150064       2.1016     0.017793
enh58677     1  201434400  201435400      4       2  150064         1.72     0.042714
enh58682     1  201451300  201452300      6       2  150064       2.0981     0.017949
enh58751     1  201685400  201686400      3       2  150064       1.9464     0.025806
enh58755     1  201689700  201690700      5       2  150064       1.8119     0.035004
enh58756     1  201690400  201691400      5       2  150064       2.0511     0.020127
enh58771     1  201730100  201731100      1       1  150064       3.9018    4.774e-05
enh58777     1  201742500  201743500      3       1  150064       1.9669     0.024595
enh58782     1  201797200  201798200      3       2  150064       2.6745    0.0037417
enh58786     1  201818600  201819600      1       1  150064       1.6978      0.04477
enh58793     1  201867800  201868800      2       1  150064       2.0084     0.022303
enh58794     1  201869400  201870400      1       1  150064       1.6739      0.04708
enh58795     1  201874100  201875100      2       1  150064       2.1808       0.0146
enh58832     1  202111200  202112200      5       2  150064       2.1389      0.01622
enh58833     1  202114400  202115400      1       1  150064         1.77      0.03836
enh58914     1  203015800  203016800      1       1  150064       2.0533      0.02002
enh58919     1  203098400  203099400      3       1  150064       2.1984     0.013961
enh58920     1  203100500  203101500      5       2  150064         2.14     0.016177
enh58923     1  203109700  203110700      4       2  150064       1.6788     0.046592
enh58951     1  203323600  203324600      1       1  150064       2.1022      0.01777
enh58952     1  203327800  203328800      3       1  150064       1.8572     0.031639
enh58984     1  203566500  203567500      3       1  150064       1.8166     0.034641
enh58988     1  203594000  203595000      1       1  150064       1.7035      0.04424
enh58990     1  203602000  203603000      1       1  150064        1.707      0.04391
enh59013     1  203651100  203652100      4       1  150064         1.92     0.027429
enh59033     1  204010300  204011300      3       2  150064       2.0032     0.022576
enh59036     1  204044700  204045700      2       1  150064       2.6568    0.0039448
enh59037     1  204045700  204046700      2       1  150064       2.5349    0.0056243
enh59038     1  204046600  204047600      4       2  150064       2.8518    0.0021737
enh59041     1  204051100  204052100      4       2  150064       2.2163     0.013337
enh59048     1  204065800  204066800      2       1  150064       1.6759     0.046877
enh59050     1  204070400  204071400      1       1  150064       3.4965    0.0002357
enh59053     1  204076500  204077500      2       1  150064       2.4232    0.0076912
enh59072     1  204195200  204196200      4       1  150064       1.9709     0.024366
enh59073     1  204222800  204223800      1       1  150064       2.5598     0.005237
enh59108     1  204403100  204404100      4       2  150064       1.8391     0.032948
enh59110     1  204407200  204408200      1       1  150064       2.0255      0.02141
enh59112     1  204411500  204412500      1       1  150064       2.1158      0.01718
enh59113     1  204415600  204416600      2       1  150064        1.882      0.02992
enh59114     1  204419600  204420600      3       1  150064       1.7121     0.043436
enh59115     1  204423900  204424900      2       1  150064       2.0183     0.021778
enh59116     1  204426100  204427100      3       1  150064       2.7873    0.0026572
enh59120     1  204455600  204456600      1       1  150064       3.1125    0.0009276
enh59122     1  204460500  204461500      1       1  150064       3.1976     0.000693
enh59123     1  204482000  204483000      2       1  150064       3.1888   0.00071438
enh59124     1  204484400  204485400      3       1  150064       3.0715    0.0010648
enh59126     1  204489800  204490800      2       1  150064       2.1818     0.014561
enh59129     1  204543700  204544700      3       2  150064       1.9152     0.027734
enh59130     1  204547100  204548100      1       1  150064       3.4754     0.000255
enh59132     1  204592100  204593100      1       1  150064        2.313      0.01036
enh59161     1  204928000  204929000      7       4  150064       3.3852   0.00035561
enh59163     1  204940100  204941100      2       1  150064        2.686    0.0036155
enh59165     1  204966200  204967200      4       2  150064       1.8796     0.030078
enh59167     1  205089200  205090200      5       1  150064       2.1326     0.016477
enh59169     1  205110300  205111300      5       2  150064       3.7788   7.8797e-05
enh59170     1  205110800  205111800      5       2  150064       3.9274   4.2929e-05
enh59172     1  205113800  205114800      1       1  150064       2.8371     0.002276
enh59173     1  205139400  205140400      3       2  150064       3.5535   0.00019004
enh59174     1  205144400  205145400      1       1  150064       4.3031    8.423e-06
enh59175     1  205152900  205153900      6       2  150064       4.5969   2.1439e-06
enh59178     1  205172800  205173800      3       1  150064       3.7427   9.1036e-05
enh59179     1  205178700  205179700      4       2  150064       4.4417   4.4622e-06
enh59180     1  205181000  205182000      2       1  150064       2.9775    0.0014529
enh59183     1  205198800  205199800      5       2  150064       2.9599    0.0015387
enh59184     1  205206900  205207900      5       3  150064       3.2408   0.00059605
enh59186     1  205209400  205210400      5       3  150064       2.9252     0.001721
enh59188     1  205219300  205220300      2       1  150064       2.6889    0.0035849
enh59189     1  205221000  205222000      4       2  150064        2.621     0.004383
enh59190     1  205224900  205225900      4       2  150064        2.585    0.0048691
enh59197     1  205251400  205252400      3       1  150064       1.9535     0.025381
enh59207     1  205321000  205322000      3       1  150064       1.7186     0.042845
enh59209     1  205325600  205326600      1       1  150064       1.7587      0.03931
enh59211     1  205350200  205351200      3       2  150064       2.0717     0.019144
enh59219     1  205462000  205463000      5       2  150064       2.5053     0.006117
enh59221     1  205469500  205470500      4       2  150064       1.9385     0.026283
enh59235     1  205548400  205549400      6       3  150064       2.7627    0.0028659
enh59236     1  205551300  205552300      4       2  150064       1.6664     0.047813
enh59242     1  205562700  205563700      5       2  150064       1.7678     0.038543
enh59244     1  205567800  205568800      8       3  150064       2.3828    0.0085916
enh59257     1  205649400  205650400      4       2  150064        1.944     0.025947
enh59258     1  205662100  205663100      4       1  150064       2.1244     0.016819
enh59273     1  205774900  205775900      2       1  150064       2.0576     0.019814
enh59303     1  206589200  206590200      2       1  150064       1.6656     0.047892
enh59313     1  206645400  206646400      6       3  150064       1.6566     0.048801
enh59323     1  206711200  206712200      1       1  150064       1.8291      0.03369
enh59324     1  206713700  206714700      2       1  150064       2.0012     0.022684
enh59393     1  207207200  207208200      1       1  150064       2.3083      0.01049
enh59395     1  207224900  207225900      3       1  150064       3.1904    0.0007105
enh59398     1  207237500  207238500      1       1  150064       2.4979     0.006247
enh59400     1  207250400  207251400      3       1  150064        2.729     0.003176
enh59425     1  207919400  207920400      3       1  150064       2.4967    0.0062686
enh59426     1  207921400  207922400      1       1  150064       2.8594     0.002122
enh59427     1  207926800  207927800      8       3  150064        2.091     0.018266
enh59428     1  207928300  207929300      1       1  150064       3.3754    0.0003685
enh59429     1  207970600  207971600      3       2  150064        2.105     0.017645
enh59430     1  207971800  207972800      1       1  150064       3.7794     7.86e-05
enh59431     1  207977800  207978800      2       1  150064         4.33   7.4547e-06
enh59433     1  207985900  207986900      1       1  150064       2.3796     0.008666
enh59434     1  207987700  207988700      3       2  150064       2.0122     0.022101
enh59436     1  207990400  207991400      2       1  150064       3.6062   0.00015535
enh59438     1  207992900  207993900      6       3  150064       4.3047   8.3618e-06
enh59440     1  208004700  208005700      2       1  150064       2.2068     0.013663
enh59441     1  208007400  208008400      2       1  150064       2.1932     0.014147
enh59442     1  208010100  208011100      3       2  150064       2.9604    0.0015363
enh59443     1  208011900  208012900      1       1  150064       1.9286      0.02689
enh59444     1  208013100  208014100      3       2  150064       3.9261   4.3175e-05
enh59445     1  208014900  208015900      3       2  150064       3.7542    8.695e-05
enh59446     1  208015800  208016800      1       1  150064       1.8442      0.03258
enh59447     1  208017600  208018600      7       3  150064       4.6778   1.4502e-06
enh59448     1  208020400  208021400      5       2  150064       3.0427    0.0011722
enh59449     1  208024100  208025100      2       1  150064       2.2614     0.011866
enh59450     1  208029400  208030400      3       1  150064       3.5388   0.00020095
enh59451     1  208030500  208031500      5       2  150064       4.1601   1.5908e-05
enh59452     1  208032200  208033200     10       4  150064       3.1087    0.0009395
enh59453     1  208033600  208034600      4       2  150064       3.5683   0.00017964
enh59454     1  208034700  208035700      6       2  150064       3.2288   0.00062155
enh59455     1  208036200  208037200      5       2  150064       3.2962   0.00049004
enh59456     1  208036800  208037800      6       4  150064       1.6901     0.045509
enh59458     1  208044500  208045500      4       2  150064       1.8326     0.033433
enh59459     1  208048600  208049600      2       1  150064       2.5735    0.0050343
enh59460     1  208056900  208057900      3       2  150064       2.0467     0.020342
enh59489     1  208262200  208263200      6       2  150064       1.8541     0.031861
enh59490     1  208263400  208264400      3       1  150064       2.8185    0.0024121
enh59492     1  208277000  208278000      4       2  150064       2.1413     0.016123
enh59495     1  208290200  208291200      2       1  150064       1.8702     0.030726
enh59496     1  208292500  208293500      2       1  150064       2.3199     0.010172
enh59497     1  208301000  208302000     10       2  150064       3.0871    0.0010106
enh59498     1  208303400  208304400      4       2  150064       2.6757    0.0037288
enh59499     1  208305200  208306200      3       2  150064       2.9641    0.0015178
enh59510     1  208349800  208350800      2       1  150064       1.6756     0.046906
enh59518     1  208380300  208381300      1       1  150064       2.4996     0.006217
enh59521     1  208386700  208387700      2       1  150064       2.0546     0.019961
enh59523     1  208390200  208391200      4       2  150064       2.9536    0.0015705
enh59524     1  208392900  208393900      2       1  150064       2.4943    0.0063098
enh59553     1  209571600  209572600      1       1  150064       2.1746      0.01483
enh59565     1  209799500  209800500      4       2  150064       1.7928     0.036499
enh59599     1  210396000  210397000      3       2  150064       1.8364     0.033148
enh59625     1  211430200  211431200      6       3  150064       1.9841     0.023623
enh59626     1  211434400  211435400      6       4  150064       2.5508    0.0053739
enh59635     1  211514100  211515100      2       1  150064       1.8677     0.030902
enh59636     1  211516600  211517600      3       2  150064       2.0689     0.019277
enh59647     1  211749000  211750000      1       1  150064       2.2159      0.01335
enh59651     1  211762300  211763300      4       2  150064       1.7313     0.041698
enh59668     1  211911600  211912600      1       1  150064        1.815      0.03476
enh59714     1  212428900  212429900      7       2  150064       2.3348    0.0097762
enh59718     1  212460700  212461700      2       1  150064       1.9208     0.027376
enh59723     1  212474000  212475000      3       2  150064       1.8158     0.034698
enh59724     1  212483600  212484600      1       1  150064       2.2238      0.01308
enh59729     1  212607400  212608400      1       1  150064       2.1962      0.01404
enh59746     1  212769000  212770000      5       3  150064       1.7669      0.03862
enh59779     1  213843200  213844200     12       3  150064       2.0116      0.02213
enh59781     1  214186700  214187700      1       1  150064       3.4067    0.0003288
enh59784     1  214280400  214281400      4       2  150064       1.9413      0.02611
enh59793     1  214470200  214471200      2       1  150064       1.6482     0.049656
enh59796     1  214492400  214493400      2       1  150064       3.2554   0.00056619
enh59797     1  214501000  214502000      3       2  150064       2.5845     0.004876
enh59800     1  214510500  214511500      3       2  150064        2.452    0.0071034
enh59801     1  214524400  214525400      6       2  150064        2.291     0.010982
enh59817     1  214633200  214634200      5       1  150064       1.7662     0.038685
enh59818     1  214636500  214637500      3       1  150064       1.6467     0.049808
enh59819     1  214639800  214640800      5       2  150064       1.6772     0.046753
enh59820     1  214644600  214645600     11       3  150064       1.7311     0.041714
enh59821     1  214645200  214646200     11       2  150064       1.6832     0.046173
enh59834     1  214715400  214716400      6       2  150064       1.8077     0.035323
enh59837     1  214721000  214722000      1       1  150064       2.3529     0.009314
enh59839     1  214741200  214742200      2       1  150064       1.7698     0.038378
enh59840     1  214745200  214746200      2       1  150064       1.7624     0.038997
enh59841     1  214777400  214778400      2       1  150064       1.6883     0.045676
enh59885     1  218632900  218633900      2       1  150064       2.0383     0.020761
enh59918     1  220217700  220218700      2       1  150064       2.0112     0.022151
enh59919     1  220263400  220264400      5       3  150064       1.7708     0.038297
enh59920     1  220266500  220267500      2       1  150064        2.041     0.020624
enh59926     1  220442100  220443100      2       1  150064       1.7508      0.03999
enh59948     1  220924200  220925200      2       1  150064        2.042     0.020575
enh59991     1  221885900  221886900      1       1  150064       1.7438       0.0406
enh60002     1  221912000  221913000      3       1  150064       2.5101    0.0060354
enh60003     1  221912700  221913700      4       2  150064       2.0344     0.020953
enh60004     1  221916800  221917800      5       2  150064       3.1988   0.00068992
enh60025     1  222628000  222629000      3       1  150064       2.8637    0.0020939
enh60028     1  222792500  222793500      1       1  150064       1.6887      0.04564
enh60029     1  222816200  222817200      1       1  150064       2.1669      0.01512
enh60032     1  222945300  222946300      1       1  150064       2.4887     0.006411
enh60074     1  223421200  223422200      1       1  150064       1.8133      0.03489
enh60082     1  223839900  223840900      6       1  150064       2.1838     0.014489
enh60083     1  223842600  223843600      5       2  150064       2.2048     0.013733
enh60087     1  223888100  223889100      1       1  150064       1.9712      0.02435
enh60088     1  223890200  223891200      2       1  150064       2.9555    0.0015611
enh60090     1  223898600  223899600      7       2  150064       3.8684   5.4769e-05
enh60091     1  223903300  223904300      3       2  150064       3.1691   0.00076461
enh60092     1  223906200  223907200      7       2  150064       3.0932   0.00098999
enh60093     1  223910600  223911600      2       1  150064       2.8653    0.0020828
enh60094     1  223913000  223914000      1       1  150064       2.8498     0.002187
enh60095     1  223915100  223916100      3       1  150064       2.7735    0.0027725
enh60098     1  223921700  223922700      2       1  150064       2.9336    0.0016751
enh60099     1  223924000  223925000      2       1  150064       3.3102   0.00046619
enh60100     1  223925600  223926600      4       2  150064       2.1817     0.014566
enh60102     1  223929200  223930200      2       1  150064       1.6798     0.046502
enh60103     1  223930000  223931000      7       2  150064       1.7269     0.042096
enh60105     1  223935200  223936200      1       1  150064       1.9807      0.02381
enh60106     1  223952700  223953700      3       1  150064       2.5186    0.0058919
enh60107     1  223959100  223960100      4       2  150064       3.7196   9.9754e-05
enh60108     1  223963300  223964300      2       1  150064       2.9646    0.0015153
enh60110     1  224008100  224009100      2       1  150064       1.7727      0.03814
enh60111     1  224010500  224011500      4       1  150064       3.4388   0.00029213
enh60112     1  224012800  224013800      1       1  150064       3.5115    0.0002228
enh60113     1  224014600  224015600      1       1  150064       3.5115    0.0002228
enh60114     1  224019900  224020900      3       2  150064       2.6515    0.0040064
enh60115     1  224021300  224022300      6       2  150064       2.6392    0.0041545
enh60116     1  224022200  224023200      4       2  150064       2.3135     0.010346
enh60117     1  224023500  224024500      1       1  150064       3.4465     0.000284
enh60118     1  224025200  224026200      2       1  150064       2.0076     0.022345
enh60119     1  224028200  224029200      2       1  150064       1.8336     0.033354
enh60120     1  224029600  224030600      2       1  150064       2.9574    0.0015512
enh60123     1  224047600  224048600      2       1  150064       2.5448    0.0054666
enh60145     1  224516100  224517100      3       1  150064       1.7368     0.041209
enh60148     1  224564400  224565400      2       1  150064       2.4366    0.0074134
enh60149     1  224565400  224566400      3       1  150064       1.8923     0.029228
enh60150     1  224566300  224567300      2       1  150064       2.4161    0.0078444
enh60152     1  224619100  224620100      1       1  150064       2.3934     0.008346
enh60154     1  224624200  224625200      2       1  150064       2.4151    0.0078663
enh60155     1  224626400  224627400      2       1  150064       2.3043     0.010602
enh60158     1  224642900  224643900      1       1  150064       2.9781      0.00145
enh60159     1  224646700  224647700      3       1  150064       2.5168    0.0059212
enh60172     1  224810300  224811300      4       2  150064       1.7083      0.04379
enh60176     1  224860500  224861500     10       1  150064       1.9478      0.02572
enh60225     1  225934200  225935200      3       2  150064       1.8934     0.029152
enh60233     1  225960300  225961300      1       1  150064       1.8249      0.03401
enh60243     1  226012800  226013800      3       2  150064       2.0645     0.019485
enh60247     1  226037400  226038400      4       2  150064       1.7418     0.040769
enh60248     1  226039700  226040700      5       3  150064       1.8817     0.029937
enh60252     1  226053300  226054300      1       1  150064       2.0725      0.01911
enh60255     1  226065400  226066400      4       1  150064       2.1929     0.014158
enh60266     1  226184100  226185100      2       1  150064        1.676     0.046864
enh60278     1  226295800  226296800      3       2  150064       2.0411     0.020622
enh60281     1  226310900  226311900      1       1  150064       2.5982     0.004686
enh60282     1  226312400  226313400      3       2  150064       2.0554     0.019921
enh60288     1  226459800  226460800      1       1  150064       2.2138      0.01342
enh60294     1  226551600  226552600      1       1  150064       2.1444        0.016
enh60296     1  226584900  226585900      3       1  150064       1.7595     0.039244
enh60297     1  226587900  226588900      2       1  150064       1.6568     0.048784
enh60298     1  226591300  226592300      2       1  150064       2.2468     0.012325
enh60299     1  226593300  226594300      2       1  150064       1.7655     0.038741
enh60300     1  226595800  226596800      7       3  150064       2.1342     0.016412
enh60305     1  226755600  226756600      7       2  150064        2.103     0.017733
enh60310     1  226825300  226826300      1       1  150064       2.5273     0.005747
enh60311     1  226827900  226828900      3       2  150064       2.9688    0.0014947
enh60313     1  226832000  226833000      4       2  150064       1.8042     0.035604
enh60323     1  226898200  226899200      1       1  150064       2.4902     0.006384
enh60328     1  226914800  226915800      2       1  150064       2.3349    0.0097731
enh60329     1  226916000  226917000      3       2  150064       2.4076    0.0080294
enh60330     1  226917500  226918500      1       1  150064       2.6623     0.003881
enh60331     1  226918900  226919900      2       1  150064       1.8456     0.032478
enh60332     1  226919700  226920700      4       2  150064        2.983    0.0014273
enh60333     1  226927200  226928200      2       1  150064       2.0898     0.018317
enh60334     1  226928400  226929400      4       2  150064       2.5752    0.0050089
enh60341     1  227014900  227015900      3       1  150064       2.1328     0.016472
enh60342     1  227059800  227060800      2       1  150064       2.0152     0.021944
enh60343     1  227061400  227062400      6       3  150064       1.9688     0.024489
enh60344     1  227063200  227064200      4       2  150064       1.6895     0.045558
enh60345     1  227070900  227071900      5       2  150064       2.2445     0.012402
enh60347     1  227079500  227080500      7       2  150064       2.3018     0.010672
enh60366     1  227373800  227374800      4       2  150064       2.0847     0.018546
enh60377     1  227544600  227545600      5       2  150064        2.537    0.0055896
enh60471     1  228873700  228874700      9       4  150064       1.9712      0.02435
enh60495     1  229056800  229057800      5       3  150064       1.6806     0.046416
enh60501     1  229104400  229105400      4       2  150064       1.9721     0.024302
enh60504     1  229121800  229122800      6       2  150064       1.7394     0.040981
enh60511     1  229163600  229164600      1       1  150064       1.8157      0.03471
enh60550     1  229413000  229414000      1       1  150064       1.6464      0.04984
enh60599     1  230236600  230237600      8       2  150064       3.6151   0.00015013
enh60600     1  230237800  230238800      5       2  150064       3.9957   3.2245e-05
enh60601     1  230239200  230240200      3       1  150064       3.5544   0.00018939
enh60602     1  230241800  230242800      6       3  150064       3.6284    0.0001426
enh60603     1  230243200  230244200      5       3  150064       3.2921    0.0004972
enh60604     1  230244500  230245500      6       2  150064       3.9115   4.5865e-05
enh60605     1  230245900  230246900      5       2  150064       3.7656   8.3071e-05
enh60606     1  230247900  230248900      3       2  150064       3.6755   0.00011869
enh60607     1  230249100  230250100      1       1  150064       3.8676    5.495e-05
enh60608     1  230249800  230250800      3       1  150064       3.5765   0.00017411
enh60609     1  230252800  230253800      6       1  150064       3.6529   0.00012965
enh60612     1  230260800  230261800      1       1  150064       2.6648     0.003852
enh60614     1  230271700  230272700      7       3  150064       2.8519    0.0021733
enh60615     1  230272600  230273600     11       5  150064       3.5771   0.00017372
enh60616     1  230274800  230275800      7       3  150064       3.9843   3.3834e-05
enh60617     1  230275600  230276600      8       4  150064       3.1945   0.00070042
enh60631     1  230310200  230311200      9       2  150064        1.843     0.032667
enh60635     1  230324400  230325400      3       1  150064        1.723     0.042444
enh60654     1  230406300  230407300      1       1  150064       2.4014     0.008167
enh60656     1  230434600  230435600      2       1  150064       2.0874     0.018428
enh60671     1  230844000  230845000      7       2  150064       1.9355     0.026465
enh60779     1  232053900  232054900      4       2  150064       1.7883     0.036867
enh60806     1  232563400  232564400      5       3  150064       2.4285    0.0075812
enh60808     1  232571600  232572600      6       4  150064       1.7061     0.043999
enh60810     1  232574200  232575200      4       1  150064       2.5692    0.0050965
enh60812     1  232597200  232598200      5       2  150064       2.8352    0.0022898
enh60813     1  232608700  232609700      1       1  150064        2.439     0.007363
enh60814     1  232611600  232612600      2       1  150064       2.0008     0.022709
enh60815     1  232613000  232614000      1       1  150064       1.8193      0.03443
enh60816     1  232621800  232622800      5       2  150064        2.703    0.0034361
enh60886     1  233426200  233427200      3       1  150064       1.6804     0.046444
enh60907     1  234610700  234611700     10       2  150064       2.0555     0.019916
enh60909     1  234622800  234623800      4       2  150064       1.7362     0.041268
enh60910     1  234630400  234631400      4       2  150064       1.9952     0.023012
enh60911     1  234631000  234632000      7       2  150064       1.9841     0.023621
enh60912     1  234635300  234636300      5       2  150064       2.8585    0.0021283
enh60913     1  234638600  234639600      3       1  150064       2.2505      0.01221
enh60914     1  234640800  234641800      3       2  150064       2.0464     0.020359
enh60915     1  234650900  234651900      2       1  150064       1.9779     0.023968
enh60916     1  234653000  234654000      9       2  150064       2.8448     0.002222
enh60925     1  234697800  234698800      2       1  150064       1.9754     0.024111
enh60926     1  234700600  234701600      4       2  150064       1.7077     0.043851
enh60978     1  235010900  235011900      3       1  150064       1.9239     0.027182
enh60979     1  235015100  235016100      4       1  150064       2.5034    0.0061504
enh60992     1  235095100  235096100      6       2  150064        1.916     0.027685
enh61113     1  236665700  236666700      1       1  150064       1.7372      0.04118
enh61116     1  236683600  236684600      1       1  150064       1.9605      0.02497
enh61142     1  237141900  237142900      2       1  150064       1.9809     0.023799
enh61153     1  237258500  237259500      4       2  150064       2.1808     0.014598
enh61154     1  237261800  237262800      4       2  150064         2.93    0.0016951
enh61185     1  239996200  239997200      2       1  150064       2.1653     0.015182
enh61191     1  241767200  241768200      4       2  150064       1.7101     0.043626
enh61195     1  241800800  241801800      9       4  150064       1.9708     0.024373
enh61208     1  243407400  243408400      1       1  150064       3.8631    5.598e-05
enh61209     1  243411000  243412000      4       2  150064       3.7988   7.2691e-05
enh61210     1  243420000  243421000      1       1  150064       4.8412    6.453e-07
enh61213     1  243427300  243428300      2       1  150064       3.9425   4.0322e-05
enh61214     1  243431600  243432600      1       1  150064       4.8918    4.997e-07
enh61215     1  243447600  243448600      3       2  150064       2.8128    0.0024559
enh61216     1  243449800  243450800      1       1  150064       4.8785    5.346e-07
enh61217     1  243450900  243451900      3       1  150064       5.2784   6.5154e-08
enh61225     1  243645300  243646300      1       1  150064       3.8909    4.993e-05
enh61226     1  243646400  243647400      2       1  150064       3.7261   9.7221e-05
enh61227     1  243654000  243655000      1       1  150064       4.2856    9.112e-06
enh61229     1  243671200  243672200      3       1  150064       4.6735   1.4802e-06
enh61230     1  243890000  243891000      1       1  150064       2.4401     0.007341
enh61231     1  243894100  243895100      2       1  150064       3.8836   5.1468e-05
enh61233     1  243914600  243915600      2       1  150064        3.559   0.00018614
enh61236     1  243953800  243954800      5       3  150064       3.4163   0.00031743
enh61237     1  243954600  243955600      3       2  150064       2.0206     0.021663
enh61238     1  243956300  243957300      3       2  150064       3.4607   0.00026938
enh61240     1  244014400  244015400      3       2  150064       4.1088   1.9883e-05
enh61254     1  244374000  244375000      5       2  150064       3.3086   0.00046887
enh61255     1  244377300  244378300      6       2  150064       2.5072    0.0060851
enh61265     1  244487200  244488200     12       2  150064       1.7105     0.043587
enh61271     1  244602500  244603500      4       2  150064       2.1017     0.017792
enh61273     1  244607900  244608900      1       1  150064       2.2307      0.01285
enh61274     1  244608700  244609700      2       1  150064       2.3236     0.010074
enh61276     1  244612800  244613800      2       1  150064        2.641    0.0041333
enh61277     1  244623400  244624400      3       2  150064       1.7861     0.037045
enh61282     1  244820200  244821200      3       2  150064       1.9286     0.026889
enh61285     1  244827400  244828400      3       1  150064       2.1247     0.016805
enh61286     1  244828500  244829500      6       2  150064        1.716     0.043077
enh61289     1  244842000  244843000      6       3  150064       3.1325   0.00086674
enh61290     1  244843000  244844000      1       1  150064       1.7208      0.04264
enh61320     1  245762000  245763000     10       2  150064       2.4693     0.006768
enh61333     1  246149500  246150500      3       2  150064       2.1807     0.014603
enh61334     1  246160500  246161500     11       2  150064       1.9683     0.024514
enh61338     1  246198300  246199300     10       3  150064        1.964     0.024767
enh61343     1  246665900  246666900      6       2  150064       1.7489     0.040157
enh61345     1  246670800  246671800     13       5  150064       2.4524    0.0070952
enh61352     1  246743600  246744600      1       1  150064       1.7143      0.04324
enh61354     1  246747200  246748200      3       2  150064       1.8515     0.032047
enh61360     1  246771500  246772500      3       1  150064       2.1364     0.016321
enh61361     1  246773900  246774900      3       2  150064       1.8071     0.035373
enh61370     1  246859700  246860700      2       1  150064       2.1614     0.015334
enh61371     1  246861700  246862700      6       3  150064       1.8226     0.034184
enh61372     1  246862300  246863300      5       3  150064       1.6525     0.049218
enh61376     1  246932000  246933000      1       1  150064       1.7346      0.04141
enh61418     1  249134200  249135200      1       1  150064       2.4173     0.007817
enh61422     1  249153600  249154600      1       1  150064       1.7791      0.03761
enh61423     1  249156400  249157400      1       1  150064       1.8718      0.03062
enh61424     1  249157600  249158600      4       1  150064       1.6878      0.04572
enh69867     2      47400      48400      2       1  150064       1.9365     0.026405
enh69881     2     568200     569200      3       1  150064       1.7687     0.038474
enh69889     2     826400     827400      3       2  150064       2.5051    0.0061206
enh69890     2     969900     970900      5       2  150064        1.811     0.035071
enh69891     2    1006000    1007000      3       2  150064       1.7095     0.043681
enh69930     2    1733000    1734000      8       2  150064       2.0626     0.019574
enh69932     2    1743800    1744800      4       2  150064        1.974     0.024191
enh69935     2    1758900    1759900      4       2  150064       2.5946    0.0047347
enh69949     2    2527400    2528400      7       2  150064       2.4396    0.0073509
enh69965     2    3204100    3205100      6       2  150064       1.6769     0.046783
enh69966     2    3226600    3227600      4       1  150064       2.5833    0.0048931
enh69969     2    3307200    3308200      4       1  150064       2.7783    0.0027318
enh70001     2    3621600    3622600      1       1  150064       2.0286      0.02125
enh70002     2    3624400    3625400     12       5  150064       1.8717     0.030627
enh70004     2    3642200    3643200      4       2  150064        2.878    0.0020011
enh70005     2    3644000    3645000      2       1  150064       1.9355     0.026466
enh70025     2    6321600    6322600      2       1  150064       1.7199     0.042729
enh70037     2    7053800    7054800      4       2  150064       3.9046   4.7186e-05
enh70038     2    7056600    7057600      3       2  150064       2.8319    0.0023136
enh70039     2    7059600    7060600      3       1  150064       1.8028     0.035709
enh70040     2    7062200    7063200      4       2  150064       3.0894    0.0010026
enh70041     2    7066500    7067500      5       3  150064       2.2311     0.012837
enh70042     2    7070800    7071800      4       2  150064       1.9314     0.026716
enh70080     2    7832700    7833700      2       1  150064       2.1234     0.016861
enh70108     2    8543700    8544700      7       3  150064       1.7001     0.044555
enh70134     2    8736400    8737400      2       1  150064       3.0638    0.0010927
enh70136     2    8745400    8746400      3       2  150064       2.3799    0.0086576
enh70145     2    8825800    8826800      3       1  150064       1.8469     0.032377
enh70151     2    8961500    8962500      2       1  150064       2.3217     0.010124
enh70179     2    9314700    9315700      3       1  150064       2.0327     0.021043
enh70185     2    9352600    9353600      3       2  150064       2.0856     0.018507
enh70186     2    9355700    9356700      3       1  150064       2.9002    0.0018646
enh70191     2    9365100    9366100      1       1  150064       3.2358    0.0006066
enh70193     2    9369300    9370300      2       1  150064       3.1316   0.00086941
enh70194     2    9372300    9373300      1       1  150064       1.8161      0.03468
enh70196     2    9374500    9375500      1       1  150064       3.1764    0.0007455
enh70203     2    9392100    9393100      2       1  150064        3.021    0.0012595
enh70208     2    9403700    9404700      4       2  150064       2.2769     0.011396
enh70210     2    9408400    9409400      4       2  150064       2.3659    0.0089922
enh70211     2    9409000    9410000      4       1  150064       2.9775    0.0014529
enh70252     2    9685600    9686600      3       2  150064       2.0401     0.020668
enh70267     2    9747800    9748800      3       1  150064       1.6503     0.049439
enh70314     2   10094000   10095000      8       4  150064       2.0775     0.018877
enh70319     2   10131600   10132600      2       1  150064        1.934     0.026559
enh70320     2   10134000   10135000      8       2  150064        2.034     0.020977
enh70325     2   10159200   10160200      8       4  150064        2.151     0.015739
enh70390     2   10541700   10542700      5       2  150064         1.94     0.026189
enh70391     2   10544100   10545100      5       2  150064       1.7802      0.03752
enh70392     2   10548000   10549000     12       3  150064       1.9415     0.026096
enh70412     2   10948000   10949000      8       2  150064       1.9353      0.02648
enh70413     2   10953200   10954200      6       3  150064       2.0708     0.019191
enh70414     2   10954300   10955300      4       2  150064       2.5586    0.0052546
enh70417     2   11004500   11005500      6       3  150064       1.7829     0.037303
enh70454     2   11533500   11534500      2       1  150064       2.2141     0.013412
enh70455     2   11535100   11536100      5       2  150064        1.661     0.048357
enh70462     2   11595600   11596600      4       1  150064       1.7408     0.040859
enh70484     2   11889500   11890500      4       2  150064       1.7365     0.041234
enh70486     2   11894300   11895300      2       1  150064       1.8675     0.030919
enh70488     2   11904400   11905400      2       1  150064       2.2351     0.012704
enh70489     2   11918400   11919400      1       1  150064       2.5252     0.005782
enh70490     2   11924700   11925700      2       1  150064       2.6214     0.004379
enh70495     2   12077800   12078800      7       4  150064       2.9627    0.0015248
enh70501     2   12272000   12273000      3       2  150064       2.2404     0.012532
enh70505     2   12332800   12333800      3       2  150064       2.1241     0.016831
enh70511     2   12427300   12428300      7       2  150064       1.6758      0.04689
enh70524     2   12642600   12643600      4       2  150064       2.0144     0.021983
enh70527     2   12654800   12655800      4       2  150064       2.4517    0.0071088
enh70528     2   12677600   12678600      1       1  150064       1.7193      0.04278
enh70530     2   12695100   12696100      2       1  150064       1.8598     0.031459
enh70535     2   12777000   12778000      3       1  150064        3.304   0.00047661
enh70546     2   12880500   12881500      1       1  150064       1.8457      0.03247
enh70565     2   15081200   15082200      1       1  150064        1.652      0.04927
enh70569     2   15309800   15310800      5       2  150064       2.4187    0.0077875
enh70573     2   15698800   15699800      4       1  150064       1.8447     0.032539
enh70574     2   15699600   15700600      2       1  150064       1.8953     0.029027
enh70637     2   17828200   17829200      3       2  150064       1.7582     0.039355
enh70638     2   17933400   17934400      1       1  150064       2.1042      0.01768
enh70641     2   17974800   17975800      1       1  150064       2.1191      0.01704
enh70643     2   17980600   17981600      9       3  150064       2.5616    0.0052101
enh70645     2   17997400   17998400      5       2  150064       2.8093    0.0024823
enh70646     2   18002700   18003700      2       1  150064       1.7553     0.039602
enh70647     2   18011500   18012500      1       1  150064       2.9298     0.001696
enh70648     2   18073900   18074900      6       3  150064       3.1105   0.00093398
enh70657     2   18285800   18286800      8       2  150064        2.607    0.0045668
enh70695     2   19320800   19321800      5       2  150064       2.0715     0.019154
enh70700     2   19499000   19500000      5       2  150064        2.021     0.021639
enh70702     2   19548100   19549100      2       1  150064        2.264     0.011786
enh70734     2   20242100   20243100      3       1  150064       2.0448     0.020436
enh70736     2   20262100   20263100      5       2  150064       2.2205     0.013193
enh70744     2   20308300   20309300      3       1  150064       1.8766     0.030288
enh70759     2   20369700   20370700      6       3  150064       1.6525      0.04922
enh70826     2   20765300   20766300      4       2  150064       1.7603     0.039179
enh70827     2   20773000   20774000      5       2  150064       2.3203     0.010163
enh70828     2   20780200   20781200      2       1  150064       2.7559    0.0029265
enh70834     2   20816500   20817500     11       2  150064       1.9069     0.028267
enh70835     2   20824200   20825200     10       3  150064       1.9599     0.025006
enh70836     2   20829100   20830100      7       3  150064       2.1607     0.015357
enh70859     2   22503500   22504500      1       1  150064       2.4772      0.00662
enh70860     2   22722300   22723300      3       2  150064       3.6636   0.00012434
enh70863     2   23358400   23359400      2       1  150064        1.718     0.042901
enh70883     2   23703600   23704600      4       2  150064       1.8388     0.032972
enh70887     2   23725900   23726900      4       2  150064       4.1701   1.5225e-05
enh70889     2   23735400   23736400      5       2  150064       3.7094   0.00010387
enh70890     2   23736000   23737000      5       2  150064       3.7141   0.00010195
enh70892     2   23742700   23743700      1       1  150064       3.4082     0.000327
enh70915     2   23872200   23873200      7       3  150064       1.7319     0.041645
enh70919     2   23920800   23921800      8       2  150064       2.0862     0.018479
enh70926     2   24123200   24124200      3       2  150064       1.7043     0.044158
enh70927     2   24125200   24126200      2       1  150064       1.7552     0.039614
enh70928     2   24127800   24128800      1       1  150064        2.071      0.01918
enh70929     2   24139300   24140300      3       2  150064       2.2082     0.013614
enh70932     2   24150600   24151600      4       2  150064       1.9124     0.027912
enh70934     2   24161800   24162800      2       1  150064       2.4363     0.007419
enh70936     2   24166800   24167800      6       3  150064       2.3826    0.0085959
enh70956     2   24563000   24564000      3       2  150064       1.8878     0.029525
enh70966     2   24657900   24658900      2       1  150064       3.1423   0.00083799
enh70978     2   24782100   24783100      2       1  150064       1.7998     0.035949
enh70980     2   24836300   24837300      1       1  150064       2.4708      0.00674
enh70981     2   24881200   24882200      2       1  150064       2.1824     0.014541
enh70984     2   24994800   24995800      2       1  150064       1.8194     0.034423
enh71014     2   25314000   25315000      3       2  150064       1.8274     0.033823
enh71015     2   25321100   25322100      2       1  150064       1.9089     0.028136
enh71016     2   25346200   25347200      4       1  150064       3.6785   0.00011729
enh71017     2   25351500   25352500      6       3  150064        4.357    6.593e-06
enh71019     2   25384400   25385400      3       1  150064       4.1609   1.5851e-05
enh71020     2   25420000   25421000      1       1  150064       3.3046    0.0004755
enh71021     2   25438000   25439000      1       1  150064       3.4723     0.000258
enh71022     2   25452400   25453400      4       2  150064       3.9435   4.0149e-05
enh71026     2   25486200   25487200      3       2  150064       3.6998   0.00010789
enh71027     2   25487600   25488600      4       2  150064       2.2687     0.011644
enh71031     2   25508400   25509400      2       1  150064       1.9292     0.026854
enh71035     2   25526700   25527700      3       2  150064       1.7129      0.04337
enh71036     2   25530400   25531400      5       2  150064       3.4965   0.00023573
enh71037     2   25535200   25536200      4       2  150064       2.3255     0.010024
enh71039     2   25551200   25552200      2       1  150064       2.5484    0.0054113
enh71042     2   25554000   25555000      4       1  150064         1.83     0.033623
enh71043     2   25554900   25555900      1       1  150064       2.0902       0.0183
enh71052     2   25599000   25600000      4       2  150064       3.6667   0.00012283
enh71059     2   25840400   25841400      1       1  150064       2.0558       0.0199
enh71061     2   25887100   25888100      2       1  150064       1.8753     0.030376
enh71068     2   26076000   26077000      3       2  150064       2.4321    0.0075053
enh71071     2   26161500   26162500      1       1  150064       1.9976      0.02288
enh71077     2   26214500   26215500      4       2  150064       3.7867   7.6332e-05
enh71078     2   26220100   26221100      7       3  150064       2.8477    0.0022021
enh71080     2   26231200   26232200      5       1  150064         1.72     0.042716
enh71084     2   26262800   26263800      2       1  150064       2.6277    0.0042987
enh71095     2   26320800   26321800      2       1  150064       2.9095      0.00181
enh71099     2   26401200   26402200      2       1  150064       2.4287     0.007577
enh71100     2   26402100   26403100      3       1  150064        1.709     0.043728
enh71107     2   26491700   26492700      2       1  150064       2.1871     0.014367
enh71111     2   26523500   26524500      4       2  150064       2.0879     0.018405
enh71120     2   26828900   26829900      3       2  150064       1.9089      0.02814
enh71130     2   26922800   26923800      4       1  150064        1.959     0.025056
enh71133     2   26929700   26930700      1       1  150064       2.0956      0.01806
enh71134     2   26932900   26933900      1       1  150064       2.1227      0.01689
enh71141     2   26979000   26980000      1       1  150064       3.3366    0.0004241
enh71143     2   26985900   26986900      2       1  150064       3.1708   0.00076023
enh71144     2   26989500   26990500      3       2  150064       2.4141     0.007887
enh71145     2   26991900   26992900      2       1  150064       3.1258   0.00088647
enh71148     2   26995200   26996200      1       1  150064       3.3202    0.0004497
enh71149     2   27169800   27170800      2       1  150064       3.2823   0.00051484
enh71152     2   27198800   27199800      3       1  150064       3.2493    0.0005785
enh71154     2   27202000   27203000      1       1  150064       3.2649    0.0005475
enh71157     2   27224400   27225400      1       1  150064       3.1894    0.0007128
enh71160     2   27254400   27255400      1       1  150064       3.0193     0.001267
enh71164     2   27286300   27287300      2       1  150064       3.9856    3.366e-05
enh71165     2   27292000   27293000      1       1  150064       2.9839     0.001423
enh71166     2   27298000   27299000      2       1  150064       2.0918     0.018229
enh71168     2   27309900   27310900      1       1  150064        2.979     0.001446
enh71172     2   27345400   27346400      2       1  150064       2.6162    0.0044459
enh71179     2   27440800   27441800      8       2  150064       2.0127     0.022073
enh71181     2   27503800   27504800      1       1  150064       2.3305     0.009891
enh71184     2   27525700   27526700      2       1  150064       2.4601    0.0069449
enh71187     2   27543700   27544700      2       1  150064       1.9898     0.023304
enh71194     2   27595100   27596100      2       1  150064       2.3713    0.0088636
enh71196     2   27604000   27605000      1       1  150064       3.0578     0.001115
enh71197     2   27630300   27631300      1       1  150064       3.1035    0.0009562
enh71198     2   27632800   27633800      2       1  150064       2.0799     0.018769
enh71201     2   27664400   27665400      1       1  150064       3.1687    0.0007655
enh71203     2   27668400   27669400      2       1  150064        1.806     0.035459
enh71204     2   27712800   27713800      2       1  150064        2.505    0.0061232
enh71205     2   27716700   27717700      1       1  150064       1.9236       0.0272
enh71207     2   27850200   27851200      2       1  150064       1.8163      0.03466
enh71208     2   27852400   27853400      3       2  150064       1.6838     0.046106
enh71211     2   27888400   27889400      2       1  150064        1.985     0.023573
enh71216     2   27930800   27931800      1       1  150064       4.0723    2.328e-05
enh71218     2   27937100   27938100      1       1  150064       2.8369     0.002278
enh71222     2   27951800   27952800      3       1  150064       3.8446   6.0373e-05
enh71225     2   27975000   27976000      1       1  150064       4.5947    2.167e-06
enh71227     2   27977400   27978400      1       1  150064       2.4741     0.006678
enh71231     2   27988800   27989800      3       2  150064       4.4211   4.9099e-06
enh71232     2   27993400   27994400      1       1  150064       3.8587      5.7e-05
enh71235     2   28020500   28021500      3       1  150064       4.2568   1.0368e-05
enh71236     2   28032100   28033100      1       1  150064       4.3558    6.629e-06
enh71237     2   28045800   28046800      4       1  150064       2.1924     0.014174
enh71239     2   28106800   28107800      2       1  150064       2.9952    0.0013714
enh71240     2   28114200   28115200      1       1  150064       1.9473      0.02575
enh71242     2   28128800   28129800      2       1  150064       3.5374   0.00020207
enh71244     2   28137400   28138400      2       1  150064       1.9275     0.026958
enh71245     2   28139100   28140100      1       1  150064       2.2514      0.01218
enh71248     2   28180300   28181300      3       2  150064       2.9638    0.0015194
enh71249     2   28181200   28182200      2       1  150064       4.3615   6.4582e-06
enh71255     2   28232200   28233200      1       1  150064       4.0053    3.097e-05
enh71256     2   28257800   28258800      2       1  150064       3.2946   0.00049281
enh71257     2   28303700   28304700      4       2  150064       1.8579     0.031589
enh71259     2   28325100   28326100      1       1  150064       2.2133      0.01344
enh71262     2   28359000   28360000      2       1  150064       1.8516     0.032041
enh71292     2   28603400   28604400      1       1  150064        2.412     0.007933
enh71294     2   28611900   28612900      1       1  150064        2.969     0.001494
enh71295     2   28623300   28624300      2       1  150064        1.993     0.023133
enh71298     2   28636500   28637500      2       1  150064       1.9748     0.024147
enh71299     2   28646400   28647400      6       3  150064       3.0378    0.0011914
enh71300     2   28653000   28654000      1       1  150064       2.2089      0.01359
enh71301     2   28658600   28659600      3       2  150064       2.6219    0.0043717
enh71302     2   28659900   28660900      1       1  150064       2.1128      0.01731
enh71347     2   28992400   28993400      4       2  150064       2.8241    0.0023707
enh71348     2   28997600   28998600      4       2  150064       2.6867     0.003608
enh71349     2   29032500   29033500      2       1  150064        3.181   0.00073373
enh71352     2   29093500   29094500      6       3  150064         1.99     0.023295
enh71364     2   29276200   29277200      6       3  150064       2.1929     0.014157
enh71375     2   29643700   29644700      3       1  150064       3.8457   6.0109e-05
enh71382     2   30368400   30369400      2       1  150064       1.8372     0.033087
enh71392     2   30446300   30447300      3       1  150064        1.922     0.027304
enh71420     2   30583500   30584500      4       1  150064       1.9356     0.026458
enh71422     2   30594500   30595500      2       1  150064       1.7379     0.041116
enh71483     2   32183400   32184400      2       1  150064       1.9374     0.026349
enh71491     2   32236400   32237400      3       2  150064       2.2825     0.011229
enh71589     2   36615300   36616300      9       3  150064       1.6885     0.045659
enh71597     2   36632100   36633100      5       3  150064       1.7881     0.036876
enh71600     2   36636200   36637200      1       1  150064       1.8342      0.03331
enh71604     2   36641300   36642300      4       2  150064       2.2387     0.012587
enh71608     2   36647400   36648400      1       1  150064       2.3588     0.009167
enh71609     2   36651100   36652100      1       1  150064       2.1612      0.01534
enh71610     2   36654300   36655300      7       3  150064       2.0034     0.022565
enh71611     2   36656600   36657600      3       1  150064       1.9622     0.024871
enh71614     2   36661300   36662300      1       1  150064       2.1714      0.01495
enh71619     2   36676100   36677100      1       1  150064       2.2365      0.01266
enh71621     2   36679400   36680400      1       1  150064       1.7459      0.04041
enh71626     2   36688100   36689100      2       1  150064       2.0103     0.022198
enh71631     2   36710500   36711500      4       2  150064       1.6997     0.044598
enh71632     2   36712400   36713400      4       1  150064       1.8349     0.033259
enh71634     2   36717400   36718400      4       1  150064       1.7384     0.041067
enh71636     2   36768900   36769900      3       1  150064       1.6648     0.047981
enh71640     2   36791300   36792300      4       2  150064       2.0243      0.02147
enh71643     2   36822100   36823100      6       2  150064       1.7792     0.037606
enh71644     2   36823100   36824100      2       1  150064       1.7264     0.042141
enh71649     2   37154000   37155000      5       3  150064       2.3421    0.0095886
enh71651     2   37178000   37179000      4       2  150064       1.8639     0.031171
enh71653     2   37190500   37191500      4       2  150064       1.7158     0.043097
enh71654     2   37194500   37195500      1       1  150064       2.9809     0.001437
enh71655     2   37232100   37233100      3       2  150064       1.9022     0.028573
enh71656     2   37243000   37244000      1       1  150064       3.0806     0.001033
enh71658     2   37247200   37248200      1       1  150064       3.0485      0.00115
enh71662     2   37384400   37385400      3       1  150064       1.8706     0.030697
enh71664     2   37424500   37425500      3       2  150064       1.7105      0.04359
enh71665     2   37425600   37426600      2       1  150064       2.8072    0.0024987
enh71666     2   37456500   37457500      3       2  150064       2.2591     0.011938
enh71667     2   37459800   37460800      5       2  150064       2.2188     0.013252
enh71668     2   37509800   37510800      3       2  150064       2.3853     0.008532
enh71669     2   37528200   37529200      8       3  150064        3.653   0.00012961
enh71670     2   37543000   37544000      7       2  150064       3.4551   0.00027501
enh71671     2   37545200   37546200      1       1  150064       3.9736     3.54e-05
enh71672     2   37549200   37550200      3       2  150064       4.5438    2.763e-06
enh71673     2   37549800   37550800      3       1  150064       4.5739   2.3942e-06
enh71674     2   37552500   37553500      3       2  150064       3.5159   0.00021917
enh71675     2   37570700   37571700      6       3  150064       2.2071     0.013653
enh71676     2   37572200   37573200      5       3  150064       1.9198     0.027439
enh71677     2   37576800   37577800      2       1  150064       2.7638    0.0028562
enh71679     2   37603400   37604400      5       3  150064       1.8302     0.033612
enh71682     2   37641600   37642600      4       2  150064       2.1762      0.01477
enh71685     2   37733800   37734800      4       1  150064       1.8585     0.031551
enh71718     2   38020400   38021400      4       1  150064       1.7285     0.041954
enh71739     2   38151100   38152100      4       2  150064       1.9939     0.023079
enh71741     2   38209100   38210100      2       1  150064        1.731     0.041726
enh71746     2   38323500   38324500      4       2  150064       1.6801     0.046474
enh71775     2   38605000   38606000      5       3  150064       1.8909     0.029318
enh71779     2   38645600   38646600      2       1  150064       2.4327    0.0074931
enh71783     2   38665600   38666600      3       2  150064       2.0174     0.021826
enh71787     2   38676000   38677000      1       1  150064       1.7184      0.04286
enh71815     2   38948300   38949300      5       2  150064       2.5385    0.0055665
enh71817     2   38964500   38965500      2       1  150064       2.4299    0.0075516
enh71821     2   39101600   39102600      5       1  150064       1.8361     0.033174
enh71825     2   39320400   39321400      3       1  150064       1.6751     0.046955
enh71832     2   39345000   39346000      3       1  150064       1.7073     0.043887
enh71838     2   39454700   39455700      3       2  150064       1.8022     0.035754
enh71842     2   39608600   39609600      2       1  150064       1.7637     0.038888
enh71851     2   39636100   39637100      4       1  150064       2.0557     0.019907
enh71859     2   39652200   39653200      1       1  150064       2.7394     0.003078
enh71880     2   39795600   39796600      2       1  150064       2.4136    0.0078969
enh71886     2   39866800   39867800      1       1  150064        2.064      0.01951
enh71894     2   39999400   40000400      4       2  150064       2.0368     0.020835
enh71895     2   40000700   40001700      1       1  150064       2.0746      0.01901
enh71897     2   40006400   40007400      2       1  150064       2.0011      0.02269
enh71905     2   40392100   40393100      3       1  150064       2.0289     0.021237
enh71909     2   40466800   40467800      4       2  150064       2.6961    0.0035077
enh71911     2   40500700   40501700      4       1  150064       1.6571     0.048748
enh71914     2   40556400   40557400      1       1  150064        1.876      0.03033
enh71916     2   40573500   40574500      4       2  150064       2.1551     0.015577
enh71918     2   40579700   40580700      3       2  150064       2.3671     0.008964
enh71919     2   40587600   40588600      3       1  150064        1.653      0.04917
enh71921     2   40610700   40611700      7       2  150064       1.8198     0.034392
enh71928     2   40645700   40646700      1       1  150064       1.9016      0.02861
enh71933     2   40660600   40661600      5       2  150064       1.9355     0.026467
enh71934     2   40661900   40662900      6       2  150064       2.2156     0.013361
enh71935     2   40663100   40664100      5       1  150064       2.0845      0.01856
enh71937     2   40682400   40683400      6       2  150064       1.7709     0.038289
enh71940     2   40709200   40710200      3       1  150064       2.8075    0.0024966
enh71941     2   40715000   40716000      4       2  150064       1.9466     0.025791
enh71942     2   40739100   40740100      4       1  150064       3.0293    0.0012257
enh71943     2   41824500   41825500      4       1  150064       1.9595     0.025028
enh71944     2   41825300   41826300      4       1  150064       2.0471     0.020322
enh71947     2   42067200   42068200      2       1  150064        2.308       0.0105
enh71948     2   42068500   42069500      5       1  150064       2.4789    0.0065887
enh71953     2   42133000   42134000      8       2  150064       1.8191     0.034449
enh72030     2   42981500   42982500      5       2  150064        1.738     0.041106
enh72033     2   43021200   43022200      3       2  150064       1.6521     0.049252
enh72041     2   43072000   43073000      4       2  150064       1.9494     0.025626
enh72043     2   43078600   43079600      4       2  150064       1.7226     0.042485
enh72049     2   43106700   43107700      3       1  150064       1.6831     0.046179
enh72064     2   43183300   43184300      6       3  150064       2.1706     0.014981
enh72078     2   43253800   43254800      9       3  150064       1.8785     0.030155
enh72104     2   43379800   43380800      5       2  150064       1.9536     0.025374
enh72105     2   43382200   43383200      3       1  150064       1.6676     0.047698
enh72108     2   43392400   43393400      1       1  150064       1.8068       0.0354
enh72198     2   44415500   44416500      4       2  150064       1.6708     0.047376
enh72223     2   45881300   45882300      2       1  150064       1.8739     0.030473
enh72225     2   45896100   45897100      4       2  150064        2.375    0.0087753
enh72228     2   45901800   45902800      3       2  150064       1.9215     0.027334
enh72235     2   45919000   45920000      1       1  150064       2.4543     0.007057
enh72251     2   45981100   45982100      7       2  150064       1.9738     0.024203
enh72252     2   45982600   45983600      6       2  150064        2.001     0.022695
enh72253     2   45986200   45987200      2       1  150064       2.3983    0.0082368
enh72270     2   46063500   46064500      6       2  150064       2.3969    0.0082667
enh72276     2   46081000   46082000      3       2  150064       2.1439      0.01602
enh72290     2   46139000   46140000      2       1  150064       1.9839     0.023634
enh72293     2   46155500   46156500      3       2  150064       1.9585     0.025085
enh72294     2   46157000   46158000      2       1  150064        1.734      0.04146
enh72301     2   46193000   46194000      6       3  150064       1.8941     0.029104
enh72302     2   46195900   46196900      6       2  150064       2.2935     0.010911
enh72303     2   46211800   46212800      6       3  150064        2.549    0.0054015
enh72305     2   46215900   46216900      4       2  150064       2.5214    0.0058439
enh72306     2   46219300   46220300      5       3  150064       2.2403     0.012536
enh72309     2   46231200   46232200      5       3  150064       1.8707     0.030692
enh72311     2   46246000   46247000      3       1  150064        1.887     0.029578
enh72317     2   46266600   46267600      1       1  150064       1.6664      0.04782
enh72318     2   46269300   46270300      3       2  150064       2.1418     0.016107
enh72320     2   46285200   46286200      5       2  150064       3.0103     0.001305
enh72321     2   46290300   46291300      5       3  150064       3.4293   0.00030253
enh72322     2   46292800   46293800      4       2  150064       2.9166    0.0017696
enh72324     2   46295500   46296500      2       1  150064       2.2579     0.011977
enh72425     2   46791800   46792800      2       1  150064       1.7534      0.03977
enh72426     2   46794200   46795200      2       1  150064       1.7672     0.038598
enh72449     2   47007800   47008800      2       1  150064       1.7339     0.041472
enh72452     2   47040200   47041200      3       2  150064       1.6923     0.045291
enh72514     2   47398800   47399800      3       2  150064       1.8549     0.031806
enh72515     2   47399700   47400700      1       1  150064       2.0276       0.0213
enh72520     2   47435400   47436400      4       1  150064       2.1344     0.016403
enh72532     2   47563600   47564600      3       1  150064       1.6973     0.044819
enh72547     2   47979000   47980000      3       2  150064       1.6925     0.045279
enh72548     2   47994600   47995600      3       2  150064        2.471    0.0067377
enh72549     2   48012300   48013300      7       3  150064       2.4451    0.0072404
enh72550     2   48069600   48070600      1       1  150064       2.0264      0.02136
enh72553     2   48088200   48089200      3       1  150064       1.6619     0.048267
enh72554     2   48092800   48093800      5       3  150064       2.5108    0.0060233
enh72555     2   48096000   48097000      1       1  150064       2.6681     0.003814
enh72558     2   48122200   48123200      4       2  150064        2.343    0.0095659
enh72560     2   48124100   48125100      3       2  150064       1.6509     0.049376
enh72562     2   48128700   48129700      1       1  150064       2.9361     0.001662
enh72568     2   48341600   48342600      2       1  150064       3.2121   0.00065882
enh72569     2   48347400   48348400      2       1  150064       1.8678     0.030898
enh72576     2   48476400   48477400      1       1  150064       2.1128      0.01731
enh72577     2   48533500   48534500      2       1  150064       2.7017    0.0034498
enh72578     2   48540000   48541000      4       2  150064        2.168      0.01508
enh72579     2   48543800   48544800      1       1  150064       2.8941     0.001901
enh72580     2   48547000   48548000      4       2  150064       2.0054     0.022463
enh72581     2   48551000   48552000      1       1  150064       2.6448     0.004087
enh72582     2   48552800   48553800      5       2  150064       2.6788    0.0036946
enh72584     2   48568400   48569400      5       2  150064       3.3176   0.00045403
enh72586     2   48573200   48574200      3       2  150064        3.596   0.00016159
enh72589     2   48580000   48581000      2       1  150064       1.9463     0.025807
enh72590     2   48580900   48581900      3       2  150064       1.7895     0.036764
enh72593     2   48642300   48643300      5       3  150064       2.5089    0.0060555
enh72594     2   48647000   48648000      5       3  150064       1.6782      0.04665
enh72596     2   48671200   48672200      4       2  150064        2.113       0.0173
enh72598     2   48701400   48702400      2       1  150064       2.2353     0.012699
enh72606     2   48755200   48756200      3       1  150064       1.8793     0.030104
enh72608     2   48773000   48774000      2       1  150064       1.9004     0.028688
enh72613     2   48793300   48794300      6       3  150064       2.0955     0.018062
enh72615     2   48799700   48800700      5       2  150064       1.7464     0.040375
enh72616     2   48940400   48941400      3       2  150064       1.8199     0.034389
enh72617     2   48942200   48943200      5       3  150064       2.6766     0.003719
enh72621     2   51239900   51240900      1       1  150064       2.1981      0.01397
enh72623     2   52221200   52222200      1       1  150064       1.7449       0.0405
enh72632     2   53966400   53967400      1       1  150064       2.3887     0.008455
enh72634     2   54008900   54009900      4       2  150064       2.3661    0.0089876
enh72637     2   54053800   54054800      3       2  150064       2.6099    0.0045285
enh72639     2   54176800   54177800      4       2  150064       2.6881    0.0035929
enh72640     2   54184200   54185200      2       1  150064       2.3289    0.0099325
enh72641     2   54188300   54189300      2       1  150064       2.4166    0.0078321
enh72645     2   54194100   54195100      4       2  150064       2.1943     0.014107
enh72649     2   54280000   54281000      4       2  150064       2.8099    0.0024776
enh72650     2   54291000   54292000      2       1  150064       3.1703   0.00076139
enh72651     2   54315100   54316100      2       1  150064       1.8354     0.033224
enh72652     2   54330700   54331700      4       2  150064       2.5832    0.0048945
enh72667     2   54629000   54630000      6       2  150064       2.0744      0.01902
enh72672     2   54648800   54649800      2       1  150064        2.967    0.0015036
enh72673     2   54650500   54651500      2       1  150064       2.7509    0.0029718
enh72675     2   54662600   54663600      2       1  150064       3.1466   0.00082577
enh72677     2   54665900   54666900      3       2  150064       2.9087    0.0018145
enh72678     2   54666800   54667800      1       1  150064       2.5264     0.005762
enh72680     2   54687400   54688400      5       2  150064       1.9035     0.028486
enh72688     2   54700800   54701800      6       4  150064       1.7264      0.04214
enh72701     2   54721700   54722700      1       1  150064       3.9814    3.425e-05
enh72710     2   54746200   54747200      5       2  150064       3.2437   0.00058984
enh72712     2   54750200   54751200      3       2  150064       2.1909     0.014229
enh72713     2   54751000   54752000      4       2  150064       2.0948     0.018095
enh72715     2   54753100   54754100      2       1  150064       1.8279     0.033784
enh72719     2   54765600   54766600      4       2  150064       1.9549     0.025297
enh72722     2   54769600   54770600      2       1  150064       1.9577     0.025135
enh72726     2   54778800   54779800      5       2  150064       1.8162     0.034671
enh72727     2   54779600   54780600      3       2  150064       1.7175     0.042946
enh72732     2   54793800   54794800      2       1  150064       2.2905     0.010997
enh72734     2   54796600   54797600      4       2  150064       2.4673    0.0068075
enh72735     2   54798800   54799800     10       5  150064       2.1893     0.014289
enh72736     2   54800600   54801600      3       1  150064       2.4053    0.0080799
enh72737     2   54802100   54803100      7       3  150064       2.2457     0.012361
enh72738     2   54805000   54806000      8       1  150064       1.6771     0.046766
enh72739     2   54808900   54809900      2       1  150064       1.8656     0.031047
enh72740     2   54811700   54812700      3       1  150064       2.3829    0.0085877
enh72742     2   54817000   54818000      6       3  150064       1.6763     0.046837
enh72743     2   54818500   54819500      3       1  150064        1.707     0.043912
enh72744     2   54819800   54820800      2       1  150064       2.1912     0.014219
enh72745     2   54820800   54821800      3       1  150064       2.0824     0.018652
enh72746     2   54824600   54825600      3       2  150064       1.6807     0.046412
enh72747     2   54828900   54829900      5       2  150064       2.5436    0.0054855
enh72748     2   54832000   54833000      2       1  150064       1.7392     0.040997
enh72751     2   54840000   54841000      5       2  150064       2.4294    0.0075625
enh72752     2   54845400   54846400      5       3  150064       2.6875    0.0035999
enh72754     2   54852600   54853600      2       1  150064       2.1353     0.016367
enh72757     2   54863500   54864500      3       2  150064       2.2396      0.01256
enh72760     2   54885200   54886200      4       2  150064       2.9491    0.0015937
enh72762     2   54894300   54895300      1       1  150064       2.4722     0.006714
enh72765     2   54907500   54908500      7       3  150064       2.0777     0.018869
enh72767     2   54936300   54937300      3       1  150064       2.9381    0.0016512
enh72771     2   55172800   55173800      5       2  150064       2.3761    0.0087491
enh72773     2   55190000   55191000      3       1  150064         1.66     0.048462
enh72781     2   55222500   55223500      5       2  150064       2.7688     0.002813
enh72783     2   55231600   55232600      4       2  150064       3.0157    0.0012819
enh72786     2   55241600   55242600      3       1  150064       2.3019     0.010671
enh72791     2   55270800   55271800      4       2  150064        2.022     0.021587
enh72792     2   55272300   55273300      3       2  150064       1.9593     0.025037
enh72794     2   55273900   55274900      1       1  150064       1.7422      0.04074
enh72796     2   55282900   55283900      3       2  150064       2.0073     0.022358
enh72797     2   55310000   55311000      3       2  150064       1.7524     0.039856
enh72805     2   55346600   55347600     10       5  150064       1.7942     0.036395
enh72811     2   55380200   55381200      3       2  150064       1.9716     0.024326
enh72844     2   56110600   56111600      3       2  150064        1.845     0.032518
enh72847     2   56128600   56129600      3       2  150064       2.1281     0.016664
enh72851     2   56235500   56236500      1       1  150064       2.2334      0.01276
enh72857     2   56475500   56476500      3       1  150064       2.4169    0.0078257
enh72865     2   57947800   57948800      2       1  150064       3.8989   4.8315e-05
enh72866     2   57986500   57987500      1       1  150064       4.5121     3.21e-06
enh72867     2   57987000   57988000      3       2  150064       5.7603   4.1982e-09
enh72869     2   58272400   58273400      3       1  150064       3.1905   0.00071004
enh72870     2   58274800   58275800      1       1  150064       4.4393    4.513e-06
enh72871     2   58339400   58340400      1       1  150064       3.5187    0.0002168
enh72879     2   60440700   60441700      3       2  150064        2.635    0.0042066
enh72883     2   60512800   60513800      5       1  150064       2.3127     0.010369
enh72884     2   60519400   60520400      7       3  150064       2.0804     0.018745
enh72885     2   60523300   60524300      9       5  150064       2.0649     0.019466
enh72890     2   60578800   60579800      6       2  150064       1.8978     0.028861
enh72894     2   60610200   60611200      4       2  150064       2.1352     0.016371
enh72902     2   60706900   60707900      6       3  150064       2.9407    0.0016373
enh72903     2   60710100   60711100      3       2  150064       2.9125    0.0017926
enh72906     2   60723200   60724200      5       2  150064       3.3545   0.00039751
enh72907     2   60725000   60726000      1       1  150064       4.0529    2.529e-05
enh72908     2   60726800   60727800      2       1  150064       4.5044   3.3277e-06
enh72909     2   60730800   60731800      3       2  150064       2.7966    0.0025825
enh72912     2   60736700   60737700      5       2  150064       3.3072    0.0004711
enh72913     2   60738800   60739800      2       1  150064       2.3596    0.0091477
enh72914     2   60740700   60741700      2       1  150064       3.0157     0.001282
enh72915     2   60742500   60743500      2       1  150064       2.0565     0.019868
enh72916     2   60743900   60744900      4       2  150064       2.0437     0.020493
enh72922     2   60808700   60809700      2       1  150064       2.1984     0.013959
enh72942     2   61405600   61406600      6       3  150064       2.3248     0.010042
enh72943     2   61406400   61407400      6       4  150064       1.8196     0.034408
enh72945     2   61408700   61409700      1       1  150064       2.4981     0.006243
enh72950     2   61583100   61584100      3       2  150064       2.6574     0.003937
enh72951     2   61583800   61584800      3       2  150064       2.0802     0.018755
enh72956     2   61662900   61663900      4       2  150064       2.6209    0.0043846
enh72957     2   61666400   61667400      1       1  150064       3.3974    0.0003401
enh72959     2   61670600   61671600      4       2  150064       2.3138     0.010341
enh72960     2   61671400   61672400      2       1  150064       2.9094    0.0018106
enh72967     2   61699400   61700400      1       1  150064        1.971      0.02436
enh73003     2   62432200   62433200      1       1  150064       2.6856      0.00362
enh73010     2   62493400   62494400      2       1  150064       2.5248    0.0057878
enh73013     2   62532800   62533800      2       1  150064       1.9495     0.025616
enh73014     2   62536400   62537400      1       1  150064       2.1125      0.01732
enh73017     2   62625200   62626200      4       2  150064       2.0457     0.020395
enh73018     2   62631800   62632800      8       3  150064       2.1125      0.01732
enh73021     2   62651000   62652000      3       2  150064       2.0957     0.018053
enh73022     2   62653400   62654400      5       2  150064       3.1362   0.00085562
enh73024     2   62683400   62684400      1       1  150064       1.9283      0.02691
enh73025     2   62684900   62685900      2       1  150064       2.4917    0.0063565
enh73029     2   62696500   62697500      1       1  150064       1.7781      0.03769
enh73032     2   62713000   62714000      2       1  150064       2.3474     0.009452
enh73036     2   62886800   62887800      2       1  150064       1.6574     0.048718
enh73038     2   62889200   62890200      3       2  150064       2.9105    0.0018042
enh73039     2   62890900   62891900      3       1  150064       2.3306    0.0098876
enh73040     2   62891600   62892600      2       1  150064       1.8688     0.030828
enh73043     2   62926500   62927500      4       2  150064       3.2986   0.00048583
enh73080     2   64291400   64292400      5       3  150064       2.1085     0.017493
enh73122     2   64674900   64675900      1       1  150064       2.2436      0.01243
enh73130     2   64826300   64827300      7       2  150064       2.5498    0.0053895
enh73160     2   65024000   65025000      1       1  150064       1.8649       0.0311
enh73235     2   65571400   65572400      3       1  150064        1.876     0.030326
enh73266     2   65630100   65631100      1       1  150064       2.0333      0.02101
enh73279     2   65759800   65760800      2       1  150064       2.5833    0.0048927
enh73280     2   65772700   65773700      1       1  150064       3.1367    0.0008544
enh73315     2   66726200   66727200      4       1  150064        1.697     0.044844
enh73322     2   66759900   66760900      2       1  150064       2.5608    0.0052209
enh73323     2   66763900   66764900      2       1  150064       2.1276     0.016683
enh73326     2   66777200   66778200      2       1  150064       2.3858    0.0085207
enh73328     2   66782200   66783200      2       1  150064       2.3121     0.010385
enh73344     2   67189400   67190400      1       1  150064       1.6593      0.04853
enh73350     2   67787900   67788900      1       1  150064        1.647      0.04978
enh73366     2   68386000   68387000      5       2  150064       2.8937    0.0019034
enh73377     2   68474700   68475700      4       1  150064       2.4528    0.0070881
enh73379     2   68482800   68483800      1       1  150064       2.8455     0.002217
enh73389     2   68653700   68654700      1       1  150064       1.7287      0.04193
enh73392     2   68661700   68662700      1       1  150064       1.7723      0.03817
enh73467     2   69423600   69424600      1       1  150064       2.0351      0.02092
enh73477     2   69525900   69526900      7       1  150064       2.2163     0.013335
enh73487     2   69662600   69663600      1       1  150064       2.0166      0.02187
enh73539     2   69960800   69961800      2       1  150064       1.7617     0.039063
enh73541     2   69970600   69971600      2       1  150064       2.0354     0.020905
enh73542     2   69971200   69972200      3       1  150064        1.813     0.034918
enh73552     2   69995200   69996200      3       1  150064       1.9446     0.025912
enh73558     2   70016700   70017700      5       2  150064       1.7414     0.040805
enh73559     2   70022800   70023800      1       1  150064       2.7858      0.00267
enh73561     2   70031200   70032200      2       1  150064       2.2369     0.012646
enh73567     2   70144800   70145800      2       1  150064        1.804     0.035616
enh73568     2   70153600   70154600      4       1  150064       1.8322     0.033464
enh73574     2   70213000   70214000      1       1  150064       1.6722      0.04724
enh73578     2   70244900   70245900      2       1  150064       1.6666     0.047793
enh73581     2   70261800   70262800      2       1  150064       1.6648     0.047979
enh73582     2   70271600   70272600      3       1  150064       1.6773     0.046742
enh73583     2   70296300   70297300      2       1  150064       2.1038       0.0177
enh73611     2   70486800   70487800      2       1  150064       1.6595     0.048504
enh73612     2   70488400   70489400      2       1  150064       2.0876     0.018417
enh73614     2   70519000   70520000      1       1  150064       1.7556      0.03958
enh73615     2   70521200   70522200      3       1  150064       1.7808      0.03747
enh73616     2   70527400   70528400      2       1  150064       2.0229     0.021543
enh73623     2   70736200   70737200      3       2  150064       1.7775      0.03774
enh73654     2   71442000   71443000      3       2  150064       2.2606     0.011893
enh73661     2   71561800   71562800      3       1  150064       2.2041     0.013757
enh73662     2   71563400   71564400      2       1  150064        2.399    0.0082196
enh73664     2   71678900   71679900      2       1  150064       2.3736    0.0088076
enh73702     2   72028600   72029600      2       1  150064       2.1933     0.014142
enh73719     2   72364800   72365800      1       1  150064        2.597     0.004702
enh73723     2   72438800   72439800      2       1  150064       2.4292    0.0075662
enh73727     2   72774800   72775800      2       1  150064       2.0762     0.018937
enh73730     2   72905100   72906100      2       1  150064       2.0716     0.019151
enh73743     2   73210600   73211600      1       1  150064       4.2793    9.375e-06
enh73744     2   73216700   73217700      1       1  150064        4.059    2.464e-05
enh73745     2   73248400   73249400      3       2  150064       3.3632    0.0003852
enh73746     2   73261000   73262000      4       2  150064       4.6879   1.3799e-06
enh73748     2   73295700   73296700      1       1  150064       3.5033    0.0002298
enh73753     2   73319600   73320600      2       1  150064       3.1168   0.00091398
enh73754     2   73321000   73322000      5       2  150064       2.9955    0.0013701
enh73755     2   73328900   73329900      5       2  150064        3.643   0.00013476
enh73756     2   73330000   73331000      5       2  150064        3.059    0.0011102
enh73757     2   73331400   73332400      2       1  150064       3.1366   0.00085456
enh73758     2   73333700   73334700      1       1  150064       3.2959    0.0004906
enh73759     2   73336700   73337700      3       1  150064       3.0143    0.0012878
enh73760     2   73360400   73361400      5       2  150064       3.0821    0.0010277
enh73761     2   73404400   73405400      5       2  150064        1.921     0.027366
enh73762     2   73439600   73440600      2       1  150064       3.9133   4.5522e-05
enh73763     2   73442000   73443000      4       2  150064       2.4479     0.007184
enh73766     2   73463400   73464400      1       1  150064       4.0458    2.607e-05
enh73769     2   73611600   73612600      2       1  150064       3.7349   9.3901e-05
enh73771     2   73867500   73868500      3       1  150064       4.0881   2.1749e-05
enh73772     2   73869500   73870500      6       1  150064       1.8767     0.030276
enh73778     2   73973000   73974000      1       1  150064       1.6516      0.04931
enh73779     2   73986300   73987300      3       1  150064       2.8224    0.0023835
enh73786     2   74118600   74119600      5       2  150064       2.0771     0.018897
enh73812     2   74252800   74253800      5       1  150064       3.0081    0.0013146
enh73813     2   74253700   74254700      1       1  150064       3.0007     0.001347
enh73814     2   74258100   74259100      3       1  150064       2.0401     0.020671
enh73815     2   74259600   74260600      2       1  150064       2.6726    0.0037635
enh73817     2   74267600   74268600      2       1  150064       2.8441    0.0022268
enh73818     2   74306700   74307700      1       1  150064       2.8324      0.00231
enh73819     2   74326800   74327800      3       2  150064       2.1253     0.016781
enh73822     2   74401700   74402700      6       2  150064       1.8584     0.031554
enh73882     2   74967800   74968800      6       1  150064       1.8074     0.035354
enh73901     2   75099200   75100200      7       2  150064       1.7663     0.038676
enh73903     2   75114300   75115300      6       3  150064       1.7039       0.0442
enh73917     2   75659800   75660800      4       2  150064       1.7215     0.042577
enh73922     2   75785900   75786900      3       2  150064       1.7691     0.038437
enh73941     2   84714400   84715400      3       2  150064       2.6579    0.0039317
enh73946     2   85056300   85057300      1       1  150064       3.6071    0.0001548
enh73990     2   85384500   85385500      2       1  150064       1.8849     0.029719
enh74013     2   85471400   85472400      4       2  150064       1.9315     0.026709
enh74026     2   85518200   85519200      3       1  150064       1.8199     0.034384
enh74037     2   85619300   85620300      4       2  150064       2.0482     0.020271
enh74039     2   85623500   85624500      2       1  150064       1.6886     0.045644
enh74043     2   85635700   85636700      4       2  150064       2.4865    0.0064495
enh74044     2   85637500   85638500      3       1  150064       3.2094   0.00066513
enh74046     2   85644600   85645600      5       2  150064       3.2498   0.00057749
enh74047     2   85646600   85647600      3       2  150064       2.2518     0.012167
enh74084     2   85844500   85845500      1       1  150064       2.0794      0.01879
enh74094     2   85907800   85908800      1       1  150064       2.3152       0.0103
enh74098     2   85942000   85943000      3       2  150064       1.7869     0.036979
enh74112     2   85992500   85993500      7       2  150064       2.2354     0.012697
enh74113     2   85994000   85995000      4       2  150064       1.7407     0.040869
enh74161     2   86295200   86296200      5       2  150064       2.1538      0.01563
enh74209     2   86858600   86859600      3       2  150064       2.2344     0.012729
enh74212     2   86902600   86903600      2       1  150064       2.3893    0.0084397
enh74216     2   87008000   87009000      1       1  150064       2.1343      0.01641
enh74251     2   88928100   88929100      2       1  150064       2.2154     0.013366
enh74276     2   95701900   95702900      1       1  150064       2.1182      0.01708
enh74306     2   96335500   96336500      1       1  150064       1.7518       0.0399
enh74320     2   96822700   96823700      2       1  150064       2.4526    0.0070906
enh74328     2   96871900   96872900      2       1  150064       2.6324    0.0042391
enh74336     2   96927100   96928100      1       1  150064        3.299    0.0004851
enh74346     2   97010600   97011600      1       1  150064       2.9216     0.001741
enh74354     2   97096700   97097700      2       1  150064       2.6512    0.0040106
enh74362     2   97197700   97198700      1       1  150064       1.9138      0.02782
enh74363     2   97205200   97206200      1       1  150064       1.9382       0.0263
enh74364     2   97207000   97208000      4       2  150064       1.7377     0.041128
enh74366     2   97215200   97216200      1       1  150064        1.664      0.04806
enh74374     2   97282200   97283200      1       1  150064       1.9348      0.02651
enh74376     2   97288000   97289000      1       1  150064       1.9919      0.02319
enh74377     2   97297600   97298600      1       1  150064        2.562     0.005203
enh74381     2   97351100   97352100      2       1  150064       2.5752    0.0050088
enh74383     2   97400900   97401900      1       1  150064       1.9765      0.02405
enh74385     2   97404200   97405200      1       1  150064       1.9779      0.02397
enh74386     2   97425400   97426400      2       1  150064       1.9136     0.027833
enh74388     2   97434000   97435000      1       1  150064       2.3494     0.009401
enh74390     2   97438100   97439100      2       1  150064       2.9396    0.0016433
enh74391     2   97439700   97440700      2       1  150064       2.1376     0.016273
enh74392     2   97453800   97454800      2       1  150064       2.3678     0.008946
enh74393     2   97458400   97459400      2       1  150064       2.9304    0.0016928
enh74397     2   97483600   97484600      1       1  150064       2.1714      0.01495
enh74398     2   97485600   97486600      1       1  150064       1.7377      0.04113
enh74399     2   97488900   97489900      2       1  150064       2.9683    0.0014971
enh74400     2   97497800   97498800      1       1  150064       2.0026      0.02261
enh74406     2   97536500   97537500      2       1  150064       1.9317     0.026699
enh74407     2   97539800   97540800      3       1  150064       2.9134    0.0017877
enh74408     2   97543500   97544500      2       1  150064       3.9637   3.6895e-05
enh74411     2   97559200   97560200      4       2  150064        2.899    0.0018717
enh74413     2   97572600   97573600      3       1  150064        3.547   0.00019479
enh74415     2   97578700   97579700      2       1  150064       3.5059   0.00022755
enh74417     2   97593100   97594100      2       1  150064       2.9489    0.0015945
enh74419     2   97622800   97623800      5       2  150064       1.7894     0.036779
enh74425     2   97761000   97762000      5       1  150064       2.6068      0.00457
enh74426     2   98261000   98262000      3       1  150064       2.6678    0.0038176
enh74441     2   98545600   98546600      2       1  150064        1.712     0.043445
enh74445     2   98567500   98568500      3       2  150064       2.3493    0.0094037
enh74447     2   98582900   98583900      1       1  150064       2.9781      0.00145
enh74448     2   98584800   98585800      3       1  150064       2.7019    0.0034477
enh74461     2   98750200   98751200      1       1  150064       1.9206      0.02739
enh74465     2   99062800   99063800      5       2  150064       2.1669     0.015122
enh74466     2   99067500   99068500      1       1  150064        1.848       0.0323
enh74467     2   99069700   99070700      2       1  150064       1.7949     0.036333
enh74470     2   99074200   99075200      2       1  150064       1.7555     0.039587
enh74477     2   99088400   99089400      5       1  150064       1.7535     0.039756
enh74483     2   99098500   99099500      1       1  150064        1.862       0.0313
enh74484     2   99099900   99100900      2       1  150064       1.7708     0.038301
enh74487     2   99104900   99105900      3       1  150064       1.7361     0.041272
enh74489     2   99107400   99108400      2       1  150064       1.8631     0.031224
enh74490     2   99108700   99109700      2       1  150064       1.7642     0.038849
enh74494     2   99120900   99121900      1       1  150064       1.8763      0.03031
enh74495     2   99124500   99125500      2       1  150064       1.8219     0.034239
enh74499     2   99178800   99179800      1       1  150064       1.8114      0.03504
enh74502     2   99222500   99223500      2       1  150064       1.8082     0.035286
enh74529     2   99421900   99422900      3       1  150064       1.7118      0.04347
enh74534     2   99449300   99450300      5       2  150064       1.7134      0.04332
enh74573     2  100252400  100253400      2       1  150064       3.1745   0.00075046
enh74575     2  100260400  100261400      4       2  150064       3.0465    0.0011575
enh74577     2  100273200  100274200      3       2  150064       1.8485     0.032266
enh74578     2  100276800  100277800      1       1  150064       2.0517       0.0201
enh74581     2  100308300  100309300      3       2  150064       1.8918     0.029256
enh74582     2  100314400  100315400      5       2  150064       1.8463     0.032423
enh74583     2  100316900  100317900      4       2  150064       1.8381     0.033027
enh74586     2  100345300  100346300      4       2  150064       2.1264     0.016734
enh74594     2  100576900  100577900      1       1  150064        1.887      0.02958
enh74615     2  101350100  101351100      4       1  150064       2.4104    0.0079675
enh74618     2  101368300  101369300      2       1  150064       1.8182     0.034518
enh74621     2  101396600  101397600      3       2  150064        2.002     0.022641
enh74635     2  101494000  101495000      4       2  150064       1.9468     0.025777
enh74643     2  101540900  101541900      4       2  150064       1.7805     0.037497
enh74678     2  101850700  101851700      2       1  150064       2.4755    0.0066531
enh74682     2  101880600  101881600      3       2  150064       1.8608     0.031383
enh74683     2  101889200  101890200      1       1  150064       2.5485      0.00541
enh74685     2  101916200  101917200      2       1  150064       1.7458     0.040424
enh74686     2  101918600  101919600      2       1  150064       1.6736     0.047109
enh74791     2  102722200  102723200      5       2  150064       3.8689   5.4669e-05
enh74792     2  102725500  102726500     11       3  150064       3.2355   0.00060719
enh74793     2  102727500  102728500      6       2  150064       3.2296   0.00061977
enh74794     2  102731500  102732500      7       3  150064       1.9667     0.024608
enh74797     2  102738300  102739300      3       1  150064       1.9493     0.025632
enh74798     2  102746700  102747700      2       1  150064       3.0076    0.0013167
enh74800     2  102757300  102758300      4       2  150064       2.2424     0.012468
enh74806     2  102777700  102778700      5       3  150064       1.8146     0.034791
enh74808     2  102806600  102807600      2       1  150064       1.8839     0.029792
enh74830     2  103351300  103352300      2       1  150064       2.8196    0.0024038
enh74838     2  103425600  103426600      3       1  150064       3.0403    0.0011819
enh74841     2  104995400  104996400      3       2  150064       1.8521     0.032007
enh74842     2  105050500  105051500      3       2  150064       2.0566     0.019861
enh74852     2  105946800  105947800      2       1  150064       1.7449     0.040499
enh74859     2  106002300  106003300      1       1  150064       1.7877      0.03691
enh74897     2  106359700  106360700      2       1  150064       2.2947     0.010874
enh74899     2  106369800  106370800      2       1  150064       1.6662      0.04784
enh74900     2  106371400  106372400      4       1  150064       1.8943      0.02909
enh74903     2  106376700  106377700      4       1  150064       2.7082    0.0033821
enh74906     2  106380200  106381200      7       2  150064       1.6886     0.045649
enh74962     2  106519400  106520400      1       1  150064       2.2389      0.01258
enh74969     2  106552100  106553100      4       2  150064       2.2555      0.01205
enh74970     2  106562400  106563400      5       2  150064       1.7194      0.04277
enh75029     2  108835800  108836800      3       2  150064       1.8453     0.032494
enh75031     2  108860200  108861200      3       1  150064         1.72     0.042718
enh75054     2  109200300  109201300      5       3  150064       1.8489     0.032238
enh75063     2  109228700  109229700      1       1  150064       2.0866      0.01846
enh75065     2  109231600  109232600      3       1  150064       1.8293     0.033678
enh75070     2  109236700  109237700      1       1  150064       2.0736      0.01906
enh75174     2  110271400  110272400      3       2  150064        3.763   8.3956e-05
enh75176     2  110316600  110317600      4       2  150064       2.2831     0.011213
enh75177     2  110317700  110318700      3       2  150064        2.698    0.0034879
enh75178     2  110357200  110358200      1       1  150064        3.817    6.755e-05
enh75181     2  110363200  110364200      2       1  150064       4.0565   2.4907e-05
enh75182     2  110364000  110365000      2       1  150064       3.9318   4.2148e-05
enh75183     2  110365600  110366600      2       1  150064       3.7094   0.00010387
enh75184     2  110366800  110367800      4       2  150064       2.2476     0.012302
enh75185     2  110369100  110370100      5       3  150064       3.4337   0.00029767
enh75186     2  110389300  110390300      6       3  150064       3.4028   0.00033352
enh75188     2  110395500  110396500      4       2  150064       3.3785   0.00036447
enh75189     2  110402000  110403000      3       2  150064       2.6335    0.0042256
enh75203     2  110854300  110855300      2       1  150064       2.0455     0.020401
enh75204     2  110860500  110861500      5       2  150064       1.6492     0.049551
enh75207     2  110879200  110880200      2       1  150064       2.4279    0.0075935
enh75217     2  111529100  111530100      4       2  150064       2.3416    0.0096007
enh75236     2  111905600  111906600      3       2  150064        2.146     0.015938
enh75241     2  111934000  111935000      4       2  150064       1.7348     0.041387
enh75242     2  111936300  111937300      2       1  150064        2.345    0.0095133
enh75243     2  111942700  111943700      4       1  150064       2.1767     0.014752
enh75244     2  111974600  111975600      2       1  150064       1.6774      0.04673
enh75251     2  112252600  112253600      1       1  150064        2.238      0.01261
enh75270     2  112654000  112655000      2       1  150064       1.6624     0.048215
enh75274     2  112661200  112662200      3       1  150064       2.0154      0.02193
enh75278     2  112676600  112677600      2       1  150064       2.1086     0.017491
enh75279     2  112679200  112680200      3       1  150064       2.1012     0.017812
enh75280     2  112680200  112681200      3       1  150064        1.951      0.02553
enh75283     2  112703700  112704700      3       1  150064       1.7818     0.037389
enh75285     2  112722400  112723400      4       2  150064       1.6468     0.049801
enh75289     2  112763600  112764600      4       2  150064       2.0325     0.021052
enh75297     2  112816800  112817800      3       2  150064       2.5904    0.0047926
enh75304     2  113008800  113009800      1       1  150064       2.5044     0.006133
enh75328     2  113431600  113432600      1       1  150064       2.4515     0.007114
enh75398     2  114081500  114082500      4       2  150064        1.824     0.034076
enh75399     2  114085200  114086200      2       1  150064        2.363    0.0090646
enh75420     2  114667400  114668400      5       2  150064        2.007     0.022376
enh75451     2  119982200  119983200     10       3  150064       1.7983     0.036068
enh75452     2  119982900  119983900      6       3  150064       1.7663     0.038673
enh75474     2  120177600  120178600      1       1  150064       2.2423      0.01247
enh75530     2  121015400  121016400      2       1  150064       1.6983     0.044727
enh75534     2  121030300  121031300      1       1  150064       1.7773      0.03776
enh75537     2  121044600  121045600      3       1  150064       1.7418     0.040776
enh75545     2  121117400  121118400      3       1  150064        1.789      0.03681
enh75573     2  121498200  121499200      2       1  150064       1.8336      0.03336
enh75621     2  121954100  121955100      3       1  150064        1.845     0.032521
enh75630     2  122120700  122121700      1       1  150064       2.0078      0.02233
enh75642     2  122277400  122278400      3       2  150064       1.7412     0.040824
enh75647     2  122290300  122291300      2       1  150064        2.287     0.011099
enh75679     2  122494900  122495900      2       1  150064       2.3082     0.010494
enh75680     2  122511700  122512700      1       1  150064       1.8269      0.03386
enh75682     2  122529200  122530200      1       1  150064       1.9179      0.02756
enh75687     2  122777000  122778000      2       1  150064       1.9756       0.0241
enh75711     2  127518500  127519500      1       1  150064       1.9749      0.02414
enh75714     2  127533600  127534600      4       2  150064       2.4173    0.0078178
enh75728     2  127844200  127845200      3       1  150064       2.5877    0.0048316
enh75730     2  127852700  127853700      1       1  150064       3.3938    0.0003446
enh75731     2  127856100  127857100      2       1  150064       3.2115   0.00066012
enh75732     2  127859500  127860500      3       2  150064       2.8397    0.0022576
enh75734     2  127872600  127873600      7       3  150064       2.1663     0.015144
enh75735     2  127885700  127886700      5       1  150064       2.0111     0.022158
enh75737     2  127900400  127901400      2       1  150064       2.0705     0.019202
enh75810     2  128613000  128614000      2       1  150064       1.9235     0.027207
enh75821     2  128786200  128787200      2       1  150064       1.7097     0.043657
enh75855     2  129153600  129154600     10       2  150064       1.9725     0.024275
enh75856     2  129165600  129166600      7       3  150064       2.3541    0.0092833
enh75899     2  131131800  131132800      3       1  150064       2.1006     0.017839
enh75903     2  131149500  131150500      1       1  150064       2.1072      0.01755
enh75917     2  131798800  131799800      1       1  150064       3.4002    0.0003367
enh75918     2  131813600  131814600      1       1  150064       3.2902    0.0005006
enh75919     2  131819600  131820600      3       2  150064       2.2313     0.012832
enh75920     2  131821500  131822500      1       1  150064       2.6426     0.004114
enh75924     2  131861300  131862300      4       2  150064        3.335   0.00042656
enh75925     2  131864400  131865400      2       1  150064        2.684    0.0036368
enh75926     2  131867600  131868600      3       1  150064        3.016    0.0012808
enh75929     2  131913900  131914900      1       1  150064       3.2947    0.0004927
enh75983     2  134879900  134880900      2       1  150064       2.7676    0.0028238
enh75989     2  134889000  134890000      1       1  150064       2.7632     0.002862
enh75990     2  134889800  134890800      2       1  150064       1.8367     0.033124
enh75991     2  134893000  134894000      3       2  150064       1.7024     0.044336
enh75993     2  134894600  134895600      2       1  150064       3.6551   0.00012852
enh75994     2  134895400  134896400      3       1  150064       3.9695   3.6018e-05
enh75995     2  134897400  134898400      1       1  150064       4.2027    1.319e-05
enh75996     2  134899200  134900200      6       2  150064        3.593   0.00016342
enh75997     2  134900200  134901200      2       1  150064       3.3207   0.00044901
enh76009     2  134921000  134922000      1       1  150064       2.4341     0.007465
enh76089     2  135674300  135675300      1       1  150064       3.0217     0.001257
enh76091     2  135678600  135679600      2       1  150064         2.09      0.01831
enh76158     2  139293500  139294500      3       2  150064       1.7277     0.042024
enh76167     2  143898500  143899500      4       2  150064       1.8714     0.030646
enh76171     2  144230300  144231300      3       1  150064       1.6454     0.049948
enh76172     2  144232600  144233600      1       1  150064       2.5366     0.005597
enh76174     2  144261900  144262900      3       2  150064       1.7275     0.042043
enh76186     2  144994900  144995900      1       1  150064       2.0335        0.021
enh76191     2  145116300  145117300      1       1  150064       3.3639    0.0003842
enh76192     2  145129800  145130800      1       1  150064       2.7902     0.002634
enh76193     2  145135600  145136600      1       1  150064       4.2102    1.276e-05
enh76196     2  145161100  145162100      2       1  150064       4.2078   1.2891e-05
enh76198     2  145168800  145169800      4       2  150064       2.3319     0.009852
enh76199     2  145171000  145172000      4       2  150064        3.185   0.00072385
enh76200     2  145173000  145174000      3       1  150064       3.1608   0.00078681
enh76201     2  145184400  145185400      2       1  150064       3.1832   0.00072837
enh76202     2  145186900  145187900      1       1  150064        3.432    0.0002996
enh76205     2  145192000  145193000      1       1  150064        2.707     0.003395
enh76207     2  145198200  145199200      6       3  150064       2.3436    0.0095487
enh76208     2  145201600  145202600      1       1  150064       4.3878    5.724e-06
enh76209     2  145204800  145205800      2       1  150064       1.7417      0.04078
enh76216     2  145214000  145215000      3       1  150064       4.0622   2.4309e-05
enh76218     2  145218900  145219900      2       1  150064       3.4822   0.00024867
enh76237     2  145259400  145260400      1       1  150064       1.9658      0.02466
enh76274     2  148612300  148613300      2       1  150064       2.1293     0.016614
enh76276     2  148627000  148628000      2       1  150064       2.2105     0.013534
enh76282     2  149258800  149259800      1       1  150064       2.4484     0.007175
enh76285     2  149310500  149311500      2       1  150064       3.1153   0.00091871
enh76288     2  149403900  149404900      3       1  150064       1.7192     0.042789
enh76289     2  149405000  149406000      2       1  150064       3.0023    0.0013396
enh76291     2  149411600  149412600      2       1  150064       4.6748   1.4713e-06
enh76304     2  149878000  149879000      1       1  150064       2.1362      0.01633
enh76311     2  150185300  150186300      3       2  150064       1.6818       0.0463
enh76317     2  150453900  150454900      3       2  150064       2.2572     0.011997
enh76318     2  150468000  150469000      1       1  150064       1.6918      0.04534
enh76327     2  151138400  151139400      3       1  150064       2.4088    0.0080033
enh76353     2  152614000  152615000      1       1  150064       1.7551      0.03962
enh76360     2  152697000  152698000      1       1  150064       2.4157     0.007852
enh76380     2  152953500  152954500      2       1  150064       2.0321      0.02107
enh76383     2  153023300  153024300      2       1  150064       2.3393    0.0096609
enh76384     2  153025400  153026400      2       1  150064       2.4332     0.007482
enh76387     2  153030000  153031000      2       1  150064       2.0004     0.022726
enh76389     2  153056900  153057900      1       1  150064        3.074     0.001056
enh76390     2  153084100  153085100      3       1  150064        2.749    0.0029893
enh76392     2  153100200  153101200      2       1  150064       2.2667     0.011704
enh76393     2  153193800  153194800      2       1  150064       1.7091     0.043713
enh76394     2  153196100  153197100      3       2  150064       2.0532     0.020027
enh76397     2  153232800  153233800      4       2  150064       2.2087     0.013597
enh76398     2  153236600  153237600      6       2  150064       1.7094     0.043691
enh76399     2  153249000  153250000      7       4  150064       2.1113     0.017375
enh76400     2  153257400  153258400      6       2  150064       2.2979     0.010784
enh76404     2  153261100  153262100      1       1  150064       1.6925      0.04528
enh76409     2  153273600  153274600      9       2  150064       1.8818     0.029932
enh76410     2  153275800  153276800      7       3  150064       2.5127    0.0059904
enh76411     2  153277500  153278500      2       1  150064       2.4095    0.0079867
enh76420     2  153323200  153324200      3       1  150064       1.7491     0.040137
enh76421     2  153325400  153326400      1       1  150064        2.779     0.002726
enh76443     2  153450500  153451500      3       1  150064       1.8641     0.031157
enh76445     2  153468300  153469300      4       1  150064       2.1423     0.016087
enh76447     2  153503700  153504700      1       1  150064       2.9765     0.001458
enh76449     2  153586800  153587800      4       2  150064       2.7664    0.0028339
enh76450     2  153683800  153684800      2       1  150064       2.4695    0.0067642
enh76457     2  157196800  157197800      1       1  150064       2.1873      0.01436
enh76458     2  157254600  157255600      1       1  150064       2.2442      0.01241
enh76523     2  158972000  158973000      1       1  150064       2.3109      0.01042
enh76528     2  159333700  159334700      1       1  150064       3.0841     0.001021
enh76530     2  159349700  159350700      6       2  150064       2.8574    0.0021356
enh76537     2  159400800  159401800      3       1  150064       2.4125    0.0079224
enh76539     2  159493400  159494400      4       2  150064       3.4109   0.00032376
enh76643     2  160448400  160449400      3       2  150064       2.7096    0.0033687
enh76644     2  160461100  160462100      8       2  150064       2.6222    0.0043678
enh76645     2  160462400  160463400      6       3  150064       2.9034    0.0018458
enh76647     2  160466400  160467400      2       1  150064       2.9439    0.0016207
enh76650     2  160492000  160493000      4       2  150064       2.6719    0.0037711
enh76651     2  160494000  160495000      9       4  150064       1.8292     0.033685
enh76653     2  160572100  160573100      4       1  150064       2.5412    0.0055233
enh76654     2  160578400  160579400      5       3  150064        1.766     0.038694
enh76656     2  160599800  160600800      6       2  150064       3.0613    0.0011017
enh76661     2  160651700  160652700      1       1  150064       2.7293     0.003173
enh76662     2  160652800  160653800      2       1  150064       1.8829     0.029859
enh76665     2  160750300  160751300      1       1  150064       1.8096      0.03518
enh76686     2  161051200  161052200      4       2  150064       1.7284     0.041958
enh76692     2  161088200  161089200      5       3  150064       2.1053     0.017631
enh76703     2  161138400  161139400      1       1  150064       1.6973      0.04482
enh76732     2  161201400  161202400      3       2  150064       1.9094     0.028103
enh76765     2  161284400  161285400      6       2  150064       2.2613     0.011869
enh76776     2  161317600  161318600      4       2  150064       2.3572    0.0092059
enh76777     2  161318200  161319200      2       1  150064       2.6589    0.0039201
enh76778     2  161320200  161321200      2       1  150064       2.3861    0.0085146
enh76795     2  161508700  161509700      1       1  150064       1.7418      0.04077
enh76798     2  161560300  161561300      4       2  150064       1.6628     0.048171
enh76827     2  162831800  162832800      2       1  150064       2.4165    0.0078348
enh76828     2  162879200  162880200      1       1  150064       3.1915    0.0007078
enh76830     2  162885600  162886600      1       1  150064       3.3731    0.0003716
enh76880     2  165687500  165688500      1       1  150064       1.9471      0.02576
enh76900     2  167350500  167351500      4       2  150064       3.2406   0.00059635
enh76951     2  169323200  169324200      2       1  150064       1.7044     0.044157
enh76954     2  169326500  169327500      1       1  150064       2.2774      0.01138
enh76964     2  169374800  169375800      3       1  150064       2.1259     0.016756
enh76965     2  169377600  169378600      2       1  150064       1.8727     0.030553
enh76968     2  169385100  169386100      3       2  150064       3.2223   0.00063589
enh76973     2  169425200  169426200      1       1  150064        1.768      0.03853
enh76975     2  169438000  169439000      2       1  150064       2.5969    0.0047033
enh76978     2  169469400  169470400      2       1  150064       2.4375    0.0073951
enh76979     2  169482400  169483400      6       2  150064       3.5883   0.00016643
enh76980     2  169489400  169490400      5       2  150064       3.1843   0.00072542
enh76981     2  169491400  169492400      3       1  150064       3.4519   0.00027834
enh76983     2  169496100  169497100      4       1  150064       3.3088   0.00046851
enh77051     2  171787000  171788000      2       1  150064       1.8832     0.029834
enh77057     2  171990800  171991800      4       1  150064        1.931     0.026742
enh77060     2  171999000  172000000      2       1  150064       1.7314     0.041692
enh77062     2  172002200  172003200      2       1  150064       2.0362     0.020867
enh77066     2  172014700  172015700      2       1  150064       2.3051     0.010581
enh77073     2  172543200  172544200      4       2  150064       3.5842   0.00016909
enh77075     2  172546800  172547800      1       1  150064       1.9937      0.02309
enh77076     2  172734400  172735400      1       1  150064       4.1989    1.341e-05
enh77079     2  172779800  172780800      5       3  150064       3.9207   4.4146e-05
enh77082     2  172812600  172813600      4       2  150064       4.0204   2.9048e-05
enh77085     2  172865100  172866100      2       1  150064       2.6113    0.0045093
enh77099     2  173145500  173146500      5       1  150064       1.8893     0.029428
enh77100     2  173149400  173150400      5       2  150064       2.0878     0.018406
enh77103     2  173176200  173177200      1       1  150064       2.3977     0.008249
enh77148     2  173687400  173688400      1       1  150064       2.2274      0.01296
enh77171     2  173914700  173915700      5       3  150064       1.8682     0.030865
enh77172     2  173921100  173922100      2       1  150064       1.9619     0.024888
enh77175     2  173942600  173943600      3       2  150064       2.7189    0.0032748
enh77177     2  173947000  173948000      5       3  150064       2.4241    0.0076737
enh77179     2  173954600  173955600      3       2  150064       2.5413    0.0055224
enh77180     2  173955800  173956800      3       2  150064       1.6887     0.045641
enh77184     2  173988900  173989900      3       2  150064         2.95    0.0015887
enh77185     2  173995000  173996000      1       1  150064       1.6463      0.04985
enh77186     2  173996800  173997800      4       2  150064       2.8268    0.0023508
enh77187     2  174001000  174002000      2       1  150064       3.1152   0.00091915
enh77188     2  174012900  174013900      2       1  150064       2.4692    0.0067712
enh77189     2  174013900  174014900      4       1  150064       2.0339      0.02098
enh77193     2  174052800  174053800      4       2  150064       2.7049    0.0034158
enh77198     2  174071600  174072600      4       2  150064       2.4729    0.0067007
enh77199     2  174075100  174076100      6       3  150064       2.7938    0.0026043
enh77200     2  174080200  174081200      3       2  150064       1.6617      0.04829
enh77202     2  174082800  174083800      4       2  150064         1.95     0.025587
enh77215     2  174762900  174763900      4       1  150064       2.2603     0.011901
enh77216     2  174778800  174779800      1       1  150064        2.247      0.01232
enh77217     2  174786000  174787000      4       2  150064       1.9108     0.028015
enh77222     2  174805000  174806000      3       2  150064       2.1016     0.017793
enh77223     2  174808600  174809600      7       4  150064       2.1002     0.017857
enh77224     2  174811200  174812200      3       2  150064       1.8972     0.028902
enh77225     2  174814700  174815700      4       1  150064       2.0412     0.020615
enh77227     2  174824100  174825100      4       2  150064       1.6724     0.047225
enh77239     2  174896400  174897400      7       2  150064       2.5773    0.0049786
enh77245     2  174919100  174920100      4       2  150064       3.3947   0.00034351
enh77248     2  175098800  175099800      3       2  150064       3.1054   0.00095009
enh77250     2  175258700  175259700      2       1  150064       3.0919   0.00099448
enh77265     2  175456200  175457200      3       2  150064       1.6973     0.044824
enh77269     2  175466000  175467000      3       1  150064       2.1437     0.016028
enh77270     2  175467500  175468500      3       1  150064       2.0291     0.021226
enh77272     2  175474400  175475400      2       1  150064       2.2738      0.01149
enh77273     2  175475200  175476200      2       1  150064       2.3857    0.0085233
enh77283     2  175545300  175546300      2       1  150064       2.6965    0.0035033
enh77284     2  175636600  175637600      4       1  150064       1.6662      0.04784
enh77303     2  175892200  175893200      1       1  150064        1.768      0.03853
enh77313     2  177156000  177157000      2       1  150064       1.8023     0.035745
enh77314     2  177157800  177158800      2       1  150064       2.0204     0.021671
enh77373     2  178661000  178662000      2       1  150064       2.1772     0.014732
enh77376     2  178976200  178977200      2       1  150064       1.9619     0.024889
enh77377     2  178978000  178979000      1       1  150064       2.1118      0.01735
enh77387     2  179395300  179396300      8       4  150064       1.8323     0.033457
enh77394     2  179693600  179694600      5       2  150064       1.6564     0.048823
enh77419     2  180293500  180294500      3       2  150064       2.6631    0.0038718
enh77426     2  180870100  180871100      1       1  150064       3.3229    0.0004455
enh77427     2  180989700  180990700      1       1  150064       3.4796    0.0002511
enh77463     2  183814100  183815100      2       1  150064       1.8571     0.031646
enh77464     2  183874500  183875500      2       1  150064       3.0777     0.001043
enh77468     2  183893900  183894900      4       2  150064       2.0579     0.019801
enh77472     2  183990100  183991100      9       4  150064       1.8524     0.031986
enh77473     2  184479400  184480400      3       2  150064       2.1417     0.016107
enh77479     2  187408600  187409600      2       1  150064       2.5653    0.0051545
enh77481     2  187437200  187438200      3       2  150064       1.7134     0.043323
enh77498     2  188411800  188412800      3       1  150064       1.6685     0.047606
enh77504     2  189164000  189165000      5       2  150064       2.0378     0.020786
enh77505     2  189168800  189169800      2       1  150064       2.7637    0.0028578
enh77507     2  189246700  189247700      3       2  150064       2.6179    0.0044238
enh77508     2  189475000  189476000      3       2  150064       1.6615     0.048311
enh77509     2  189494100  189495100      5       2  150064       1.7189     0.042821
enh77511     2  189651400  189652400      2       1  150064       2.6071    0.0045662
enh77545     2  190433700  190434700      2       1  150064       2.1181     0.017084
enh77560     2  190647000  190648000      1       1  150064       1.7279        0.042
enh77573     2  191210000  191211000      1       1  150064       2.5887     0.004817
enh77574     2  191217000  191218000      2       1  150064       1.8244     0.034047
enh77576     2  191220600  191221600      1       1  150064       1.7229      0.04245
enh77581     2  191273900  191274900      1       1  150064       2.8772     0.002006
enh77582     2  191277900  191278900      1       1  150064       1.8367      0.03313
enh77583     2  191282300  191283300      2       1  150064       1.9204     0.027406
enh77589     2  191309400  191310400      3       2  150064       2.2746     0.011465
enh77591     2  191323200  191324200      2       1  150064       1.9778     0.023977
enh77595     2  191328800  191329800      3       2  150064       2.6303    0.0042649
enh77600     2  191364500  191365500      4       2  150064        1.799     0.036008
enh77601     2  191367200  191368200      3       2  150064       1.8169     0.034612
enh77606     2  191400700  191401700      3       2  150064       1.7662     0.038684
enh77608     2  191448100  191449100      1       1  150064       2.3852     0.008536
enh77611     2  191471400  191472400      6       3  150064       2.9733     0.001473
enh77613     2  191492800  191493800      2       1  150064       2.4091    0.0079953
enh77617     2  191511600  191512600      5       2  150064       1.9909     0.023245
enh77631     2  191677500  191678500      4       2  150064       1.7972     0.036153
enh77632     2  191723800  191724800      3       1  150064       1.6957      0.04497
enh77639     2  191828800  191829800      3       1  150064       1.8804     0.030025
enh77644     2  191849100  191850100      1       1  150064       2.0331      0.02102
enh77646     2  191879300  191880300      4       2  150064       1.7544     0.039678
enh77647     2  191886000  191887000      4       2  150064       2.4662    0.0068282
enh77648     2  191887600  191888600      2       1  150064       1.9141     0.027801
enh77708     2  192282200  192283200      1       1  150064       1.8519      0.03202
enh77710     2  192305900  192306900      1       1  150064       1.9478      0.02572
enh77711     2  192330200  192331200      1       1  150064       2.3347      0.00978
enh77712     2  192331600  192332600      2       1  150064       2.2975     0.010794
enh77748     2  196397300  196398300      4       1  150064       3.4271   0.00030498
enh77749     2  196398500  196399500      3       2  150064       2.4275    0.0076017
enh77750     2  196401300  196402300      1       1  150064        2.584     0.004883
enh77751     2  196424100  196425100      3       2  150064       2.8259    0.0023575
enh77758     2  196524300  196525300      2       1  150064       2.1327     0.016475
enh77765     2  197033200  197034200      1       1  150064       1.6869      0.04581
enh77781     2  197140600  197141600      2       1  150064       2.9749    0.0014653
enh77782     2  197156400  197157400      3       1  150064       3.1197   0.00090516
enh77783     2  197159200  197160200      1       1  150064       2.0158      0.02191
enh77792     2  197346800  197347800      1       1  150064       2.8523      0.00217
enh77793     2  197378200  197379200      4       2  150064       2.8943    0.0018998
enh77795     2  197402400  197403400      2       1  150064       1.8597     0.031466
enh77796     2  197431400  197432400      2       1  150064       2.4131    0.0079082
enh77797     2  197456600  197457600      2       1  150064       2.6698    0.0037951
enh77798     2  197466000  197467000      2       1  150064       2.7355    0.0031146
enh77799     2  197471400  197472400      2       1  150064       2.9931     0.001381
enh77802     2  197852800  197853800      1       1  150064       2.8627       0.0021
enh77804     2  197876300  197877300      6       2  150064       3.2318   0.00061506
enh77806     2  197937500  197938500      3       1  150064       2.4292    0.0075656
enh77808     2  197955400  197956400      2       1  150064       2.7055    0.0034098
enh77813     2  198000300  198001300      1       1  150064       2.0579       0.0198
enh77816     2  198016900  198017900      3       1  150064       2.2758     0.011429
enh77818     2  198025600  198026600      4       2  150064       1.7646     0.038815
enh77840     2  198113200  198114200      3       1  150064       2.5013    0.0061868
enh77847     2  198134100  198135100      3       1  150064       1.7248      0.04228
enh77851     2  198143100  198144100      6       3  150064       3.4586   0.00027153
enh77852     2  198144200  198145200      5       2  150064       4.3434    7.015e-06
enh77856     2  198166400  198167400      2       1  150064       4.9679   3.3832e-07
enh77857     2  198169000  198170000      4       2  150064       5.1597   1.2367e-07
enh77858     2  198170500  198171500      4       1  150064       5.0277   2.4814e-07
enh77859     2  198172200  198173200      1       1  150064       4.4339    4.627e-06
enh77863     2  198292800  198293800      1       1  150064       6.4019    7.671e-11
enh77865     2  198308200  198309200      1       1  150064        5.405     3.24e-08
enh77866     2  198316800  198317800      1       1  150064       5.2528    7.491e-08
enh77869     2  198361200  198362200      1       1  150064       6.2257    2.397e-10
enh77870     2  198362000  198363000      3       1  150064       5.8574   2.3511e-09
enh77873     2  198402800  198403800      2       1  150064       5.4894   2.0166e-08
enh77877     2  198479100  198480100      1       1  150064         5.97    1.186e-09
enh77878     2  198492600  198493600      3       1  150064       2.4528    0.0070883
enh77879     2  198541400  198542400      1       1  150064       2.0237       0.0215
enh77881     2  198573400  198574400      2       1  150064        4.101   2.0565e-05
enh77882     2  198667700  198668700      2       1  150064       4.1812   1.4498e-05
enh77883     2  198668200  198669200      5       3  150064       4.8872    5.114e-07
enh77884     2  198673500  198674500      3       1  150064       4.8378   6.5633e-07
enh77885     2  198701800  198702800      2       1  150064       2.3539    0.0092895
enh77886     2  198703800  198704800      1       1  150064       3.0064     0.001322
enh77888     2  198737600  198738600      2       1  150064       3.7759   7.9729e-05
enh77889     2  198743300  198744300      1       1  150064       5.1723    1.156e-07
enh77890     2  198748500  198749500      2       1  150064       4.1785   1.4672e-05
enh77891     2  198756600  198757600      1       1  150064       4.2046    1.308e-05
enh77892     2  198758400  198759400      2       1  150064       4.0666   2.3857e-05
enh77894     2  198780000  198781000      2       1  150064       3.5144   0.00022033
enh77898     2  198860900  198861900      1       1  150064       1.9634       0.0248
enh77899     2  198917600  198918600      3       1  150064       3.2415    0.0005945
enh77907     2  200774900  200775900      3       2  150064       5.8052   3.2138e-09
enh77908     2  200777100  200778100      2       1  150064       5.9365    1.456e-09
enh77910     2  200787200  200788200      5       2  150064       5.7762   3.8197e-09
enh77911     2  200818200  200819200      6       3  150064        6.199   2.8416e-10
enh77917     2  200995300  200996300      3       2  150064       2.3616    0.0090976
enh77918     2  201042500  201043500      2       1  150064       2.8592    0.0021238
enh77920     2  201090000  201091000      3       2  150064        3.146   0.00082769
enh77924     2  201173200  201174200      2       1  150064       3.8492   5.9244e-05
enh77925     2  201176400  201177400      4       2  150064       2.4416    0.0073108
enh77929     2  201183500  201184500      4       2  150064        2.565    0.0051586
enh77932     2  201194000  201195000      4       2  150064       2.8612    0.0021102
enh77938     2  201215400  201216400      6       4  150064       1.7277     0.042018
enh77942     2  201221300  201222300      2       1  150064       4.1162   1.9258e-05
enh77943     2  201222200  201223200      2       1  150064       4.4448   4.3981e-06
enh77944     2  201224000  201225000      2       1  150064       4.0502   2.5586e-05
enh77945     2  201224700  201225700      1       1  150064       3.5893    0.0001658
enh77946     2  201229000  201230000      3       1  150064       4.8925   4.9787e-07
enh77948     2  201237200  201238200      2       1  150064       2.5634    0.0051829
enh77949     2  201238600  201239600      2       1  150064       4.4098   5.1728e-06
enh77950     2  201239400  201240400      7       3  150064       4.5765   2.3643e-06
enh77951     2  201241600  201242600      4       2  150064        5.263   7.0867e-08
enh77952     2  201243800  201244800      3       2  150064       4.2893   8.9615e-06
enh77954     2  201247500  201248500      2       1  150064        3.498   0.00023437
enh77956     2  201270300  201271300      2       1  150064       2.8659    0.0020794
enh77958     2  201309000  201310000      2       1  150064       3.2876   0.00050519
enh77959     2  201317400  201318400      7       4  150064       3.1569   0.00079738
enh77960     2  201320300  201321300      3       1  150064       3.6447   0.00013385
enh77961     2  201331400  201332400      2       1  150064       3.1014   0.00096296
enh77965     2  201373000  201374000      5       3  150064       2.0277     0.021297
enh77966     2  201391400  201392400      1       1  150064       2.5776     0.004974
enh77967     2  201451000  201452000      3       2  150064       2.5799    0.0049417
enh77973     2  201559400  201560400      4       2  150064       2.2416     0.012495
enh77975     2  201606500  201607500      6       2  150064        2.019     0.021745
enh78027     2  202119000  202120000      7       3  150064       2.9018    0.0018548
enh78030     2  202128200  202129200      1       1  150064       1.6548      0.04898
enh78064     2  202839000  202840000     12       3  150064        1.834     0.033326
enh78110     2  203452900  203453900      1       1  150064       1.7028       0.0443
enh78111     2  203453500  203454500      3       2  150064       1.6602     0.048435
enh78117     2  203582300  203583300      1       1  150064       1.8509      0.03209
enh78122     2  203878000  203879000      1       1  150064       2.9017     0.001856
enh78125     2  203903000  203904000      4       1  150064       1.9615     0.024913
enh78128     2  204104900  204105900      2       1  150064       2.6149    0.0044624
enh78132     2  204276700  204277700      3       1  150064       1.8478     0.032316
enh78133     2  204306100  204307100      4       2  150064       2.7022    0.0034439
enh78134     2  204316000  204317000      2       1  150064       2.4105    0.0079651
enh78148     2  204521300  204522300      6       2  150064       1.6772     0.046752
enh78165     2  204761400  204762400      1       1  150064       1.8551      0.03179
enh78170     2  204976400  204977400      1       1  150064       1.6775      0.04672
enh78224     2  206595000  206596000      3       2  150064       1.6625     0.048209
enh78252     2  206713600  206714600      2       1  150064       2.9118    0.0017968
enh78282     2  207905800  207906800      1       1  150064        1.648      0.04968
enh78283     2  207911100  207912100      2       1  150064        1.793      0.03649
enh78318     2  208089500  208090500      3       2  150064       2.3381    0.0096897
enh78320     2  208092800  208093800      7       4  150064       2.5194    0.0058775
enh78331     2  208272800  208273800      3       2  150064       2.2472     0.012315
enh78333     2  208345400  208346400      2       1  150064       2.7936    0.0026064
enh78334     2  208346300  208347300      6       3  150064        2.175     0.014814
enh78336     2  208355400  208356400      8       3  150064       2.1668     0.015126
enh78337     2  208362800  208363800      6       2  150064       3.9032   4.7463e-05
enh78338     2  208364000  208365000      2       1  150064       2.7784    0.0027312
enh78340     2  208371000  208372000      2       1  150064       3.5615   0.00018438
enh78344     2  208398300  208399300      2       1  150064       3.6579   0.00012715
enh78348     2  208481600  208482600      3       1  150064       3.7659    8.296e-05
enh78352     2  208497400  208498400      2       1  150064       3.4618   0.00026826
enh78418     2  212272600  212273600      1       1  150064       3.2319    0.0006149
enh78434     2  214505300  214506300      1       1  150064       1.9297      0.02682
enh78436     2  215345400  215346400      4       2  150064       1.7813     0.037432
enh78443     2  216035700  216036700      2       1  150064       1.6919     0.045331
enh78463     2  216636400  216637400      4       2  150064       1.6504      0.04943
enh78491     2  217163400  217164400      2       1  150064       1.7118     0.043465
enh78492     2  217171400  217172400      2       1  150064       1.9992     0.022796
enh78498     2  217277600  217278600      2       1  150064       3.6258   0.00014403
enh78499     2  217278000  217279000      3       1  150064       2.8614    0.0021086
enh78500     2  217328600  217329600      3       1  150064       2.2309     0.012845
enh78508     2  217404400  217405400      2       1  150064       1.9987     0.022821
enh78515     2  217427400  217428400      3       2  150064       1.6557     0.048887
enh78519     2  217484200  217485200      3       1  150064       2.1843     0.014469
enh78526     2  217521800  217522800      3       1  150064        1.825     0.033998
enh78527     2  217523400  217524400      1       1  150064       1.9774        0.024
enh78528     2  217529900  217530900      1       1  150064       2.3264     0.009999
enh78542     2  217617300  217618300      1       1  150064       2.1318      0.01651
enh78568     2  217856300  217857300      1       1  150064       2.0359      0.02088
enh78571     2  217901900  217902900      5       3  150064       2.1765      0.01476
enh78577     2  217939400  217940400     10       3  150064       1.8883     0.029496
enh78619     2  218492700  218493700      2       1  150064       2.4716    0.0067248
enh78648     2  218620600  218621600      4       2  150064       1.7853     0.037103
enh78651     2  218654700  218655700      1       1  150064       2.4451      0.00724
enh78686     2  218788300  218789300      4       2  150064       1.6741     0.047052
enh78689     2  218792000  218793000      1       1  150064       1.6901       0.0455
enh78792     2  219945200  219946200      5       2  150064       2.7108    0.0033559
enh78793     2  219946700  219947700      4       2  150064       1.8473     0.032355
enh78797     2  219981400  219982400      1       1  150064        2.351     0.009361
enh78802     2  219992900  219993900      1       1  150064       2.9174     0.001765
enh78803     2  220024000  220025000      2       1  150064       2.6937    0.0035333
enh78804     2  220025600  220026600      2       1  150064       2.6891    0.0035818
enh78806     2  220039900  220040900      2       1  150064       3.3886   0.00035125
enh78808     2  220046700  220047700      3       1  150064       4.0379    2.697e-05
enh78810     2  220072500  220073500      1       1  150064       2.2918      0.01096
enh78814     2  220092000  220093000      1       1  150064        2.173      0.01489
enh78816     2  220107700  220108700      2       1  150064       1.7459     0.040414
enh78848     2  220340000  220341000      3       1  150064         2.09     0.018311
enh78863     2  220489900  220490900      1       1  150064       2.1543      0.01561
enh78880     2  221967600  221968600      3       1  150064       1.9983     0.022843
enh78884     2  222308500  222309500      4       1  150064       1.6987     0.044684
enh78891     2  222393000  222394000      3       1  150064       2.5562     0.005291
enh78892     2  222394900  222395900      4       2  150064        2.334    0.0097972
enh78930     2  223728700  223729700      2       1  150064       1.8571     0.031651
enh78945     2  223771400  223772400      2       1  150064       1.7092     0.043711
enh78959     2  224403400  224404400      3       2  150064       2.2004      0.01389
enh78993     2  225085500  225086500      3       1  150064       2.1185     0.017066
enh78996     2  225270100  225271100      6       2  150064        2.747    0.0030072
enh78997     2  225271400  225272400      9       2  150064       2.6546    0.0039703
enh78998     2  225276800  225277800      2       1  150064        3.033    0.0012108
enh78999     2  225307200  225308200      5       2  150064       1.7142     0.043248
enh79003     2  225384800  225385800      3       2  150064       3.6737   0.00011953
enh79005     2  225392800  225393800      7       2  150064       3.0817     0.001029
enh79009     2  225434700  225435700      1       1  150064       1.6773      0.04674
enh79010     2  225436800  225437800      4       2  150064        4.282   9.2614e-06
enh79012     2  225445600  225446600      1       1  150064       2.4706     0.006744
enh79014     2  225759200  225760200      4       2  150064       2.1264     0.016733
enh79015     2  225774500  225775500      7       3  150064       2.0494     0.020212
enh79084     2  227701700  227702700      2       1  150064        1.826     0.033928
enh79085     2  227756200  227757200      1       1  150064       1.9007      0.02867
enh79086     2  227759400  227760400      5       2  150064       1.7571     0.039447
enh79097     2  228280700  228281700      2       1  150064       2.6344    0.0042147
enh79113     2  228383100  228384100      8       3  150064       2.4844    0.0064886
enh79121     2  228646000  228647000     12       4  150064       2.2228     0.013115
enh79132     2  229948400  229949400      3       2  150064        2.714    0.0033242
enh79141     2  230130900  230131900      2       1  150064       1.7272     0.042064
enh79144     2  230161800  230162800      1       1  150064       1.8674      0.03092
enh79145     2  230165600  230166600      3       2  150064       1.7721     0.038186
enh79168     2  230845000  230846000      1       1  150064        2.353     0.009312
enh79176     2  231082000  231083000      2       1  150064       1.6688     0.047582
enh79180     2  231190800  231191800      5       1  150064       1.6993     0.044628
enh79195     2  231337700  231338700      2       1  150064       1.7103     0.043601
enh79196     2  231467000  231468000      2       1  150064       1.7855      0.03709
enh79275     2  232264000  232265000      3       2  150064       1.6577     0.048685
enh79278     2  232326000  232327000      2       1  150064       1.9244     0.027151
enh79294     2  232470200  232471200      2       1  150064       1.7846      0.03716
enh79296     2  232480900  232481900      2       1  150064       1.8806     0.030016
enh79308     2  232526600  232527600      4       1  150064       2.0705     0.019203
enh79309     2  232527800  232528800      2       1  150064       2.2724     0.011531
enh79311     2  232531900  232532900      2       1  150064       2.2746     0.011466
enh79340     2  232984800  232985800      4       2  150064       1.7169     0.042995
enh79350     2  233102200  233103200      1       1  150064       1.6755      0.04692
enh79356     2  233174900  233175900      2       1  150064       2.3064     0.010543
enh79358     2  233183600  233184600      1       1  150064       2.1382      0.01625
enh79361     2  233304200  233305200     17       4  150064       2.5187    0.0058893
enh79364     2  233416500  233417500      1       1  150064       1.6581      0.04865
enh79367     2  233451400  233452400      2       1  150064        1.735     0.041372
enh79368     2  233453000  233454000      4       1  150064       1.7787     0.037648
enh79369     2  233457400  233458400      1       1  150064       2.1019      0.01778
enh79373     2  233553900  233554900      6       3  150064       4.4505   4.2842e-06
enh79375     2  233565700  233566700      3       2  150064        5.358   4.2063e-08
enh79377     2  233643800  233644800      2       1  150064       5.6406   8.4732e-09
enh79378     2  233702600  233703600      1       1  150064       3.5443    0.0001968
enh79379     2  233704100  233705100      2       1  150064       5.5563   1.3774e-08
enh79382     2  233766000  233767000      4       2  150064       1.6502     0.049452
enh79383     2  233766600  233767600      2       1  150064       5.2628   7.0926e-08
enh79384     2  233845200  233846200      6       3  150064       1.6665     0.047805
enh79389     2  233915900  233916900      3       2  150064       2.2489     0.012261
enh79391     2  233923500  233924500      3       1  150064       2.3692    0.0089144
enh79486     2  235354300  235355300      6       2  150064       1.8994     0.028756
enh79502     2  235781800  235782800      4       2  150064       1.9651     0.024701
enh79541     2  236325500  236326500      1       1  150064       1.6815      0.04633
enh79552     2  236419600  236420600      2       1  150064        2.523    0.0058172
enh79576     2  236472200  236473200      2       1  150064       2.3953    0.0083034
enh79586     2  236514000  236515000      1       1  150064       1.8251      0.03399
enh79587     2  236516600  236517600      3       2  150064       1.9775     0.023993
enh79595     2  236543000  236544000      3       1  150064        2.049     0.020229
enh79596     2  236546000  236547000      3       1  150064       1.6948     0.045061
enh79598     2  236550700  236551700      4       2  150064        1.965     0.024708
enh79599     2  236552500  236553500      4       1  150064       1.6685     0.047606
enh79600     2  236556500  236557500      3       1  150064       2.3053     0.010575
enh79620     2  236618100  236619100      9       5  150064       2.2613     0.011869
enh79626     2  236663000  236664000      1       1  150064       2.5621     0.005202
enh79639     2  237242400  237243400      5       1  150064       2.5275    0.0057443
enh79640     2  237243200  237244200      7       3  150064       2.8108    0.0024709
enh79641     2  237247200  237248200      4       2  150064       2.0592     0.019738
enh79642     2  237250400  237251400      4       2  150064       2.0149     0.021956
enh79645     2  237406800  237407800      1       1  150064       2.0443      0.02046
enh79661     2  237551000  237552000      4       2  150064       2.2977     0.010791
enh79681     2  237663800  237664800      2       1  150064       1.6818       0.0463
enh79700     2  237897100  237898100      4       1  150064       1.8289     0.033704
enh79733     2  238161800  238162800      1       1  150064       1.6558      0.04888
enh79786     2  238483300  238484300      6       2  150064       1.6673     0.047723
enh79830     2  238650700  238651700      6       2  150064       1.8146     0.034791
enh79831     2  238652300  238653300      8       2  150064       1.9407     0.026146
enh79861     2  239109900  239110900      5       3  150064        1.647     0.049782
enh80016     2  240421900  240422900      8       4  150064       1.7101     0.043621
enh80034     2  240884400  240885400      4       2  150064       1.6697     0.047489
enh80059     2  241331500  241332500      6       2  150064       2.6522    0.0039981
enh80063     2  241387000  241388000     10       2  150064       1.6862     0.045881
enh80065     2  241393800  241394800      1       1  150064       1.7524      0.03985
enh80114     2  242027600  242028600      4       2  150064       1.9927     0.023146
enh80115     2  242031700  242032700      1       1  150064       2.4526     0.007091
enh80137     2  242257000  242258000      3       2  150064       1.9966     0.022935
enh80151     2  242317600  242318600      5       3  150064       2.5228    0.0058207
enh80153     2  242320100  242321100      3       2  150064       2.6115    0.0045079
enh80155     2  242325600  242326600      4       2  150064       2.6583    0.0039269
enh80177     2  242574300  242575300      3       2  150064       1.8432     0.032647
enh80178     2  242578300  242579300      3       1  150064       2.3244     0.010052
enh80179     2  242579800  242580800      3       1  150064       2.1179      0.01709
enh80183     2  242604400  242605400      2       1  150064       1.8155      0.03472
enh80204     2  242786400  242787400      1       1  150064       2.0231      0.02153
enh80210     2  242820200  242821200      4       2  150064       1.6515     0.049323
enh80214     2  242841300  242842300      6       2  150064       1.6543     0.049038
enh80215     2  242843700  242844700      7       2  150064       1.9278     0.026939
enh80228     3     525200     526200      1       1  150064       1.6813      0.04635
enh80265     3    4574800    4575800      5       2  150064       1.7767      0.03781
enh80281     3    4772000    4773000      3       2  150064       1.6856      0.04594
enh80288     3    4789400    4790400      3       2  150064       2.0076     0.022344
enh80312     3    4948000    4949000      3       1  150064       1.6583     0.048631
enh80323     3    5061300    5062300      3       2  150064       2.8895    0.0019292
enh80346     3    5209400    5210400      2       1  150064        1.761     0.039116
enh80353     3    5259500    5260500      7       2  150064       1.7606     0.039154
enh80362     3    8398200    8399200      1       1  150064       2.1365      0.01632
enh80368     3    8497900    8498900      1       1  150064       1.9572      0.02516
enh80370     3    8512200    8513200      3       2  150064       2.3128     0.010366
enh80407     3    8622600    8623600      9       2  150064       1.7342     0.041439
enh80408     3    8623600    8624600      3       1  150064       1.6787     0.046603
enh80428     3    9038300    9039300      1       1  150064       2.5868     0.004843
enh80431     3    9064500    9065500      1       1  150064       1.9689      0.02448
enh80432     3    9069500    9070500      8       3  150064       2.0257     0.021398
enh80434     3    9109200    9110200      3       2  150064       2.4599    0.0069497
enh80438     3    9177600    9178600      2       1  150064       3.0142    0.0012882
enh80439     3    9182500    9183500      1       1  150064       2.2035      0.01378
enh80457     3    9403400    9404400      2       1  150064       2.4557    0.0070301
enh80458     3    9436200    9437200      5       2  150064         1.74     0.040926
enh80461     3    9448400    9449400      2       1  150064       1.8093     0.035199
enh80465     3    9460600    9461600      1       1  150064       2.5563     0.005289
enh80466     3    9464300    9465300      3       2  150064       1.8481     0.032294
enh80471     3    9757500    9758500      4       2  150064       1.8084     0.035269
enh80492     3    9908200    9909200      4       2  150064       2.7089    0.0033755
enh80531     3   10240300   10241300      2       1  150064       1.7216     0.042573
enh80547     3   10437400   10438400      4       2  150064       3.1066   0.00094611
enh80549     3   10593100   10594100      2       1  150064       2.4468     0.007206
enh80588     3   11413000   11414000      2       1  150064       2.0516     0.020105
enh80590     3   11426800   11427800      2       1  150064       1.8283     0.033751
enh80597     3   11521600   11522600      2       1  150064       1.7186     0.042843
enh80615     3   11601200   11602200      5       2  150064       1.6926     0.045262
enh80616     3   11603500   11604500      1       1  150064       2.5596     0.005239
enh80617     3   11608900   11609900      3       1  150064       1.9176      0.02758
enh80619     3   11612000   11613000      3       2  150064       2.1981      0.01397
enh80623     3   11619100   11620100      2       1  150064       1.8641     0.031155
enh80641     3   11664100   11665100      4       2  150064       2.0189     0.021748
enh80644     3   11672300   11673300      3       1  150064        2.462    0.0069085
enh80645     3   11673000   11674000      5       2  150064        2.347    0.0094633
enh80650     3   11685400   11686400      1       1  150064       4.0817    2.235e-05
enh80651     3   11702200   11703200      4       2  150064       3.2625   0.00055222
enh80652     3   11703100   11704100      2       1  150064       3.0804    0.0010335
enh80665     3   11886200   11887200      8       1  150064       2.3888    0.0084513
enh80666     3   11888700   11889700      1       1  150064       2.3023      0.01066
enh80667     3   12076400   12077400      6       2  150064        2.569    0.0051002
enh80670     3   12185600   12186600      6       3  150064        1.695     0.045039
enh80676     3   12220100   12221100      1       1  150064       3.2532    0.0005705
enh80684     3   12344600   12345600      2       1  150064          1.7     0.044561
enh80688     3   12391500   12392500      4       1  150064       1.9562      0.02522
enh80689     3   12392500   12393500      1       1  150064       2.2495      0.01224
enh80690     3   12398400   12399400      1       1  150064       2.0875      0.01842
enh80698     3   12462500   12463500      2       1  150064       1.6522     0.049249
enh80702     3   12482700   12483700      3       2  150064       3.1767   0.00074483
enh80703     3   12486100   12487100      6       3  150064       2.5045    0.0061311
enh80704     3   12500400   12501400      5       3  150064       1.9652     0.024693
enh80706     3   12507200   12508200      7       3  150064        1.815     0.034763
enh80709     3   12521000   12522000      3       1  150064       2.2586     0.011955
enh80710     3   12524300   12525300      3       1  150064       1.9132     0.027863
enh80717     3   12600800   12601800      3       1  150064       2.5355    0.0056143
enh80718     3   12603300   12604300      3       1  150064        2.231     0.012841
enh80722     3   12632900   12633900      3       2  150064       1.7527      0.03983
enh80723     3   12634400   12635400      4       2  150064        1.662     0.048261
enh80724     3   12663500   12664500      2       1  150064       1.8685     0.030845
enh80730     3   12679300   12680300      1       1  150064       2.3523     0.009328
enh80734     3   12689700   12690700      3       1  150064       1.8254      0.03397
enh80736     3   12698200   12699200      3       2  150064        1.686     0.045894
enh80738     3   12702100   12703100      4       2  150064       1.6649     0.047962
enh80739     3   12717900   12718900      3       2  150064       1.7119     0.043457
enh80740     3   12723200   12724200      1       1  150064       2.3974     0.008255
enh80741     3   12735200   12736200      4       2  150064       1.9715     0.024335
enh80742     3   12744600   12745600      4       2  150064       2.2744     0.011472
enh80743     3   12761100   12762100      3       1  150064       1.7323     0.041607
enh80744     3   12770200   12771200      2       1  150064       2.1333     0.016449
enh80770     3   13011100   13012100      3       1  150064       1.8912     0.029299
enh80773     3   13027800   13028800      3       1  150064        2.488    0.0064226
enh80775     3   13036600   13037600      5       2  150064       1.7541     0.039707
enh80781     3   13076000   13077000      1       1  150064       3.0171     0.001276
enh80782     3   13081200   13082200      4       1  150064       2.8175    0.0024202
enh80783     3   13088200   13089200      6       2  150064       2.8238    0.0023728
enh80785     3   13110800   13111800      9       3  150064       2.3205     0.010156
enh80787     3   13121600   13122600      4       2  150064        2.403    0.0081305
enh80788     3   13123200   13124200      4       2  150064       2.9498    0.0015901
enh80808     3   13419200   13420200      1       1  150064       2.1912      0.01422
enh80809     3   13420400   13421400      4       1  150064       2.1205     0.016981
enh80811     3   13457000   13458000      3       1  150064       1.8222     0.034211
enh80813     3   13462200   13463200      4       2  150064       2.1871     0.014368
enh80859     3   14216900   14217900      5       2  150064       1.8216     0.034258
enh80862     3   14236800   14237800      3       2  150064       2.3233      0.01008
enh80881     3   14418900   14419900     10       2  150064       2.5294    0.0057131
enh80884     3   14443000   14444000      1       1  150064       1.7653      0.03876
enh80903     3   14565000   14566000      5       1  150064       1.8776     0.030216
enh80909     3   14690100   14691100      3       1  150064       1.7374     0.041157
enh80910     3   14692000   14693000      2       1  150064       1.7422     0.040736
enh80923     3   14871800   14872800      2       1  150064       1.8744      0.03044
enh80929     3   14894000   14895000     10       5  150064       1.9322     0.026665
enh80930     3   14901200   14902200      5       3  150064       2.4506    0.0071318
enh80944     3   14962300   14963300      2       1  150064       2.6052    0.0045911
enh80962     3   15138800   15139800      2       1  150064       1.7907     0.036672
enh81046     3   16024400   16025400      4       2  150064       1.6832     0.046164
enh81083     3   16353200   16354200      3       1  150064       1.7802      0.03752
enh81084     3   16355000   16356000      5       1  150064       1.7849     0.037136
enh81085     3   16359000   16360000     10       3  150064       1.7269     0.042088
enh81101     3   16440900   16441900      5       2  150064       2.0809      0.01872
enh81106     3   16455800   16456800      6       2  150064       2.2068     0.013666
enh81136     3   16782800   16783800      8       4  150064       2.0201     0.021686
enh81137     3   16811300   16812300      4       2  150064       2.8462    0.0022123
enh81138     3   16843000   16844000      2       1  150064       3.6224   0.00014595
enh81139     3   16878800   16879800      2       1  150064       2.6737    0.0037508
enh81140     3   16879800   16880800      1       1  150064       1.8239      0.03408
enh81142     3   16890900   16891900      5       3  150064       1.8073     0.035355
enh81150     3   16946500   16947500      2       1  150064       2.0614     0.019632
enh81153     3   16951400   16952400      4       2  150064       3.5827   0.00017003
enh81154     3   16958300   16959300      5       2  150064       4.1512   1.6535e-05
enh81156     3   16971000   16972000      2       1  150064       2.6269    0.0043088
enh81157     3   16974200   16975200      4       2  150064       1.7915     0.036606
enh81159     3   16977400   16978400      3       1  150064       1.7499     0.040067
enh81166     3   17047500   17048500      2       1  150064       2.2391     0.012573
enh81168     3   17075200   17076200      2       1  150064        1.952     0.025467
enh81169     3   17080900   17081900      5       2  150064       2.5952    0.0047272
enh81170     3   17085200   17086200      3       2  150064       1.9608     0.024949
enh81173     3   17118900   17119900      2       1  150064       2.7256    0.0032096
enh81174     3   17130100   17131100      3       2  150064       2.8742    0.0020252
enh81176     3   17198600   17199600      1       1  150064       2.0579       0.0198
enh81177     3   17200200   17201200      1       1  150064       1.8064      0.03543
enh81178     3   17202300   17203300      3       2  150064       1.9001     0.028707
enh81181     3   17231700   17232700      1       1  150064       4.6319    1.812e-06
enh81182     3   17236900   17237900      2       1  150064       3.8841   5.1359e-05
enh81183     3   17734000   17735000      3       2  150064       4.1317   1.8008e-05
enh81184     3   17780800   17781800      5       2  150064       4.9003   4.7839e-07
enh81185     3   17784600   17785600      5       1  150064       2.6322    0.0042412
enh81186     3   17794500   17795500      1       1  150064       4.6398    1.744e-06
enh81191     3   19990600   19991600      6       3  150064       2.0977     0.017964
enh81192     3   19998400   19999400      3       1  150064       1.9189     0.027496
enh81213     3   21685400   21686400      3       1  150064       2.0556     0.019909
enh81214     3   21686300   21687300      5       2  150064       1.9394     0.026225
enh81255     3   23870600   23871600      4       2  150064       2.3215      0.01013
enh81262     3   23902800   23903800      2       1  150064       2.5463    0.0054433
enh81272     3   23989000   23990000      5       2  150064        1.698     0.044755
enh81282     3   24089600   24090600      1       1  150064       1.8613      0.03135
enh81283     3   24100600   24101600      5       2  150064       1.8052      0.03552
enh81285     3   24142400   24143400      7       2  150064       3.6525   0.00012986
enh81286     3   24160600   24161600      1       1  150064       3.2787    0.0005214
enh81287     3   24164800   24165800      2       1  150064       3.1042   0.00095385
enh81288     3   24168600   24169600      5       2  150064       3.4095   0.00032546
enh81289     3   24169300   24170300      4       2  150064       3.6972   0.00010899
enh81291     3   24176100   24177100      4       2  150064       2.7249    0.0032165
enh81292     3   24179200   24180200      1       1  150064       2.9301     0.001694
enh81295     3   24201800   24202800      5       2  150064       2.5124    0.0059964
enh81296     3   24226900   24227900      4       2  150064       2.5787    0.0049592
enh81297     3   24233600   24234600      3       2  150064       1.7516     0.039923
enh81298     3   24254400   24255400      7       3  150064       3.1012   0.00096359
enh81322     3   24504000   24505000      2       1  150064       2.6058    0.0045836
enh81324     3   24518600   24519600      3       2  150064       2.0949     0.018089
enh81325     3   24520900   24521900      2       1  150064       2.9159    0.0017735
enh81326     3   24531500   24532500      5       2  150064        3.236   0.00060598
enh81328     3   24561300   24562300      5       1  150064       2.0129     0.022065
enh81331     3   24998100   24999100      3       1  150064       1.6476     0.049719
enh81335     3   25086300   25087300      4       2  150064       1.8876     0.029543
enh81341     3   25421300   25422300      4       1  150064       1.7061     0.043994
enh81356     3   25513500   25514500      3       2  150064        1.835     0.033256
enh81357     3   25521400   25522400      3       2  150064       2.1813      0.01458
enh81362     3   25553600   25554600      4       2  150064       1.7272     0.042068
enh81363     3   25568700   25569700      6       2  150064       1.9507     0.025549
enh81377     3   25822900   25823900      2       1  150064       1.8144      0.03481
enh81446     3   29451400   29452400      4       2  150064       3.0084     0.001313
enh81448     3   29475900   29476900      4       2  150064       3.0073    0.0013178
enh81460     3   29724200   29725200      4       2  150064       1.8435     0.032628
enh81461     3   29735100   29736100      3       2  150064       2.1283     0.016657
enh81464     3   29759600   29760600      7       2  150064       1.6631     0.048143
enh81465     3   29792900   29793900      6       2  150064       2.9614    0.0015313
enh81466     3   29800000   29801000      2       1  150064       3.1553   0.00080157
enh81467     3   29802400   29803400      8       1  150064       2.8784    0.0019988
enh81472     3   30269600   30270600      3       2  150064       2.2904     0.010999
enh81473     3   30272600   30273600      4       2  150064       2.8996    0.0018684
enh81474     3   30274600   30275600      1       1  150064       1.7292      0.04189
enh81475     3   30304600   30305600      3       1  150064       2.5268    0.0057558
enh81476     3   30326000   30327000      3       2  150064       1.7837     0.037236
enh81480     3   30373800   30374800      3       2  150064        2.272     0.011544
enh81484     3   30391100   30392100      5       2  150064       2.0295     0.021205
enh81487     3   30411400   30412400      4       2  150064       1.9883     0.023387
enh81488     3   30414000   30415000      4       1  150064       1.8594     0.031483
enh81499     3   30514700   30515700      3       2  150064       1.7238     0.042375
enh81500     3   30517600   30518600      1       1  150064       2.0844      0.01856
enh81537     3   30706100   30707100      2       1  150064       2.5237    0.0058069
enh81538     3   30706700   30707700      1       1  150064       2.8953     0.001894
enh81577     3   31588600   31589600      2       1  150064       2.6997    0.0034698
enh81597     3   31976000   31977000      3       1  150064       2.4676    0.0068009
enh81606     3   32012000   32013000      6       2  150064       3.2501   0.00057673
enh81607     3   32023200   32024200      7       2  150064       2.1443     0.016005
enh81608     3   32044700   32045700      2       1  150064       3.1636   0.00077921
enh81618     3   32167500   32168500      2       1  150064       2.3148     0.010312
enh81629     3   32327700   32328700      2       1  150064       2.0786     0.018828
enh81631     3   32337600   32338600      1       1  150064       2.0691      0.01927
enh81632     3   32343600   32344600      5       3  150064       1.9617     0.024901
enh81633     3   32345200   32346200      3       1  150064       2.1335     0.016442
enh81636     3   32352600   32353600      4       2  150064       2.1792     0.014659
enh81710     3   33413800   33414800      1       1  150064       3.0412     0.001178
enh81711     3   33468100   33469100      1       1  150064       2.5452     0.005461
enh81712     3   33468800   33469800      6       3  150064       2.6987     0.003481
enh81713     3   33471500   33472500      3       1  150064       2.4046    0.0080951
enh81714     3   33473100   33474100      3       2  150064       3.3894   0.00035028
enh81715     3   33474800   33475800      7       3  150064         2.96    0.0015383
enh81717     3   33478400   33479400      3       2  150064        2.521    0.0058515
enh81718     3   33482900   33483900      4       2  150064        2.267     0.011695
enh81720     3   33638600   33639600      1       1  150064       2.2307      0.01285
enh81728     3   33843200   33844200      5       2  150064       1.7755      0.03791
enh81729     3   33845200   33846200      2       1  150064       1.9918     0.023195
enh81734     3   35425400   35426400      2       1  150064        3.684   0.00011478
enh81740     3   36536500   36537500      2       1  150064       1.7452     0.040476
enh81741     3   36587600   36588600      1       1  150064       2.2408      0.01252
enh81743     3   36855400   36856400      5       3  150064       5.3635   4.0804e-08
enh81745     3   36933600   36934600      2       1  150064        2.625     0.004332
enh81746     3   36936200   36937200      1       1  150064       3.0229     0.001252
enh81752     3   36964000   36965000      3       1  150064         5.24   8.0268e-08
enh81753     3   36965300   36966300      2       1  150064       2.1535      0.01564
enh81756     3   36984600   36985600      2       1  150064       2.7253    0.0032117
enh81757     3   36986400   36987400      4       2  150064       2.6413    0.0041289
enh81758     3   37010800   37011800      2       1  150064       2.8671     0.002071
enh81759     3   37032000   37033000      3       1  150064       2.7806    0.0027131
enh81760     3   37057800   37058800      3       2  150064       1.6894     0.045568
enh81761     3   37068800   37069800      1       1  150064       3.0522     0.001136
enh81762     3   37069700   37070700      2       1  150064       2.7753    0.0027579
enh81763     3   37071800   37072800      3       1  150064       3.0297    0.0012238
enh81764     3   37073900   37074900      3       2  150064       2.4249    0.0076563
enh81765     3   37091200   37092200      2       1  150064       2.7781    0.0027341
enh81766     3   37092800   37093800      4       1  150064       2.6068    0.0045697
enh81767     3   37095500   37096500      3       2  150064       2.6262    0.0043168
enh81772     3   37185000   37186000      3       2  150064        2.791     0.002627
enh81773     3   37186600   37187600      2       1  150064       2.9092    0.0018118
enh81774     3   37187400   37188400      7       4  150064       2.2112     0.013512
enh81776     3   37204400   37205400      3       1  150064       3.0441    0.0011669
enh81778     3   37211800   37212800      1       1  150064       3.0838     0.001022
enh81779     3   37214300   37215300      2       1  150064       2.0011     0.022689
enh81781     3   37219700   37220700      1       1  150064        2.948     0.001599
enh81783     3   37225100   37226100      7       3  150064       2.6122    0.0044976
enh81787     3   37259400   37260400      3       1  150064       2.6153    0.0044579
enh81788     3   37269200   37270200      4       2  150064       2.2456     0.012366
enh81793     3   37298600   37299600      6       3  150064       2.0675     0.019341
enh81796     3   37312100   37313100      1       1  150064       2.0669      0.01937
enh81797     3   37312800   37313800      2       1  150064       2.0703      0.01921
enh81813     3   37548000   37549000      6       3  150064       2.0724     0.019112
enh81819     3   37578300   37579300      5       2  150064       2.5563    0.0052895
enh81820     3   37581000   37582000      4       2  150064       1.9483     0.025691
enh81823     3   37584800   37585800      1       1  150064       2.5285     0.005727
enh81838     3   37686900   37687900      2       1  150064       2.7587    0.0029013
enh81839     3   37692900   37693900      2       1  150064       1.8786     0.030149
enh81840     3   37694400   37695400      6       1  150064       1.9266     0.027016
enh81842     3   37703200   37704200      4       2  150064       2.1349     0.016386
enh81843     3   37710600   37711600      3       2  150064        1.915     0.027749
enh81846     3   37730900   37731900      4       2  150064       2.7581    0.0029067
enh81852     3   37749000   37750000      5       2  150064       2.3711    0.0088677
enh81853     3   37750700   37751700      4       2  150064       2.3404    0.0096312
enh81854     3   37751700   37752700      2       1  150064         2.38    0.0086556
enh81857     3   37771800   37772800      4       2  150064       1.7547     0.039658
enh81858     3   37773200   37774200      4       2  150064       2.4279    0.0075927
enh81859     3   37781100   37782100      3       2  150064       1.8155     0.034725
enh81863     3   37823700   37824700      2       1  150064       3.6248   0.00014461
enh81864     3   37827000   37828000      5       2  150064       2.3613    0.0091047
enh81872     3   37894600   37895600      2       1  150064       2.4824    0.0065249
enh81877     3   37906800   37907800      2       1  150064        2.173     0.014889
enh81889     3   37936400   37937400      6       2  150064       1.7156     0.043114
enh81892     3   37940300   37941300      4       2  150064       2.6076    0.0045593
enh81895     3   37944300   37945300      3       2  150064       3.0072    0.0013183
enh81898     3   37948600   37949600      4       2  150064       2.1082     0.017506
enh81899     3   37950500   37951500      2       1  150064       3.6389   0.00013692
enh81900     3   37952000   37953000      2       1  150064       3.6433   0.00013458
enh81901     3   37959400   37960400      5       3  150064       2.6845     0.003632
enh81902     3   37960800   37961800      4       2  150064       1.7385     0.041061
enh81904     3   37962200   37963200      5       2  150064       3.6222   0.00014605
enh81905     3   37962800   37963800      2       1  150064       3.0185    0.0012702
enh81906     3   37963900   37964900      2       1  150064       3.7265   9.7082e-05
enh81907     3   37966400   37967400      4       2  150064       2.8943    0.0019001
enh81909     3   37973700   37974700      7       3  150064       3.9796   3.4522e-05
enh81910     3   37977000   37978000      3       2  150064        3.341    0.0004174
enh81914     3   37995600   37996600      2       1  150064       1.8401     0.032875
enh81915     3   37997700   37998700      2       1  150064       2.0516     0.020107
enh81921     3   38015700   38016700      3       2  150064       1.6536     0.049107
enh81936     3   38090600   38091600      1       1  150064       1.8965      0.02895
enh81959     3   38494100   38495100      3       1  150064       3.1473   0.00082402
enh81960     3   38497500   38498500      4       1  150064       3.1134   0.00092479
enh81961     3   38499300   38500300      1       1  150064       3.5425    0.0001982
enh81962     3   38501900   38502900      1       1  150064       3.2383    0.0006013
enh81963     3   38504100   38505100      4       2  150064       2.8533    0.0021635
enh81964     3   38513900   38514900      2       1  150064       3.2491    0.0005789
enh81965     3   38520800   38521800      4       2  150064       3.2937   0.00049431
enh81966     3   38541100   38542100      4       2  150064       3.0843    0.0010202
enh81969     3   38574300   38575300      5       3  150064       2.8355    0.0022879
enh81970     3   38578100   38579100      2       1  150064       2.9532    0.0015727
enh81973     3   38589700   38590700      1       1  150064       3.2215    0.0006375
enh81978     3   38686800   38687800      8       4  150064       2.5163    0.0059293
enh81980     3   38759200   38760200      5       2  150064       1.8228      0.03417
enh81989     3   39149800   39150800      8       4  150064       2.0115     0.022138
enh82027     3   40002600   40003600      2       1  150064       2.2238     0.013081
enh82028     3   40003900   40004900      3       2  150064       1.6891     0.045602
enh82056     3   40736600   40737600      3       1  150064       2.0404     0.020655
enh82058     3   40783100   40784100      1       1  150064       1.9651       0.0247
enh82072     3   41037900   41038900      1       1  150064       1.6922       0.0453
enh82154     3   42189400   42190400      3       1  150064       2.5561    0.0052933
enh82158     3   42202500   42203500      1       1  150064       1.7506      0.04001
enh82161     3   42205400   42206400      2       1  150064       1.7237     0.042378
enh82163     3   42207900   42208900      1       1  150064       1.8153      0.03474
enh82166     3   42214600   42215600      1       1  150064         2.26      0.01191
enh82168     3   42217500   42218500      3       2  150064       2.5686    0.0051049
enh82169     3   42219800   42220800      5       2  150064       1.7368     0.041213
enh82170     3   42223700   42224700      4       2  150064       2.7401    0.0030709
enh82171     3   42226000   42227000      7       2  150064       2.2189     0.013248
enh82172     3   42229700   42230700      5       1  150064       2.2657     0.011734
enh82173     3   42231800   42232800      3       2  150064       3.3677   0.00037899
enh82174     3   42233800   42234800      6       2  150064       2.4383    0.0073782
enh82175     3   42236900   42237900      3       1  150064       2.5243    0.0057956
enh82188     3   42570200   42571200      1       1  150064       2.8961     0.001889
enh82190     3   42579200   42580200      1       1  150064       2.4926     0.006341
enh82205     3   42692600   42693600      2       1  150064       2.1973     0.013999
enh82218     3   42790800   42791800      2       1  150064        1.707      0.04391
enh82278     3   43386600   43387600      2       1  150064       1.8421      0.03273
enh82281     3   43405200   43406200      3       1  150064       1.7706     0.038312
enh82286     3   43432700   43433700      3       2  150064       2.4738    0.0066849
enh82287     3   43435100   43436100      3       2  150064       2.4605    0.0069373
enh82310     3   43737500   43738500      2       1  150064        3.346   0.00040994
enh82314     3   43785200   43786200      3       1  150064        1.859     0.031514
enh82316     3   43795200   43796200      4       2  150064       3.3299   0.00043445
enh82317     3   43800000   43801000      3       2  150064       1.6907     0.045452
enh82318     3   43807000   43808000      5       3  150064       1.9787     0.023927
enh82323     3   43927600   43928600      1       1  150064       1.9206      0.02739
enh82332     3   44225600   44226600      5       3  150064       2.1993     0.013929
enh82338     3   44388400   44389400      3       2  150064       2.9162    0.0017716
enh82339     3   44396800   44397800      5       2  150064        2.871    0.0020458
enh82346     3   44597200   44598200      1       1  150064       3.0287     0.001228
enh82396     3   45154400   45155400      4       2  150064       2.0524     0.020064
enh82400     3   45180000   45181000      8       4  150064       2.4107    0.0079616
enh82404     3   45219400   45220400     10       4  150064       1.8367     0.033125
enh82495     3   46025200   46026200      2       1  150064       1.7997     0.035957
enh82501     3   46104000   46105000      4       2  150064       1.6508     0.049385
enh82506     3   46134600   46135600      4       2  150064       1.9144     0.027786
enh82518     3   46196200   46197200      1       1  150064       1.7337      0.04149
enh82556     3   46581000   46582000      2       1  150064       1.6802      0.04646
enh82561     3   46603900   46604900      8       2  150064       1.7223     0.042503
enh82562     3   46616000   46617000      2       1  150064        1.924     0.027176
enh82702     3   48130800   48131800      2       1  150064        1.665     0.047959
enh82704     3   48160100   48161100      1       1  150064       1.8275      0.03381
enh82706     3   48182500   48183500      2       1  150064       2.0104     0.022192
enh82707     3   48192400   48193400      3       1  150064        1.899     0.028779
enh82708     3   48193200   48194200      2       1  150064       2.1947     0.014092
enh82713     3   48273800   48274800      1       1  150064       2.3819     0.008612
enh82715     3   48281500   48282500      3       1  150064       2.1688     0.015048
enh82722     3   48408500   48409500      1       1  150064       2.2587      0.01195
enh82725     3   48446200   48447200      1       1  150064        2.354     0.009286
enh82753     3   48603100   48604100      3       1  150064       1.7587     0.039315
enh82757     3   48671000   48672000      2       1  150064       2.3372    0.0097139
enh82761     3   48720300   48721300      2       1  150064       1.9742      0.02418
enh82762     3   48724100   48725100      2       1  150064       2.5576    0.0052695
enh82763     3   48730700   48731700      2       1  150064       1.7726      0.03815
enh82764     3   48731400   48732400      4       2  150064       2.1394       0.0162
enh82765     3   48733400   48734400      2       1  150064       1.9281     0.026919
enh82766     3   48737800   48738800      3       1  150064       2.1449      0.01598
enh82767     3   48739600   48740600      3       2  150064       1.6535     0.049117
enh82769     3   48745400   48746400      1       1  150064       2.0145      0.02198
enh82770     3   48750000   48751000      1       1  150064       2.0126      0.02208
enh82771     3   48751800   48752800      2       1  150064       2.1101     0.017423
enh82772     3   48754800   48755800      1       1  150064       2.1125      0.01732
enh82788     3   48964100   48965100      1       1  150064       1.7185      0.04285
enh82792     3   48986200   48987200      1       1  150064       1.9022      0.02857
enh82796     3   49035600   49036600      1       1  150064        1.878      0.03019
enh82812     3   49156100   49157100      2       1  150064       2.1108     0.017397
enh82819     3   49211100   49212100      2       1  150064       2.1347     0.016391
enh82824     3   49275700   49276700      5       2  150064       1.7737     0.038055
enh82834     3   49334300   49335300      4       2  150064       1.8961     0.028972
enh82836     3   49378700   49379700      3       1  150064       1.7785     0.037657
enh82846     3   49423400   49424400      5       3  150064       2.2637     0.011796
enh82847     3   49425600   49426600      2       1  150064       2.6292    0.0042788
enh82850     3   49436700   49437700      3       2  150064       2.1673     0.015107
enh82852     3   49440900   49441900      3       2  150064        1.822     0.034225
enh82856     3   49457400   49458400      2       1  150064       1.8726     0.030559
enh82857     3   49459200   49460200      2       1  150064       2.2189     0.013248
enh82859     3   49465200   49466200      2       1  150064       2.3632    0.0090586
enh82862     3   49497700   49498700      1       1  150064       2.1711      0.01496
enh82863     3   49503000   49504000      2       1  150064        1.769     0.038446
enh82870     3   49532200   49533200      2       1  150064       1.7921     0.036557
enh82876     3   49556200   49557200      2       1  150064       1.8477     0.032325
enh82883     3   49590200   49591200      3       2  150064        2.041     0.020626
enh82893     3   49740800   49741800      1       1  150064       1.8435      0.03263
enh82903     3   49819600   49820600      4       2  150064       2.0121     0.022104
enh82904     3   49821400   49822400      3       2  150064        2.037     0.020826
enh82907     3   49836600   49837600      1       1  150064       1.7144      0.04323
enh82910     3   49849000   49850000      1       1  150064       2.3804     0.008648
enh82911     3   49851500   49852500      1       1  150064       2.2098      0.01356
enh82912     3   49877200   49878200      3       1  150064       2.3023      0.01066
enh82913     3   49892600   49893600      2       1  150064       2.2205     0.013191
enh82914     3   49910200   49911200      3       2  150064       1.9178     0.027566
enh82916     3   49937400   49938400      2       1  150064       2.3419    0.0095922
enh82917     3   49942600   49943600      2       1  150064       1.6838     0.046107
enh82918     3   49965200   49966200      3       2  150064       1.7315      0.04168
enh82921     3   49976600   49977600      2       1  150064       1.7141     0.043251
enh82922     3   49978600   49979600      2       1  150064        2.531    0.0056873
enh82924     3   49997100   49998100      2       1  150064       2.9361    0.0016618
enh82925     3   50003700   50004700      1       1  150064       3.0519     0.001137
enh82927     3   50119400   50120400      4       2  150064       1.7958     0.036263
enh82928     3   50159100   50160100      3       2  150064       2.9354    0.0016657
enh82949     3   50286400   50287400      2       1  150064       2.4995    0.0062189
enh82963     3   50348700   50349700      2       1  150064        2.815    0.0024386
enh82964     3   50352300   50353300      1       1  150064       1.8585      0.03155
enh82992     3   50512100   50513100      2       1  150064       2.1402     0.016169
enh82993     3   50518900   50519900      4       2  150064       2.7236    0.0032291
enh83022     3   51392900   51393900      2       1  150064       2.1008     0.017827
enh83025     3   51426100   51427100      1       1  150064        2.068      0.01932
enh83031     3   51593500   51594500      3       1  150064       2.5281    0.0057334
enh83037     3   51653600   51654600      1       1  150064        1.732      0.04164
enh83038     3   51655800   51656800      3       1  150064       1.8953     0.029025
enh83041     3   51708000   51709000      2       1  150064       1.8649     0.031095
enh83070     3   52084000   52085000      1       1  150064       1.8409      0.03282
enh83073     3   52099300   52100300      2       1  150064       1.9623     0.024863
enh83078     3   52123100   52124100      1       1  150064        1.723      0.04244
enh83081     3   52142100   52143100      1       1  150064       2.0807      0.01873
enh83085     3   52173400   52174400      1       1  150064         1.75      0.04006
enh83090     3   52223900   52224900      1       1  150064       3.4801    0.0002506
enh83092     3   52233200   52234200      1       1  150064       3.9421    4.039e-05
enh83093     3   52234200   52235200      1       1  150064       3.8338    6.309e-05
enh83094     3   52235100   52236100      1       1  150064       3.8792    5.239e-05
enh83095     3   52236500   52237500      1       1  150064        3.771    8.131e-05
enh83096     3   52238300   52239300      2       1  150064       3.7873   7.6159e-05
enh83098     3   52252300   52253300      2       1  150064       3.3917   0.00034733
enh83099     3   52266800   52267800      3       1  150064       3.3796   0.00036295
enh83100     3   52269100   52270100      5       3  150064        4.089   2.1657e-05
enh83103     3   52281500   52282500      1       1  150064       1.8029       0.0357
enh83105     3   52287200   52288200      2       1  150064       5.4157   3.0521e-08
enh83106     3   52305200   52306200      3       2  150064       4.4495   4.3037e-06
enh83107     3   52308500   52309500      3       2  150064       5.0398   2.3298e-07
enh83112     3   52333400   52334400      4       2  150064       3.9249   4.3386e-05
enh83113     3   52341800   52342800      2       1  150064       2.3061     0.010552
enh83114     3   52347500   52348500      2       1  150064       2.8812     0.001981
enh83128     3   52487700   52488700      3       2  150064       3.1092   0.00093793
enh83129     3   52491000   52492000      3       1  150064       3.8496   5.9145e-05
enh83137     3   52532200   52533200      1       1  150064       3.8262    6.506e-05
enh83139     3   52559700   52560700      2       1  150064       4.4057   5.2729e-06
enh83140     3   52564300   52565300      2       1  150064       4.0701     2.35e-05
enh83142     3   52572500   52573500      4       2  150064       3.1443   0.00083228
enh83143     3   52573600   52574600      3       1  150064       3.1335   0.00086361
enh83144     3   52588100   52589100      2       1  150064       1.9529     0.025416
enh83145     3   52640400   52641400      1       1  150064        4.617    1.947e-06
enh83146     3   52703600   52704600      3       2  150064       4.2798   9.3526e-06
enh83150     3   52717400   52718400      2       1  150064       4.4416   4.4639e-06
enh83151     3   52721100   52722100      1       1  150064       4.9238    4.245e-07
enh83153     3   52737500   52738500      1       1  150064       4.5918    2.197e-06
enh83154     3   52741100   52742100      2       1  150064       4.9612   3.5031e-07
enh83155     3   52748500   52749500      2       1  150064       4.2773   9.4603e-06
enh83156     3   52755000   52756000      3       1  150064       3.5828   0.00016997
enh83157     3   52803200   52804200      1       1  150064       5.0609    2.086e-07
enh83160     3   52869200   52870200      3       2  150064       5.6433   8.3402e-09
enh83161     3   52871400   52872400      1       1  150064       5.3399     4.65e-08
enh83163     3   52877600   52878600      1       1  150064       5.6423    8.392e-09
enh83164     3   52907500   52908500      1       1  150064       5.6131    9.939e-09
enh83165     3   52924400   52925400      1       1  150064       1.7474      0.04028
enh83166     3   52926300   52927300      3       1  150064       1.6979     0.044759
enh83167     3   52929000   52930000      2       1  150064       2.3767     0.008734
enh83168     3   52931700   52932700      1       1  150064       4.8693      5.6e-07
enh83172     3   53069900   53070900      4       2  150064       4.9442   3.8233e-07
enh83173     3   53077600   53078600      3       2  150064       5.3489   4.4241e-08
enh83174     3   53105700   53106700      2       1  150064       2.1692     0.015032
enh83184     3   53174500   53175500      1       1  150064       5.8968    1.853e-09
enh83190     3   53209200   53210200      4       2  150064       1.6499     0.049486
enh83192     3   53227400   53228400      3       2  150064       2.6979    0.0034888
enh83195     3   53257300   53258300      4       2  150064       2.2901     0.011007
enh83196     3   53269900   53270900     10       2  150064       2.4965    0.0062713
enh83197     3   53272100   53273100      4       2  150064       2.9854    0.0014158
enh83198     3   53273400   53274400      2       1  150064       3.3609   0.00038846
enh83199     3   53273800   53274800      3       2  150064       3.4162   0.00031748
enh83200     3   53276100   53277100      6       2  150064       2.9045    0.0018391
enh83201     3   53278400   53279400      1       1  150064       2.1743      0.01484
enh83202     3   53281800   53282800      4       2  150064       3.3454   0.00041082
enh83207     3   53290000   53291000      4       2  150064       2.6459    0.0040737
enh83208     3   53293400   53294400      3       1  150064       2.9151    0.0017778
enh83215     3   53354700   53355700      1       1  150064       1.6692      0.04754
enh83216     3   53358000   53359000      2       1  150064       1.8425     0.032701
enh83217     3   53362400   53363400      2       1  150064       3.4599   0.00027018
enh83218     3   53532500   53533500      1       1  150064       3.5172    0.0002181
enh83220     3   53558800   53559800      1       1  150064       1.6755      0.04692
enh83253     3   53923700   53924700      2       1  150064       1.9728     0.024257
enh83255     3   54079300   54080300      2       1  150064       1.6581     0.048646
enh83282     3   55305600   55306600      5       2  150064       2.2657     0.011734
enh83306     3   56644900   56645900      6       3  150064       1.9211     0.027357
enh83308     3   56712400   56713400      4       2  150064       1.9439     0.025955
enh83330     3   56849400   56850400      4       2  150064       2.0014     0.022677
enh83334     3   56871300   56872300      3       2  150064       2.8356    0.0022869
enh83335     3   56873700   56874700      3       1  150064       2.7889    0.0026446
enh83336     3   56889600   56890600      2       1  150064         1.66     0.048452
enh83387     3   57263000   57264000      1       1  150064       1.7645      0.03882
enh83468     3   58149700   58150700      2       1  150064       1.8904      0.02935
enh83471     3   58163800   58164800     10       2  150064       1.7864     0.037017
enh83472     3   58174700   58175700      1       1  150064       1.7401      0.04092
enh83488     3   58326600   58327600      2       1  150064       2.0399     0.020679
enh83492     3   58337400   58338400      2       1  150064       1.8801     0.030046
enh83496     3   58369700   58370700      4       1  150064       2.1043     0.017677
enh83497     3   58372400   58373400      7       3  150064       2.0974     0.017981
enh83498     3   58383900   58384900      5       1  150064       2.5839    0.0048844
enh83499     3   58400000   58401000      2       1  150064       1.8105     0.035106
enh83500     3   58405000   58406000      7       2  150064       2.2735     0.011499
enh83501     3   58417800   58418800      2       1  150064       2.2582     0.011967
enh83502     3   58420400   58421400      6       3  150064       1.8137     0.034862
enh83504     3   58456700   58457700      3       2  150064       2.0161     0.021894
enh83505     3   58460600   58461600      1       1  150064       1.7159      0.04309
enh83506     3   58469600   58470600      1       1  150064       2.4373     0.007399
enh83509     3   58478900   58479900      2       1  150064       1.8898     0.029391
enh83543     3   59436900   59437900     10       2  150064        1.829     0.033697
enh83552     3   59744800   59745800     10       3  150064       2.5525    0.0053484
enh83558     3   60288800   60289800      4       2  150064       3.9514   3.8847e-05
enh83563     3   61225400   61226400      4       2  150064       2.1778     0.014709
enh83564     3   61237400   61238400      1       1  150064       2.1375      0.01628
enh83606     3   61833400   61834400      3       1  150064       2.2755     0.011438
enh83608     3   61848800   61849800      2       1  150064       1.9559     0.025237
enh83610     3   61857400   61858400      1       1  150064       1.9515       0.0255
enh83624     3   62081800   62082800      4       2  150064       2.3474    0.0094518
enh83627     3   62129200   62130200      3       2  150064       2.1539     0.015623
enh83643     3   63844600   63845600      2       1  150064       2.7238    0.0032273
enh83645     3   63850600   63851600      5       2  150064       2.7717    0.0027884
enh83646     3   63857700   63858700      2       1  150064       2.8442     0.002226
enh83647     3   63863800   63864800      2       1  150064       4.5052    3.315e-06
enh83649     3   63878800   63879800      2       1  150064       3.2231   0.00063416
enh83650     3   63880800   63881800      2       1  150064       3.4688   0.00026138
enh83652     3   63896300   63897300      3       2  150064       3.5619   0.00018409
enh83653     3   63899500   63900500      1       1  150064       5.1478    1.318e-07
enh83655     3   63919400   63920400      1       1  150064       2.6535     0.003983
enh83658     3   63925200   63926200      1       1  150064       1.6676       0.0477
enh83664     3   63941900   63942900      7       3  150064        3.243   0.00059137
enh83666     3   63950100   63951100      4       2  150064       2.9428    0.0016261
enh83667     3   63951600   63952600      2       1  150064       4.1676   1.5389e-05
enh83669     3   63953700   63954700      3       1  150064       2.7563    0.0029231
enh83670     3   63954400   63955400      3       1  150064       2.8903    0.0019243
enh83673     3   63959000   63960000      3       2  150064       3.8672   5.5044e-05
enh83674     3   63962300   63963300      4       2  150064       2.8265    0.0023532
enh83676     3   63967300   63968300      3       2  150064       2.2201     0.013207
enh83678     3   64006400   64007400      4       2  150064       1.9426     0.026032
enh83679     3   64007200   64008200      1       1  150064       2.6031     0.004619
enh83680     3   64009000   64010000      6       3  150064       1.6675     0.047712
enh83682     3   64039000   64040000      1       1  150064       1.6948      0.04506
enh83687     3   64092200   64093200      2       1  150064       2.6369    0.0041829
enh83689     3   64106100   64107100      7       2  150064       3.2453   0.00058654
enh83690     3   64107700   64108700      4       2  150064        2.299     0.010753
enh83694     3   64136100   64137100      7       4  150064       3.6427   0.00013489
enh83695     3   64143000   64144000      2       1  150064       1.6638     0.048073
enh83696     3   64145500   64146500      5       2  150064       1.6876     0.045743
enh83698     3   64152200   64153200      5       2  150064       3.7546   8.6821e-05
enh83699     3   64169900   64170900      2       1  150064       4.0114   3.0178e-05
enh83700     3   64173500   64174500      3       1  150064        2.646    0.0040728
enh83701     3   64176300   64177300      7       3  150064       1.9882     0.023393
enh83712     3   64204300   64205300      4       2  150064       1.7169     0.042998
enh83716     3   64212100   64213100      4       2  150064       2.0376     0.020796
enh83723     3   64242600   64243600      3       2  150064       2.8856    0.0019532
enh83728     3   64249000   64250000      4       2  150064        2.565     0.005159
enh83742     3   64353900   64354900      2       1  150064       2.2337     0.012751
enh83743     3   64403200   64404200      4       2  150064        2.592    0.0047704
enh83747     3   64453000   64454000      4       2  150064       2.4864    0.0064518
enh83757     3   64602600   64603600      3       1  150064       1.7316     0.041669
enh83780     3   64846000   64847000      2       1  150064       1.8883     0.029496
enh83795     3   64973300   64974300      9       2  150064       1.9269     0.026998
enh83837     3   65869100   65870100      8       2  150064       1.9126     0.027897
enh83928     3   66531400   66532400      1       1  150064       1.7962      0.03623
enh83950     3   67047600   67048600      1       1  150064       2.2613      0.01187
enh83953     3   67133600   67134600      3       1  150064       1.8876     0.029543
enh83956     3   67643900   67644900      3       1  150064       2.5176    0.0059074
enh83957     3   67650800   67651800      1       1  150064       2.4551     0.007043
enh83958     3   67664500   67665500      5       2  150064       2.4951    0.0062966
enh83960     3   67685300   67686300      4       1  150064       1.8647     0.031114
enh83962     3   67696200   67697200      7       1  150064       1.9895     0.023325
enh83963     3   67698000   67699000      4       1  150064       2.0394     0.020704
enh83964     3   67699800   67700800      3       2  150064       2.2937     0.010905
enh83966     3   67703000   67704000      4       1  150064       2.1242     0.016827
enh83988     3   69246600   69247600      6       3  150064        1.863     0.031234
enh83995     3   69293000   69294000      4       2  150064       2.0496     0.020201
enh83996     3   69297400   69298400      3       2  150064       2.5685    0.0051066
enh84003     3   69355600   69356600      5       3  150064       1.9529     0.025413
enh84011     3   69383700   69384700      4       2  150064        2.083     0.018626
enh84012     3   69388300   69389300      5       2  150064       1.7133     0.043326
enh84013     3   69390300   69391300      3       1  150064       3.1836   0.00072735
enh84014     3   69400500   69401500      9       3  150064       1.7479     0.040239
enh84015     3   69406000   69407000      8       2  150064       2.5621    0.0052028
enh84016     3   69413000   69414000      9       2  150064       2.5659    0.0051455
enh84017     3   69417200   69418200     11       1  150064       2.9979    0.0013593
enh84021     3   69435300   69436300      4       2  150064       2.3103     0.010435
enh84022     3   69441600   69442600      2       1  150064       2.0127     0.022071
enh84024     3   69458200   69459200      4       2  150064       1.7043     0.044161
enh84025     3   69469700   69470700      3       2  150064       2.3952    0.0083052
enh84026     3   69482200   69483200      3       1  150064       2.2339     0.012744
enh84039     3   69791000   69792000      1       1  150064       2.9376     0.001654
enh84041     3   69794200   69795200      4       1  150064       3.4025   0.00033391
enh84042     3   69795800   69796800      1       1  150064       3.1258    0.0008866
enh84043     3   69797200   69798200      2       1  150064       2.7238    0.0032266
enh84044     3   69800900   69801900      2       1  150064       2.6224    0.0043658
enh84045     3   69806200   69807200      1       1  150064       3.4173    0.0003162
enh84046     3   69811800   69812800      1       1  150064       3.0159     0.001281
enh84050     3   69823400   69824400      3       2  150064       3.0826    0.0010261
enh84053     3   69840700   69841700      2       1  150064       2.8299    0.0023284
enh84054     3   69860600   69861600      5       1  150064       3.1552   0.00080184
enh84055     3   69868700   69869700      8       2  150064        3.401   0.00033565
enh84056     3   69873400   69874400     12       3  150064       1.9122     0.027923
enh84057     3   69885700   69886700      2       1  150064       3.8883   5.0481e-05
enh84058     3   69888200   69889200      5       1  150064       3.4938   0.00023812
enh84059     3   69899400   69900400      5       2  150064        2.205     0.013729
enh84060     3   69904600   69905600      1       1  150064       3.2983    0.0004863
enh84065     3   70873000   70874000      2       1  150064       2.8401    0.0022551
enh84068     3   70900500   70901500      1       1  150064        2.003      0.02259
enh84082     3   71079100   71080100      1       1  150064       1.8222      0.03421
enh84087     3   71100300   71101300      2       1  150064       2.1929     0.014156
enh84089     3   71105500   71106500      2       1  150064       1.7902     0.036712
enh84097     3   71117100   71118100      1       1  150064       1.7854       0.0371
enh84100     3   71122300   71123300      2       1  150064       1.6546     0.049006
enh84101     3   71123600   71124600      2       1  150064       1.8206     0.034335
enh84102     3   71126100   71127100      3       2  150064       3.0428    0.0011718
enh84103     3   71127600   71128600      4       1  150064       1.8485     0.032265
enh84104     3   71128400   71129400      1       1  150064       1.7362      0.04126
enh84108     3   71148800   71149800      1       1  150064       1.7816      0.03741
enh84112     3   71158300   71159300      1       1  150064        2.213      0.01345
enh84114     3   71161400   71162400      3       2  150064       3.5233   0.00021307
enh84115     3   71166700   71167700      1       1  150064       3.1354    0.0008581
enh84116     3   71168200   71169200      1       1  150064       1.7172      0.04297
enh84117     3   71169400   71170400      4       2  150064        2.694    0.0035296
enh84118     3   71171900   71172900      2       1  150064       3.4366    0.0002945
enh84119     3   71175500   71176500      5       2  150064       2.1267     0.016723
enh84120     3   71177000   71178000      1       1  150064       2.9911      0.00139
enh84125     3   71223000   71224000      3       2  150064       2.7312    0.0031551
enh84128     3   71254400   71255400      1       1  150064       5.1579    1.249e-07
enh84129     3   71255600   71256600      2       1  150064       4.4936   3.5016e-06
enh84130     3   71256500   71257500      6       3  150064       1.7165     0.043035
enh84131     3   71257400   71258400      2       1  150064       1.7361     0.041276
enh84133     3   71274700   71275700      4       2  150064       3.4814   0.00024942
enh84134     3   71276000   71277000      1       1  150064       2.5692     0.005097
enh84136     3   71288800   71289800      2       1  150064       3.6057   0.00015566
enh84139     3   71300000   71301000      3       2  150064       2.0615      0.01963
enh84140     3   71301600   71302600      2       1  150064       4.3596   6.5151e-06
enh84143     3   71311800   71312800      1       1  150064       2.4199     0.007763
enh84145     3   71354800   71355800      2       1  150064       3.3036   0.00047728
enh84146     3   71359900   71360900      3       2  150064       2.1762     0.014769
enh84147     3   71364700   71365700      3       1  150064       1.7128     0.043375
enh84148     3   71399600   71400600      6       2  150064        3.082    0.0010282
enh84154     3   71432800   71433800      4       2  150064       2.5541    0.0053227
enh84160     3   71472700   71473700      3       1  150064        2.399    0.0082202
enh84161     3   71477100   71478100      2       1  150064       1.6827     0.046221
enh84164     3   71481100   71482100      4       2  150064       2.2854     0.011144
enh84165     3   71482700   71483700      8       3  150064       2.1356     0.016357
enh84171     3   71495000   71496000      5       3  150064       2.8727    0.0020351
enh84172     3   71496000   71497000      2       1  150064       1.9558     0.025245
enh84173     3   71496800   71497800      1       1  150064       1.8728      0.03055
enh84175     3   71503200   71504200      1       1  150064       4.6339    1.794e-06
enh84176     3   71505000   71506000      2       1  150064       2.8391    0.0022621
enh84177     3   71506600   71507600      2       1  150064       2.6267    0.0043104
enh84178     3   71515100   71516100      3       1  150064       2.1307     0.016557
enh84179     3   71546100   71547100      6       1  150064       2.7027    0.0034388
enh84180     3   71553500   71554500      1       1  150064       4.8402    6.485e-07
enh84183     3   71561700   71562700      3       2  150064        2.298     0.010781
enh84184     3   71569800   71570800      2       1  150064        2.915    0.0017785
enh84186     3   71580000   71581000      1       1  150064       1.7832      0.03728
enh84188     3   71585400   71586400      2       1  150064       3.1861   0.00072098
enh84190     3   71592100   71593100      1       1  150064       3.4803    0.0002504
enh84191     3   71594800   71595800      3       1  150064       3.1147   0.00092072
enh84193     3   71611800   71612800      2       1  150064       2.4623    0.0069027
enh84214     3   71770600   71771600      3       2  150064       2.5376    0.0055813
enh84215     3   71772300   71773300      5       2  150064       1.6882     0.045684
enh84217     3   71778400   71779400      5       2  150064       2.5382     0.005571
enh84237     3   72235200   72236200      5       2  150064       2.0673     0.019352
enh84248     3   72345300   72346300      5       3  150064       2.3868    0.0084989
enh84249     3   72347700   72348700      4       2  150064       2.2237     0.013086
enh84255     3   72378400   72379400      2       1  150064       2.3925    0.0083672
enh84282     3   72531300   72532300      4       1  150064       1.9651     0.024701
enh84286     3   72572000   72573000      2       1  150064       1.7675     0.038576
enh84287     3   72598700   72599700      2       1  150064       2.3116       0.0104
enh84288     3   72607100   72608100      1       1  150064       1.6538      0.04908
enh84310     3   73050700   73051700      6       1  150064       1.9276     0.026954
enh84312     3   73053100   73054100      6       2  150064       2.2029     0.013801
enh84313     3   73057900   73058900      6       1  150064       2.1628     0.015278
enh84315     3   73059900   73060900      6       2  150064       1.7779     0.037707
enh84316     3   73065900   73066900      2       1  150064       1.8878     0.029529
enh84317     3   73070100   73071100      3       1  150064       1.9903     0.023281
enh84318     3   73070800   73071800      2       1  150064       1.7264     0.042141
enh84321     3   73086500   73087500      2       1  150064       1.9033     0.028498
enh84322     3   73088400   73089400      7       2  150064       1.8921     0.029237
enh84323     3   73090400   73091400      4       2  150064        1.948     0.025707
enh84324     3   73110400   73111400      4       2  150064       1.8519     0.032024
enh84325     3   73119600   73120600      1       1  150064       2.3496     0.009396
enh84326     3   73149700   73150700      1       1  150064       1.9443      0.02593
enh84342     3   73493600   73494600      2       1  150064       2.2903     0.011002
enh84359     3   73565900   73566900      2       1  150064       1.8688     0.030822
enh84390     3   73668400   73669400      4       2  150064       1.8895     0.029413
enh84432     3   81792300   81793300      4       2  150064       1.8977     0.028867
enh84452     3   89156200   89157200      2       1  150064       1.9681     0.024529
enh84457     3   93738200   93739200      3       1  150064       2.4201    0.0077584
enh84459     3   93798700   93799700      2       1  150064       2.0702     0.019216
enh84465     3   97483800   97484800      1       1  150064       2.5832     0.004895
enh84471     3   97620600   97621600      1       1  150064       1.7412      0.04082
enh84474     3   97676100   97677100      2       1  150064       1.9477     0.025724
enh84486     3   98411600   98412600      1       1  150064       2.4857     0.006465
enh84516     3   99377100   99378100      3       1  150064       2.0199     0.021698
enh84518     3   99392900   99393900      1       1  150064       2.1444        0.016
enh84519     3   99396500   99397500      3       1  150064       2.0202      0.02168
enh84520     3   99418900   99419900      5       3  150064       2.3911    0.0083982
enh84521     3   99439700   99440700      2       1  150064       2.5173     0.005913
enh84590     3  100144600  100145600      1       1  150064       1.6565      0.04881
enh84599     3  100597600  100598600      7       2  150064       1.6875     0.045755
enh84654     3  105072800  105073800     10       3  150064        2.307     0.010527
enh84655     3  105088800  105089800      1       1  150064       2.4325     0.007497
enh84663     3  105504600  105505600      1       1  150064       2.5053     0.006118
enh84667     3  105520000  105521000      3       2  150064       1.6722     0.047238
enh84668     3  105520600  105521600      4       2  150064        1.708     0.043815
enh84669     3  105525700  105526700      4       2  150064       2.3723    0.0088383
enh84670     3  105527800  105528800      3       2  150064       2.0647     0.019475
enh84673     3  105542200  105543200      1       1  150064       1.7223      0.04251
enh84678     3  105562500  105563500      2       1  150064       1.7758     0.037887
enh84681     3  105582600  105583600      5       3  150064       1.7373     0.041169
enh84697     3  106982400  106983400      4       2  150064        2.014     0.022006
enh84700     3  107244800  107245800      3       2  150064       2.0587     0.019761
enh84702     3  107306800  107307800      6       2  150064       1.9081      0.02819
enh84704     3  107361900  107362900      5       2  150064       1.9043     0.028435
enh84705     3  107380200  107381200      1       1  150064       2.2708      0.01158
enh84707     3  107402900  107403900      1       1  150064       2.6608     0.003898
enh84720     3  107723000  107724000      2       1  150064       1.7046      0.04413
enh84722     3  107740700  107741700      2       1  150064       1.7271     0.042071
enh84726     3  107805400  107806400      2       1  150064       2.4472    0.0071976
enh84728     3  107810500  107811500      2       1  150064       1.8906     0.029342
enh84729     3  107843900  107844900      3       2  150064       2.8475    0.0022029
enh84730     3  107845800  107846800      2       1  150064       3.5055   0.00022785
enh84734     3  107937900  107938900      6       1  150064       2.6695    0.0037978
enh84735     3  107942400  107943400      3       2  150064       1.9197     0.027449
enh84790     3  111654000  111655000      3       1  150064       1.7791     0.037613
enh84809     3  111847400  111848400      8       3  150064        1.656     0.048856
enh84826     3  112186200  112187200      2       1  150064       1.6624     0.048212
enh84881     3  112966700  112967700      6       3  150064       1.7387     0.041046
enh84882     3  112971200  112972200      1       1  150064       1.8656      0.03105
enh84903     3  113467400  113468400      2       1  150064       2.1893     0.014287
enh84945     3  114335700  114336700      2       1  150064       2.9184    0.0017589
enh84947     3  114345200  114346200      1       1  150064       1.7002      0.04455
enh84949     3  114378100  114379100      4       2  150064        2.748    0.0029978
enh84959     3  114564700  114565700      2       1  150064       2.0951     0.018083
enh84993     3  118651400  118652400      2       1  150064       2.1444     0.015999
enh84999     3  118957600  118958600      3       1  150064       1.8142     0.034821
enh85023     3  119049400  119050400      2       1  150064       2.5343    0.0056329
enh85034     3  119186700  119187700      4       2  150064       1.6637     0.048088
enh85036     3  119274200  119275200      6       3  150064       1.7389     0.041026
enh85043     3  119314000  119315000      2       1  150064       2.1319      0.01651
enh85083     3  119890100  119891100      5       2  150064       1.6715     0.047316
enh85095     3  120136700  120137700      1       1  150064       1.8344       0.0333
enh85110     3  120188500  120189500      4       2  150064       1.6518     0.049284
enh85113     3  120226000  120227000      1       1  150064       1.6762      0.04685
enh85141     3  121714000  121715000      3       1  150064        2.163     0.015272
enh85162     3  122135800  122136800      4       2  150064       1.6534     0.049123
enh85178     3  122402500  122403500      3       2  150064        1.844     0.032591
enh85181     3  122477500  122478500      6       4  150064       1.6661     0.047848
enh85183     3  122485000  122486000      4       2  150064       1.9603     0.024979
enh85184     3  122486500  122487500      3       1  150064       1.7351     0.041362
enh85187     3  122511100  122512100      6       3  150064        1.796     0.036246
enh85191     3  122519000  122520000      3       1  150064       2.0207     0.021657
enh85192     3  122608900  122609900      2       1  150064       2.9809    0.0014368
enh85207     3  122787600  122788600      5       2  150064       2.9058    0.0018317
enh85208     3  122789100  122790100      4       1  150064       2.8865     0.001948
enh85209     3  122790900  122791900      2       1  150064       2.5588    0.0052511
enh85214     3  122823000  122824000      6       3  150064       3.3621   0.00038671
enh85240     3  123324200  123325200      3       2  150064       1.7576     0.039407
enh85242     3  123328800  123329800      2       1  150064       2.1347     0.016394
enh85243     3  123339600  123340600      2       1  150064       1.8527     0.031962
enh85293     3  123753300  123754300      3       2  150064       2.1275     0.016691
enh85302     3  123835400  123836400      2       1  150064        1.985     0.023575
enh85311     3  123893500  123894500      3       1  150064       1.7122      0.04343
enh85314     3  123953500  123954500      2       1  150064       2.1526     0.015675
enh85315     3  123961600  123962600      3       1  150064       3.6025    0.0001576
enh85316     3  123967800  123968800      5       3  150064       3.7697   8.1732e-05
enh85317     3  123975000  123976000      4       1  150064       2.8071    0.0024997
enh85319     3  123978900  123979900      4       1  150064       3.3847    0.0003563
enh85320     3  123985000  123986000      4       2  150064       4.2502   1.0678e-05
enh85321     3  123995000  123996000      1       1  150064       3.8505    5.893e-05
enh85322     3  124000000  124001000      1       1  150064       4.0762    2.289e-05
enh85324     3  124002600  124003600      2       1  150064       3.0208    0.0012607
enh85326     3  124015700  124016700      4       1  150064       1.8971     0.028905
enh85328     3  124070400  124071400      4       2  150064       3.4943   0.00023761
enh85329     3  124083000  124084000      4       2  150064       4.1005   2.0611e-05
enh85334     3  124231600  124232600      4       2  150064       2.1287      0.01664
enh85354     3  124449900  124450900      6       3  150064       2.1201     0.017001
enh85381     3  124570300  124571300      3       1  150064       1.8537     0.031891
enh85387     3  124595000  124596000      4       2  150064       1.7681     0.038524
enh85390     3  124602200  124603200      5       1  150064       2.1151     0.017211
enh85391     3  124603100  124604100      7       1  150064        2.048     0.020282
enh85397     3  124699900  124700900      6       2  150064       1.6772     0.046748
enh85398     3  124701200  124702200      2       1  150064       1.7429     0.040677
enh85400     3  124704300  124705300      4       1  150064       1.6788       0.0466
enh85409     3  124724200  124725200      3       2  150064       2.0054     0.022459
enh85426     3  124838300  124839300      5       2  150064       2.5925    0.0047644
enh85428     3  124844600  124845600      8       3  150064       3.3295   0.00043499
enh85445     3  125078200  125079200      1       1  150064       2.6884      0.00359
enh85456     3  125309800  125310800      2       1  150064       2.4667     0.006818
enh85458     3  125312000  125313000      5       3  150064       2.0693     0.019259
enh85459     3  125314900  125315900      5       3  150064       1.9109     0.028007
enh85461     3  125342600  125343600      4       1  150064       1.8666     0.030977
enh85465     3  125369800  125370800      4       1  150064       1.8113     0.035048
enh85507     3  126469000  126470000      2       1  150064       1.6789     0.046585
enh85512     3  126530200  126531200      1       1  150064       1.7109      0.04355
enh85516     3  126614300  126615300      1       1  150064       1.6957      0.04497
enh85523     3  126667600  126668600      8       4  150064       1.7861     0.037041
enh85538     3  126857000  126858000      6       3  150064        1.739     0.041021
enh85555     3  127348800  127349800      2       1  150064       1.9376     0.026336
enh85556     3  127389900  127390900      1       1  150064        1.789      0.03681
enh85559     3  127396900  127397900      3       2  150064       1.9677     0.024549
enh85618     3  127899000  127900000      2       1  150064       3.2432   0.00059092
enh85619     3  127912700  127913700      2       1  150064       2.6484    0.0040443
enh85620     3  127914200  127915200      3       1  150064       3.4563   0.00027381
enh85621     3  127916400  127917400      3       2  150064       4.2951    8.729e-06
enh85622     3  127923400  127924400      1       1  150064       3.7091     0.000104
enh85623     3  127926400  127927400      1       1  150064       3.6789    0.0001171
enh85624     3  127929000  127930000      3       2  150064       3.1391   0.00084735
enh85625     3  127934900  127935900      4       2  150064       4.2966    8.671e-06
enh85626     3  127937500  127938500      4       2  150064        3.718    0.0001004
enh85627     3  127947700  127948700      3       1  150064       3.8282   6.4549e-05
enh85639     3  128041800  128042800      2       1  150064       1.6651     0.047944
enh85642     3  128067500  128068500      1       1  150064       2.0585      0.01977
enh85643     3  128073000  128074000      3       2  150064       2.9747    0.0014662
enh85647     3  128094500  128095500      3       1  150064       1.9036     0.028483
enh85651     3  128121700  128122700      3       2  150064       2.7884    0.0026484
enh85657     3  128242500  128243500      4       1  150064       2.1442     0.016007
enh85660     3  128278200  128279200      3       1  150064       1.6777     0.046702
enh85714     3  128711600  128712600      2       1  150064       2.5048    0.0061269
enh85718     3  128740200  128741200      2       1  150064        2.137     0.016299
enh85720     3  128752500  128753500      1       1  150064       2.3396     0.009652
enh85731     3  128805400  128806400      1       1  150064       2.0976      0.01797
enh85739     3  128841500  128842500      2       1  150064       1.7523      0.03986
enh85740     3  128877900  128878900      2       1  150064       1.6767     0.046798
enh85750     3  128930100  128931100      1       1  150064        2.084      0.01858
enh85753     3  128953800  128954800      1       1  150064       2.8646     0.002088
enh85756     3  128966600  128967600      3       1  150064       2.7164    0.0033002
enh85758     3  128996400  128997400      3       2  150064        3.131   0.00087118
enh85759     3  129001000  129002000      3       1  150064       3.2125   0.00065798
enh85760     3  129023800  129024800      1       1  150064       3.6939    0.0001104
enh85762     3  129031800  129032800      1       1  150064       3.4849    0.0002462
enh85766     3  129065700  129066700      5       2  150064       1.7074     0.043873
enh85767     3  129066600  129067600      4       2  150064       2.0114     0.022143
enh85768     3  129067700  129068700      3       1  150064       1.8739      0.03047
enh85791     3  129209100  129210100      3       1  150064       1.7024     0.044341
enh85798     3  129244900  129245900      4       2  150064       2.0613     0.019639
enh85804     3  129284100  129285100      4       1  150064       1.6833     0.046159
enh85805     3  129296200  129297200      3       2  150064       1.8092     0.035211
enh85806     3  129307800  129308800      5       2  150064       2.0624     0.019582
enh85807     3  129311100  129312100      5       2  150064        1.936     0.026432
enh85809     3  129317300  129318300      4       2  150064       1.6537     0.049099
enh85811     3  129328900  129329900      5       2  150064       2.0069     0.022379
enh85812     3  129338500  129339500      6       1  150064       1.7112     0.043519
enh85831     3  129511800  129512800      1       1  150064         1.87      0.03074
enh85872     3  130745900  130746900      4       2  150064        2.082     0.018671
enh85893     3  132001600  132002600      1       1  150064       1.6481      0.04967
enh85920     3  133014100  133015100      6       3  150064       3.4297   0.00030218
enh85923     3  133160300  133161300      2       1  150064       1.7137     0.043293
enh85931     3  133259600  133260600      3       1  150064       1.8878     0.029523
enh85942     3  133539500  133540500      4       2  150064       1.9887     0.023365
enh85943     3  133540400  133541400      8       4  150064        1.912     0.027941
enh85945     3  133602000  133603000      8       3  150064       3.2223   0.00063577
enh85946     3  133612800  133613800      2       1  150064       1.9323     0.026661
enh85953     3  133681200  133682200      8       3  150064       2.6187    0.0044133
enh85954     3  133683200  133684200      4       2  150064       2.0005     0.022726
enh85955     3  133684400  133685400      5       2  150064       1.8606     0.031398
enh85956     3  133686800  133687800      4       2  150064        3.187    0.0007189
enh85957     3  133689400  133690400      7       2  150064       2.3432    0.0095587
enh86037     3  134428400  134429400      2       1  150064       1.8343     0.033303
enh86047     3  135683200  135684200      1       1  150064       2.5892      0.00481
enh86048     3  135686300  135687300      3       2  150064       3.7655   8.3099e-05
enh86049     3  135710200  135711200      2       1  150064       2.1566     0.015519
enh86055     3  135875600  135876600      2       1  150064       3.4455   0.00028497
enh86058     3  135891400  135892400      1       1  150064       3.1545    0.0008038
enh86063     3  135907200  135908200      3       2  150064       3.4055   0.00033025
enh86064     3  135910300  135911300      3       2  150064       4.3954   5.5288e-06
enh86066     3  135968200  135969200      2       1  150064       3.6371   0.00013789
enh86070     3  136069000  136070000      4       2  150064       3.9783   3.4701e-05
enh86072     3  136335400  136336400      1       1  150064       2.6841     0.003636
enh86073     3  136344400  136345400      2       1  150064       2.8073    0.0024978
enh86074     3  136350800  136351800      4       2  150064       3.4995    0.0002331
enh86076     3  136376000  136377000      3       2  150064       2.2826     0.011226
enh86078     3  136408200  136409200      2       1  150064       2.0036     0.022557
enh86079     3  136410400  136411400      1       1  150064       2.5084     0.006064
enh86080     3  136410800  136411800      2       1  150064        2.401    0.0081754
enh86083     3  136444400  136445400      3       2  150064       5.2031   9.7987e-08
enh86087     3  136454400  136455400      1       1  150064       2.9758     0.001461
enh86088     3  136464000  136465000      2       1  150064         2.49     0.006388
enh86089     3  136465400  136466400      5       2  150064       2.3733    0.0088141
enh86090     3  136467600  136468600      3       2  150064       3.4121   0.00032226
enh86091     3  136472300  136473300      3       2  150064       3.2031   0.00067987
enh86092     3  136505300  136506300      2       1  150064        3.281   0.00051724
enh86093     3  136520400  136521400      2       1  150064       2.3237      0.01007
enh86094     3  136536400  136537400      3       1  150064       3.0338    0.0012075
enh86095     3  136554600  136555600      1       1  150064       2.0492      0.02022
enh86096     3  136558100  136559100      4       2  150064       4.1781   1.4697e-05
enh86097     3  136579100  136580100      1       1  150064       3.0474     0.001154
enh86098     3  136582100  136583100      2       1  150064       2.9709    0.0014849
enh86099     3  136601600  136602600      2       1  150064       2.8566     0.002141
enh86100     3  136612600  136613600      1       1  150064       3.0285     0.001229
enh86101     3  136617500  136618500      2       1  150064       2.4929    0.0063349
enh86103     3  136625300  136626300      3       1  150064       2.5698    0.0050877
enh86105     3  136650400  136651400      2       1  150064       2.6076    0.0045595
enh86106     3  136651600  136652600      3       2  150064       2.9111    0.0018007
enh86107     3  136661200  136662200      2       1  150064       2.4908    0.0063731
enh86110     3  136677800  136678800      3       1  150064       3.5658   0.00018136
enh86112     3  136703200  136704200      4       1  150064       3.8156   6.7914e-05
enh86113     3  136709100  136710100      1       1  150064        3.844    6.052e-05
enh86114     3  136713800  136714800      1       1  150064       1.7135      0.04331
enh86117     3  136784600  136785600      1       1  150064       2.2963      0.01083
enh86133     3  137904800  137905800      2       1  150064       1.9238     0.027192
enh86140     3  138057400  138058400      3       1  150064       1.8497      0.03218
enh86144     3  138077900  138078900      4       1  150064       1.8077     0.035328
enh86151     3  138114400  138115400      1       1  150064       2.0521      0.02008
enh86152     3  138118300  138119300      1       1  150064       2.0893      0.01834
enh86153     3  138131600  138132600      1       1  150064       1.7416      0.04079
enh86167     3  138494900  138495900      3       1  150064       1.8714     0.030646
enh86168     3  138495700  138496700      2       1  150064       1.8381     0.033023
enh86171     3  138522000  138523000      2       1  150064       1.9634     0.024798
enh86172     3  138536600  138537600      1       1  150064       1.8135      0.03488
enh86178     3  138594400  138595400      2       1  150064       1.6938     0.045156
enh86180     3  138609500  138610500      4       1  150064       1.7595     0.039248
enh86215     3  139742100  139743100      3       2  150064       1.7441     0.040575
enh86225     3  140355000  140356000      9       2  150064       3.8891   5.0316e-05
enh86227     3  140435000  140436000      8       3  150064       3.0033    0.0013353
enh86228     3  140438400  140439400      6       1  150064       2.8912    0.0019188
enh86246     3  140822800  140823800      1       1  150064       3.5491    0.0001933
enh86278     3  141138100  141139100      4       2  150064       2.2382     0.012604
enh86315     3  141613000  141614000      6       3  150064       1.9122     0.027924
enh86333     3  142565600  142566600      1       1  150064       1.9408      0.02614
enh86334     3  142569400  142570400      1       1  150064       1.7897      0.03675
enh86335     3  142572100  142573100      1       1  150064       1.7397      0.04096
enh86338     3  142671400  142672400      2       1  150064       2.6494    0.0040317
enh86343     3  142837100  142838100      3       1  150064       2.4642    0.0068664
enh86353     3  143021400  143022400      4       2  150064       2.0141     0.022001
enh86362     3  143148800  143149800      4       2  150064        2.101     0.017821
enh86379     3  143514400  143515400      2       1  150064       1.7935     0.036447
enh86390     3  144362400  144363400      2       1  150064       2.1401     0.016174
enh86418     3  146228400  146229400      2       1  150064        1.733     0.041545
enh86426     3  148474600  148475600      1       1  150064       2.0657      0.01943
enh86445     3  148915100  148916100      4       1  150064       2.1274     0.016692
enh86453     3  149016000  149017000      3       2  150064       2.2015     0.013849
enh86605     3  150457200  150458200      2       1  150064       1.7683     0.038506
enh86680     3  152034800  152035800      2       1  150064       1.7455     0.040452
enh86688     3  152054700  152055700      5       2  150064       1.7383     0.041083
enh86696     3  152091900  152092900      2       1  150064       1.8112     0.035054
enh86724     3  152556600  152557600      1       1  150064       2.5498     0.005389
enh86725     3  152575600  152576600      3       1  150064       2.6195    0.0044025
enh86748     3  153941900  153942900      2       1  150064       1.6774     0.046735
enh86752     3  154037500  154038500      1       1  150064       2.4668     0.006817
enh86765     3  155229800  155230800      4       1  150064       2.4743    0.0066749
enh86766     3  155378600  155379600      2       1  150064       1.8669     0.030954
enh86794     3  156332400  156333400      1       1  150064       2.1682      0.01507
enh86801     3  156394800  156395800      2       1  150064       1.8562      0.03171
enh86821     3  156793600  156794600      3       2  150064       2.1932     0.014147
enh86822     3  156794600  156795600      5       1  150064       2.0288     0.021238
enh86885     3  159513200  159514200      2       1  150064        2.003     0.022586
enh86902     3  159554900  159555900      2       1  150064       1.6544     0.049027
enh86903     3  159562300  159563300      3       1  150064       1.7571     0.039448
enh86923     3  159611800  159612800      2       1  150064       2.5505    0.0053789
enh86933     3  159809400  159810400      4       2  150064       1.7564     0.039506
enh86935     3  159814400  159815400      6       4  150064       1.9927     0.023146
enh86951     3  160519200  160520200      3       1  150064       2.0256     0.021403
enh86954     3  160530000  160531000      2       1  150064       1.6582     0.048634
enh86957     3  160647000  160648000      4       2  150064       2.8185    0.0024121
enh86965     3  160821300  160822300      2       1  150064       2.4988    0.0062306
enh86966     3  160823100  160824100      3       2  150064       2.1065     0.017582
enh86967     3  160993400  160994400      2       1  150064       3.2694   0.00053889
enh86971     3  161133600  161134600      2       1  150064       2.0542      0.01998
enh86981     3  167531800  167532800      1       1  150064       1.9569      0.02518
enh86982     3  167557200  167558200      3       1  150064       2.3896     0.008433
enh86985     3  167588100  167589100      2       1  150064       3.4644   0.00026575
enh86986     3  167592500  167593500      3       2  150064       2.1006     0.017839
enh86987     3  167593200  167594200      2       1  150064       2.5243    0.0057972
enh86999     3  167805800  167806800      4       1  150064       2.3456    0.0094992
enh87000     3  167808300  167809300      2       1  150064       2.1791     0.014661
enh87001     3  167833700  167834700      7       1  150064       2.1306     0.016563
enh87002     3  167835300  167836300      2       1  150064       2.0134     0.022036
enh87003     3  167838900  167839900      1       1  150064       1.8286      0.03373
enh87016     3  169016600  169017600      6       3  150064       2.0504     0.020161
enh87018     3  169032400  169033400      2       1  150064        2.115     0.017214
enh87036     3  169417100  169418100      2       1  150064       2.2414     0.012499
enh87037     3  169481000  169482000      1       1  150064       2.2445       0.0124
enh87038     3  169492100  169493100      1       1  150064       2.6075      0.00456
enh87046     3  169688500  169689500      2       1  150064       2.0416     0.020596
enh87047     3  169689800  169690800      1       1  150064       2.1659      0.01516
enh87048     3  169720300  169721300      2       1  150064       2.3225     0.010104
enh87051     3  169763200  169764200      1       1  150064       2.0343      0.02096
enh87053     3  169869000  169870000      1       1  150064       2.5128     0.005989
enh87054     3  169871200  169872200      3       1  150064       2.1271     0.016706
enh87062     3  169944200  169945200      5       3  150064       2.0436     0.020495
enh87079     3  170332000  170333000      5       2  150064       2.1023     0.017761
enh87087     3  170584700  170585700      2       1  150064       2.1509     0.015742
enh87090     3  170715700  170716700      2       1  150064       3.1957    0.0006974
enh87098     3  170891400  170892400      2       1  150064       1.6851     0.045987
enh87100     3  170893800  170894800      5       2  150064       1.7852     0.037112
enh87109     3  170983800  170984800      1       1  150064       2.2536      0.01211
enh87139     3  171135200  171136200      2       1  150064        1.944     0.025946
enh87140     3  171138600  171139600      3       1  150064       1.7945     0.036364
enh87143     3  171173900  171174900      2       1  150064        1.803     0.035695
enh87157     3  171472400  171473400      3       1  150064       1.9209     0.027375
enh87170     3  171519300  171520300      4       2  150064       2.2414     0.012501
enh87300     3  172312500  172313500      7       2  150064         2.72    0.0032646
enh87315     3  172408800  172409800      4       2  150064        2.007     0.022373
enh87319     3  172419200  172420200      5       2  150064       1.8783      0.03017
enh87320     3  172426500  172427500      1       1  150064       2.6366     0.004187
enh87324     3  173112400  173113400      6       3  150064       1.7128     0.043373
enh87332     3  176590400  176591400      2       1  150064       1.8537     0.031893
enh87338     3  176758800  176759800      1       1  150064        2.666     0.003838
enh87342     3  176806600  176807600      4       2  150064        1.838     0.033032
enh87348     3  176847200  176848200      5       2  150064       2.5699    0.0050865
enh87350     3  176853700  176854700      4       2  150064       2.1154     0.017198
enh87354     3  176867800  176868800      5       3  150064       2.1024     0.017758
enh87371     3  177001900  177002900      1       1  150064       1.9435      0.02598
enh87377     3  177053700  177054700      1       1  150064        3.067     0.001081
enh87378     3  177057800  177058800      1       1  150064       2.6273     0.004303
enh87379     3  177059600  177060600      4       2  150064       2.1387     0.016229
enh87421     3  177317200  177318200      1       1  150064       2.6197       0.0044
enh87424     3  177332700  177333700      4       2  150064       2.7936    0.0026061
enh87430     3  177365000  177366000      2       1  150064       3.1881   0.00071604
enh87466     3  177899900  177900900      3       2  150064       1.6712      0.04734
enh87468     3  178038500  178039500      4       2  150064       2.1072      0.01755
enh87476     3  178225600  178226600      4       1  150064       2.0586     0.019767
enh87539     3  180629200  180630200      3       1  150064       5.7266   5.1235e-09
enh87540     3  180632000  180633000      4       2  150064       5.8872   1.9634e-09
enh87541     3  180638000  180639000      4       2  150064       3.8483   5.9477e-05
enh87543     3  180648900  180649900      4       2  150064       5.4646   2.3201e-08
enh87546     3  181203800  181204800      1       1  150064       2.7795     0.002722
enh87549     3  182327200  182328200      2       1  150064       2.1319     0.016508
enh87552     3  182355100  182356100      2       1  150064       1.8186     0.034487
enh87568     3  182698800  182699800      1       1  150064       1.6873      0.04577
enh87576     3  182903100  182904100      1       1  150064       2.4024     0.008144
enh87600     3  183098500  183099500      4       2  150064        2.111     0.017388
enh87643     3  183600700  183601700      5       2  150064       1.8624     0.031275
enh87644     3  183602800  183603800      7       3  150064       1.8104     0.035115
enh87689     3  184249000  184250000      5       2  150064       1.8587     0.031535
enh87714     3  184395800  184396800      2       1  150064       1.7178     0.042921
enh87722     3  184444900  184445900      7       3  150064        1.646     0.049881
enh87725     3  184473900  184474900      5       2  150064       2.5502    0.0053834
enh87732     3  184531600  184532600      2       1  150064       2.2819     0.011248
enh87733     3  184533200  184534200      3       1  150064       1.6878     0.045722
enh87739     3  184892900  184893900      1       1  150064       1.9491      0.02564
enh87752     3  185216800  185217800      1       1  150064       1.9695      0.02445
enh87769     3  185419400  185420400      1       1  150064       1.8946      0.02907
enh87772     3  185426000  185427000      2       1  150064       2.3257     0.010018
enh87773     3  185426700  185427700      1       1  150064       2.6721     0.003769
enh87785     3  185482300  185483300      1       1  150064       2.1268      0.01672
enh87789     3  185514600  185515600      2       1  150064       2.4146    0.0078752
enh87795     3  185646300  185647300      1       1  150064       3.3398    0.0004192
enh87797     3  185650900  185651900      3       1  150064       3.4275   0.00030463
enh87798     3  185655800  185656800      1       1  150064       2.0847      0.01855
enh87800     3  185676000  185677000      6       2  150064       2.8843    0.0019614
enh87803     3  185808400  185809400      1       1  150064       2.8366      0.00228
enh87804     3  185811200  185812200      3       1  150064       1.7306     0.041762
enh87806     3  185814000  185815000      2       1  150064       2.3921    0.0083766
enh87809     3  185823000  185824000      1       1  150064       2.6957     0.003512
enh87810     3  185824200  185825200      3       1  150064       1.8072     0.035364
enh87827     3  186005900  186006900      6       2  150064       2.9447    0.0016165
enh87851     3  186504800  186505800      1       1  150064       2.3562     0.009231
enh87896     3  186927600  186928600      2       1  150064       2.7487    0.0029916
enh87904     3  187087200  187088200      3       2  150064       1.9813     0.023779
enh87910     3  187453200  187454200      2       1  150064       1.9236     0.027202
enh87948     3  187873900  187874900      2       1  150064       1.8737     0.030488
enh87951     3  187880500  187881500      6       3  150064       2.8996    0.0018681
enh87952     3  187881800  187882800      2       1  150064       1.6832      0.04617
enh87953     3  187887100  187888100      8       3  150064       4.4921   3.5266e-06
enh87954     3  187888000  187889000      6       3  150064       1.7779     0.037713
enh87955     3  187889100  187890100      4       2  150064        3.141   0.00084172
enh87961     3  187907800  187908800      7       3  150064       2.0306     0.021147
enh87973     3  187945800  187946800      1       1  150064       2.2869       0.0111
enh87979     3  187972000  187973000      3       1  150064       1.7234     0.042405
enh88013     3  188079700  188080700     10       3  150064       2.0514     0.020113
enh88019     3  188118000  188119000      4       1  150064       1.9962     0.022959
enh88020     3  188134800  188135800      2       1  150064       1.9766     0.024041
enh88029     3  188186100  188187100      2       1  150064       3.0045    0.0013302
enh88031     3  188194400  188195400      3       2  150064       2.3207     0.010151
enh88045     3  188341200  188342200      5       3  150064       2.3943    0.0083251
enh88046     3  188352800  188353800      4       2  150064       2.9446     0.001617
enh88075     3  188550400  188551400      2       1  150064       1.6838     0.046108
enh88091     3  188662300  188663300      1       1  150064       1.7079      0.04383
enh88097     3  188695800  188696800      1       1  150064       2.0179       0.0218
enh88107     3  188889400  188890400      3       1  150064       2.4348    0.0074504
enh88108     3  188905700  188906700      1       1  150064       2.0073      0.02236
enh88134     3  189698900  189699900      2       1  150064       1.6823      0.04626
enh88135     3  189721000  189722000      3       2  150064       2.4131    0.0079089
enh88137     3  189735000  189736000      5       2  150064       2.0192     0.021735
enh88146     3  189839600  189840600      3       2  150064        1.668     0.047662
enh88184     3  192424300  192425300      4       2  150064        2.876    0.0020136
enh88216     3  193270400  193271400      3       1  150064       1.9015     0.028616
enh88227     3  193506100  193507100      8       3  150064       1.9452     0.025873
enh88235     3  193563400  193564400      3       1  150064       1.6958     0.044966
enh88240     3  193586700  193587700      7       4  150064        2.433    0.0074863
enh88241     3  193588100  193589100     11       2  150064       1.8654     0.031061
enh88251     3  193690400  193691400      2       1  150064        2.521    0.0058517
enh88264     3  193789300  193790300      2       1  150064       2.0231     0.021531
enh88268     3  193807000  193808000      4       2  150064       2.4049    0.0080891
enh88278     3  193866000  193867000      7       2  150064       2.7371    0.0030991
enh88309     3  194101800  194102800     13       3  150064        1.649     0.049576
enh88331     3  194341700  194342700      5       2  150064       1.9654     0.024685
enh88332     3  194352200  194353200      1       1  150064       2.1808       0.0146
enh88333     3  194360400  194361400      5       2  150064       1.9206     0.027394
enh88434     3  195271000  195272000      2       1  150064       1.7566     0.039491
enh88494     3  195929100  195930100      6       3  150064       2.4566     0.007013
enh88497     3  195942800  195943800      2       1  150064       2.1105     0.017407
enh88501     3  196005800  196006800      5       1  150064       1.7428     0.040681
enh88503     3  196010200  196011200      1       1  150064       1.8952      0.02903
enh88505     3  196012000  196013000      2       1  150064       2.7924     0.002616
enh88507     3  196054000  196055000      7       2  150064       2.2808     0.011281
enh88509     3  196126400  196127400      1       1  150064       2.9415     0.001633
enh88512     3  196145400  196146400      3       2  150064       2.7982     0.002569
enh88513     3  196149300  196150300      2       1  150064       2.3914    0.0083912
enh88514     3  196157000  196158000      3       2  150064       1.8914     0.029284
enh88515     3  196216400  196217400      1       1  150064       1.8749       0.0304
enh88553     3  196481000  196482000      4       2  150064       2.5822     0.004909
enh88554     3  196489800  196490800      6       2  150064       2.0115     0.022139
enh88558     3  196519500  196520500      5       2  150064       2.5748    0.0050152
enh88564     3  196670400  196671400      1       1  150064       2.0387      0.02074
enh88572     3  196947800  196948800      4       2  150064        1.767     0.038616
enh88573     3  196949600  196950600      1       1  150064        2.339     0.009667
enh88574     3  196961600  196962600      1       1  150064       2.0492      0.02022
enh88597     3  197191400  197192400      3       1  150064       2.0707     0.019192
enh88599     3  197195300  197196300      2       1  150064       2.2304      0.01286
enh88602     3  197221500  197222500      4       2  150064       3.4503   0.00027995
enh88609     3  197247900  197248900      6       2  150064       1.7079     0.043827
enh88611     3  197267700  197268700      5       2  150064       1.8161     0.034679
enh88642     4     656400     657400      3       1  150064       2.1924     0.014177
enh88643     4     657800     658800      2       1  150064       1.9956     0.022989
enh88644     4     666400     667400      3       2  150064        2.863    0.0020979
enh88645     4     670300     671300      2       1  150064       2.8569    0.0021387
enh88650     4     683500     684500      5       2  150064       2.4845    0.0064868
enh88652     4     698400     699400      8       3  150064       1.7181     0.042889
enh88653     4     702700     703700      4       2  150064       2.8504    0.0021831
enh88654     4     711100     712100      1       1  150064       2.0247      0.02145
enh88655     4     714400     715400      2       1  150064       2.0964     0.018022
enh88656     4     717500     718500      1       1  150064       1.9425      0.02604
enh88657     4     719800     720800      3       1  150064       1.9845     0.023598
enh88658     4     743500     744500      6       2  150064       3.3105   0.00046569
enh88660     4     766700     767700      6       3  150064       1.7752     0.037929
enh88692     4    1124200    1125200      3       2  150064       1.8339     0.033336
enh88701     4    1191600    1192600      5       3  150064       2.0235     0.021512
enh88704     4    1204400    1205400      7       3  150064       2.5835    0.0048901
enh88705     4    1210000    1211000      2       1  150064       2.0493     0.020214
enh88706     4    1211900    1212900      4       2  150064       3.2749   0.00052852
enh88723     4    1331200    1332200      3       2  150064       2.2477     0.012297
enh88724     4    1338500    1339500      4       1  150064       2.2306     0.012855
enh88725     4    1342300    1343300      4       2  150064       1.9268     0.027005
enh88726     4    1345400    1346400      6       3  150064       2.5447    0.0054684
enh88728     4    1542400    1543400      6       2  150064        2.195     0.014083
enh88756     4    1851600    1852600      2       1  150064       1.8622     0.031285
enh88762     4    1878800    1879800      1       1  150064       1.8009      0.03586
enh88775     4    2073700    2074700      1       1  150064       2.1876      0.01435
enh88783     4    2250400    2251400      3       1  150064       1.7045     0.044144
enh88789     4    2267200    2268200      3       2  150064        2.015     0.021952
enh88816     4    2544000    2545000      1       1  150064       1.6818       0.0463
enh88817     4    2555000    2556000      1       1  150064       1.6737      0.04709
enh88820     4    2569100    2570100      2       1  150064        1.652     0.049268
enh88891     4    2959900    2960900      1       1  150064        1.876      0.03033
enh88936     4    3343500    3344500      3       2  150064       1.9386     0.026278
enh88982     4    4475100    4476100      6       3  150064       3.0919   0.00099434
enh88983     4    4479000    4480000      3       2  150064       2.2163     0.013337
enh88984     4    4480000    4481000      2       1  150064       3.4211   0.00031183
enh88989     4    4541400    4542400      5       2  150064       2.5794     0.004949
enh88990     4    4544400    4545400      2       1  150064        1.997     0.022911
enh89004     4    5708300    5709300      4       2  150064       2.6819    0.0036599
enh89007     4    5748400    5749400      9       3  150064       2.0727     0.019102
enh89008     4    5749300    5750300     11       3  150064       1.8236     0.034107
enh89036     4    6690500    6691500      3       2  150064       3.0443    0.0011662
enh89075     4    6915800    6916800      2       1  150064       1.8666     0.030981
enh89087     4    6942600    6943600      4       2  150064       2.9523     0.001577
enh89090     4    6953400    6954400      1       1  150064       1.9286      0.02689
enh89091     4    6956400    6957400      5       2  150064       1.7272     0.042065
enh89118     4    7136600    7137600     10       3  150064       2.0798     0.018774
enh89156     4    7706800    7707800      7       3  150064       1.9106      0.02803
enh89157     4    7745400    7746400      5       3  150064       2.3859     0.008518
enh89265     4    8403900    8404900      7       4  150064       1.9971     0.022909
enh89269     4    8427600    8428600      1       1  150064       1.6473      0.04975
enh89270     4    8428300    8429300      3       2  150064       2.0252     0.021422
enh89271     4    8430400    8431400      3       1  150064         1.77     0.038365
enh89276     4    8438400    8439400      4       2  150064        1.778     0.037698
enh89277     4    8439200    8440200      3       2  150064       1.6647     0.047987
enh89278     4    8440400    8441400      5       3  150064       2.1675     0.015099
enh89280     4    8452900    8453900      3       1  150064       2.2274     0.012959
enh89282     4    8504800    8505800     11       4  150064       1.6737     0.047099
enh89291     4    9882200    9883200      4       1  150064       1.6761     0.046862
enh89308     4   10079600   10080600      1       1  150064       1.6876      0.04574
enh89319     4   10130800   10131800      9       3  150064       1.9905     0.023268
enh89323     4   10459300   10460300      1       1  150064       2.9006     0.001862
enh89344     4   12556000   12557000     11       2  150064       1.8774     0.030232
enh89351     4   13627200   13628200      2       1  150064       1.7364     0.041251
enh89355     4   13695300   13696300      1       1  150064       1.6756      0.04691
enh89357     4   13842000   13843000      1       1  150064       2.1786      0.01468
enh89379     4   15033000   15034000      5       2  150064       1.7776     0.037735
enh89408     4   15552000   15553000      4       1  150064       1.7046     0.044135
enh89409     4   15563400   15564400      4       2  150064       1.6538     0.049087
enh89413     4   15653100   15654100      2       1  150064       1.9803     0.023833
enh89425     4   15720200   15721200      2       1  150064       2.0078     0.022331
enh89435     4   15907300   15908300      3       1  150064       1.7644     0.038833
enh89452     4   16207700   16208700      7       3  150064       2.0126      0.02208
enh89453     4   16208200   16209200     11       4  150064       2.1296       0.0166
enh89456     4   16218100   16219100      5       2  150064       2.1984     0.013959
enh89457     4   16219000   16220000      4       2  150064       2.5969    0.0047028
enh89469     4   16599400   16600400      2       1  150064       2.1121     0.017339
enh89470     4   16609700   16610700      5       2  150064       2.4117    0.0079386
enh89473     4   16668700   16669700      2       1  150064       2.4721    0.0067156
enh89475     4   16673300   16674300      3       2  150064       2.3967    0.0082718
enh89509     4   17324900   17325900      7       3  150064       2.2795     0.011318
enh89516     4   17577600   17578600      5       1  150064       2.1161      0.01717
enh89517     4   17581300   17582300      2       1  150064       2.1633     0.015257
enh89518     4   17618200   17619200      3       1  150064       2.3589    0.0091643
enh89519     4   17620100   17621100      2       1  150064       2.3052     0.010577
enh89523     4   17809200   17810200      4       1  150064       1.8016     0.035801
enh89524     4   17809800   17810800      3       1  150064       1.9861      0.02351
enh89527     4   18013400   18014400      1       1  150064       2.2473      0.01231
enh89528     4   18021200   18022200      3       1  150064       2.2472     0.012315
enh89531     4   18320500   18321500      4       2  150064       2.0195     0.021718
enh89532     4   18406000   18407000      3       2  150064       3.0294     0.001225
enh89534     4   19695500   19696500      4       2  150064       2.7101    0.0033635
enh89540     4   20702700   20703700      5       2  150064       1.9287     0.026885
enh89555     4   23370900   23371900      1       1  150064        2.446     0.007223
enh89577     4   24262400   24263400      4       1  150064       1.6867     0.045827
enh89578     4   24263400   24264400      9       3  150064       2.1973     0.013999
enh89581     4   24567600   24568600      1       1  150064       1.8126      0.03495
enh89606     4   24806000   24807000      3       2  150064       2.2575      0.01199
enh89607     4   24842800   24843800      1       1  150064       2.2133      0.01344
enh89609     4   24845000   24846000      3       2  150064       2.5395     0.005551
enh89612     4   24912800   24913800      2       1  150064       1.7957     0.036271
enh89634     4   25444100   25445100      5       2  150064       2.0286     0.021252
enh89635     4   25449800   25450800      4       1  150064       1.9258     0.027064
enh89636     4   25450500   25451500      4       2  150064       2.6466    0.0040653
enh89643     4   25811900   25812900      1       1  150064       1.6812      0.04636
enh89647     4   25825000   25826000      1       1  150064       1.6476      0.04972
enh89651     4   25856800   25857800      1       1  150064       1.6586       0.0486
enh89653     4   25861200   25862200      2       1  150064       2.6848    0.0036285
enh89654     4   25865700   25866700      1       1  150064       2.5369     0.005592
enh89661     4   25939600   25940600      1       1  150064        2.215      0.01338
enh89686     4   26240300   26241300      3       2  150064       2.0644     0.019489
enh89696     4   26357100   26358100      2       1  150064       2.2508       0.0122
enh89709     4   26794100   26795100      1       1  150064        2.624     0.004345
enh89710     4   26806200   26807200      4       2  150064       3.3578   0.00039279
enh89716     4   26866600   26867600      4       2  150064       1.7861     0.037042
enh89718     4   26870200   26871200      1       1  150064       2.7227     0.003238
enh89719     4   26874800   26875800      2       1  150064       1.8768     0.030271
enh89723     4   26887800   26888800      2       1  150064       1.8707     0.030691
enh89726     4   26903200   26904200      2       1  150064       2.0252     0.021424
enh89727     4   26906500   26907500      1       1  150064       2.1555      0.01556
enh89730     4   26917600   26918600      1       1  150064       2.1236      0.01685
enh89732     4   26938000   26939000      3       1  150064       1.8588     0.031529
enh89738     4   27005000   27006000      1       1  150064       2.0792       0.0188
enh89740     4   27922400   27923400      3       1  150064       1.8411     0.032801
enh89744     4   31069800   31070800      4       2  150064       1.8288     0.033713
enh89745     4   36226500   36227500      2       1  150064       1.8163      0.03466
enh89783     4   37886700   37887700      1       1  150064       2.1643      0.01522
enh89791     4   37947900   37948900      4       2  150064       2.2642      0.01178
enh89806     4   38006200   38007200      5       1  150064       2.1912      0.01422
enh89815     4   38073200   38074200      5       3  150064         1.89     0.029376
enh89881     4   38607100   38608100      4       2  150064       1.8197     0.034404
enh89882     4   38611800   38612800      6       3  150064       1.7412     0.040826
enh89883     4   38614900   38615900      2       1  150064       1.7722     0.038177
enh89888     4   38663200   38664200      5       2  150064       1.7447     0.040519
enh89896     4   38684600   38685600      3       2  150064       1.8787     0.030144
enh89897     4   38686100   38687100      2       1  150064       2.0673     0.019354
enh89912     4   38859700   38860700      4       1  150064        2.095     0.018085
enh89946     4   39497200   39498200      4       2  150064        2.238      0.01261
enh89961     4   39637600   39638600      1       1  150064       2.7934     0.002608
enh89962     4   39641200   39642200      3       1  150064       2.8613    0.0021095
enh90040     4   40623900   40624900      3       1  150064       2.0578     0.019803
enh90128     4   41383200   41384200      1       1  150064       2.5044     0.006133
enh90129     4   41385900   41386900      4       2  150064        1.987     0.023462
enh90185     4   41657600   41658600      4       2  150064       1.7809     0.037468
enh90231     4   48131500   48132500      6       2  150064       1.8992     0.028767
enh90236     4   48348800   48349800      4       1  150064       2.8059    0.0025091
enh90240     4   48605700   48606700      3       1  150064        1.961     0.024939
enh90242     4   48644700   48645700      2       1  150064       1.8341     0.033319
enh90246     4   48670100   48671100      1       1  150064       2.3414     0.009606
enh90255     4   48758400   48759400      2       1  150064       1.6802     0.046463
enh90256     4   48763600   48764600      1       1  150064       2.3984     0.008233
enh90260     4   48776900   48777900      1       1  150064       2.1063      0.01759
enh90261     4   48778200   48779200      2       1  150064       1.9604     0.024973
enh90262     4   48783000   48784000      1       1  150064        2.482     0.006533
enh90332     4   53987700   53988700      6       3  150064        1.804     0.035618
enh90346     4   54412600   54413600      5       2  150064       2.1965     0.014028
enh90359     4   54515700   54516700      4       2  150064       1.8767     0.030278
enh90360     4   54517400   54518400      5       2  150064       2.4526    0.0070911
enh90362     4   54521000   54522000      3       2  150064        1.687     0.045799
enh90390     4   55079700   55080700      3       1  150064       3.0451    0.0011631
enh90404     4   55434000   55435000      3       1  150064       1.6485     0.049624
enh90407     4   55527900   55528900      4       2  150064       2.1825     0.014536
enh90414     4   55722000   55723000      1       1  150064       1.7477      0.04026
enh90446     4   56406400   56407400      6       2  150064       1.7993     0.035988
enh90454     4   56717500   56718500      5       2  150064       2.3056     0.010566
enh90455     4   56731100   56732100      3       2  150064       1.8377     0.033056
enh90520     4   57964600   57965600      1       1  150064        1.673      0.04716
enh90521     4   57967900   57968900      1       1  150064       1.6622      0.04824
enh90536     4   62421700   62422700      3       2  150064       1.7739     0.038037
enh90541     4   68565100   68566100      4       2  150064       2.3874    0.0084849
enh90542     4   68578600   68579600      2       1  150064       2.5985    0.0046821
enh90560     4   71387800   71388800     10       3  150064       1.6617     0.048289
enh90611     4   73370800   73371800      4       2  150064       1.7317     0.041662
enh90615     4   73932700   73933700      2       1  150064       1.7046     0.044138
enh90624     4   74439600   74440600      1       1  150064        1.716      0.04308
enh90662     4   75371000   75372000      8       1  150064        2.285     0.011157
enh90665     4   75680600   75681600      4       2  150064       2.0556      0.01991
enh90681     4   76435000   76436000      3       1  150064       1.7819     0.037384
enh90702     4   76840900   76841900      1       1  150064       2.0895      0.01833
enh90706     4   76932700   76933700      4       2  150064       2.0613     0.019638
enh90710     4   77007700   77008700      1       1  150064        1.962      0.02488
enh90722     4   77128600   77129600      2       1  150064       1.9545     0.025321
enh90725     4   77136000   77137000      4       2  150064       1.7845     0.037167
enh90734     4   77298200   77299200      2       1  150064       1.7072     0.043889
enh90741     4   77490900   77491900      2       1  150064       2.2143     0.013403
enh90742     4   77505300   77506300      1       1  150064       1.8666      0.03098
enh90746     4   77519100   77520100      5       2  150064       1.7611     0.039108
enh90747     4   77520700   77521700      2       1  150064       1.7388     0.041037
enh90754     4   77560100   77561100      3       1  150064       2.3226       0.0101
enh90759     4   77579400   77580400      1       1  150064        1.732      0.04164
enh90760     4   77579900   77580900      1       1  150064        1.732      0.04164
enh90770     4   77627400   77628400      4       1  150064       1.7341     0.041451
enh90832     4   78484900   78485900      1       1  150064       2.6993     0.003474
enh90875     4   79563800   79564800      2       1  150064       1.8125     0.034958
enh90905     4   80991400   80992400      1       1  150064       1.7049      0.04411
enh90914     4   81256200   81257200      1       1  150064       2.4495     0.007152
enh90926     4   82471500   82472500      2       1  150064       2.5831    0.0048963
enh90937     4   83189100   83190100      3       1  150064        2.799    0.0025631
enh90974     4   83818600   83819600      1       1  150064       1.7584      0.03934
enh90976     4   83910500   83911500      3       1  150064        2.409    0.0079978
enh90978     4   83957100   83958100      3       1  150064       2.2133     0.013438
enh90989     4   84139200   84140200      1       1  150064       2.0847      0.01855
enh91005     4   84468500   84469500      6       2  150064       2.3665    0.0089784
enh91007     4   84477600   84478600      4       1  150064       2.4674    0.0068054
enh91008     4   84494800   84495800      4       1  150064       1.8256     0.033956
enh91009     4   84503100   84504100      3       1  150064       2.7951     0.002594
enh91010     4   84539500   84540500      2       1  150064       2.2656     0.011738
enh91016     4   85594500   85595500      2       1  150064       2.3121     0.010386
enh91020     4   85776600   85777600      1       1  150064       1.9527      0.02543
enh91064     4   86850600   86851600      5       3  150064       1.8481     0.032295
enh91067     4   86890800   86891800      4       2  150064       1.6629     0.048167
enh91083     4   87770200   87771200      2       1  150064       1.9592     0.025045
enh91084     4   87813600   87814600      4       1  150064       2.5698    0.0050886
enh91088     4   87857800   87858800      2       1  150064       2.1823     0.014544
enh91093     4   87867700   87868700      2       1  150064       2.8693    0.0020568
enh91096     4   87888700   87889700      5       2  150064       2.9228    0.0017342
enh91097     4   87889300   87890300      3       2  150064       2.1956      0.01406
enh91098     4   87891600   87892600      4       2  150064       2.7116    0.0033478
enh91101     4   87895000   87896000      1       1  150064       2.7898     0.002637
enh91102     4   87898400   87899400      5       2  150064       2.8232    0.0023776
enh91104     4   87915300   87916300      3       2  150064       2.7723    0.0027827
enh91108     4   87926100   87927100      2       1  150064       2.2269     0.012978
enh91110     4   87930300   87931300      2       1  150064       3.0005    0.0013479
enh91114     4   87936700   87937700      2       1  150064       1.9127     0.027896
enh91116     4   87940200   87941200      4       2  150064       2.9465    0.0016069
enh91119     4   87946500   87947500      3       1  150064       2.5648    0.0051625
enh91121     4   87948600   87949600      2       1  150064       1.9593      0.02504
enh91122     4   87950500   87951500      3       2  150064       2.6331    0.0042302
enh91123     4   87952100   87953100      3       1  150064       2.5401    0.0055408
enh91124     4   87953800   87954800      1       1  150064       2.7191     0.003273
enh91125     4   87955800   87956800      2       1  150064       1.7688      0.03846
enh91127     4   87959700   87960700      4       2  150064        2.444    0.0072626
enh91131     4   87964800   87965800      5       3  150064       1.9246      0.02714
enh91135     4   87971500   87972500      4       2  150064       1.8897     0.029399
enh91136     4   87972000   87973000      6       2  150064       1.8762     0.030315
enh91137     4   87973500   87974500      4       2  150064       2.1946     0.014094
enh91138     4   87975100   87976100      3       2  150064        2.646    0.0040719
enh91140     4   87978800   87979800      1       1  150064       2.2514      0.01218
enh91155     4   88024600   88025600      3       1  150064       1.7177     0.042927
enh91245     4   89726400   89727400      1       1  150064       1.8716      0.03063
enh91249     4   89750000   89751000      3       1  150064       1.8513     0.032064
enh91254     4   90031100   90032100      5       3  150064       1.7354     0.041338
enh91271     4   90674000   90675000      4       2  150064       1.6945     0.045087
enh91274     4   90815800   90816800      5       3  150064       1.6772     0.046752
enh91276     4   93023200   93024200      2       1  150064       2.6105      0.00452
enh91316     4   96239200   96240200      3       1  150064       2.9661    0.0015082
enh91321     4   96459900   96460900      3       2  150064       1.7131     0.043346
enh91342     4   99467600   99468600      7       3  150064       2.0675     0.019343
enh91346     4   99490200   99491200      4       2  150064       1.9035      0.02849
enh91366     4   99698800   99699800      4       2  150064       1.7335     0.041505
enh91390     4  100244600  100245600      3       2  150064       2.3579    0.0091905
enh91393     4  100304200  100305200      8       4  150064       1.7658     0.038711
enh91414     4  100808600  100809600      1       1  150064       3.1377    0.0008514
enh91416     4  100815900  100816900      6       2  150064       1.7416     0.040791
enh91417     4  100865800  100866800      4       2  150064       2.5214    0.0058447
enh91419     4  100869400  100870400      2       1  150064       2.9213    0.0017431
enh91420     4  101008500  101009500      3       1  150064       2.1348     0.016389
enh91421     4  101014000  101015000      5       2  150064       1.7922     0.036551
enh91422     4  101014500  101015500      2       1  150064        2.258     0.011974
enh91431     4  101902300  101903300      1       1  150064       2.2994      0.01074
enh91434     4  101940100  101941100      2       1  150064       2.3475    0.0094511
enh91437     4  102024300  102025300      1       1  150064         2.09      0.01831
enh91439     4  102058200  102059200      3       2  150064       2.1628      0.01528
enh91444     4  102112500  102113500      3       1  150064       1.9254     0.027088
enh91465     4  102256200  102257200      1       1  150064       1.7044      0.04415
enh91492     4  103480400  103481400      3       2  150064       1.6981     0.044745
enh91502     4  103601800  103602800      2       1  150064        2.457    0.0070057
enh91503     4  103609000  103610000      1       1  150064       2.3747     0.008782
enh91504     4  103626800  103627800      1       1  150064       2.5929     0.004759
enh91505     4  103633400  103634400      4       1  150064       2.4202    0.0077566
enh91507     4  103655500  103656500      1       1  150064        2.895     0.001896
enh91509     4  103678500  103679500      2       1  150064       2.3234     0.010078
enh91511     4  103680100  103681100      2       1  150064       3.0803    0.0010341
enh91512     4  103699800  103700800      2       1  150064       3.1048   0.00095193
enh91513     4  103732100  103733100      5       2  150064       3.7109   0.00010327
enh91514     4  103733900  103734900      3       2  150064       3.3334   0.00042891
enh91515     4  103735600  103736600      3       1  150064       3.8649    5.557e-05
enh91516     4  103738800  103739800      2       1  150064       2.4408    0.0073274
enh91518     4  103743800  103744800      2       1  150064       3.1289   0.00087718
enh91519     4  103750000  103751000      2       1  150064       3.5101   0.00022393
enh91521     4  103932300  103933300      3       2  150064       3.2745   0.00052919
enh91522     4  103933400  103934400      2       1  150064       1.9512     0.025516
enh91523     4  103939400  103940400      2       1  150064       3.5984   0.00016012
enh91529     4  104641400  104642400      1       1  150064        1.697      0.04485
enh91533     4  105512300  105513300      2       1  150064         1.84     0.032881
enh91558     4  106507800  106508800      2       1  150064       1.9099     0.028073
enh91563     4  106603700  106604700      2       1  150064       1.9437     0.025968
enh91601     4  108853400  108854400      4       1  150064       1.8969     0.028921
enh91615     4  109060200  109061200      2       1  150064       1.8816     0.029947
enh91617     4  109259400  109260400      3       1  150064       1.9302     0.026792
enh91623     4  109480800  109481800      2       1  150064       2.1548      0.01559
enh91651     4  110833500  110834500      1       1  150064       3.3573    0.0003935
enh91653     4  110909500  110910500      1       1  150064       2.8272     0.002348
enh91665     4  112922000  112923000      3       1  150064       1.7943     0.036383
enh91684     4  113635800  113636800      3       2  150064       2.5192    0.0058811
enh91687     4  114066400  114067400      4       2  150064        2.871    0.0020458
enh91697     4  114357100  114358100      3       2  150064       1.8809      0.02999
enh91724     4  114587200  114588200      3       1  150064       2.2112     0.013512
enh91731     4  114616500  114617500      2       1  150064       1.9263     0.027035
enh91732     4  114621400  114622400      3       1  150064       2.2875     0.011084
enh91747     4  115570200  115571200      1       1  150064       2.5594     0.005242
enh91756     4  119677200  119678200      1       1  150064       1.8357       0.0332
enh91757     4  119677900  119678900      2       1  150064       2.3007     0.010705
enh91758     4  119681900  119682900      2       1  150064       2.3178      0.01023
enh91773     4  119841800  119842800      3       2  150064       2.8276     0.002345
enh91783     4  119905300  119906300      3       2  150064       2.4827    0.0065198
enh91800     4  119973800  119974800      6       2  150064       2.4447    0.0072483
enh91809     4  120070000  120071000      3       1  150064       1.6775     0.046726
enh91823     4  120974100  120975100      4       2  150064        1.946     0.025825
enh91849     4  122722800  122723800      1       1  150064       2.0458      0.02039
enh91853     4  123084200  123085200      1       1  150064       1.6831      0.04618
enh91857     4  123538500  123539500      1       1  150064       2.1659      0.01516
enh91871     4  123796800  123797800      1       1  150064       1.7082       0.0438
enh91873     4  123845200  123846200      8       4  150064       2.2575     0.011988
enh91889     4  124374200  124375200      2       1  150064       1.6871      0.04579
enh91896     4  124523900  124524900      1       1  150064       2.1457      0.01595
enh91909     4  124777900  124778900      1       1  150064       1.6813      0.04635
enh91927     4  125857300  125858300      5       2  150064       2.1143     0.017244
enh91930     4  125869800  125870800      2       1  150064       2.1213     0.016948
enh91937     4  126352800  126353800      2       1  150064       1.9237     0.027196
enh91960     4  129162000  129163000      2       1  150064       2.1785     0.014685
enh91962     4  129216200  129217200      2       1  150064       1.7122     0.043427
enh91970     4  129307200  129308200      5       3  150064       2.6322    0.0042423
enh91972     4  129345000  129346000      3       1  150064       1.9829      0.02369
enh91975     4  129388900  129389900      1       1  150064       2.0425      0.02055
enh91976     4  129389600  129390600      3       2  150064       1.7526     0.039832
enh91977     4  129437200  129438200      2       1  150064        1.733     0.041548
enh91978     4  129438700  129439700      4       2  150064       1.9323      0.02666
enh92024     4  139326300  139327300      5       3  150064       2.3609    0.0091151
enh92025     4  139327500  139328500      2       1  150064       2.6741     0.003746
enh92026     4  139483300  139484300      4       2  150064       2.0211     0.021632
enh92030     4  139819000  139820000      1       1  150064       1.7202       0.0427
enh92039     4  139939000  139940000      4       2  150064       2.7699    0.0028033
enh92040     4  139941200  139942200      2       1  150064       2.8693     0.002057
enh92041     4  139949000  139950000      1       1  150064       2.7598     0.002892
enh92046     4  140065500  140066500      4       2  150064       2.3645    0.0090284
enh92047     4  140084400  140085400      1       1  150064       2.5525     0.005348
enh92051     4  140099800  140100800      4       2  150064       1.9009     0.028657
enh92052     4  140129100  140130100      2       1  150064       2.1132     0.017293
enh92053     4  140164700  140165700      2       1  150064        2.404    0.0081075
enh92069     4  140470900  140471900      2       1  150064       2.7525    0.0029567
enh92070     4  140472000  140473000      1       1  150064       2.9567     0.001555
enh92071     4  140473000  140474000      3       2  150064       2.2174     0.013298
enh92075     4  140513700  140514700      1       1  150064       1.6754      0.04693
enh92099     4  140715200  140716200      2       1  150064       2.1649     0.015198
enh92103     4  140735400  140736400      1       1  150064        3.108    0.0009419
enh92136     4  140958700  140959700      2       1  150064       1.7342     0.041446
enh92137     4  140960100  140961100      2       1  150064       1.7721     0.038188
enh92151     4  141017800  141018800      2       1  150064       1.9869     0.023466
enh92174     4  141444100  141445100      1       1  150064       1.7094      0.04369
enh92189     4  141640800  141641800      1       1  150064       3.5955    0.0001619
enh92204     4  141760600  141761600      2       1  150064       1.8491      0.03222
enh92209     4  141855700  141856700      5       3  150064       2.4825     0.006524
enh92210     4  141859200  141860200      6       2  150064       2.9853    0.0014164
enh92212     4  141865000  141866000      2       1  150064       2.5704    0.0050789
enh92213     4  141868200  141869200      5       2  150064       3.0701    0.0010701
enh92214     4  141877000  141878000      6       3  150064        2.021     0.021641
enh92219     4  141924000  141925000      6       2  150064       1.8275     0.033814
enh92233     4  142142900  142143900      2       1  150064       2.3606    0.0091234
enh92266     4  144202400  144203400      1       1  150064       1.7673      0.03859
enh92267     4  144203000  144204000      3       2  150064       2.4335    0.0074769
enh92281     4  144282200  144283200      5       2  150064       1.9774     0.023998
enh92284     4  144290400  144291400      2       1  150064       1.6468     0.049805
enh92286     4  144296000  144297000      6       2  150064       1.9424     0.026043
enh92292     4  144310700  144311700      2       1  150064       1.8756     0.030356
enh92294     4  144316700  144317700      4       2  150064       1.7955     0.036283
enh92295     4  144317600  144318600      2       1  150064       1.7474     0.040286
enh92303     4  144436400  144437400      1       1  150064       1.7812      0.03744
enh92305     4  144479400  144480400      5       2  150064       2.8259    0.0023571
enh92328     4  146413800  146414800      1       1  150064       1.7686      0.03848
enh92386     4  148024400  148025400      5       2  150064       2.3328    0.0098304
enh92387     4  148025600  148026600      6       2  150064       2.2377      0.01262
enh92453     4  148905000  148906000      2       1  150064       2.0611     0.019646
enh92463     4  148975500  148976500      1       1  150064       2.3313     0.009868
enh92464     4  148978100  148979100      1       1  150064       2.1399      0.01618
enh92471     4  149101600  149102600      1       1  150064       1.7098      0.04365
enh92474     4  149137700  149138700      2       1  150064       1.8398     0.032901
enh92482     4  149232000  149233000      2       1  150064       1.8907     0.029331
enh92484     4  149280600  149281600      2       1  150064       3.1307   0.00087195
enh92485     4  149318200  149319200      1       1  150064       4.0893    2.163e-05
enh92486     4  149326400  149327400      2       1  150064       2.8891    0.0019319
enh92487     4  149332800  149333800      3       2  150064       3.2344   0.00060952
enh92684     4  154360000  154361000      2       1  150064       1.9025     0.028556
enh92758     4  156693200  156694200      3       1  150064       2.2334     0.012761
enh92761     4  156865400  156866400      9       5  150064       1.8958     0.028995
enh92783     4  158725000  158726000      1       1  150064       1.8679      0.03089
enh92807     4  159698900  159699900      1       1  150064       1.9278      0.02694
enh92809     4  159703700  159704700      2       1  150064       1.6506     0.049411
enh92810     4  159705200  159706200      4       1  150064       1.9284       0.0269
enh92828     4  159766200  159767200      1       1  150064        2.155      0.01558
enh92830     4  159805200  159806200      1       1  150064       2.1571       0.0155
enh92832     4  159823300  159824300      2       1  150064       1.8648     0.031107
enh92843     4  160037600  160038600      1       1  150064       1.7265      0.04213
enh92881     4  160319500  160320500      2       1  150064       1.7514     0.039935
enh92885     4  160887400  160888400      3       1  150064       2.3466    0.0094738
enh92897     4  165898800  165899800      2       1  150064       1.8408     0.032823
enh92901     4  166138200  166139200      3       2  150064       2.4211    0.0077361
enh92902     4  166143100  166144100      2       1  150064       2.8915    0.0019169
enh92905     4  166215700  166216700      2       1  150064       2.2098     0.013559
enh92908     4  166252100  166253100      2       1  150064       1.6788     0.046591
enh92909     4  166253000  166254000      6       3  150064       1.7628     0.038963
enh92911     4  166381200  166382200      6       3  150064       2.3204     0.010159
enh92982     4  169786700  169787700      3       1  150064       2.1048     0.017653
enh93001     4  170000800  170001800      4       2  150064       2.1287     0.016639
enh93002     4  170020500  170021500      2       1  150064       2.7468    0.0030094
enh93004     4  170036600  170037600      2       1  150064       2.9329    0.0016788
enh93005     4  170054700  170055700      2       1  150064       2.3723     0.008839
enh93007     4  170059000  170060000      2       1  150064       2.4046    0.0080948
enh93010     4  170080200  170081200      1       1  150064       2.3657     0.008998
enh93012     4  170086100  170087100      4       1  150064       2.2712     0.011567
enh93014     4  170093400  170094400      3       1  150064       2.0667     0.019379
enh93032     4  170162300  170163300      4       2  150064       1.7415     0.040796
enh93049     4  170232600  170233600      1       1  150064       3.8965    4.879e-05
enh93050     4  170236200  170237200      3       1  150064       4.2191   1.2264e-05
enh93051     4  170328000  170329000      6       3  150064       5.2176   9.0646e-08
enh93052     4  170331700  170332700      5       2  150064       4.4231   4.8648e-06
enh93054     4  170540100  170541100      3       2  150064       4.9558   3.6015e-07
enh93055     4  170543300  170544300      2       1  150064       3.0969   0.00097777
enh93057     4  170570500  170571500      4       2  150064       2.0193     0.021727
enh93061     4  170929300  170930300      3       1  150064       1.7631     0.038941
enh93073     4  174185700  174186700      4       2  150064       1.7445     0.040533
enh93100     4  176964700  176965700      4       1  150064       2.1287     0.016641
enh93104     4  177556200  177557200      1       1  150064       1.9669       0.0246
enh93120     4  183476800  183477800      6       3  150064       1.8214     0.034276
enh93130     4  184018000  184019000      1       1  150064       2.3451     0.009511
enh93133     4  184039800  184040800      5       1  150064       2.3375    0.0097066
enh93134     4  184045800  184046800      7       3  150064       1.9136     0.027838
enh93135     4  184046700  184047700      1       1  150064       2.2688      0.01164
enh93139     4  184066200  184067200      2       1  150064       1.9779     0.023971
enh93157     4  184183100  184184100      2       1  150064       1.7548     0.039651
enh93196     4  184769800  184770800      1       1  150064       2.2655      0.01174
enh93200     4  184791800  184792800      6       2  150064       2.3202     0.010164
enh93201     4  184796400  184797400      3       1  150064       2.4679    0.0067953
enh93222     4  185032400  185033400      4       1  150064       2.2538     0.012104
enh93234     4  185234900  185235900      1       1  150064       1.9182      0.02754
enh93241     4  185284700  185285700      8       3  150064       2.3911    0.0083993
enh93250     4  185334200  185335200      2       1  150064       1.6822     0.046263
enh93251     4  185336000  185337000      3       2  150064       2.5352    0.0056192
enh93252     4  185338400  185339400      6       3  150064       1.9499     0.025594
enh93254     4  185342600  185343600      3       2  150064       1.9515       0.0255
enh93255     4  185343900  185344900      3       2  150064       2.2564     0.012023
enh93257     4  185350900  185351900      2       1  150064       1.9946     0.023045
enh93279     4  185390200  185391200      1       1  150064       2.5814      0.00492
enh93280     4  185392500  185393500      3       1  150064       2.0966     0.018017
enh93289     4  185565800  185566800      2       1  150064       1.8297     0.033651
enh93290     4  185566400  185567400      2       1  150064       1.8073     0.035355
enh93291     4  185567700  185568700      3       1  150064       1.8044     0.035584
enh93319     4  185754300  185755300      2       1  150064       1.7704     0.038327
enh93359     4  186205400  186206400      2       1  150064       2.1899     0.014265
enh93362     4  186220000  186221000      3       1  150064       2.0655      0.01944
enh93363     4  186223400  186224400      2       1  150064       2.1884     0.014319
enh93365     4  186227000  186228000      1       1  150064       2.4069     0.008044
enh93366     4  186228200  186229200      3       1  150064       2.2459     0.012354
enh93436     4  186854200  186855200      5       2  150064       2.6237    0.0043489
enh93446     4  186988800  186989800      3       2  150064       2.5305    0.0056955
enh93451     4  187053400  187054400      4       2  150064       1.8017     0.035799
enh93484     4  187766100  187767100      8       3  150064       1.9588     0.025071
enh93487     4  187856600  187857600      4       2  150064       2.0212     0.021631
enh93562     5    1097300    1098300      7       3  150064       1.8818      0.02993
enh93563     5    1100100    1101100      5       3  150064        1.689     0.045611
enh93564     5    1102700    1103700      6       2  150064       1.9927     0.023147
enh93576     5    1185000    1186000      4       2  150064       2.1135     0.017278
enh93597     5    1537000    1538000      1       1  150064       1.6978      0.04477
enh93644     5    5419000    5420000      7       2  150064       2.7739    0.0027693
enh93647     5    5427800    5428800      1       1  150064       3.0103     0.001305
enh93649     5    5432600    5433600      3       2  150064       2.7274    0.0031922
enh93650     5    5494200    5495200      2       1  150064       2.5335    0.0056464
enh93651     5    5494700    5495700      4       2  150064       2.5949    0.0047313
enh93652     5    5572600    5573600      3       2  150064       2.6081    0.0045528
enh93655     5    5688200    5689200      2       1  150064       1.7948     0.036344
enh93661     5    6631300    6632300      2       1  150064       2.4161    0.0078449
enh93662     5    6634800    6635800      5       2  150064       2.0923     0.018206
enh93664     5    6704400    6705400      4       2  150064       2.4971    0.0062599
enh93666     5    6717700    6718700      5       2  150064       1.9567     0.025189
enh93667     5    6720200    6721200      6       2  150064       2.7104    0.0033599
enh93668     5    6723600    6724600      7       4  150064       1.9559     0.025239
enh93670     5    6729700    6730700      5       3  150064       2.4523    0.0070977
enh93671     5    6731800    6732800      7       3  150064       2.9876    0.0014058
enh93672     5    6734100    6735100      7       3  150064       3.3376   0.00042245
enh93673     5    6736200    6737200      6       2  150064       3.1889   0.00071414
enh93676     5    6766600    6767600      3       1  150064       1.6875     0.045758
enh93680     5    7816100    7817100      1       1  150064       2.3398     0.009647
enh93784     5   10626300   10627300      1       1  150064       1.6877      0.04573
enh93785     5   10631800   10632800     12       2  150064       2.1134     0.017284
enh93786     5   10633400   10634400      6       1  150064       2.0675     0.019343
enh93787     5   10635100   10636100      7       1  150064       2.3149     0.010308
enh93788     5   10637400   10638400      6       1  150064       2.3639    0.0090424
enh93856     5   14209000   14210000      2       1  150064        2.095     0.018087
enh93870     5   14242700   14243700      1       1  150064       1.6453      0.04995
enh93928     5   14597400   14598400      1       1  150064       2.0122       0.0221
enh93933     5   14672000   14673000      1       1  150064       2.0484      0.02026
enh93938     5   14678900   14679900      3       2  150064       2.4244     0.007667
enh93942     5   14698200   14699200      2       1  150064       2.1514     0.015722
enh94011     5   15914500   15915500      1       1  150064       1.9523      0.02545
enh94012     5   15918400   15919400      1       1  150064       2.0243      0.02147
enh94027     5   16497100   16498100      4       2  150064        1.938      0.02631
enh94029     5   16505200   16506200      4       2  150064       1.7348      0.04139
enh94037     5   16539000   16540000      2       1  150064       2.5106    0.0060262
enh94049     5   16713000   16714000      1       1  150064       2.8418     0.002243
enh94050     5   16721300   16722300      3       1  150064       2.4336    0.0074739
enh94137     5   31680200   31681200      5       2  150064       1.9793      0.02389
enh94162     5   31929200   31930200      8       2  150064       2.1208      0.01697
enh94272     5   33290900   33291900      3       1  150064       1.8717     0.030623
enh94274     5   33319800   33320800      6       2  150064       2.2987     0.010761
enh94325     5   34526600   34527600      9       4  150064       2.2125     0.013466
enh94328     5   34531900   34532900     10       4  150064         2.32     0.010169
enh94380     5   35672800   35673800      1       1  150064       1.7337      0.04149
enh94400     5   36300400   36301400      4       1  150064       1.9844     0.023606
enh94411     5   36502400   36503400      6       3  150064       2.1259     0.016756
enh94425     5   36668700   36669700      1       1  150064       1.8291      0.03369
enh94434     5   36743600   36744600      2       1  150064       2.1859     0.014412
enh94450     5   37663400   37664400      1       1  150064       1.8089      0.03523
enh94501     5   38808900   38809900      1       1  150064       2.0195      0.02172
enh94513     5   38871000   38872000      2       1  150064       1.8484     0.032271
enh94514     5   38923400   38924400      4       2  150064       2.0714     0.019162
enh94515     5   38925400   38926400      2       1  150064       2.0298      0.02119
enh94517     5   39021200   39022200      2       1  150064       2.8522     0.002171
enh94538     5   39399900   39400900      6       3  150064       1.7577     0.039398
enh94539     5   39402400   39403400      2       1  150064       2.3325    0.0098384
enh94549     5   39426000   39427000      7       2  150064       1.9951     0.023015
enh94651     5   43120000   43121000      2       1  150064       1.7263     0.042146
enh94666     5   43421400   43422400      3       1  150064       1.9424     0.026043
enh94685     5   49740800   49741800      2       1  150064       3.9237   4.3591e-05
enh94688     5   49975000   49976000      1       1  150064         3.17    0.0007622
enh94732     5   52323200   52324200      3       2  150064       1.9176     0.027582
enh94734     5   52325600   52326600      2       1  150064       1.9176     0.027583
enh94737     5   52333200   52334200      3       1  150064       1.9859      0.02352
enh94741     5   52619600   52620600      1       1  150064       2.2675      0.01168
enh94751     5   52898600   52899600      2       1  150064       2.1356     0.016358
enh94768     5   53569400   53570400      6       2  150064       1.6596     0.048493
enh94772     5   53597400   53598400      2       1  150064       2.6232    0.0043557
enh94791     5   53886200   53887200      6       3  150064       1.7964     0.036213
enh94792     5   53897600   53898600      4       2  150064       2.3674    0.0089562
enh94798     5   53927700   53928700      6       4  150064       1.8425     0.032704
enh94799     5   53940000   53941000      4       2  150064       1.8171     0.034604
enh94800     5   53942400   53943400      5       2  150064       1.9138     0.027823
enh94815     5   54081700   54082700      3       2  150064       2.1013     0.017806
enh94823     5   54608600   54609600      1       1  150064       1.8258      0.03394
enh94865     5   55218500   55219500      4       2  150064       2.0148     0.021964
enh94866     5   55219300   55220300      5       3  150064       2.6588    0.0039205
enh94893     5   55459800   55460800      3       1  150064       1.6582     0.048637
enh94894     5   55465300   55466300      5       2  150064       1.7006     0.044507
enh94993     5   56482600   56483600      4       2  150064       2.1015     0.017797
enh95003     5   56594600   56595600      6       3  150064       1.9785     0.023936
enh95005     5   56619500   56620500      1       1  150064       1.8289      0.03371
enh95027     5   57137200   57138200      2       1  150064         1.93     0.026806
enh95041     5   57569400   57570400      2       1  150064        3.589   0.00016596
enh95050     5   58218200   58219200      1       1  150064       1.9632      0.02481
enh95051     5   58298000   58299000     10       3  150064       2.4339    0.0074683
enh95081     5   58843200   58844200      1       1  150064       2.4002     0.008192
enh95083     5   58883400   58884400      2       1  150064       1.6588     0.048579
enh95086     5   59005000   59006000      3       2  150064       1.7158     0.043099
enh95098     5   60241800   60242800      4       2  150064       2.2504     0.012212
enh95100     5   60455400   60456400      3       2  150064       3.4759   0.00025456
enh95103     5   60524400   60525400      5       3  150064       5.3722   3.8897e-08
enh95104     5   60541100   60542100      1       1  150064       2.8933     0.001906
enh95106     5   60559300   60560300      3       2  150064       2.7323    0.0031451
enh95108     5   60576100   60577100      3       1  150064       3.7649   8.3299e-05
enh95109     5   60585200   60586200      2       1  150064       3.9038   4.7339e-05
enh95110     5   60586200   60587200      2       1  150064       5.7158   5.4602e-09
enh95111     5   60586700   60587700      4       2  150064       1.6705     0.047407
enh95112     5   60588500   60589500      2       1  150064       4.2904   8.9184e-06
enh95113     5   60594400   60595400      1       1  150064       3.9194    4.439e-05
enh95114     5   60597200   60598200      1       1  150064       1.6491      0.04956
enh95115     5   60600000   60601000      1       1  150064       4.0617    2.436e-05
enh95117     5   60615300   60616300      3       2  150064       6.1932   2.9478e-10
enh95119     5   60624800   60625800      1       1  150064       6.6855    1.151e-11
enh95121     5   60636600   60637600      2       1  150064       2.5333    0.0056494
enh95123     5   60642700   60643700      4       2  150064       6.1307   4.3741e-10
enh95128     5   60698800   60699800      1       1  150064       4.7789    8.811e-07
enh95129     5   60705300   60706300      4       2  150064       2.4344     0.007458
enh95130     5   60706400   60707400      1       1  150064       5.0554    2.147e-07
enh95131     5   60711900   60712900      1       1  150064       5.0953    1.741e-07
enh95133     5   60725200   60726200      1       1  150064       4.6812    1.426e-06
enh95134     5   60727800   60728800      2       1  150064       5.8212   2.9217e-09
enh95135     5   60732400   60733400      4       2  150064        3.468   0.00026213
enh95137     5   60751000   60752000      3       1  150064       5.7432   4.6457e-09
enh95139     5   60758000   60759000      1       1  150064       4.7969    8.056e-07
enh95140     5   60760100   60761100      1       1  150064       4.6098    2.015e-06
enh95142     5   60772700   60773700      1       1  150064         4.82    7.179e-07
enh95149     5   60916000   60917000      2       1  150064       2.1409     0.016139
enh95155     5   60963500   60964500      4       2  150064       1.6535     0.049118
enh95156     5   60969600   60970600      1       1  150064       1.8512      0.03207
enh95161     5   61603400   61604400      2       1  150064       3.0167    0.0012776
enh95163     5   61609700   61610700      2       1  150064       1.7238     0.042374
enh95165     5   61628900   61629900      4       2  150064       3.8507   5.8899e-05
enh95166     5   61697800   61698800      3       2  150064        1.959     0.025058
enh95167     5   61707400   61708400      1       1  150064       1.9596      0.02502
enh95172     5   61948800   61949800      1       1  150064       1.9829      0.02369
enh95177     5   63440000   63441000      3       2  150064        3.243   0.00059143
enh95178     5   63626400   63627400      1       1  150064       2.7679     0.002821
enh95184     5   64322800   64323800      1       1  150064       2.7858      0.00267
enh95185     5   64330000   64331000      4       1  150064       2.6771    0.0037133
enh95194     5   64917700   64918700      2       1  150064       1.8092     0.035211
enh95286     5   66388100   66389100      5       2  150064       2.0822     0.018662
enh95287     5   66390900   66391900      1       1  150064       2.8054     0.002513
enh95356     5   67527800   67528800      2       1  150064        2.198     0.013976
enh95366     5   67546100   67547100      3       2  150064       2.6378    0.0041723
enh95381     5   67580800   67581800      1       1  150064       1.8169      0.03462
enh95387     5   67639500   67640500      3       2  150064       3.0335    0.0012087
enh95389     5   67671000   67672000      3       2  150064       2.5164    0.0059278
enh95393     5   67710900   67711900      2       1  150064        2.807    0.0025005
enh95395     5   67720800   67721800      4       2  150064       1.9984     0.022835
enh95396     5   67721800   67722800      3       2  150064       2.4008    0.0081801
enh95403     5   67773900   67774900      3       2  150064       1.7132     0.043339
enh95441     5   70752600   70753600      2       1  150064        1.686       0.0459
enh95462     5   71234700   71235700      1       1  150064       1.6544      0.04902
enh95484     5   71505000   71506000      2       1  150064       1.7211     0.042612
enh95487     5   71541100   71542100      3       2  150064       2.0201     0.021689
enh95491     5   71548400   71549400      1       1  150064       1.9273      0.02697
enh95494     5   71584400   71585400      1       1  150064       1.8984      0.02882
enh95505     5   71698600   71699600      3       1  150064       1.6774     0.046728
enh95529     5   71853100   71854100      1       1  150064       2.2165      0.01333
enh95558     5   72574800   72575800      3       1  150064       1.7108     0.043559
enh95587     5   73044900   73045900      3       1  150064       1.9262      0.02704
enh95588     5   73081800   73082800      4       2  150064       1.8445     0.032554
enh95631     5   73685400   73686400      3       2  150064       1.7458     0.040425
enh95668     5   74631400   74632400      4       2  150064       1.8005     0.035893
enh95671     5   74731200   74732200      4       2  150064       2.3752    0.0087687
enh95677     5   74814400   74815400      2       1  150064        1.701     0.044474
enh95680     5   74854800   74855800      1       1  150064        2.215      0.01338
enh95681     5   74861600   74862600      3       2  150064       2.2594     0.011928
enh95686     5   74912800   74913800      1       1  150064       2.2603       0.0119
enh95688     5   74919000   74920000      2       1  150064       2.1093      0.01746
enh95690     5   74965000   74966000      3       1  150064        1.976     0.024075
enh95691     5   75011800   75012800      3       2  150064        1.933      0.02662
enh95712     5   75834400   75835400      2       1  150064        2.413    0.0079111
enh95716     5   75857000   75858000      4       2  150064       1.9372     0.026361
enh95752     5   77038900   77039900      3       2  150064       1.7637      0.03889
enh95758     5   77069300   77070300      3       1  150064       1.9461      0.02582
enh95764     5   77539100   77540100      3       2  150064       1.7975      0.03613
enh95765     5   77569000   77570000      2       1  150064       3.5757   0.00017467
enh95766     5   77581800   77582800      8       3  150064       3.9825   3.4093e-05
enh95767     5   77589000   77590000      2       1  150064       3.4068   0.00032863
enh95768     5   77591400   77592400      1       1  150064       2.6042     0.004604
enh95769     5   77654300   77655300      2       1  150064       1.9902     0.023287
enh95770     5   77672700   77673700      2       1  150064         2.23     0.012872
enh95771     5   77778800   77779800      3       1  150064       2.2771     0.011391
enh95773     5   77791500   77792500      1       1  150064       2.0407      0.02064
enh95775     5   77795700   77796700      5       3  150064       2.3757    0.0087571
enh95776     5   77796900   77797900      4       2  150064       2.2196     0.013222
enh95777     5   77800900   77801900      2       1  150064       1.7956     0.036283
enh95783     5   77817100   77818100      2       1  150064       2.8541    0.0021578
enh95805     5   77888500   77889500      2       1  150064       1.9908      0.02325
enh95808     5   77900700   77901700      3       2  150064       1.7102      0.04361
enh95849     5   78316800   78317800      3       1  150064       1.7046     0.044133
enh95851     5   78365800   78366800      5       3  150064       2.2904     0.010999
enh95852     5   78403000   78404000      5       2  150064       2.5311    0.0056854
enh95877     5   79039400   79040400      3       1  150064       1.8009     0.035863
enh95900     5   79490100   79491100      4       2  150064       1.7543     0.039693
enh95904     5   79500100   79501100      4       2  150064        2.179     0.014666
enh95907     5   79508000   79509000      4       2  150064       2.4099    0.0079779
enh95911     5   79516100   79517100      4       2  150064       2.0573     0.019829
enh95964     5   81073800   81074800      4       2  150064       2.2007     0.013878
enh95965     5   81075400   81076400      2       1  150064       1.8606     0.031401
enh95966     5   81078900   81079900      5       3  150064       2.7483     0.002995
enh95969     5   81115100   81116100      3       2  150064       2.4719    0.0067198
enh95974     5   81152700   81153700      4       2  150064       2.9541    0.0015679
enh95982     5   81521000   81522000      1       1  150064       2.6016      0.00464
enh95983     5   81572200   81573200      1       1  150064       2.5124     0.005996
enh95984     5   81574800   81575800      5       2  150064       1.9943     0.023058
enh96007     5   82602000   82603000      3       1  150064       1.8634     0.031205
enh96013     5   85757000   85758000      2       1  150064       1.7085     0.043772
enh96027     5   87563000   87564000      2       1  150064       2.8901    0.0019257
enh96028     5   87565800   87566800      1       1  150064       2.5414      0.00552
enh96030     5   88030200   88031200      3       2  150064       2.6058    0.0045826
enh96035     5   88121000   88122000      1       1  150064       1.8627      0.03125
enh96036     5   88122600   88123600      1       1  150064       3.5875    0.0001669
enh96037     5   88125400   88126400      1       1  150064       2.3685      0.00893
enh96040     5   88136600   88137600      3       2  150064       2.8842    0.0019619
enh96046     5   88238400   88239400      2       1  150064       2.4301    0.0075464
enh96052     5   89352800   89353800      1       1  150064       3.2466    0.0005839
enh96056     5   89734000   89735000      3       1  150064       1.9384      0.02629
enh96058     5   90167300   90168300      1       1  150064       4.3032    8.416e-06
enh96059     5   90168400   90169400      3       2  150064       2.0401     0.020671
enh96062     5   90229200   90230200      4       1  150064       2.2131     0.013446
enh96063     5   90263400   90264400      6       2  150064       2.5983    0.0046839
enh96064     5   90321000   90322000      2       1  150064       1.7269     0.042097
enh96066     5   90348000   90349000      2       1  150064       3.5909   0.00016475
enh96069     5   90390800   90391800      2       1  150064        2.267     0.011696
enh96071     5   90410200   90411200      4       2  150064        2.533    0.0056553
enh96072     5   90415800   90416800      4       2  150064       2.1503     0.015764
enh96073     5   90418300   90419300      4       2  150064       1.8943     0.029091
enh96075     5   90421600   90422600      2       1  150064       1.8781     0.030184
enh96083     5   90485800   90486800      2       1  150064       2.9127    0.0017915
enh96084     5   90507100   90508100      2       1  150064        1.832     0.033476
enh96097     5   90672000   90673000      1       1  150064       2.6307      0.00426
enh96098     5   92413900   92414900      2       1  150064       1.8438     0.032609
[truncated: 967,673 more chars]
