# Supplementary material for: Identifying enhancer properties associated with genetic risk for complex traits using regulome-wide association studies
Source: PLoS Comput Biol. 2022 Sep 7;18(9):e1010430. doi: 10.1371/journal.pcbi.1010430 (PMC9484640; doi:10.1371/journal.pcbi.1010430)
Supplement: S3 Table — Sample names are as described in the ROADMAP epigenomics project integrative analysis portal: https://egg2.wustl.edu/roadmap/web_portal/meta.html. (ZIP) [file pcbi.1010430.s010.zip › supplemental_table3/E025fat_sig_enhancers05.gcov.out]

GENE       CHR      START       STOP  NSNPS  NPARAM       N        ZSTAT            P
enh60393     1     841700     842700      1       1  150064       1.8239      0.03408
enh60394     1     846000     847000      4       1  150064       1.7849     0.037138
enh60416     1    1168700    1169700      3       1  150064       1.9619      0.02489
enh60417     1    1172300    1173300      1       1  150064       2.0969        0.018
enh60455     1    1473400    1474400      1       1  150064       1.6972      0.04483
enh60479     1    1706100    1707100      4       2  150064       2.1726     0.014906
enh60509     1    2063000    2064000      3       2  150064       3.1698   0.00076283
enh60510     1    2065700    2066700      2       1  150064       3.1218   0.00089889
enh60512     1    2071400    2072400      4       2  150064       3.2766    0.0005253
enh60513     1    2101300    2102300      1       1  150064       3.4508    0.0002795
enh60518     1    2126900    2127900      2       1  150064       2.5265    0.0057606
enh60522     1    2137400    2138400      2       1  150064       2.6153    0.0044576
enh60538     1    2211100    2212100      3       1  150064       2.1734     0.014875
enh60544     1    2233200    2234200      2       1  150064        2.019     0.021745
enh60558     1    2383100    2384100      4       2  150064       3.1182    0.0009098
enh60559     1    2390800    2391800      6       2  150064       4.3067   8.2857e-06
enh60567     1    2486300    2487300      1       1  150064       2.5752     0.005009
enh60571     1    2515900    2516900      1       1  150064       3.2766    0.0005254
enh60573     1    2525100    2526100      4       2  150064       2.4895     0.006397
enh60590     1    3120600    3121600      2       1  150064       1.8472     0.032361
enh60591     1    3123600    3124600      3       1  150064       3.2339    0.0006105
enh60592     1    3134100    3135100      4       2  150064       2.8056    0.0025108
enh60644     1    4231000    4232000     10       3  150064       3.1256   0.00088726
enh60678     1    6260200    6261200      1       1  150064       1.7453      0.04047
enh60679     1    6265000    6266000      1       1  150064       2.2842      0.01118
enh60706     1    6521000    6522000      2       1  150064       2.5329    0.0056567
enh60709     1    6552300    6553300      3       1  150064       1.9459     0.025835
enh60710     1    6555300    6556300      3       1  150064       2.1548      0.01559
enh60712     1    6561500    6562500      3       2  150064       1.6621      0.04825
enh60713     1    6566900    6567900      1       1  150064       2.3208      0.01015
enh60714     1    6575500    6576500      1       1  150064       2.1343      0.01641
enh60726     1    6649600    6650600      1       1  150064       2.1607      0.01536
enh60728     1    6658200    6659200      6       3  150064       1.6901     0.045505
enh60730     1    6669200    6670200      2       1  150064       1.8024     0.035742
enh60733     1    6676600    6677600      3       2  150064       2.5424    0.0055047
enh60734     1    6684000    6685000      2       1  150064       2.1264     0.016733
enh60739     1    6759600    6760600      3       1  150064        3.954   3.8435e-05
enh60749     1    6846800    6847800      3       1  150064       1.7795     0.037581
enh60756     1    6862700    6863700      1       1  150064       1.6802      0.04646
enh60771     1    7020100    7021100      1       1  150064       1.9101      0.02806
enh60782     1    7315300    7316300      4       1  150064        1.857     0.031656
enh60858     1    8196500    8197500      3       2  150064         1.91     0.028065
enh60881     1    8372400    8373400      6       2  150064       2.5155    0.0059439
enh60883     1    8377200    8378200      1       1  150064       3.5064    0.0002271
enh60884     1    8378400    8379400      3       1  150064       3.2369   0.00060417
enh60886     1    8403900    8404900      2       1  150064       3.1255   0.00088761
enh60888     1    8412800    8413800      3       2  150064       4.7419   1.0588e-06
enh60889     1    8423300    8424300      5       2  150064       3.9983   3.1898e-05
enh60890     1    8427300    8428300      1       1  150064       2.9348     0.001669
enh60892     1    8429800    8430800      3       1  150064       2.8972    0.0018824
enh60895     1    8439300    8440300      2       1  150064       4.8415   6.4436e-07
enh60896     1    8440500    8441500      1       1  150064       3.7753     7.99e-05
enh60900     1    8447600    8448600      2       1  150064       4.7983    8.002e-07
enh60901     1    8451800    8452800      1       1  150064       5.5087    1.807e-08
enh60903     1    8453800    8454800      1       1  150064       3.7239    9.807e-05
enh60907     1    8466100    8467100      4       2  150064       5.0461   2.2541e-07
enh60908     1    8472800    8473800      2       1  150064       4.9856   3.0891e-07
enh60910     1    8475700    8476700      6       3  150064       5.1497   1.3042e-07
enh60912     1    8484700    8485700      2       1  150064       4.3574   6.5811e-06
enh60913     1    8498600    8499600      1       1  150064        5.656    7.747e-09
enh60915     1    8515900    8516900      2       1  150064       3.2735   0.00053114
enh60917     1    8523900    8524900      5       3  150064       2.7613    0.0028785
enh60918     1    8537000    8538000      2       1  150064       3.2278   0.00062379
enh60920     1    8542900    8543900      2       1  150064       2.1847     0.014455
enh60921     1    8553600    8554600      2       1  150064       4.5165    3.144e-06
enh60922     1    8557000    8558000      2       1  150064       2.8573    0.0021361
enh60923     1    8566800    8567800      3       2  150064       3.5662   0.00018112
enh60924     1    8569200    8570200      2       1  150064       2.9289    0.0017009
enh60929     1    8600600    8601600      2       1  150064       3.9022   4.7664e-05
enh60930     1    8614800    8615800      2       1  150064       3.0698    0.0010711
enh60934     1    8655700    8656700      2       1  150064       2.6443    0.0040927
enh60935     1    8657400    8658400      1       1  150064       3.1292    0.0008763
enh60936     1    8658500    8659500      4       1  150064        3.028    0.0012308
enh60941     1    8691100    8692100      1       1  150064        2.875      0.00202
enh60943     1    8711800    8712800      1       1  150064       2.6695     0.003798
enh60944     1    8719200    8720200      1       1  150064       2.4949       0.0063
enh60947     1    8724200    8725200      2       1  150064       2.1855     0.014428
enh60948     1    8726000    8727000      1       1  150064       2.8965     0.001887
enh60949     1    8727900    8728900      4       2  150064       1.7639     0.038877
enh60955     1    8741100    8742100      2       1  150064         2.38    0.0086572
enh60958     1    8757800    8758800      1       1  150064       2.7985     0.002567
enh60960     1    8771900    8772900      2       1  150064       2.1925     0.014172
enh60964     1    8787800    8788800      3       2  150064       3.4642   0.00026589
enh60966     1    8800000    8801000      1       1  150064       1.7758      0.03788
enh60971     1    8868700    8869700      2       1  150064       2.1269     0.016714
enh60979     1    8917500    8918500      4       1  150064       1.7982     0.036075
enh60981     1    8920200    8921200      1       1  150064       2.2328      0.01278
enh60982     1    8928200    8929200      1       1  150064       1.9841      0.02362
enh60986     1    8943200    8944200      5       2  150064       1.8942     0.029096
enh60988     1    8950700    8951700      4       2  150064       2.6911    0.0035608
enh60989     1    8959600    8960600      3       1  150064       1.6953     0.045007
enh60991     1    8978000    8979000      4       1  150064       2.2139     0.013419
enh60993     1    8999200    9000200      6       3  150064       2.7005    0.0034615
enh60994     1    9001500    9002500      6       3  150064       3.0003    0.0013487
enh61017     1    9221900    9222900      1       1  150064       1.9856      0.02354
enh61043     1    9326400    9327400      4       2  150064       1.9055      0.02836
enh61044     1    9330500    9331500      5       2  150064       2.4049     0.008088
enh61065     1    9409000    9410000      7       3  150064       2.0867     0.018457
enh61133     1    9960300    9961300      1       1  150064       1.9806      0.02382
enh61183     1   10334600   10335600      2       1  150064       1.6833     0.046159
enh61187     1   10346700   10347700      3       1  150064       1.6461     0.049876
enh61190     1   10368000   10369000      3       1  150064       1.7143     0.043237
enh61192     1   10433800   10434800      1       1  150064       1.6958      0.04496
enh61195     1   10448800   10449800      3       2  150064       1.9007     0.028668
enh61238     1   10960700   10961700      2       1  150064       2.4648    0.0068552
enh61265     1   11335400   11336400      1       1  150064       2.0523      0.02007
enh61269     1   11376400   11377400      3       1  150064       2.2901     0.011008
enh61286     1   11851400   11852400      3       2  150064       1.6519     0.049277
enh61290     1   11868300   11869300      6       2  150064       1.7804     0.037507
enh61298     1   11990200   11991200      2       1  150064       1.7587     0.039313
enh61300     1   11997100   11998100      2       1  150064       2.3366    0.0097313
enh61301     1   11998100   11999100      1       1  150064       2.7935     0.002607
enh61302     1   11999000   12000000      5       2  150064       2.1527     0.015672
enh61303     1   12000400   12001400      4       1  150064       2.0448     0.020437
enh61315     1   12107400   12108400      2       1  150064       2.6349    0.0042078
enh61318     1   12127700   12128700      2       1  150064       2.6411    0.0041314
enh61319     1   12135000   12136000      6       2  150064       2.3073      0.01052
enh61400     1   12661300   12662300      1       1  150064       2.1033      0.01772
enh61414     1   12774400   12775400      2       1  150064       1.7815     0.037412
enh61431     1   14035500   14036500      1       1  150064       2.4729     0.006702
enh61436     1   14057300   14058300      3       2  150064       1.7182     0.042885
enh61438     1   14074100   14075100      2       1  150064       1.7549     0.039638
enh61444     1   14091400   14092400      2       1  150064       1.8981     0.028844
enh61470     1   14467400   14468400      4       1  150064       1.7981     0.036079
enh61476     1   14582200   14583200      3       1  150064       2.1735     0.014871
enh61478     1   14585900   14586900      5       2  150064       2.0005     0.022721
enh61495     1   14813000   14814000      4       2  150064       2.0007     0.022715
enh61523     1   15207300   15208300      3       2  150064       1.7042     0.044176
enh61527     1   15252600   15253600      3       1  150064       1.7984     0.036053
enh61638     1   16151900   16152900      8       1  150064        1.908     0.028199
enh61678     1   16345800   16346800      8       3  150064       1.9396     0.026214
enh61679     1   16353100   16354100      4       2  150064       2.2654     0.011743
enh61692     1   16478200   16479200      3       1  150064       1.8023     0.035746
enh61704     1   16536600   16537600      2       1  150064       2.0415     0.020599
enh61705     1   16542000   16543000      5       2  150064       1.9718     0.024318
enh61707     1   16564100   16565100      2       1  150064       2.7283    0.0031827
enh61708     1   16570400   16571400      1       1  150064        2.126      0.01675
enh61712     1   16592500   16593500      3       1  150064       2.1759      0.01478
enh61714     1   16613500   16614500      1       1  150064       2.2454      0.01237
enh61715     1   16619900   16620900      3       2  150064       1.8576     0.031611
enh61717     1   16644300   16645300      4       2  150064        2.379    0.0086791
enh61718     1   16645400   16646400      1       1  150064       2.1746      0.01483
enh61720     1   16650500   16651500      1       1  150064       2.2849      0.01116
enh61722     1   16679400   16680400      1       1  150064       2.0801      0.01876
enh61723     1   16691200   16692200      1       1  150064       2.0558       0.0199
enh61724     1   16692500   16693500      1       1  150064       2.0306      0.02115
enh61727     1   16698500   16699500      2       1  150064       1.7669     0.038622
enh61729     1   16701500   16702500      1       1  150064       1.8357       0.0332
enh61731     1   16703100   16704100      4       1  150064       1.9451     0.025883
enh61732     1   16710900   16711900      3       1  150064       1.7799     0.037547
enh61733     1   16714400   16715400      2       1  150064       1.7653      0.03876
enh61735     1   16720000   16721000      4       2  150064       2.2242     0.013068
enh61736     1   16722300   16723300      5       2  150064       2.0027     0.022605
enh61739     1   16824100   16825100      3       1  150064       1.8836     0.029809
enh61757     1   17288000   17289000      2       1  150064       2.0826     0.018644
enh61761     1   17309500   17310500      3       2  150064       2.2235     0.013092
enh61765     1   17342100   17343100      5       1  150064       2.0792     0.018802
enh61767     1   17371000   17372000      7       3  150064       2.1868      0.01438
enh61768     1   17372400   17373400      5       1  150064       2.2679     0.011669
enh61769     1   17373400   17374400      4       2  150064         2.52    0.0058683
enh61770     1   17377400   17378400      6       2  150064       2.3886    0.0084573
enh61771     1   17386500   17387500      2       1  150064       3.0875    0.0010093
enh61772     1   17390100   17391100      9       3  150064       2.0368     0.020835
enh61792     1   17773900   17774900      3       1  150064       2.6124    0.0044948
enh61845     1   18471100   18472100     11       4  150064       1.6806     0.046422
enh61907     1   19639800   19640800      5       3  150064       1.6512     0.049344
enh61908     1   19640400   19641400      2       1  150064       2.3414    0.0096047
enh61909     1   19641700   19642700      6       2  150064        1.812     0.034996
enh61953     1   19821800   19822800      3       2  150064       2.7838    0.0026861
enh61954     1   19831600   19832600      7       3  150064       1.9153     0.027725
enh61955     1   19835400   19836400      6       2  150064       1.6627     0.048186
enh61974     1   19966500   19967500      2       1  150064       2.1289     0.016633
enh62020     1   20428400   20429400      3       2  150064       1.8742     0.030454
enh62035     1   20651400   20652400      4       2  150064       1.8356     0.033212
enh62039     1   20732300   20733300      5       1  150064       2.2927     0.010932
enh62064     1   21059900   21060900      1       1  150064       2.8655     0.002082
enh62065     1   21064400   21065400      3       2  150064       2.1734     0.014875
enh62066     1   21066000   21067000      5       2  150064       2.6021    0.0046322
enh62067     1   21068700   21069700      1       1  150064       2.5969     0.004704
enh62071     1   21114600   21115600      2       1  150064       2.4415    0.0073133
enh62073     1   21140400   21141400      2       1  150064       2.4046     0.008096
enh62074     1   21156100   21157100      2       1  150064       1.8852     0.029698
enh62076     1   21193800   21194800      2       1  150064       2.7117    0.0033469
enh62077     1   21196200   21197200      2       1  150064       2.4118    0.0079362
enh62081     1   21232900   21233900      2       1  150064       2.4483    0.0071758
enh62084     1   21288700   21289700      2       1  150064       1.7163     0.043052
enh62088     1   21313800   21314800      4       2  150064       2.0886     0.018372
enh62091     1   21339500   21340500      1       1  150064       2.4906     0.006376
enh62092     1   21342400   21343400      3       2  150064       2.9619    0.0015285
enh62093     1   21347300   21348300      1       1  150064       1.8589      0.03152
enh62094     1   21348800   21349800      2       1  150064       2.0738     0.019051
enh62096     1   21361200   21362200      2       1  150064       2.2974     0.010797
enh62097     1   21368600   21369600      4       2  150064       2.2067     0.013668
enh62098     1   21369600   21370600      3       2  150064       1.9724     0.024282
enh62100     1   21376200   21377200      3       1  150064       2.3494     0.009401
enh62101     1   21385300   21386300      4       2  150064       2.3221     0.010114
enh62103     1   21396100   21397100      5       1  150064       2.1112     0.017376
enh62105     1   21402700   21403700      3       1  150064       2.1445     0.015997
enh62106     1   21410000   21411000      3       1  150064       2.2582     0.011965
enh62107     1   21415300   21416300      3       1  150064       2.7029    0.0034372
enh62108     1   21417500   21418500      2       1  150064       2.9799    0.0014419
enh62110     1   21437600   21438600      1       1  150064       2.8777     0.002003
enh62111     1   21438800   21439800      3       1  150064       2.1512     0.015729
enh62116     1   21465800   21466800      1       1  150064       2.4763     0.006638
enh62120     1   21476100   21477100      2       1  150064       3.0777    0.0010431
enh62122     1   21489200   21490200      2       1  150064        2.621    0.0043839
enh62123     1   21491500   21492500      3       2  150064       2.7427    0.0030472
enh62124     1   21497000   21498000      2       1  150064       2.5652    0.0051565
enh62125     1   21497900   21498900      4       2  150064       2.9738    0.0014709
enh62126     1   21499600   21500600      5       3  150064        2.557    0.0052783
enh62128     1   21521100   21522100      1       1  150064       1.7381       0.0411
enh62129     1   21527100   21528100      1       1  150064       1.7521      0.03988
enh62194     1   22029500   22030500      2       1  150064       1.8437     0.032617
enh62195     1   22032300   22033300      3       2  150064        1.769      0.03845
enh62196     1   22085900   22086900      2       1  150064       2.0773     0.018885
enh62197     1   22090900   22091900      3       1  150064        1.892     0.029244
enh62235     1   22356600   22357600      8       2  150064       2.7617    0.0028751
enh62238     1   22374500   22375500      4       2  150064       3.2881   0.00050426
enh62244     1   22398800   22399800      1       1  150064       3.3647    0.0003831
enh62248     1   22433000   22434000      1       1  150064       2.6601     0.003906
enh62252     1   22441500   22442500      4       2  150064       2.9973    0.0013617
enh62255     1   22448700   22449700      7       4  150064       1.7571     0.039447
enh62256     1   22458300   22459300      5       3  150064       2.6627    0.0038753
enh62292     1   23141900   23142900      7       2  150064       2.1036     0.017706
enh62393     1   23912200   23913200      1       1  150064        1.799      0.03601
enh62411     1   24073800   24074800      1       1  150064       2.1532      0.01565
enh62415     1   24106600   24107600      1       1  150064       1.6674      0.04772
enh62445     1   24372700   24373700      3       1  150064       2.5782    0.0049652
enh62471     1   24678200   24679200      1       1  150064       2.2798      0.01131
enh62472     1   24690200   24691200      5       3  150064       1.7211     0.042618
enh62478     1   24717200   24718200      5       2  150064       1.7514     0.039939
enh62479     1   24719700   24720700      2       1  150064       2.3716    0.0088561
enh62484     1   24744500   24745500      2       1  150064       2.1965     0.014027
enh62490     1   24830000   24831000      2       1  150064       1.9913     0.023224
enh62491     1   24867200   24868200      6       2  150064       2.8995    0.0018685
enh62494     1   24926900   24927900      6       2  150064       2.0591     0.019743
enh62496     1   24947700   24948700      3       1  150064       2.2063     0.013682
enh62501     1   24986000   24987000      2       1  150064        1.755     0.039627
enh62503     1   25004700   25005700      1       1  150064        3.688     0.000113
enh62526     1   25079400   25080400      1       1  150064       2.1026      0.01775
enh62569     1   25349000   25350000      3       2  150064        1.841     0.032813
enh62711     1   26699900   26700900      2       1  150064        1.667      0.04776
enh62712     1   26701300   26702300      4       2  150064       2.1344     0.016403
enh62716     1   26712200   26713200      2       1  150064       2.0498      0.02019
enh62722     1   26807300   26808300      4       2  150064       1.6574      0.04872
enh62723     1   26809500   26810500      2       1  150064       1.8289     0.033707
enh62730     1   26881700   26882700      2       1  150064       1.8363     0.033157
enh62740     1   27013900   27014900      2       1  150064        1.933     0.026618
enh62742     1   27027500   27028500      3       1  150064       2.5099    0.0060391
enh62745     1   27033700   27034700      2       1  150064       2.6037    0.0046111
enh62746     1   27039600   27040600      1       1  150064        2.725     0.003215
enh62749     1   27048400   27049400      1       1  150064       2.7248     0.003217
enh62750     1   27052200   27053200      3       1  150064       2.5882    0.0048246
enh62751     1   27056800   27057800      1       1  150064       2.7106     0.003358
enh62754     1   27069800   27070800      2       1  150064       2.0605     0.019674
enh62755     1   27071800   27072800      1       1  150064       2.7083     0.003381
enh62757     1   27079400   27080400      2       1  150064       2.5595    0.0052415
enh62759     1   27094000   27095000      1       1  150064       2.0566      0.01986
enh62767     1   27137500   27138500      2       1  150064        2.016     0.021899
enh62772     1   27157700   27158700      1       1  150064        2.646     0.004073
enh62775     1   27175300   27176300      1       1  150064       2.4217     0.007724
enh62776     1   27179400   27180400      1       1  150064       3.8436    6.061e-05
enh62777     1   27184700   27185700      1       1  150064       1.9879      0.02341
enh62778     1   27187800   27188800      2       1  150064       2.1351     0.016377
enh62779     1   27203900   27204900      1       1  150064       2.0777      0.01887
enh62780     1   27214400   27215400      1       1  150064       2.4794      0.00658
enh62784     1   27247000   27248000      2       1  150064       2.7103    0.0033606
enh62785     1   27249800   27250800      1       1  150064        2.512     0.006003
enh62797     1   27424100   27425100      1       1  150064       1.8901      0.02937
enh62805     1   27449100   27450100      2       1  150064        2.571    0.0050697
enh62828     1   27693800   27694800      1       1  150064       1.8301      0.03362
enh62893     1   27933000   27934000      2       1  150064       1.9507     0.025546
enh62894     1   27947700   27948700      2       1  150064       1.6501     0.049462
enh62895     1   27951200   27952200      1       1  150064       2.1084       0.0175
enh62915     1   28110400   28111400      2       1  150064       2.2493     0.012248
enh62928     1   28263200   28264200     11       2  150064       2.0416     0.020596
enh62951     1   28462500   28463500      1       1  150064       3.7917    7.481e-05
enh62956     1   28499500   28500500      2       1  150064       3.6693   0.00012161
enh62958     1   28523200   28524200      6       4  150064       1.7939     0.036417
enh62959     1   28556900   28557900      4       2  150064       1.8181     0.034526
enh62972     1   28622600   28623600      3       2  150064       2.1398     0.016187
enh62978     1   28700500   28701500      2       1  150064       2.4677    0.0067987
enh62979     1   28718200   28719200      4       1  150064       1.9943     0.023059
enh62980     1   28721400   28722400      5       1  150064       1.7638     0.038882
enh62981     1   28736200   28737200      7       2  150064       2.3137     0.010342
enh62982     1   28743400   28744400      2       1  150064       2.0408     0.020638
enh62984     1   28751700   28752700      1       1  150064       2.1095      0.01745
enh62987     1   28766000   28767000      2       1  150064       1.7025     0.044334
enh62988     1   28774200   28775200      1       1  150064       1.8358      0.03319
enh62990     1   28782100   28783100      2       1  150064       1.8159     0.034693
enh62993     1   28845600   28846600      1       1  150064       2.4689     0.006776
enh62995     1   28904800   28905800      2       1  150064       2.7673    0.0028261
enh62996     1   28916300   28917300      3       1  150064       2.7318    0.0031493
enh63000     1   28966900   28967900      2       1  150064       2.2745     0.011467
enh63001     1   28970700   28971700      1       1  150064       2.3123      0.01038
enh63002     1   28973500   28974500      2       1  150064       2.0484     0.020261
enh63004     1   28990000   28991000      6       3  150064       3.5394    0.0002005
enh63013     1   29080900   29081900      2       1  150064       2.4124    0.0079235
enh63014     1   29082600   29083600      2       1  150064       3.3866   0.00035378
enh63017     1   29116900   29117900      1       1  150064       4.0584     2.47e-05
enh63021     1   29211600   29212600      5       1  150064       2.1952     0.014076
enh63022     1   29219600   29220600      6       2  150064       2.2925     0.010939
enh63025     1   29253300   29254300      3       2  150064       2.9096    0.0018097
enh63029     1   29298900   29299900      2       1  150064       2.8308    0.0023213
enh63031     1   29305400   29306400      1       1  150064       4.1191    1.902e-05
enh63033     1   29337700   29338700      4       2  150064       2.1791     0.014663
enh63034     1   29369800   29370800      2       1  150064        3.021    0.0012595
enh63036     1   29378100   29379100      4       1  150064       3.6749   0.00011897
enh63040     1   29446100   29447100      3       1  150064       3.2265   0.00062646
enh63041     1   29451600   29452600      4       2  150064        3.172   0.00075707
enh63042     1   29460100   29461100      2       1  150064       1.7028     0.044305
enh63043     1   29462600   29463600      5       3  150064       1.8254      0.03397
enh63044     1   29471700   29472700      2       1  150064       2.3739    0.0088008
enh63054     1   29512400   29513400      2       1  150064       2.4132    0.0079063
enh63056     1   29528100   29529100      2       1  150064       2.3593    0.0091552
enh63059     1   29557600   29558600      3       1  150064       2.1232     0.016867
enh63063     1   29572100   29573100      4       2  150064       1.7063     0.043975
enh63065     1   29575700   29576700      3       2  150064       2.6614    0.0038909
enh63068     1   29585300   29586300      2       1  150064       2.6601    0.0039063
enh63069     1   29591100   29592100      1       1  150064       2.7776     0.002738
enh63088     1   30112600   30113600      5       3  150064       1.8202     0.034367
enh63096     1   30446700   30447700      3       2  150064       1.9486     0.025671
enh63097     1   30457200   30458200      2       1  150064       4.2256   1.1917e-05
enh63102     1   30852100   30853100      2       1  150064       2.1618     0.015317
enh63111     1   31141400   31142400      2       1  150064       1.8753     0.030377
enh63112     1   31144500   31145500      7       2  150064       2.0897     0.018321
enh63113     1   31148800   31149800      2       1  150064       1.8099     0.035156
enh63114     1   31153900   31154900      6       2  150064       2.7334    0.0031343
enh63130     1   31274500   31275500      1       1  150064       1.7209      0.04263
enh63131     1   31281400   31282400      1       1  150064        1.797      0.03617
enh63141     1   31350100   31351100      3       2  150064       1.8692     0.030796
enh63190     1   31772200   31773200      7       3  150064       4.1775   1.4739e-05
enh63192     1   31799600   31800600      4       2  150064       3.2139   0.00065476
enh63193     1   31826600   31827600      1       1  150064       3.6317    0.0001408
enh63194     1   31837300   31838300      5       1  150064       3.8463   5.9961e-05
enh63195     1   31841100   31842100      1       1  150064       2.2533      0.01212
enh63196     1   31843700   31844700      1       1  150064        3.082     0.001028
enh63197     1   31844900   31845900      3       2  150064       2.0867     0.018456
enh63198     1   31848600   31849600      2       1  150064       4.2058   1.3006e-05
enh63199     1   31854100   31855100      4       2  150064       4.6026   2.0864e-06
enh63200     1   31866800   31867800      4       1  150064       2.8658    0.0020799
enh63201     1   31869700   31870700      2       1  150064       3.7043   0.00010597
enh63202     1   31872800   31873800      3       1  150064       4.2675   9.8859e-06
enh63203     1   31883500   31884500      4       1  150064       2.6219    0.0043719
enh63205     1   31888300   31889300      2       1  150064        2.709    0.0033745
enh63216     1   32029900   32030900      1       1  150064       2.3782     0.008699
enh63250     1   32230200   32231200      4       2  150064       1.6562     0.048841
enh63261     1   32312000   32313000      2       1  150064        1.935     0.026496
enh63271     1   32398700   32399700      3       2  150064       2.0779     0.018861
enh63310     1   32616200   32617200      1       1  150064       2.0177      0.02181
enh63328     1   32707400   32708400      3       1  150064       1.7063     0.043974
enh63329     1   32712400   32713400      3       1  150064        1.811     0.035071
enh63342     1   32810700   32811700      1       1  150064        2.932     0.001684
enh63382     1   33230300   33231300      2       1  150064       1.6873     0.045769
enh63383     1   33232700   33233700      2       1  150064       2.3703    0.0088876
enh63390     1   33253800   33254800      2       1  150064       2.0322     0.021065
enh63392     1   33256500   33257500      4       2  150064       2.5576    0.0052701
enh63401     1   33337900   33338900      2       1  150064        1.997     0.022915
enh63409     1   33411800   33412800      1       1  150064       2.3553     0.009253
enh63440     1   33593500   33594500      1       1  150064       2.1316      0.01652
enh63443     1   33618500   33619500      2       1  150064       1.9122     0.027923
enh63444     1   33626400   33627400      2       1  150064       1.6613     0.048329
enh63457     1   33724300   33725300      3       2  150064       2.2615     0.011863
enh63460     1   33751900   33752900      5       3  150064       1.7586     0.039324
enh63461     1   33758200   33759200      2       1  150064       1.7152     0.043157
enh63464     1   33766100   33767100      3       2  150064       2.3437    0.0095463
enh63512     1   34175400   34176400      4       2  150064       2.2701     0.011602
enh63549     1   35318200   35319200      4       2  150064       1.8872     0.029566
enh63551     1   35322700   35323700      4       2  150064        1.898     0.028849
enh63562     1   35585600   35586600      2       1  150064       1.7055      0.04405
enh63567     1   35676000   35677000      3       1  150064       3.5077   0.00022599
enh63568     1   35680500   35681500      1       1  150064       1.7739      0.03804
enh63569     1   35686900   35687900      5       2  150064       3.4303    0.0003015
enh63570     1   35688800   35689800      2       1  150064       2.0213     0.021625
enh63601     1   36019300   36020300      1       1  150064       3.5948    0.0001623
enh63608     1   36101600   36102600      1       1  150064       1.7839      0.03722
enh63611     1   36181900   36182900      1       1  150064       3.4063    0.0003292
enh63612     1   36191000   36192000      2       1  150064       3.2608   0.00055552
enh63613     1   36276000   36277000      1       1  150064       1.7772      0.03777
enh63614     1   36316700   36317700      2       1  150064       3.4571   0.00027304
enh63617     1   36391100   36392100      1       1  150064       4.1361    1.766e-05
enh63620     1   36401100   36402100      1       1  150064        3.423    0.0003097
enh63624     1   36564800   36565800      5       2  150064       2.1471     0.015892
enh63625     1   36565700   36566700      2       1  150064       2.0505     0.020156
enh63627     1   36579900   36580900      2       1  150064       2.1271     0.016708
enh63628     1   36581700   36582700      2       1  150064       2.3251     0.010034
enh63630     1   36588800   36589800      2       1  150064       3.7128   0.00010249
enh63632     1   36599800   36600800      3       1  150064       3.6681   0.00012219
enh63633     1   36603200   36604200      1       1  150064       4.0354    2.726e-05
enh63635     1   36606300   36607300      1       1  150064       3.1162     0.000916
enh63637     1   36612600   36613600      2       1  150064       3.3903    0.0003491
enh63642     1   36631600   36632600      2       1  150064       3.9408   4.0604e-05
enh63643     1   36633500   36634500      2       1  150064       3.8296   6.4181e-05
enh63645     1   36637500   36638500      1       1  150064       4.5633    2.518e-06
enh63649     1   36653200   36654200      4       2  150064       2.5472    0.0054291
enh63685     1   36809200   36810200      1       1  150064       1.9367      0.02639
enh63739     1   38271800   38272800      4       2  150064       2.3417     0.009599
enh63742     1   38278800   38279800      1       1  150064       3.2541    0.0005687
enh63748     1   38323000   38324000      1       1  150064       3.1702    0.0007616
enh63749     1   38327800   38328800      1       1  150064        2.751     0.002971
enh63750     1   38330900   38331900      2       1  150064       3.2236   0.00063292
enh63752     1   38369300   38370300      1       1  150064       2.7154      0.00331
enh63757     1   38395900   38396900      2       1  150064       2.9635    0.0015208
enh63764     1   38453400   38454400      1       1  150064        2.104      0.01769
enh63786     1   38757400   38758400      4       2  150064       2.2237     0.013085
enh63787     1   38910100   38911100      6       2  150064       2.8259    0.0023573
enh63797     1   39339900   39340900      5       3  150064       2.0375     0.020801
enh63807     1   39464100   39465100      3       2  150064       1.6504     0.049432
enh63810     1   39493700   39494700      4       2  150064       1.9155     0.027715
enh63812     1   39503600   39504600      4       1  150064       2.0529     0.020042
enh63813     1   39511600   39512600      5       3  150064        2.179     0.014667
enh63815     1   39541900   39542900      2       1  150064       2.9168    0.0017683
enh63822     1   39577800   39578800      2       1  150064       1.8052     0.035521
enh63824     1   39582500   39583500      4       2  150064       1.8098      0.03516
enh63844     1   39644700   39645700      1       1  150064       1.8615      0.03134
enh63846     1   39650600   39651600      1       1  150064       1.7696       0.0384
enh63853     1   39668900   39669900      2       1  150064       1.7404     0.040897
enh63876     1   39859000   39860000      2       1  150064       1.7647     0.038809
enh63877     1   39862100   39863100      2       1  150064       1.6723     0.047237
enh63895     1   39974300   39975300      2       1  150064       1.8254     0.033968
enh63900     1   40090900   40091900      1       1  150064       2.1072      0.01755
enh63966     1   40841900   40842900      4       2  150064       2.1002     0.017855
enh63974     1   40863000   40864000      2       1  150064       2.7706     0.002798
enh63983     1   40973000   40974000      3       2  150064       1.7554     0.039594
enh63985     1   40998200   40999200      3       2  150064       1.9022     0.028572
enh63990     1   41155700   41156700      3       2  150064       2.3236     0.010073
enh63991     1   41159500   41160500      4       2  150064       2.4007     0.008182
enh63992     1   41164700   41165700      3       1  150064        2.891    0.0019199
enh63994     1   41169200   41170200      5       2  150064       2.1253     0.016781
enh63997     1   41178700   41179700      3       2  150064       2.5619    0.0052053
enh64003     1   41205100   41206100      5       3  150064       3.2739   0.00053034
enh64005     1   41215700   41216700      5       3  150064        2.363    0.0090632
enh64006     1   41220600   41221600      3       1  150064       2.2407     0.012522
enh64021     1   41380500   41381500      4       2  150064       1.8882     0.029501
enh64026     1   41407200   41408200      5       3  150064       1.9137     0.027829
enh64033     1   41433200   41434200      8       3  150064       2.6821    0.0036576
enh64037     1   41469200   41470200      5       2  150064       2.2817     0.011254
enh64043     1   41574800   41575800      3       2  150064       2.5747     0.005017
enh64044     1   41588800   41589800      2       1  150064       1.6467     0.049808
enh64045     1   41617800   41618800      3       2  150064        2.078     0.018855
enh64058     1   41853400   41854400      3       1  150064       2.0269     0.021335
enh64061     1   41897300   41898300      6       2  150064       2.0776     0.018874
enh64062     1   41898600   41899600      2       1  150064        2.695    0.0035195
enh64063     1   41908300   41909300      3       1  150064       1.9974     0.022891
enh64067     1   41920500   41921500      2       1  150064       1.6698     0.047481
enh64071     1   41950800   41951800      4       2  150064       3.2566   0.00056377
enh64074     1   41960800   41961800      5       2  150064       3.6371   0.00013785
enh64075     1   41962300   41963300      4       2  150064       3.8047   7.0975e-05
enh64113     1   42249700   42250700      2       1  150064       1.6709     0.047368
enh64205     1   43415100   43416100      7       2  150064       1.9365     0.026402
enh64207     1   43420300   43421300      2       1  150064       2.2412     0.012506
enh64209     1   43432200   43433200      6       3  150064       1.6904     0.045479
enh64221     1   43703800   43704800      1       1  150064       2.0292      0.02122
enh64225     1   43739800   43740800      4       2  150064       1.8094     0.035197
enh64226     1   43760200   43761200      1       1  150064       3.2077     0.000669
enh64227     1   43769200   43770200      2       1  150064       2.6374    0.0041776
enh64228     1   43782700   43783700      1       1  150064          3.2    0.0006871
enh64233     1   43820100   43821100      3       2  150064       3.7626   8.4068e-05
enh64234     1   43826700   43827700      1       1  150064       2.7397     0.003075
enh64235     1   43831000   43832000      2       1  150064       1.9653     0.024692
enh64239     1   43856800   43857800      2       1  150064       3.2894   0.00050194
enh64240     1   43901100   43902100      2       1  150064       3.4636   0.00026649
enh64244     1   43920500   43921500      4       2  150064       4.1611   1.5834e-05
enh64245     1   43930600   43931600      1       1  150064       3.6313     0.000141
enh64246     1   43938200   43939200      1       1  150064       3.0047     0.001329
enh64247     1   43941400   43942400      2       1  150064        3.869   5.4645e-05
enh64248     1   43958400   43959400      3       1  150064       2.1636     0.015246
enh64256     1   44010800   44011800      2       1  150064       3.4093   0.00032567
enh64257     1   44013200   44014200      4       2  150064       2.8549    0.0021527
enh64258     1   44015200   44016200      3       1  150064       2.0885     0.018378
enh64259     1   44015800   44016800      3       1  150064       2.0885     0.018378
enh64260     1   44018200   44019200      1       1  150064       3.1374    0.0008524
enh64261     1   44019900   44020900      1       1  150064       2.9126     0.001792
enh64262     1   44022100   44023100      4       2  150064        2.423    0.0076959
enh64263     1   44024000   44025000      2       1  150064       2.6016    0.0046399
enh64266     1   44038200   44039200      2       1  150064       2.3046     0.010596
enh64267     1   44047500   44048500      5       2  150064       2.8226    0.0023819
enh64268     1   44053000   44054000      2       1  150064       1.9244     0.027151
enh64269     1   44071000   44072000      4       2  150064       4.0893   2.1635e-05
enh64271     1   44114000   44115000      4       2  150064       4.5272    2.988e-06
enh64272     1   44117800   44118800      4       2  150064       3.8625    5.612e-05
enh64274     1   44131400   44132400      2       1  150064         2.51    0.0060361
enh64275     1   44132400   44133400      3       2  150064       3.6565   0.00012786
enh64276     1   44133800   44134800      2       1  150064       2.6264    0.0043152
enh64277     1   44134500   44135500      1       1  150064       1.9677      0.02455
enh64281     1   44152500   44153500      2       1  150064       3.0038    0.0013331
enh64282     1   44154100   44155100      1       1  150064       3.5304    0.0002075
enh64283     1   44155200   44156200      1       1  150064       3.3162    0.0004562
enh64285     1   44170700   44171700      2       1  150064       2.8891     0.001932
enh64288     1   44181400   44182400      2       1  150064       3.3199   0.00045018
enh64289     1   44182600   44183600      1       1  150064       3.2761    0.0005262
enh64291     1   44185200   44186200      3       2  150064       3.4994   0.00023311
enh64292     1   44186100   44187100      4       2  150064       5.1809   1.1041e-07
enh64293     1   44226200   44227200      2       1  150064       2.8904    0.0019235
enh64294     1   44228600   44229600      1       1  150064       3.2448    0.0005877
enh64295     1   44239600   44240600      2       1  150064       2.7456    0.0030204
enh64296     1   44241700   44242700      2       1  150064       2.4065    0.0080536
enh64297     1   44246800   44247800      1       1  150064       2.9904     0.001393
enh64298     1   44248900   44249900      3       2  150064       3.7981   7.2899e-05
enh64299     1   44252000   44253000      3       2  150064       1.9596     0.025019
enh64304     1   44301100   44302100      1       1  150064       2.9436     0.001622
enh64306     1   44318900   44319900      3       1  150064       3.9946   3.2404e-05
enh64308     1   44326500   44327500      4       2  150064       2.9253    0.0017207
enh64310     1   44333600   44334600      2       1  150064       2.8449    0.0022214
enh64312     1   44344500   44345500      2       1  150064       3.9801   3.4443e-05
enh64314     1   44378000   44379000      3       2  150064       2.5971    0.0047002
enh64316     1   44387100   44388100      3       2  150064       1.9916     0.023209
enh64318     1   44399700   44400700      2       1  150064       2.9643    0.0015167
enh64319     1   44402200   44403200      4       2  150064        2.011      0.02216
enh64320     1   44410800   44411800      2       1  150064       2.5119    0.0060045
enh64321     1   44417000   44418000      1       1  150064       3.1562    0.0007992
enh64323     1   44439200   44440200      3       2  150064       3.1146   0.00092101
enh64324     1   44442400   44443400      2       1  150064        3.126   0.00088601
enh64325     1   44446400   44447400      4       2  150064       1.9799      0.02386
enh64327     1   44456000   44457000      1       1  150064       2.0898      0.01832
enh64342     1   44573500   44574500      7       3  150064       1.9387     0.026266
enh64345     1   44677700   44678700      1       1  150064       2.7892     0.002642
enh64347     1   44685900   44686900      2       1  150064       2.0377     0.020791
enh64350     1   44705100   44706100      2       1  150064       2.2454      0.01237
enh64363     1   45019300   45020300      2       1  150064        1.649     0.049575
enh64574     1   47640300   47641300      4       2  150064       1.8457     0.032464
enh64609     1   48223600   48224600      2       1  150064       1.8118     0.035009
enh64612     1   48257500   48258500      1       1  150064       2.4101     0.007973
enh64621     1   48399900   48400900      5       2  150064       1.7379     0.041113
enh64639     1   48527000   48528000      3       2  150064       1.6655     0.047904
enh64663     1   49334400   49335400      5       2  150064       2.2171     0.013308
enh64666     1   49344600   49345600      1       1  150064       1.6698      0.04748
enh64668     1   49396900   49397900      5       3  150064        2.105     0.017646
enh64671     1   49432200   49433200      3       1  150064        2.727     0.003196
enh64672     1   49525700   49526700      1       1  150064       2.1738      0.01486
enh64674     1   49571600   49572600      1       1  150064       3.0436     0.001169
enh64677     1   50673300   50674300      3       2  150064       1.8745     0.030433
enh64685     1   50916200   50917200      2       1  150064       2.2303     0.012864
enh64699     1   51345400   51346400      3       2  150064       1.6532     0.049144
enh64704     1   51440000   51441000      2       1  150064       1.9673     0.024574
enh64713     1   51633300   51634300      3       2  150064        2.129     0.016628
enh64714     1   51633800   51634800      4       2  150064       2.0552     0.019928
enh64730     1   51761600   51762600      4       2  150064       1.7318     0.041651
enh64756     1   51985700   51986700      4       2  150064       1.6839     0.046102
enh64903     1   53589500   53590500      4       1  150064        1.777     0.037787
enh64909     1   53641600   53642600      4       2  150064       1.9399     0.026196
enh64914     1   53660400   53661400      3       2  150064       3.1648   0.00077584
enh64915     1   53664800   53665800      3       1  150064       2.6439    0.0040979
enh64917     1   53672500   53673500      1       1  150064       2.2112      0.01351
enh64919     1   53684200   53685200      2       1  150064       2.1388     0.016228
enh64921     1   53711800   53712800      1       1  150064       3.3865    0.0003539
enh64923     1   53723100   53724100      3       1  150064       2.5478    0.0054205
enh64924     1   53758400   53759400      1       1  150064       1.8966      0.02894
enh64925     1   53760300   53761300      4       2  150064       3.3613   0.00038792
enh64932     1   53857400   53858400      3       2  150064        1.751      0.03997
enh64938     1   53907600   53908600      4       2  150064       2.0994     0.017891
enh64984     1   54437100   54438100      1       1  150064       2.2144       0.0134
enh64997     1   54667600   54668600      4       2  150064       2.4067    0.0080495
enh64998     1   54685500   54686500      5       2  150064       1.8345     0.033287
enh64999     1   54694000   54695000      6       2  150064       1.7397     0.040955
enh65021     1   54801400   54802400      2       1  150064       1.6758     0.046885
enh65028     1   54849900   54850900      2       1  150064       1.8796     0.030079
enh65029     1   54851000   54852000      4       1  150064       1.9154     0.027719
enh65063     1   55327200   55328200      8       3  150064       1.7632     0.038936
enh65098     1   55673100   55674100      3       1  150064       1.6451     0.049979
enh65133     1   56001800   56002800      6       3  150064       1.9712     0.024351
enh65137     1   56038300   56039300      5       3  150064       1.8783     0.030168
enh65138     1   56041100   56042100      4       2  150064       1.8826     0.029874
enh65139     1   56046300   56047300      5       2  150064       2.4073    0.0080365
enh65163     1   56206900   56207900      1       1  150064       1.7343      0.04143
enh65218     1   56752400   56753400      5       3  150064       2.5163    0.0059296
enh65279     1   57176200   57177200      1       1  150064       1.7957      0.03627
enh65286     1   57286200   57287200      6       2  150064       2.0605     0.019677
enh65304     1   57598000   57599000      1       1  150064       2.0425      0.02055
enh65318     1   58874900   58875900      5       2  150064       1.6609     0.048363
enh65366     1   59344900   59345900      1       1  150064       1.7333      0.04152
enh65413     1   59617600   59618600      3       2  150064       2.1496     0.015795
enh65414     1   59620800   59621800      3       2  150064        1.712     0.043445
enh65415     1   59629200   59630200      9       1  150064       1.6788     0.046596
enh65416     1   59635200   59636200      9       3  150064       2.2814     0.011263
enh65419     1   59645300   59646300      4       2  150064       2.6023    0.0046299
enh65482     1   60195500   60196500      6       2  150064       1.8358     0.033191
enh65484     1   60203800   60204800      5       3  150064       2.3562    0.0092322
enh65488     1   60224000   60225000      2       1  150064       2.2913     0.010974
enh65498     1   60451800   60452800      4       2  150064       1.7871     0.036963
enh65505     1   60625500   60626500      2       1  150064        2.299     0.010753
enh65507     1   60637000   60638000      2       1  150064       2.6792    0.0036897
enh65508     1   60693100   60694100      2       1  150064       2.2664     0.011715
enh65514     1   60893200   60894200      6       3  150064       1.6846     0.046035
enh65517     1   60954000   60955000      3       2  150064       1.6601     0.048449
enh65519     1   61062400   61063400      5       2  150064       3.7122   0.00010274
enh65520     1   61087000   61088000      3       1  150064       3.5103   0.00022377
enh65523     1   61340500   61341500      3       2  150064        1.782     0.037372
enh65526     1   61387400   61388400      1       1  150064        1.861      0.03137
enh65528     1   61401500   61402500      2       1  150064       1.7825     0.037332
enh65534     1   61456300   61457300      2       1  150064       1.8544      0.03184
enh65564     1   61698200   61699200      4       1  150064       1.7794     0.037585
enh65567     1   61709700   61710700      2       1  150064       2.0865     0.018466
enh65583     1   61809400   61810400      1       1  150064       2.4528     0.007087
enh65585     1   61859000   61860000      5       3  150064       1.9565     0.025203
enh65590     1   61946900   61947900      2       1  150064       2.2598     0.011916
enh65591     1   61957100   61958100      4       2  150064       1.6611     0.048342
enh65592     1   62035800   62036800      2       1  150064       2.0876     0.018417
enh65593     1   62056500   62057500      3       2  150064       2.3996    0.0082072
enh65594     1   62070200   62071200      2       1  150064       1.9246     0.027137
enh65611     1   62353100   62354100      2       1  150064        2.495    0.0062981
enh65652     1   63216400   63217400      2       1  150064       2.1677      0.01509
enh65656     1   63477600   63478600      9       2  150064       3.2375   0.00060281
enh65750     1   64504600   64505600      1       1  150064       2.6022     0.004631
enh65795     1   64947700   64948700      1       1  150064       1.7013      0.04444
enh65823     1   65355400   65356400      1       1  150064       3.6018     0.000158
enh65824     1   65358600   65359600      5       3  150064       1.8816     0.029944
enh65825     1   65360200   65361200      3       1  150064       1.8943     0.029093
enh65832     1   65376800   65377800      3       1  150064       2.6756    0.0037299
enh65834     1   65379400   65380400      3       2  150064       2.9212    0.0017436
enh65838     1   65389300   65390300      1       1  150064       2.8907     0.001922
enh65840     1   65397600   65398600      2       1  150064       2.5747    0.0050159
enh65847     1   65421000   65422000      7       3  150064       2.3126     0.010373
enh65848     1   65422500   65423500      4       2  150064       2.8282    0.0023408
enh65849     1   65427800   65428800      5       2  150064       2.9459    0.0016099
enh65850     1   65429000   65430000      7       4  150064       1.8366     0.033137
enh65852     1   65435000   65436000      3       2  150064       2.1865      0.01439
enh65862     1   65513700   65514700      1       1  150064       2.1301      0.01658
enh65863     1   65525400   65526400      2       1  150064       2.2948     0.010872
enh65865     1   65529400   65530400      3       2  150064       1.7161     0.043068
enh65869     1   65579700   65580700      3       1  150064        2.237     0.012642
enh65870     1   65606900   65607900      3       2  150064       2.2135     0.013432
enh65876     1   65641600   65642600      3       2  150064       2.0039     0.022542
enh65877     1   65646400   65647400      4       1  150064        2.168     0.015081
enh65878     1   65655300   65656300      3       1  150064       1.9476     0.025732
enh65879     1   65661700   65662700      4       2  150064       2.3708    0.0088749
enh65904     1   65932800   65933800      8       3  150064       1.8564     0.031702
enh65911     1   65992000   65993000      2       1  150064       1.8752     0.030382
enh65916     1   66153300   66154300      5       2  150064       2.7778    0.0027366
enh65921     1   66227200   66228200      1       1  150064       1.9384      0.02629
enh65926     1   66279000   66280000      2       1  150064       2.1222     0.016911
enh65932     1   66346000   66347000      2       1  150064       2.4342    0.0074619
enh65935     1   66357700   66358700      1       1  150064       3.6582     0.000127
enh65936     1   66362100   66363100      3       2  150064       2.1505     0.015759
enh65938     1   66370100   66371100      2       1  150064       1.9366     0.026395
enh65941     1   66414800   66415800      4       2  150064        3.095   0.00098423
enh65942     1   66418300   66419300      2       1  150064       2.4171    0.0078227
enh65944     1   66425000   66426000      3       1  150064       1.6949     0.045047
enh65945     1   66444700   66445700      1       1  150064       2.6173     0.004432
enh65947     1   66477900   66478900      3       2  150064        2.579    0.0049537
enh65948     1   66508800   66509800      6       2  150064       2.8333    0.0023033
enh65965     1   66732400   66733400      1       1  150064       2.7441     0.003034
enh65966     1   66735900   66736900      5       2  150064       2.5562    0.0052916
enh65967     1   66738000   66739000      3       1  150064       2.4017    0.0081602
enh65968     1   66740300   66741300      2       1  150064       2.2364     0.012662
enh65969     1   66744200   66745200      2       1  150064       2.1222     0.016911
enh65972     1   66765500   66766500      5       1  150064       2.1653     0.015182
enh65973     1   66767100   66768100      3       1  150064        2.034     0.020978
enh65993     1   66878200   66879200      1       1  150064       2.5143     0.005964
enh65995     1   66902900   66903900      6       3  150064       2.0401     0.020669
enh65998     1   66931600   66932600      1       1  150064       2.0875      0.01842
enh66035     1   67198200   67199200      3       2  150064       2.0004      0.02273
enh66066     1   67801100   67802100      4       1  150064       1.9692     0.024467
enh66074     1   67847900   67848900      5       1  150064       1.8577     0.031607
enh66076     1   67859200   67860200      2       1  150064       2.2355     0.012693
enh66077     1   67869400   67870400      3       1  150064       1.7825     0.037338
enh66090     1   68001700   68002700      4       2  150064        1.869      0.03081
enh66100     1   68077000   68078000      3       2  150064        2.535    0.0056228
enh66101     1   68078300   68079300      2       1  150064       1.6808     0.046401
enh66104     1   68083300   68084300      5       2  150064        2.693    0.0035411
enh66105     1   68084900   68085900      3       1  150064       2.7008    0.0034582
enh66113     1   68148200   68149200      3       1  150064         1.99     0.023296
enh66114     1   68154700   68155700      5       2  150064       2.4228    0.0077013
enh66115     1   68166300   68167300      4       2  150064       1.9657     0.024668
enh66119     1   68174700   68175700      2       1  150064       1.8513     0.032063
enh66127     1   68188900   68189900      1       1  150064       1.9403      0.02617
enh66136     1   68221200   68222200      1       1  150064       2.4668     0.006817
enh66149     1   68260400   68261400      3       1  150064       3.3003   0.00048284
enh66151     1   68270300   68271300      2       1  150064       2.3914    0.0083922
enh66153     1   68278900   68279900      4       2  150064       1.9067     0.028279
enh66154     1   68280700   68281700      3       2  150064       3.1099   0.00093561
enh66157     1   68295100   68296100      1       1  150064       2.0562      0.01988
enh66158     1   68303000   68304000      3       1  150064       3.9633    3.696e-05
enh66164     1   68354700   68355700      4       2  150064       2.0839     0.018586
enh66165     1   68363100   68364100      7       2  150064       2.7614    0.0028773
enh66169     1   68407300   68408300      2       1  150064       1.7686      0.03848
enh66171     1   68417500   68418500      1       1  150064       2.5187      0.00589
enh66175     1   68444800   68445800      1       1  150064       1.6489      0.04958
enh66234     1   69656500   69657500      1       1  150064       2.2445       0.0124
enh66238     1   69887000   69888000      6       2  150064       1.6514     0.049328
enh66249     1   70448500   70449500      2       1  150064       1.8532     0.031928
enh66250     1   70456800   70457800      2       1  150064       2.4572    0.0070016
enh66251     1   70459500   70460500      8       1  150064        2.583    0.0048966
enh66267     1   70792700   70793700      1       1  150064       2.5499     0.005388
enh66282     1   71244200   71245200      1       1  150064       1.9312      0.02673
enh66289     1   71356700   71357700      5       2  150064       1.8694      0.03078
enh66290     1   71381200   71382200      3       2  150064       2.5371    0.0055886
enh66293     1   71414000   71415000      3       2  150064       2.4537    0.0070691
enh66294     1   71480800   71481800      3       2  150064        2.175     0.014817
enh66301     1   71529000   71530000      1       1  150064       1.9719      0.02431
enh66303     1   71541500   71542500      1       1  150064       1.7288      0.04192
enh66310     1   71759700   71760700      1       1  150064       1.8652      0.03108
enh66317     1   71816600   71817600      4       2  150064       2.3039     0.010614
enh66325     1   72026400   72027400      1       1  150064       1.8824      0.02989
enh66332     1   72123800   72124800      3       2  150064       2.5052    0.0061187
enh66333     1   72132500   72133500      2       1  150064       3.4153   0.00031857
enh66377     1   73292400   73293400      5       2  150064       5.2742   6.6676e-08
enh66380     1   73361600   73362600      3       1  150064        4.743   1.0531e-06
enh66381     1   73531200   73532200      4       2  150064       4.0126   3.0031e-05
enh66382     1   73626600   73627600      6       1  150064       4.7481   1.0267e-06
enh66383     1   73627700   73628700      5       1  150064       4.8242   7.0279e-07
enh66384     1   74058900   74059900      3       1  150064       2.6569    0.0039432
enh66443     1   77464000   77465000      6       3  150064       2.0772     0.018891
enh66474     1   77939100   77940100      5       2  150064       2.0154     0.021929
enh66482     1   78011300   78012300      2       1  150064       2.2619     0.011851
enh66509     1   78323800   78324800      2       1  150064        1.828     0.033775
enh66525     1   78452100   78453100      5       3  150064       1.7154      0.04314
enh66526     1   78465500   78466500      1       1  150064       1.7875      0.03693
enh66532     1   78524300   78525300      1       1  150064       1.9996      0.02277
enh66534     1   78536000   78537000      3       2  150064       1.8044     0.035584
enh66543     1   78561600   78562600      2       1  150064       1.7587     0.039313
enh66600     1   79143600   79144600      5       2  150064       1.7011     0.044466
enh66602     1   79156800   79157800      1       1  150064       1.8475      0.03234
enh66603     1   79169500   79170500      9       4  150064       1.6495     0.049524
enh66604     1   79181000   79182000      8       2  150064       2.1437     0.016028
enh66605     1   79188200   79189200     12       3  150064       3.0871    0.0010107
enh66606     1   79290500   79291500      1       1  150064       2.5697     0.005089
enh66614     1   79375600   79376600      3       1  150064       2.6058    0.0045829
enh66619     1   79472400   79473400      3       2  150064       2.0681     0.019315
enh66641     1   79830200   79831200      1       1  150064       2.7567     0.002919
enh66642     1   79839000   79840000      3       1  150064       2.6758     0.003727
enh66665     1   81592400   81593400      5       2  150064        2.013     0.022059
enh66666     1   81608300   81609300      6       2  150064       1.6471      0.04977
enh66687     1   82125700   82126700      5       2  150064        1.654     0.049062
enh66690     1   82136000   82137000      3       2  150064       2.0532     0.020027
enh66691     1   82144500   82145500      1       1  150064        2.316      0.01028
enh66692     1   82146900   82147900      4       2  150064       1.8182     0.034516
enh66693     1   82154400   82155400      3       2  150064        1.988     0.023403
enh66694     1   82156000   82157000      4       1  150064        2.139     0.016219
enh66697     1   82164600   82165600      4       2  150064       2.7781    0.0027337
enh66699     1   82169500   82170500      4       2  150064       2.8812    0.0019809
enh66700     1   82172400   82173400      8       3  150064        3.243   0.00059129
enh66701     1   82182400   82183400      3       2  150064       2.0123     0.022096
enh66778     1   83922600   83923600      4       2  150064       1.9544     0.025329
enh66780     1   83968000   83969000      2       1  150064       1.7714     0.038245
enh66782     1   83975000   83976000      3       2  150064       1.7552     0.039611
enh66790     1   84155400   84156400      4       2  150064       1.9433     0.025992
enh66791     1   84157600   84158600      3       2  150064       2.2405     0.012529
enh66796     1   84268100   84269100      3       2  150064       3.6801   0.00011655
enh66797     1   84281000   84282000      3       1  150064       2.2669     0.011699
enh66798     1   84284300   84285300      2       1  150064       3.7057   0.00010539
enh66799     1   84288000   84289000      3       1  150064       3.6855   0.00011415
enh66801     1   84310900   84311900      2       1  150064       2.1457     0.015948
enh66806     1   84394300   84395300      2       1  150064       1.8242     0.034061
enh66811     1   84541800   84542800      1       1  150064       1.8123      0.03497
enh66819     1   84611700   84612700      2       1  150064       1.9793     0.023889
enh66821     1   84621700   84622700      2       1  150064       2.1147     0.017226
enh66843     1   84967000   84968000      2       1  150064       1.9051     0.028385
enh66870     1   85218700   85219700      4       1  150064        1.818     0.034532
enh66879     1   85316900   85317900      5       2  150064        1.781     0.037452
enh66880     1   85320000   85321000      2       1  150064       1.8872     0.029564
enh66881     1   85348700   85349700      3       2  150064       1.9429     0.026014
enh66883     1   85378800   85379800      4       1  150064       1.8566     0.031685
enh66904     1   85710200   85711200      4       2  150064       1.7827     0.037317
enh66907     1   85722000   85723000      2       1  150064       2.5448    0.0054666
enh66919     1   85779600   85780600      2       1  150064        2.087     0.018442
enh66920     1   85783200   85784200      1       1  150064       2.1437      0.01603
enh66921     1   85784800   85785800      5       2  150064       1.7059     0.044009
enh66930     1   85807600   85808600      3       2  150064       2.3851    0.0085377
enh66931     1   85821000   85822000      1       1  150064       2.1111      0.01738
enh66936     1   85845000   85846000      5       2  150064       2.2581     0.011969
enh66937     1   85849600   85850600      2       1  150064       1.9121     0.027929
enh66940     1   85863800   85864800      4       2  150064       2.0858     0.018498
enh66942     1   85872400   85873400      1       1  150064       2.0853      0.01852
enh66943     1   85877500   85878500      1       1  150064       2.0809      0.01872
enh66944     1   85879500   85880500      4       2  150064       2.1097     0.017444
enh66947     1   85892700   85893700      2       1  150064       1.8308     0.033566
enh66950     1   85906200   85907200      3       1  150064       1.7187     0.042831
enh66951     1   85909800   85910800      4       2  150064       1.9564     0.025208
enh66953     1   85914700   85915700      8       3  150064       2.0648     0.019472
enh66954     1   85916600   85917600      1       1  150064       2.6717     0.003773
enh66956     1   85920100   85921100      8       4  150064       2.3765    0.0087378
enh66957     1   85926200   85927200      5       2  150064       2.5868    0.0048438
enh67013     1   86534200   86535200      3       1  150064       1.7232      0.04243
enh67014     1   86603000   86604000      4       2  150064       1.7676     0.038566
enh67120     1   87927900   87928900      5       2  150064        1.923      0.02724
enh67121     1   87929400   87930400      4       2  150064       2.0591     0.019742
enh67127     1   88123800   88124800      3       2  150064       1.6752      0.04695
enh67158     1   88640900   88641900      4       1  150064       1.9237     0.027195
enh67161     1   88749700   88750700      3       2  150064        2.231     0.012839
enh67238     1   90125700   90126700      2       1  150064        2.303     0.010639
enh67240     1   90184800   90185800      1       1  150064       1.6991      0.04465
enh67241     1   90186600   90187600      1       1  150064       1.9352      0.02648
enh67244     1   90204500   90205500      1       1  150064       1.7364      0.04125
enh67251     1   90274300   90275300      1       1  150064       2.1419       0.0161
enh67256     1   90312400   90313400      2       1  150064       2.7441    0.0030334
enh67272     1   90445800   90446800      4       2  150064       1.8077     0.035326
enh67279     1   90798200   90799200      5       2  150064       1.7196     0.042756
enh67287     1   91388500   91389500      1       1  150064       2.1654      0.01518
enh67288     1   91391200   91392200      2       1  150064       2.1155     0.017195
enh67289     1   91422600   91423600      1       1  150064       2.0218       0.0216
enh67292     1   91439600   91440600      1       1  150064       2.1706      0.01498
enh67297     1   91483200   91484200      1       1  150064       2.3451      0.00951
enh67298     1   91488000   91489000      3       1  150064       2.4412    0.0073191
enh67332     1   92116800   92117800      2       1  150064       1.8662     0.031005
enh67367     1   92240700   92241700      6       3  150064       2.1539     0.015625
enh67368     1   92242800   92243800      5       2  150064       2.3494     0.009401
enh67369     1   92243500   92244500      4       2  150064       1.9909     0.023247
enh67370     1   92245300   92246300      3       1  150064       1.9233     0.027223
enh67371     1   92246800   92247800      5       2  150064       1.9426     0.026034
enh67408     1   92341200   92342200      1       1  150064       1.7956      0.03628
enh67431     1   92766000   92767000      4       2  150064       3.0186    0.0012699
enh67433     1   92780800   92781800      1       1  150064       1.7483      0.04021
enh67435     1   92967600   92968600      2       1  150064       2.4631    0.0068867
enh67436     1   92969300   92970300      1       1  150064       2.0413      0.02061
enh67437     1   93002800   93003800      2       1  150064        2.821    0.0023936
enh67439     1   93045300   93046300      4       1  150064       2.0394     0.020706
enh67441     1   93166300   93167300      2       1  150064       1.7533     0.039776
enh67459     1   93324600   93325600      1       1  150064        1.779      0.03762
enh67463     1   93381900   93382900      1       1  150064       1.7669      0.03862
enh67464     1   93386600   93387600      2       1  150064       1.6894     0.045572
enh67467     1   93395100   93396100      1       1  150064       1.6959      0.04495
enh67468     1   93400700   93401700      3       1  150064        1.798     0.036085
enh67469     1   93405300   93406300      1       1  150064       1.7733      0.03809
enh67470     1   93416200   93417200      2       1  150064        1.846     0.032449
enh67471     1   93423800   93424800      1       1  150064       1.7987      0.03603
enh67473     1   93438000   93439000      1       1  150064       1.6825      0.04624
enh67478     1   93480800   93481800      2       1  150064       2.0899     0.018312
enh67520     1   94051100   94052100      5       2  150064       1.7339     0.041472
enh67593     1   94527400   94528400      2       1  150064       1.8181     0.034526
enh67595     1   94531800   94532800      3       2  150064       1.7213     0.042595
enh67596     1   94533600   94534600      2       1  150064       1.6821     0.046279
enh67715     1   95403000   95404000      3       2  150064       1.8982     0.028837
enh67716     1   95412400   95413400      4       2  150064       1.7282     0.041977
enh67724     1   95447700   95448700      1       1  150064       1.8509      0.03209
enh67725     1   95448700   95449700      3       2  150064        1.731     0.041722
enh67734     1   95500100   95501100      2       1  150064       2.2198     0.013215
enh67735     1   95506800   95507800      3       1  150064       2.1884     0.014321
enh67736     1   95509100   95510100      7       3  150064       1.7139     0.043272
enh67738     1   95533000   95534000      2       1  150064       2.3733    0.0088161
enh67740     1   95551900   95552900      5       3  150064       2.5276    0.0057422
enh67741     1   95553400   95554400      4       1  150064       2.1442      0.01601
enh67744     1   95662900   95663900      1       1  150064       2.2038      0.01377
enh67746     1   95692500   95693500      3       2  150064       1.7099     0.043638
enh67750     1   95774000   95775000      5       2  150064       2.7526    0.0029562
enh67762     1   96699800   96700800      4       2  150064       3.4521   0.00027816
enh67763     1   96719400   96720400      2       1  150064       3.5302   0.00020764
enh67765     1   96772100   96773100      5       2  150064       3.0973   0.00097654
enh67766     1   96774900   96775900      6       3  150064       2.3639    0.0090412
enh67767     1   96778400   96779400      2       1  150064       2.0762      0.01894
enh67768     1   96782900   96783900      2       1  150064       2.3588    0.0091661
enh67770     1   96835700   96836700      4       1  150064       2.8846    0.0019595
enh67772     1   96853900   96854900      5       2  150064       2.0425     0.020553
enh67773     1   96881700   96882700      4       2  150064       2.8778    0.0020024
enh67778     1   96939100   96940100      3       1  150064       2.4664    0.0068233
enh67779     1   96953200   96954200      1       1  150064       2.9066     0.001827
enh67781     1   96991000   96992000      3       2  150064       2.6653    0.0038464
enh67786     1   97063500   97064500      1       1  150064       2.7308     0.003159
enh67788     1   97125800   97126800      4       2  150064       3.8793   5.2376e-05
enh67790     1   97176400   97177400      6       2  150064       3.3423   0.00041548
enh67791     1   97189500   97190500      5       2  150064       3.8273   6.4774e-05
enh67792     1   97195800   97196800      5       2  150064       2.9647    0.0015149
enh67793     1   97197000   97198000      1       1  150064       2.5088     0.006057
enh67794     1   97205400   97206400      5       1  150064       2.4433    0.0072767
enh67796     1   97214900   97215900      2       1  150064       3.1726   0.00075543
enh67797     1   97229600   97230600      2       1  150064       3.0763    0.0010478
enh67824     1   97658000   97659000      1       1  150064       3.7842    7.709e-05
enh67825     1   97669800   97670800      4       2  150064       3.4601   0.00027003
enh67827     1   97711200   97712200      2       1  150064       2.1219     0.016922
enh67829     1   97717200   97718200      6       2  150064       2.5427    0.0054998
enh67830     1   97737200   97738200      5       2  150064       3.2498   0.00057741
enh67832     1   97798000   97799000      6       3  150064       2.5548    0.0053124
enh67833     1   97799900   97800900      2       1  150064        3.376    0.0003677
enh67834     1   97802500   97803500      9       3  150064       1.8443     0.032572
enh67835     1   97806500   97807500      5       2  150064       2.7562    0.0029238
enh67837     1   97829800   97830800      4       2  150064       3.7752    7.995e-05
enh67838     1   97844600   97845600      4       2  150064        4.412    5.121e-06
enh67839     1   97849500   97850500      6       2  150064       4.5736   2.3972e-06
enh67840     1   97877600   97878600      5       2  150064       4.6292    1.835e-06
enh67846     1   98113200   98114200      1       1  150064       4.2566    1.038e-05
enh67847     1   98115700   98116700      1       1  150064       2.1995      0.01392
enh67848     1   98117400   98118400      1       1  150064       2.2185      0.01326
enh67849     1   98186400   98187400      1       1  150064       2.3469     0.009464
enh67851     1   98211100   98212100      4       2  150064       4.0101   3.0346e-05
enh67852     1   98224000   98225000      1       1  150064       2.9854     0.001416
enh67857     1   98271400   98272400      1       1  150064       2.9651     0.001513
enh67858     1   98279400   98280400      1       1  150064       3.1926    0.0007051
enh67859     1   98297800   98298800      1       1  150064       6.5127     3.69e-11
enh67860     1   98315200   98316200      1       1  150064       6.4331    6.251e-11
enh67861     1   98359100   98360100      3       1  150064       5.5964   1.0941e-08
enh67863     1   98365600   98366600      2       1  150064       2.4364     0.007418
enh67866     1   98375800   98376800      4       2  150064       6.1589   3.6635e-10
enh67867     1   98376600   98377600      1       1  150064       6.0414    7.639e-10
enh67868     1   98382000   98383000      3       1  150064       5.9479    1.358e-09
enh67871     1   98403900   98404900      2       1  150064       6.2799   1.6941e-10
enh67873     1   98409200   98410200      5       2  150064       6.3305   1.2217e-10
enh67875     1   98464500   98465500      2       1  150064       1.9696     0.024443
enh67878     1   98474100   98475100      1       1  150064       7.5737    1.814e-14
enh67879     1   98492700   98493700      4       2  150064       6.8075   4.9656e-12
enh67881     1   98500100   98501100      6       2  150064       2.6906    0.0035661
enh67882     1   98508400   98509400      4       1  150064       3.1878   0.00071676
enh67883     1   98517800   98518800      1       1  150064       2.4732     0.006695
enh67884     1   98519900   98520900      2       1  150064       6.4074   7.4018e-11
enh67885     1   98533200   98534200      4       2  150064       5.4242   2.9106e-08
enh67886     1   98543100   98544100      2       1  150064       2.3932    0.0083511
enh67887     1   98543700   98544700      3       1  150064       2.6716    0.0037747
enh67889     1   98568900   98569900      2       1  150064       2.8528    0.0021665
enh67893     1   98667100   98668100      2       1  150064       3.0613    0.0011018
enh67895     1   98676200   98677200      2       1  150064       3.4448   0.00028573
enh67905     1   98863600   98864600      1       1  150064       3.2254     0.000629
enh67906     1   98864400   98865400      1       1  150064       3.1699    0.0007624
enh67907     1   98871000   98872000      4       1  150064       3.0149    0.0012854
enh67908     1   98933000   98934000      1       1  150064       1.7209      0.04263
enh67913     1   99137300   99138300      3       1  150064       1.8356     0.033209
enh67916     1   99168400   99169400      2       1  150064       2.2069      0.01366
enh67922     1   99385600   99386600      3       1  150064        1.685     0.045992
enh67933     1   99733300   99734300      4       2  150064       1.8045     0.035575
enh67954     1  100101400  100102400      5       3  150064       2.4815    0.0065412
enh67955     1  100108300  100109300      4       1  150064        2.903    0.0018478
enh68039     1  101195400  101196400      2       1  150064       2.2625     0.011834
enh68040     1  101200800  101201800      1       1  150064       1.7563      0.03952
enh68044     1  101260400  101261400      5       1  150064       1.6481      0.04967
enh68046     1  101275500  101276500      6       2  150064       3.1033   0.00095683
enh68049     1  101326900  101327900      3       1  150064       1.8631     0.031225
enh68050     1  101331200  101332200      2       1  150064       3.2501   0.00057676
enh68074     1  101655500  101656500      9       3  150064       1.9609     0.024943
enh68075     1  101656000  101657000      9       3  150064       2.0093     0.022253
enh68089     1  101949800  101950800      5       3  150064       2.0943     0.018117
enh68094     1  103303000  103304000      1       1  150064       2.7945     0.002599
enh68096     1  103323800  103324800      7       2  150064       1.7399     0.040941
enh68098     1  103357500  103358500      5       3  150064       2.3166     0.010264
enh68099     1  103362600  103363600      6       3  150064       2.8787    0.0019965
enh68100     1  103385100  103386100      5       2  150064       2.7532    0.0029507
enh68106     1  103636200  103637200      4       2  150064       1.7249      0.04227
enh68109     1  103662600  103663600      2       1  150064       2.1055     0.017624
enh68150     1  107618800  107619800      2       1  150064       2.6095    0.0045338
enh68206     1  108692300  108693300      2       1  150064       2.5442    0.0054765
enh68207     1  108733200  108734200      2       1  150064       2.9407    0.0016371
enh68208     1  108736500  108737500      4       1  150064       2.5108    0.0060226
enh68209     1  108739700  108740700      4       1  150064       2.9234    0.0017312
enh68336     1  110178500  110179500      3       2  150064       1.7713     0.038254
enh68354     1  110357900  110358900      2       1  150064        1.885     0.029718
enh68369     1  110438100  110439100      5       2  150064       1.9161     0.027674
enh68384     1  110530100  110531100      1       1  150064       2.2206      0.01319
enh68385     1  110530900  110531900      1       1  150064       2.2206      0.01319
enh68398     1  110599100  110600100      1       1  150064       2.2328      0.01278
enh68408     1  110745600  110746600      1       1  150064       2.2414       0.0125
enh68412     1  110824100  110825100      1       1  150064       2.5302       0.0057
enh68415     1  110851200  110852200      6       3  150064       1.8731     0.030529
enh68418     1  110892900  110893900      2       1  150064       2.1775     0.014723
enh68420     1  110917600  110918600      2       1  150064       2.1916     0.014204
enh68422     1  110925600  110926600      4       2  150064         2.06     0.019699
enh68423     1  110926600  110927600      2       1  150064       1.8599     0.031452
enh68435     1  111019300  111020300      2       1  150064        2.358    0.0091872
enh68444     1  111323000  111324000      4       2  150064       2.3344    0.0097885
enh68482     1  111994400  111995400      2       1  150064       2.2203     0.013199
enh68498     1  112116800  112117800      2       1  150064       1.9223     0.027281
enh68499     1  112134200  112135200      3       2  150064       2.8477     0.002202
enh68501     1  112139800  112140800      2       1  150064       1.7785     0.037657
enh68502     1  112147900  112148900      3       2  150064       1.9887     0.023367
enh68505     1  112164500  112165500      7       4  150064       2.0755     0.018972
enh68507     1  112171300  112172300      2       1  150064       1.9574     0.025151
enh68509     1  112202700  112203700      4       2  150064       2.3038     0.010617
enh68523     1  112273500  112274500      2       1  150064       1.8118     0.035012
enh68536     1  112447100  112448100      3       1  150064       2.1347     0.016393
enh68537     1  112462500  112463500      3       1  150064       2.4432    0.0072786
enh68538     1  112490700  112491700      5       2  150064       1.6947     0.045069
enh68539     1  112494700  112495700      1       1  150064       2.2682      0.01166
enh68540     1  112553600  112554600      3       2  150064       1.6589     0.048566
enh68552     1  112935000  112936000      3       1  150064       1.6799     0.046484
enh68553     1  112941000  112942000      3       1  150064        2.166     0.015157
enh68554     1  112941800  112942800      3       1  150064        2.087     0.018442
enh68555     1  112944000  112945000      2       1  150064       2.2625     0.011834
enh68556     1  112947400  112948400      4       1  150064       2.2473     0.012312
enh68558     1  112980600  112981600      3       2  150064       2.2217     0.013152
enh68559     1  112986000  112987000      1       1  150064        2.518     0.005902
enh68560     1  112986600  112987600      3       1  150064       2.3955       0.0083
enh68561     1  112988200  112989200      2       1  150064        2.242     0.012479
enh68562     1  112993600  112994600      2       1  150064        2.373    0.0088219
enh68565     1  113007200  113008200      1       1  150064       2.0222      0.02158
enh68567     1  113055300  113056300      1       1  150064       3.8697    5.448e-05
enh68572     1  113079300  113080300      1       1  150064       3.4164    0.0003173
enh68575     1  113099900  113100900      2       1  150064       3.0521    0.0011361
enh68576     1  113117900  113118900      2       1  150064       3.0798    0.0010357
enh68577     1  113122400  113123400      5       3  150064       3.0505    0.0011423
enh68579     1  113153800  113154800      5       2  150064       3.9085   4.6441e-05
enh68580     1  113154400  113155400      2       1  150064       2.2911     0.010979
enh68585     1  113174700  113175700      1       1  150064       3.2443    0.0005886
enh68588     1  113181600  113182600      1       1  150064       3.5841    0.0001691
enh68590     1  113215400  113216400      4       2  150064       4.0198   2.9123e-05
enh68591     1  113218600  113219600      2       1  150064       2.7755    0.0027562
enh68592     1  113241600  113242600      2       1  150064       2.5326    0.0056605
enh68593     1  113245700  113246700      3       2  150064       2.5743    0.0050224
enh68633     1  113676400  113677400      1       1  150064       1.8829      0.02986
enh68634     1  113682700  113683700      1       1  150064       1.6575      0.04871
enh68637     1  113765800  113766800      4       2  150064       1.7006     0.044507
enh68714     1  114852800  114853800      6       3  150064       2.4105    0.0079656
enh68715     1  114853600  114854600      4       2  150064       2.1796     0.014643
enh68716     1  114857500  114858500      4       2  150064       2.0638     0.019521
enh68719     1  114865200  114866200      5       3  150064       1.7824     0.037341
enh68724     1  114997400  114998400      2       1  150064       1.9568     0.025187
enh68725     1  115000400  115001400      2       1  150064       2.0958     0.018052
enh68729     1  115032600  115033600      6       2  150064       2.1326     0.016481
enh68732     1  115049900  115050900      1       1  150064       2.5298     0.005706
enh68743     1  115262400  115263400      2       1  150064       3.8555   5.7739e-05
enh68744     1  115266100  115267100      1       1  150064       2.3715     0.008859
enh68745     1  115287800  115288800      3       2  150064       2.3344    0.0097876
enh68746     1  115294500  115295500      2       1  150064       2.6518    0.0040031
enh68747     1  115321000  115322000      1       1  150064       1.8218      0.03424
enh68749     1  115443900  115444900      1       1  150064       3.1404    0.0008435
enh68752     1  115599300  115600300      2       1  150064       1.9302     0.026792
enh68753     1  115604900  115605900      2       1  150064       2.1718     0.014936
enh68754     1  115610600  115611600      3       2  150064       1.8631     0.031224
enh68755     1  115617400  115618400      5       2  150064       1.9037     0.028477
enh68756     1  115627500  115628500      3       2  150064         3.46   0.00027013
enh68758     1  115640800  115641800      3       2  150064        1.736     0.041281
enh68759     1  115642600  115643600      6       2  150064       3.8735   5.3648e-05
enh68762     1  115677300  115678300      3       2  150064       3.7006   0.00010755
enh68765     1  115684200  115685200      1       1  150064       1.7678      0.03855
enh68766     1  115700800  115701800      3       2  150064       1.8733     0.030511
enh68767     1  115711200  115712200      2       1  150064       2.1667     0.015129
enh68768     1  115722700  115723700      6       3  150064       2.0027     0.022603
enh68770     1  115732800  115733800      5       2  150064       2.1064     0.017586
enh68774     1  115758200  115759200      3       1  150064       1.8061     0.035448
enh68776     1  115762600  115763600      4       2  150064       2.1372      0.01629
enh68778     1  115772800  115773800      2       1  150064       3.0474     0.001154
enh68780     1  115794100  115795100      4       2  150064       3.1966   0.00069522
enh68782     1  115805100  115806100      7       3  150064       2.7459    0.0030177
enh68791     1  115856000  115857000      4       2  150064       2.7734    0.0027737
enh68792     1  115864500  115865500      2       1  150064        3.164   0.00077795
enh68796     1  115890700  115891700      2       1  150064       1.6831     0.046173
enh68797     1  115906700  115907700      6       2  150064       2.6484    0.0040439
enh68799     1  115919800  115920800      4       2  150064       2.5725     0.005048
enh68800     1  115924600  115925600      4       2  150064       2.4726    0.0067069
enh68803     1  115954500  115955500      2       1  150064       2.2094     0.013575
enh68805     1  115971200  115972200      4       2  150064       2.7826     0.002696
enh68822     1  116189100  116190100      2       1  150064       1.9397     0.026207
enh68857     1  116831800  116832800      1       1  150064        2.152       0.0157
enh68895     1  117305500  117306500      2       1  150064       2.5856    0.0048606
enh68897     1  117320100  117321100      2       1  150064       2.8327    0.0023078
enh68898     1  117362700  117363700      3       1  150064       3.3363   0.00042444
enh68899     1  117367400  117368400      2       1  150064       3.8933   4.9437e-05
enh68914     1  117514500  117515500      3       2  150064       1.9822     0.023729
enh68917     1  117550500  117551500      4       2  150064        2.573    0.0050416
enh68928     1  117689600  117690600      7       1  150064        1.791     0.036649
enh68938     1  117935200  117936200      3       1  150064       1.7762     0.037847
enh68947     1  118083400  118084400      5       2  150064       1.9427     0.026028
enh68957     1  118229200  118230200      2       1  150064       1.7018     0.044394
enh68990     1  118677400  118678400      1       1  150064       2.0744      0.01902
enh68992     1  118687100  118688100      1       1  150064       2.1447      0.01599
enh68998     1  118752100  118753100      6       2  150064       2.2722     0.011538
enh69059     1  119845800  119846800      1       1  150064       1.9403      0.02617
enh69338     1  145587900  145588900      3       1  150064       1.9471     0.025762
enh69342     1  145630200  145631200      2       1  150064       1.6689      0.04757
enh69357     1  145727400  145728400      1       1  150064        1.699      0.04466
enh69359     1  146501400  146502400      8       3  150064       1.9308     0.026756
enh69361     1  146628600  146629600      2       1  150064        2.514    0.0059678
enh69362     1  146637400  146638400      2       1  150064       1.7438     0.040594
enh69363     1  146638700  146639700      4       1  150064       2.0033     0.022571
enh69366     1  146649600  146650600      7       2  150064       2.1739     0.014857
enh69367     1  146654600  146655600      9       3  150064       2.0723     0.019121
enh69368     1  146713000  146714000      2       1  150064       3.1524   0.00080975
enh69369     1  146716600  146717600      7       2  150064       2.3656    0.0090009
enh69370     1  146718400  146719400      4       2  150064       1.9228     0.027254
enh69374     1  146745900  146746900      4       2  150064       2.7407    0.0030651
enh69380     1  146976700  146977700      3       2  150064       2.4113    0.0079485
enh69397     1  147224800  147225800      2       1  150064       1.8651     0.031084
enh69429     1  149889400  149890400      1       1  150064       1.7202       0.0427
enh69445     1  149984100  149985100      2       1  150064       1.9331     0.026611
enh69447     1  149992900  149993900      1       1  150064       2.0556      0.01991
enh69448     1  150022100  150023100      1       1  150064         5.25    7.606e-08
enh69450     1  150036900  150037900      1       1  150064       5.5334     1.57e-08
enh69451     1  150055800  150056800      1       1  150064       5.6017    1.061e-08
enh69453     1  150126500  150127500      1       1  150064       2.7587     0.002902
enh69454     1  150128900  150129900      1       1  150064       5.5996    1.074e-08
enh69455     1  150132300  150133300      3       1  150064       5.2023   9.8397e-08
enh69458     1  150158000  150159000      3       2  150064       4.7642   9.4794e-07
enh69459     1  150159600  150160600      1       1  150064       5.4736    2.205e-08
enh69460     1  150165300  150166300      3       1  150064       1.9888     0.023361
enh69461     1  150185000  150186000      3       2  150064       4.6806   1.4303e-06
enh69463     1  150209000  150210000      2       1  150064       1.9992     0.022793
enh69464     1  150229100  150230100      1       1  150064        2.696     0.003509
enh69465     1  150241800  150242800      3       1  150064       4.9797   3.1842e-07
enh69467     1  150245900  150246900      1       1  150064        5.069        2e-07
enh69470     1  150267200  150268200      2       1  150064       1.9883     0.023391
enh69471     1  150334800  150335800      5       2  150064       4.6395   1.7465e-06
enh69472     1  150339600  150340600      2       1  150064       1.7546     0.039661
enh69474     1  150347700  150348700      1       1  150064       2.0361      0.02087
enh69475     1  150356000  150357000      2       1  150064       3.9827   3.4068e-05
enh69476     1  150359300  150360300      2       1  150064       4.2877   9.0281e-06
enh69477     1  150361700  150362700      3       2  150064       4.0914   2.1441e-05
enh69479     1  150382100  150383100      2       1  150064       3.9829   3.4041e-05
enh69483     1  150460600  150461600      3       1  150064       4.5462   2.7315e-06
enh69484     1  150479700  150480700      5       2  150064       1.8588      0.03153
enh69485     1  150482100  150483100      3       2  150064       4.0632   2.4203e-05
enh69487     1  150486800  150487800      2       1  150064       4.1525   1.6446e-05
enh69488     1  150488800  150489800      2       1  150064       4.4767   3.7907e-06
enh69492     1  150507000  150508000      2       1  150064       4.9187   4.3563e-07
enh69494     1  150510100  150511100      5       2  150064       3.2311   0.00061661
enh69500     1  150536600  150537600      2       1  150064        2.174     0.014852
enh69504     1  150552800  150553800      1       1  150064       1.7288      0.04192
enh69509     1  150582400  150583400      2       1  150064        2.453    0.0070833
enh69512     1  150586600  150587600      7       3  150064       2.0873     0.018433
enh69513     1  150587200  150588200      3       2  150064       2.6146    0.0044666
enh69519     1  150738200  150739200      6       2  150064       1.6908     0.045442
enh69522     1  150775900  150776900      1       1  150064        5.028    2.478e-07
enh69543     1  150951000  150952000      3       1  150064       2.2704     0.011591
enh69547     1  150968300  150969300      4       2  150064       3.5626   0.00018362
enh69557     1  151037300  151038300      3       2  150064       2.5984    0.0046832
enh69558     1  151041600  151042600      3       2  150064       3.2928   0.00049598
enh69559     1  151069600  151070600      3       2  150064       2.5844    0.0048774
enh69577     1  151228200  151229200      2       1  150064       3.4523   0.00027791
enh69592     1  151374100  151375100      1       1  150064       3.3183    0.0004528
enh69593     1  151388600  151389600      2       1  150064       3.0277    0.0012323
enh69594     1  151407000  151408000      1       1  150064       2.8154     0.002436
enh69596     1  151412800  151413800      3       2  150064       2.7539    0.0029447
enh69597     1  151416400  151417400      2       1  150064       2.1019      0.01778
enh69600     1  151427900  151428900      1       1  150064       3.2691    0.0005394
enh69602     1  151444900  151445900      1       1  150064       2.5897     0.004803
enh69653     1  151887300  151888300      1       1  150064       1.6659      0.04787
enh69681     1  152157300  152158300      2       1  150064       1.8032     0.035677
enh69688     1  152414800  152415800      8       2  150064       2.0014     0.022674
enh69713     1  153498000  153499000      1       1  150064       2.0546      0.01996
enh69747     1  153635500  153636500      2       1  150064       1.8781     0.030183
enh69748     1  153641100  153642100      2       1  150064       1.6588     0.048581
enh69751     1  153669500  153670500      1       1  150064       2.0054      0.02246
enh69755     1  153702800  153703800      2       1  150064       1.9206     0.027394
enh69758     1  153713600  153714600      2       1  150064       2.2117     0.013492
enh69768     1  153761500  153762500      1       1  150064       2.5081     0.006069
enh69771     1  153814200  153815200      1       1  150064       3.6578    0.0001272
enh69772     1  153816000  153817000      4       2  150064       2.3847    0.0085454
enh69773     1  153838500  153839500      1       1  150064       2.2649      0.01176
enh69774     1  153852600  153853600      2       1  150064       3.3154   0.00045762
enh69776     1  153859600  153860600      4       2  150064       2.9433    0.0016238
enh69778     1  153868800  153869800      1       1  150064       2.1646      0.01521
enh69779     1  153876700  153877700      1       1  150064       3.5105    0.0002236
enh69781     1  153896400  153897400      2       1  150064        2.061     0.019652
enh69782     1  153901100  153902100      3       1  150064       2.0779      0.01886
enh69783     1  153916600  153917600      3       2  150064        2.213     0.013448
enh69785     1  153931400  153932400      5       3  150064       2.2696     0.011615
enh69786     1  153933500  153934500      2       1  150064       2.7014    0.0034523
enh69788     1  153941100  153942100      2       1  150064       2.3994    0.0082099
enh69792     1  153966100  153967100      5       3  150064       3.4392   0.00029167
enh69793     1  153973800  153974800      1       1  150064       2.0022      0.02263
enh69795     1  153986400  153987400      2       1  150064       2.1044     0.017673
enh69798     1  154123400  154124400      1       1  150064       2.2337      0.01275
enh69799     1  154127000  154128000      4       2  150064       1.9295     0.026836
enh69803     1  154148800  154149800      4       2  150064        2.879    0.0019948
enh69804     1  154152800  154153800      1       1  150064       2.3617     0.009096
enh69814     1  154236000  154237000      2       1  150064       2.1608     0.015357
enh69815     1  154243400  154244400      1       1  150064       1.8912       0.0293
enh69817     1  154278300  154279300      3       2  150064       1.7729     0.038123
enh69818     1  154279700  154280700      3       2  150064       2.6657    0.0038414
enh69821     1  154305900  154306900      1       1  150064       1.8576      0.03161
enh69823     1  154324200  154325200      4       2  150064       2.4754    0.0066543
enh69825     1  154358800  154359800      2       1  150064       2.2642     0.011781
enh69832     1  154395200  154396200      4       2  150064       2.0719     0.019139
enh69836     1  154414900  154415900      4       2  150064       2.9218    0.0017402
enh69837     1  154418000  154419000      4       1  150064       2.4225    0.0077068
enh69838     1  154420500  154421500      1       1  150064       2.5172     0.005914
enh69840     1  154426100  154427100      4       2  150064        2.106     0.017602
enh69844     1  154451800  154452800      1       1  150064        1.801      0.03585
enh69847     1  154525600  154526600      2       1  150064       1.8993     0.028763
enh69848     1  154528000  154529000      2       1  150064       2.1382     0.016251
enh69851     1  154571300  154572300      2       1  150064       1.6811     0.046373
enh69853     1  154581800  154582800      2       1  150064       1.6851      0.04598
enh69854     1  154596400  154597400      2       1  150064       1.9355     0.026463
enh69867     1  154833900  154834900      6       3  150064       3.2291   0.00062093
enh69869     1  154868000  154869000      3       2  150064       3.6365   0.00013818
enh69870     1  154897700  154898700      1       1  150064       2.2952      0.01086
enh69873     1  154910800  154911800      5       1  150064       3.6992   0.00010816
enh69874     1  154912700  154913700      6       2  150064       3.9132   4.5548e-05
enh69875     1  154915400  154916400      3       1  150064       3.7877   7.6028e-05
enh69877     1  154926600  154927600      1       1  150064       2.0764      0.01893
enh69890     1  154979400  154980400      4       2  150064       1.6482     0.049652
enh69891     1  154983300  154984300      2       1  150064       1.9929     0.023135
enh69893     1  154988800  154989800      2       1  150064       1.7026     0.044321
enh69894     1  154990900  154991900      1       1  150064       2.3559      0.00924
enh69896     1  155017100  155018100      2       1  150064       2.4019    0.0081556
enh69900     1  155042400  155043400      3       1  150064       3.1173   0.00091248
enh69901     1  155043800  155044800      2       1  150064       2.7308    0.0031594
enh69916     1  155175700  155176700      1       1  150064       1.7265      0.04213
enh69918     1  155189300  155190300      2       1  150064       2.2491     0.012254
enh69924     1  155214800  155215800      1       1  150064       2.2046      0.01374
enh69927     1  155229600  155230600      3       1  150064       2.0072     0.022363
enh69928     1  155240600  155241600      2       1  150064       2.3411     0.009613
enh69930     1  155248000  155249000      2       1  150064       2.2396     0.012558
enh69931     1  155275000  155276000      3       1  150064       2.4548    0.0070485
enh69932     1  155277200  155278200      2       1  150064       2.5297     0.005708
enh69933     1  155281000  155282000      1       1  150064       1.8809      0.02999
enh69934     1  155289000  155290000      1       1  150064       2.5137     0.005974
enh69939     1  155433200  155434200      1       1  150064        2.346     0.009487
enh69941     1  155436900  155437900      2       1  150064       1.7855      0.03709
enh69947     1  155477000  155478000      2       1  150064       2.2419     0.012485
enh69956     1  155505600  155506600      1       1  150064        2.431     0.007528
enh69967     1  155618200  155619200      2       1  150064       1.8937     0.029134
enh69973     1  155667700  155668700      2       1  150064       1.8094     0.035194
enh69975     1  155675600  155676600      1       1  150064        3.092     0.000994
enh69983     1  155827500  155828500      1       1  150064       2.1047      0.01766
enh69985     1  155843400  155844400      2       1  150064       1.9611     0.024934
enh69988     1  155861800  155862800      2       1  150064       1.9774     0.024001
enh69990     1  155867800  155868800      1       1  150064       1.9426      0.02603
enh69991     1  155878900  155879900      1       1  150064       1.9714      0.02434
enh69993     1  155898800  155899800      1       1  150064       3.3529    0.0003998
enh69994     1  155899600  155900600      2       1  150064       1.7528     0.039814
enh69996     1  155910600  155911600      1       1  150064       1.8582      0.03157
enh69998     1  155914400  155915400      2       1  150064        1.843     0.032664
enh70000     1  155929800  155930800      1       1  150064       1.8863      0.02963
enh70003     1  155941600  155942600      1       1  150064        2.449     0.007163
enh70004     1  155943300  155944300      1       1  150064        2.173      0.01489
enh70006     1  155959000  155960000      1       1  150064       2.1154       0.0172
enh70007     1  155960500  155961500      1       1  150064       2.0103       0.0222
enh70009     1  155974400  155975400      3       2  150064       3.7577   8.5757e-05
enh70017     1  156049700  156050700      1       1  150064       2.4265     0.007623
enh70023     1  156070400  156071400      1       1  150064       1.9914      0.02322
enh70026     1  156082500  156083500      3       1  150064       1.8479     0.032306
enh70027     1  156100400  156101400      5       1  150064       1.6464     0.049836
enh70030     1  156109600  156110600      4       2  150064       1.7656     0.038731
enh70033     1  156120600  156121600      3       2  150064       2.1271     0.016705
enh70037     1  156133700  156134700      1       1  150064       3.0204     0.001262
enh70087     1  156627200  156628200      2       1  150064        1.661     0.048354
enh70103     1  156709000  156710000      3       2  150064        1.714     0.043261
enh70104     1  156711500  156712500      4       2  150064       2.4346    0.0074544
enh70108     1  156725000  156726000      4       2  150064       1.9132     0.027864
enh70119     1  156771300  156772300      2       1  150064       1.7927     0.036514
enh70175     1  157961200  157962200      4       1  150064       1.7179      0.04291
enh70222     1  159072700  159073700      1       1  150064       1.9721       0.0243
enh70224     1  159083800  159084800      2       1  150064       2.6704    0.0037886
enh70225     1  159091400  159092400      1       1  150064        2.568     0.005115
enh70230     1  159564200  159565200      2       1  150064       2.9841    0.0014223
enh70255     1  159888400  159889400      1       1  150064       1.8152      0.03475
enh70260     1  159965800  159966800      1       1  150064       2.1487      0.01583
enh70262     1  159988400  159989400      5       1  150064       1.9862     0.023507
enh70263     1  159993600  159994600      3       1  150064       2.0628     0.019566
enh70268     1  160069000  160070000      1       1  150064       2.4918     0.006355
enh70284     1  160162400  160163400      4       2  150064       1.6516     0.049309
enh70285     1  160163000  160164000      4       2  150064       2.5539    0.0053259
enh70286     1  160173900  160174900      1       1  150064       3.0586     0.001112
enh70287     1  160180000  160181000      1       1  150064       2.8535     0.002162
enh70291     1  160214900  160215900      4       2  150064        2.822    0.0023865
enh70299     1  160232800  160233800      2       1  150064       2.3101     0.010442
enh70300     1  160246900  160247900      2       1  150064        2.593    0.0047573
enh70301     1  160251700  160252700      2       1  150064       3.3796   0.00036291
enh70302     1  160262300  160263300      3       1  150064       3.0995   0.00096939
enh70303     1  160278000  160279000      1       1  150064        3.005     0.001328
enh70306     1  160309000  160310000      4       1  150064       2.9413     0.001634
enh70307     1  160314300  160315300      1       1  150064       2.4281     0.007589
enh70308     1  160326500  160327500      1       1  150064       2.7714     0.002791
enh70309     1  160329200  160330200      1       1  150064       2.7642     0.002853
enh70311     1  160345700  160346700      5       2  150064       2.9387    0.0016479
enh70358     1  161186100  161187100      3       2  150064       2.0847     0.018546
enh70376     1  161482200  161483200      1       1  150064       2.1487      0.01583
enh70426     1  161989900  161990900      2       1  150064       1.9721       0.0243
enh70434     1  162176700  162177700      3       2  150064       2.0176     0.021818
enh70435     1  162178300  162179300      5       2  150064       2.0715     0.019154
enh70492     1  162664400  162665400      3       2  150064       2.5303    0.0056977
enh70530     1  162954200  162955200      2       1  150064       2.6337    0.0042235
enh70531     1  162957200  162958200      2       1  150064       2.0317      0.02109
enh70538     1  163037600  163038600      1       1  150064        2.323      0.01009
enh70545     1  163131800  163132800      4       2  150064       2.8066    0.0025034
enh70546     1  163133300  163134300      3       2  150064       3.2014   0.00068387
enh70548     1  163139400  163140400      4       2  150064       2.0779     0.018861
enh70556     1  163219500  163220500      8       3  150064       2.6233    0.0043539
enh70560     1  163277200  163278200      4       2  150064       2.0914     0.018244
enh70562     1  163289800  163290800      2       1  150064       1.8664     0.030993
enh70566     1  163643400  163644400      1       1  150064        2.801     0.002547
enh70567     1  163789400  163790400      6       2  150064       2.4247    0.0076603
enh70568     1  163793100  163794100      3       1  150064       2.8249    0.0023646
enh70569     1  163812600  163813600      8       2  150064       2.6068    0.0045701
enh70632     1  164743500  164744500      4       2  150064       1.7874     0.036938
enh70634     1  164755200  164756200      2       1  150064       2.3773      0.00872
enh70636     1  164763400  164764400      2       1  150064       1.8374     0.033078
enh70654     1  165570100  165571100      6       2  150064        1.822      0.03423
enh70655     1  165598600  165599600      8       2  150064       1.8212     0.034289
enh70670     1  165721200  165722200      4       2  150064       2.4999    0.0062122
enh70671     1  165724300  165725300      2       1  150064       2.1669      0.01512
enh70674     1  165739600  165740600      3       2  150064       2.0393     0.020712
enh70680     1  165810800  165811800      4       2  150064       2.0894     0.018337
enh70681     1  165812100  165813100      4       2  150064       1.8804     0.030028
enh70682     1  165820100  165821100      2       1  150064       1.7741      0.03802
enh70683     1  165821800  165822800      2       1  150064       2.2491     0.012252
enh70684     1  165825800  165826800      3       1  150064       2.9248    0.0017234
enh70703     1  166814000  166815000      1       1  150064       2.2021      0.01383
enh70704     1  166831100  166832100      5       2  150064       2.5525    0.0053482
enh70707     1  166843500  166844500      2       1  150064       3.4847   0.00024635
enh70716     1  167188000  167189000      1       1  150064       2.7692      0.00281
enh70724     1  167240800  167241800      3       1  150064       2.1164     0.017156
enh70807     1  168053900  168054900      1       1  150064       2.2271      0.01297
enh70832     1  168356800  168357800      3       2  150064       2.2573     0.011995
enh70838     1  168408900  168409900      2       1  150064       2.0125     0.022083
enh70889     1  169088600  169089600      3       1  150064       2.6968     0.003501
enh70890     1  169098200  169099200      8       4  150064       1.7935     0.036444
enh70901     1  169295800  169296800      8       4  150064       1.6893     0.045585
enh70924     1  169714500  169715500      1       1  150064       2.2949      0.01087
enh70932     1  169847800  169848800      4       2  150064       1.8119     0.035003
enh70934     1  169857200  169858200      2       1  150064        2.076     0.018947
enh70937     1  169875900  169876900      4       1  150064       1.6889     0.045621
enh70947     1  169970200  169971200      5       2  150064       2.0004     0.022728
enh70949     1  170001100  170002100      3       1  150064       1.6688     0.047576
enh71093     1  171404400  171405400      7       3  150064       1.7251     0.042258
enh71096     1  171426600  171427600      3       1  150064       2.8778    0.0020023
enh71097     1  171437000  171438000      3       1  150064       1.8908     0.029328
enh71107     1  171564300  171565300      2       1  150064       2.0335     0.021002
enh71108     1  171566100  171567100      3       2  150064       2.3031     0.010636
enh71121     1  171736000  171737000      5       2  150064       2.6692    0.0038013
enh71124     1  171756900  171757900      5       2  150064       1.7928     0.036503
enh71125     1  171758400  171759400      3       1  150064       2.2668     0.011701
enh71127     1  171763700  171764700      3       1  150064       2.1179     0.017092
enh71128     1  171769600  171770600      3       1  150064       2.1251     0.016787
enh71133     1  171868100  171869100      4       2  150064       1.6615     0.048307
enh71148     1  172215900  172216900      3       1  150064       1.8187     0.034479
enh71153     1  172242700  172243700      3       2  150064        1.893     0.029179
enh71160     1  172311200  172312200      1       1  150064       2.2439      0.01242
enh71165     1  172325600  172326600      3       2  150064       1.7834     0.037264
enh71169     1  172352400  172353400      2       1  150064       2.4364    0.0074169
enh71170     1  172359000  172360000      5       1  150064       2.3609    0.0091154
enh71171     1  172360500  172361500      5       2  150064       2.3705    0.0088828
enh71172     1  172363200  172364200      6       2  150064       1.8056     0.035494
enh71212     1  172864400  172865400      1       1  150064       1.8182      0.03452
enh71215     1  172878400  172879400      4       2  150064       1.7689     0.038459
enh71217     1  172897700  172898700      3       1  150064       2.3776     0.008713
enh71222     1  172929300  172930300      1       1  150064       2.6738      0.00375
enh71250     1  173352500  173353500      2       1  150064       2.0558       0.0199
enh71256     1  173389300  173390300      3       1  150064       2.0669     0.019374
enh71257     1  173394000  173395000      2       1  150064       2.4076     0.008029
enh71258     1  173397700  173398700      4       2  150064       2.3375    0.0097071
enh71261     1  173422800  173423800      2       1  150064       2.2138     0.013423
enh71263     1  173443300  173444300      4       2  150064       1.7862     0.037036
enh71270     1  173528600  173529600      1       1  150064       3.1891    0.0007135
enh71271     1  173539400  173540400      3       2  150064       1.9662     0.024638
enh71274     1  173767300  173768300      1       1  150064       3.3872    0.0003531
enh71279     1  173822100  173823100      1       1  150064        3.358    0.0003926
enh71280     1  173831900  173832900      6       3  150064       1.6501     0.049457
enh71281     1  173838800  173839800      2       1  150064       3.0471    0.0011552
enh71283     1  173966900  173967900      3       1  150064       3.5217   0.00021441
enh71284     1  173973800  173974800      3       2  150064       2.6899    0.0035733
enh71285     1  173974600  173975600      1       1  150064       3.4302    0.0003016
enh71286     1  173976900  173977900      5       1  150064       3.2886   0.00050338
enh71287     1  173978000  173979000      2       1  150064       2.9118    0.0017968
enh71288     1  173982900  173983900      2       1  150064       2.6351    0.0042052
enh71289     1  173985700  173986700      1       1  150064       3.4224    0.0003103
enh71290     1  173986800  173987800      4       2  150064       3.6234   0.00014539
enh71291     1  173987700  173988700      3       2  150064       3.4074   0.00032796
enh71292     1  173992100  173993100      2       1  150064       2.9267    0.0017129
enh71293     1  174008800  174009800      2       1  150064       2.6241    0.0043437
enh71294     1  174009400  174010400      1       1  150064       3.5075    0.0002262
enh71295     1  174020400  174021400      3       1  150064       3.4553   0.00027483
enh71296     1  174021400  174022400      1       1  150064       3.4221    0.0003107
enh71300     1  174084600  174085600      5       3  150064       2.8538    0.0021601
enh71301     1  174127200  174128200      1       1  150064       2.8206     0.002397
enh71303     1  174321200  174322200      2       1  150064       2.6572    0.0039399
enh71305     1  174388200  174389200      5       1  150064       2.6184    0.0044178
enh71308     1  174595200  174596200      2       1  150064       2.8606     0.002114
enh71309     1  174628800  174629800      1       1  150064       2.7995     0.002559
enh71310     1  174651400  174652400      6       2  150064        2.739    0.0030812
enh71315     1  174767600  174768600      1       1  150064       3.2494    0.0005783
enh71325     1  174945700  174946700      1       1  150064       2.8844     0.001961
enh71327     1  174960100  174961100      2       1  150064        2.055     0.019939
enh71333     1  175030200  175031200      2       1  150064        1.932     0.026679
enh71343     1  175119900  175120900      5       2  150064       3.8516   5.8673e-05
enh71344     1  175127000  175128000      5       2  150064       2.9934    0.0013796
enh71345     1  175138300  175139300      3       1  150064       3.3641   0.00038396
enh71346     1  175143400  175144400      3       1  150064       2.5197    0.0058735
enh71347     1  175155700  175156700      5       2  150064       3.5617   0.00018423
enh71349     1  175162400  175163400      5       1  150064       3.3626   0.00038601
enh71355     1  175218400  175219400      4       2  150064       1.8896     0.029407
enh71359     1  175287800  175288800      4       2  150064       1.9354     0.026468
enh71363     1  175854200  175855200      3       2  150064       2.9905    0.0013926
enh71369     1  175958800  175959800      4       2  150064       2.0637     0.019521
enh71372     1  176079000  176080000      3       2  150064       2.4922    0.0063472
enh71375     1  176172500  176173500      2       1  150064        2.864    0.0020919
enh71380     1  176353600  176354600      2       1  150064       1.7578     0.039389
enh71390     1  176624900  176625900      2       1  150064       1.7214     0.042593
enh71396     1  176789300  176790300      5       2  150064       2.2067     0.013667
enh71397     1  176811800  176812800      5       2  150064       2.8835    0.0019666
enh71398     1  176815600  176816600      6       3  150064       2.2765     0.011409
enh71400     1  176857800  176858800      2       1  150064       1.7273     0.042056
enh71401     1  176955800  176956800      1       1  150064       1.8025      0.03573
enh71415     1  177243300  177244300      1       1  150064       4.1036    2.034e-05
enh71416     1  177271100  177272100      4       2  150064       4.9563    3.592e-07
enh71418     1  177297100  177298100      5       2  150064       3.9178   4.4673e-05
enh71421     1  177393800  177394800      6       3  150064       4.4509   4.2761e-06
enh71422     1  177409800  177410800      2       1  150064       3.2159   0.00065023
enh71423     1  177417800  177418800      7       4  150064       3.1754   0.00074822
enh71431     1  177841900  177842900      3       2  150064       2.0415       0.0206
enh71471     1  178118200  178119200      1       1  150064        3.014     0.001289
enh71499     1  178306100  178307100      3       2  150064       2.1156      0.01719
enh71503     1  178315000  178316000      1       1  150064       1.7373      0.04117
enh71507     1  178331700  178332700      3       2  150064        2.107      0.01756
enh71509     1  178341400  178342400      1       1  150064       3.3527    0.0004002
enh71510     1  178342900  178343900      2       1  150064       1.7944     0.036376
enh71511     1  178357000  178358000      1       1  150064       1.8337      0.03335
enh71513     1  178361000  178362000      2       1  150064       1.6598     0.048475
enh71514     1  178366500  178367500      2       1  150064       2.5179     0.005903
enh71515     1  178387000  178388000      2       1  150064       1.8688     0.030827
enh71518     1  178455000  178456000      1       1  150064       2.4263     0.007627
enh71519     1  178456000  178457000      4       2  150064       3.2125   0.00065795
enh71573     1  178932100  178933100      1       1  150064       2.3446     0.009523
enh71574     1  178942200  178943200      1       1  150064       2.9835     0.001425
enh71599     1  179071200  179072200      4       2  150064       1.9758     0.024086
enh71601     1  179088600  179089600     10       3  150064       1.7695     0.038403
enh71604     1  179097100  179098100      3       1  150064       2.0794      0.01879
enh71605     1  179099300  179100300      4       2  150064       1.7937      0.03643
enh71615     1  179138300  179139300      3       2  150064       1.8159     0.034695
enh71620     1  179174200  179175200      2       1  150064       1.7559     0.039553
enh71625     1  179199400  179200400      1       1  150064       1.8435      0.03263
enh71626     1  179201000  179202000      7       2  150064       2.4017     0.008159
enh71631     1  179269100  179270100      3       2  150064       1.6763     0.046835
enh71643     1  179783000  179784000      2       1  150064       1.8026     0.035728
enh71647     1  179844100  179845100      1       1  150064       1.9217      0.02732
enh71649     1  179853600  179854600      2       1  150064       1.6764     0.046831
enh71651     1  179890500  179891500      3       1  150064       1.8242     0.034059
enh71652     1  179895300  179896300      2       1  150064       1.8109     0.035077
enh71694     1  180496300  180497300      2       1  150064       2.1243     0.016822
enh71695     1  180497400  180498400      6       3  150064       2.2808      0.01128
enh71697     1  180502800  180503800      3       2  150064       2.0381     0.020769
enh71706     1  180578400  180579400      2       1  150064       3.0831    0.0010242
enh71713     1  180605200  180606200      3       2  150064       4.0046   3.1056e-05
enh71714     1  180612500  180613500      3       2  150064       3.8602   5.6639e-05
enh71716     1  180721000  180722000      5       2  150064         3.82   6.6733e-05
enh71717     1  180742200  180743200      5       3  150064       2.5442     0.005476
enh71718     1  180761600  180762600      3       1  150064        2.325     0.010036
enh71723     1  180831400  180832400      3       2  150064       3.0969   0.00097779
enh71727     1  180891900  180892900      2       1  150064        2.083     0.018625
enh71728     1  180895100  180896100      8       4  150064       2.1614     0.015334
enh71738     1  180979000  180980000      1       1  150064       1.7476      0.04027
enh71764     1  181105500  181106500      3       1  150064       2.2042     0.013756
enh71781     1  182116000  182117000      5       3  150064       2.3993    0.0082143
enh71782     1  182118300  182119300      2       1  150064       2.1035     0.017711
enh71802     1  182306700  182307700      4       2  150064       2.2978     0.010787
enh71804     1  182318100  182319100      3       2  150064       2.3673    0.0089584
enh71806     1  182356100  182357100      2       1  150064       1.6976     0.044788
enh71808     1  182363100  182364100      3       1  150064         1.99     0.023295
enh71829     1  182643200  182644200      4       2  150064       2.7889    0.0026443
enh71831     1  182669000  182670000      6       3  150064       2.4436    0.0072699
enh71837     1  182745700  182746700      4       2  150064       3.4512   0.00027904
enh71857     1  183017300  183018300      4       2  150064       1.6534     0.049126
enh71876     1  183076200  183077200      7       1  150064       1.7912     0.036628
enh71877     1  183083500  183084500      1       1  150064       1.8786      0.03015
enh71907     1  183255700  183256700      1       1  150064       2.4652     0.006847
enh71915     1  183332900  183333900      3       2  150064       2.0108     0.022173
enh71920     1  183443600  183444600      2       1  150064       3.0031    0.0013362
enh71927     1  183486700  183487700      2       1  150064         2.63    0.0042698
enh71929     1  183512200  183513200      2       1  150064       2.7729     0.002778
enh71931     1  183537700  183538700      4       2  150064       2.3604    0.0091275
enh71963     1  183782800  183783800      1       1  150064       1.9374      0.02635
enh71965     1  183787100  183788100      4       2  150064       1.6984     0.044712
enh72016     1  184170600  184171600      2       1  150064       1.7759     0.037873
enh72019     1  184187900  184188900      5       2  150064       2.4529    0.0070862
enh72021     1  184228900  184229900      6       2  150064       3.2979   0.00048701
enh72026     1  184283400  184284400      4       2  150064       1.8916     0.029273
enh72027     1  184331700  184332700      2       1  150064       2.7741    0.0027674
enh72039     1  184440900  184441900      1       1  150064       1.7328      0.04157
enh72042     1  184459000  184460000      3       2  150064       2.5246    0.0057912
enh72050     1  184493100  184494100      2       1  150064       3.3199    0.0004502
enh72052     1  184504000  184505000      2       1  150064       2.5592     0.005246
enh72069     1  184633200  184634200      3       2  150064       2.1721     0.014923
enh72072     1  184663200  184664200      3       1  150064       2.0199     0.021699
enh72077     1  184714900  184715900      4       2  150064       2.0694     0.019256
enh72082     1  184725000  184726000      3       1  150064       2.1648       0.0152
enh72099     1  184875600  184876600      1       1  150064       1.6518      0.04929
enh72100     1  184878800  184879800      3       2  150064       2.6774    0.0037093
enh72106     1  184928100  184929100      5       3  150064       1.9742      0.02418
enh72109     1  184940000  184941000      2       1  150064       2.3995    0.0082089
enh72111     1  184950800  184951800      3       1  150064        2.411    0.0079547
enh72112     1  184954900  184955900      2       1  150064       1.9367     0.026394
enh72122     1  185127800  185128800      2       1  150064       2.1308     0.016552
enh72142     1  185374000  185375000      3       2  150064       1.9813     0.023778
enh72151     1  185497600  185498600      1       1  150064       2.1512      0.01573
enh72207     1  186044700  186045700      3       1  150064       2.1294     0.016612
enh72210     1  186062800  186063800      1       1  150064       1.6637      0.04809
enh72244     1  186370300  186371300      2       1  150064       1.7402     0.040912
enh72304     1  189930900  189931900      1       1  150064       2.1951      0.01408
enh72309     1  191586400  191587400      2       1  150064       2.5176    0.0059075
enh72313     1  192102400  192103400      1       1  150064       2.6099     0.004528
enh72315     1  192198800  192199800      2       1  150064       1.6846      0.04603
enh72333     1  192515500  192516500      4       2  150064       1.9548     0.025305
enh72349     1  192598300  192599300      3       2  150064       1.6917      0.04535
enh72351     1  192608600  192609600      2       1  150064       1.6739     0.047071
enh72358     1  192716400  192717400      1       1  150064       2.2052      0.01372
enh72367     1  192873400  192874400      3       1  150064       2.6284     0.004289
enh72379     1  193056600  193057600      2       1  150064        2.477    0.0066245
enh72381     1  193071300  193072300      2       1  150064       1.6499      0.04948
enh72382     1  193074800  193075800      5       2  150064       2.2378     0.012616
enh72385     1  193082600  193083600      5       2  150064       2.3262     0.010004
enh72387     1  193093600  193094600      1       1  150064       3.2099     0.000664
enh72388     1  193113300  193114300      1       1  150064       2.9971     0.001363
enh72392     1  193159400  193160400      1       1  150064       3.2848    0.0005103
enh72398     1  193251900  193252900      2       1  150064       2.6138    0.0044768
enh72399     1  193291000  193292000      6       1  150064       2.9842    0.0014216
enh72401     1  193306900  193307900      1       1  150064       3.0384     0.001189
enh72403     1  193317400  193318400      2       1  150064       2.4488    0.0071664
enh72409     1  193538100  193539100      3       1  150064       1.7659     0.038705
enh72411     1  195297800  195298800      2       1  150064       2.0627     0.019571
enh72418     1  196128600  196129600      2       1  150064       1.6543     0.049037
enh72419     1  196129400  196130400      1       1  150064        3.048     0.001152
enh72420     1  196149900  196150900      6       2  150064       2.9925    0.0013836
enh72424     1  196356800  196357800      3       1  150064       1.6479     0.049686
enh72426     1  196369800  196370800      1       1  150064       2.2115       0.0135
enh72446     1  197003700  197004700      1       1  150064       2.3116       0.0104
enh72447     1  197034000  197035000      1       1  150064       2.3946     0.008319
enh72460     1  197165500  197166500      3       2  150064       2.8876    0.0019407
enh72465     1  197391900  197392900      2       1  150064       1.9267     0.027011
enh72466     1  197407800  197408800      1       1  150064       2.1571       0.0155
enh72476     1  197629000  197630000      1       1  150064       2.4905     0.006379
enh72477     1  197632200  197633200      1       1  150064       2.5566     0.005285
enh72486     1  197741500  197742500      1       1  150064       2.5419     0.005513
enh72488     1  197751800  197752800      1       1  150064        2.368     0.008942
enh72489     1  197767700  197768700      8       3  150064       2.1571     0.015501
enh72490     1  197807400  197808400      1       1  150064        2.235      0.01271
enh72494     1  197924300  197925300      2       1  150064       1.7924     0.036537
enh72515     1  198165300  198166300      6       3  150064       1.6452     0.049961
enh72552     1  198637100  198638100      2       1  150064       1.8331     0.033396
enh72555     1  198649900  198650900      3       1  150064       1.9788     0.023917
enh72564     1  198778100  198779100      2       1  150064       1.9599     0.025003
enh72590     1  199266900  199267900      1       1  150064       2.8918     0.001915
enh72592     1  199323000  199324000      4       2  150064       1.7639     0.038871
enh72593     1  199372900  199373900      7       2  150064       3.3249   0.00044219
enh72594     1  199491700  199492700      4       2  150064       2.1369     0.016304
enh72595     1  199518600  199519600      4       1  150064       2.7483    0.0029956
enh72623     1  200201200  200202200      3       1  150064       2.5893    0.0048082
enh72628     1  200265000  200266000      9       2  150064       3.2588   0.00055941
enh72629     1  200270200  200271200      3       2  150064       2.2916     0.010963
enh72633     1  200288700  200289700      2       1  150064       2.3279    0.0099599
enh72634     1  200290200  200291200      2       1  150064        2.627    0.0043067
enh72635     1  200305500  200306500      2       1  150064       2.1533     0.015649
enh72636     1  200311900  200312900      1       1  150064       2.4842     0.006492
enh72637     1  200315200  200316200      4       1  150064       3.0148    0.0012856
enh72638     1  200319900  200320900      1       1  150064       2.8818     0.001977
enh72639     1  200322500  200323500      3       1  150064        2.769    0.0028118
enh72640     1  200328600  200329600      8       1  150064       2.8768    0.0020086
enh72641     1  200335200  200336200      6       1  150064       3.2149   0.00065239
enh72642     1  200342000  200343000      3       2  150064       1.7864     0.037015
enh72643     1  200348600  200349600      4       1  150064       2.7903    0.0026332
enh72647     1  200379900  200380900      2       1  150064         2.31     0.010443
enh72650     1  200397900  200398900      4       2  150064        2.779    0.0027264
enh72652     1  200407600  200408600      2       1  150064       1.8712     0.030659
enh72655     1  200442200  200443200      3       1  150064       2.9337    0.0016746
enh72659     1  200452500  200453500      4       1  150064       2.1779     0.014706
enh72661     1  200480600  200481600      6       3  150064       2.0801      0.01876
enh72662     1  200481300  200482300      7       3  150064       3.9518   3.8775e-05
enh72663     1  200493600  200494600      5       3  150064       1.6828     0.046207
enh72665     1  200496200  200497200      2       1  150064       1.9936     0.023097
enh72690     1  200876600  200877600      2       1  150064       3.0823    0.0010271
enh72691     1  200982600  200983600      3       2  150064       3.1954   0.00069808
enh72694     1  200997100  200998100      2       1  150064       2.2783     0.011353
enh72695     1  201011500  201012500      6       3  150064       2.6968    0.0035006
enh72699     1  201106500  201107500      2       1  150064       1.7983     0.036062
enh72713     1  201271600  201272600      3       2  150064       1.6944     0.045098
enh72717     1  201353100  201354100      5       2  150064       2.3105      0.01043
enh72728     1  201451300  201452300      6       2  150064       2.0981     0.017949
enh72734     1  201468200  201469200      1       1  150064       1.8734      0.03051
enh72744     1  201527000  201528000      8       2  150064       1.9458     0.025841
enh72827     1  201811500  201812500      4       2  150064       2.3203     0.010162
enh72828     1  201814200  201815200      2       1  150064       1.7378      0.04112
enh72829     1  201818500  201819500      1       1  150064       1.6978      0.04477
enh72831     1  201844900  201845900      2       1  150064       1.6456     0.049919
enh72834     1  201856600  201857600      2       1  150064       2.2893     0.011031
enh72837     1  201869300  201870300      1       1  150064       1.6739      0.04708
enh72838     1  201873100  201874100      3       1  150064       2.3227     0.010097
enh72839     1  201880600  201881600      1       1  150064       2.2476       0.0123
enh72864     1  202111100  202112100      5       2  150064       2.1389      0.01622
enh72865     1  202118200  202119200      1       1  150064       2.3698       0.0089
enh72914     1  202688400  202689400      4       2  150064       1.9076     0.028221
enh72940     1  203015700  203016700      1       1  150064       2.0533      0.02002
enh72958     1  203232800  203233800      1       1  150064       1.8195      0.03442
enh72976     1  203318500  203319500      1       1  150064       1.8129      0.03492
enh72978     1  203323100  203324100      2       1  150064        1.962     0.024882
enh72979     1  203327900  203328900      3       1  150064       1.8572     0.031639
enh73016     1  203593400  203594400      3       1  150064       1.6829     0.046193
enh73037     1  203664400  203665400      2       1  150064       2.0097      0.02223
enh73059     1  204011100  204012100      3       1  150064       2.4266    0.0076208
enh73060     1  204026700  204027700      3       1  150064       2.3745    0.0087852
enh73062     1  204045300  204046300      2       1  150064       2.5349    0.0056243
enh73070     1  204063600  204064600      3       2  150064       3.0088    0.0013113
enh73071     1  204064600  204065600      1       1  150064       3.7198     9.97e-05
enh73085     1  204231400  204232400      1       1  150064       1.7781      0.03769
enh73114     1  204406400  204407400      3       1  150064       1.9538     0.025363
enh73115     1  204411800  204412800      1       1  150064       2.1158      0.01718
enh73116     1  204425600  204426600      4       2  150064       2.7256    0.0032094
enh73117     1  204432100  204433100      3       1  150064       2.0149     0.021958
enh73119     1  204435100  204436100      2       1  150064       2.0783     0.018842
enh73122     1  204489600  204490600      1       1  150064       2.2616      0.01186
enh73124     1  204534300  204535300      4       2  150064       1.9212     0.027355
enh73125     1  204540200  204541200      1       1  150064       2.9677       0.0015
enh73126     1  204542900  204543900      2       1  150064       1.7213     0.042596
enh73127     1  204547200  204548200      3       2  150064       2.5157    0.0059397
enh73128     1  204560700  204561700      4       2  150064       3.2411   0.00059533
enh73129     1  204568000  204569000      2       1  150064       3.4477   0.00028266
enh73131     1  204606600  204607600      7       3  150064       2.4211    0.0077358
enh73149     1  204928500  204929500      6       3  150064       2.1693      0.01503
enh73153     1  204966400  204967400      5       3  150064         3.26   0.00055709
enh73154     1  204972600  204973600      4       2  150064       2.0254     0.021411
enh73155     1  204982400  204983400      4       2  150064       2.5832    0.0048941
enh73156     1  205030500  205031500      4       2  150064       3.9784   3.4688e-05
enh73158     1  205042300  205043300      5       3  150064       4.1755   1.4867e-05
enh73159     1  205046100  205047100      1       1  150064       4.2927    8.824e-06
enh73160     1  205057400  205058400      2       1  150064       1.8004     0.035895
enh73162     1  205077500  205078500      3       2  150064       2.2542     0.012091
enh73163     1  205088200  205089200      1       1  150064         1.98      0.02385
enh73164     1  205110200  205111200      4       1  150064       3.5775   0.00017346
enh73165     1  205110900  205111900      5       2  150064       3.9274   4.2929e-05
enh73166     1  205114400  205115400      3       1  150064       3.3595    0.0003904
enh73167     1  205137100  205138100      1       1  150064       3.9998     3.17e-05
enh73168     1  205143200  205144200      3       1  150064        3.982   3.4169e-05
enh73169     1  205148600  205149600      3       2  150064       3.2741   0.00053006
enh73170     1  205151600  205152600      4       2  150064       4.6659   1.5364e-06
enh73171     1  205153200  205154200      5       2  150064       4.7307   1.1188e-06
enh73172     1  205159400  205160400      2       1  150064       3.2263   0.00062699
enh73174     1  205168100  205169100      3       1  150064       4.0127   3.0014e-05
enh73175     1  205172400  205173400      3       1  150064       3.8613   5.6383e-05
enh73176     1  205173700  205174700      2       1  150064       3.7212   9.9155e-05
enh73177     1  205178400  205179400      2       1  150064       3.9688   3.6121e-05
enh73178     1  205181400  205182400      2       1  150064       3.1831   0.00072844
enh73180     1  205198800  205199800      5       2  150064       2.9599    0.0015387
enh73181     1  205204100  205205100      4       2  150064         2.54    0.0055425
enh73182     1  205216300  205217300      5       2  150064       2.0254     0.021415
enh73183     1  205218200  205219200      4       2  150064       1.9749     0.024142
enh73184     1  205224900  205225900      4       2  150064        2.585    0.0048691
enh73185     1  205227700  205228700      1       1  150064       1.8197       0.0344
enh73191     1  205268600  205269600      2       1  150064       1.9678     0.024543
enh73193     1  205286000  205287000      3       1  150064        1.854     0.031872
enh73198     1  205344200  205345200      2       1  150064       2.3737    0.0088059
enh73205     1  205461500  205462500      6       2  150064       1.9059     0.028332
enh73206     1  205462300  205463300      2       1  150064       2.6007    0.0046512
enh73212     1  205567900  205568900      9       3  150064       2.4451    0.0072407
enh73233     1  205779800  205780800      1       1  150064       2.4157     0.007853
enh73261     1  206531700  206532700      1       1  150064       1.6921      0.04531
enh73278     1  206646200  206647200      5       2  150064       2.3415    0.0096023
enh73288     1  206711400  206712400      1       1  150064       1.8291      0.03369
enh73289     1  206713300  206714300      1       1  150064       1.7644      0.03883
enh73343     1  207024400  207025400      2       1  150064       2.3101      0.01044
enh73344     1  207038200  207039200      2       1  150064       2.5308    0.0056901
enh73355     1  207208200  207209200      1       1  150064       3.4425    0.0002882
enh73358     1  207221500  207222500      4       2  150064       3.0572    0.0011171
enh73360     1  207250900  207251900      1       1  150064        2.859     0.002125
enh73380     1  207879700  207880700      7       3  150064       2.4881     0.006422
enh73381     1  207880700  207881700      8       2  150064       2.8667    0.0020739
enh73382     1  207916400  207917400      2       1  150064       3.1219    0.0008984
enh73384     1  207923300  207924300      2       1  150064       3.7753   7.9905e-05
enh73385     1  207928600  207929600      2       1  150064       2.8744    0.0020239
enh73386     1  207960700  207961700      2       1  150064       4.0749    2.302e-05
enh73389     1  207972000  207973000      1       1  150064       3.7794     7.86e-05
enh73391     1  207978900  207979900      3       2  150064       4.2584   1.0295e-05
enh73392     1  207980600  207981600      2       1  150064       3.7955   7.3661e-05
enh73393     1  207982900  207983900      4       2  150064       2.9729    0.0014748
enh73395     1  207985100  207986100      1       1  150064       1.9463      0.02581
enh73396     1  207988100  207989100      3       2  150064       2.0122     0.022101
enh73398     1  207990800  207991800      3       2  150064       3.3647   0.00038314
enh73399     1  207991600  207992600      2       1  150064       4.2421   1.1072e-05
enh73400     1  207993500  207994500      5       2  150064       4.7744   9.0134e-07
enh73401     1  208000400  208001400      3       2  150064       4.0616   2.4372e-05
enh73402     1  208001300  208002300      1       1  150064       4.9466    3.777e-07
enh73403     1  208011600  208012600      2       1  150064       2.2074     0.013642
enh73404     1  208017800  208018800      8       3  150064       4.6857   1.3953e-06
enh73405     1  208021100  208022100      2       1  150064       3.4104   0.00032436
enh73406     1  208026500  208027500      7       2  150064       2.1935     0.014135
enh73407     1  208031500  208032500      2       1  150064       1.7529     0.039812
enh73408     1  208033600  208034600      4       2  150064       3.5683   0.00017964
enh73409     1  208034500  208035500      6       2  150064       3.2288   0.00062155
enh73410     1  208035600  208036600      4       2  150064       3.0236    0.0012488
enh73411     1  208037600  208038600      5       2  150064       3.3961   0.00034176
enh73412     1  208039400  208040400      7       4  150064        3.108   0.00094166
enh73414     1  208058100  208059100      5       2  150064       2.1411     0.016135
enh73437     1  208262900  208263900      4       2  150064       2.7054    0.0034113
enh73438     1  208267100  208268100      2       1  150064       2.2526     0.012141
enh73441     1  208290700  208291700      2       1  150064       1.9083     0.028175
enh73442     1  208293100  208294100      5       2  150064       2.2735     0.011499
enh73443     1  208305400  208306400      3       2  150064       2.9641    0.0015178
enh73444     1  208307400  208308400      2       1  150064       2.7083    0.0033817
enh73445     1  208315800  208316800      2       1  150064       1.7732     0.038101
enh73446     1  208322800  208323800      3       1  150064       2.1308     0.016553
enh73457     1  208380600  208381600      3       1  150064       1.9987     0.022822
enh73461     1  208393300  208394300      2       1  150064       2.9953    0.0013711
enh73466     1  208408400  208409400      5       3  150064       1.8248     0.034019
enh73467     1  208408900  208409900      5       2  150064        2.023     0.021538
enh73504     1  209571600  209572600      1       1  150064       2.1746      0.01483
enh73574     1  210409200  210410200      1       1  150064       2.4304     0.007541
enh73578     1  210423600  210424600      1       1  150064       1.6612      0.04834
enh73609     1  211209900  211210900      2       1  150064       1.9052     0.028377
enh73614     1  211420900  211421900      3       1  150064       2.7188    0.0032755
enh73616     1  211434600  211435600      6       3  150064       3.0256    0.0012408
enh73624     1  211516600  211517600      3       2  150064       2.0689     0.019277
enh73629     1  211588800  211589800      5       2  150064       2.6323    0.0042407
enh73633     1  211686700  211687700      6       2  150064       2.1991     0.013937
enh73700     1  212428900  212429900      7       2  150064       2.3348    0.0097762
enh73705     1  212483300  212484300      1       1  150064       2.2238      0.01308
enh73706     1  212485000  212486000      2       1  150064       1.9171     0.027611
enh73710     1  212519700  212520700      1       1  150064       2.2322       0.0128
enh73715     1  212605000  212606000      5       3  150064       2.1691     0.015036
enh73716     1  212607400  212608400      1       1  150064       2.1962      0.01404
enh73796     1  214175800  214176800      5       1  150064       3.2494   0.00057825
enh73799     1  214280200  214281200      4       2  150064       1.9413      0.02611
enh73807     1  214422000  214423000      2       1  150064        1.672     0.047259
enh73808     1  214432600  214433600      1       1  150064       3.8431    6.075e-05
enh73818     1  214470000  214471000      1       1  150064       2.0958      0.01805
enh73823     1  214492100  214493100      4       2  150064        2.684    0.0036379
enh73829     1  214522600  214523600      1       1  150064       2.5352     0.005619
enh73830     1  214524400  214525400      6       2  150064        2.291     0.010982
enh73835     1  214544800  214545800      4       2  150064       2.3062      0.01055
enh73855     1  214639800  214640800      5       2  150064       1.6772     0.046753
enh73856     1  214646600  214647600      3       1  150064       1.6741     0.047054
enh73862     1  214670900  214671900      6       2  150064       1.8175      0.03457
enh73865     1  214685200  214686200      5       2  150064       2.2401     0.012543
enh73869     1  214693600  214694600      2       1  150064       1.9989     0.022807
enh73873     1  214712100  214713100      2       1  150064        2.081     0.018715
enh73874     1  214715300  214716300      5       2  150064       1.8872     0.029567
enh73877     1  214731400  214732400      4       2  150064       2.2984      0.01077
enh73878     1  214741600  214742600      3       1  150064       2.0141     0.022002
enh73888     1  214920200  214921200      1       1  150064       1.9617       0.0249
enh73889     1  214965200  214966200      5       1  150064       2.2938       0.0109
enh73891     1  215012200  215013200      3       1  150064       1.6791     0.046563
enh73892     1  215015900  215016900      1       1  150064       2.3321     0.009849
enh73936     1  215430000  215431000      2       1  150064       2.8278    0.0023432
enh73939     1  215455200  215456200      3       1  150064        2.013     0.022059
enh73940     1  215463100  215464100      2       1  150064        2.183     0.014518
enh73966     1  215959200  215960200      3       2  150064        1.688     0.045701
enh73973     1  216063000  216064000      3       2  150064       1.6814     0.046343
enh73976     1  216078800  216079800      5       3  150064       1.9774     0.023999
enh73987     1  216636600  216637600      1       1  150064       2.8493     0.002191
enh73994     1  217580800  217581800      1       1  150064       1.8135      0.03488
enh74002     1  217801000  217802000      3       2  150064       1.7332     0.041531
enh74006     1  218054300  218055300      5       3  150064        1.818     0.034536
enh74035     1  218620100  218621100      5       2  150064       1.8342     0.033312
enh74036     1  218632200  218633200      3       2  150064       2.6463    0.0040688
enh74037     1  218634600  218635600      5       3  150064       2.2842     0.011178
enh74070     1  219041200  219042200      4       1  150064       2.3934    0.0083455
enh74071     1  219047500  219048500      5       3  150064       1.8487     0.032253
enh74147     1  219834300  219835300      3       2  150064       1.9852     0.023559
enh74155     1  219965500  219966500      4       1  150064       1.6501      0.04946
enh74159     1  220164200  220165200      7       2  150064       1.6794     0.046535
enh74164     1  220217200  220218200      3       2  150064       1.6894     0.045571
enh74168     1  220263400  220264400      5       3  150064       1.7708     0.038297
enh74171     1  220293800  220294800      1       1  150064       1.9331      0.02661
enh74177     1  220368900  220369900      1       1  150064       1.6939      0.04514
enh74179     1  220386800  220387800      3       1  150064       1.9506     0.025552
enh74180     1  220388300  220389300      1       1  150064       1.7483      0.04021
enh74182     1  220392300  220393300      2       1  150064       2.3684    0.0089325
enh74190     1  220446200  220447200      3       2  150064       1.7546     0.039665
enh74191     1  220447300  220448300      2       1  150064       1.6588     0.048577
enh74212     1  220905300  220906300      2       1  150064        1.773     0.038112
enh74262     1  221456400  221457400      4       2  150064       1.8579     0.031589
enh74267     1  221509800  221510800      2       1  150064       1.6949      0.04505
enh74270     1  221555000  221556000      2       1  150064       1.7499     0.040068
enh74302     1  221939000  221940000      2       1  150064       1.9257      0.02707
enh74347     1  222257800  222258800      2       1  150064       2.1035     0.017713
enh74348     1  222260900  222261900      2       1  150064       1.6692     0.047535
enh74368     1  222627200  222628200      1       1  150064       1.7845      0.03717
enh74369     1  222629100  222630100      2       1  150064        1.982     0.023738
enh74377     1  222729200  222730200      6       3  150064       1.7315     0.041684
enh74381     1  222773200  222774200      1       1  150064       2.1056      0.01762
enh74383     1  222793300  222794300      5       2  150064        1.977     0.024021
enh74387     1  222815800  222816800      1       1  150064       2.1669      0.01512
enh74392     1  222880600  222881600      1       1  150064       2.3633     0.009057
enh74396     1  222940400  222941400      4       1  150064       2.2517      0.01217
enh74397     1  222945600  222946600      3       1  150064       2.5563    0.0052903
enh74450     1  223840200  223841200      5       1  150064       2.2344      0.01273
enh74451     1  223858000  223859000      3       1  150064       2.5033    0.0061525
enh74452     1  223867400  223868400      4       2  150064       2.6111    0.0045128
enh74454     1  223886700  223887700      4       2  150064       1.7054     0.044056
enh74456     1  223893100  223894100      1       1  150064       3.1898    0.0007119
enh74458     1  223896600  223897600      5       1  150064       1.7264     0.042136
enh74459     1  223898500  223899500      5       2  150064       3.4557   0.00027439
enh74460     1  223906200  223907200      7       2  150064       3.0932   0.00098999
enh74461     1  223910700  223911700      2       1  150064       2.8653    0.0020828
enh74462     1  223912700  223913700      2       1  150064       1.7695     0.038408
enh74463     1  223916300  223917300      3       1  150064       2.6134    0.0044823
enh74465     1  223921800  223922800      2       1  150064       2.9336    0.0016751
enh74466     1  223925600  223926600      4       2  150064       2.1817     0.014566
enh74467     1  223929200  223930200      2       1  150064       1.6798     0.046502
enh74468     1  223930000  223931000      7       2  150064       1.7269     0.042096
enh74470     1  223932500  223933500      9       1  150064       1.8468      0.03239
enh74471     1  223933600  223934600      2       1  150064       1.6704     0.047421
enh74472     1  223934600  223935600      1       1  150064       2.1959      0.01405
enh74473     1  223936800  223937800      3       1  150064       2.5361    0.0056044
enh74474     1  223948500  223949500      6       2  150064       2.5807    0.0049294
enh74476     1  223953000  223954000      4       2  150064       2.3418    0.0095944
enh74477     1  223957200  223958200      1       1  150064       3.5232    0.0002132
enh74478     1  223959300  223960300      4       2  150064       3.7196   9.9754e-05
enh74479     1  223960400  223961400      6       2  150064       2.1735     0.014873
enh74480     1  223960900  223961900      3       1  150064        2.235     0.012708
enh74481     1  223964300  223965300      4       2  150064       1.9735     0.024219
enh74484     1  223998100  223999100      2       1  150064       3.0505    0.0011424
enh74486     1  224006800  224007800      2       1  150064       3.1117   0.00093001
enh74488     1  224010400  224011400      5       2  150064       3.6324   0.00014041
enh74490     1  224014600  224015600      1       1  150064       3.5115    0.0002228
enh74491     1  224018600  224019600      6       3  150064       2.7035    0.0034309
enh74492     1  224021100  224022100      6       2  150064       2.6392    0.0041545
enh74493     1  224023500  224024500      1       1  150064       3.4465     0.000284
enh74495     1  224027600  224028600      2       1  150064       2.4756     0.006651
enh74496     1  224028500  224029500      3       2  150064       3.4412   0.00028959
enh74497     1  224029000  224030000      2       1  150064       3.1084   0.00094055
enh74498     1  224029800  224030800      2       1  150064       2.9574    0.0015512
enh74537     1  224546900  224547900      4       2  150064        2.912    0.0017959
enh74538     1  224563600  224564600      1       1  150064       2.2344      0.01273
enh74539     1  224565600  224566600      3       1  150064       1.8923     0.029228
enh74543     1  224595300  224596300      3       2  150064       2.2521     0.012159
enh74546     1  224614600  224615600      2       1  150064       2.1558      0.01555
enh74547     1  224615900  224616900      4       1  150064       2.2981     0.010777
enh74548     1  224624000  224625000      1       1  150064        2.526     0.005768
enh74550     1  224643600  224644600      5       2  150064        2.544    0.0054798
enh74551     1  224645900  224646900      1       1  150064       2.6379     0.004171
enh74555     1  224690100  224691100      3       2  150064         2.69    0.0035731
enh74574     1  224812800  224813800      7       2  150064       1.6536     0.049104
enh74575     1  224814200  224815200      4       2  150064       2.1449      0.01598
enh74576     1  224815500  224816500      3       1  150064       1.9606     0.024966
enh74577     1  224818600  224819600      5       2  150064       2.6982    0.0034854
enh74580     1  224822000  224823000      4       2  150064       2.4861    0.0064582
enh74583     1  224827300  224828300      3       1  150064       2.4389    0.0073659
enh74584     1  224837200  224838200      5       2  150064       2.3987     0.008227
enh74585     1  224839000  224840000      2       1  150064       2.3535     0.009299
enh74588     1  224861200  224862200      8       2  150064       1.7928     0.036499
enh74590     1  224876800  224877800      2       1  150064       2.5774    0.0049771
enh74596     1  224910400  224911400      7       4  150064       2.0531      0.02003
enh74681     1  225935400  225936400      2       1  150064         1.74     0.040932
enh74687     1  225958400  225959400      2       1  150064       2.0841     0.018574
enh74694     1  226003200  226004200      2       1  150064       1.9831     0.023679
enh74697     1  226012000  226013000      9       3  150064       2.0852     0.018525
enh74699     1  226014300  226015300      5       2  150064       1.8216     0.034261
enh74703     1  226051800  226052800      2       1  150064       2.1749     0.014817
enh74704     1  226053500  226054500      2       1  150064         2.39    0.0084246
enh74706     1  226064300  226065300      3       1  150064       2.8898    0.0019273
enh74707     1  226066300  226067300      2       1  150064       2.5513    0.0053659
enh74718     1  226187600  226188600      3       2  150064       1.8656     0.031051
enh74725     1  226253900  226254900      2       1  150064        2.767    0.0028287
enh74726     1  226269800  226270800      2       1  150064       2.3561    0.0092342
enh74733     1  226316000  226317000      4       2  150064       1.9077     0.028218
enh74734     1  226322700  226323700      2       1  150064       2.2549     0.012069
enh74748     1  226584800  226585800      3       1  150064       1.7595     0.039244
enh74749     1  226591800  226592800      2       1  150064       1.8275     0.033815
enh74756     1  226681400  226682400      2       1  150064       1.7204      0.04268
enh74759     1  226755700  226756700      7       2  150064        2.103     0.017733
enh74760     1  226776000  226777000      1       1  150064       1.9868      0.02347
enh74761     1  226789400  226790400      6       3  150064       4.4533   4.2285e-06
enh74765     1  226807700  226808700      2       1  150064       3.2537    0.0005696
enh74767     1  226820500  226821500      5       3  150064       2.5128    0.0059892
enh74768     1  226825300  226826300      1       1  150064       2.5273     0.005747
enh74770     1  226833300  226834300      3       2  150064       3.0417    0.0011762
enh74783     1  226898700  226899700      1       1  150064       2.4902     0.006384
enh74786     1  226915900  226916900      2       1  150064       1.8192     0.034437
enh74787     1  226920300  226921300      2       1  150064       2.5632    0.0051859
enh74790     1  226923000  226924000      3       2  150064       1.7874     0.036939
enh74791     1  226927400  226928400      2       1  150064       2.0898     0.018317
enh74797     1  227004300  227005300      3       2  150064       1.6897     0.045543
enh74799     1  227014500  227015500      4       1  150064        1.984      0.02363
enh74800     1  227051100  227052100      3       2  150064       2.6025    0.0046279
enh74803     1  227069400  227070400      3       1  150064       2.1737     0.014865
enh74804     1  227070800  227071800      5       2  150064       2.2445     0.012402
enh74805     1  227079700  227080700      7       2  150064       2.3018     0.010672
enh74819     1  227246000  227247000      3       2  150064       1.8274     0.033816
enh74828     1  227412400  227413400      5       3  150064       1.7531     0.039792
enh74841     1  227506800  227507800      5       2  150064       1.9373     0.026355
enh74842     1  227531300  227532300      4       1  150064       1.8481     0.032296
enh74844     1  227544600  227545600      5       2  150064        2.537    0.0055896
enh74846     1  227560200  227561200      4       2  150064       1.7758     0.037881
enh74907     1  228677500  228678500      1       1  150064       1.6749      0.04698
enh74914     1  228873000  228874000      3       2  150064       1.6758     0.046891
enh74924     1  229036200  229037200      2       1  150064       1.7754     0.037917
enh74934     1  229162700  229163700      2       1  150064       1.8395      0.03292
enh74935     1  229163400  229164400      1       1  150064       1.8157      0.03471
enh75008     1  230209700  230210700      5       2  150064       1.6575     0.048706
enh75017     1  230237700  230238700      5       2  150064       3.9957   3.2245e-05
enh75018     1  230240200  230241200      5       2  150064       4.1046   2.0248e-05
enh75019     1  230242300  230243300      9       4  150064       3.5317   0.00020642
enh75020     1  230243500  230244500      6       2  150064       4.0423   2.6468e-05
enh75021     1  230245600  230246600      3       2  150064       2.9045    0.0018393
enh75022     1  230247300  230248300      4       2  150064        4.222    1.211e-05
enh75023     1  230250400  230251400      2       1  150064       3.7005    0.0001076
enh75024     1  230255700  230256700      5       3  150064       3.8556    5.773e-05
enh75026     1  230260400  230261400      1       1  150064       2.6648     0.003852
enh75027     1  230264700  230265700      3       2  150064        1.657     0.048757
enh75029     1  230269800  230270800      4       2  150064       2.8972    0.0018824
enh75030     1  230272600  230273600     11       5  150064       3.5771   0.00017372
enh75031     1  230275200  230276200      8       3  150064       3.6246   0.00014473
enh75032     1  230276800  230277800      7       4  150064       2.5369    0.0055917
enh75041     1  230298200  230299200      1       1  150064       1.8418      0.03275
enh75046     1  230313200  230314200      4       1  150064       1.9108     0.028015
enh75047     1  230320400  230321400      3       1  150064       1.8281      0.03377
enh75048     1  230322000  230323000      5       2  150064       1.7516     0.039924
enh75064     1  230406000  230407000      2       1  150064       2.0144     0.021985
enh75065     1  230439300  230440300      4       2  150064       2.2481     0.012286
enh75066     1  230443300  230444300      2       1  150064       2.2896     0.011023
enh75077     1  230843900  230844900      6       2  150064       1.9855     0.023544
enh75125     1  231301400  231302400      4       2  150064       1.7315      0.04168
enh75156     1  231558800  231559800      2       1  150064       2.0492     0.020222
enh75209     1  232564600  232565600      1       1  150064       2.6404     0.004141
enh75210     1  232571200  232572200      6       3  150064       2.2176     0.013292
enh75211     1  232585700  232586700      1       1  150064       2.9876     0.001406
enh75212     1  232608600  232609600      2       1  150064       1.9085     0.028161
enh75213     1  232610400  232611400      4       2  150064       2.6938    0.0035326
enh75214     1  232612500  232613500      1       1  150064       1.8193      0.03443
enh75215     1  232622000  232623000      3       1  150064       2.4342    0.0074614
enh75278     1  233649000  233650000      4       2  150064       2.5527    0.0053445
enh75293     1  234611600  234612600      7       3  150064       2.2207     0.013185
enh75295     1  234623200  234624200      2       1  150064       1.9415     0.026101
enh75296     1  234629800  234630800      7       3  150064       2.3425    0.0095772
enh75297     1  234631400  234632400      9       2  150064       1.8844     0.029753
enh75298     1  234633800  234634800      4       2  150064       2.8166    0.0024266
enh75299     1  234638600  234639600      3       1  150064       2.2505      0.01221
enh75301     1  234651900  234652900      5       1  150064       2.5511    0.0053699
enh75310     1  234697800  234698800      2       1  150064       1.9754     0.024111
enh75314     1  234722100  234723100      3       2  150064       2.0786     0.018826
enh75345     1  234895800  234896800      3       2  150064       1.7982     0.036074
enh75516     1  236665600  236666600      1       1  150064       1.7372      0.04118
enh75558     1  238940800  238941800      4       2  150064       1.8287      0.03372
enh75567     1  240073000  240074000      3       1  150064       2.0443     0.020461
enh75573     1  240190200  240191200      5       2  150064       1.6725     0.047213
enh75574     1  240194200  240195200      4       2  150064       3.1986   0.00069042
enh75575     1  240207600  240208600      6       2  150064       2.8136    0.0024496
enh75592     1  240315600  240316600      4       2  150064       1.7757     0.037895
enh75596     1  240352200  240353200      2       1  150064        1.906     0.028328
enh75597     1  240355100  240356100      2       1  150064       1.8561     0.031718
enh75599     1  240374000  240375000      1       1  150064       3.4751    0.0002553
enh75602     1  240406600  240407600      7       2  150064       1.7975     0.036125
enh75603     1  240410600  240411600      1       1  150064        2.592     0.004771
enh75605     1  240421000  240422000      5       2  150064       2.0831     0.018623
enh75607     1  240428300  240429300      5       1  150064       2.7351    0.0031181
enh75610     1  240450300  240451300      2       1  150064       1.7228     0.042459
enh75617     1  240474500  240475500      3       1  150064       1.9489     0.025656
enh75621     1  240507400  240508400      2       1  150064       1.7919     0.036576
enh75625     1  240549300  240550300      4       2  150064       1.9316     0.026701
enh75626     1  240554100  240555100      2       1  150064       1.8071     0.035372
enh75627     1  240559300  240560300      3       1  150064       1.7355     0.041329
enh75670     1  240853900  240854900      2       1  150064       1.8834     0.029825
enh75679     1  240908400  240909400      4       1  150064       1.7626     0.038987
enh75686     1  240994300  240995300      1       1  150064       1.8921      0.02924
enh75687     1  241006900  241007900      8       1  150064       2.1963     0.014034
enh75708     1  241767100  241768100      3       2  150064       1.9668     0.024601
enh75715     1  241788000  241789000      2       1  150064       3.4694   0.00026077
enh75716     1  241790600  241791600      6       2  150064       2.5618    0.0052061
enh75718     1  241800000  241801000      6       3  150064         1.78     0.037537
enh75756     1  243276600  243277600      3       2  150064       3.5269   0.00021023
enh75757     1  243277300  243278300      2       1  150064       2.1798     0.014634
enh75758     1  243368000  243369000      1       1  150064       3.2555    0.0005659
enh75760     1  243376900  243377900      5       2  150064       3.4262   0.00030608
enh75761     1  243380600  243381600      1       1  150064       3.8197    6.681e-05
enh75763     1  243396800  243397800      3       2  150064        2.497    0.0062629
enh75765     1  243402200  243403200      1       1  150064       4.2311    1.163e-05
enh75766     1  243407000  243408000      1       1  150064       3.8631    5.598e-05
enh75768     1  243409900  243410900      2       1  150064       2.6922    0.0035494
enh75771     1  243424800  243425800      1       1  150064       5.0111    2.706e-07
enh75772     1  243427400  243428400      2       1  150064       3.9425   4.0322e-05
enh75774     1  243433300  243434300      1       1  150064       4.9018    4.748e-07
enh75775     1  243435500  243436500      2       1  150064       4.2646   1.0011e-05
enh75776     1  243443700  243444700      1       1  150064       4.5657    2.489e-06
enh75778     1  243448300  243449300      2       1  150064       4.1898   1.3959e-05
enh75779     1  243450700  243451700      2       1  150064       4.8475   6.2498e-07
enh75780     1  243451600  243452600      5       3  150064       4.6916   1.3551e-06
enh75782     1  243457600  243458600      1       1  150064       5.0243    2.527e-07
enh75785     1  243487200  243488200      3       1  150064       4.6465    1.688e-06
enh75788     1  243518200  243519200      1       1  150064       4.3632    6.409e-06
enh75795     1  243644900  243645900      2       1  150064       4.1066   2.0075e-05
enh75796     1  243654000  243655000      1       1  150064       4.2856    9.112e-06
enh75799     1  243664100  243665100      3       1  150064       4.8922   4.9864e-07
enh75800     1  243668700  243669700      2       1  150064       4.7365   1.0872e-06
enh75801     1  243676900  243677900      1       1  150064       3.9017    4.776e-05
enh75803     1  243702700  243703700      2       1  150064       4.3744   6.0894e-06
enh75804     1  243712300  243713300      2       1  150064         4.03   2.7884e-05
enh75805     1  243721600  243722600      1       1  150064       4.1856    1.422e-05
enh75806     1  243731800  243732800      2       1  150064        4.853     6.08e-07
enh75807     1  243743000  243744000      3       2  150064       4.0783   2.2686e-05
enh75809     1  243760200  243761200      1       1  150064       1.9669       0.0246
enh75811     1  243806100  243807100      2       1  150064       4.4845    3.654e-06
enh75812     1  243875800  243876800      1       1  150064       4.9795    3.187e-07
enh75813     1  243877600  243878600      3       2  150064       4.8314   6.7774e-07
enh75815     1  243882000  243883000      1       1  150064       4.6394    1.747e-06
enh75817     1  243894800  243895800      1       1  150064       3.8931    4.948e-05
enh75818     1  243897200  243898200      1       1  150064       4.7869     8.47e-07
enh75821     1  243908400  243909400      1       1  150064       4.8466     6.28e-07
enh75822     1  243911300  243912300      2       1  150064       3.8305    6.393e-05
enh75824     1  243962200  243963200      2       1  150064       4.5191   3.1046e-06
enh75826     1  243990000  243991000      3       1  150064       4.3839   5.8276e-06
enh75827     1  243990500  243991500      3       1  150064       4.3839   5.8276e-06
enh75828     1  243994400  243995400      3       1  150064       4.0601   2.4523e-05
enh75829     1  244003200  244004200      1       1  150064       3.3165    0.0004557
enh75833     1  244046600  244047600      1       1  150064       2.9643     0.001517
enh75834     1  244053700  244054700      1       1  150064       2.2984      0.01077
enh75835     1  244079300  244080300      1       1  150064       3.3251    0.0004419
enh75837     1  244094200  244095200      1       1  150064       2.6135     0.004481
enh75856     1  244377500  244378500      7       3  150064       2.5555    0.0053017
enh75875     1  244552200  244553200      2       1  150064       3.4996   0.00023301
enh75882     1  244607500  244608500      1       1  150064       2.2307      0.01285
enh75884     1  244616900  244617900      3       2  150064       1.9194     0.027468
enh75885     1  244623300  244624300      1       1  150064       1.7102      0.04361
enh75889     1  244828400  244829400      6       2  150064       1.6771     0.046759
enh75890     1  244836300  244837300      4       2  150064       1.7491     0.040141
enh75892     1  244841500  244842500      3       2  150064       3.1335   0.00086371
enh75948     1  245762300  245763300      6       1  150064       2.5013    0.0061871
enh75980     1  246150100  246151100      4       2  150064       2.4657     0.006838
enh75982     1  246160600  246161600     10       3  150064       1.8984     0.028824
enh75984     1  246165800  246166800      9       6  150064       2.0832     0.018617
enh75988     1  246198600  246199600     11       3  150064       1.9188     0.027502
enh75989     1  246230600  246231600      7       3  150064       1.9767     0.024039
enh75991     1  246270700  246271700      1       1  150064       2.0397      0.02069
enh75998     1  246362000  246363000      5       2  150064       2.1187     0.017058
enh75999     1  246377800  246378800      7       2  150064       1.8368     0.033118
enh76000     1  246408100  246409100      7       1  150064        2.517    0.0059173
enh76001     1  246410900  246411900     14       2  150064       2.6865    0.0036102
enh76002     1  246424800  246425800      5       2  150064         2.87    0.0020526
enh76015     1  246624300  246625300      2       1  150064       2.0217     0.021604
enh76016     1  246639600  246640600      4       2  150064       1.7248     0.042281
enh76029     1  246748200  246749200      1       1  150064       2.0615      0.01963
enh76035     1  246771900  246772900      2       1  150064       2.2501      0.01222
enh76036     1  246773900  246774900      3       2  150064       1.8071     0.035373
enh76038     1  246780500  246781500      2       1  150064       1.9448     0.025902
enh76039     1  246785100  246786100      7       3  150064       2.2465     0.012335
enh76055     1  246932100  246933100      2       1  150064        1.668     0.047662
enh76094     1  247715100  247716100      3       1  150064       2.0772     0.018894
enh76102     1  249134500  249135500      1       1  150064       2.4173     0.007817
enh76107     1  249156400  249157400      1       1  150064       1.8718      0.03062
enh76111     1  249199200  249200200      1       1  150064       1.7708       0.0383
enh85147     2     193000     194000      4       2  150064       2.1163      0.01716
enh85166     2    1043000    1044000      2       1  150064       2.0495     0.020205
enh85208     2    1726900    1727900      1       1  150064       1.6887      0.04564
enh85212     2    1733400    1734400      8       3  150064       2.0296     0.021197
enh85215     2    1739200    1740200      1       1  150064       1.7441      0.04057
enh85217     2    1744100    1745100      4       2  150064       1.8452     0.032507
enh85219     2    1752100    1753100      2       1  150064       2.6197    0.0044009
enh85239     2    3286400    3287400      5       2  150064       1.8007     0.035874
enh85265     2    3621500    3622500      1       1  150064       2.0286      0.02125
enh85267     2    3632000    3633000      8       4  150064       2.0186     0.021762
enh85268     2    3634400    3635400      8       4  150064       1.9884     0.023382
enh85269     2    3642600    3643600      3       2  150064         1.74     0.040934
enh85279     2    5860400    5861400      3       1  150064       1.9097     0.028086
enh85289     2    6321700    6322700      2       1  150064       1.7199     0.042729
enh85291     2    6508000    6509000      3       2  150064       2.1117     0.017357
enh85292     2    6512000    6513000      5       3  150064        1.765     0.038778
enh85303     2    7056600    7057600      3       2  150064       2.8319    0.0023136
enh85304     2    7060100    7061100      7       3  150064       1.9216     0.027327
enh85305     2    7066800    7067800      2       1  150064       2.7035    0.0034308
enh85324     2    7558200    7559200      1       1  150064       1.8692       0.0308
enh85327     2    7656300    7657300      2       1  150064       2.6777    0.0037061
enh85334     2    7832500    7833500      1       1  150064       1.9468      0.02578
enh85339     2    7935600    7936600      3       1  150064       2.7251    0.0032145
enh85349     2    8101800    8102800      4       2  150064       1.6712     0.047343
enh85385     2    8551900    8552900      5       2  150064       1.7724     0.038161
enh85389     2    8587300    8588300      3       1  150064       2.5618    0.0052067
enh85396     2    8665600    8666600      2       1  150064       1.6534     0.049129
enh85398     2    8679700    8680700      2       1  150064       2.4627    0.0068955
enh85408     2    8783700    8784700      2       1  150064       1.8655     0.031053
enh85413     2    8826000    8827000      2       1  150064       1.7307     0.041755
enh85421     2    8961400    8962400      1       1  150064       2.3737     0.008805
enh85424     2    8989100    8990100      3       2  150064       1.9191     0.027485
enh85425     2    8991900    8992900      2       1  150064        1.737     0.041194
enh85457     2    9314700    9315700      3       1  150064       2.0327     0.021043
enh85461     2    9328500    9329500     12       1  150064       1.9843     0.023611
enh85469     2    9353300    9354300      1       1  150064       3.0893     0.001003
enh85470     2    9355700    9356700      3       1  150064       2.9002    0.0018646
enh85475     2    9368200    9369200      2       1  150064       2.7065    0.0033994
enh85477     2    9373200    9374200      1       1  150064       1.8161      0.03468
enh85485     2    9392200    9393200      1       1  150064       3.1605    0.0007874
enh85488     2    9403900    9404900      3       2  150064       2.5226    0.0058239
enh85541     2    9685800    9686800      3       2  150064       2.0401     0.020668
enh85547     2    9710200    9711200      1       1  150064       2.1292      0.01662
enh85604     2   10132000   10133000      5       2  150064       2.7116     0.003348
enh85607     2   10159300   10160300      9       4  150064       2.4135    0.0078997
enh85611     2   10186800   10187800      1       1  150064       1.7217      0.04256
enh85645     2   10542300   10543300      1       1  150064       1.8595      0.03148
enh85674     2   10953200   10954200      6       3  150064       2.0708     0.019191
enh85675     2   10954300   10955300      4       2  150064       2.5586    0.0052546
enh85746     2   11560500   11561500     11       3  150064       1.6866     0.045837
enh85748     2   11584800   11585800      4       1  150064        1.803     0.035692
enh85749     2   11586400   11587400      4       1  150064       1.8761     0.030323
enh85774     2   11890600   11891600      2       1  150064        1.706     0.044003
enh85777     2   11894600   11895600      2       1  150064       1.6794     0.046542
enh85783     2   11918400   11919400      1       1  150064       2.5252     0.005782
enh85785     2   11924700   11925700      2       1  150064       2.6214     0.004379
enh85810     2   12246800   12247800      4       2  150064       1.9916     0.023205
enh85813     2   12272100   12273100      4       2  150064       1.6938     0.045149
enh85822     2   12367900   12368900      2       1  150064       2.9579    0.0015488
enh85824     2   12372600   12373600      3       2  150064       3.1612   0.00078565
enh85829     2   12427400   12428400      7       2  150064       1.6758      0.04689
enh85832     2   12444100   12445100      2       1  150064       1.8588     0.031527
enh85840     2   12564300   12565300      1       1  150064       2.6862     0.003614
enh85862     2   12695500   12696500      2       1  150064       1.8598     0.031459
enh85958     2   15311000   15312000      3       2  150064       2.8516    0.0021751
enh85959     2   15317000   15318000      3       2  150064        2.255     0.012068
enh85964     2   15442000   15443000      1       1  150064       2.1993      0.01393
enh85966     2   15447300   15448300      1       1  150064       2.1701        0.015
enh85974     2   15687000   15688000      2       1  150064        1.732     0.041639
enh85976     2   15698900   15699900      4       1  150064       1.8447     0.032539
enh86001     2   16798600   16799600      4       2  150064       1.6607     0.048384
enh86012     2   16842900   16843900      1       1  150064       2.1163      0.01716
enh86029     2   17378800   17379800      4       2  150064       1.7883     0.036866
enh86030     2   17389400   17390400      4       1  150064        2.041     0.020627
enh86047     2   17860600   17861600      1       1  150064       2.1995      0.01392
enh86049     2   17911000   17912000      4       2  150064       2.9075    0.0018215
enh86054     2   17932400   17933400      3       1  150064       1.9908     0.023252
enh86057     2   17974600   17975600      1       1  150064       2.1191      0.01704
enh86058     2   17993600   17994600      2       1  150064       1.9517     0.025486
enh86059     2   17995900   17996900      1       1  150064       2.7708     0.002796
enh86061     2   18038200   18039200      7       3  150064       4.0172   2.9448e-05
enh86068     2   18258300   18259300      7       2  150064       1.7474     0.040286
enh86151     2   19314100   19315100      1       1  150064       2.6166     0.004441
enh86152     2   19320000   19321000      4       2  150064       2.4301    0.0075471
enh86153     2   19323600   19324600      3       1  150064       1.8783      0.03017
enh86156     2   19376100   19377100      1       1  150064       2.1964      0.01403
enh86161     2   19419000   19420000      6       2  150064       2.1768     0.014749
enh86163     2   19427100   19428100      1       1  150064       2.4129     0.007914
enh86170     2   19548200   19549200      2       1  150064        2.264     0.011786
enh86171     2   19550200   19551200      5       3  150064       2.7168    0.0032957
enh86178     2   19673400   19674400      3       2  150064       1.8886      0.02947
enh86179     2   19674000   19675000      1       1  150064       2.5015     0.006183
enh86217     2   20089300   20090300      2       1  150064       2.1339     0.016425
enh86233     2   20246400   20247400      5       2  150064       2.0174     0.021825
enh86234     2   20247000   20248000      4       2  150064       2.2004      0.01389
enh86236     2   20260400   20261400      4       2  150064       2.3628    0.0090687
enh86238     2   20266700   20267700      1       1  150064       1.7132      0.04334
enh86254     2   20366100   20367100      2       1  150064       1.6935     0.045183
enh86310     2   20768400   20769400      8       3  150064       2.2647     0.011765
enh86311     2   20771200   20772200      6       2  150064       2.7499    0.0029806
enh86312     2   20773200   20774200      5       2  150064       2.7001    0.0034658
enh86313     2   20778100   20779100      3       2  150064       2.0854     0.018516
enh86315     2   20789600   20790600      5       2  150064       1.8173     0.034583
enh86320     2   20816400   20817400      9       2  150064       1.8948      0.02906
enh86325     2   20841900   20842900      2       1  150064       2.2271      0.01297
enh86349     2   22059400   22060400      2       1  150064       1.9162     0.027669
enh86350     2   22162000   22163000      2       1  150064       2.3262     0.010003
enh86357     2   23265000   23266000      6       2  150064       1.8125     0.034952
enh86363     2   23464300   23465300      8       3  150064       1.7314     0.041694
enh86368     2   23509700   23510700      1       1  150064       1.6528      0.04919
enh86395     2   23703500   23704500      4       2  150064       1.8388     0.032972
enh86399     2   23735800   23736800      6       2  150064       3.4318   0.00029983
enh86418     2   23920900   23921900      7       2  150064       2.1588     0.015434
enh86420     2   23942200   23943200      4       2  150064        1.938     0.026314
enh86423     2   23980600   23981600      1       1  150064       2.0403      0.02066
enh86429     2   24048300   24049300      2       1  150064       2.0566     0.019861
enh86431     2   24065800   24066800      3       2  150064       2.2515     0.012177
enh86433     2   24122600   24123600      4       2  150064       2.2744      0.01147
enh86435     2   24125200   24126200      2       1  150064       1.7552     0.039614
enh86436     2   24127400   24128400      2       1  150064       2.0112     0.022153
enh86438     2   24138900   24139900      1       1  150064       2.1244      0.01682
enh86441     2   24161400   24162400      1       1  150064       2.2362      0.01267
enh86443     2   24167200   24168200      6       2  150064       2.7704     0.002799
enh86444     2   24192500   24193500      6       3  150064       2.1837     0.014491
enh86446     2   24246700   24247700      4       2  150064       1.8427     0.032683
enh86457     2   24347200   24348200      2       1  150064       1.6722     0.047238
enh86478     2   24658300   24659300      3       1  150064       3.0806    0.0010329
enh86491     2   24857800   24858800      1       1  150064       2.7665     0.002833
enh86496     2   24946800   24947800      3       2  150064       1.7307     0.041749
enh86529     2   25321400   25322400      2       1  150064       1.9089     0.028136
enh86531     2   25327300   25328300      4       1  150064       1.8478     0.032317
enh86533     2   25351900   25352900      3       1  150064       4.5958   2.1556e-06
enh86534     2   25420400   25421400      2       1  150064       2.6263    0.0043163
enh86542     2   25486700   25487700      9       4  150064       3.1998   0.00068758
enh86544     2   25497900   25498900      1       1  150064       2.1462      0.01593
enh86549     2   25528900   25529900      1       1  150064       3.7197    9.974e-05
enh86551     2   25546100   25547100      2       1  150064       1.7595     0.039251
enh86557     2   25598800   25599800      3       2  150064       3.8737   5.3599e-05
enh86566     2   25750700   25751700      1       1  150064       1.8522        0.032
enh86588     2   26066800   26067800      3       1  150064       1.8093     0.035201
enh86590     2   26074900   26075900      5       2  150064       1.9901     0.023289
enh86598     2   26187400   26188400      4       2  150064       1.7664     0.038662
enh86603     2   26214500   26215500      4       2  150064       3.7867   7.6332e-05
enh86604     2   26220500   26221500      5       2  150064       2.5113    0.0060141
enh86606     2   26231400   26232400      5       1  150064         1.72     0.042716
enh86610     2   26262700   26263700      2       1  150064       2.6277    0.0042987
enh86612     2   26267400   26268400      2       1  150064       3.1104   0.00093416
enh86615     2   26277400   26278400      2       1  150064       1.9301     0.026799
enh86617     2   26282200   26283200      2       1  150064       3.0926   0.00099208
enh86622     2   26303000   26304000      2       1  150064       1.9167     0.027639
enh86624     2   26309100   26310100      4       2  150064       2.0712     0.019172
enh86625     2   26310200   26311200      4       2  150064       2.4561    0.0070219
enh86627     2   26320800   26321800      2       1  150064       2.9095      0.00181
enh86628     2   26330800   26331800      1       1  150064       2.1892      0.01429
enh86631     2   26402200   26403200      3       1  150064        1.709     0.043728
enh86644     2   26523500   26524500      4       2  150064       2.0879     0.018405
enh86672     2   26927100   26928100      2       1  150064       1.7498     0.040079
enh86673     2   26929600   26930600      1       1  150064       2.0956      0.01806
enh86677     2   26957600   26958600      1       1  150064       1.7795      0.03758
enh86679     2   26976400   26977400      3       1  150064       3.9292   4.2609e-05
enh86682     2   26990300   26991300      3       1  150064       3.0209      0.00126
enh86683     2   26991200   26992200      1       1  150064       3.3193    0.0004512
enh86686     2   26995600   26996600      1       1  150064       3.3202    0.0004497
enh86687     2   27003000   27004000      1       1  150064       3.2379     0.000602
enh86690     2   27015400   27016400      6       2  150064       3.2299   0.00061925
enh86692     2   27030400   27031400      3       1  150064       3.4726   0.00025773
enh86694     2   27184200   27185200      3       2  150064       2.1409     0.016141
enh86695     2   27187400   27188400      2       1  150064       2.6516    0.0040054
enh86697     2   27199200   27200200      3       1  150064       3.2493    0.0005785
enh86698     2   27203900   27204900      1       1  150064       3.2539    0.0005691
enh86700     2   27211200   27212200      1       1  150064       3.2155     0.000651
enh86701     2   27213900   27214900      1       1  150064       2.5416     0.005518
enh86703     2   27226400   27227400      1       1  150064       3.3039    0.0004768
enh86704     2   27232900   27233900      3       1  150064       3.1054   0.00095019
enh86705     2   27235200   27236200      1       1  150064       1.8529      0.03195
enh86706     2   27239200   27240200      2       1  150064       2.7106     0.003358
enh86709     2   27253900   27254900      1       1  150064       3.0193     0.001267
enh86712     2   27271800   27272800      2       1  150064       3.4335   0.00029787
enh86713     2   27275300   27276300      2       1  150064       2.6178    0.0044244
enh86715     2   27286500   27287500      2       1  150064       2.8908    0.0019214
enh86717     2   27297400   27298400      1       1  150064       2.9114     0.001799
enh86718     2   27300400   27301400      1       1  150064       2.6139     0.004476
enh86720     2   27307500   27308500      2       1  150064       2.5213    0.0058457
enh86723     2   27328600   27329600      1       1  150064       2.0363      0.02086
enh86728     2   27406000   27407000      3       2  150064       1.9848     0.023583
enh86729     2   27413800   27414800      2       1  150064       2.9262    0.0017157
enh86730     2   27431700   27432700      4       2  150064       2.1396     0.016193
enh86735     2   27441400   27442400      6       3  150064       2.6812    0.0036678
enh86736     2   27471900   27472900      3       1  150064       2.1769     0.014745
enh86738     2   27504000   27505000      1       1  150064       2.3305     0.009891
enh86740     2   27525400   27526400      1       1  150064       2.1382      0.01625
enh86743     2   27558000   27559000      2       1  150064       3.3902   0.00034924
enh86749     2   27595400   27596400      3       1  150064       2.8339    0.0022989
enh86750     2   27599300   27600300      2       1  150064       2.9914    0.0013885
enh86752     2   27604200   27605200      1       1  150064       3.0578     0.001115
enh86757     2   27716200   27717200      1       1  150064        3.188    0.0007163
enh86759     2   27724500   27725500      1       1  150064       1.9972       0.0229
enh86760     2   27789000   27790000      1       1  150064       3.0656     0.001086
enh86763     2   27829400   27830400      3       2  150064       2.4612    0.0069235
enh86766     2   27852600   27853600      4       2  150064       1.6601     0.048445
enh86769     2   27877800   27878800      1       1  150064       3.9509    3.893e-05
enh86771     2   27888500   27889500      2       1  150064        1.985     0.023573
enh86773     2   27912000   27913000      2       1  150064       3.4993   0.00023321
enh86775     2   27937100   27938100      1       1  150064       2.8369     0.002278
enh86781     2   27977200   27978200      1       1  150064       2.4741     0.006678
enh86783     2   27988000   27989000      1       1  150064       4.1169     1.92e-05
enh86784     2   27988800   27989800      3       2  150064       4.4211   4.9099e-06
enh86789     2   28020600   28021600      3       1  150064       4.2568   1.0368e-05
enh86792     2   28054900   28055900      3       2  150064       3.2106   0.00066238
enh86793     2   28079000   28080000      3       1  150064       3.9255   4.3277e-05
enh86800     2   28143000   28144000      1       1  150064       3.6355    0.0001387
enh86801     2   28155200   28156200      2       1  150064       3.2414   0.00059467
enh86803     2   28184400   28185400      1       1  150064       3.5021    0.0002308
enh86804     2   28189000   28190000      3       2  150064       2.8324    0.0023101
enh86806     2   28196000   28197000      1       1  150064       3.7683    8.218e-05
enh86811     2   28246000   28247000      2       1  150064        1.732     0.041638
enh86817     2   28303800   28304800      2       1  150064       1.9425     0.026036
enh86822     2   28324700   28325700      1       1  150064       2.2133      0.01344
enh86825     2   28343700   28344700      2       1  150064       1.7342     0.041444
enh86832     2   28385400   28386400      2       1  150064       1.7823     0.037347
enh86851     2   28543200   28544200      1       1  150064        1.844      0.03259
enh86852     2   28550100   28551100      1       1  150064       2.5517      0.00536
enh86862     2   28611800   28612800      2       1  150064       3.1887   0.00071447
enh86864     2   28628800   28629800      3       1  150064       2.4675    0.0068037
enh86866     2   28635800   28636800      2       1  150064       1.9748     0.024147
enh86869     2   28646400   28647400      6       3  150064       3.0378    0.0011914
enh86870     2   28650800   28651800      2       1  150064        2.569    0.0050992
enh86873     2   28766300   28767300      4       2  150064       1.9596     0.025021
enh86875     2   28768700   28769700      7       3  150064       2.1193     0.017033
enh86876     2   28774900   28775900      3       1  150064       2.2396     0.012558
enh86912     2   28996100   28997100      3       1  150064        1.836     0.033179
enh86913     2   28998000   28999000      2       1  150064       2.7559    0.0029262
enh86915     2   29024700   29025700      1       1  150064       2.8096      0.00248
enh86917     2   29032200   29033200      4       1  150064       3.1908    0.0007095
enh86924     2   29150600   29151600      3       2  150064       1.9268     0.027002
enh86935     2   29276200   29277200      6       3  150064       2.1929     0.014157
enh86941     2   29330500   29331500      3       1  150064       1.9753     0.024119
enh86946     2   29349800   29350800      1       1  150064       2.1387      0.01623
enh86950     2   29388400   29389400      2       1  150064       1.8471     0.032369
enh86959     2   29643600   29644600      3       1  150064       3.8457   6.0109e-05
enh86960     2   29645600   29646600      3       1  150064       3.4892   0.00024225
enh86961     2   29648700   29649700      1       1  150064       3.8277    6.466e-05
enh86962     2   29669100   29670100      3       2  150064        3.735   9.3845e-05
enh86964     2   29678200   29679200      4       2  150064       2.1187     0.017056
enh86965     2   29682500   29683500      4       2  150064       2.1233     0.016865
enh86966     2   29685000   29686000      8       3  150064       2.4311    0.0075262
enh86967     2   29686800   29687800      3       1  150064        2.588    0.0048274
enh86970     2   29732300   29733300      2       1  150064       2.7668    0.0028305
enh87010     2   30447400   30448400      5       2  150064       2.1539     0.015623
enh87032     2   30588700   30589700      2       1  150064       1.7303     0.041786
enh87069     2   30889400   30890400      4       2  150064       1.9132      0.02786
enh87079     2   31202000   31203000      8       3  150064       1.7471     0.040313
enh87116     2   32212800   32213800      3       2  150064       2.0009     0.022703
enh87229     2   33546400   33547400      2       1  150064       2.0047     0.022498
enh87260     2   33905700   33906700      1       1  150064       1.9595      0.02503
enh87269     2   34135000   34136000      5       3  150064       2.2154     0.013367
enh87273     2   35522800   35523800      2       1  150064       2.0403     0.020659
enh87287     2   36614500   36615500      5       3  150064         1.74     0.040929
enh87288     2   36616700   36617700      6       3  150064        1.759     0.039292
enh87292     2   36630400   36631400      5       2  150064        1.674     0.047063
enh87297     2   36655900   36656900      3       2  150064       1.9532     0.025396
enh87301     2   36676100   36677100      1       1  150064       2.2365      0.01266
enh87314     2   36709900   36710900      2       1  150064       1.8705     0.030706
enh87315     2   36712800   36713800      2       1  150064       1.9432     0.025999
enh87317     2   36718200   36719200      3       1  150064       2.0096     0.022239
enh87335     2   36791700   36792700      4       2  150064       2.0243      0.02147
enh87355     2   36931000   36932000     17       3  150064       1.9262     0.027039
enh87364     2   37048100   37049100     14       3  150064       2.0559     0.019898
enh87366     2   37116700   37117700      2       1  150064       2.0112     0.022153
enh87370     2   37178200   37179200      5       3  150064       1.6727      0.04719
enh87372     2   37194400   37195400      1       1  150064       2.9809     0.001437
enh87373     2   37227500   37228500      3       2  150064       3.0413    0.0011779
enh87374     2   37247700   37248700      2       1  150064       2.5028      0.00616
enh87380     2   37323700   37324700      1       1  150064       2.1553      0.01557
enh87386     2   37384400   37385400      3       1  150064       1.8706     0.030697
enh87389     2   37425200   37426200      3       2  150064       3.0176    0.0012741
enh87391     2   37438800   37439800      2       1  150064       3.1741   0.00075147
enh87394     2   37460000   37461000      5       2  150064        3.157   0.00079709
enh87395     2   37478100   37479100      3       2  150064       2.4012    0.0081702
enh87397     2   37509300   37510300      2       1  150064       2.5239    0.0058031
enh87399     2   37528200   37529200      8       3  150064        3.653   0.00012961
enh87400     2   37532200   37533200      5       3  150064       3.0478    0.0011528
enh87401     2   37534300   37535300      6       3  150064       3.5374   0.00020204
enh87402     2   37538000   37539000      3       2  150064       2.4842    0.0064929
enh87403     2   37541600   37542600      3       2  150064       2.3605     0.009125
enh87405     2   37548100   37549100      5       2  150064       3.6435   0.00013449
enh87406     2   37554400   37555400      8       4  150064       3.9523   3.8704e-05
enh87407     2   37570400   37571400      8       4  150064       4.1255   1.8498e-05
enh87408     2   37572200   37573200      5       3  150064       1.9198     0.027439
enh87417     2   37641700   37642700      4       2  150064       2.1762      0.01477
enh87425     2   37733500   37734500      4       1  150064       1.8585     0.031551
enh87488     2   38151000   38152000      4       2  150064       1.9939     0.023079
enh87496     2   38224700   38225700      5       1  150064       2.0034     0.022569
enh87497     2   38240000   38241000      1       1  150064       2.5435     0.005487
enh87498     2   38241200   38242200      4       2  150064       1.9911     0.023237
enh87578     2   38943000   38944000      3       2  150064       2.0726     0.019104
enh87579     2   38947900   38948900      4       2  150064       2.9385    0.0016492
enh87582     2   38980600   38981600      3       1  150064       1.8303     0.033603
enh87583     2   38992100   38993100      2       1  150064       2.0452     0.020419
enh87586     2   39057200   39058200      1       1  150064       2.1365      0.01632
enh87604     2   39322000   39323000      1       1  150064       1.6606       0.0484
enh87612     2   39367800   39368800      2       1  150064       2.6626    0.0038771
enh87613     2   39377700   39378700      3       2  150064       2.2906     0.010995
enh87614     2   39381100   39382100      3       2  150064       1.8599     0.031449
enh87615     2   39383600   39384600      6       3  150064       2.9746    0.0014667
enh87619     2   39430100   39431100      1       1  150064       2.4234     0.007687
enh87620     2   39454600   39455600      4       2  150064            2      0.02275
enh87648     2   39652900   39653900      2       1  150064       2.3016     0.010678
enh87672     2   39795000   39796000      1       1  150064       2.5077     0.006076
enh87675     2   39820600   39821600      1       1  150064        2.696     0.003509
enh87676     2   39830300   39831300      3       1  150064       2.8637    0.0020938
enh87682     2   39945000   39946000      1       1  150064       2.6065     0.004573
enh87684     2   39959400   39960400      1       1  150064        2.403      0.00813
enh87686     2   39963300   39964300      2       1  150064       2.4439    0.0072654
enh87688     2   39970300   39971300      6       3  150064       2.0941     0.018126
enh87689     2   39982600   39983600      1       1  150064       2.5926     0.004762
enh87690     2   39999100   40000100      6       2  150064       2.5213    0.0058456
enh87692     2   40000700   40001700      1       1  150064       2.0746      0.01901
enh87697     2   40009900   40010900      1       1  150064       1.6763      0.04684
enh87708     2   40174700   40175700      2       1  150064       2.6604     0.003902
enh87711     2   40260200   40261200      2       1  150064       2.8164     0.002428
enh87719     2   40349900   40350900      5       2  150064       2.4105    0.0079653
enh87722     2   40392000   40393000      3       1  150064       2.0289     0.021237
enh87724     2   40427200   40428200      4       2  150064       2.3134     0.010349
enh87728     2   40467000   40468000      5       2  150064       2.5466    0.0054393
enh87729     2   40470800   40471800      3       2  150064       2.3736    0.0088074
enh87730     2   40500600   40501600      4       1  150064       1.6571     0.048748
enh87733     2   40510200   40511200      3       1  150064       1.6625     0.048206
enh87734     2   40511900   40512900      1       1  150064       1.7723      0.03817
enh87739     2   40573100   40574100      5       2  150064       2.1196     0.017022
enh87740     2   40579500   40580500      3       2  150064       2.3671     0.008964
enh87741     2   40587600   40588600      3       1  150064        1.653      0.04917
enh87749     2   40629500   40630500      2       1  150064       1.9598     0.025012
enh87751     2   40639200   40640200      6       2  150064       2.3709    0.0088714
enh87752     2   40660200   40661200      5       3  150064       1.7093     0.043696
enh87756     2   40714700   40715700      3       1  150064       2.8359     0.002285
enh87757     2   40723200   40724200      2       1  150064       2.3962    0.0082829
enh87759     2   40737900   40738900      2       1  150064        2.759     0.002899
enh87760     2   40739600   40740600      6       3  150064       3.4442   0.00028639
enh87765     2   40893400   40894400      2       1  150064       2.7074    0.0033901
enh87766     2   40895200   40896200      4       2  150064       2.2343     0.012731
enh87767     2   40906400   40907400      2       1  150064       2.0319      0.02108
enh87771     2   40961600   40962600      4       2  150064       1.8091     0.035215
enh87772     2   40978800   40979800      2       1  150064       2.8177    0.0024187
enh87774     2   40986000   40987000      4       1  150064       1.8784     0.030163
enh87777     2   41364000   41365000      2       1  150064       1.7911     0.036642
enh87780     2   41825700   41826700      5       2  150064        1.921     0.027368
enh87793     2   42054000   42055000      4       2  150064       2.9411     0.001635
enh87794     2   42067200   42068200      2       1  150064        2.308       0.0105
enh87795     2   42068600   42069600      5       1  150064       2.4789    0.0065887
enh87799     2   42094800   42095800      2       1  150064       1.6835     0.046139
enh87898     2   42981400   42982400      4       2  150064       1.8783      0.03017
enh87911     2   43072400   43073400      4       2  150064        1.951     0.025527
enh87912     2   43075100   43076100      1       1  150064       1.6794      0.04654
enh87919     2   43108100   43109100      1       1  150064       2.2876      0.01108
enh87931     2   43160800   43161800      6       3  150064       1.8224     0.034199
enh87937     2   43197700   43198700      3       2  150064       1.8432     0.032652
enh87942     2   43251900   43252900      5       2  150064       1.7227      0.04247
enh87943     2   43253400   43254400      9       4  150064       1.7744        0.038
enh87961     2   43380000   43381000      4       2  150064       2.2116     0.013496
enh88061     2   44330100   44331100      5       3  150064       2.1278     0.016678
enh88076     2   44432100   44433100      1       1  150064       1.8418      0.03275
enh88078     2   44469800   44470800      3       1  150064       1.9098     0.028081
enh88150     2   45671800   45672800      6       3  150064       1.9395     0.026221
enh88156     2   45781400   45782400      4       1  150064       1.9771     0.024014
enh88161     2   45811100   45812100      1       1  150064       2.0317      0.02109
enh88168     2   45841700   45842700      2       1  150064       1.6704     0.047421
enh88172     2   45881300   45882300      2       1  150064       1.8739     0.030473
enh88174     2   45896400   45897400      5       3  150064       2.3295    0.0099171
enh88175     2   45901700   45902700      5       3  150064       1.7354     0.041334
enh88189     2   45982700   45983700      4       2  150064       1.9104     0.028038
enh88190     2   45986300   45987300      2       1  150064       2.3983    0.0082368
enh88204     2   46077200   46078200      5       3  150064       2.9155    0.0017755
enh88226     2   46195600   46196600      6       3  150064       2.3086     0.010483
enh88227     2   46218300   46219300      5       2  150064       1.8179     0.034543
enh88229     2   46226400   46227400      2       1  150064        2.838    0.0022696
enh88231     2   46235400   46236400      1       1  150064       2.6476     0.004053
enh88233     2   46247600   46248600      6       3  150064       2.9265    0.0017139
enh88237     2   46269500   46270500      3       1  150064       2.5109    0.0060207
enh88238     2   46285100   46286100      5       2  150064       3.0103     0.001305
enh88239     2   46292700   46293700      5       2  150064       2.9446    0.0016166
enh88307     2   46791300   46792300      4       2  150064       1.8325     0.033439
enh88310     2   46805900   46806900      4       2  150064        2.438    0.0073843
enh88329     2   46941900   46942900      2       1  150064       2.5071    0.0060868
enh88354     2   47040800   47041800      4       1  150064       2.0049     0.022488
enh88382     2   47211900   47212900      1       1  150064       1.7302       0.0418
enh88415     2   47382900   47383900      1       1  150064       2.3822     0.008604
enh88423     2   47435800   47436800      2       1  150064       2.0919     0.018222
enh88426     2   47459800   47460800      4       2  150064       2.4724    0.0067105
enh88460     2   47982400   47983400      1       1  150064       1.8897       0.0294
enh88461     2   47994300   47995300      3       2  150064        2.471    0.0067377
enh88462     2   47994800   47995800      2       1  150064       2.2832     0.011209
enh88464     2   48012500   48013500      5       3  150064       2.6606    0.0038995
enh88465     2   48035200   48036200      3       2  150064       2.1453     0.015965
enh88467     2   48072000   48073000      1       1  150064       2.2486      0.01227
enh88470     2   48093500   48094500      4       2  150064       1.9199     0.027436
enh88471     2   48094600   48095600      4       2  150064       2.3041     0.010607
enh88472     2   48097100   48098100      3       1  150064        2.669    0.0038038
enh88473     2   48115300   48116300      5       3  150064       3.1409   0.00084206
enh88474     2   48118600   48119600      6       3  150064       2.1698     0.015012
enh88475     2   48120800   48121800      3       1  150064       2.5496    0.0053923
enh88476     2   48121900   48122900      2       1  150064       2.3482    0.0094325
enh88479     2   48128600   48129600      1       1  150064       2.9361     0.001662
enh88481     2   48273900   48274900      5       2  150064       3.6784   0.00011734
enh88487     2   48340400   48341400      1       1  150064       2.0415       0.0206
enh88488     2   48351600   48352600      5       2  150064        2.832    0.0023132
enh88492     2   48401600   48402600      5       2  150064       2.1045     0.017669
enh88493     2   48407400   48408400      4       2  150064       1.8378     0.033046
enh88497     2   48476300   48477300      1       1  150064       2.1128      0.01731
enh88498     2   48533700   48534700      3       2  150064       1.8526     0.031967
enh88499     2   48539900   48540900      5       2  150064       2.7155    0.0033084
enh88500     2   48543800   48544800      1       1  150064       2.8941     0.001901
enh88503     2   48559600   48560600      5       2  150064       3.3683   0.00037813
enh88505     2   48568900   48569900      5       2  150064       3.0055    0.0013259
enh88508     2   48573800   48574800      6       4  150064       3.7599   8.5003e-05
enh88510     2   48579000   48580000      3       2  150064       1.6704     0.047424
enh88511     2   48580700   48581700      3       2  150064       1.7453     0.040469
enh88512     2   48583800   48584800      6       3  150064       2.2021     0.013828
enh88513     2   48639000   48640000      5       3  150064       1.9647     0.024723
enh88514     2   48641600   48642600      3       1  150064       3.3836   0.00035765
enh88515     2   48642700   48643700      6       3  150064       2.2732     0.011508
enh88517     2   48647600   48648600      3       2  150064       2.8124    0.0024586
enh88518     2   48650200   48651200      5       2  150064       2.0343     0.020963
enh88521     2   48666000   48667000      2       1  150064       1.7725     0.038159
enh88522     2   48674000   48675000      5       2  150064       2.0501     0.020177
enh88527     2   48723600   48724600      4       1  150064        2.084      0.01858
enh88529     2   48736200   48737200      2       1  150064       2.8269      0.00235
enh88538     2   48793400   48794400      5       3  150064       1.8986     0.028806
enh88539     2   48794800   48795800      5       3  150064       2.1054     0.017629
enh88540     2   48798300   48799300      6       2  150064       2.1962     0.014037
enh88543     2   48834000   48835000      6       3  150064       2.2566     0.012018
enh88549     2   48949500   48950500      6       3  150064       1.9674     0.024568
enh88567     2   50719000   50720000      1       1  150064       3.0002     0.001349
enh88575     2   51239900   51240900      1       1  150064       2.1981      0.01397
enh88590     2   52343300   52344300      7       2  150064       1.7366     0.041225
enh88593     2   52496200   52497200      5       2  150064       1.6998     0.044583
enh88596     2   52766200   52767200      1       1  150064       2.1948      0.01409
enh88614     2   53859900   53860900      4       2  150064       2.3414     0.009605
enh88615     2   53966200   53967200      1       1  150064       2.5202     0.005865
enh88617     2   53971600   53972600      2       1  150064       3.1339   0.00086253
enh88619     2   53978500   53979500      2       1  150064       2.6112    0.0045118
enh88620     2   53982000   53983000      4       2  150064       2.1473     0.015884
enh88621     2   53995700   53996700      4       2  150064       2.0615     0.019627
enh88622     2   54009100   54010100      4       2  150064       2.3661    0.0089876
enh88623     2   54011100   54012100      1       1  150064        3.377    0.0003664
enh88624     2   54015600   54016600      2       1  150064       2.2842     0.011179
enh88625     2   54017400   54018400      1       1  150064       2.8188      0.00241
enh88626     2   54053700   54054700      3       2  150064       2.6099    0.0045285
enh88627     2   54077800   54078800      2       1  150064       1.7319     0.041649
enh88629     2   54090200   54091200      4       2  150064       3.3003    0.0004829
enh88634     2   54171600   54172600      1       1  150064       1.7906      0.03668
enh88636     2   54176300   54177300      3       2  150064       2.2085     0.013603
enh88637     2   54188400   54189400      2       1  150064       2.5869     0.004842
enh88639     2   54194000   54195000      5       2  150064       1.9327     0.026638
enh88643     2   54242800   54243800      1       1  150064       2.2655      0.01174
enh88645     2   54265600   54266600      4       2  150064       1.6884     0.045669
enh88647     2   54274300   54275300      4       2  150064       2.9882    0.0014033
enh88648     2   54280700   54281700      2       1  150064       2.1753     0.014802
enh88649     2   54286800   54287800      1       1  150064       1.7875      0.03693
enh88650     2   54292300   54293300      3       1  150064       1.9107     0.028019
enh88651     2   54294900   54295900      1       1  150064       3.9536     3.85e-05
enh88652     2   54315000   54316000      2       1  150064       1.8354     0.033224
enh88653     2   54330100   54331100      3       2  150064       2.3776     0.008714
enh88655     2   54341200   54342200      5       2  150064        2.161     0.015346
enh88659     2   54389000   54390000      3       1  150064       3.5509   0.00019199
enh88682     2   54629200   54630200      7       2  150064       1.6849     0.046002
enh88684     2   54647400   54648400      3       2  150064       1.8519     0.032023
enh88686     2   54659000   54660000      6       2  150064       2.7306    0.0031611
enh88688     2   54667100   54668100      1       1  150064       2.5264     0.005762
enh88690     2   54687700   54688700      6       2  150064       1.8439     0.032598
enh88697     2   54699300   54700300      3       2  150064       2.1034     0.017715
enh88698     2   54700700   54701700      6       4  150064       1.7264      0.04214
enh88704     2   54711200   54712200      6       3  150064       1.8641     0.031151
enh88710     2   54721200   54722200      2       1  150064       3.4754   0.00025508
enh88711     2   54727400   54728400      8       2  150064       1.6689     0.047572
enh88719     2   54750300   54751300      3       2  150064       2.1909     0.014229
enh88721     2   54755400   54756400      2       1  150064        1.838     0.033028
enh88730     2   54796100   54797100      5       2  150064       1.7598     0.039218
enh88731     2   54802000   54803000      7       3  150064       2.2457     0.012361
enh88733     2   54805200   54806200     10       1  150064       1.6721     0.047248
enh88734     2   54812100   54813100      3       1  150064        2.372    0.0088449
enh88736     2   54816600   54817600      2       1  150064       1.9997     0.022765
enh88737     2   54823400   54824400      6       2  150064       2.0396     0.020693
enh88741     2   54840600   54841600      4       2  150064       2.3714    0.0088612
enh88743     2   54851500   54852500      1       1  150064       2.3642     0.009035
enh88747     2   54863300   54864300      4       2  150064       2.3264    0.0099975
enh88749     2   54885600   54886600      2       1  150064       3.2219   0.00063681
enh88751     2   54894600   54895600      1       1  150064       2.4722     0.006714
enh88753     2   54897000   54898000      3       2  150064       1.7683     0.038502
enh88757     2   54907200   54908200      6       3  150064       3.0655    0.0010865
enh88758     2   54948900   54949900      1       1  150064       1.6498      0.04949
enh88760     2   54984400   54985400      2       1  150064       2.9821    0.0014312
enh88767     2   55065100   55066100      6       3  150064       1.9881     0.023401
enh88769     2   55087100   55088100      4       2  150064       3.0483    0.0011507
enh88772     2   55126900   55127900      3       2  150064       2.3378    0.0096983
enh88775     2   55172900   55173900      5       2  150064       2.3761    0.0087491
enh88786     2   55222600   55223600      5       2  150064       2.7688     0.002813
enh88787     2   55228600   55229600      8       4  150064       2.2431     0.012445
enh88790     2   55241400   55242400      2       1  150064       2.0963     0.018028
enh88794     2   55270600   55271600      6       2  150064       2.3409    0.0096175
enh88795     2   55279500   55280500      4       2  150064       1.8963     0.028959
enh88797     2   55283200   55284200      1       1  150064       2.6145     0.004468
enh88815     2   55388600   55389600      3       1  150064       1.7531     0.039796
enh88819     2   55402300   55403300      1       1  150064       2.6422     0.004118
enh88838     2   55649100   55650100      2       1  150064       1.9223     0.027287
enh88840     2   55657700   55658700      4       2  150064       1.8768     0.030271
enh88868     2   55999000   56000000      2       1  150064       2.8002    0.0025536
enh88869     2   56006500   56007500      4       2  150064       2.5195    0.0058755
enh88870     2   56031400   56032400      1       1  150064       2.8782        0.002
enh88871     2   56037400   56038400      4       2  150064       1.8867     0.029598
enh88872     2   56054500   56055500      4       1  150064       2.8151    0.0024379
enh88879     2   56109500   56110500      2       1  150064       1.8407     0.032834
enh88880     2   56110200   56111200      4       2  150064       2.0664     0.019393
enh88883     2   56128000   56129000      7       3  150064       1.6878     0.045726
enh88891     2   56182100   56183100      4       2  150064       1.9609     0.024944
enh88893     2   56188800   56189800      7       2  150064       2.2629     0.011821
enh88896     2   56219400   56220400      2       1  150064       2.3018     0.010673
enh88897     2   56221800   56222800      2       1  150064       1.7684     0.038498
enh88899     2   56235400   56236400      1       1  150064       2.2334      0.01276
enh88906     2   56443800   56444800      1       1  150064       2.6054     0.004588
enh88908     2   56466500   56467500      6       2  150064       3.1363   0.00085557
enh88938     2   57947100   57948100      3       2  150064       4.1313   1.8035e-05
enh88939     2   57948300   57949300      1       1  150064       4.7256    1.147e-06
enh88942     2   58106400   58107400      2       1  150064       3.2818   0.00051576
enh88943     2   58110400   58111400      2       1  150064       5.3656   4.0343e-08
enh88945     2   58117500   58118500      1       1  150064       4.4379    4.542e-06
enh88946     2   58132800   58133800      3       2  150064       5.4964   1.9379e-08
enh88950     2   58269500   58270500      2       1  150064       3.1586   0.00079263
enh88951     2   58272100   58273100      3       1  150064       3.1905   0.00071004
enh88952     2   58275600   58276600      2       1  150064       3.6076   0.00015451
enh88955     2   58325300   58326300      1       1  150064       3.2501    0.0005769
enh88956     2   58333800   58334800      1       1  150064       3.5709    0.0001779
enh88960     2   58358900   58359900      2       1  150064       2.7443    0.0030322
enh88961     2   58364700   58365700      2       1  150064       2.0259     0.021385
enh88963     2   58373600   58374600      2       1  150064       1.8145     0.034804
enh88964     2   58383800   58384800      2       1  150064       5.2865   6.2345e-08
enh88966     2   58466200   58467200      2       1  150064       2.1378     0.016265
enh88967     2   58674600   58675600      3       2  150064       2.7116    0.0033483
enh88968     2   58710600   58711600      2       1  150064       1.7152     0.043158
enh88969     2   58749000   58750000      1       1  150064       2.3964     0.008279
enh88973     2   58846700   58847700      1       1  150064       1.8705      0.03071
enh88980     2   59146900   59147900      1       1  150064       2.7323     0.003145
enh88981     2   59148500   59149500      1       1  150064       2.3269     0.009984
enh88982     2   59151000   59152000      2       1  150064       2.0741     0.019034
enh88983     2   59152700   59153700      4       2  150064       3.4813   0.00024954
enh88989     2   60710500   60711500      4       2  150064       3.0833    0.0010235
enh88990     2   60743000   60744000      2       1  150064       2.0799     0.018768
enh88991     2   60754900   60755900      3       2  150064       2.0133      0.02204
enh89016     2   61409000   61410000      1       1  150064       2.4981     0.006243
enh89024     2   61519200   61520200      5       2  150064       2.0542     0.019979
enh89026     2   61567100   61568100      2       1  150064       1.9528     0.025421
enh89027     2   61582400   61583400      4       1  150064       2.7787     0.002729
enh89029     2   61585300   61586300      3       1  150064       2.6533    0.0039854
enh89030     2   61585800   61586800      2       1  150064       2.5458    0.0054507
enh89032     2   61606600   61607600      2       1  150064        3.034    0.0012067
enh89033     2   61642300   61643300      2       1  150064       2.4816    0.0065405
enh89038     2   61662700   61663700      4       2  150064       2.6209    0.0043846
enh89040     2   61666000   61667000      1       1  150064       3.3974    0.0003401
enh89095     2   62491600   62492600      4       2  150064       2.6074    0.0045623
enh89096     2   62494000   62495000      3       2  150064        2.781    0.0027092
enh89100     2   62536400   62537400      1       1  150064       2.1125      0.01732
enh89106     2   62685200   62686200      2       1  150064       2.4917    0.0063565
enh89110     2   62702900   62703900      2       1  150064       3.1968   0.00069488
enh89112     2   62709900   62710900      5       3  150064       4.3677   6.2781e-06
enh89113     2   62711500   62712500      3       2  150064       1.7702      0.03835
enh89114     2   62713700   62714700      1       1  150064       3.7246    9.781e-05
enh89115     2   62716000   62717000      5       3  150064       2.9446    0.0016166
enh89116     2   62722700   62723700      3       2  150064       3.5736   0.00017604
enh89117     2   62726200   62727200      5       2  150064       1.9787     0.023924
enh89118     2   62728600   62729600      3       1  150064       2.2075      0.01364
enh89119     2   62751300   62752300      5       3  150064       2.1417     0.016108
enh89121     2   62756600   62757600      4       2  150064       2.1898     0.014268
enh89122     2   62767600   62768600      2       1  150064       1.7676     0.038566
enh89123     2   62772400   62773400      1       1  150064       2.7936     0.002606
enh89127     2   62797600   62798600      2       1  150064       2.0725     0.019108
enh89128     2   62798200   62799200      3       2  150064        1.649      0.04957
enh89129     2   62800100   62801100      1       1  150064       1.7374      0.04116
enh89130     2   62804100   62805100      6       3  150064       2.3983    0.0082367
enh89132     2   62815400   62816400      5       2  150064       1.7148     0.043195
enh89137     2   62886600   62887600      1       1  150064       2.3939     0.008335
enh89138     2   62890500   62891500      2       1  150064       2.5016    0.0061823
enh89142     2   62925300   62926300      2       1  150064       1.9809     0.023803
enh89153     2   62987500   62988500      3       1  150064       2.8532    0.0021638
enh89159     2   63013100   63014100      1       1  150064       2.8445     0.002224
enh89164     2   63027200   63028200      2       1  150064       1.9388     0.026264
enh89168     2   63043900   63044900      5       3  150064       1.8572     0.031638
enh89169     2   63045000   63046000      1       1  150064       2.0351      0.02092
enh89170     2   63052900   63053900      2       1  150064       1.7936     0.036435
enh89174     2   63111500   63112500      1       1  150064       2.3765      0.00874
enh89175     2   63115300   63116300      1       1  150064       2.6882     0.003592
enh89177     2   63144300   63145300      3       2  150064       3.2681   0.00054138
enh89218     2   64063500   64064500      1       1  150064       2.5117     0.006007
enh89243     2   64290900   64291900      2       1  150064       1.9995     0.022775
enh89258     2   64428900   64429900      1       1  150064       1.6741      0.04706
enh89287     2   64674700   64675700      1       1  150064       2.2436      0.01243
enh89292     2   64749200   64750200      2       1  150064        1.778     0.037704
enh89299     2   64814000   64815000      5       2  150064       1.8407      0.03283
enh89419     2   65571100   65572100      5       2  150064       1.8444     0.032565
enh89436     2   65607600   65608600      4       2  150064        1.681     0.046386
enh89446     2   65634400   65635400      3       1  150064       1.6661     0.047848
enh89453     2   65653400   65654400      3       2  150064       1.9779     0.023972
enh89463     2   65741400   65742400      5       3  150064       1.6634     0.048117
enh89464     2   65752600   65753600      4       2  150064       1.8831     0.029842
enh89465     2   65757300   65758300      2       1  150064       2.6545    0.0039718
enh89466     2   65765000   65766000      4       2  150064       2.7093    0.0033711
enh89467     2   65772800   65773800      2       1  150064       2.6961    0.0035078
enh89468     2   65775400   65776400      2       1  150064       2.8881    0.0019378
enh89473     2   65800600   65801600      9       2  150064       1.9801     0.023844
enh89509     2   66760000   66761000      3       1  150064       2.6711    0.0037802
enh89512     2   66781800   66782800      2       1  150064       2.3121     0.010385
enh89516     2   66792000   66793000      4       2  150064       1.7437     0.040606
enh89534     2   67260400   67261400      4       1  150064       2.1585     0.015443
enh89545     2   67601000   67602000      6       2  150064       1.7045     0.044144
enh89547     2   67616400   67617400      3       2  150064       1.7722     0.038178
enh89548     2   67620900   67621900      3       1  150064       2.2859     0.011129
enh89550     2   67628500   67629500      4       2  150064       1.9191     0.027485
enh89558     2   67788100   67789100      1       1  150064        1.647      0.04978
enh89591     2   68266700   68267700      2       1  150064       1.8622     0.031287
enh89601     2   68351600   68352600      2       1  150064        2.177      0.01474
enh89602     2   68352800   68353800      3       2  150064       1.6918     0.045346
enh89605     2   68386400   68387400      3       2  150064       3.0763     0.001048
enh89606     2   68415700   68416700      3       2  150064       2.1759     0.014782
enh89610     2   68423000   68424000      7       3  150064       2.1992     0.013933
enh89614     2   68444800   68445800      2       1  150064       2.9047    0.0018382
enh89622     2   68472500   68473500      2       1  150064       1.6662     0.047834
enh89623     2   68483100   68484100      1       1  150064       2.8455     0.002217
enh89635     2   68654100   68655100      1       1  150064       1.7041      0.04418
enh89658     2   69153100   69154100      2       1  150064       1.9674      0.02457
enh89659     2   69158700   69159700      5       2  150064        1.901     0.028653
enh89711     2   69423000   69424000      2       1  150064       2.1456     0.015953
enh89713     2   69429500   69430500      1       1  150064       1.9359      0.02644
enh89724     2   69525500   69526500      7       2  150064       2.2894     0.011029
enh89726     2   69536400   69537400      1       1  150064       1.9178      0.02757
enh89737     2   69655500   69656500      2       1  150064       1.7538     0.039736
enh89795     2   69994700   69995700      2       1  150064       2.1241     0.016832
enh89802     2   70017900   70018900      3       1  150064       1.7801     0.037527
enh89806     2   70054700   70055700      3       1  150064        1.947      0.02577
enh89808     2   70120000   70121000      3       1  150064       1.6926     0.045261
enh89813     2   70145100   70146100      3       1  150064       1.8214      0.03427
enh89814     2   70153800   70154800      4       1  150064       1.8322     0.033464
enh89816     2   70161800   70162800      1       1  150064       1.6574      0.04872
enh89819     2   70179500   70180500      3       1  150064       2.0795     0.018786
enh89820     2   70200100   70201100      1       1  150064       1.9103      0.02805
enh89824     2   70268300   70269300      1       1  150064        1.811      0.03507
enh89847     2   70442000   70443000      1       1  150064       1.7278      0.04201
enh89851     2   70488400   70489400      2       1  150064       2.0876     0.018417
enh89856     2   70584600   70585600      2       1  150064       2.0984     0.017934
enh89860     2   70737000   70738000      2       1  150064       1.7028     0.044298
enh89868     2   71006500   71007500      6       2  150064       1.9993     0.022789
enh89888     2   71526600   71527600      4       2  150064       1.6668     0.047781
enh89889     2   71533500   71534500      7       3  150064       2.3967    0.0082707
enh89891     2   71561800   71562800      3       1  150064       2.2041     0.013757
enh89893     2   71567300   71568300      7       4  150064       3.2724   0.00053311
enh89894     2   71580100   71581100      1       1  150064       3.1556    0.0008008
enh89896     2   71604900   71605900      5       2  150064       3.2253   0.00062911
enh89899     2   71679400   71680400      2       1  150064       2.3736    0.0088076
enh89901     2   71685400   71686400      4       1  150064       2.4576     0.006994
enh89902     2   71698400   71699400      3       1  150064       1.8538      0.03188
enh89922     2   71942500   71943500      4       2  150064       1.8521     0.032003
enh89924     2   71954300   71955300      2       1  150064       1.9094     0.028103
enh89929     2   71986100   71987100      3       2  150064       1.6697     0.047492
enh89933     2   72028600   72029600      2       1  150064       2.1933     0.014142
enh89954     2   72278800   72279800      3       1  150064       2.3071     0.010524
enh89957     2   72335000   72336000      3       2  150064       2.8102    0.0024755
enh89960     2   72357300   72358300      3       1  150064       3.4237   0.00030884
enh89962     2   72369000   72370000      4       2  150064       3.5539   0.00018975
enh89966     2   72438700   72439700      3       2  150064       2.1717     0.014938
enh89978     2   72605000   72606000      3       2  150064       2.1991     0.013934
enh89979     2   72641500   72642500      1       1  150064       1.6961      0.04493
enh89988     2   72803300   72804300      1       1  150064       1.7126      0.04339
enh90003     2   72992600   72993600      1       1  150064       2.5217     0.005839
enh90018     2   73167600   73168600      3       1  150064       4.1935   1.3735e-05
enh90019     2   73211300   73212300      2       1  150064       3.6391   0.00013679
enh90020     2   73216700   73217700      1       1  150064        4.059    2.464e-05
enh90023     2   73248000   73249000      4       2  150064        3.782   7.7791e-05
enh90025     2   73261300   73262300      2       1  150064       4.7225    1.165e-06
enh90030     2   73295500   73296500      2       1  150064       3.0522     0.001136
enh90034     2   73318600   73319600      3       1  150064       3.0385    0.0011887
enh90035     2   73329300   73330300      6       2  150064       3.5872   0.00016714
enh90040     2   73344100   73345100      2       1  150064       1.9153     0.027728
enh90041     2   73439200   73440200      2       1  150064       3.0255    0.0012412
enh90045     2   73465500   73466500      1       1  150064       1.9615      0.02491
enh90048     2   73641500   73642500      5       2  150064       3.8795   5.2343e-05
enh90049     2   73645400   73646400      2       1  150064        2.894    0.0019017
enh90050     2   73726700   73727700      2       1  150064       3.2218   0.00063694
enh90051     2   73787900   73788900      4       2  150064       4.3495   6.8235e-06
enh90053     2   73836900   73837900      3       1  150064       3.8235   6.5782e-05
enh90054     2   73867600   73868600      3       1  150064       4.0881   2.1749e-05
enh90058     2   73986400   73987400      3       1  150064       2.8224    0.0023835
enh90064     2   74058400   74059400      4       2  150064        2.695    0.0035199
enh90068     2   74086400   74087400      6       3  150064       2.9217    0.0017409
enh90090     2   74259800   74260800      2       1  150064       2.6726    0.0037635
enh90146     2   74811000   74812000      1       1  150064        1.784      0.03721
enh90166     2   74968600   74969600      8       1  150064       2.0363     0.020859
enh90188     2   75099800   75100800      4       2  150064       1.8292     0.033683
enh90191     2   75113900   75114900      6       2  150064        1.803      0.03569
enh90193     2   75120100   75121100      2       1  150064       2.6601    0.0039054
enh90214     2   75466600   75467600      4       2  150064       1.8013     0.035825
enh90223     2   75602500   75603500      8       2  150064       2.1906     0.014239
enh90227     2   75686700   75687700      7       1  150064       2.6447    0.0040886
enh90234     2   75746000   75747000      1       1  150064       1.6634      0.04812
enh90269     2   77094500   77095500      1       1  150064       1.8696      0.03077
enh90273     2   79944000   79945000      2       1  150064       1.9691     0.024473
enh90283     2   80331900   80332900      6       3  150064       2.3887    0.0084544
enh90301     2   83821500   83822500      2       1  150064       1.9311     0.026737
enh90317     2   84714100   84715100      4       2  150064       2.2462     0.012346
enh90338     2   85125700   85126700      1       1  150064        1.984      0.02363
enh90412     2   85518300   85519300      3       1  150064       1.8199     0.034384
enh90427     2   85610100   85611100      2       1  150064       2.2184     0.013263
enh90430     2   85623700   85624700      3       1  150064       2.2708     0.011579
enh90434     2   85636100   85637100      4       2  150064       2.4865    0.0064495
enh90435     2   85638300   85639300      5       2  150064       1.7587     0.039317
enh90436     2   85641200   85642200      2       1  150064       1.7186     0.042843
enh90437     2   85646800   85647800      5       3  150064       1.9963     0.022953
enh90439     2   85654800   85655800      4       2  150064       2.6035    0.0046137
enh90472     2   85844600   85845600      1       1  150064       2.0794      0.01879
enh90473     2   85846000   85847000      1       1  150064       2.0933      0.01816
enh90486     2   85913800   85914800      2       1  150064       1.7585     0.039335
enh90502     2   85998900   85999900      2       1  150064       2.0752     0.018985
enh90503     2   86001200   86002200      4       1  150064       2.1986     0.013952
enh90541     2   86262000   86263000      2       1  150064       2.1741     0.014849
enh90548     2   86295700   86296700      6       2  150064       1.8888     0.029457
enh90590     2   86930100   86931100      1       1  150064       2.7007      0.00346
enh90592     2   86974800   86975800      2       1  150064       2.5472    0.0054289
enh90639     2   88890400   88891400      3       2  150064       1.6466     0.049816
enh90692     2   96194100   96195100      2       1  150064       2.0633     0.019543
enh90697     2   96335600   96336600      1       1  150064       1.7518       0.0399
enh90717     2   96813100   96814100      3       1  150064       1.6875     0.045755
enh90720     2   96841700   96842700      2       1  150064       3.4032   0.00033298
enh90722     2   96861000   96862000      2       1  150064       3.3592   0.00039078
enh90723     2   96865100   96866100      1       1  150064       3.9562    3.808e-05
enh90726     2   96905200   96906200      1       1  150064       3.9241    4.353e-05
enh90732     2   96924600   96925600      3       2  150064       3.7121   0.00010279
enh90733     2   96927200   96928200      1       1  150064        3.299    0.0004851
enh90738     2   96969400   96970400      1       1  150064       3.4386    0.0002924
enh90744     2   97019400   97020400      3       1  150064       3.2502   0.00057661
enh90749     2   97097000   97098000      2       1  150064       2.6512    0.0040106
enh90759     2   97198900   97199900      2       1  150064        1.936     0.026431
enh90761     2   97206000   97207000      3       2  150064       2.0361     0.020869
enh90767     2   97281900   97282900      1       1  150064       1.9348      0.02651
enh90769     2   97285400   97286400      2       1  150064       2.3241     0.010059
enh90771     2   97297700   97298700      1       1  150064        2.562     0.005203
enh90774     2   97392900   97393900      2       1  150064       2.0472     0.020319
enh90775     2   97395600   97396600      1       1  150064       2.3479     0.009439
enh90776     2   97400200   97401200      1       1  150064        2.361     0.009112
enh90778     2   97406000   97407000      1       1  150064       1.9779      0.02397
enh90779     2   97412900   97413900      2       1  150064       3.9458   3.9765e-05
enh90780     2   97425400   97426400      2       1  150064       1.9136     0.027833
enh90783     2   97477300   97478300      1       1  150064        2.391     0.008401
enh90785     2   97483400   97484400      1       1  150064       2.1714      0.01495
enh90786     2   97484100   97485100      2       1  150064        1.861     0.031371
enh90787     2   97489000   97490000      2       1  150064       2.9683    0.0014971
enh90788     2   97498300   97499300      1       1  150064       2.0026      0.02261
enh90789     2   97521800   97522800      1       1  150064       2.0007      0.02271
enh90790     2   97524900   97525900      1       1  150064       2.0166      0.02187
enh90791     2   97527400   97528400      3       2  150064       2.4422     0.007299
enh90792     2   97532000   97533000      1       1  150064       2.6807     0.003673
enh90793     2   97536600   97537600      2       1  150064       1.9317     0.026699
enh90794     2   97538900   97539900      1       1  150064       3.1536    0.0008064
enh90796     2   97546900   97547900      1       1  150064       1.7491      0.04014
enh90799     2   97564300   97565300      1       1  150064        3.734    9.424e-05
enh90800     2   97571600   97572600      6       1  150064       3.6787   0.00011723
enh90801     2   97573300   97574300      4       1  150064         3.47   0.00026018
enh90803     2   97594000   97595000      2       1  150064       4.0478   2.5853e-05
enh90806     2   97761000   97762000      5       1  150064       2.6068      0.00457
enh90807     2   97860700   97861700      2       1  150064       3.3997   0.00033732
enh90809     2   97871800   97872800      2       1  150064       2.4249    0.0076559
enh90811     2   98165000   98166000      2       1  150064        1.928      0.02693
enh90813     2   98261000   98262000      3       1  150064       2.6678    0.0038176
enh90815     2   98276800   98277800      2       1  150064       2.0111      0.02216
enh90819     2   98344300   98345300      2       1  150064       1.9617     0.024899
enh90828     2   98466200   98467200      4       2  150064       2.1411     0.016134
enh90836     2   98552900   98553900      1       1  150064       2.8963     0.001888
enh90837     2   98561700   98562700      1       1  150064       1.7704      0.03833
enh90838     2   98566100   98567100      3       2  150064       2.9216    0.0017413
enh90839     2   98567700   98568700      3       2  150064       2.3493    0.0094037
enh90842     2   98582800   98583800      1       1  150064       2.9781      0.00145
enh90843     2   98586000   98587000      3       1  150064       2.7269     0.003197
enh90844     2   98599100   98600100      4       2  150064       2.3889    0.0084491
enh90847     2   98612800   98613800      3       1  150064       2.9854     0.001416
enh90848     2   98626600   98627600      2       1  150064       2.6621    0.0038827
enh90852     2   98750600   98751600      2       1  150064       2.2184     0.013264
enh90868     2   99028500   99029500      2       1  150064       1.8062     0.035445
enh90869     2   99062600   99063600      4       2  150064         2.21     0.013552
enh90872     2   99074200   99075200      2       1  150064       1.7555     0.039587
enh90875     2   99084700   99085700      4       1  150064       1.7108     0.043559
enh90878     2   99102800   99103800      5       1  150064       1.6953      0.04501
enh90880     2   99108600   99109600      2       1  150064       1.7642     0.038849
enh90882     2   99124500   99125500      2       1  150064       1.8219     0.034239
enh90887     2   99214800   99215800      2       1  150064       2.1865     0.014389
enh90888     2   99220900   99221900      2       1  150064       1.8241     0.034066
enh90889     2   99222200   99223200      2       1  150064       1.8082     0.035286
enh90890     2   99227300   99228300      1       1  150064       1.8062      0.03544
enh90897     2   99422200   99423200      3       1  150064       1.7118      0.04347
enh90945     2  100252500  100253500      2       1  150064       3.1745   0.00075046
enh90946     2  100254800  100255800      3       2  150064       3.7669   8.2648e-05
enh90947     2  100260400  100261400      4       2  150064       3.0465    0.0011575
enh90948     2  100264400  100265400      2       1  150064       1.9657     0.024669
enh90950     2  100273200  100274200      3       2  150064       1.8485     0.032266
enh90953     2  100308000  100309000      2       1  150064       1.6594     0.048516
enh90954     2  100311800  100312800      1       1  150064       1.9067      0.02828
enh90955     2  100314500  100315500      4       2  150064       2.1083     0.017502
enh90962     2  100475400  100476400      2       1  150064       1.7498     0.040077
enh90967     2  100557100  100558100      2       1  150064       2.0487     0.020247
enh90969     2  100577000  100578000      1       1  150064        1.887      0.02958
enh90994     2  101347700  101348700      3       2  150064       2.2737     0.011493
enh90995     2  101349500  101350500      7       2  150064        2.554    0.0053241
enh90996     2  101350500  101351500      2       1  150064        2.398    0.0082425
enh90999     2  101364300  101365300      4       2  150064       2.3063     0.010548
enh91000     2  101369800  101370800      2       1  150064       1.7593     0.039267
enh91002     2  101383300  101384300      2       1  150064       1.7774     0.037753
enh91003     2  101384600  101385600      2       1  150064       1.6706     0.047404
enh91004     2  101396800  101397800      3       2  150064        2.002     0.022641
enh91016     2  101494100  101495100      4       2  150064       1.9468     0.025777
enh91022     2  101541500  101542500      6       2  150064        1.864     0.031159
enh91053     2  101776400  101777400      3       1  150064       1.8091     0.035215
enh91054     2  101792000  101793000      3       2  150064       2.2288     0.012912
enh91062     2  101889100  101890100      1       1  150064       2.5485      0.00541
enh91064     2  101917100  101918100      4       2  150064       2.3517    0.0093431
enh91069     2  101954000  101955000      3       1  150064       1.8304     0.033594
enh91072     2  101966500  101967500      1       1  150064       1.6514      0.04933
enh91073     2  101972700  101973700      7       3  150064       2.1724     0.014913
enh91087     2  102063400  102064400      5       1  150064       1.7929     0.036491
enh91193     2  102689000  102690000      3       1  150064       1.8303     0.033606
enh91194     2  102697600  102698600      2       1  150064       1.8209     0.034314
enh91198     2  102716800  102717800      3       2  150064       2.3935    0.0083439
enh91200     2  102723100  102724100      4       2  150064       2.3367    0.0097283
enh91201     2  102726000  102727000     18       2  150064       3.0775    0.0010437
enh91202     2  102728400  102729400      3       2  150064       1.8882     0.029497
enh91203     2  102733000  102734000      2       1  150064       1.9801     0.023843
enh91204     2  102737100  102738100      5       2  150064       2.0712      0.01917
enh91207     2  102754300  102755300      1       1  150064       2.8171     0.002423
enh91211     2  102770500  102771500      4       2  150064       2.2317     0.012818
enh91212     2  102774000  102775000      3       2  150064        2.453    0.0070836
enh91215     2  102780200  102781200      5       2  150064       1.9462     0.025817
enh91218     2  102801500  102802500      4       2  150064       2.3564    0.0092256
enh91219     2  102804600  102805600      3       1  150064       1.6661     0.047846
enh91221     2  102822800  102823800     12       2  150064       1.7173     0.042964
enh91244     2  103325100  103326100      1       1  150064       1.8758      0.03034
enh91245     2  103333600  103334600      3       2  150064       2.1945     0.014099
enh91247     2  103351200  103352200      3       1  150064       2.6778    0.0037058
enh91249     2  103377700  103378700      4       2  150064       3.4113   0.00032324
enh91270     2  105856100  105857100      3       2  150064       2.1553     0.015568
enh91271     2  105864800  105865800      3       1  150064       1.8343     0.033303
enh91276     2  105942300  105943300      1       1  150064       2.1515      0.01572
enh91323     2  106360000  106361000      3       2  150064        1.892     0.029247
enh91347     2  106535300  106536300      3       2  150064       1.6844     0.046052
enh91393     2  108608300  108609300      5       3  150064       2.2839     0.011187
enh91399     2  108835600  108836600      3       2  150064       1.8453     0.032494
enh91413     2  108979500  108980500      2       1  150064       1.9394     0.026227
enh91415     2  109019700  109020700      4       1  150064       2.3583    0.0091788
enh91420     2  109108100  109109100      3       1  150064       1.8389     0.032962
enh91426     2  109158400  109159400      2       1  150064       1.8542     0.031857
enh91429     2  109170800  109171800      3       2  150064       1.8927       0.0292
enh91440     2  109200000  109201000      3       2  150064       2.3212     0.010138
enh91444     2  109208500  109209500      3       2  150064        2.573    0.0050407
enh91449     2  109230800  109231800      3       2  150064       1.6929     0.045236
enh91450     2  109231600  109232600      3       1  150064       1.8293     0.033678
enh91540     2  110271500  110272500      3       2  150064        3.763   8.3956e-05
enh91543     2  110315800  110316800      3       2  150064       4.2529   1.0551e-05
enh91545     2  110320700  110321700      2       1  150064       3.6508   0.00013072
enh91546     2  110322000  110323000      4       2  150064       2.2545     0.012082
enh91550     2  110365800  110366800      2       1  150064       4.0009   3.1548e-05
enh91551     2  110367400  110368400      2       1  150064       3.2812   0.00051685
enh91552     2  110368200  110369200      2       1  150064       2.5291    0.0057185
enh91553     2  110374500  110375500      2       1  150064       2.7704    0.0027992
enh91554     2  110389200  110390200      4       2  150064       3.6085   0.00015396
enh91556     2  110395500  110396500      4       2  150064       3.3785   0.00036447
enh91557     2  110401900  110402900      3       2  150064       2.6335    0.0042256
enh91558     2  110406000  110407000      5       2  150064       1.9434     0.025987
enh91567     2  110852500  110853500      3       1  150064        1.774     0.038033
enh91571     2  110871100  110872100      1       1  150064       2.0882      0.01839
enh91572     2  110874000  110875000      2       1  150064        2.237     0.012644
enh91573     2  110878100  110879100      1       1  150064       1.9413      0.02611
enh91574     2  110883200  110884200      4       2  150064        2.339    0.0096676
enh91575     2  110906900  110907900      2       1  150064        2.578    0.0049685
enh91576     2  110913600  110914600      1       1  150064       1.9038      0.02847
enh91578     2  110924000  110925000      3       2  150064       2.4227    0.0077038
enh91581     2  110970400  110971400      3       1  150064       2.1607     0.015358
enh91590     2  111472100  111473100      2       1  150064       1.9187     0.027509
enh91604     2  111906600  111907600      3       2  150064       2.1156     0.017191
enh91605     2  111917800  111918800      4       2  150064       1.7494     0.040109
enh91608     2  111936100  111937100      2       1  150064        2.345    0.0095133
enh91609     2  111942500  111943500      2       1  150064       1.9766     0.024041
enh91614     2  112003900  112004900      3       2  150064       1.7322     0.041616
enh91635     2  112253800  112254800      2       1  150064       1.8224     0.034198
enh91636     2  112257500  112258500      1       1  150064       2.2616      0.01186
enh91642     2  112374700  112375700      5       3  150064       1.7233     0.042419
enh91661     2  112675700  112676700      1       1  150064       2.1304      0.01657
enh91664     2  112703800  112704800      3       1  150064       1.7818     0.037389
enh91668     2  112743600  112744600      7       2  150064       1.8642     0.031149
enh91670     2  112763200  112764200      3       1  150064       1.9392      0.02624
enh91708     2  113188600  113189600      4       2  150064       1.9642     0.024755
enh91732     2  113431700  113432700      1       1  150064       2.4515     0.007114
enh91791     2  114081200  114082200      5       2  150064       2.2444     0.012404
enh91793     2  114085000  114086000      3       2  150064       2.2518     0.012167
enh91797     2  114127400  114128400      4       1  150064       1.7443     0.040555
enh91825     2  114650600  114651600      5       2  150064        1.947     0.025765
enh91827     2  114657900  114658900      4       1  150064       2.1168     0.017138
enh91829     2  114667000  114668000      2       1  150064       2.8156    0.0024344
enh91832     2  114721200  114722200      1       1  150064       3.6056    0.0001557
enh91857     2  118817800  118818800      4       2  150064       1.7433     0.040641
enh91858     2  118849000  118850000      2       1  150064       1.8597     0.031465
enh91870     2  119003900  119004900      4       1  150064       1.8035     0.035654
enh91874     2  119043000  119044000      3       2  150064        1.729     0.041903
enh91875     2  119049400  119050400      2       1  150064       2.5146     0.005958
enh91876     2  119079200  119080200      2       1  150064       2.2646     0.011769
enh91877     2  119108300  119109300      7       2  150064       2.4389    0.0073662
enh91879     2  119144800  119145800      3       1  150064       2.0439     0.020484
enh91891     2  119443600  119444600      2       1  150064       1.8348     0.033267
enh91892     2  119450700  119451700      3       2  150064       2.2783     0.011355
enh91894     2  119462500  119463500      5       2  150064       1.7517     0.039913
enh91898     2  119480700  119481700      7       3  150064       1.8135     0.034874
enh91900     2  119489100  119490100      5       2  150064       2.4408    0.0073275
enh91901     2  119496100  119497100      2       1  150064       1.8167     0.034629
enh91911     2  119588100  119589100      1       1  150064       1.8846      0.02974
enh91912     2  119589200  119590200      4       2  150064       1.7368     0.041211
enh91926     2  119977100  119978100      7       2  150064       2.0143      0.02199
enh91927     2  119982800  119983800      6       3  150064       1.7663     0.038673
enh91943     2  120072100  120073100      3       2  150064       2.0928     0.018185
enh91981     2  120793400  120794400      3       2  150064       2.2357     0.012685
enh92002     2  121076200  121077200      2       1  150064        1.706     0.044004
enh92030     2  121377400  121378400      4       2  150064       1.6629      0.04817
enh92036     2  121417500  121418500      3       1  150064       2.3656    0.0090016
enh92063     2  121550700  121551700      3       1  150064       1.8941     0.029106
enh92108     2  121954300  121955300      3       1  150064       1.7022     0.044361
enh92126     2  122277500  122278500      3       2  150064       1.7412     0.040824
enh92128     2  122290000  122291000      4       2  150064       2.2455     0.012369
enh92145     2  122392600  122393600      3       2  150064       1.9142     0.027798
enh92156     2  122495000  122496000      2       1  150064       2.3082     0.010494
enh92159     2  122529600  122530600      4       2  150064       1.7308     0.041743
enh92160     2  122547600  122548600      1       1  150064       2.3516     0.009346
enh92168     2  122734000  122735000      3       2  150064        2.257     0.012004
enh92173     2  123236000  123237000      3       2  150064       2.2213     0.013165
enh92174     2  123288300  123289300      1       1  150064       1.7584      0.03934
enh92187     2  125011700  125012700      4       2  150064       2.1418     0.016106
enh92188     2  125014800  125015800      9       5  150064       2.4314    0.0075194
enh92189     2  125024900  125025900      2       1  150064       2.7264     0.003201
enh92211     2  127522800  127523800      4       2  150064       2.0561     0.019888
enh92218     2  127803000  127804000      2       1  150064       1.8029     0.035702
enh92228     2  127841100  127842100      5       3  150064       2.4838    0.0064992
enh92229     2  127851200  127852200      2       1  150064       3.2272   0.00062512
enh92231     2  127857400  127858400      1       1  150064        2.648     0.004049
enh92232     2  127859500  127860500      3       2  150064       2.8397    0.0022576
enh92235     2  127878800  127879800      2       1  150064       2.0543     0.019971
enh92236     2  127885800  127886800      5       1  150064       2.0111     0.022158
enh92239     2  127910400  127911400      6       3  150064       1.7658     0.038711
enh92332     2  128616000  128617000      2       1  150064       1.7603     0.039175
enh92340     2  128783000  128784000      1       1  150064         1.67      0.04746
enh92341     2  128786200  128787200      2       1  150064       1.7097     0.043657
enh92378     2  129166000  129167000      5       2  150064       1.9077     0.028216
enh92413     2  129935400  129936400      5       1  150064       1.7112     0.043523
enh92430     2  131114000  131115000      2       1  150064       1.7139     0.043278
enh92432     2  131132600  131133600      2       1  150064       2.2098      0.01356
enh92435     2  131149600  131150600      1       1  150064       2.1072      0.01755
enh92443     2  131813400  131814400      1       1  150064       3.2902    0.0005006
enh92446     2  131851900  131852900      2       1  150064       2.6769    0.0037155
enh92447     2  131861000  131862000      4       2  150064        3.335   0.00042656
enh92457     2  132399200  132400200      2       1  150064       2.1841     0.014477
enh92461     2  132431600  132432600      3       1  150064       2.3255     0.010023
enh92467     2  133105600  133106600      1       1  150064       1.6687      0.04759
enh92468     2  133106200  133107200      1       1  150064       1.6687      0.04759
enh92511     2  133681200  133682200      3       1  150064       2.0043     0.022519
enh92516     2  133811600  133812600      2       1  150064       1.8736      0.03049
enh92530     2  134051100  134052100      1       1  150064         1.85      0.03216
enh92582     2  134570300  134571300      2       1  150064       2.0846     0.018552
enh92591     2  134729900  134730900      3       2  150064       1.7637     0.038889
enh92599     2  134837800  134838800      1       1  150064       1.8672      0.03094
enh92600     2  134856000  134857000      5       2  150064       3.1158   0.00091709
enh92602     2  134875500  134876500      2       1  150064       2.7512    0.0029685
enh92603     2  134879200  134880200      4       2  150064       2.8228      0.00238
enh92604     2  134880600  134881600      2       1  150064       2.8151    0.0024384
enh92607     2  134889300  134890300      1       1  150064       2.7632     0.002862
enh92608     2  134895000  134896000      2       1  150064       3.6551   0.00012852
enh92609     2  134899900  134900900      4       2  150064       2.5705    0.0050783
enh92610     2  134904200  134905200      1       1  150064       1.7945      0.03637
enh92652     2  135594400  135595400      1       1  150064       1.8082      0.03529
enh92653     2  135602800  135603800      3       2  150064       2.5593     0.005244
enh92655     2  135657000  135658000      1       1  150064       2.5555     0.005302
enh92688     2  136530900  136531900      1       1  150064       1.8062      0.03544
enh92752     2  138737800  138738800      2       1  150064       1.7107     0.043567
enh92771     2  139112900  139113900      3       1  150064       1.7892     0.036789
enh92773     2  139122400  139123400      1       1  150064       2.9193     0.001754
enh92775     2  139149000  139150000      4       2  150064       2.9928    0.0013821
enh92776     2  139153300  139154300      5       1  150064       3.0641    0.0010915
enh92779     2  139190300  139191300      2       1  150064       3.3752   0.00036875
enh92780     2  139201600  139202600      2       1  150064         2.19     0.014261
enh92781     2  139203800  139204800      1       1  150064       3.8404    6.141e-05
enh92782     2  139251700  139252700      2       1  150064        2.226     0.013006
enh92788     2  139293400  139294400      4       2  150064        2.345    0.0095147
enh92793     2  139465600  139466600      3       2  150064       2.5046    0.0061302
enh92794     2  139469400  139470400      2       1  150064       1.7082     0.043798
enh92796     2  139705800  139706800      2       1  150064       2.7912    0.0026259
enh92798     2  139755200  139756200      2       1  150064       1.8382     0.033018
enh92803     2  141229700  141230700      2       1  150064       2.5618    0.0052064
enh92804     2  141260000  141261000      4       1  150064       3.1016   0.00096235
enh92805     2  141260800  141261800      3       1  150064       2.3549    0.0092632
enh92806     2  141280800  141281800      3       2  150064       2.6355     0.004201
enh92807     2  141286400  141287400      5       2  150064       1.7163     0.043052
enh92870     2  144261700  144262700      2       1  150064       2.2329     0.012777
enh92874     2  144302600  144303600      3       1  150064       1.9248     0.027126
enh92887     2  144658500  144659500      5       2  150064       1.7035     0.044236
enh92888     2  144660800  144661800      1       1  150064       3.2983    0.0004863
enh92900     2  144844200  144845200      1       1  150064       2.1123      0.01733
enh92901     2  144857300  144858300      1       1  150064       2.1594      0.01541
enh92905     2  144901100  144902100      2       1  150064       1.9214     0.027343
enh92917     2  145087400  145088400      2       1  150064       2.3347    0.0097797
enh92921     2  145116900  145117900      1       1  150064       3.3639    0.0003842
enh92925     2  145129300  145130300      2       1  150064         2.57    0.0050854
enh92926     2  145130100  145131100      1       1  150064       2.7902     0.002634
enh92935     2  145169800  145170800      1       1  150064       3.4481    0.0002823
enh92937     2  145173000  145174000      3       1  150064       3.1608   0.00078681
enh92938     2  145179100  145180100      1       1  150064        3.401    0.0003357
enh92939     2  145184200  145185200      2       1  150064       3.2428   0.00059181
enh92940     2  145187600  145188600      1       1  150064        3.432    0.0002996
enh92944     2  145198600  145199600      6       3  150064       2.3436    0.0095487
enh92946     2  145201700  145202700      1       1  150064       4.3878    5.724e-06
enh92951     2  145219700  145220700      2       1  150064       2.1171     0.017124
enh92958     2  145241300  145242300      3       2  150064       1.7969     0.036179
enh92967     2  145282500  145283500      1       1  150064       1.8418      0.03275
enh92998     2  145763700  145764700      2       1  150064       2.1769     0.014746
enh93008     2  145807600  145808600      2       1  150064       2.4008    0.0081799
enh93015     2  145868100  145869100      2       1  150064       1.7702     0.038348
enh93018     2  145873800  145874800      3       1  150064        2.156     0.015544
enh93019     2  145874900  145875900      4       2  150064       2.5653    0.0051541
enh93020     2  145915100  145916100      1       1  150064       1.8551      0.03179
enh93031     2  146113000  146114000      3       2  150064       2.8164    0.0024285
enh93034     2  146295400  146296400      5       1  150064       1.8461     0.032441
enh93035     2  146303600  146304600      2       1  150064       1.8009     0.035861
enh93042     2  146411000  146412000      3       2  150064       2.7542    0.0029414
enh93043     2  146440000  146441000      1       1  150064       5.5139    1.755e-08
enh93050     2  146559400  146560400      2       1  150064        1.901     0.028652
enh93058     2  146676100  146677100      2       1  150064       1.8994     0.028755
enh93078     2  147391800  147392800      1       1  150064       1.8679      0.03089
enh93082     2  147578900  147579900      2       1  150064       4.3816   5.8918e-06
enh93086     2  147611100  147612100      2       1  150064       3.5042   0.00022899
enh93089     2  147674700  147675700      1       1  150064       2.3878     0.008475
enh93090     2  147696800  147697800      2       1  150064       1.7672     0.038597
enh93091     2  147697800  147698800      2       1  150064       1.9798     0.023861
enh93092     2  147701700  147702700      3       1  150064       1.7666     0.038647
enh93097     2  147764600  147765600      1       1  150064       1.9305      0.02677
enh93102     2  147808100  147809100      1       1  150064       1.7552      0.03961
enh93103     2  147833800  147834800      4       2  150064       1.6749     0.046975
enh93105     2  147854400  147855400      3       1  150064       1.9075     0.028229
enh93106     2  147856000  147857000      1       1  150064       2.1227      0.01689
enh93107     2  147857600  147858600      4       1  150064       2.1164     0.017156
enh93109     2  147866600  147867600      1       1  150064       2.0375       0.0208
enh93148     2  148607400  148608400      3       1  150064       2.6279    0.0042959
enh93149     2  148617200  148618200      2       1  150064       2.2004     0.013891
enh93151     2  148642400  148643400      2       1  150064       2.2233     0.013099
enh93159     2  148747200  148748200      2       1  150064        1.652     0.049272
enh93161     2  148775700  148776700      2       1  150064       2.2751     0.011451
enh93168     2  149002000  149003000      3       2  150064       2.0629     0.019559
enh93169     2  149030400  149031400      3       1  150064        2.659    0.0039185
enh93172     2  149057900  149058900      1       1  150064       1.8135      0.03488
enh93174     2  149095900  149096900      3       2  150064       2.0302     0.021168
enh93178     2  149258800  149259800      1       1  150064       2.4484     0.007175
enh93183     2  149404000  149405000      3       1  150064       1.7192     0.042789
enh93193     2  149513800  149514800      2       1  150064       2.1811     0.014587
enh93201     2  149835000  149836000      1       1  150064       2.5856     0.004861
enh93203     2  149861600  149862600      3       1  150064       2.5305    0.0056946
enh93204     2  149905900  149906900      1       1  150064       1.8553      0.03178
enh93217     2  150222100  150223100      1       1  150064       1.6946      0.04508
enh93222     2  150345600  150346600      5       2  150064       1.7871     0.036958
enh93223     2  150417900  150418900      1       1  150064       2.1357      0.01635
enh93225     2  150420800  150421800      3       1  150064       1.7406      0.04088
enh93227     2  150437000  150438000      5       3  150064       1.9853     0.023553
enh93230     2  150453300  150454300      2       1  150064       2.2718     0.011549
enh93231     2  150454700  150455700      2       1  150064       1.9964     0.022947
enh93237     2  150589700  150590700      7       1  150064       1.9361     0.026428
enh93244     2  150715400  150716400      2       1  150064       2.3679     0.008944
enh93245     2  150728400  150729400      3       2  150064       2.0429      0.02053
enh93256     2  150850500  150851500      2       1  150064       1.7055      0.04405
enh93282     2  151128900  151129900      1       1  150064       2.4734     0.006691
enh93284     2  151142900  151143900      1       1  150064       2.3427     0.009572
enh93285     2  151152900  151153900      3       1  150064       1.9129     0.027881
enh93288     2  151232800  151233800      2       1  150064       1.8048     0.035552
enh93397     2  152299000  152300000      3       2  150064       1.6953     0.045009
enh93400     2  152400400  152401400      4       1  150064       1.6638     0.048071
enh93431     2  152919200  152920200      2       1  150064       1.8037     0.035642
enh93437     2  153023600  153024600      2       1  150064       2.3393    0.0096609
enh93438     2  153024600  153025600      4       2  150064       1.8093     0.035202
enh93442     2  153056200  153057200      2       1  150064       3.3625   0.00038614
enh93443     2  153057500  153058500      4       1  150064       3.4491   0.00028119
enh93444     2  153079000  153080000      3       1  150064        2.717    0.0032937
enh93445     2  153084400  153085400      2       1  150064       2.6717    0.0037739
enh93446     2  153100000  153101000      3       2  150064       2.5596    0.0052395
enh93449     2  153176700  153177700     10       3  150064       1.7373     0.041166
enh93450     2  153190400  153191400      3       1  150064       2.3965     0.008276
enh93451     2  153195300  153196300      3       1  150064       1.7349     0.041383
enh93458     2  153228700  153229700      6       2  150064        2.457    0.0070057
enh93460     2  153249800  153250800      5       2  150064       2.4043    0.0081009
enh93461     2  153250500  153251500      4       2  150064       1.8791     0.030115
enh93463     2  153257100  153258100      6       2  150064       2.3195     0.010184
enh93470     2  153275400  153276400      6       3  150064       2.2831     0.011213
enh93471     2  153277700  153278700      2       1  150064       2.4095    0.0079867
enh93472     2  153278800  153279800      1       1  150064       2.3908     0.008405
enh93474     2  153283000  153284000      4       2  150064       2.4042    0.0081031
enh93477     2  153287000  153288000      1       1  150064       1.9508      0.02554
enh93479     2  153289800  153290800      2       1  150064       2.4729    0.0067002
enh93485     2  153325800  153326800      1       1  150064        2.779     0.002726
enh93509     2  153450700  153451700      3       1  150064       1.8641     0.031157
enh93511     2  153462400  153463400      2       1  150064       1.7695     0.038407
enh93512     2  153465400  153466400      4       2  150064       1.8078     0.035315
enh93514     2  153468900  153469900      5       2  150064       1.8902     0.029367
enh93515     2  153483200  153484200      3       2  150064       2.3958     0.008292
enh93519     2  153551300  153552300      2       1  150064        2.609    0.0045403
enh93523     2  153581600  153582600      7       2  150064       3.7899   7.5343e-05
enh93524     2  153586800  153587800      4       2  150064       2.7664    0.0028339
enh93525     2  153618100  153619100      3       2  150064        3.821   6.6466e-05
enh93527     2  153732300  153733300      2       1  150064        2.038     0.020776
enh93545     2  155322100  155323100      9       4  150064       1.7572     0.039441
enh93551     2  157200200  157201200      1       1  150064       2.1432      0.01605
enh93554     2  157279600  157280600      2       1  150064       1.8105     0.035109
enh93636     2  158541500  158542500      3       1  150064       1.9584     0.025094
enh93640     2  158581900  158582900      1       1  150064       1.7279        0.042
enh93641     2  158583200  158584200      1       1  150064       2.1746      0.01483
enh93642     2  158603700  158604700      1       1  150064       2.2924      0.01094
enh93660     2  158695200  158696200      1       1  150064       1.7127      0.04338
enh93675     2  158865800  158866800      2       1  150064       1.9687     0.024493
enh93681     2  158977200  158978200      2       1  150064       2.7131    0.0033333
enh93690     2  159251400  159252400     10       4  150064       2.3709    0.0088722
enh93694     2  159316000  159317000      5       3  150064        2.406    0.0080642
enh93695     2  159319900  159320900      1       1  150064       1.8669      0.03096
enh93697     2  159335000  159336000      2       1  150064       2.5279    0.0057377
enh93698     2  159338800  159339800      5       2  150064       3.5198   0.00021596
enh93699     2  159343300  159344300      5       2  150064        2.627    0.0043076
enh93701     2  159349700  159350700      6       2  150064       2.8574    0.0021356
enh93702     2  159351400  159352400      4       2  150064        2.028     0.021278
enh93704     2  159356000  159357000      2       1  150064       3.3414   0.00041675
enh93706     2  159361300  159362300      5       3  150064       1.7443     0.040555
enh93707     2  159366400  159367400      5       3  150064       2.3128     0.010367
enh93709     2  159385700  159386700      3       2  150064        2.239     0.012579
enh93710     2  159395500  159396500      1       1  150064       1.8639      0.03117
enh93711     2  159442600  159443600      4       2  150064       2.3947    0.0083161
enh93714     2  159493500  159494500      4       2  150064       3.4109   0.00032376
enh93715     2  159500100  159501100      5       2  150064       2.8096    0.0024799
enh93735     2  159698200  159699200      1       1  150064       2.2162      0.01334
enh93800     2  160373200  160374200      3       1  150064       3.2503   0.00057649
enh93805     2  160449100  160450100      3       1  150064       3.1486   0.00082024
enh93806     2  160462200  160463200      5       2  150064       2.5663    0.0051388
enh93808     2  160474300  160475300      2       1  150064       3.4676   0.00026257
enh93809     2  160491400  160492400      5       3  150064       2.4369     0.007407
enh93810     2  160494000  160495000      9       4  150064       1.8292     0.033685
enh93811     2  160514800  160515800      3       1  150064        3.409   0.00032599
enh93812     2  160515400  160516400      6       2  150064       2.8193    0.0024062
enh93814     2  160540900  160541900      1       1  150064       2.6802     0.003679
enh93816     2  160566800  160567800      5       2  150064       2.1417     0.016107
enh93818     2  160579400  160580400      3       2  150064        1.676     0.046866
enh93819     2  160592200  160593200      6       2  150064       2.5834    0.0048923
enh93820     2  160614000  160615000      2       1  150064       2.4374    0.0073967
enh93822     2  160641500  160642500      3       2  150064        2.222      0.01314
enh93826     2  160748300  160749300      2       1  150064       1.7573     0.039436
enh93833     2  160816900  160817900      1       1  150064        2.297      0.01081
enh93850     2  161063900  161064900      3       1  150064        1.684     0.046092
enh93863     2  161137200  161138200      2       1  150064       2.2731      0.01151
enh93884     2  161230500  161231500      1       1  150064       1.8975      0.02888
enh93889     2  161249400  161250400      2       1  150064       1.8314     0.033523
enh93908     2  161320800  161321800      4       2  150064       1.7494     0.040109
enh93916     2  161338300  161339300      1       1  150064       3.1088    0.0009392
enh93938     2  161503500  161504500      1       1  150064        1.794      0.03641
enh93939     2  161508000  161509000      2       1  150064       1.7171     0.042984
enh93947     2  161597600  161598600      4       2  150064       2.4498    0.0071463
enh93992     2  162015300  162016300      3       2  150064       3.6754   0.00011873
enh93993     2  162019900  162020900      1       1  150064       1.9518      0.02548
enh93996     2  162028000  162029000      1       1  150064       3.1888    0.0007143
enh94021     2  162851600  162852600      1       1  150064       3.3511    0.0004025
enh94025     2  162879000  162880000      1       1  150064       3.1915    0.0007078
enh94027     2  162885600  162886600      1       1  150064       3.3731    0.0003716
enh94028     2  162887100  162888100      3       1  150064       3.1869   0.00071914
enh94029     2  162894000  162895000      2       1  150064       2.8345    0.0022948
enh94053     2  163076100  163077100      1       1  150064       1.7602      0.03919
enh94099     2  164547600  164548600      2       1  150064       1.8937     0.029135
enh94100     2  164554600  164555600      1       1  150064       2.0803      0.01875
enh94103     2  164574100  164575100      2       1  150064       1.9304      0.02678
enh94184     2  165970500  165971500      1       1  150064       1.6512      0.04935
enh94185     2  165977200  165978200      2       1  150064       2.4972    0.0062585
enh94214     2  166693500  166694500      4       2  150064       3.1035   0.00095639
enh94215     2  166724500  166725500      3       2  150064       2.1442     0.016007
enh94216     2  166733600  166734600      5       3  150064       2.0492     0.020222
enh94223     2  166811200  166812200      3       2  150064       3.2386   0.00060064
enh94224     2  166898400  166899400      1       1  150064       2.2232       0.0131
enh94225     2  166914000  166915000      3       1  150064       2.7335    0.0031329
enh94227     2  166949000  166950000      2       1  150064       3.1161   0.00091616
enh94228     2  166974100  166975100      1       1  150064       1.6628      0.04818
enh94234     2  167170400  167171400      6       1  150064       2.8978     0.001879
enh94236     2  167207500  167208500      5       2  150064       3.4747   0.00025572
enh94238     2  167267000  167268000      6       3  150064       2.2009     0.013872
enh94241     2  167350600  167351600      4       2  150064       3.2406   0.00059635
enh94262     2  168437800  168438800      3       2  150064       1.9833     0.023666
enh94270     2  168800300  168801300      2       1  150064       2.1316     0.016522
enh94315     2  169314600  169315600      4       2  150064       1.7081      0.04381
enh94316     2  169322900  169323900      2       1  150064       1.7044     0.044157
enh94323     2  169374700  169375700      4       1  150064       1.9087     0.028151
enh94325     2  169378100  169379100      2       1  150064       1.8807     0.030008
enh94326     2  169383300  169384300      3       2  150064       1.7884     0.036853
enh94327     2  169387700  169388700      1       1  150064       1.8059      0.03547
enh94328     2  169393100  169394100      4       2  150064       2.8613    0.0021092
enh94335     2  169425300  169426300      2       1  150064       1.8069      0.03539
enh94342     2  169491400  169492400      3       1  150064       3.4519   0.00027834
enh94343     2  169495700  169496700      4       2  150064       2.8634    0.0020954
enh94373     2  170364400  170365400      4       2  150064       1.6791     0.046571
enh94374     2  170368600  170369600      2       1  150064       1.8199     0.034384
enh94375     2  170426200  170427200      1       1  150064       2.3874     0.008483
enh94376     2  170428300  170429300      1       1  150064       2.0183      0.02178
enh94384     2  170571000  170572000      2       1  150064       2.1133     0.017286
enh94421     2  171021500  171022500      3       2  150064       1.6802     0.046454
enh94451     2  171603800  171604800      4       2  150064       1.7426     0.040698
enh94463     2  171873400  171874400      1       1  150064       2.0229      0.02154
enh94468     2  171943400  171944400      1       1  150064       3.1075    0.0009435
enh94471     2  171994800  171995800      2       1  150064         2.37    0.0088941
enh94476     2  172042000  172043000      2       1  150064       2.3901    0.0084208
enh94481     2  172128100  172129100      4       2  150064       2.3211      0.01014
enh94513     2  172530000  172531000      7       2  150064       3.2492   0.00057864
enh94515     2  172558300  172559300      4       2  150064       2.6774    0.0037102
enh94516     2  172560100  172561100      3       2  150064       4.1165   1.9238e-05
enh94518     2  172567700  172568700      3       2  150064       3.4012   0.00033542
enh94519     2  172569500  172570500      3       1  150064       4.2202   1.2206e-05
enh94524     2  172619200  172620200      7       2  150064       4.5299   2.9505e-06
enh94525     2  172650200  172651200      1       1  150064       4.1654    1.554e-05
enh94526     2  172654800  172655800      1       1  150064       4.1125    1.957e-05
enh94527     2  172663700  172664700      3       2  150064       1.9055     0.028358
enh94530     2  172708600  172709600      2       1  150064       3.3292   0.00043548
enh94534     2  172734900  172735900      1       1  150064       4.1989    1.341e-05
enh94543     2  172865400  172866400      7       2  150064       3.5524   0.00019089
enh94544     2  172877500  172878500      2       1  150064       3.0954   0.00098284
enh94545     2  172885800  172886800      4       2  150064       3.4879   0.00024346
enh94547     2  172903400  172904400      2       1  150064       1.7443     0.040554
enh94548     2  172910600  172911600      2       1  150064       3.8556    5.773e-05
enh94549     2  172916700  172917700      2       1  150064       2.9718    0.0014805
enh94550     2  172962500  172963500      3       2  150064       2.0472      0.02032
enh94551     2  172968300  172969300      1       1  150064       3.5662    0.0001811
enh94563     2  173138600  173139600      5       2  150064        1.801     0.035849
enh94564     2  173139500  173140500      5       2  150064       1.6854     0.045954
enh94566     2  173149500  173150500      5       2  150064       2.0878     0.018406
enh94567     2  173158400  173159400      5       2  150064       2.2216     0.013155
enh94569     2  173176000  173177000      2       1  150064       1.8297     0.033646
enh94597     2  173507800  173508800      8       3  150064       1.9746     0.024154
enh94599     2  173519700  173520700      4       2  150064       2.4218    0.0077227
enh94606     2  173565800  173566800      2       1  150064       1.8664      0.03099
enh94612     2  173687400  173688400      1       1  150064       2.2274      0.01296
enh94635     2  173918000  173919000      3       2  150064       1.9752     0.024123
enh94638     2  173928700  173929700      2       1  150064       1.8992     0.028767
enh94641     2  173947900  173948900      5       2  150064       2.1209     0.016966
enh94642     2  173949100  173950100      4       2  150064       1.8565      0.03169
enh94643     2  173950400  173951400      6       3  150064       1.9486     0.025669
enh94645     2  173954300  173955300      2       1  150064       2.8521    0.0021718
enh94646     2  173956600  173957600      3       2  150064         1.68     0.046483
enh94648     2  173959400  173960400      2       1  150064        2.684    0.0036377
enh94654     2  173991200  173992200      3       1  150064       1.6904     0.045479
enh94655     2  173995100  173996100      1       1  150064       1.6463      0.04985
enh94656     2  173997700  173998700      4       2  150064       1.9024     0.028556
enh94657     2  173999100  174000100      4       2  150064       1.8704     0.030713
enh94658     2  173999900  174000900      4       2  150064       1.9734     0.024227
enh94659     2  174001900  174002900      6       2  150064       2.9441    0.0016192
enh94661     2  174013900  174014900      4       1  150064       2.0339      0.02098
enh94668     2  174029100  174030100      4       2  150064       3.9736   3.5397e-05
enh94669     2  174031700  174032700      3       2  150064       1.6653     0.047928
enh94671     2  174050100  174051100      5       3  150064       2.2024      0.01382
enh94673     2  174058300  174059300      5       3  150064       1.9098     0.028076
enh94674     2  174063700  174064700      4       2  150064       2.0141     0.022001
enh94676     2  174074800  174075800      7       4  150064       2.6491    0.0040349
enh94677     2  174082900  174083900      3       2  150064       2.1942     0.014112
enh94678     2  174093200  174094200      5       2  150064       2.4276    0.0076003
enh94692     2  174494900  174495900      3       2  150064       2.6863    0.0036119
enh94710     2  174787000  174788000      3       1  150064       1.9503      0.02557
enh94711     2  174789800  174790800      3       1  150064       2.0155     0.021928
enh94712     2  174793600  174794600      5       2  150064       1.8754     0.030368
enh94714     2  174813500  174814500      3       2  150064       1.8153     0.034736
enh94718     2  174825400  174826400      6       3  150064       2.7215    0.0032496
enh94727     2  174874900  174875900      7       3  150064       2.5524    0.0053486
enh94729     2  174885600  174886600      4       2  150064       1.7484       0.0402
enh94730     2  174887500  174888500      7       3  150064       2.1021     0.017771
enh94731     2  174891000  174892000      3       1  150064       1.7556     0.039582
enh94733     2  174896400  174897400      7       2  150064       2.5773    0.0049786
enh94739     2  174918400  174919400      3       1  150064       1.9065     0.028292
enh94741     2  174926800  174927800      2       1  150064       2.2485     0.012273
enh94742     2  174983600  174984600      3       1  150064       2.3109     0.010418
enh94743     2  175018800  175019800      4       2  150064       2.2904     0.010999
enh94744     2  175030600  175031600      6       2  150064       3.3704   0.00037525
enh94745     2  175041600  175042600      2       1  150064       1.9012     0.028638
enh94748     2  175111100  175112100      2       1  150064       2.6259    0.0043211
enh94749     2  175124500  175125500      3       2  150064        2.844    0.0022275
enh94766     2  175462800  175463800      2       1  150064       1.7884     0.036859
enh94767     2  175470100  175471100      2       1  150064        1.961      0.02494
enh94768     2  175475300  175476300      3       1  150064       2.5641    0.0051715
enh94788     2  175629000  175630000      4       2  150064       2.2562     0.012029
enh94790     2  175637100  175638100      2       1  150064       1.9154     0.027723
enh94797     2  175691200  175692200      3       2  150064       2.0816     0.018691
enh94817     2  175892600  175893600      4       2  150064       1.6482     0.049657
enh94818     2  175895100  175896100      4       2  150064          2.1     0.017866
enh94819     2  175900900  175901900      4       2  150064       2.0455     0.020405
enh94854     2  177160500  177161500      3       2  150064       1.9609     0.024943
enh94856     2  177253500  177254500      2       1  150064       1.8557     0.031745
enh94865     2  177325900  177326900      3       2  150064       1.9113     0.027983
enh94978     2  178853600  178854600      3       1  150064       1.9823     0.023722
enh94979     2  178862100  178863100      4       2  150064       2.3666    0.0089766
enh94993     2  179136400  179137400      1       1  150064       1.7273      0.04206
enh95018     2  179621200  179622200      2       1  150064       1.7078     0.043833
enh95072     2  180242000  180243000      1       1  150064       2.3417     0.009598
enh95074     2  180276600  180277600      2       1  150064       1.6643     0.048029
enh95075     2  180292800  180293800      5       2  150064       2.4388    0.0073686
enh95076     2  180293500  180294500      3       2  150064       2.6631    0.0038718
enh95077     2  180299400  180300400      2       1  150064       2.8607    0.0021138
enh95079     2  180324400  180325400      7       3  150064       4.6693   1.5108e-06
enh95080     2  180331600  180332600      3       2  150064        2.154     0.015622
enh95101     2  180541600  180542600      7       3  150064       1.8031     0.035684
enh95115     2  180876800  180877800      4       2  150064       1.7204     0.042684
enh95123     2  180990400  180991400      3       1  150064       3.7398   9.2083e-05
enh95128     2  181068800  181069800      7       3  150064       2.3529    0.0093129
enh95130     2  181083800  181084800      3       2  150064       2.1675       0.0151
enh95137     2  181359900  181360900      7       2  150064       1.7839     0.037221
enh95138     2  181369600  181370600      6       3  150064       1.9202     0.027414
enh95143     2  181486500  181487500      3       2  150064       1.7454     0.040453
enh95232     2  182932100  182933100      2       1  150064       1.8191     0.034449
enh95235     2  182993300  182994300     10       1  150064       1.7381     0.041097
enh95275     2  183369800  183370800      5       2  150064       2.5566    0.0052855
enh95276     2  183391800  183392800      3       1  150064       2.1028     0.017742
enh95279     2  183413300  183414300      2       1  150064       1.6695     0.047504
enh95280     2  183423200  183424200      3       1  150064       2.3628    0.0090682
enh95285     2  183536900  183537900      4       2  150064       1.8584     0.031559
enh95291     2  183710200  183711200      3       2  150064       1.6835     0.046137
enh95296     2  183751300  183752300      4       2  150064       1.6449     0.049992
enh95298     2  183761300  183762300      8       3  150064       2.7889    0.0026444
enh95306     2  183814000  183815000      2       1  150064       1.8571     0.031646
enh95307     2  183817000  183818000      3       1  150064       2.0499     0.020189
enh95309     2  183874600  183875600      2       1  150064       3.0777     0.001043
enh95314     2  183889500  183890500      1       1  150064       1.9455      0.02586
enh95317     2  183895600  183896600      3       2  150064       1.9825     0.023712
enh95319     2  183921600  183922600      4       2  150064       1.9493     0.025632
enh95328     2  184013700  184014700      5       2  150064       1.8148     0.034777
enh95337     2  184479200  184480200      3       2  150064       1.9353     0.026477
enh95342     2  185167200  185168200      4       1  150064       2.5314    0.0056804
enh95345     2  185460800  185461800      3       1  150064       3.7616   8.4424e-05
enh95346     2  185510400  185511400      1       1  150064       2.1802      0.01462
enh95347     2  185556400  185557400      2       1  150064       1.7864     0.037016
enh95348     2  185556800  185557800      4       1  150064       1.7635     0.038908
enh95349     2  185633600  185634600      4       2  150064       2.1928     0.014159
enh95350     2  185754600  185755600      2       1  150064       2.7872     0.002658
enh95412     2  187919800  187920800      2       1  150064       1.7201     0.042704
enh95422     2  188255500  188256500      1       1  150064       1.7603      0.03918
enh95464     2  189168000  189169000      3       2  150064       2.2231     0.013106
enh95465     2  189170900  189171900      1       1  150064       2.6407     0.004137
enh95468     2  189191700  189192700      1       1  150064       2.7714     0.002791
enh95469     2  189198200  189199200      2       1  150064        2.091     0.018266
enh95471     2  189246700  189247700      3       2  150064       2.6179    0.0044238
enh95501     2  189616200  189617200      1       1  150064       2.7972     0.002577
enh95502     2  189630500  189631500      4       1  150064        2.312     0.010389
enh95503     2  189637600  189638600      3       1  150064       2.1221     0.016913
enh95505     2  189648900  189649900      5       3  150064       1.8921     0.029242
enh95506     2  189653800  189654800      3       1  150064       2.3462    0.0094837
enh95510     2  189713300  189714300      4       1  150064       1.9589     0.025063
enh95513     2  189747900  189748900      1       1  150064       1.7508      0.03999
enh95622     2  190398700  190399700      1       1  150064        1.646      0.04988
enh95660     2  190708200  190709200      4       2  150064       1.7689     0.038453
enh95661     2  190712700  190713700      1       1  150064       2.1719      0.01493
enh95662     2  190714000  190715000      3       1  150064       2.1559     0.015545
enh95666     2  190735000  190736000      2       1  150064       2.1946     0.014096
enh95695     2  191210000  191211000      1       1  150064       2.5887     0.004817
enh95697     2  191219000  191220000      4       1  150064       1.9848     0.023584
enh95698     2  191220600  191221600      1       1  150064       1.7229      0.04245
enh95699     2  191222000  191223000      4       1  150064       1.6807     0.046407
enh95704     2  191244200  191245200      3       1  150064       1.9808     0.023807
enh95705     2  191273800  191274800      1       1  150064       2.8772     0.002006
enh95714     2  191364500  191365500      4       2  150064        1.799     0.036008
enh95715     2  191366100  191367100      2       1  150064       1.9755     0.024107
enh95720     2  191409200  191410200      4       2  150064       1.9001     0.028707
enh95723     2  191447900  191448900      1       1  150064       2.3852     0.008536
enh95725     2  191463100  191464100      4       2  150064       1.8818     0.029931
enh95726     2  191471500  191472500      5       3  150064       2.8597      0.00212
enh95727     2  191472300  191473300      2       1  150064       2.0576     0.019816
enh95729     2  191493700  191494700      1       1  150064       2.4292     0.007566
enh95754     2  191677600  191678600      4       2  150064       1.7972     0.036153
enh95755     2  191684200  191685200      2       1  150064       1.9923     0.023172
enh95756     2  191701000  191702000      6       2  150064       1.6614     0.048312
enh95757     2  191705900  191706900      3       2  150064       2.2496     0.012238
enh95759     2  191711600  191712600      1       1  150064       1.6837      0.04612
enh95761     2  191718400  191719400      1       1  150064       1.8464      0.03242
enh95764     2  191736000  191737000      1       1  150064       1.7111      0.04353
enh95768     2  191768500  191769500      2       1  150064       2.3442     0.009534
enh95771     2  191789300  191790300      2       1  150064        2.179     0.014668
enh95774     2  191800800  191801800      1       1  150064       1.8984      0.02882
enh95775     2  191803700  191804700      1       1  150064       1.9523      0.02545
enh95786     2  191849100  191850100      1       1  150064       2.0331      0.02102
enh95791     2  191886900  191887900      5       3  150064       2.0585     0.019771
enh95794     2  191897200  191898200      1       1  150064       2.2945      0.01088
enh95795     2  191901700  191902700      1       1  150064       1.8352      0.03324
enh95796     2  191906100  191907100      1       1  150064       2.1558      0.01555
enh95797     2  191912900  191913900      4       2  150064       1.7935     0.036443
enh95798     2  191930100  191931100      1       1  150064        1.923      0.02724
enh95861     2  192265300  192266300      2       1  150064        2.081     0.018719
enh95865     2  192306200  192307200      1       1  150064       1.9478      0.02572
enh95867     2  192330400  192331400      1       1  150064       2.3347      0.00978
enh95945     2  194382400  194383400      1       1  150064       5.1445    1.341e-07
enh95946     2  194385700  194386700      2       1  150064       4.6981   1.3128e-06
enh95949     2  194670900  194671900      2       1  150064       2.6361    0.0041939
enh95950     2  194674900  194675900      3       1  150064       3.2348   0.00060856
enh95968     2  196385200  196386200      5       2  150064        3.413    0.0003213
enh95970     2  196399300  196400300      2       1  150064       1.9021     0.028581
enh95971     2  196408900  196409900      5       2  150064       3.6552   0.00012851
enh95976     2  196465500  196466500      2       1  150064       2.4135    0.0079001
enh95989     2  196686800  196687800      3       1  150064       1.9226     0.027264
enh95991     2  196706900  196707900      2       1  150064       2.1338     0.016428
enh95993     2  196762700  196763700      4       2  150064       2.5099     0.006039
enh95994     2  196763500  196764500      2       1  150064       2.3694     0.008908
enh95995     2  196809600  196810600      3       1  150064       2.6086    0.0045452
enh95996     2  196923700  196924700      3       1  150064       3.2109    0.0006615
enh95998     2  196931800  196932800      4       2  150064       1.7793     0.037596
enh96000     2  196947600  196948600      3       1  150064        1.979     0.023907
enh96001     2  196952800  196953800      3       2  150064       2.2759     0.011426
enh96003     2  196974100  196975100      2       1  150064       2.1668     0.015124
enh96004     2  196976700  196977700      3       1  150064       1.8839     0.029786
enh96005     2  196978700  196979700      5       2  150064       1.9762     0.024068
enh96006     2  196988200  196989200      1       1  150064       2.0077      0.02234
enh96008     2  197001800  197002800      1       1  150064       1.9742      0.02418
enh96010     2  197009200  197010200      2       1  150064       2.4531    0.0070811
enh96011     2  197023200  197024200      6       2  150064       1.8215     0.034265
enh96013     2  197029400  197030400      3       1  150064       1.6608     0.048376
enh96029     2  197139700  197140700      6       4  150064        1.821     0.034306
enh96030     2  197143300  197144300      8       2  150064       2.7112    0.0033518
enh96031     2  197149100  197150100      1       1  150064       2.4366     0.007413
enh96032     2  197156400  197157400      3       1  150064       3.1197   0.00090516
enh96044     2  197264500  197265500      2       1  150064       1.7996     0.035958
enh96047     2  197323800  197324800     11       1  150064       2.6727     0.003762
enh96049     2  197349200  197350200      2       1  150064       1.8539     0.031877
enh96050     2  197352100  197353100      2       1  150064       2.0462     0.020369
enh96051     2  197362800  197363800      2       1  150064       2.6853     0.003623
enh96054     2  197409500  197410500      1       1  150064       3.5218    0.0002143
enh96055     2  197431600  197432600      2       1  150064       2.4131    0.0079082
enh96056     2  197451000  197452000      6       2  150064       2.7834    0.0026896
enh96059     2  197465800  197466800      1       1  150064       2.9887     0.001401
enh96060     2  197471400  197472400      2       1  150064       2.9931     0.001381
enh96066     2  197623400  197624400      6       1  150064       1.9983     0.022839
enh96067     2  197648100  197649100      2       1  150064       1.6848     0.046012
enh96068     2  197662000  197663000      1       1  150064       2.2505      0.01221
enh96073     2  197716000  197717000      5       3  150064       2.8243    0.0023695
enh96075     2  197792600  197793600      2       1  150064       1.7068     0.043934
enh96078     2  197831800  197832800      2       1  150064       2.3767    0.0087347
enh96079     2  197834600  197835600      1       1  150064       2.6795     0.003687
enh96082     2  197853600  197854600      1       1  150064       2.8042     0.002522
enh96084     2  197897800  197898800      2       1  150064        2.408     0.008021
enh96088     2  197956700  197957700      3       2  150064        2.643    0.0041089
enh96089     2  197962000  197963000      2       1  150064       2.4016    0.0081622
enh96094     2  198017100  198018100      4       2  150064       2.1824      0.01454
enh96107     2  198107000  198108000      1       1  150064        1.867      0.03095
enh96108     2  198110100  198111100      6       3  150064       1.8762     0.030315
enh96109     2  198115600  198116600      3       1  150064       2.6266    0.0043118
enh96110     2  198117200  198118200      2       1  150064       3.0028    0.0013376
enh96113     2  198123100  198124100      1       1  150064       2.6007     0.004652
enh96116     2  198144000  198145000      5       2  150064       5.1584   1.2456e-07
enh96118     2  198158100  198159100      3       1  150064        5.112   1.5937e-07
enh96119     2  198170800  198171800      4       2  150064       4.5313   2.9317e-06
enh96126     2  198242400  198243400      1       1  150064       6.0861    5.786e-10
enh96128     2  198264700  198265700      3       1  150064       5.4423   2.6305e-08
enh96130     2  198308200  198309200      1       1  150064        5.405     3.24e-08
enh96131     2  198320100  198321100      1       1  150064       2.8147     0.002441
enh96134     2  198324100  198325100      1       1  150064       5.3487    4.429e-08
enh96135     2  198324700  198325700      2       1  150064       4.8145   7.3777e-07
enh96142     2  198402800  198403800      2       1  150064       5.4894   2.0166e-08
enh96144     2  198435800  198436800      1       1  150064       6.3151     1.35e-10
enh96145     2  198441000  198442000      1       1  150064       1.8578       0.0316
enh96149     2  198477900  198478900      1       1  150064       6.0145     9.02e-10
enh96150     2  198492000  198493000      5       1  150064       2.9932    0.0013802
enh96151     2  198493300  198494300      6       2  150064       4.3364   7.2429e-06
enh96152     2  198512700  198513700      2       1  150064       3.3548   0.00039706
enh96154     2  198541400  198542400      1       1  150064       2.0237       0.0215
enh96155     2  198568800  198569800      1       1  150064       4.1225    1.874e-05
enh96156     2  198573400  198574400      2       1  150064        4.101   2.0565e-05
enh96157     2  198575900  198576900      3       2  150064        4.768   9.3011e-07
enh96158     2  198667600  198668600      2       1  150064       4.1812   1.4498e-05
enh96159     2  198668200  198669200      5       3  150064       4.8872    5.114e-07
enh96160     2  198670700  198671700      3       2  150064       4.4429   4.4376e-06
enh96161     2  198693200  198694200      2       1  150064       4.6435   1.7132e-06
enh96162     2  198701900  198702900      2       1  150064       2.3539    0.0092895
enh96163     2  198703300  198704300      1       1  150064       3.0064     0.001322
enh96164     2  198711200  198712200      2       1  150064       4.2134   1.2579e-05
enh96166     2  198737700  198738700      2       1  150064       3.7759   7.9729e-05
enh96167     2  198743700  198744700      3       2  150064       5.0334   2.4095e-07
enh96173     2  198780200  198781200      2       1  150064       3.5144   0.00022033
enh96174     2  198789600  198790600      2       1  150064       5.0079   2.7516e-07
enh96175     2  198792200  198793200      3       2  150064       4.0027   3.1312e-05
enh96176     2  198808800  198809800      5       2  150064        4.827   6.9297e-07
enh96177     2  198814700  198815700      2       1  150064       4.2573   1.0345e-05
enh96179     2  198834300  198835300      4       2  150064       5.0958   1.7361e-07
enh96181     2  198909200  198910200      2       1  150064       4.1418   1.7229e-05
enh96204     2  199777900  199778900      2       1  150064       1.6859     0.045908
enh96208     2  200012300  200013300      1       1  150064       5.0566    2.134e-07
enh96209     2  200025300  200026300      3       1  150064       4.7889   8.3864e-07
enh96212     2  200124400  200125400      2       1  150064       4.7256   1.1472e-06
enh96213     2  200137600  200138600      1       1  150064       1.9937      0.02309
enh96214     2  200152600  200153600      1       1  150064       3.0034     0.001335
enh96217     2  200180200  200181200      1       1  150064       3.0535     0.001131
enh96223     2  200269300  200270300      1       1  150064        2.774     0.002769
enh96225     2  200276400  200277400      2       1  150064       3.4618   0.00026826
enh96227     2  200304600  200305600      3       2  150064        4.605   2.0624e-06
enh96228     2  200306400  200307400      1       1  150064       2.2179      0.01328
enh96229     2  200307500  200308500      1       1  150064       1.7907      0.03667
enh96230     2  200309100  200310100      2       1  150064       4.1606    1.587e-05
enh96232     2  200312600  200313600      3       2  150064       3.8173   6.7446e-05
enh96233     2  200313800  200314800      1       1  150064       4.4852    3.643e-06
enh96236     2  200317800  200318800      1       1  150064        4.181    1.451e-05
enh96250     2  200674400  200675400      2       1  150064       2.1832      0.01451
enh96251     2  200675700  200676700      1       1  150064        4.404    5.314e-06
enh96252     2  200679100  200680100      2       1  150064       3.2866   0.00050696
enh96253     2  200683900  200684900      1       1  150064       4.3977     5.47e-06
enh96254     2  200725800  200726800      1       1  150064       3.2931    0.0004955
enh96257     2  200759900  200760900      2       1  150064       3.7857    7.664e-05
enh96258     2  200767800  200768800      2       1  150064       5.7771   3.7993e-09
enh96259     2  200774600  200775600      1       1  150064       7.1749    3.618e-13
enh96260     2  200777800  200778800      4       2  150064       5.6966   6.1128e-09
enh96262     2  200787200  200788200      5       2  150064       5.7762   3.8197e-09
enh96266     2  200817000  200818000      2       1  150064       2.4493    0.0071569
enh96267     2  200817700  200818700      2       1  150064       5.8308   2.7575e-09
enh96275     2  200904200  200905200      3       2  150064       5.2569   7.3234e-08
enh96276     2  200906900  200907900      3       2  150064       2.5205    0.0058592
enh96280     2  200995200  200996200      3       2  150064       2.3616    0.0090976
enh96281     2  201021100  201022100      2       1  150064       4.8568   5.9644e-07
enh96282     2  201024200  201025200      2       1  150064       5.4442   2.6026e-08
enh96284     2  201042100  201043100      1       1  150064       3.5659    0.0001813
enh96286     2  201087600  201088600      7       3  150064       3.1485    0.0008206
enh96288     2  201116400  201117400      6       3  150064       4.9623   3.4828e-07
enh96291     2  201162500  201163500      3       1  150064       2.5733    0.0050372
enh96295     2  201176000  201177000      3       2  150064        4.189    1.401e-05
enh96296     2  201179100  201180100      4       2  150064       2.2078     0.013628
enh96297     2  201180600  201181600      1       1  150064       2.5725     0.005049
enh96299     2  201184100  201185100      2       1  150064       1.8411     0.032803
enh96300     2  201186300  201187300      1       1  150064       5.3766    3.796e-08
enh96305     2  201203700  201204700      6       3  150064       1.9621     0.024874
enh96308     2  201215700  201216700      4       2  150064       2.0061     0.022422
enh96310     2  201221300  201222300      2       1  150064       4.1162   1.9258e-05
enh96314     2  201238300  201239300      1       1  150064       5.3387     4.68e-08
enh96315     2  201241500  201242500      3       2  150064       5.6536    7.856e-09
enh96317     2  201244900  201245900      4       2  150064       4.3501   6.8041e-06
enh96318     2  201247200  201248200      5       2  150064       4.4118   5.1248e-06
enh96319     2  201248600  201249600      3       1  150064       3.0333    0.0012094
enh96322     2  201270300  201271300      2       1  150064       2.8659    0.0020794
enh96326     2  201276200  201277200      3       1  150064        3.257   0.00056302
enh96328     2  201302400  201303400      2       1  150064       3.9084   4.6463e-05
enh96329     2  201307600  201308600      5       2  150064       4.9084   4.5904e-07
enh96330     2  201320000  201321000      1       1  150064       3.8819    5.182e-05
enh96331     2  201331400  201332400      2       1  150064       3.1014   0.00096296
enh96335     2  201389400  201390400      2       1  150064       2.2388     0.012585
enh96336     2  201392100  201393100      1       1  150064       2.5746     0.005018
enh96338     2  201449600  201450600      1       1  150064       1.9686       0.0245
enh96341     2  201468700  201469700      6       3  150064       2.1516     0.015715
enh96343     2  201473400  201474400      4       2  150064       2.0367     0.020842
enh96356     2  201544300  201545300      2       1  150064       1.7147     0.043199
enh96363     2  201607000  201608000      7       2  150064       2.1796     0.014645
enh96367     2  201621600  201622600      3       1  150064       2.0946     0.018104
enh96371     2  201642500  201643500      3       1  150064       2.3298    0.0099086
enh96372     2  201648700  201649700      1       1  150064        2.068      0.01932
enh96407     2  202017600  202018600      5       2  150064       1.7327     0.041574
enh96408     2  202021700  202022700      6       3  150064       1.7739      0.03804
enh96422     2  202116400  202117400      5       2  150064       2.2459     0.012356
enh96423     2  202118800  202119800      8       4  150064        3.382   0.00035982
enh96426     2  202144600  202145600      2       1  150064         2.06     0.019699
enh96494     2  202834300  202835300      4       1  150064        2.104      0.01769
enh96534     2  203247200  203248200      2       1  150064       1.6679     0.047665
enh96548     2  203453400  203454400      2       1  150064       1.7147     0.043196
enh96557     2  203582500  203583500      2       1  150064       2.0271     0.021326
enh96568     2  203796400  203797400      3       2  150064        1.912     0.027938
enh96571     2  203830100  203831100      5       3  150064       1.9563     0.025218
enh96572     2  203877600  203878600      1       1  150064       2.9017     0.001856
enh96573     2  203884400  203885400      1       1  150064       1.7339      0.04147
enh96576     2  203887900  203888900      2       1  150064       2.0359     0.020878
enh96579     2  203900500  203901500      1       1  150064        2.463     0.006889
enh96583     2  203976500  203977500      1       1  150064       2.0202      0.02168
enh96585     2  204028800  204029800      3       1  150064       2.5956    0.0047213
enh96586     2  204039500  204040500      3       2  150064       2.2608     0.011885
enh96588     2  204105600  204106600      2       1  150064       2.5793    0.0049506
enh96598     2  204298800  204299800      4       2  150064       2.3044     0.010599
enh96599     2  204301900  204302900      2       1  150064       2.5487    0.0054067
enh96600     2  204306900  204307900      3       1  150064       2.4006    0.0081832
enh96603     2  204327600  204328600      4       2  150064       1.6784     0.046638
enh96604     2  204329900  204330900      2       1  150064       1.8619     0.031306
enh96605     2  204334600  204335600      1       1  150064       2.1229      0.01688
enh96606     2  204338300  204339300      1       1  150064       2.6112     0.004511
enh96607     2  204357000  204358000      1       1  150064       2.4938     0.006319
enh96610     2  204366300  204367300      4       2  150064       1.6829     0.046198
enh96611     2  204375100  204376100      1       1  150064       2.3611     0.009111
enh96615     2  204416300  204417300      4       2  150064       2.8915    0.0019172
enh96628     2  204520900  204521900      2       1  150064       1.8384     0.033003
enh96666     2  205186500  205187500      3       1  150064       1.7117     0.043473
enh96732     2  206185400  206186400      3       2  150064       2.1538     0.015628
enh96733     2  206217200  206218200      5       2  150064       2.2819     0.011248
enh96735     2  206250600  206251600      4       2  150064       1.6526     0.049202
enh96736     2  206251800  206252800      2       1  150064       3.0641    0.0010916
enh96742     2  206339300  206340300      2       1  150064       2.2213     0.013167
enh96743     2  206360900  206361900      1       1  150064       1.8446      0.03255
enh96773     2  206713300  206714300      2       1  150064       2.9118    0.0017968
enh96779     2  206772800  206773800      3       2  150064        1.942      0.02607
enh96785     2  206854300  206855300      3       1  150064       1.6926     0.045262
enh96789     2  206947400  206948400      3       2  150064       1.9901     0.023292
enh96792     2  206977700  206978700      3       1  150064       1.9893     0.023333
enh96795     2  207027300  207028300      3       2  150064       1.9514     0.025506
enh96796     2  207058300  207059300      5       2  150064       1.6616     0.048295
enh96829     2  207906800  207907800      2       1  150064       1.7475     0.040278
enh96830     2  207911200  207912200      3       2  150064       1.8611     0.031363
enh96853     2  208044700  208045700      2       1  150064       1.9359     0.026438
enh96877     2  208221100  208222100      4       2  150064        2.385    0.0085399
enh96878     2  208233900  208234900      4       2  150064       2.4822    0.0065282
enh96881     2  208259700  208260700      3       2  150064        2.193     0.014155
enh96882     2  208272300  208273300      4       2  150064       3.0147    0.0012862
enh96883     2  208273500  208274500      3       1  150064       2.5903    0.0047951
enh96887     2  208331900  208332900      5       2  150064       3.0179    0.0012726
enh96889     2  208339900  208340900      3       1  150064       3.3487   0.00040597
enh96891     2  208348100  208349100      3       1  150064       1.7542     0.039696
enh96893     2  208355300  208356300      6       2  150064       1.8985     0.028813
enh96899     2  208411400  208412400      1       1  150064       4.0566     2.49e-05
enh96901     2  208422100  208423100      2       1  150064       3.8072   7.0284e-05
enh96902     2  208425900  208426900      2       1  150064       3.1947   0.00069982
enh96903     2  208430000  208431000      2       1  150064       3.3069   0.00047174
enh96906     2  208464900  208465900      3       1  150064       3.8771   5.2854e-05
enh96907     2  208481200  208482200      3       1  150064       3.7659    8.296e-05
enh96909     2  208497300  208498300      2       1  150064       3.4618   0.00026826
enh96956     2  208961800  208962800      3       2  150064       1.8167     0.034628
enh96960     2  209078000  209079000      1       1  150064       1.8089      0.03523
enh96981     2  210335400  210336400      2       1  150064       2.0155     0.021926
enh96982     2  210337800  210338800      2       1  150064       1.6664     0.047818
enh96983     2  210340900  210341900      2       1  150064       1.9478      0.02572
enh96987     2  210494000  210495000      1       1  150064       2.4534     0.007075
enh96993     2  210799200  210800200      1       1  150064       1.7697      0.03839
enh97014     2  211449000  211450000      4       2  150064       1.6653      0.04793
enh97030     2  213092800  213093800      5       2  150064       2.6031    0.0046187
enh97031     2  213201800  213202800      2       1  150064       1.7941       0.0364
enh97038     2  213412600  213413600      1       1  150064        2.683     0.003648
enh97039     2  213431800  213432800      2       1  150064       1.7655     0.038742
enh97043     2  213550900  213551900      7       4  150064       2.1618     0.015318
enh97045     2  213587500  213588500      4       2  150064       2.2976     0.010792
enh97046     2  213641900  213642900      4       2  150064       2.0216     0.021611
enh97066     2  213836800  213837800      2       1  150064       1.6976     0.044793
enh97067     2  213839300  213840300      3       2  150064       1.9201      0.02742
enh97081     2  213986000  213987000      1       1  150064       2.0575      0.01982
enh97139     2  216001900  216002900      6       4  150064       2.1397     0.016189
enh97141     2  216133600  216134600      1       1  150064       2.0162      0.02189
enh97145     2  216193400  216194400      2       1  150064       1.6845     0.046046
enh97228     2  216693600  216694600      4       2  150064       1.7267     0.042114
enh97230     2  216699900  216700900      3       1  150064       2.1133     0.017288
enh97282     2  217138900  217139900      1       1  150064       1.7901      0.03672
enh97287     2  217163500  217164500      2       1  150064       1.7118     0.043465
enh97300     2  217288500  217289500      3       1  150064       3.1787   0.00073967
enh97304     2  217342600  217343600      1       1  150064       2.8023     0.002537
enh97311     2  217375200  217376200      5       3  150064       2.2671     0.011694
enh97316     2  217417900  217418900      5       3  150064       1.7594     0.039251
enh97320     2  217430100  217431100      2       1  150064       1.9011     0.028645
enh97322     2  217438400  217439400      2       1  150064       2.1204     0.016987
enh97327     2  217483800  217484800      4       2  150064       1.9169     0.027628
enh97328     2  217500500  217501500      3       1  150064       2.5998    0.0046634
enh97334     2  217529700  217530700      1       1  150064       2.3264     0.009999
enh97335     2  217544800  217545800      3       1  150064       2.0118      0.02212
enh97375     2  217919300  217920300      3       2  150064       1.6572     0.048735
enh97380     2  217939700  217940700     10       4  150064       2.7318    0.0031495
enh97442     2  218432600  218433600      2       1  150064       1.6626     0.048194
enh97468     2  218620600  218621600      4       2  150064       1.7853     0.037103
enh97471     2  218642200  218643200      2       1  150064       1.8466     0.032399
enh97473     2  218654600  218655600      2       1  150064       2.6739    0.0037486
enh97506     2  218774100  218775100      2       1  150064       3.5827   0.00017005
enh97509     2  218787300  218788300      6       3  150064        1.698      0.04475
enh97510     2  218791900  218792900      1       1  150064       1.6901       0.0455
enh97516     2  218813200  218814200      1       1  150064       1.7665      0.03866
enh97614     2  220006800  220007800      2       1  150064       2.3236     0.010074
enh97615     2  220014100  220015100      2       1  150064       2.3677    0.0089503
enh97616     2  220023500  220024500      2       1  150064       2.5513    0.0053659
enh97617     2  220025600  220026600      2       1  150064       2.6891    0.0035818
enh97618     2  220035500  220036500      2       1  150064       3.3199    0.0004503
enh97620     2  220039400  220040400      2       1  150064       3.3886   0.00035125
enh97621     2  220044200  220045200      2       1  150064       3.8727   5.3813e-05
enh97623     2  220072800  220073800      1       1  150064       2.2918      0.01096
enh97626     2  220091900  220092900      2       1  150064       1.9286     0.026889
enh97629     2  220112800  220113800      4       2  150064        2.189     0.014299
enh97652     2  220310000  220311000      2       1  150064       3.1918   0.00070691
enh97661     2  220339800  220340800      3       1  150064         2.09     0.018311
enh97683     2  220526300  220527300      2       1  150064       1.7379     0.041118
enh97711     2  220914400  220915400      3       1  150064       1.7131     0.043349
enh97712     2  220930800  220931800      2       1  150064       2.5324    0.0056647
enh97747     2  221551900  221552900      1       1  150064       2.3326     0.009835
enh97748     2  221573000  221574000      2       1  150064       2.1709     0.014969
enh97756     2  221823800  221824800      1       1  150064       2.5469     0.005435
enh97760     2  221967600  221968600      3       1  150064       1.9983     0.022843
enh97769     2  222308400  222309400      4       1  150064       1.6987     0.044684
enh97783     2  222392800  222393800      3       1  150064       2.5562     0.005291
enh97784     2  222394400  222395400      1       1  150064       2.8599     0.002119
enh97785     2  222395000  222396000      4       2  150064        2.334    0.0097972
enh97786     2  222406600  222407600      2       1  150064       2.6845    0.0036322
enh97790     2  222433100  222434100      1       1  150064       2.2636       0.0118
enh97791     2  222439000  222440000      1       1  150064       2.0101      0.02221
enh97795     2  222631800  222632800      1       1  150064       2.2078      0.01363
enh97796     2  222644600  222645600      3       1  150064        2.206     0.013693
enh97898     2  224180400  224181400      5       3  150064        1.765     0.038784
enh97911     2  224372600  224373600      2       1  150064       1.9799      0.02386
enh97912     2  224387400  224388400      3       2  150064       1.9112      0.02799
enh97913     2  224392900  224393900      4       2  150064       2.7911    0.0026268
enh97915     2  224402800  224403800      4       2  150064       1.8459     0.032452
enh97977     2  224890000  224891000      6       3  150064       1.8193     0.034431
enh97978     2  224905900  224906900      2       1  150064       1.8287     0.033719
enh97991     2  225010500  225011500      2       1  150064       1.8981     0.028841
enh97993     2  225026800  225027800      2       1  150064       2.3872    0.0084876
enh97998     2  225075800  225076800      4       1  150064       2.5992    0.0046721
enh98000     2  225085800  225086800      2       1  150064       1.7259     0.042182
enh98016     2  225266300  225267300      6       2  150064        2.762    0.0028727
enh98017     2  225275900  225276900      2       1  150064        2.515    0.0059508
enh98018     2  225277500  225278500      3       1  150064       3.4512   0.00027905
enh98020     2  225375200  225376200      4       2  150064        2.349    0.0094109
enh98025     2  225392700  225393700      7       2  150064       3.0817     0.001029
enh98026     2  225409200  225410200      1       1  150064       2.3762     0.008746
enh98027     2  225410200  225411200      1       1  150064       2.3812     0.008627
enh98028     2  225411000  225412000      1       1  150064       2.1044      0.01767
enh98032     2  225433300  225434300      1       1  150064       5.4278    2.853e-08
enh98033     2  225435300  225436300      3       2  150064       1.7425     0.040713
enh98034     2  225439400  225440400      5       2  150064       3.4801   0.00025064
enh98037     2  225446500  225447500      3       1  150064       4.8104   7.5306e-07
enh98039     2  225515000  225516000      4       2  150064       1.6757     0.046903
enh98041     2  225543100  225544100      1       1  150064       1.9343      0.02654
enh98043     2  225587200  225588200      1       1  150064       2.7417     0.003056
enh98050     2  225673600  225674600      3       2  150064       1.6862     0.045875
enh98054     2  225701700  225702700      3       1  150064       2.1393     0.016208
enh98058     2  225729900  225730900      2       1  150064       2.4176    0.0078126
enh98063     2  225749400  225750400      4       2  150064       1.7327     0.041575
enh98065     2  225768300  225769300      2       1  150064       1.6763     0.046844
enh98069     2  225786800  225787800      6       3  150064       1.7546     0.039663
enh98079     2  225813200  225814200      2       1  150064       2.8813      0.00198
enh98104     2  225889800  225890800      3       2  150064       2.2588     0.011947
enh98106     2  225902100  225903100      1       1  150064        3.889    5.032e-05
enh98112     2  225967600  225968600      2       1  150064       1.7269     0.042095
enh98113     2  225978000  225979000      6       2  150064       1.7424     0.040718
enh98115     2  225984600  225985600      4       2  150064       1.8381     0.033024
enh98117     2  226029300  226030300      7       2  150064       1.8207     0.034324
enh98214     2  227692200  227693200      3       2  150064       1.7586     0.039326
enh98215     2  227696300  227697300      2       1  150064       1.8667     0.030973
enh98216     2  227698500  227699500      3       1  150064       2.0206     0.021659
enh98217     2  227702600  227703600      5       1  150064       1.8918     0.029257
enh98219     2  227733400  227734400      5       2  150064        1.886     0.029647
enh98220     2  227750400  227751400      6       1  150064        1.718     0.042899
enh98222     2  227756900  227757900      2       1  150064       2.5105    0.0060282
enh98226     2  227776200  227777200      2       1  150064       1.6916     0.045363
enh98227     2  227780500  227781500      1       1  150064       2.3855     0.008527
enh98234     2  227860000  227861000      2       1  150064       1.6823     0.046252
enh98256     2  228275600  228276600      3       2  150064       2.3231     0.010086
enh98266     2  228348000  228349000      2       1  150064       2.1071     0.017555
enh98272     2  228435300  228436300      4       2  150064       2.0015     0.022668
enh98302     2  229409600  229410600      1       1  150064       1.9317       0.0267
enh98305     2  229516700  229517700      5       3  150064       1.6668     0.047775
enh98306     2  229523000  229524000      2       1  150064       1.6796     0.046521
enh98316     2  229782100  229783100      2       1  150064       1.6821     0.046274
enh98317     2  229948800  229949800      3       2  150064        2.714    0.0033242
enh98318     2  229954400  229955400      2       1  150064       1.7006     0.044512
enh98334     2  230130900  230131900      2       1  150064       1.7272     0.042064
enh98339     2  230147600  230148600      1       1  150064        1.868      0.03088
enh98341     2  230164600  230165600      2       1  150064       1.6727     0.047192
enh98394     2  230844700  230845700      1       1  150064        2.353     0.009312
enh98407     2  231133300  231134300      2       1  150064       1.7095      0.04368
enh98413     2  231220400  231221400      6       2  150064       1.7742     0.038013
enh98428     2  231355600  231356600      5       2  150064       1.9995     0.022778
enh98429     2  231377300  231378300      1       1  150064       1.7405      0.04089
enh98435     2  231532600  231533600      3       2  150064       1.8141     0.034828
enh98489     2  232003100  232004100      2       1  150064       1.6765      0.04682
enh98511     2  232264600  232265600      1       1  150064       2.3044       0.0106
enh98517     2  232325800  232326800      1       1  150064       2.7003     0.003464
enh98520     2  232358600  232359600      1       1  150064        1.665      0.04796
enh98530     2  232470000  232471000      2       1  150064       1.7846      0.03716
enh98542     2  232527200  232528200      1       1  150064       2.3914     0.008391
enh98544     2  232531700  232532700      2       1  150064       2.2746     0.011466
enh98547     2  232542200  232543200      5       3  150064       1.7949     0.036334
enh98571     2  232953400  232954400      2       1  150064       1.6449     0.049999
enh98591     2  233435500  233436500      1       1  150064       1.8311      0.03354
enh98593     2  233441200  233442200      5       2  150064        1.965     0.024706
enh98594     2  233453500  233454500      3       1  150064       1.7228     0.042464
enh98595     2  233457300  233458300      1       1  150064       2.1019      0.01778
enh98601     2  233579400  233580400      2       1  150064       5.1594   1.2389e-07
enh98602     2  233583500  233584500      2       1  150064       2.7356    0.0031138
enh98604     2  233646000  233647000      4       2  150064       4.2163    1.242e-05
enh98605     2  233660200  233661200      2       1  150064       3.8559   5.7654e-05
enh98606     2  233700000  233701000      6       3  150064       4.0566   2.4895e-05
enh98607     2  233702800  233703800      1       1  150064       3.5443    0.0001968
enh98608     2  233716300  233717300      5       3  150064       4.5909   2.2062e-06
enh98609     2  233718000  233719000      3       2  150064       5.9004    1.813e-09
enh98610     2  233721000  233722000      4       2  150064       3.2443   0.00058875
enh98611     2  233736500  233737500      2       1  150064       2.2883      0.01106
enh98612     2  233738600  233739600      2       1  150064       2.3585    0.0091752
enh98613     2  233741100  233742100      2       1  150064       3.5961   0.00016153
enh98614     2  233749200  233750200      5       2  150064       5.2852   6.2772e-08
enh98616     2  233756000  233757000      1       1  150064       4.2405    1.115e-05
enh98617     2  233766100  233767100      3       2  150064       5.1329   1.4266e-07
enh98622     2  233897700  233898700      5       2  150064       2.8983    0.0018758
enh98623     2  233904100  233905100      1       1  150064       1.7938      0.03642
enh98624     2  233916000  233917000      3       2  150064       2.1693      0.01503
enh98648     2  234347600  234348600      1       1  150064       2.3988     0.008225
enh98716     2  235353700  235354700      6       3  150064        1.738     0.041107
enh98751     2  235782200  235783200      3       1  150064       1.8645     0.031126
enh98791     2  236015200  236016200     14       3  150064       1.7704     0.038327
enh98797     2  236080500  236081500     11       3  150064       2.2036     0.013777
enh98800     2  236132400  236133400      3       1  150064       1.6482     0.049651
enh98805     2  236164000  236165000      1       1  150064       1.6697      0.04749
enh98809     2  236179100  236180100      6       2  150064       2.3616     0.009099
enh98822     2  236325300  236326300      1       1  150064       1.6815      0.04633
enh98834     2  236420400  236421400      5       3  150064       1.7075     0.043862
enh98838     2  236471800  236472800      1       1  150064       2.0511      0.02013
enh98846     2  236514300  236515300      2       1  150064       1.8384     0.032999
enh98848     2  236517300  236518300      4       2  150064       1.8589     0.031518
enh98854     2  236543900  236544900      1       1  150064       2.1821      0.01455
enh98856     2  236549400  236550400      4       1  150064       2.3116       0.0104
enh98857     2  236552200  236553200      5       2  150064       1.6555     0.048915
enh98858     2  236556200  236557200      3       1  150064       2.3053     0.010575
enh98869     2  236617700  236618700      9       5  150064       1.9716     0.024328
enh98876     2  236747200  236748200      2       1  150064       1.8807     0.030005
enh98878     2  236776800  236777800      3       2  150064       2.7815    0.0027056
enh98883     2  237242800  237243800      5       1  150064        2.611    0.0045138
enh98884     2  237247200  237248200      4       2  150064       2.0592     0.019738
enh98894     2  237550900  237551900      6       2  150064       2.0007      0.02271
enh98895     2  237554800  237555800      3       1  150064        1.695      0.04504
enh98896     2  237562500  237563500      6       3  150064       1.6874      0.04576
enh98914     2  237663700  237664700      2       1  150064       1.6818       0.0463
enh98916     2  237677700  237678700      4       2  150064       2.1651     0.015189
enh98918     2  237691100  237692100      3       1  150064       2.0616     0.019624
enh98935     2  237897000  237898000      3       1  150064       1.6607     0.048387
enh99071     2  238650400  238651400      9       2  150064       1.8908     0.029325
enh99072     2  238652400  238653400      7       1  150064       1.8832     0.029837
enh99107     2  239068300  239069300      4       2  150064       3.0932      0.00099
enh99110     2  239079700  239080700      7       4  150064       2.9554    0.0015614
enh99111     2  239085200  239086200      2       1  150064       2.9832    0.0014262
enh99112     2  239087400  239088400      4       2  150064       3.3819   0.00035989
enh99113     2  239108800  239109800      5       2  150064       1.9161     0.027676
enh99265     2  240421500  240422500      7       3  150064       1.9936     0.023096
enh99303     2  241359200  241360200      7       3  150064       2.2796     0.011314
enh99304     2  241363500  241364500      6       2  150064       3.0001    0.0013494
enh99340     2  241941700  241942700      4       2  150064       2.3662    0.0089866
enh99343     2  242000300  242001300      4       2  150064       2.6372      0.00418
enh99367     2  242279200  242280200      3       2  150064        1.652     0.049271
enh99370     2  242294400  242295400      4       2  150064       2.7322    0.0031453
enh99378     2  242317400  242318400      4       2  150064       2.6362    0.0041916
enh99380     2  242320400  242321400      4       2  150064       2.5005    0.0062008
enh99384     2  242351000  242352000      4       2  150064       2.1913     0.014216
enh99385     2  242444400  242445400      7       3  150064       1.8085     0.035265
enh99401     2  242573600  242574600      2       1  150064        1.804     0.035618
enh99407     2  242604700  242605700      4       1  150064       2.0333      0.02101
enh99429     2  242820100  242821100      2       1  150064       1.9287     0.026884
enh99434     2  242907200  242908200      2       1  150064       1.7049     0.044102
enh99446     3     111200     112200      2       1  150064       2.1314     0.016527
enh99457     3     299600     300600      1       1  150064       1.6583      0.04863
enh99473     3    1237300    1238300      1       1  150064       2.1984      0.01396
enh99474     3    1239500    1240500      1       1  150064       1.9069      0.02827
enh99491     3    3221600    3222600      7       2  150064       1.8204     0.034353
enh99496     3    4313200    4314200      3       2  150064       1.6998     0.044587
enh99497     3    4347800    4348800      3       2  150064       2.4356    0.0074327
enh99518     3    4575000    4576000      4       2  150064       1.7319     0.041649
enh99523     3    4697500    4698500      4       2  150064       2.9202    0.0017491
enh99531     3    4772000    4773000      3       2  150064       1.6856      0.04594
enh99542     3    4907600    4908600      1       1  150064       1.9562      0.02522
enh99548     3    4990900    4991900      7       3  150064       1.8771     0.030253
enh99573     3    5227600    5228600      1       1  150064       1.6719      0.04727
enh99621     3    8525400    8526400      1       1  150064       2.0306      0.02115
enh99644     3    8622000    8623000     15       1  150064       1.6628     0.048176
enh99645     3    8623400    8624400      4       1  150064        1.703     0.044282
enh99685     3    9064700    9065700      1       1  150064       1.9689      0.02448
enh99686     3    9069400    9070400      7       3  150064        2.941    0.0016359
enh99688     3    9108400    9109400      4       1  150064       2.1654     0.015178
enh99695     3    9183000    9184000      1       1  150064       2.2035      0.01378
enh99715     3    9371800    9372800      2       1  150064       2.1006      0.01784
enh99716     3    9374000    9375000      5       2  150064       2.1499     0.015782
enh99719     3    9406000    9407000      4       2  150064       2.0666     0.019388
enh99720     3    9425800    9426800      7       4  150064       3.0298    0.0012237
enh99724     3    9451200    9452200      3       2  150064       2.2399      0.01255
enh99725     3    9455700    9456700      3       2  150064       2.1035     0.017711
enh99728     3    9461500    9462500      2       1  150064       2.2432     0.012441
enh99729     3    9466400    9467400      4       1  150064       1.7865     0.037012
enh99733     3    9493100    9494100      3       1  150064       2.1906     0.014242
enh99734     3    9493900    9494900      4       2  150064       1.7547     0.039652
enh99741     3    9756900    9757900      4       2  150064       1.7836     0.037248
enh99764     3    9890500    9891500      1       1  150064       2.1306      0.01656
enh99830     3   10394100   10395100      4       1  150064       2.7762    0.0027495
enh99832     3   10398700   10399700      4       2  150064       3.0189    0.0012684
enh99834     3   10411600   10412600      3       2  150064        3.313    0.0004615
enh99835     3   10415300   10416300      5       2  150064       3.9751   3.5178e-05
enh99840     3   10593400   10594400      3       1  150064       2.2016     0.013848
enh99842     3   10642600   10643600      1       1  150064       1.8626      0.03126
enh99904     3   11479700   11480700      1       1  150064       2.0655      0.01944
enh99925     3   11601300   11602300      5       2  150064       1.6926     0.045262
enh99927     3   11607800   11608800      3       2  150064       2.5511    0.0053695
enh99930     3   11612200   11613200      3       2  150064       2.1981      0.01397
enh99946     3   11672900   11673900      3       1  150064       2.4641    0.0068679
enh99947     3   11685600   11686600      2       1  150064       3.9925   3.2686e-05
enh99949     3   11702700   11703700      4       2  150064       3.4378   0.00029328
enh99957     3   11806200   11807200      4       2  150064       2.6584    0.0039256
enh99963     3   11885600   11886600      4       1  150064       2.4669    0.0068148
enh99964     3   11888600   11889600      1       1  150064       2.3023      0.01066
enh99968     3   12189200   12190200      5       2  150064        2.336    0.0097454
enh99970     3   12197100   12198100      5       2  150064       2.1735      0.01487
enh99975     3   12220000   12221000      1       1  150064       3.2532    0.0005705
enh99978     3   12230000   12231000      6       2  150064       1.6715     0.047307
enh99980     3   12239600   12240600      4       1  150064       1.8811      0.02998
enh100002    3   12383500   12384500      2       1  150064       1.6922     0.045307
enh100005    3   12388700   12389700      1       1  150064       2.0796      0.01878
enh100006    3   12393100   12394100      2       1  150064        2.105     0.017646
enh100016    3   12476800   12477800      1       1  150064       2.9563     0.001557
enh100020    3   12503200   12504200      3       2  150064       1.6469     0.049794
enh100021    3   12514500   12515500      2       1  150064       2.5823    0.0049066
enh100023    3   12521000   12522000      3       1  150064       2.2586     0.011955
enh100024    3   12524200   12525200      3       1  150064       1.9132     0.027863
enh100028    3   12549800   12550800      5       2  150064       2.0131     0.022052
enh100031    3   12601500   12602500      3       1  150064       2.5205    0.0058599
enh100032    3   12604300   12605300      1       1  150064       2.5015     0.006183
enh100034    3   12617200   12618200      2       1  150064       3.2534   0.00057011
enh100035    3   12618100   12619100      3       2  150064       1.9046     0.028414
enh100038    3   12640400   12641400      1       1  150064       2.6123     0.004497
enh100040    3   12663300   12664300      2       1  150064       1.8685     0.030845
enh100044    3   12679100   12680100      2       1  150064        2.729    0.0031768
enh100049    3   12689400   12690400      3       1  150064       1.7874     0.036939
enh100052    3   12698200   12699200      3       2  150064        1.686     0.045894
enh100053    3   12702100   12703100      4       2  150064       1.6649     0.047962
enh100054    3   12723000   12724000      1       1  150064       2.3974     0.008255
enh100055    3   12746900   12747900      1       1  150064       2.0179       0.0218
enh100090    3   13036600   13037600      5       2  150064       1.7541     0.039707
enh100101    3   13118400   13119400      4       2  150064       1.8446     0.032545
enh100102    3   13122000   13123000      6       3  150064       3.0012    0.0013447
enh100103    3   13129000   13130000      6       4  150064       2.4919    0.0063539
enh100108    3   13342700   13343700      1       1  150064       1.7837      0.03724
enh100109    3   13419800   13420800      4       2  150064       2.6281    0.0042936
enh100110    3   13421600   13422600      6       2  150064       2.0445     0.020452
enh100182    3   14435000   14436000      5       3  150064       1.8697     0.030763
enh100183    3   14443000   14444000      1       1  150064       1.7653      0.03876
enh100204    3   14563400   14564400      1       1  150064       2.0245      0.02146
enh100205    3   14566300   14567300      6       3  150064       1.7993     0.035982
enh100211    3   14691500   14692500      1       1  150064       1.7781      0.03769
enh100215    3   14845100   14846100      1       1  150064       1.8796      0.03008
enh100220    3   14910900   14911900     11       2  150064       1.8804     0.030028
enh100223    3   14962100   14963100      3       2  150064       2.1015     0.017798
enh100305    3   15679200   15680200      2       1  150064       1.6901     0.045507
enh100323    3   15812900   15813900      1       1  150064       2.8168     0.002425
enh100353    3   16000300   16001300      2       1  150064       2.3095     0.010458
enh100355    3   16018100   16019100      3       1  150064       1.8705     0.030706
enh100358    3   16053500   16054500      8       2  150064        1.665     0.047956
enh100359    3   16067900   16068900      5       2  150064       1.9105     0.028031
enh100396    3   16302700   16303700      5       2  150064       1.8362     0.033167
enh100397    3   16309800   16310800      2       1  150064        2.097     0.017998
enh100398    3   16318800   16319800      4       1  150064        2.087     0.018446
enh100401    3   16353100   16354100      3       1  150064       1.7802      0.03752
enh100410    3   16420100   16421100      7       3  150064       1.6682     0.047641
enh100413    3   16435700   16436700      8       2  150064       1.8401     0.032879
enh100414    3   16436400   16437400     12       3  150064       2.1884     0.014321
enh100416    3   16441500   16442500      5       2  150064       2.1383     0.016245
enh100443    3   16558100   16559100      2       1  150064         1.85     0.032154
enh100458    3   16733400   16734400      7       3  150064       2.5593     0.005244
enh100460    3   16753300   16754300      5       3  150064       2.4726    0.0067075
enh100466    3   16811100   16812100      4       2  150064       2.8462    0.0022123
enh100468    3   16842300   16843300      3       1  150064       2.6329    0.0042324
enh100469    3   16850100   16851100      5       2  150064       2.1925      0.01417
enh100471    3   16870300   16871300      6       3  150064       2.5502    0.0053827
enh100473    3   16891100   16892100      6       3  150064       2.5667    0.0051332
enh100480    3   16947700   16948700      2       1  150064       2.0693     0.019258
enh100481    3   16958500   16959500      2       1  150064       2.7259    0.0032066
enh100482    3   16970500   16971500      6       2  150064       2.8087     0.002487
enh100483    3   16974400   16975400      4       2  150064       1.7915     0.036606
enh100484    3   16977400   16978400      3       1  150064       1.7499     0.040067
enh100485    3   17016400   17017400      4       2  150064       1.8021     0.035763
enh100488    3   17034600   17035600      3       1  150064       1.9156     0.027705
enh100494    3   17064100   17065100      2       1  150064       2.2825      0.01123
enh100495    3   17068500   17069500      2       1  150064       2.4133    0.0079043
enh100496    3   17075100   17076100      2       1  150064        1.952     0.025467
enh100497    3   17081200   17082200      3       2  150064       1.8085     0.035267
enh100498    3   17091000   17092000      3       2  150064       1.8246     0.034028
enh100501    3   17118500   17119500      4       2  150064       2.7585    0.0029033
enh100503    3   17131000   17132000      4       1  150064       2.4634    0.0068809
enh100508    3   17221000   17222000      4       1  150064       4.3756   6.0557e-06
enh100510    3   17236700   17237700      2       1  150064       3.8841   5.1359e-05
enh100511    3   17248500   17249500      4       2  150064       3.8924   4.9636e-05
enh100512    3   17343800   17344800      4       2  150064       4.4696   3.9186e-06
enh100513    3   17377400   17378400      2       1  150064       4.3328    7.362e-06
enh100514    3   17397100   17398100      3       1  150064        4.577   2.3585e-06
enh100515    3   17414300   17415300      5       3  150064       2.9876    0.0014059
enh100516    3   17426100   17427100      5       1  150064       4.2989   8.5832e-06
enh100517    3   17443200   17444200      5       1  150064       2.8105    0.0024729
enh100518    3   17465300   17466300      1       1  150064       3.9679    3.625e-05
enh100519    3   17472900   17473900      2       1  150064       3.6793   0.00011695
enh100522    3   17519900   17520900      1       1  150064       3.8565     5.75e-05
enh100526    3   17576600   17577600      1       1  150064       4.1572    1.611e-05
enh100530    3   17670600   17671600      3       1  150064        3.739   9.2382e-05
enh100531    3   17673600   17674600      2       1  150064       3.3329   0.00042969
enh100536    3   17719400   17720400      4       1  150064       4.6646   1.5463e-06
enh100537    3   17761000   17762000      2       1  150064       1.8188     0.034471
enh100539    3   17780600   17781600      3       1  150064       4.7586    9.748e-07
enh100540    3   17784800   17785800      4       1  150064         2.91     0.001807
enh100541    3   17790500   17791500      1       1  150064       3.0272     0.001234
enh100542    3   17791200   17792200      2       1  150064       3.8504    5.896e-05
enh100543    3   17794300   17795300      1       1  150064       4.6398    1.744e-06
enh100544    3   17812400   17813400      5       2  150064       4.8709    5.554e-07
enh100546    3   17850200   17851200      2       1  150064       1.6586     0.048602
enh100547    3   17852000   17853000      4       2  150064       4.5326   2.9131e-06
enh100549    3   17872900   17873900      1       1  150064       5.1744    1.143e-07
enh100550    3   17877800   17878800      1       1  150064       4.9565    3.589e-07
enh100551    3   17882300   17883300      2       1  150064       4.1648   1.5584e-05
enh100552    3   17887400   17888400      3       1  150064       4.4535   4.2248e-06
enh100555    3   18050100   18051100      5       2  150064       2.8802    0.0019872
enh100561    3   18152400   18153400      6       3  150064       2.0215     0.021615
enh100569    3   18231100   18232100      2       1  150064        2.774    0.0027685
enh100575    3   18344800   18345800      1       1  150064       1.7446      0.04053
enh100576    3   18396000   18397000      2       1  150064       1.8578     0.031595
enh100581    3   18467700   18468700      1       1  150064       1.8273      0.03383
enh100582    3   18481800   18482800      3       2  150064       2.8959    0.0018904
enh100585    3   19929700   19930700      4       2  150064       1.6829     0.046197
enh100586    3   19931300   19932300      3       2  150064        1.655     0.048961
enh100587    3   19939700   19940700      3       1  150064       2.5761    0.0049956
enh100589    3   19991500   19992500      6       3  150064        1.708     0.043821
enh100641    3   21685800   21686800      6       2  150064       2.1213     0.016947
enh100647    3   21771000   21772000      7       3  150064       2.0514     0.020113
enh100650    3   21793000   21794000      5       3  150064       1.7317      0.04166
enh100652    3   21832400   21833400      5       3  150064       1.9816     0.023761
enh100653    3   21844900   21845900      6       3  150064       3.1515   0.00081208
enh100660    3   21961200   21962200     20       3  150064       2.2828     0.011221
enh100661    3   21996100   21997100      8       2  150064       2.5733    0.0050368
enh100662    3   22003500   22004500     11       3  150064        2.796    0.0025871
enh100663    3   22010000   22011000      9       4  150064       1.8151     0.034755
enh100669    3   22349600   22350600      3       1  150064        1.758     0.039376
enh100671    3   22418300   22419300      3       1  150064       1.7123     0.043424
enh100693    3   23126900   23127900      4       2  150064       1.6746     0.047008
enh100696    3   23200600   23201600      9       3  150064       2.3777    0.0087105
enh100698    3   23240100   23241100      4       2  150064        2.153      0.01566
enh100700    3   23246300   23247300      1       1  150064       1.8886      0.02947
enh100751    3   23853000   23854000      4       2  150064       3.4433    0.0002873
enh100752    3   23861000   23862000      4       2  150064       2.7034    0.0034315
enh100755    3   23878200   23879200      3       2  150064       1.9233     0.027219
enh100788    3   24089200   24090200      3       2  150064       2.9405    0.0016382
enh100790    3   24127800   24128800      3       1  150064       2.3399    0.0096451
enh100791    3   24138200   24139200      2       1  150064       2.9852    0.0014169
enh100792    3   24142500   24143500      8       2  150064       3.6239    0.0001451
enh100793    3   24151400   24152400      1       1  150064         3.72    9.963e-05
enh100794    3   24153200   24154200      2       1  150064       3.4158   0.00031798
enh100796    3   24164700   24165700      2       1  150064       3.1042   0.00095385
enh100798    3   24176300   24177300      5       3  150064       2.4505    0.0071332
enh100799    3   24186300   24187300      3       2  150064       2.7284     0.003182
enh100803    3   24226900   24227900      4       2  150064       2.5787    0.0049592
enh100804    3   24233700   24234700      3       2  150064       1.7516     0.039923
enh100806    3   24254100   24255100      7       3  150064       3.1012   0.00096359
enh100808    3   24266600   24267600     11       5  150064        2.188     0.014334
enh100833    3   24501800   24502800      3       1  150064        3.094   0.00098746
enh100835    3   24512800   24513800      5       2  150064       1.6795     0.046526
enh100838    3   24526700   24527700      3       2  150064       2.3344    0.0097875
enh100840    3   24531000   24532000      5       2  150064       2.6976    0.0034919
enh100843    3   24547000   24548000      4       1  150064       2.5198    0.0058717
enh100845    3   24554000   24555000      2       1  150064       3.3086   0.00046886
enh100849    3   24623800   24624800      2       1  150064       2.4564    0.0070178
enh100861    3   24723700   24724700      4       2  150064        2.021     0.021641
enh100866    3   25005200   25006200      2       1  150064       2.8447    0.0022229
enh100867    3   25006600   25007600      4       1  150064       3.0509    0.0011409
enh100870    3   25077500   25078500      4       2  150064       2.1105     0.017406
enh100872    3   25086700   25087700      2       1  150064       1.7817     0.037399
enh100877    3   25396500   25397500      3       2  150064       2.1197     0.017015
enh100879    3   25421500   25422500      4       2  150064       1.8833      0.02983
enh100885    3   25513900   25514900      1       1  150064       2.9928     0.001382
enh100889    3   25522500   25523500      2       1  150064        1.901     0.028651
enh100896    3   25569000   25570000      6       2  150064       2.1372     0.016293
enh100903    3   25634200   25635200      2       1  150064       1.7533     0.039775
enh100913    3   25821300   25822300      4       1  150064       1.7056     0.044038
enh100914    3   25822600   25823600      2       1  150064       1.8144      0.03481
enh100918    3   25833400   25834400      1       1  150064        2.117      0.01713
enh100993    3   27798900   27799900      3       1  150064       1.8242      0.03406
enh100994    3   27817600   27818600      3       2  150064       3.0667    0.0010821
enh101010    3   28363700   28364700      1       1  150064       1.7538      0.03973
enh101026    3   28833000   28834000      1       1  150064       2.7854     0.002673
enh101035    3   29106400   29107400      3       2  150064       1.7733     0.038092
enh101037    3   29113600   29114600      2       1  150064       1.9888     0.023362
enh101038    3   29114200   29115200      2       1  150064       1.8811     0.029979
enh101048    3   29267900   29268900      4       2  150064       2.4955    0.0062884
enh101049    3   29273900   29274900      4       2  150064       2.6079     0.004555
enh101074    3   29412100   29413100      5       3  150064       2.1366     0.016317
enh101079    3   29446700   29447700      8       2  150064       2.9367    0.0016585
enh101080    3   29448000   29449000      5       3  150064       2.4294    0.0075624
enh101081    3   29450600   29451600      6       3  150064       2.1043     0.017675
enh101083    3   29456800   29457800      2       1  150064       1.8172     0.034591
enh101088    3   29480100   29481100      3       2  150064       2.2587     0.011952
enh101089    3   29494700   29495700      4       2  150064       2.8451    0.0022197
enh101097    3   29555900   29556900      5       1  150064       1.6813     0.046351
enh101098    3   29567100   29568100      4       2  150064       1.6458     0.049906
enh101101    3   29593400   29594400      6       2  150064       2.0761     0.018941
enh101102    3   29596700   29597700      5       1  150064       1.8851     0.029709
enh101104    3   29606200   29607200      4       2  150064       1.8976     0.028875
enh101116    3   29724000   29725000      2       1  150064       1.8335     0.033366
enh101117    3   29725500   29726500      4       2  150064       2.6594     0.003914
enh101118    3   29728100   29729100      5       2  150064       1.9444     0.025924
enh101119    3   29731700   29732700      5       2  150064       1.9181     0.027551
enh101120    3   29735300   29736300      2       1  150064       2.2729     0.011515
enh101125    3   29805000   29806000      5       1  150064       2.9172    0.0017661
enh101132    3   29964200   29965200      3       1  150064       3.9647   3.6751e-05
enh101133    3   29975800   29976800      1       1  150064       2.9645     0.001516
enh101136    3   30013600   30014600      2       1  150064       2.7151    0.0033126
enh101137    3   30018800   30019800      1       1  150064       3.8178    6.732e-05
enh101138    3   30044000   30045000      3       2  150064       3.5648   0.00018206
enh101139    3   30045700   30046700      2       1  150064       3.3713   0.00037412
enh101141    3   30154700   30155700      1       1  150064       3.1263    0.0008851
enh101142    3   30197800   30198800      3       1  150064       3.5511   0.00019183
enh101152    3   30302200   30303200      1       1  150064       2.8739     0.002027
enh101153    3   30304500   30305500      2       1  150064       2.2289     0.012911
enh101154    3   30314800   30315800      5       2  150064        2.031     0.021128
enh101155    3   30326800   30327800      5       3  150064       2.5083    0.0060659
enh101156    3   30334400   30335400      3       1  150064       3.3719   0.00037331
enh101158    3   30356400   30357400      1       1  150064       1.6563      0.04883
enh101159    3   30360900   30361900      4       2  150064       2.3234     0.010079
enh101164    3   30373700   30374700      3       2  150064        2.272     0.011544
enh101170    3   30412100   30413100      3       2  150064       3.1646   0.00077635
enh101185    3   30543800   30544800      1       1  150064       1.6976      0.04479
enh101187    3   30557600   30558600      5       3  150064       1.7197     0.042739
enh101211    3   30705900   30706900      2       1  150064       2.5237    0.0058069
enh101243    3   31094800   31095800      2       1  150064       1.7512     0.039954
enh101245    3   31118600   31119600      3       2  150064       1.8417     0.032756
enh101247    3   31140700   31141700      1       1  150064       1.7681      0.03852
enh101248    3   31143800   31144800      3       1  150064       1.6644     0.048016
enh101265    3   31401900   31402900      5       2  150064       1.6796     0.046514
enh101266    3   31403100   31404100      2       1  150064       1.6575     0.048711
enh101267    3   31405900   31406900      6       2  150064       2.0018     0.022653
enh101270    3   31446700   31447700      5       1  150064       2.2608     0.011885
enh101271    3   31448800   31449800      6       2  150064       2.3357    0.0097531
enh101273    3   31537100   31538100      3       2  150064       3.5139   0.00022083
enh101278    3   31580900   31581900      1       1  150064       1.6725      0.04721
enh101283    3   31622900   31623900      1       1  150064        3.196    0.0006967
enh101285    3   31676400   31677400      1       1  150064       1.6702      0.04744
enh101306    3   31975600   31976600      4       2  150064       2.7225    0.0032391
enh101307    3   31977700   31978700      4       2  150064       2.4066    0.0080515
enh101313    3   32003300   32004300      3       2  150064        2.567    0.0051286
enh101316    3   32020200   32021200      3       1  150064       2.4148     0.007872
enh101317    3   32043700   32044700      3       2  150064       3.0943   0.00098645
enh101321    3   32104100   32105100      7       2  150064       1.7517      0.03991
enh101323    3   32123700   32124700      1       1  150064       1.8345      0.03329
enh101337    3   32345200   32346200      3       1  150064       2.1335     0.016442
enh101368    3   32671100   32672100      9       1  150064       1.9027     0.028538
enh101369    3   32673800   32674800      4       1  150064       1.9946     0.023044
enh101372    3   32744700   32745700      5       3  150064       1.6734     0.047124
enh101377    3   32889400   32890400      7       3  150064       1.7253     0.042233
enh101378    3   32891800   32892800      2       1  150064       1.8081     0.035298
enh101393    3   33125200   33126200      1       1  150064       2.0718      0.01914
enh101397    3   33139200   33140200      2       1  150064       2.0427     0.020542
enh101404    3   33175200   33176200      3       1  150064       1.6474     0.049738
enh101405    3   33181200   33182200      2       1  150064       1.9438     0.025957
enh101409    3   33208900   33209900      2       1  150064       1.7679     0.038536
enh101418    3   33359500   33360500      2       1  150064        1.648     0.049672
enh101422    3   33396400   33397400      3       2  150064       2.2748     0.011458
enh101425    3   33413500   33414500      2       1  150064       2.9284    0.0017038
enh101426    3   33414200   33415200      2       1  150064       2.7776    0.0027379
enh101427    3   33418900   33419900      1       1  150064       2.8652     0.002084
enh101428    3   33424800   33425800      2       1  150064       3.2059   0.00067324
enh101432    3   33443500   33444500      1       1  150064       2.6583     0.003927
enh101433    3   33458400   33459400      2       1  150064       1.9733     0.024231
enh101434    3   33469800   33470800      3       2  150064       3.3565    0.0003947
enh101435    3   33475900   33476900      1       1  150064       2.3383     0.009687
enh101436    3   33483200   33484200      6       3  150064       2.7076    0.0033882
enh101437    3   33523200   33524200      3       2  150064       2.8202    0.0023994
enh101439    3   33620100   33621100      2       1  150064       1.6786     0.046615
enh101440    3   33638600   33639600      1       1  150064       2.2307      0.01285
enh101457    3   33843900   33844900      4       1  150064       1.8373     0.033082
enh101483    3   34309100   34310100      2       1  150064       1.6788     0.046592
enh101484    3   34717200   34718200      4       2  150064       2.2784     0.011351
enh101489    3   35464300   35465300      2       1  150064       3.4109   0.00032369
enh101515    3   36566600   36567600      1       1  150064       2.1439      0.01602
enh101517    3   36603600   36604600      2       1  150064       1.8882     0.029502
enh101518    3   36638800   36639800      2       1  150064       2.7772    0.0027416
enh101521    3   36704600   36705600      3       1  150064       1.7426     0.040703
enh101534    3   36880600   36881600      4       1  150064       3.4801   0.00025058
enh101536    3   36909800   36910800      2       1  150064       3.0448    0.0011641
enh101537    3   36917600   36918600      2       1  150064       2.8982    0.0018764
enh101538    3   36934300   36935300      4       2  150064       3.0456     0.001161
enh101539    3   36936600   36937600      2       1  150064       2.8793    0.0019931
enh101540    3   36947500   36948500      1       1  150064       2.9594     0.001541
enh101541    3   36948100   36949100      1       1  150064       2.9594     0.001541
enh101543    3   36953000   36954000      2       1  150064       3.8557   5.7688e-05
enh101546    3   36978500   36979500      4       1  150064       3.2021   0.00068225
enh101548    3   36998700   36999700      4       2  150064       3.6868   0.00011353
enh101550    3   37011000   37012000      2       1  150064       2.8671     0.002071
enh101551    3   37029200   37030200      1       1  150064       2.1522      0.01569
enh101552    3   37071900   37072900      3       1  150064       3.0297    0.0012238
enh101553    3   37074500   37075500      3       2  150064       2.2407     0.012523
enh101555    3   37090800   37091800      2       1  150064       2.7781    0.0027341
enh101556    3   37094200   37095200      2       1  150064       2.7405    0.0030672
enh101557    3   37096200   37097200      3       1  150064       2.6126    0.0044934
enh101559    3   37102200   37103200      4       2  150064       1.8424     0.032706
enh101560    3   37115100   37116100      2       1  150064       2.7987    0.0025657
enh101562    3   37138600   37139600      1       1  150064       2.9884     0.001402
enh101563    3   37150500   37151500      3       2  150064       1.9031     0.028515
enh101566    3   37156600   37157600      1       1  150064       3.0861     0.001014
enh101567    3   37158400   37159400      3       1  150064        2.867    0.0020721
enh101568    3   37163900   37164900      2       1  150064       2.7252     0.003213
enh101569    3   37166000   37167000      1       1  150064       3.0645      0.00109
enh101572    3   37174500   37175500      2       1  150064       2.4031    0.0081275
enh101574    3   37178700   37179700      1       1  150064       3.0538      0.00113
enh101575    3   37180200   37181200      2       1  150064       2.0809     0.018722
enh101576    3   37185800   37186800      1       1  150064       3.0267     0.001236
enh101577    3   37187300   37188300      7       4  150064       2.2299     0.012879
enh101578    3   37195900   37196900      3       1  150064       2.6847    0.0036293
enh101581    3   37204100   37205100      2       1  150064       2.8144    0.0024435
enh101582    3   37211700   37212700      1       1  150064       3.0838     0.001022
enh101583    3   37219600   37220600      1       1  150064        2.948     0.001599
enh101584    3   37220600   37221600      5       3  150064       2.2979     0.010784
enh101586    3   37223500   37224500      2       1  150064       2.6543    0.0039731
enh101587    3   37226000   37227000      3       1  150064       2.6488    0.0040393
enh101591    3   37254600   37255600      2       1  150064       2.1823     0.014545
enh101592    3   37262700   37263700      1       1  150064        2.913      0.00179
enh101593    3   37264400   37265400      2       1  150064       2.0467     0.020342
enh101600    3   37323700   37324700      1       1  150064       1.7312      0.04171
enh101602    3   37328800   37329800      4       2  150064       1.8577     0.031607
enh101610    3   37365700   37366700      1       1  150064       1.9351      0.02649
enh101619    3   37534400   37535400      1       1  150064        1.971      0.02436
enh101621    3   37552400   37553400      2       1  150064       2.0508     0.020145
enh101624    3   37579100   37580100      5       2  150064       2.4097    0.0079819
enh101627    3   37645400   37646400      2       1  150064       1.7144     0.043231
enh101632    3   37686800   37687800      3       1  150064       2.6009    0.0046494
enh101633    3   37694000   37695000      6       1  150064       2.1961     0.014044
enh101634    3   37712500   37713500      3       2  150064       2.1351     0.016378
enh101638    3   37804000   37805000      1       1  150064       1.8124      0.03496
enh101639    3   37828600   37829600      2       1  150064       2.2195     0.013226
enh101644    3   37906700   37907700      2       1  150064        2.173     0.014889
enh101649    3   37948200   37949200      5       2  150064       1.9275     0.026959
enh101650    3   37948700   37949700      4       2  150064       1.8508     0.032096
enh101651    3   37951300   37952300      3       1  150064       3.3963   0.00034155
enh101652    3   37964700   37965700      2       1  150064       3.1752   0.00074856
enh101654    3   37976800   37977800      4       2  150064       3.2265   0.00062655
enh101664    3   38037800   38038800      2       1  150064        1.715     0.043174
enh101700    3   38445500   38446500      2       1  150064       3.2406   0.00059633
enh101701    3   38494200   38495200      3       1  150064       3.1473   0.00082402
enh101702    3   38497200   38498200      3       1  150064       3.1928   0.00070448
enh101703    3   38500000   38501000      3       2  150064       2.6357    0.0041986
enh101704    3   38501300   38502300      1       1  150064       3.2383    0.0006013
enh101705    3   38532400   38533400      3       1  150064       3.3357   0.00042537
enh101707    3   38536800   38537800      4       2  150064       2.8552    0.0021503
enh101711    3   38675200   38676200      1       1  150064        2.288      0.01107
enh101725    3   39066400   39067400      2       1  150064       2.1227     0.016888
enh101726    3   39069200   39070200      1       1  150064       2.7479     0.002999
enh101777    3   40003000   40004000      3       2  150064       2.9596    0.0015402
enh101816    3   40732300   40733300      3       1  150064       1.8355     0.033214
enh101817    3   40782600   40783600      2       1  150064       1.9293     0.026846
enh101818    3   40783100   40784100      1       1  150064       1.9651       0.0247
enh101936    3   42190200   42191200      3       2  150064       3.2587   0.00055968
enh101937    3   42198800   42199800      1       1  150064       1.8966      0.02894
enh101939    3   42202500   42203500      1       1  150064       1.7506      0.04001
enh101940    3   42205700   42206700      2       1  150064       1.7237     0.042378
enh101942    3   42216900   42217900      3       2  150064       2.4672    0.0068081
enh101943    3   42219900   42220900      6       2  150064        2.181     0.014592
enh101944    3   42221400   42222400      4       2  150064       2.7444    0.0030315
enh101945    3   42225100   42226100      4       2  150064       2.3803    0.0086498
enh101946    3   42229000   42230000      9       2  150064       2.2379     0.012613
enh101947    3   42231400   42232400      7       2  150064        2.219     0.013244
enh101948    3   42233800   42234800      6       2  150064       2.4383    0.0073782
enh101949    3   42237100   42238100      3       1  150064       2.5243    0.0057956
enh101951    3   42255700   42256700      2       1  150064       1.6871     0.045787
enh101956    3   42417300   42418300      4       1  150064       2.5323    0.0056658
enh101997    3   42871600   42872600      2       1  150064       1.7609     0.039129
enh102019    3   43212900   43213900      2       1  150064        1.814     0.034838
enh102030    3   43386900   43387900      2       1  150064       1.8421      0.03273
enh102036    3   43464300   43465300      2       1  150064       1.8625     0.031267
enh102053    3   43680100   43681100      1       1  150064       1.7368      0.04121
enh102055    3   43688900   43689900      1       1  150064       2.4727     0.006705
enh102058    3   43737000   43738000      4       2  150064       2.3367    0.0097286
enh102060    3   43760900   43761900      7       2  150064        1.918     0.027557
enh102061    3   43764100   43765100      3       1  150064       2.8491    0.0021923
enh102062    3   43769000   43770000      7       2  150064       3.5518   0.00019129
enh102065    3   43778100   43779100      1       1  150064       3.6714    0.0001206
enh102069    3   43795100   43796100      4       2  150064       3.3299   0.00043445
enh102070    3   43800100   43801100      2       1  150064       2.1932     0.014145
enh102072    3   43811800   43812800      1       1  150064       1.6469      0.04979
enh102078    3   43897000   43898000      3       1  150064       2.0593     0.019733
enh102081    3   43914700   43915700      1       1  150064       1.8833      0.02983
enh102093    3   44072700   44073700      2       1  150064       3.9032   4.7459e-05
enh102110    3   44225800   44226800      5       3  150064       2.1993     0.013929
enh102111    3   44240000   44241000      4       2  150064       2.1694     0.015025
enh102112    3   44264600   44265600      3       1  150064       2.1857     0.014418
enh102117    3   44396700   44397700      3       1  150064       2.9899    0.0013954
enh102127    3   44597600   44598600      1       1  150064       3.0287     0.001228
enh102175    3   45126400   45127400      2       1  150064       2.5509    0.0053718
enh102182    3   45154300   45155300      4       2  150064       2.5462    0.0054453
enh102195    3   45219400   45220400     10       4  150064       1.8367     0.033125
enh102204    3   45268200   45269200      5       2  150064       1.7676     0.038562
enh102206    3   45315100   45316100      4       2  150064       3.3768   0.00036666
enh102219    3   45527700   45528700      5       3  150064       1.7421     0.040742
enh102446    3   47710500   47711500      1       1  150064       2.1641      0.01523
enh102455    3   47897700   47898700      1       1  150064        2.298      0.01078
enh102459    3   47937000   47938000      1       1  150064       1.9073      0.02824
enh102460    3   47952500   47953500      1       1  150064       1.9299      0.02681
enh102467    3   48027000   48028000      3       1  150064       1.7796     0.037569
enh102471    3   48054500   48055500      2       1  150064       1.6954        0.045
enh102474    3   48064300   48065300      1       1  150064       1.8167      0.03463
enh102486    3   48104600   48105600      1       1  150064        1.977      0.02402
enh102490    3   48118600   48119600      1       1  150064        1.742      0.04075
enh102497    3   48160300   48161300      1       1  150064       1.8275      0.03381
enh102498    3   48166300   48167300      1       1  150064       1.8551      0.03179
enh102501    3   48192700   48193700      4       1  150064       1.8757     0.030347
enh102504    3   48235800   48236800      1       1  150064       2.3208      0.01015
enh102509    3   48274300   48275300      2       1  150064       2.8184    0.0024135
enh102515    3   48325800   48326800      1       1  150064       2.3222      0.01011
enh102548    3   48670800   48671800      2       1  150064       2.3217     0.010125
enh102550    3   48694000   48695000      2       1  150064        2.453    0.0070845
enh102552    3   48720200   48721200      2       1  150064       1.9742      0.02418
enh102553    3   48724100   48725100      2       1  150064       2.5576    0.0052695
enh102554    3   48729400   48730400      3       2  150064       2.5827    0.0049016
enh102555    3   48733300   48734300      2       1  150064       1.9281     0.026919
enh102556    3   48737200   48738200      1       1  150064       2.3407     0.009625
enh102557    3   48738100   48739100      3       1  150064       1.8274     0.033817
enh102558    3   48740200   48741200      1       1  150064       2.0337      0.02099
enh102560    3   48744500   48745500      2       1  150064       1.9701     0.024412
enh102563    3   48748600   48749600      4       1  150064       2.3221     0.010114
enh102565    3   48751800   48752800      2       1  150064       2.1101     0.017423
enh102568    3   48777500   48778500      1       1  150064        1.712      0.04345
enh102571    3   48833300   48834300      3       1  150064       2.0382     0.020764
enh102572    3   48857300   48858300      1       1  150064       1.7961      0.03624
enh102573    3   48862900   48863900      1       1  150064        1.765      0.03878
enh102574    3   48863600   48864600      1       1  150064        1.765      0.03878
enh102575    3   48864600   48865600      1       1  150064       1.7453      0.04047
enh102582    3   48918400   48919400      1       1  150064       1.8089      0.03523
enh102588    3   48963700   48964700      1       1  150064       1.7185      0.04285
enh102595    3   49003800   49004800      1       1  150064       1.8945      0.02908
enh102603    3   49067200   49068200      1       1  150064       1.6834      0.04615
enh102613    3   49155800   49156800      2       1  150064       2.1108     0.017397
enh102618    3   49211400   49212400      2       1  150064       2.1347     0.016391
enh102620    3   49237800   49238800      3       2  150064       1.9325      0.02665
enh102622    3   49275700   49276700      5       2  150064       1.7737     0.038055
enh102624    3   49286000   49287000      4       2  150064       2.1414     0.016121
enh102630    3   49334300   49335300      4       2  150064       1.8961     0.028972
enh102633    3   49378200   49379200      3       1  150064       1.7785     0.037657
enh102634    3   49382800   49383800      4       2  150064       1.7794     0.037588
enh102640    3   49414700   49415700      3       2  150064       1.8462     0.032433
enh102643    3   49423200   49424200      2       1  150064       1.9127     0.027893
enh102644    3   49425300   49426300      1       1  150064       2.3171      0.01025
enh102646    3   49437000   49438000      3       2  150064       2.1673     0.015107
enh102647    3   49441000   49442000      3       2  150064        1.822     0.034225
enh102653    3   49458800   49459800      3       1  150064       2.1882     0.014328
enh102654    3   49465300   49466300      2       1  150064       2.3632    0.0090586
enh102658    3   49498900   49499900      3       2  150064       2.1739     0.014857
enh102659    3   49502800   49503800      2       1  150064        1.769     0.038446
enh102667    3   49556700   49557700      2       1  150064       1.8477     0.032325
enh102685    3   49736300   49737300      1       1  150064       1.8495      0.03219
enh102696    3   49821600   49822600      3       2  150064        2.037     0.020826
enh102698    3   49836200   49837200      1       1  150064       1.7144      0.04323
enh102701    3   49849400   49850400      1       1  150064       2.3804     0.008648
enh102702    3   49851600   49852600      2       1  150064       2.4112      0.00795
enh102703    3   49877100   49878100      2       1  150064        2.395    0.0083111
enh102704    3   49938000   49939000      1       1  150064       2.8215      0.00239
enh102705    3   49942800   49943800      2       1  150064       1.6838     0.046107
enh102710    3   49965000   49966000      3       2  150064       1.7315      0.04168
enh102711    3   49967900   49968900      1       1  150064       3.0538      0.00113
enh102712    3   49978800   49979800      4       2  150064       2.5603    0.0052297
enh102714    3   49997400   49998400      3       1  150064       3.1182   0.00090988
enh102715    3   50003400   50004400      3       2  150064       3.0765    0.0010474
enh102719    3   50013600   50014600      3       2  150064        3.144   0.00083331
enh102721    3   50040900   50041900      2       1  150064       3.4014   0.00033515
enh102725    3   50078000   50079000      2       1  150064       2.4036    0.0081174
enh102727    3   50087800   50088800      4       2  150064       2.4792    0.0065844
enh102730    3   50128800   50129800      2       1  150064       2.5338    0.0056422
enh102732    3   50138200   50139200      1       1  150064       3.2485    0.0005801
enh102733    3   50158900   50159900      2       1  150064       2.4627    0.0068945
enh102739    3   50202600   50203600      4       2  150064       2.1295     0.016605
enh102743    3   50249300   50250300      1       1  150064        3.317     0.000455
enh102747    3   50267800   50268800      1       1  150064       2.4402     0.007339
enh102753    3   50287300   50288300      1       1  150064        2.389     0.008448
enh102755    3   50291800   50292800      3       2  150064       2.9169    0.0017674
enh102769    3   50361500   50362500      1       1  150064       2.1638      0.01524
enh102813    3   51283600   51284600      2       1  150064       2.5413    0.0055226
enh102815    3   51320200   51321200      1       1  150064       2.5272     0.005749
enh102816    3   51376200   51377200      1       1  150064       2.2815      0.01126
enh102821    3   51425700   51426700      1       1  150064        2.068      0.01932
enh102825    3   51479100   51480100      2       1  150064       2.4222    0.0077124
enh102828    3   51593200   51594200      2       1  150064       3.1575   0.00079559
enh102835    3   51707900   51708900      2       1  150064       1.8649     0.031095
enh102837    3   51714500   51715500      1       1  150064       1.7926      0.03652
enh102865    3   52123300   52124300      1       1  150064        1.723      0.04244
enh102867    3   52142200   52143200      2       1  150064       2.0145     0.021978
enh102868    3   52143600   52144600      1       1  150064       2.0967      0.01801
enh102875    3   52205500   52206500      1       1  150064       2.2203       0.0132
enh102880    3   52229900   52230900      2       1  150064       3.5017   0.00023113
enh102882    3   52237400   52238400      1       1  150064       3.8591    5.691e-05
enh102884    3   52247200   52248200      1       1  150064       3.9977    3.198e-05
enh102888    3   52269300   52270300      4       2  150064         2.35    0.0093863
enh102893    3   52287100   52288100      2       1  150064       5.4157   3.0521e-08
enh102896    3   52307100   52308100      3       1  150064       3.0683    0.0010763
enh102902    3   52347700   52348700      2       1  150064       2.8812     0.001981
enh102911    3   52456900   52457900      1       1  150064       4.7626    9.558e-07
enh102913    3   52466600   52467600      4       2  150064       3.9566   3.8006e-05
enh102917    3   52488100   52489100      4       2  150064       2.5507    0.0053758
enh102918    3   52491000   52492000      3       1  150064       3.8496   5.9145e-05
enh102925    3   52532200   52533200      1       1  150064       3.8262    6.506e-05
enh102926    3   52540900   52541900      1       1  150064        4.988     3.05e-07
enh102929    3   52564300   52565300      2       1  150064       4.0701     2.35e-05
enh102930    3   52573000   52574000      4       2  150064       4.1864   1.4171e-05
enh102931    3   52573600   52574600      3       1  150064       3.1335   0.00086361
enh102935    3   52603600   52604600      1       1  150064       4.7159    1.203e-06
enh102936    3   52608100   52609100      4       2  150064       3.8334   6.3183e-05
enh102938    3   52649000   52650000      2       1  150064       4.8938    4.945e-07
enh102939    3   52667500   52668500      2       1  150064        3.746    8.983e-05
enh102940    3   52682400   52683400      1       1  150064       5.1073    1.634e-07
enh102941    3   52683900   52684900      2       1  150064       4.2416   1.1095e-05
enh102944    3   52706000   52707000      2       1  150064       4.3622   6.4385e-06
enh102947    3   52716700   52717700      4       1  150064       4.5002   3.3949e-06
enh102948    3   52722600   52723600      1       1  150064       1.6711      0.04735
enh102950    3   52728400   52729400      1       1  150064       4.9168    4.399e-07
enh102951    3   52731700   52732700      1       1  150064       5.8612    2.297e-09
enh102952    3   52741600   52742600      3       1  150064       5.1293   1.4544e-07
enh102954    3   52797200   52798200      2       1  150064        4.414   5.0738e-06
enh102955    3   52803000   52804000      1       1  150064       5.0609    2.086e-07
enh102957    3   52821100   52822100      2       1  150064       4.1754   1.4876e-05
enh102958    3   52833800   52834800      3       2  150064        4.996   2.9273e-07
enh102961    3   52868700   52869700      1       1  150064       5.6176    9.684e-09
enh102962    3   52878100   52879100      1       1  150064       5.6423    8.392e-09
enh102963    3   52882400   52883400      2       1  150064       4.9173   4.3883e-07
enh102964    3   52907600   52908600      2       1  150064       5.2718   6.7531e-08
enh102965    3   52912800   52913800      4       2  150064       5.1215   1.5158e-07
enh102966    3   52924400   52925400      1       1  150064       1.7474      0.04028
enh102968    3   52927800   52928800      3       1  150064       5.1139   1.5783e-07
enh102970    3   52931800   52932800      2       1  150064        4.483   3.6795e-06
enh102971    3   52968300   52969300      2       1  150064       5.4771   2.1615e-08
enh102973    3   53024100   53025100      2       1  150064       3.3831   0.00035843
enh102974    3   53073900   53074900      3       1  150064        3.124   0.00089216
enh102975    3   53077200   53078200      4       2  150064       4.1283   1.8276e-05
enh102976    3   53080500   53081500      2       1  150064       2.5828    0.0049001
enh102977    3   53105700   53106700      2       1  150064       2.1692     0.015032
enh102979    3   53117200   53118200      2       1  150064       2.6998    0.0034695
enh102983    3   53138000   53139000      1       1  150064       2.8338       0.0023
enh102991    3   53174500   53175500      1       1  150064       5.8968    1.853e-09
enh102992    3   53183900   53184900      2       1  150064       1.7249     0.042276
enh103000    3   53209000   53210000      4       2  150064       1.6499     0.049486
enh103002    3   53227600   53228600      2       1  150064       2.3172     0.010246
enh103003    3   53229800   53230800      4       2  150064       3.2444    0.0005884
enh103004    3   53243800   53244800      6       2  150064       2.2269     0.012977
enh103005    3   53267300   53268300     10       3  150064       2.1506     0.015752
enh103006    3   53269000   53270000      9       2  150064       2.4413    0.0073173
enh103008    3   53273900   53274900      3       2  150064       3.4162   0.00031748
enh103009    3   53278100   53279100      5       2  150064       3.0809    0.0010318
enh103010    3   53281900   53282900      4       2  150064       3.3454   0.00041082
enh103012    3   53290000   53291000      4       2  150064       2.6459    0.0040737
enh103013    3   53293300   53294300      4       1  150064       3.4583   0.00027175
enh103015    3   53298500   53299500      1       1  150064       3.9283    4.277e-05
enh103016    3   53303100   53304100      2       1  150064       1.7912     0.036629
enh103018    3   53321100   53322100      1       1  150064       2.3171      0.01025
enh103022    3   53351800   53352800      1       1  150064       4.0639    2.413e-05
enh103026    3   53362300   53363300      3       2  150064       3.3384   0.00042133
enh103027    3   53376100   53377100      1       1  150064       4.0947    2.114e-05
enh103028    3   53378000   53379000      1       1  150064       4.1205     1.89e-05
enh103030    3   53384500   53385500      2       1  150064       3.3363    0.0004245
enh103046    3   53913700   53914700      1       1  150064       2.2603       0.0119
enh103047    3   53923600   53924600      2       1  150064       1.9728     0.024257
enh103055    3   54561600   54562600      4       1  150064       2.1047     0.017659
enh103082    3   55100000   55101000      6       3  150064       2.1517      0.01571
enh103089    3   55214100   55215100      3       1  150064       2.0925     0.018199
enh103110    3   55450200   55451200      2       1  150064       1.9065     0.028296
enh103134    3   55720300   55721300      3       2  150064       1.9619     0.024885
enh103142    3   56153500   56154500      3       1  150064        2.311     0.010416
enh103153    3   56592800   56593800      6       2  150064       1.7516     0.039923
enh103159    3   56762200   56763200      3       1  150064       1.8057     0.035482
enh103177    3   56857600   56858600      4       2  150064       2.1592     0.015418
enh103179    3   56870100   56871100      4       2  150064       2.9109    0.0018021
enh103180    3   56873600   56874600      3       1  150064       2.7889    0.0026446
enh103182    3   56889500   56890500      2       1  150064       2.1044     0.017673
enh103225    3   57230000   57231000      1       1  150064       1.6896      0.04555
enh103239    3   57572100   57573100      4       2  150064       1.6587     0.048593
enh103263    3   57790500   57791500      2       1  150064       1.6791     0.046565
enh103303    3   58028000   58029000      2       1  150064       1.7307     0.041756
enh103321    3   58148800   58149800      2       1  150064       1.7934     0.036458
enh103323    3   58160600   58161600      5       2  150064       1.9982     0.022847
enh103325    3   58163800   58164800     10       2  150064       1.7864     0.037017
enh103334    3   58294800   58295800      3       2  150064       2.0731     0.019083
enh103342    3   58326600   58327600      2       1  150064       2.0399     0.020679
enh103348    3   58359800   58360800      5       2  150064        2.176     0.014776
enh103349    3   58371300   58372300      4       2  150064       2.1847     0.014455
enh103350    3   58376900   58377900      5       2  150064       1.9567      0.02519
enh103351    3   58389900   58390900      6       2  150064       2.3311    0.0098732
enh103353    3   58399900   58400900      2       1  150064       1.8105     0.035106
enh103354    3   58405600   58406600      2       1  150064       2.1534     0.015644
enh103356    3   58415200   58416200      3       2  150064       1.7952     0.036314
enh103357    3   58417400   58418400      3       1  150064       2.3392    0.0096615
enh103362    3   58456700   58457700      3       2  150064       2.0161     0.021894
enh103363    3   58460700   58461700      2       1  150064       2.0264      0.02136
enh103364    3   58469900   58470900      2       1  150064       2.5911    0.0047839
enh103392    3   58771000   58772000      1       1  150064       2.1033      0.01772
enh103435    3   59411300   59412300      9       2  150064       1.7329     0.041555
enh103437    3   59436900   59437900     10       2  150064        1.829     0.033697
enh103443    3   59525700   59526700      4       2  150064       3.0204     0.001262
enh103446    3   59545100   59546100      4       2  150064       1.7532     0.039782
enh103453    3   59638800   59639800      1       1  150064       1.7714      0.03825
enh103458    3   59735200   59736200      2       1  150064       3.1127   0.00092693
enh103459    3   59742600   59743600      6       3  150064       1.8733     0.030514
enh103470    3   60050300   60051300     12       2  150064       1.8235     0.034116
enh103471    3   60146100   60147100      1       1  150064        2.155      0.01558
enh103474    3   60279600   60280600      3       1  150064       3.2177   0.00064621
enh103475    3   60283800   60284800      4       1  150064        3.898   4.8495e-05
enh103476    3   60286600   60287600      1       1  150064       3.6921    0.0001112
enh103477    3   60289200   60290200      5       2  150064       5.3693   3.9516e-08
enh103478    3   60301800   60302800      1       1  150064       3.6131    0.0001513
enh103491    3   60706700   60707700      2       1  150064       1.7656     0.038735
enh103501    3   61237800   61238800      5       2  150064       1.9063     0.028308
enh103506    3   61504200   61505200      5       3  150064       2.4953    0.0062928
enh103558    3   61827400   61828400      3       1  150064       1.7369     0.041207
enh103560    3   61833800   61834800      4       1  150064       2.2022     0.013826
enh103561    3   61840100   61841100      1       1  150064       1.9338      0.02657
enh103564    3   61861500   61862500      2       1  150064       2.1588     0.015434
enh103567    3   61889700   61890700      2       1  150064       2.0449     0.020432
enh103583    3   62051600   62052600      4       2  150064       3.0947   0.00098512
enh103584    3   62075300   62076300      5       2  150064       1.8973     0.028893
enh103585    3   62084300   62085300      2       1  150064       1.8906      0.02934
enh103586    3   62095400   62096400      6       2  150064       2.0242     0.021474
enh103594    3   62129200   62130200      3       2  150064       2.1539     0.015623
enh103622    3   62651300   62652300      2       1  150064       1.6626       0.0482
enh103627    3   63188000   63189000      5       2  150064       1.8738      0.03048
enh103649    3   63749400   63750400      2       1  150064       3.1077   0.00094279
enh103653    3   63840700   63841700      1       1  150064       3.9631    3.699e-05
enh103655    3   63850800   63851800      4       2  150064       2.2454      0.01237
enh103657    3   63858000   63859000      1       1  150064       3.4609    0.0002692
enh103661    3   63881800   63882800      2       1  150064       2.1238     0.016843
enh103663    3   63893800   63894800      2       1  150064       1.6855     0.045945
enh103664    3   63895000   63896000      1       1  150064       3.4462    0.0002843
enh103665    3   63896000   63897000      4       2  150064       2.3692    0.0089141
enh103666    3   63900000   63901000      1       1  150064       5.1478    1.318e-07
enh103667    3   63903500   63904500      2       1  150064       4.6483   1.6731e-06
enh103672    3   63925800   63926800      3       2  150064       4.6544   1.6249e-06
enh103677    3   63946400   63947400      1       1  150064       2.7057     0.003408
enh103678    3   63950700   63951700      2       1  150064       2.0097     0.022229
enh103681    3   63958400   63959400      2       1  150064       1.9866     0.023486
enh103683    3   63961800   63962800      3       2  150064       3.0614    0.0011014
enh103685    3   63965000   63966000      7       4  150064       3.6581   0.00012707
enh103687    3   63993900   63994900      7       4  150064       5.2784   6.5174e-08
enh103688    3   63996500   63997500      2       1  150064       1.9559     0.025236
enh103689    3   63997400   63998400      5       3  150064       3.0089    0.0013109
enh103690    3   64002600   64003600      4       1  150064       3.0768    0.0010462
enh103692    3   64006700   64007700      4       2  150064       1.9426     0.026032
enh103694    3   64015800   64016800      4       2  150064       1.6919     0.045328
enh103697    3   64033600   64034600      2       1  150064       1.8105     0.035106
enh103698    3   64045000   64046000      1       1  150064        1.965      0.02471
enh103699    3   64053100   64054100      1       1  150064       2.2004      0.01389
enh103700    3   64058600   64059600      3       2  150064       1.9931     0.023123
enh103701    3   64059000   64060000      4       2  150064       2.1815     0.014575
enh103709    3   64135500   64136500      5       3  150064       2.2109      0.01352
enh103711    3   64147400   64148400      4       2  150064       1.9557     0.025252
enh103712    3   64149500   64150500      5       2  150064       2.3867    0.0085006
enh103715    3   64161700   64162700      5       3  150064       2.3617    0.0090953
enh103717    3   64165400   64166400      5       2  150064       3.5003   0.00023236
enh103718    3   64168100   64169100      4       2  150064       3.3651   0.00038265
enh103719    3   64170200   64171200      3       1  150064       4.0908   2.1498e-05
enh103720    3   64173500   64174500      3       1  150064        2.646    0.0040728
enh103721    3   64174500   64175500      3       1  150064       3.8714   5.4105e-05
enh103723    3   64176500   64177500      6       3  150064       2.2609     0.011883
enh103728    3   64196100   64197100      2       1  150064       1.6875     0.045755
enh103730    3   64201100   64202100      3       2  150064        2.623     0.004358
enh103732    3   64204000   64205000      4       2  150064       1.8945     0.029078
enh103733    3   64212200   64213200      3       2  150064       2.4025    0.0081425
enh103735    3   64224800   64225800      4       2  150064       2.4588    0.0069698
enh103737    3   64229400   64230400      2       1  150064       1.8275     0.033815
enh103739    3   64239600   64240600      2       1  150064       2.4572    0.0070016
enh103740    3   64242500   64243500      4       2  150064       2.6028    0.0046233
enh103759    3   64353600   64354600      3       1  150064       2.3905    0.0084138
enh103760    3   64354100   64355100      3       1  150064       2.1549     0.015583
enh103763    3   64390100   64391100      5       2  150064       2.9277    0.0017072
enh103764    3   64403100   64404100      4       2  150064        2.592    0.0047704
enh103768    3   64445900   64446900      4       2  150064       1.9387     0.026269
enh103788    3   64751600   64752600      5       2  150064       2.4922    0.0063471
enh103800    3   64973100   64974100      8       2  150064       1.9166     0.027642
enh103804    3   65020400   65021400      3       1  150064       1.6936     0.045173
enh103853    3   65837200   65838200      1       1  150064       1.7034      0.04425
enh103856    3   65868700   65869700      8       1  150064       2.0026     0.022609
enh103857    3   65869400   65870400      8       2  150064       1.8087     0.035247
enh103858    3   65874200   65875200      4       2  150064       1.8886     0.029473
enh103880    3   65983500   65984500      4       2  150064       1.6736     0.047109
enh103893    3   66080800   66081800      2       1  150064       1.9798     0.023862
enh103932    3   66531100   66532100      1       1  150064       1.7962      0.03623
enh103968    3   67140700   67141700      3       2  150064        2.691     0.003562
enh103969    3   67432500   67433500      8       3  150064       2.3931     0.008354
enh103970    3   67434300   67435300      2       1  150064       2.0549     0.019942
enh103982    3   67655300   67656300      7       1  150064       2.6603    0.0039036
enh103983    3   67660600   67661600      8       1  150064       2.7521     0.002961
enh103985    3   67685700   67686700      3       1  150064       1.7835     0.037251
enh103987    3   67691200   67692200      2       1  150064       1.8669     0.030958
enh103988    3   67696600   67697600      4       1  150064       1.9975     0.022888
enh103989    3   67697600   67698600      3       1  150064       2.0442     0.020466
enh103990    3   67699600   67700600      3       2  150064       2.2937     0.010905
enh103992    3   67702800   67703800      4       1  150064       2.1123     0.017329
enh104001    3   69059700   69060700      3       2  150064       1.7862     0.037036
enh104033    3   69355600   69356600      5       3  150064       1.9529     0.025413
enh104037    3   69413100   69414100      9       2  150064        2.839    0.0022631
enh104038    3   69418900   69419900      4       2  150064       3.1044   0.00095318
enh104039    3   69437200   69438200      5       2  150064       3.3612   0.00038801
enh104042    3   69469700   69470700      3       2  150064       2.3952    0.0083052
enh104059    3   69759100   69760100      9       5  150064       1.8016     0.035804
enh104060    3   69761400   69762400      6       2  150064        1.984     0.023628
enh104063    3   69790900   69791900      1       1  150064       2.9376     0.001654
enh104065    3   69794000   69795000      1       1  150064       3.0732     0.001059
enh104066    3   69796300   69797300      2       1  150064       2.9621    0.0015276
enh104067    3   69800300   69801300      2       1  150064       3.6982   0.00010856
enh104068    3   69806400   69807400      3       1  150064       3.4805   0.00025028
enh104073    3   69825900   69826900      1       1  150064       3.3402    0.0004186
enh104075    3   69835000   69836000      2       1  150064        2.464    0.0068695
enh104077    3   69840300   69841300      2       1  150064       3.6867   0.00011358
enh104078    3   69853000   69854000      2       1  150064       3.2749   0.00052852
enh104080    3   69860600   69861600      5       1  150064       3.1552   0.00080184
enh104081    3   69868000   69869000      9       2  150064       3.1182   0.00090977
enh104082    3   69870000   69871000     10       3  150064       3.7581   8.5596e-05
enh104083    3   69871300   69872300      3       2  150064        3.512   0.00022235
enh104084    3   69887400   69888400      5       2  150064       2.7303    0.0031637
enh104085    3   69896900   69897900      3       2  150064       3.3998   0.00033724
enh104086    3   69904500   69905500      1       1  150064       3.2983    0.0004863
enh104102    3   70568900   70569900      1       1  150064       2.8143     0.002444
enh104106    3   70784800   70785800      1       1  150064       1.7541      0.03971
enh104108    3   70820100   70821100      1       1  150064         2.38     0.008657
enh104111    3   70862000   70863000      1       1  150064         1.72      0.04272
enh104112    3   70873200   70874200      1       1  150064       3.0469     0.001156
enh104126    3   71023000   71024000      2       1  150064       1.9058     0.028341
enh104151    3   71124700   71125700      1       1  150064       2.1439      0.01602
enh104152    3   71129400   71130400      4       2  150064       2.0209     0.021646
enh104153    3   71132800   71133800      1       1  150064       2.0983      0.01794
enh104157    3   71148700   71149700      1       1  150064       1.7816      0.03741
enh104159    3   71154300   71155300      4       2  150064       2.9771    0.0014547
enh104160    3   71155800   71156800      3       2  150064       2.2134     0.013434
enh104164    3   71166900   71167900      1       1  150064       3.1354    0.0008581
enh104165    3   71170400   71171400      3       2  150064       2.7672    0.0028269
enh104166    3   71175400   71176400      8       2  150064       2.2052     0.013719
enh104167    3   71180700   71181700      1       1  150064       1.7229      0.04245
enh104170    3   71191700   71192700      3       1  150064       1.6807      0.04641
enh104183    3   71273900   71274900      2       1  150064       4.0355    2.724e-05
enh104184    3   71276000   71277000      1       1  150064       2.5692     0.005097
enh104185    3   71288700   71289700      2       1  150064       3.6057   0.00015566
enh104192    3   71354900   71355900      1       1  150064       3.1134    0.0009248
enh104193    3   71358800   71359800      1       1  150064       3.3887    0.0003511
enh104194    3   71359800   71360800      3       2  150064       2.1762     0.014769
enh104195    3   71390600   71391600      3       1  150064       3.1869   0.00071897
enh104196    3   71394000   71395000      7       1  150064       3.6204   0.00014707
enh104197    3   71394900   71395900      5       2  150064       3.6372   0.00013782
enh104205    3   71474500   71475500      1       1  150064        1.927      0.02699
enh104210    3   71505100   71506100      2       1  150064       2.8391    0.0022621
enh104212    3   71544200   71545200      3       1  150064       4.4296   4.7194e-06
enh104213    3   71546400   71547400      3       1  150064       2.8922    0.0019129
enh104214    3   71551400   71552400      5       2  150064       4.7648   9.4506e-07
enh104215    3   71553900   71554900      2       1  150064       3.9255    4.327e-05
enh104217    3   71563300   71564300      3       1  150064       4.7037   1.2777e-06
enh104218    3   71572700   71573700      1       1  150064       2.6649     0.003851
enh104219    3   71582000   71583000      4       2  150064       3.4448   0.00028572
enh104220    3   71585600   71586600      2       1  150064       3.1861   0.00072098
enh104221    3   71590200   71591200      3       2  150064       2.0609     0.019657
enh104222    3   71592500   71593500      1       1  150064       3.4803    0.0002504
enh104225    3   71608200   71609200      3       1  150064       2.3828    0.0085908
enh104228    3   71635600   71636600      2       1  150064       2.5988    0.0046776
enh104231    3   71648600   71649600      1       1  150064         3.43    0.0003018
enh104232    3   71650600   71651600      1       1  150064       3.4465    0.0002839
enh104233    3   71677400   71678400      6       2  150064       3.5164   0.00021871
enh104234    3   71678900   71679900      6       2  150064       4.2035   1.3144e-05
enh104269    3   72191900   72192900      2       1  150064        1.733     0.041552
enh104279    3   72235000   72236000      5       2  150064       2.0673     0.019352
enh104311    3   72486600   72487600      1       1  150064       1.8821      0.02991
enh104314    3   72531200   72532200      4       1  150064       1.9651     0.024701
enh104351    3   73006100   73007100      3       1  150064       2.0631      0.01955
enh104354    3   73044800   73045800      2       1  150064       2.0258     0.021392
enh104356    3   73057800   73058800      6       1  150064       2.1869     0.014374
enh104358    3   73065900   73066900      2       1  150064       1.8878     0.029529
enh104359    3   73068600   73069600      1       1  150064       2.0109      0.02217
enh104360    3   73070200   73071200      3       1  150064       1.9903     0.023281
enh104364    3   73080600   73081600      1       1  150064       1.8203      0.03436
enh104367    3   73094600   73095600      6       2  150064       1.8651     0.031083
enh104371    3   73108500   73109500      3       1  150064       1.8107     0.035094
enh104372    3   73110000   73111000      3       2  150064       1.6633     0.048131
enh104375    3   73120400   73121400      2       1  150064       2.2687     0.011643
[truncated: 1,397,931 more chars]
