# Supplementary material for: Identifying enhancer properties associated with genetic risk for complex traits using regulome-wide association studies
Source: PLoS Comput Biol. 2022 Sep 7;18(9):e1010430. doi: 10.1371/journal.pcbi.1010430 (PMC9484640; doi:10.1371/journal.pcbi.1010430)
Supplement: S3 Table — Sample names are as described in the ROADMAP epigenomics project integrative analysis portal: https://egg2.wustl.edu/roadmap/web_portal/meta.html. (ZIP) [file pcbi.1010430.s010.zip › supplemental_table3/E067brain_sig_enhancers05.gcov.out]

GENE       CHR      START       STOP  NSNPS  NPARAM       N        ZSTAT            P
enh58001     1     894900     895900      1       1  150064       1.8429      0.03267
enh58029     1    1168300    1169300      2       1  150064       1.7908     0.036659
enh58030     1    1205200    1206200      2       1  150064       1.6686     0.047598
enh58040     1    1253300    1254300      2       1  150064       1.8249     0.034007
enh58090     1    1706500    1707500      3       1  150064       2.3962    0.0082819
enh58125     1    1841000    1842000      3       1  150064       2.0797     0.018775
enh58150     1    2038300    2039300      5       2  150064       2.8336    0.0023012
enh58152     1    2043200    2044200      4       1  150064       2.5425    0.0055028
enh58153     1    2046600    2047600      6       2  150064       2.5929    0.0047589
enh58154     1    2047500    2048500      2       1  150064       1.7878     0.036905
enh58155     1    2057800    2058800      2       1  150064       2.6994    0.0034735
enh58156     1    2063200    2064200      1       1  150064       2.0727       0.0191
enh58157     1    2068200    2069200      4       2  150064       3.2811   0.00051702
enh58158     1    2084200    2085200      3       1  150064       2.3601    0.0091358
enh58159     1    2086400    2087400      4       2  150064       3.3841   0.00035702
enh58160     1    2089300    2090300      2       1  150064       3.1738   0.00075222
enh58164     1    2110700    2111700      7       3  150064       2.8597    0.0021204
enh58168     1    2127000    2128000      2       1  150064       2.5265    0.0057606
enh58171     1    2137100    2138100      3       2  150064       2.1045     0.017666
enh58172     1    2139500    2140500      3       2  150064       1.7966       0.0362
enh58179     1    2173500    2174500      2       1  150064       3.3947   0.00034357
enh58184     1    2184100    2185100      7       3  150064       1.7483     0.040204
enh58192     1    2214800    2215800      6       3  150064       1.7659     0.038702
enh58197     1    2233600    2234600      2       1  150064       2.0543     0.019974
enh58198     1    2236200    2237200      5       3  150064       2.5458    0.0054515
enh58211     1    2369400    2370400      3       2  150064       4.1847   1.4275e-05
enh58213     1    2372700    2373700      8       3  150064        5.342   4.5955e-08
enh58215     1    2386200    2387200      4       2  150064       3.7997   7.2443e-05
enh58216     1    2391000    2392000      6       2  150064       4.3067   8.2857e-06
enh58217     1    2394200    2395200      3       2  150064       3.9441    4.005e-05
enh58218     1    2401100    2402100      1       1  150064       3.8269    6.488e-05
enh58233     1    2486100    2487100      1       1  150064       2.5752     0.005009
enh58239     1    2525100    2526100      4       2  150064       2.4895     0.006397
enh58240     1    2542100    2543100      1       1  150064       2.6463     0.004069
enh58259     1    3000000    3001000      4       1  150064       1.8465     0.032409
enh58278     1    3123600    3124600      3       1  150064       3.2339    0.0006105
enh58279     1    3127800    3128800      5       2  150064       3.1602   0.00078843
enh58280     1    3130000    3131000      2       1  150064        2.435    0.0074452
enh58281     1    3131900    3132900      1       1  150064       2.7633     0.002861
enh58282     1    3136400    3137400      5       2  150064       2.1887     0.014311
enh58286     1    3220700    3221700      7       3  150064       2.2084     0.013607
enh58308     1    3400000    3401000      4       2  150064       1.9233     0.027219
enh58356     1    4231300    4232300     13       5  150064       3.1378   0.00085108
enh58360     1    4507400    4508400      8       3  150064       2.9316    0.0016859
enh58388     1    4833400    4834400      6       2  150064       2.6128    0.0044896
enh58389     1    4838200    4839200      5       3  150064       1.8009     0.035856
enh58390     1    4855900    4856900      3       2  150064       2.6429    0.0041098
enh58394     1    5279800    5280800      3       2  150064       2.7635    0.0028594
enh58396     1    5283100    5284100      6       2  150064       1.7952     0.036309
enh58397     1    5299000    5300000      5       1  150064       1.8901      0.02937
enh58400     1    5347500    5348500     12       4  150064       1.8863     0.029628
enh58401     1    5354300    5355300     11       2  150064       2.5974     0.004696
enh58408     1    5553300    5554300      4       2  150064       1.6899      0.04552
enh58416     1    5831300    5832300      6       2  150064       2.7305    0.0031624
enh58423     1    5995400    5996400      1       1  150064        2.313      0.01036
enh58454     1    6144300    6145300      2       1  150064       1.7614     0.039086
enh58469     1    6264400    6265400      3       2  150064         2.25     0.012223
enh58496     1    6447300    6448300      2       1  150064       1.7695     0.038403
enh58503     1    6552200    6553200      3       1  150064       1.9459     0.025835
enh58504     1    6554700    6555700      3       1  150064       2.1548      0.01559
enh58507     1    6562400    6563400      3       2  150064       3.1798   0.00073685
enh58509     1    6567900    6568900      3       2  150064       2.1731     0.014888
enh58518     1    6645200    6646200      3       2  150064       2.3356    0.0097571
enh58521     1    6656700    6657700      5       2  150064       1.6889      0.04562
enh58522     1    6657700    6658700      2       1  150064       1.9506      0.02555
enh58523     1    6658400    6659400      6       3  150064       1.6901     0.045505
enh58526     1    6675600    6676600      3       1  150064       2.1533     0.015649
enh58527     1    6684000    6685000      2       1  150064       2.1264     0.016733
enh58531     1    6712900    6713900      3       1  150064       3.5336   0.00020498
enh58532     1    6732200    6733200      4       2  150064       4.1863   1.4177e-05
enh58533     1    6759800    6760800      2       1  150064       3.5669   0.00018061
enh58539     1    6847200    6848200      3       1  150064       1.7795     0.037581
enh58548     1    6867500    6868500      1       1  150064       1.8682      0.03087
enh58577     1    7044900    7045900      3       2  150064       2.4135    0.0078999
enh58609     1    7531200    7532200      5       3  150064       1.8014     0.035816
enh58646     1    7829900    7830900      1       1  150064       1.8858      0.02966
enh58654     1    8002700    8003700      2       1  150064       2.0947     0.018098
enh58657     1    8030500    8031500      1       1  150064       2.5412     0.005524
enh58685     1    8360700    8361700      2       1  150064       4.2841   9.1725e-06
enh58686     1    8362300    8363300      2       1  150064       3.5833   0.00016966
enh58687     1    8373700    8374700      4       2  150064       4.3324   7.3757e-06
enh58689     1    8377200    8378200      1       1  150064       3.5064    0.0002271
enh58690     1    8378600    8379600      3       1  150064       3.1682   0.00076692
enh58691     1    8403100    8404100      5       3  150064       3.3751   0.00036895
enh58693     1    8416300    8417300      1       1  150064        2.381     0.008632
enh58695     1    8422800    8423800      1       1  150064       5.5666    1.299e-08
enh58696     1    8425800    8426800      2       1  150064       1.6652     0.047935
enh58697     1    8428900    8429900      2       1  150064       2.5693    0.0050949
enh58698     1    8429600    8430600      3       1  150064       2.8972    0.0018824
enh58700     1    8436100    8437100      4       2  150064       4.3432   7.0227e-06
enh58702     1    8440200    8441200      1       1  150064       3.7753     7.99e-05
enh58705     1    8445000    8446000      3       2  150064       4.7039   1.2763e-06
enh58706     1    8446900    8447900      3       1  150064       5.1215   1.5158e-07
enh58707     1    8450800    8451800      3       2  150064       2.9505    0.0015861
enh58708     1    8452700    8453700      1       1  150064       5.5087    1.807e-08
enh58709     1    8454200    8455200      2       1  150064       3.3185   0.00045251
enh58711     1    8457700    8458700      1       1  150064       2.3545     0.009273
enh58712     1    8464300    8465300      2       1  150064       4.6602   1.5796e-06
enh58713     1    8466400    8467400      5       2  150064       5.5447    1.472e-08
enh58717     1    8487800    8488800      1       1  150064       5.7199     5.33e-09
enh58720     1    8495200    8496200      3       1  150064       5.2525    7.502e-08
enh58721     1    8498300    8499300      1       1  150064        5.656    7.747e-09
enh58722     1    8501500    8502500      1       1  150064       4.7089    1.245e-06
enh58727     1    8519000    8520000      2       1  150064       2.8733    0.0020313
enh58728     1    8524400    8525400      3       2  150064       2.3287    0.0099373
enh58731     1    8536900    8537900      3       1  150064       3.2444   0.00058856
enh58732     1    8543000    8544000      2       1  150064       2.1847     0.014455
enh58733     1    8552800    8553800      2       1  150064       2.9452    0.0016137
enh58735     1    8556400    8557400      3       1  150064       2.6321    0.0042425
enh58736     1    8563400    8564400      2       1  150064       3.0604    0.0011053
enh58738     1    8567400    8568400      2       1  150064        3.653   0.00012961
enh58740     1    8573400    8574400      4       1  150064       2.9886    0.0014015
enh58741     1    8573800    8574800      3       2  150064       2.6573    0.0039383
enh58745     1    8582100    8583100      1       1  150064        1.931      0.02674
enh58748     1    8607900    8608900      3       1  150064       2.5949    0.0047305
enh58749     1    8611900    8612900      1       1  150064        3.126    0.0008859
enh58750     1    8615000    8616000      1       1  150064        3.125    0.0008889
enh58751     1    8616400    8617400      3       1  150064       2.8217    0.0023884
enh58752     1    8621100    8622100      1       1  150064       2.5716     0.005062
enh58753     1    8623300    8624300      3       2  150064       2.3761    0.0087482
enh58756     1    8638400    8639400      2       1  150064       2.6621    0.0038823
enh58757     1    8640400    8641400      2       1  150064       2.1247     0.016807
enh58758     1    8642800    8643800      2       1  150064       2.3297    0.0099121
enh58759     1    8650000    8651000      2       1  150064       2.4947    0.0063024
enh58761     1    8654600    8655600      4       2  150064       2.2861     0.011123
enh58762     1    8656500    8657500      2       1  150064       2.6275    0.0043008
enh58763     1    8659400    8660400      1       1  150064       3.0959    0.0009812
enh58764     1    8662800    8663800      2       1  150064       2.2696     0.011615
enh58766     1    8680700    8681700      2       1  150064       2.4474     0.007194
enh58767     1    8685900    8686900      1       1  150064       2.9013     0.001858
enh58770     1    8695100    8696100      2       1  150064       1.8611     0.031368
enh58772     1    8703200    8704200      1       1  150064       2.8288     0.002336
enh58773     1    8706900    8707900      2       1  150064       2.9936    0.0013784
enh58776     1    8712500    8713500      2       1  150064       2.6253    0.0043289
enh58777     1    8713600    8714600      3       1  150064         2.51    0.0060361
enh58778     1    8719100    8720100      1       1  150064       2.4949       0.0063
enh58780     1    8722300    8723300      1       1  150064       2.2886      0.01105
enh58781     1    8725400    8726400      2       1  150064        2.471    0.0067368
enh58783     1    8729900    8730900      3       2  150064       2.5074    0.0060804
enh58787     1    8737600    8738600      1       1  150064       2.9436     0.001622
enh58789     1    8741400    8742400      2       1  150064         2.38    0.0086572
enh58790     1    8744400    8745400      1       1  150064       2.2705      0.01159
enh58795     1    8758900    8759900      1       1  150064       1.7527      0.03983
enh58797     1    8766900    8767900      4       2  150064       2.4406    0.0073308
enh58798     1    8769600    8770600      2       1  150064       3.6694   0.00012155
enh58799     1    8772000    8773000      1       1  150064       1.7195      0.04276
enh58804     1    8800100    8801100      1       1  150064       1.7758      0.03788
enh58810     1    8843600    8844600      2       1  150064       2.4847    0.0064836
enh58813     1    8871100    8872100      5       3  150064       2.2859     0.011131
enh58828     1    8943200    8944200      5       2  150064       1.8942     0.029096
enh58830     1    8949700    8950700      1       1  150064       2.1693      0.01503
enh58833     1    8977800    8978800      4       1  150064       2.2139     0.013419
enh58834     1    8978400    8979400      4       2  150064       1.9894      0.02333
enh58835     1    9001400    9002400      5       2  150064       3.0196    0.0012654
enh58866     1    9330300    9331300      4       2  150064       1.9758     0.024088
enh58867     1    9334800    9335800     12       2  150064       2.4053    0.0080788
enh58872     1    9351400    9352400      3       2  150064       2.4918    0.0063544
enh58975     1    9899300    9900300      1       1  150064       2.2414       0.0125
enh58978     1    9920900    9921900      4       2  150064       2.1367     0.016313
enh58979     1    9923100    9924100      3       1  150064       2.2575     0.011988
enh59057     1   10317600   10318600      2       1  150064       1.6877     0.045736
enh59073     1   10377800   10378800      8       3  150064       1.8496     0.032183
enh59075     1   10383200   10384200      3       1  150064       1.9753     0.024116
enh59085     1   10433900   10434900      1       1  150064       1.6958      0.04496
enh59095     1   10489200   10490200      3       2  150064       1.6593      0.04853
enh59136     1   10834600   10835600      1       1  150064       1.6689      0.04757
enh59139     1   10960800   10961800      1       1  150064        2.658      0.00393
enh59185     1   11335700   11336700      1       1  150064       2.0523      0.02007
enh59192     1   11376300   11377300      3       1  150064       2.2901     0.011008
enh59206     1   11545600   11546600      2       1  150064       2.3066     0.010537
enh59210     1   11594700   11595700      7       2  150064        1.892     0.029243
enh59213     1   11712500   11713500      2       1  150064       1.7264     0.042136
enh59214     1   11715300   11716300      1       1  150064       2.4441      0.00726
enh59216     1   11716400   11717400      6       2  150064       1.6739     0.047073
enh59224     1   11763700   11764700      3       2  150064       1.6916     0.045363
enh59225     1   11767300   11768300      3       2  150064       1.6636     0.048096
enh59234     1   11849400   11850400      1       1  150064       2.1348      0.01639
enh59248     1   11981000   11982000      6       3  150064       1.9053      0.02837
enh59249     1   11982200   11983200      4       2  150064       1.9176     0.027579
enh59254     1   11995500   11996500      4       2  150064       2.1548     0.015588
enh59255     1   11997100   11998100      2       1  150064       2.3366    0.0097313
enh59256     1   11998000   11999000      1       1  150064       2.7935     0.002607
enh59257     1   11999000   12000000      5       2  150064       2.1527     0.015672
enh59258     1   11999900   12000900      5       2  150064        2.616    0.0044483
enh59260     1   12012300   12013300      9       3  150064       2.1053     0.017631
enh59272     1   12112100   12113100      4       2  150064       1.7134     0.043322
enh59363     1   14028500   14029500      3       2  150064       2.6984    0.0034838
enh59367     1   14057300   14058300      3       2  150064       1.7182     0.042885
enh59369     1   14067400   14068400      3       1  150064       2.0504     0.020162
enh59370     1   14074400   14075400      2       1  150064       1.6562     0.048838
enh59410     1   14582100   14583100      3       1  150064       2.0585     0.019771
enh59411     1   14586200   14587200      6       3  150064       1.8558      0.03174
enh59426     1   14813000   14814000      4       2  150064       2.0007     0.022715
enh59469     1   15202000   15203000      3       2  150064       1.9802     0.023842
enh59537     1   15569600   15570600      5       2  150064       1.7734      0.03808
enh59669     1   16353000   16354000      4       2  150064       2.2654     0.011743
enh59698     1   16564000   16565000      2       1  150064       2.7283    0.0031827
enh59699     1   16570200   16571200      1       1  150064        2.126      0.01675
enh59700     1   16574600   16575600      1       1  150064       2.3933     0.008348
enh59701     1   16577000   16578000      2       1  150064       1.8597     0.031464
enh59704     1   16592400   16593400      2       1  150064       2.1801     0.014627
enh59705     1   16593000   16594000      4       1  150064       2.1781       0.0147
enh59706     1   16594400   16595400      2       1  150064       1.6956     0.044977
enh59707     1   16613100   16614100      2       1  150064       2.1435     0.016038
enh59708     1   16619600   16620600      5       2  150064        2.248     0.012288
enh59711     1   16643600   16644600      5       2  150064       2.2124      0.01347
enh59712     1   16645100   16646100      3       1  150064       2.0685     0.019295
enh59714     1   16650500   16651500      1       1  150064       2.2849      0.01116
enh59717     1   16679400   16680400      1       1  150064       2.0801      0.01876
enh59718     1   16689400   16690400      3       2  150064       1.9634     0.024801
enh59721     1   16698900   16699900      2       1  150064       1.7669     0.038622
enh59724     1   16703600   16704600      1       1  150064       1.8561      0.03172
enh59725     1   16710800   16711800      1       1  150064       1.8349      0.03326
enh59726     1   16713900   16714900      2       1  150064       1.8111     0.035064
enh59728     1   16719300   16720300      4       2  150064       2.1788     0.014674
enh59729     1   16722900   16723900      4       1  150064       2.0449      0.02043
enh59733     1   16817500   16818500      3       2  150064       2.5381    0.0055725
enh59734     1   16824000   16825000      3       1  150064       1.8836     0.029809
enh59768     1   17287700   17288700      3       2  150064       1.8156     0.034716
enh59773     1   17310800   17311800      3       2  150064        4.112   1.9615e-05
enh59777     1   17342400   17343400      5       2  150064       2.0112     0.022154
enh59778     1   17349500   17350500      6       3  150064       1.9207     0.027385
enh59780     1   17371400   17372400      7       2  150064        2.316      0.01028
enh59781     1   17372400   17373400      5       1  150064       2.2679     0.011669
enh59782     1   17373800   17374800      6       2  150064       2.4903    0.0063809
enh59783     1   17378200   17379200      3       2  150064       2.7772    0.0027413
enh59784     1   17385800   17386800      2       1  150064        2.242     0.012479
enh59785     1   17386800   17387800      4       2  150064       2.7751    0.0027589
enh59786     1   17390000   17391000      7       3  150064       2.3775    0.0087148
enh59787     1   17393400   17394400      4       2  150064       3.2053    0.0006746
enh59788     1   17407100   17408100      9       3  150064        2.637    0.0041819
enh59789     1   17408600   17409600      4       2  150064       2.0374     0.020806
enh59790     1   17409900   17410900      2       1  150064       2.3079     0.010502
enh59800     1   17454600   17455600      2       1  150064       1.8986     0.028807
enh59860     1   18441200   18442200      3       2  150064        3.283   0.00051347
enh59861     1   18444300   18445300      8       4  150064       1.9723     0.024287
enh59865     1   18466500   18467500     10       4  150064       2.1081     0.017513
enh59866     1   18469100   18470100      3       1  150064       2.3275    0.0099687
enh59868     1   18486700   18487700      1       1  150064       2.9971     0.001363
enh59874     1   18538000   18539000      2       1  150064       2.3649    0.0090169
enh59875     1   18551500   18552500      6       2  150064       2.7663    0.0028347
enh59876     1   18556900   18557900      5       2  150064       1.6692     0.047538
enh59904     1   19263500   19264500      2       1  150064       1.7529     0.039814
enh59947     1   19636400   19637400      6       3  150064       1.7159     0.043089
enh59948     1   19640300   19641300      4       2  150064       2.1806     0.014606
enh59949     1   19641200   19642200      2       1  150064       2.3052     0.010576
enh60000     1   19821600   19822600      2       1  150064       3.1151    0.0009193
enh60001     1   19822600   19823600      6       3  150064       2.3396    0.0096527
enh60002     1   19831700   19832700      7       3  150064       1.9153     0.027725
enh60013     1   19939300   19940300      1       1  150064       1.7696       0.0384
enh60017     1   19966900   19967900      1       1  150064       2.3371     0.009718
enh60019     1   19974500   19975500      9       4  150064       1.7098     0.043651
enh60037     1   20427100   20428100      2       1  150064        1.645     0.049985
enh60041     1   20497500   20498500      1       1  150064       1.9738       0.0242
enh60055     1   20651500   20652500      5       2  150064       2.2432     0.012442
enh60063     1   20730400   20731400      4       2  150064       2.0296       0.0212
enh60078     1   20805100   20806100      2       1  150064       2.0279     0.021283
enh60106     1   21059800   21060800      2       1  150064       2.8097    0.0024792
enh60111     1   21114400   21115400      3       1  150064       2.8778    0.0020023
enh60114     1   21233000   21234000      3       1  150064       2.4939    0.0063175
enh60115     1   21242800   21243800      3       2  150064        2.842    0.0022413
enh60116     1   21261800   21262800      1       1  150064       1.7834      0.03726
enh60120     1   21314400   21315400      3       1  150064       1.9454     0.025865
enh60121     1   21319300   21320300      2       1  150064       2.0949     0.018091
enh60125     1   21331600   21332600      2       1  150064        1.849     0.032229
enh60126     1   21332000   21333000      2       1  150064       2.9263    0.0017152
enh60127     1   21332600   21333600      2       1  150064       3.0714    0.0010652
enh60128     1   21339400   21340400      1       1  150064       2.4906     0.006376
enh60130     1   21351200   21352200      5       3  150064       2.4355    0.0074355
enh60133     1   21361100   21362100      4       1  150064       2.4859    0.0064606
enh60136     1   21374800   21375800      3       2  150064       2.5477    0.0054211
enh60137     1   21377400   21378400      3       2  150064        3.157   0.00079714
enh60138     1   21385400   21386400      4       2  150064       2.3221     0.010114
enh60140     1   21399300   21400300      2       1  150064       2.0127     0.022071
enh60141     1   21402400   21403400      2       1  150064       1.9316     0.026707
enh60142     1   21403300   21404300      4       2  150064       2.5195    0.0058759
enh60143     1   21416500   21417500      1       1  150064       2.8478     0.002201
enh60146     1   21438200   21439200      1       1  150064       2.8777     0.002003
enh60150     1   21446400   21447400      2       1  150064       2.8828    0.0019708
enh60151     1   21448100   21449100      2       1  150064       2.8703    0.0020502
enh60152     1   21453200   21454200      2       1  150064       1.7895     0.036771
enh60153     1   21465700   21466700      1       1  150064       2.4763     0.006638
enh60155     1   21475000   21476000      3       2  150064       1.9115     0.027969
enh60156     1   21476700   21477700      4       2  150064       1.7142     0.043247
enh60159     1   21484200   21485200      1       1  150064       2.8357     0.002286
enh60160     1   21489400   21490400      2       1  150064        2.621    0.0043839
enh60161     1   21491200   21492200      3       2  150064       2.7427    0.0030472
enh60162     1   21497700   21498700      3       1  150064       2.9716     0.001481
enh60163     1   21499800   21500800      3       1  150064       2.3763    0.0087447
enh60165     1   21521000   21522000      2       1  150064        2.607    0.0045671
enh60166     1   21521400   21522400      1       1  150064       1.7381       0.0411
enh60224     1   21918800   21919800      3       2  150064       1.8895     0.029415
enh60237     1   21998800   21999800      4       2  150064       2.1205     0.016982
enh60241     1   22031400   22032400      2       1  150064       2.3152     0.010301
enh60243     1   22075300   22076300      1       1  150064       2.0047       0.0225
enh60244     1   22085700   22086700      2       1  150064       2.0773     0.018885
enh60245     1   22090900   22091900      3       1  150064        1.892     0.029244
enh60270     1   22350000   22351000      5       2  150064       2.2927     0.010933
enh60273     1   22374700   22375700      2       1  150064       3.2572   0.00056259
enh60274     1   22378000   22379000      4       2  150064       2.2292     0.012899
enh60277     1   22386600   22387600      6       3  150064        2.339    0.0096687
enh60280     1   22398800   22399800      1       1  150064       3.3647    0.0003831
enh60289     1   22441600   22442600      4       2  150064       2.9973    0.0013617
enh60291     1   22448200   22449200      5       3  150064       3.1556   0.00080089
enh60293     1   22453700   22454700      7       1  150064       3.3939   0.00034453
enh60332     1   23141100   23142100      9       2  150064       1.9122     0.027924
enh60361     1   23438300   23439300      1       1  150064       2.0492      0.02022
enh60429     1   24086700   24087700      2       1  150064        2.179     0.014666
enh60459     1   24372000   24373000      2       1  150064       2.0874     0.018425
enh60475     1   24712600   24713600      4       1  150064       2.1959     0.014051
enh60476     1   24718800   24719800      1       1  150064        1.765      0.03878
enh60484     1   24759200   24760200      6       2  150064        2.078     0.018854
enh60491     1   24831700   24832700      1       1  150064       2.1151      0.01721
enh60492     1   24833200   24834200      2       1  150064       1.7526     0.039832
enh60496     1   24945800   24946800      3       1  150064        1.789     0.036809
enh60499     1   24967400   24968400      2       1  150064       2.5702    0.0050815
enh60518     1   25079400   25080400      1       1  150064       2.1026      0.01775
enh60535     1   25155500   25156500      1       1  150064       2.1589      0.01543
enh60666     1   26259000   26260000      1       1  150064       1.6808       0.0464
enh60698     1   26485500   26486500      3       2  150064       1.6581     0.048647
enh60729     1   26873100   26874100      3       2  150064       2.0171     0.021842
enh60730     1   26875100   26876100      1       1  150064        1.665      0.04796
enh60731     1   26877500   26878500      2       1  150064       1.9891     0.023348
enh60733     1   26882500   26883500      2       1  150064       1.7497     0.040089
enh60742     1   27003400   27004400      2       1  150064       1.8661     0.031012
enh60744     1   27016600   27017600      2       1  150064       2.0566     0.019861
enh60747     1   27033500   27034500      2       1  150064       2.6037    0.0046111
enh60748     1   27035300   27036300      3       1  150064       3.4877   0.00024361
enh60749     1   27041500   27042500      2       1  150064       1.8757     0.030351
enh60750     1   27047700   27048700      2       1  150064       2.6519    0.0040023
enh60751     1   27053100   27054100      1       1  150064       2.7026      0.00344
enh60752     1   27057100   27058100      1       1  150064       2.7106     0.003358
enh60756     1   27071800   27072800      1       1  150064       2.7083     0.003381
enh60759     1   27079000   27080000      3       1  150064       2.5696    0.0050905
enh60761     1   27085800   27086800      2       1  150064       2.6403    0.0041415
enh60764     1   27094200   27095200      1       1  150064       2.7557     0.002928
enh60765     1   27095100   27096100      1       1  150064       2.7557     0.002928
enh60766     1   27098100   27099100      1       1  150064       2.7473     0.003004
enh60767     1   27106000   27107000      1       1  150064       1.8119        0.035
enh60768     1   27107500   27108500      2       1  150064       2.5911    0.0047833
enh60771     1   27117400   27118400      1       1  150064       2.6875     0.003599
enh60773     1   27123800   27124800      2       1  150064       2.0149     0.021956
enh60778     1   27157600   27158600      1       1  150064        2.646     0.004073
enh60781     1   27184300   27185300      1       1  150064       1.9879      0.02341
enh60784     1   27203900   27204900      1       1  150064       2.0777      0.01887
enh60785     1   27214500   27215500      1       1  150064       2.4794      0.00658
enh60787     1   27220900   27221900      3       2  150064       1.9341     0.026548
enh60789     1   27246900   27247900      2       1  150064       2.7103    0.0033606
enh60790     1   27249500   27250500      1       1  150064        2.512     0.006003
enh60804     1   27397100   27398100      4       1  150064        1.756     0.039544
enh60805     1   27413900   27414900      5       3  150064       1.7316     0.041675
enh60806     1   27425500   27426500      1       1  150064         2.29      0.01101
enh60808     1   27432900   27433900      1       1  150064       1.8883      0.02949
enh60811     1   27445400   27446400      2       1  150064       1.7562     0.039525
enh60812     1   27449100   27450100      2       1  150064        2.571    0.0050697
enh60813     1   27450600   27451600      1       1  150064       3.3091    0.0004679
enh60843     1   27693700   27694700      1       1  150064       1.8301      0.03362
enh60844     1   27695400   27696400      1       1  150064       2.9448     0.001616
enh60880     1   27861200   27862200      1       1  150064       1.8429      0.03267
enh60895     1   27900000   27901000      2       1  150064       1.9362     0.026424
enh60905     1   27932200   27933200      1       1  150064       2.0323      0.02106
enh60907     1   27941200   27942200      2       1  150064       2.2872     0.011093
enh60908     1   27947700   27948700      2       1  150064       1.6501     0.049462
enh60909     1   27951000   27952000      1       1  150064       1.7491      0.04014
enh60910     1   27952600   27953600      2       1  150064       1.8176      0.03456
enh60911     1   27955200   27956200      2       1  150064        1.664     0.048061
enh60912     1   27957800   27958800      7       3  150064       1.8081     0.035298
enh60914     1   27969900   27970900      1       1  150064       1.9646      0.02473
enh60971     1   28522900   28523900      5       3  150064       2.1289     0.016631
enh60976     1   28575700   28576700      2       1  150064       1.7769     0.037792
enh60978     1   28588100   28589100      3       1  150064        2.265     0.011756
enh60982     1   28623000   28624000      3       2  150064       2.0438     0.020484
enh60984     1   28698200   28699200      2       1  150064       1.9834     0.023663
enh60985     1   28718200   28719200      4       1  150064       1.9943     0.023059
enh60986     1   28719000   28720000      4       2  150064       2.6771    0.0037133
enh60987     1   28735700   28736700      7       2  150064       2.3485    0.0094251
enh60993     1   28782200   28783200      1       1  150064       2.4036     0.008118
enh60994     1   28835700   28836700      3       2  150064       2.2509     0.012196
enh60997     1   28845500   28846500      1       1  150064       2.4689     0.006776
enh60999     1   28878200   28879200      1       1  150064       2.8194     0.002406
enh61000     1   28905300   28906300      2       1  150064       2.7673    0.0028261
enh61001     1   28916500   28917500      3       1  150064       2.7318    0.0031493
enh61004     1   28967000   28968000      2       1  150064       2.2745     0.011467
enh61005     1   28970700   28971700      1       1  150064       2.3123      0.01038
enh61006     1   28973600   28974600      2       1  150064       2.0484     0.020261
enh61008     1   28990200   28991200      5       2  150064       3.6148   0.00015029
enh61020     1   29111200   29112200      1       1  150064       2.4417      0.00731
enh61025     1   29162000   29163000      3       1  150064       2.8022    0.0025379
enh61027     1   29185900   29186900      1       1  150064       2.2708      0.01158
enh61028     1   29186900   29187900      1       1  150064       1.7425      0.04071
enh61032     1   29211600   29212600      5       1  150064       2.1952     0.014076
enh61035     1   29253400   29254400      3       2  150064       2.9096    0.0018097
enh61037     1   29459800   29460800      2       1  150064       1.7028     0.044305
enh61044     1   29490500   29491500      1       1  150064       2.7472     0.003005
enh61046     1   29496800   29497800      3       2  150064       1.8796      0.03008
enh61047     1   29498600   29499600      3       2  150064       2.5666    0.0051352
enh61049     1   29505100   29506100      2       1  150064       2.4541    0.0070626
enh61054     1   29555600   29556600      4       2  150064       1.8991     0.028773
enh61055     1   29557600   29558600      3       1  150064       2.1232     0.016867
enh61058     1   29572200   29573200      5       2  150064        1.794     0.036405
enh61060     1   29585500   29586500      2       1  150064       2.6601    0.0039063
enh61061     1   29596600   29597600      2       1  150064       2.1161     0.017169
enh61070     1   30507100   30508100      4       2  150064       2.5053    0.0061176
enh61077     1   30851800   30852800      4       2  150064       2.0148     0.021965
enh61078     1   30852400   30853400      4       2  150064       2.1621     0.015304
enh61079     1   30853100   30854100      5       2  150064       2.5631    0.0051873
enh61083     1   31179800   31180800      8       1  150064       1.9241     0.027168
enh61087     1   31216500   31217500      1       1  150064       1.9473      0.02575
enh61098     1   31282600   31283600      1       1  150064       1.7529      0.03981
enh61127     1   31448800   31449800      2       1  150064       1.7234     0.042407
enh61128     1   31449600   31450600      1       1  150064       1.7721      0.03819
enh61159     1   31673900   31674900      2       1  150064        2.523    0.0058174
enh61161     1   31688100   31689100     11       2  150064       3.1441   0.00083309
enh61162     1   31690900   31691900      4       2  150064       3.5822   0.00017037
enh61163     1   31693500   31694500      4       1  150064       3.5873   0.00016706
enh61165     1   31696600   31697600      4       1  150064       3.3258   0.00044089
enh61166     1   31700800   31701800      1       1  150064       2.3908     0.008405
enh61167     1   31706500   31707500      7       2  150064       1.9323     0.026659
enh61169     1   31771800   31772800      5       2  150064       3.9229   4.3737e-05
enh61171     1   31800000   31801000      4       1  150064       3.2306   0.00061763
enh61172     1   31807500   31808500      1       1  150064       3.2262    0.0006273
enh61173     1   31826900   31827900      1       1  150064       3.6317    0.0001408
enh61174     1   31841000   31842000      1       1  150064       2.2533      0.01212
enh61175     1   31844100   31845100      1       1  150064        3.082     0.001028
enh61176     1   31845000   31846000      3       2  150064       2.0867     0.018456
enh61177     1   31851600   31852600      2       1  150064       3.5907   0.00016492
enh61178     1   31867600   31868600      2       1  150064       2.8315    0.0023167
enh61179     1   31895200   31896200      5       2  150064       2.0482     0.020269
enh61185     1   32029500   32030500      1       1  150064       2.3782     0.008699
enh61203     1   32138400   32139400      2       1  150064       1.7052     0.044079
enh61228     1   32262200   32263200      1       1  150064       1.7442      0.04056
enh61290     1   32592700   32593700      3       2  150064       1.6917     0.045349
enh61294     1   32616800   32617800      1       1  150064       2.0177      0.02181
enh61298     1   32662800   32663800      1       1  150064       1.7481      0.04022
enh61305     1   32707400   32708400      3       1  150064       1.7063     0.043974
enh61306     1   32712900   32713900      1       1  150064       1.6948      0.04506
enh61313     1   32810600   32811600      3       2  150064       2.2983     0.010772
enh61322     1   32857000   32858000      1       1  150064       2.0082      0.02231
enh61323     1   32879100   32880100      2       1  150064       1.6773     0.046739
enh61359     1   33279900   33280900      2       1  150064        1.684      0.04609
enh61361     1   33313500   33314500      2       1  150064       2.2069     0.013661
enh61370     1   33357400   33358400      1       1  150064       2.1917       0.0142
enh61401     1   33492400   33493400      4       2  150064       2.0286     0.021251
enh61404     1   33502600   33503600      2       1  150064       1.8687     0.030829
enh61436     1   33724000   33725000      3       2  150064       2.2615     0.011863
enh61442     1   33737300   33738300      3       2  150064        1.645     0.049989
enh61445     1   33758200   33759200      2       1  150064       1.7152     0.043157
enh61446     1   33761000   33762000      3       1  150064       1.8874     0.029554
enh61448     1   33766200   33767200      3       2  150064       2.3437    0.0095463
enh61474     1   33921300   33922300      1       1  150064        1.962      0.02488
enh61515     1   34525600   34526600      2       1  150064       1.6734     0.047124
enh61540     1   35322900   35323900      4       2  150064        1.898     0.028849
enh61555     1   35647800   35648800      2       1  150064       3.4701   0.00026011
enh61560     1   35675600   35676600      4       1  150064       3.5153   0.00021964
enh61561     1   35676200   35677200      4       1  150064       3.5179   0.00021747
enh61574     1   35898000   35899000      3       2  150064        3.309    0.0004681
enh61605     1   36102100   36103100      2       1  150064       3.6011   0.00015847
enh61608     1   36140800   36141800      3       1  150064       2.4185    0.0077922
enh61609     1   36174200   36175200      2       1  150064       2.5094    0.0060466
enh61614     1   36275600   36276600      4       2  150064       4.3204    7.789e-06
enh61615     1   36310300   36311300      2       1  150064       2.7211    0.0032536
enh61616     1   36316500   36317500      4       2  150064        3.494    0.0002379
enh61619     1   36369700   36370700      2       1  150064       2.9542    0.0015675
enh61621     1   36391000   36392000      1       1  150064       4.1361    1.766e-05
enh61624     1   36401200   36402200      1       1  150064        3.423    0.0003097
enh61631     1   36553100   36554100      1       1  150064       3.1405    0.0008432
enh61632     1   36555600   36556600      3       2  150064        3.192   0.00070642
enh61633     1   36556900   36557900      1       1  150064       1.9703       0.0244
enh61635     1   36565100   36566100      6       2  150064       2.3137     0.010343
enh61636     1   36581500   36582500      3       1  150064       2.1813     0.014579
enh61637     1   36584700   36585700      2       1  150064       1.8279     0.033785
enh61638     1   36588200   36589200      4       2  150064       2.9562    0.0015574
enh61639     1   36599600   36600600      2       1  150064       3.6763   0.00011831
enh61640     1   36602200   36603200      2       1  150064       3.7666   8.2746e-05
enh61641     1   36605700   36606700      1       1  150064       3.1162     0.000916
enh61642     1   36606600   36607600      2       1  150064       2.4713    0.0067318
enh61643     1   36607600   36608600      2       1  150064       3.3975   0.00034006
enh61644     1   36613000   36614000      3       1  150064       3.8801   5.2202e-05
enh61650     1   36634000   36635000      3       1  150064       4.7064   1.2608e-06
enh61652     1   36637400   36638400      1       1  150064       4.5633    2.518e-06
enh61716     1   37169200   37170200      1       1  150064        2.832     0.002313
enh61717     1   37171200   37172200      2       1  150064       1.9777     0.023981
enh61730     1   37426200   37427200      5       2  150064       2.5086    0.0060597
enh61778     1   38271800   38272800      4       2  150064       2.3417     0.009599
enh61780     1   38278900   38279900      1       1  150064       3.2541    0.0005687
enh61781     1   38281400   38282400      1       1  150064       2.8484     0.002197
enh61782     1   38283500   38284500      2       1  150064       3.2022   0.00068187
enh61785     1   38318700   38319700      1       1  150064       3.1126    0.0009271
enh61791     1   38395800   38396800      3       1  150064       2.8765    0.0020106
enh61796     1   38453400   38454400      1       1  150064        2.104      0.01769
enh61820     1   38898000   38899000      2       1  150064       2.1803     0.014617
enh61821     1   38899900   38900900      5       1  150064       2.6307    0.0042607
enh61856     1   39464400   39465400      6       2  150064       1.8299     0.033634
enh61857     1   39468400   39469400      1       1  150064       2.3639     0.009042
enh61858     1   39492800   39493800      5       2  150064       1.7435     0.040624
enh61862     1   39541900   39542900      2       1  150064       2.9168    0.0017683
enh61869     1   39575000   39576000      4       2  150064       1.8558     0.031741
enh61872     1   39581900   39582900      3       1  150064       2.2439     0.012419
enh61874     1   39589700   39590700      2       1  150064       1.6546        0.049
enh61880     1   39601600   39602600      2       1  150064       1.8929     0.029185
enh61881     1   39602400   39603400      6       3  150064       1.8473     0.032355
enh61897     1   39648800   39649800      2       1  150064       1.8156     0.034712
enh61899     1   39651000   39652000      2       1  150064       2.1225     0.016899
enh61909     1   39668800   39669800      2       1  150064       1.7404     0.040897
enh61919     1   39696600   39697600      1       1  150064       1.7105      0.04359
enh61951     1   39863000   39864000      4       2  150064       2.4163    0.0078392
enh61978     1   39974600   39975600      4       2  150064       2.3427    0.0095713
enh61984     1   40090900   40091900      1       1  150064       2.1072      0.01755
enh61993     1   40166000   40167000      3       2  150064       2.8101    0.0024763
enh62013     1   40346600   40347600      4       2  150064       2.1626     0.015285
enh62014     1   40352400   40353400      2       1  150064       2.5929    0.0047587
enh62015     1   40358300   40359300      1       1  150064       1.8066      0.03541
enh62066     1   40842300   40843300      5       3  150064       2.3208     0.010149
enh62074     1   40864000   40865000      3       2  150064        2.095     0.018086
enh62086     1   40998000   40999000      3       2  150064       1.9022     0.028572
enh62088     1   41057400   41058400      4       2  150064       2.6918    0.0035529
enh62092     1   41086600   41087600      1       1  150064       1.8564       0.0317
enh62093     1   41087900   41088900      4       2  150064       1.9403     0.026172
enh62098     1   41117300   41118300      3       2  150064       1.6987     0.044684
enh62103     1   41144000   41145000      1       1  150064        2.818     0.002416
enh62105     1   41155800   41156800      3       2  150064       2.3236     0.010073
enh62109     1   41169000   41170000      7       3  150064       1.8022     0.035758
enh62110     1   41169800   41170800      6       3  150064       2.8202    0.0023994
enh62113     1   41178800   41179800      3       2  150064       2.5619    0.0052053
enh62115     1   41188000   41189000      3       2  150064       2.6826    0.0036529
enh62118     1   41205200   41206200      5       3  150064       3.2739   0.00053034
enh62119     1   41212200   41213200      3       2  150064       2.8505    0.0021824
enh62120     1   41220400   41221400      3       1  150064       2.2407     0.012522
enh62123     1   41230600   41231600      5       2  150064       2.8871    0.0019442
enh62131     1   41270600   41271600      6       2  150064       1.8032     0.035678
enh62133     1   41274400   41275400      3       2  150064       2.3802    0.0086521
enh62155     1   41437700   41438700      2       1  150064       2.1472     0.015889
enh62156     1   41447000   41448000      2       1  150064       2.1477     0.015868
enh62158     1   41449100   41450100      5       2  150064       1.8721     0.030596
enh62159     1   41450900   41451900      3       2  150064       2.0422     0.020568
enh62160     1   41452500   41453500      2       1  150064       3.6418   0.00013538
enh62167     1   41574700   41575700      3       2  150064       2.5747     0.005017
enh62181     1   41833900   41834900      3       1  150064       4.1559   1.6204e-05
enh62188     1   41873100   41874100      4       2  150064       2.9148    0.0017796
enh62189     1   41879500   41880500      5       3  150064       2.1654     0.015179
enh62190     1   41892600   41893600      8       3  150064       2.1631     0.015268
enh62191     1   41898000   41899000      6       3  150064       2.2582     0.011965
enh62196     1   41949600   41950600      7       4  150064       1.9265     0.027019
enh62198     1   41960600   41961600      4       2  150064       3.2234    0.0006334
enh62298     1   42845000   42846000      1       1  150064       2.2319      0.01281
enh62299     1   42850200   42851200      4       1  150064       2.5005    0.0062009
enh62338     1   43415100   43416100      7       2  150064       1.9365     0.026402
enh62340     1   43419500   43420500      3       2  150064       2.1424      0.01608
enh62345     1   43432500   43433500      7       3  150064       2.1356     0.016354
enh62354     1   43588600   43589600      4       2  150064       2.1373     0.016289
enh62365     1   43703900   43704900      1       1  150064       2.0292      0.02122
enh62372     1   43742300   43743300      1       1  150064       1.7762      0.03785
enh62375     1   43763100   43764100      1       1  150064       2.9519     0.001579
enh62376     1   43779000   43780000      2       1  150064       2.9815    0.0014343
enh62377     1   43782400   43783400      1       1  150064          3.2    0.0006871
enh62380     1   43810600   43811600      1       1  150064       3.4765     0.000254
enh62383     1   43817000   43818000      1       1  150064        2.873     0.002033
enh62384     1   43820000   43821000      2       1  150064       2.3862    0.0085118
enh62385     1   43825500   43826500      3       2  150064       3.7678   8.2356e-05
enh62387     1   43836200   43837200      1       1  150064       3.6003    0.0001589
enh62389     1   43841100   43842100      1       1  150064       3.6578    0.0001272
enh62390     1   43844400   43845400      1       1  150064       3.6146    0.0001504
enh62391     1   43850000   43851000      1       1  150064       3.5128    0.0002217
enh62393     1   43856500   43857500      3       1  150064       3.6146   0.00015038
enh62394     1   43901100   43902100      2       1  150064       3.4636   0.00026649
enh62397     1   43920400   43921400      4       2  150064       4.1611   1.5834e-05
enh62401     1   44002100   44003100      1       1  150064       2.9111     0.001801
enh62402     1   44008700   44009700      1       1  150064       1.6873      0.04577
enh62403     1   44010100   44011100      4       2  150064       2.6258    0.0043228
enh62404     1   44015000   44016000      1       1  150064       2.3361     0.009744
enh62406     1   44019700   44020700      2       1  150064       3.1776   0.00074247
enh62407     1   44022100   44023100      4       2  150064        2.423    0.0076959
enh62408     1   44023600   44024600      2       1  150064       2.9211    0.0017437
enh62409     1   44025300   44026300      5       2  150064       3.2363   0.00060535
enh62410     1   44029000   44030000      1       1  150064       5.2188    9.004e-08
enh62412     1   44036400   44037400      2       1  150064         4.51   3.2414e-06
enh62413     1   44043000   44044000      3       2  150064       3.8694   5.4551e-05
enh62414     1   44045800   44046800      1       1  150064       4.2909    8.899e-06
enh62415     1   44047600   44048600      5       2  150064       2.8226    0.0023819
enh62416     1   44050500   44051500      3       2  150064       4.6188   1.9298e-06
enh62417     1   44052900   44053900      3       1  150064       1.9164     0.027658
enh62419     1   44087300   44088300      2       1  150064       2.4766    0.0066327
enh62421     1   44136900   44137900      2       1  150064       2.7227    0.0032376
enh62422     1   44148200   44149200      2       1  150064       4.0017   3.1446e-05
enh62423     1   44154400   44155400      2       1  150064       4.0539   2.5182e-05
enh62428     1   44177500   44178500      2       1  150064       2.5679    0.0051161
enh62429     1   44185800   44186800      3       2  150064       4.6482    1.674e-06
enh62430     1   44195400   44196400      2       1  150064       2.5985    0.0046822
enh62431     1   44197600   44198600      2       1  150064        4.844   6.3641e-07
enh62432     1   44229000   44230000      1       1  150064       3.2448    0.0005877
enh62434     1   44231500   44232500      1       1  150064       3.3254    0.0004415
enh62435     1   44252000   44253000      3       2  150064       1.9596     0.025019
enh62437     1   44299800   44300800      2       1  150064       2.7912    0.0026254
enh62439     1   44318800   44319800      3       1  150064       3.9946   3.2404e-05
enh62443     1   44400500   44401500      4       2  150064       2.6634    0.0038677
enh62446     1   44416900   44417900      1       1  150064       3.1562    0.0007992
enh62447     1   44421200   44422200      1       1  150064       3.2277    0.0006239
enh62449     1   44425700   44426700      1       1  150064       3.1761    0.0007464
enh62452     1   44439100   44440100      2       1  150064       1.9816     0.023762
enh62453     1   44442900   44443900      5       2  150064       2.5588    0.0052521
enh62454     1   44446200   44447200      4       2  150064       1.9799      0.02386
enh62455     1   44448600   44449600      1       1  150064       2.4361     0.007424
enh62456     1   44456000   44457000      1       1  150064       2.0898      0.01832
enh62462     1   44481800   44482800      1       1  150064       2.3145      0.01032
enh62463     1   44486000   44487000      1       1  150064       1.8609      0.03138
enh62472     1   44677500   44678500      1       1  150064       2.7892     0.002642
enh62475     1   44685600   44686600      3       2  150064       1.9515     0.025502
enh62477     1   44710500   44711500      2       1  150064       1.6477     0.049711
enh62506     1   44877200   44878200      2       1  150064       2.1919     0.014194
enh62531     1   45035200   45036200      2       1  150064       2.7116    0.0033479
enh62532     1   45059000   45060000      3       2  150064        1.889     0.029447
enh62574     1   45304900   45305900      3       2  150064       1.7558     0.039565
enh62711     1   46981800   46982800      6       3  150064       2.5609    0.0052202
enh62718     1   47015300   47016300      3       2  150064       1.7977     0.036115
enh62720     1   47023600   47024600      1       1  150064       2.0179       0.0218
enh62751     1   47640700   47641700      4       2  150064       1.8457     0.032464
enh62776     1   48274300   48275300      4       2  150064        2.135     0.016379
enh62781     1   48399700   48400700      5       2  150064       1.7379     0.041113
enh62812     1   49076500   49077500      4       2  150064       1.6691      0.04755
enh62827     1   49334500   49335500      5       2  150064       2.2236     0.013088
enh62836     1   49563900   49564900      2       1  150064       2.7639    0.0028556
enh62837     1   49564400   49565400      1       1  150064       2.8294     0.002332
enh62840     1   49630000   49631000      2       1  150064       1.9982     0.022845
enh62844     1   50571500   50572500      2       1  150064       3.8134   6.8526e-05
enh62845     1   50617200   50618200      3       2  150064       1.8766     0.030288
enh62846     1   50641100   50642100      2       1  150064       2.2838     0.011192
enh62854     1   51077600   51078600      3       2  150064       2.1276     0.016687
enh62859     1   51116800   51117800      1       1  150064       1.8274      0.03382
enh62878     1   51382900   51383900      1       1  150064       2.4746      0.00667
enh62882     1   51416700   51417700      2       1  150064       2.1716     0.014943
enh62891     1   51449000   51450000      3       2  150064       1.9745      0.02416
enh62905     1   51733100   51734100      2       1  150064       1.7671     0.038602
enh62908     1   51748300   51749300      1       1  150064       1.8758      0.03034
enh62910     1   51761600   51762600      4       2  150064       1.7318     0.041651
enh62938     1   51985600   51986600      4       2  150064       1.6839     0.046102
enh63065     1   53641900   53642900      5       3  150064        2.858    0.0021316
enh63067     1   53660800   53661800      2       1  150064       3.0984   0.00097272
enh63069     1   53679800   53680800      2       1  150064       2.1224     0.016902
enh63070     1   53684400   53685400      1       1  150064       2.2179      0.01328
enh63072     1   53702100   53703100      4       2  150064       2.5829    0.0048987
enh63075     1   53759800   53760800      1       1  150064         2.26      0.01191
enh63088     1   53858800   53859800      3       1  150064       2.3284    0.0099444
enh63119     1   54448200   54449200      2       1  150064       2.3025     0.010653
enh63135     1   54686100   54687100      4       2  150064       1.8085     0.035265
enh63163     1   54781000   54782000      2       1  150064       1.6486     0.049616
enh63165     1   54787600   54788600      1       1  150064       2.0393      0.02071
enh63173     1   54804000   54805000      2       1  150064       1.7415     0.040798
enh63177     1   54815700   54816700      1       1  150064       1.7965      0.03621
enh63184     1   54837000   54838000      1       1  150064       2.1367      0.01631
enh63185     1   54841300   54842300      3       1  150064       1.8758     0.030339
enh63186     1   54844000   54845000      3       1  150064        1.783     0.037291
enh63187     1   54845900   54846900      4       2  150064       1.7313     0.041702
enh63188     1   54850300   54851300      1       1  150064       2.1615      0.01533
enh63230     1   55326600   55327600      8       3  150064       2.1813      0.01458
enh63235     1   55350000   55351000      2       1  150064       1.7608     0.039135
enh63280     1   56041100   56042100      4       2  150064       1.8826     0.029874
enh63281     1   56046100   56047100      4       2  150064       1.9804     0.023828
enh63285     1   56115400   56116400      2       1  150064       2.2302     0.012867
enh63289     1   56207100   56208100      1       1  150064       1.7343      0.04143
enh63353     1   57603900   57604900      4       2  150064        1.799     0.036013
enh63383     1   59117600   59118600      4       1  150064       1.7389     0.041027
enh63404     1   59321100   59322100      4       2  150064       2.4686     0.006782
enh63405     1   59323700   59324700      3       2  150064       2.1509     0.015741
enh63406     1   59325300   59326300      4       2  150064       3.4153   0.00031856
enh63432     1   59617100   59618100      1       1  150064       1.7215      0.04258
enh63433     1   59622000   59623000      8       1  150064       1.6942     0.045117
enh63489     1   61013200   61014200      3       1  150064       3.3436   0.00041343
enh63494     1   61087800   61088800      4       2  150064       2.7918    0.0026211
enh63495     1   61102800   61103800      4       2  150064        1.862     0.031299
enh63496     1   61122200   61123200      7       3  150064       3.3553   0.00039641
enh63498     1   61228400   61229400      3       1  150064       2.8008    0.0025488
enh63501     1   61332100   61333100      1       1  150064       1.9415       0.0261
enh63504     1   61377300   61378300      4       2  150064        1.968     0.024537
enh63507     1   61402000   61403000      1       1  150064       2.2825      0.01123
enh63560     1   61696000   61697000      3       1  150064       1.8764     0.030301
enh63561     1   61699000   61700000      3       1  150064        1.774     0.038032
enh63562     1   61703700   61704700      5       3  150064       1.6634     0.048112
enh63566     1   61709600   61710600      2       1  150064       2.0865     0.018466
enh63593     1   61809400   61810400      1       1  150064       2.4528     0.007087
enh63598     1   61859000   61860000      5       3  150064       1.9565     0.025203
enh63600     1   61869400   61870400      1       1  150064       2.1912      0.01422
enh63612     1   61978200   61979200      2       1  150064       2.3353    0.0097627
enh63634     1   62850000   62851000      1       1  150064       2.0361      0.02087
enh63638     1   62866400   62867400      2       1  150064       1.6873     0.045778
enh63669     1   63476200   63477200      5       1  150064        3.502   0.00023091
enh63675     1   63664600   63665600      1       1  150064       1.8373      0.03308
enh63775     1   65294900   65295900      2       1  150064       2.0059     0.022432
enh63777     1   65340900   65341900      2       1  150064       2.6633    0.0038689
enh63781     1   65360200   65361200      3       1  150064       1.8943     0.029093
enh63786     1   65376800   65377800      3       1  150064       2.6756    0.0037299
enh63789     1   65382700   65383700      5       2  150064       3.3802   0.00036213
enh63791     1   65388400   65389400      4       2  150064       2.0678     0.019328
enh63792     1   65393300   65394300      1       1  150064       2.9146     0.001781
enh63793     1   65398200   65399200      3       1  150064       2.3488    0.0094178
enh63794     1   65400100   65401100      3       2  150064       3.3548   0.00039706
enh63796     1   65402400   65403400      3       2  150064       3.1377   0.00085137
enh63797     1   65404400   65405400      2       1  150064       1.8888     0.029458
enh63799     1   65412600   65413600      2       1  150064       2.8544    0.0021562
enh63801     1   65421500   65422500      2       1  150064       2.4354    0.0074375
enh63802     1   65427800   65428800      5       2  150064       2.9459    0.0016099
enh63803     1   65429700   65430700      4       2  150064       1.8966     0.028943
enh63813     1   65520900   65521900      5       2  150064       1.9944     0.023054
enh63814     1   65526500   65527500      1       1  150064         2.06       0.0197
enh63818     1   65580300   65581300      3       1  150064        2.237     0.012642
enh63823     1   65641400   65642400      4       2  150064       2.0387     0.020742
enh63825     1   65644000   65645000      1       1  150064       2.0028       0.0226
enh63878     1   66153600   66154600      6       3  150064       2.3753    0.0087679
enh63879     1   66156600   66157600      4       2  150064        1.722     0.042536
enh63880     1   66277600   66278600      1       1  150064       1.6821      0.04627
enh63881     1   66279300   66280300      1       1  150064       1.6931      0.04522
enh63882     1   66377600   66378600      3       1  150064       1.9033     0.028499
enh63884     1   66414300   66415300      4       2  150064        2.249     0.012257
enh63886     1   66424500   66425500      4       2  150064       2.0681     0.019315
enh63888     1   66430300   66431300      2       1  150064        2.661    0.0038954
enh63889     1   66433900   66434900      1       1  150064       3.4177    0.0003158
enh63891     1   66443600   66444600      4       2  150064       2.3175     0.010237
enh63892     1   66445600   66446600      1       1  150064       1.8088      0.03524
enh63893     1   66448100   66449100      3       2  150064       1.6644     0.048012
enh63894     1   66451100   66452100      1       1  150064       2.6555     0.003959
enh63896     1   66464100   66465100      1       1  150064       2.1794      0.01465
enh63897     1   66467100   66468100      3       1  150064       2.1827     0.014528
enh63898     1   66470000   66471000      7       3  150064        2.994    0.0013767
enh63901     1   66479800   66480800      1       1  150064       2.0071      0.02237
enh63902     1   66481700   66482700      4       2  150064       2.2885     0.011055
enh63905     1   66499800   66500800      4       2  150064       2.6272    0.0043051
enh63907     1   66508600   66509600      5       2  150064       2.4441     0.007261
enh63910     1   66527500   66528500      3       1  150064       3.5376   0.00020187
enh63911     1   66529700   66530700      7       3  150064       2.7136    0.0033276
enh63913     1   66537200   66538200      4       2  150064       2.7183    0.0032804
enh63914     1   66539300   66540300      4       2  150064        3.005    0.0013279
enh63915     1   66546200   66547200      8       3  150064       3.3118   0.00046346
enh63948     1   66731100   66732100      2       1  150064        2.583    0.0048974
enh63949     1   66735400   66736400      7       3  150064       2.9768    0.0014563
enh63950     1   66744400   66745400      3       2  150064       2.0056      0.02245
enh63951     1   66757200   66758200      3       1  150064       2.2095     0.013571
enh63952     1   66761900   66762900      2       1  150064       1.8607     0.031396
enh63953     1   66766000   66767000      7       2  150064        2.249     0.012256
enh63955     1   66770300   66771300      1       1  150064       2.3499     0.009388
enh63956     1   66772400   66773400      6       1  150064       2.4529    0.0070858
enh63982     1   66910600   66911600      2       1  150064       2.2364     0.012664
enh64034     1   67859000   67860000      2       1  150064       2.2355     0.012693
enh64042     1   68003100   68004100      2       1  150064       2.2326     0.012789
enh64048     1   68084100   68085100      3       2  150064       2.2176     0.013291
enh64054     1   68154100   68155100      4       2  150064       1.9212     0.027352
enh64061     1   68188200   68189200      1       1  150064       1.9403      0.02617
enh64066     1   68214500   68215500      3       1  150064       2.0568      0.01985
enh64069     1   68258100   68259100      4       2  150064       3.2494   0.00057822
enh64070     1   68269500   68270500      2       1  150064       2.3567      0.00922
enh64071     1   68278200   68279200      5       2  150064       2.6452    0.0040827
enh64073     1   68292400   68293400      4       1  150064       1.9251     0.027109
enh64074     1   68296000   68297000      3       2  150064       3.3379   0.00042212
enh64075     1   68299300   68300300      4       2  150064       3.8383   6.1934e-05
enh64077     1   68321600   68322600      2       1  150064       1.9426     0.026035
enh64078     1   68327300   68328300      4       2  150064       3.2694   0.00053882
enh64152     1   70198700   70199700      1       1  150064        1.799      0.03601
enh64159     1   70311200   70312200      1       1  150064       1.8971      0.02891
enh64163     1   70456900   70457900      2       1  150064       2.4572    0.0070016
enh64188     1   71548300   71549300      4       2  150064       2.3826    0.0085951
enh64290     1   76981200   76982200      6       2  150064       3.4822    0.0002487
enh64291     1   76998400   76999400      3       1  150064       1.7492     0.040125
enh64292     1   77008200   77009200      2       1  150064       1.9918     0.023196
enh64354     1   77939200   77940200      5       2  150064       2.0343     0.020962
enh64356     1   77946800   77947800      7       3  150064       2.2292       0.0129
enh64360     1   77972400   77973400      4       2  150064       1.8029     0.035698
enh64361     1   77976700   77977700      2       1  150064       1.7428     0.040683
enh64369     1   78028300   78029300      1       1  150064       1.9021      0.02858
enh64385     1   78134000   78135000      3       2  150064       2.5554    0.0053036
enh64408     1   78436600   78437600      4       2  150064       1.6524     0.049227
enh64410     1   78446600   78447600      1       1  150064        2.645     0.004084
enh64411     1   78449200   78450200      2       1  150064       1.7929     0.036491
enh64414     1   78474200   78475200      3       2  150064       2.0605     0.019677
enh64417     1   78561500   78562500      2       1  150064       1.7587     0.039313
enh64424     1   79114500   79115500      1       1  150064       2.3844     0.008554
enh64431     1   80683000   80684000      7       3  150064       1.6947     0.045064
enh64433     1   81358200   81359200      4       2  150064        1.976     0.024078
enh64439     1   81943800   81944800      6       3  150064       1.6498     0.049489
enh64444     1   82147000   82148000      4       2  150064       1.8182     0.034516
enh64467     1   83910400   83911400      3       1  150064       2.1415     0.016115
enh64471     1   84157700   84158700      3       2  150064       2.2405     0.012529
enh64475     1   84235300   84236300      2       1  150064       2.8771    0.0020066
enh64477     1   84295300   84296300      6       3  150064       3.1046    0.0009526
enh64489     1   84394500   84395500      2       1  150064       1.8242     0.034061
enh64509     1   84540700   84541700      1       1  150064       1.7463      0.04038
enh64521     1   84614000   84615000      1       1  150064       1.8473      0.03235
enh64522     1   84621900   84622900      3       2  150064       2.3493    0.0094036
enh64523     1   84628200   84629200      2       1  150064       1.9878     0.023417
enh64540     1   84762700   84763700      1       1  150064        2.096      0.01804
enh64583     1   85219100   85220100      6       2  150064       1.7042     0.044175
enh64595     1   85528000   85529000      3       2  150064       2.2418     0.012488
enh64599     1   85722300   85723300      1       1  150064       1.7409      0.04085
enh64607     1   85779700   85780700      1       1  150064       2.0292      0.02122
enh64610     1   85808900   85809900      5       3  150064         1.97     0.024421
enh64617     1   85845000   85846000      5       2  150064       2.2581     0.011969
enh64618     1   85858500   85859500      4       2  150064       2.2996     0.010735
enh64620     1   85872700   85873700      1       1  150064       2.0853      0.01852
enh64621     1   85874200   85875200      4       2  150064       3.2055   0.00067424
enh64623     1   85893200   85894200      5       2  150064        1.994     0.023076
enh64624     1   85906200   85907200      3       1  150064       1.7187     0.042831
enh64626     1   85914500   85915500      8       3  150064       2.0648     0.019472
enh64628     1   85919300   85920300      3       1  150064       2.4418    0.0073069
enh64629     1   85924700   85925700      5       2  150064       1.8171     0.034598
enh64639     1   86034800   86035800      4       2  150064        1.734     0.041458
enh64706     1   87811500   87812500      3       1  150064       1.7206     0.042657
enh64715     1   87929400   87930400      4       2  150064       2.0591     0.019742
enh64718     1   88108100   88109100      1       1  150064       2.1609      0.01535
enh64782     1   89823600   89824600      4       2  150064       1.7728     0.038134
enh64783     1   89830400   89831400      1       1  150064       2.1507      0.01575
enh64787     1   89964800   89965800      2       1  150064       1.7191     0.042794
enh64792     1   89997500   89998500      2       1  150064       1.6573     0.048727
enh64813     1   90068800   90069800      3       1  150064       1.8446     0.032545
enh64828     1   90125700   90126700      2       1  150064        2.303     0.010639
enh64829     1   90132600   90133600      2       1  150064         2.09     0.018307
enh64835     1   90157900   90158900      2       1  150064       1.6794     0.046541
enh64837     1   90163300   90164300      1       1  150064       1.7523      0.03986
enh64841     1   90173900   90174900      1       1  150064       2.0233      0.02152
enh64842     1   90185100   90186100      1       1  150064       1.6991      0.04465
enh64852     1   90267400   90268400      5       1  150064       1.9248     0.027126
enh64853     1   90270100   90271100      5       2  150064       1.9993     0.022786
enh64854     1   90275900   90276900      1       1  150064       2.0944      0.01811
enh64864     1   90307200   90308200      4       2  150064       2.1993      0.01393
enh64867     1   90312500   90313500      2       1  150064       2.7441    0.0030334
enh64895     1   90381000   90382000      1       1  150064       3.0656     0.001086
enh64922     1   91400600   91401600      5       2  150064       2.0595     0.019724
enh64924     1   91409200   91410200      1       1  150064       2.0411      0.02062
enh64927     1   91427900   91428900      4       2  150064       2.1388     0.016224
enh64929     1   91434300   91435300      1       1  150064       1.9934      0.02311
enh64938     1   91475000   91476000      4       1  150064       1.9502     0.025573
enh64939     1   91478500   91479500      3       1  150064       2.2465     0.012336
enh64941     1   91481700   91482700      3       1  150064       2.1162     0.017163
enh64943     1   91488100   91489100      3       1  150064       2.4412    0.0073191
enh64971     1   92241200   92242200      5       2  150064       2.7692    0.0028098
enh64972     1   92242800   92243800      5       2  150064       2.3494     0.009401
enh64973     1   92244600   92245600      3       1  150064       2.4125    0.0079211
enh64974     1   92248000   92249000      6       1  150064       2.1202     0.016993
enh65004     1   92739300   92740300      1       1  150064       3.1217     0.000899
enh65006     1   92765800   92766800      4       2  150064       2.8423    0.0022392
enh65007     1   92788700   92789700      1       1  150064       3.1456    0.0008286
enh65008     1   93003800   93004800      2       1  150064       3.2544   0.00056808
enh65009     1   93177100   93178100      2       1  150064       2.0033     0.022573
enh65011     1   93218100   93219100      1       1  150064       1.8782      0.03018
enh65014     1   93221900   93222900      2       1  150064       1.7861     0.037044
enh65028     1   93324200   93325200      2       1  150064       1.8921     0.029236
enh65033     1   93343200   93344200      2       1  150064       1.6554     0.048926
enh65037     1   93366900   93367900      2       1  150064       1.6776     0.046711
enh65039     1   93378400   93379400      2       1  150064       1.7106     0.043576
enh65040     1   93382800   93383800      1       1  150064       2.8239     0.002372
enh65041     1   93387400   93388400      2       1  150064       1.6894     0.045572
enh65042     1   93394900   93395900      1       1  150064       1.6959      0.04495
enh65044     1   93398700   93399700      4       2  150064       1.6927     0.045259
enh65045     1   93400900   93401900      3       1  150064       1.7756       0.0379
enh65046     1   93402700   93403700      3       1  150064        1.678     0.046675
enh65050     1   93412200   93413200      1       1  150064        2.074      0.01904
enh65051     1   93415000   93416000      1       1  150064       1.8291      0.03369
enh65054     1   93420200   93421200      3       1  150064       2.0853      0.01852
enh65058     1   93438100   93439100      1       1  150064       1.6825      0.04624
enh65059     1   93459100   93460100      1       1  150064        1.827      0.03385
enh65204     1   95329900   95330900      5       3  150064       2.6659    0.0038386
enh65218     1   95436800   95437800      3       2  150064       2.4183    0.0077977
enh65220     1   95448400   95449400      3       2  150064        1.731     0.041722
enh65221     1   95454900   95455900      1       1  150064       1.9067      0.02828
enh65222     1   95459800   95460800      2       1  150064       1.8498     0.032171
enh65229     1   95505600   95506600      5       2  150064       1.9867     0.023477
enh65231     1   95515400   95516400      3       1  150064       2.4504    0.0071353
enh65232     1   95532600   95533600      2       1  150064       2.3697    0.0089024
enh65234     1   95552300   95553300      3       1  150064       2.2242     0.013066
enh65235     1   95581200   95582200      4       2  150064       4.4887   3.5827e-06
enh65239     1   95644600   95645600      2       1  150064       1.7002     0.044545
enh65241     1   95694700   95695700      1       1  150064       2.2998      0.01073
enh65245     1   95709500   95710500      4       2  150064       2.0297     0.021191
enh65247     1   95773900   95774900      5       2  150064       2.7526    0.0029562
enh65248     1   95786700   95787700      4       2  150064       2.9569    0.0015539
enh65249     1   95788500   95789500      2       1  150064       2.7241    0.0032241
enh65254     1   96881800   96882800      4       2  150064       2.8778    0.0020024
enh65255     1   96947700   96948700      3       2  150064       2.0392     0.020717
enh65256     1   96952800   96953800      2       1  150064       2.3162     0.010272
enh65260     1   97019500   97020500      2       1  150064       2.0611     0.019648
enh65266     1   97063200   97064200      1       1  150064       2.7308     0.003159
enh65267     1   97097500   97098500      4       1  150064       1.7977     0.036111
enh65269     1   97180400   97181400      5       1  150064        2.272     0.011542
enh65270     1   97185800   97186800      2       1  150064       1.7221     0.042524
enh65271     1   97190000   97191000      3       1  150064       3.3608   0.00038864
enh65272     1   97192900   97193900      2       1  150064        2.451    0.0071231
enh65273     1   97195200   97196200      6       2  150064       2.1735     0.014872
enh65275     1   97203000   97204000      1       1  150064       2.6139     0.004476
enh65276     1   97206800   97207800      2       1  150064       2.4725    0.0067082
enh65278     1   97212200   97213200      2       1  150064       1.8213      0.03428
enh65279     1   97213100   97214100      2       1  150064       2.1013     0.017805
enh65281     1   97215100   97216100      3       2  150064       2.5493    0.0053971
enh65285     1   97230000   97231000      1       1  150064       2.3465     0.009476
enh65286     1   97232600   97233600      1       1  150064       3.8593    5.685e-05
enh65290     1   97298400   97299400      3       2  150064       2.5248    0.0057878
enh65301     1   97610600   97611600      1       1  150064       2.1594      0.01541
enh65302     1   97623700   97624700      3       2  150064       3.0593    0.0011093
enh65304     1   97639500   97640500      2       1  150064        2.822    0.0023861
enh65306     1   97665900   97666900      1       1  150064       2.8796     0.001991
enh65310     1   97737000   97738000      5       2  150064       3.2496   0.00057793
enh65311     1   97764800   97765800      6       3  150064       3.3466   0.00040908
enh65312     1   97769600   97770600      2       1  150064       1.9258     0.027062
enh65316     1   97877200   97878200      3       1  150064       4.4742   3.8347e-06
enh65319     1   97965000   97966000      2       1  150064       1.8742     0.030448
enh65323     1   98073600   98074600      3       1  150064       3.2743   0.00052958
enh65324     1   98091000   98092000      2       1  150064       2.4239    0.0076772
enh65325     1   98096100   98097100      1       1  150064       2.5085     0.006062
enh65327     1   98206200   98207200      2       1  150064        3.546   0.00019555
enh65328     1   98224100   98225100      1       1  150064       2.9854     0.001416
enh65331     1   98297600   98298600      2       1  150064       5.3535   4.3124e-08
enh65333     1   98320200   98321200      2       1  150064       5.6534   7.8674e-09
enh65334     1   98351400   98352400      2       1  150064       4.9823   3.1417e-07
enh65335     1   98366400   98367400      1       1  150064       3.1151    0.0009194
enh65336     1   98369300   98370300      2       1  150064       5.3934   3.4576e-08
enh65338     1   98382600   98383600      1       1  150064       6.4573    5.331e-11
enh65341     1   98397300   98398300      1       1  150064       7.0289    1.041e-12
enh65342     1   98398500   98399500      1       1  150064       6.0804    5.996e-10
enh65343     1   98399800   98400800      3       1  150064       6.1877   3.0528e-10
enh65346     1   98445800   98446800      2       1  150064       6.5868    2.247e-11
enh65347     1   98461900   98462900      2       1  150064       5.9387   1.4362e-09
enh65348     1   98499600   98500600      4       2  150064       6.0297   8.2138e-10
enh65349     1   98500900   98501900      4       2  150064       2.6143    0.0044706
enh65350     1   98508400   98509400      4       1  150064       3.1878   0.00071676
enh65352     1   98853400   98854400      3       2  150064        1.968     0.024534
enh65353     1   98869400   98870400      1       1  150064       3.1958    0.0006971
enh65359     1   99164800   99165800      1       1  150064       2.1848      0.01445
enh65360     1   99169900   99170900      1       1  150064       1.9897      0.02331
enh65361     1   99394700   99395700      8       3  150064       2.0257     0.021396
enh65368     1   99744700   99745700      4       2  150064       1.7442     0.040563
enh65427     1  101357800  101358800      1       1  150064       2.9633     0.001522
enh65442     1  101670000  101671000      3       1  150064       1.7076     0.043852
enh65473     1  108508200  108509200      5       3  150064       2.2686     0.011647
enh65479     1  108740200  108741200      6       2  150064       2.6406    0.0041376
enh65618     1  110052800  110053800      4       2  150064       1.8154     0.034728
enh65624     1  110082500  110083500      2       1  150064       2.4266    0.0076209
enh65625     1  110088400  110089400      3       2  150064       1.7333     0.041525
enh65641     1  110178600  110179600      4       2  150064        2.074     0.019042
enh65644     1  110186100  110187100      2       1  150064       2.0658     0.019423
enh65645     1  110191200  110192200      7       2  150064       1.8139     0.034845
enh65648     1  110199600  110200600      4       2  150064        1.982     0.023742
enh65665     1  110356600  110357600      2       1  150064       2.3471    0.0094601
enh65678     1  110445200  110446200      1       1  150064       1.9813      0.02378
enh65694     1  110545100  110546100      1       1  150064        1.927      0.02699
enh65699     1  110576000  110577000      1       1  150064       2.1318      0.01651
enh65703     1  110598900  110599900      1       1  150064       2.2328      0.01278
enh65716     1  110745400  110746400      3       1  150064       1.7137      0.04329
enh65728     1  110852600  110853600      2       1  150064       2.0465     0.020351
enh65730     1  110855100  110856100      5       2  150064       2.4154     0.007859
enh65734     1  110892900  110893900      2       1  150064       2.1775     0.014723
enh65742     1  111033200  111034200      5       2  150064       1.7483     0.040207
enh65747     1  111107800  111108800      3       1  150064       2.2393     0.012569
enh65765     1  111298800  111299800      2       1  150064       2.0187     0.021762
enh65767     1  111323000  111324000      4       2  150064       2.3344    0.0097885
enh65768     1  111401000  111402000      7       1  150064       2.4151     0.007866
enh65793     1  111994100  111995100      2       1  150064       2.2203     0.013199
enh65812     1  112134200  112135200      3       2  150064       2.8477     0.002202
enh65814     1  112148200  112149200      2       1  150064       2.1242     0.016827
enh65817     1  112164200  112165200      6       3  150064       2.1895     0.014281
enh65818     1  112166400  112167400      5       3  150064       2.4428    0.0072869
enh65822     1  112172800  112173800      1       1  150064       2.4923     0.006346
enh65827     1  112181300  112182300      2       1  150064       2.0288     0.021239
enh65829     1  112189800  112190800      4       2  150064       1.7213     0.042596
enh65835     1  112202700  112203700      4       2  150064       2.3038     0.010617
enh65847     1  112283500  112284500      3       2  150064       1.7888     0.036826
enh65862     1  112397000  112398000      5       2  150064       1.6976     0.044795
enh65863     1  112399400  112400400      1       1  150064        2.006      0.02243
enh65864     1  112418300  112419300      1       1  150064       1.7118      0.04347
enh65865     1  112423100  112424100      5       3  150064       2.3507    0.0093694
enh65868     1  112433700  112434700     10       2  150064       1.7626     0.038985
enh65869     1  112434300  112435300      8       1  150064       1.8573     0.031635
enh65870     1  112435200  112436200      7       3  150064        2.882    0.0019759
enh65872     1  112443600  112444600      3       2  150064       2.7983    0.0025686
enh65873     1  112446600  112447600      1       1  150064       2.0661      0.01941
enh65876     1  112462600  112463600      3       1  150064       2.4432    0.0072786
enh65880     1  112490700  112491700      5       2  150064       1.6947     0.045069
enh65881     1  112496200  112497200      3       2  150064       1.7879     0.036897
enh65882     1  112498700  112499700      1       1  150064       2.0179       0.0218
enh65885     1  112507000  112508000      5       2  150064       2.1585     0.015446
enh65889     1  112522900  112523900      3       2  150064       2.6072    0.0045636
enh65894     1  112604200  112605200      7       1  150064       2.1471     0.015892
enh65908     1  112935600  112936600      2       1  150064       1.8298     0.033641
enh65909     1  112936400  112937400      4       1  150064       1.8506     0.032113
enh65910     1  112940800  112941800      4       1  150064       2.2752     0.011447
enh65911     1  112941700  112942700      3       1  150064        2.087     0.018442
enh65912     1  112945000  112946000      3       1  150064       2.8485    0.0021964
enh65915     1  112950200  112951200      3       1  150064       2.9039    0.0018428
enh65916     1  112960400  112961400      2       1  150064        2.549    0.0054009
enh65917     1  112971600  112972600      2       1  150064        2.383    0.0085869
enh65918     1  112973300  112974300      3       1  150064       2.3021     0.010664
enh65919     1  112978400  112979400      2       1  150064       2.3905    0.0084126
enh65920     1  112980400  112981400      1       1  150064       2.4923     0.006346
enh65921     1  112980800  112981800      4       2  150064       2.4279    0.0075923
enh65922     1  112981400  112982400      3       2  150064       2.1976     0.013988
enh65923     1  112987200  112988200      4       1  150064       2.2709     0.011576
enh65924     1  112987900  112988900      4       1  150064       2.1596     0.015402
enh65927     1  113007200  113008200      1       1  150064       2.0222      0.02158
enh65931     1  113086500  113087500      4       1  150064       3.1044   0.00095343
enh65932     1  113159500  113160500      4       2  150064       3.9287   4.2698e-05
enh65936     1  113173200  113174200      1       1  150064       3.3565    0.0003947
enh65940     1  113181600  113182600      1       1  150064       3.5841    0.0001691
enh65942     1  113215700  113216700      4       2  150064       3.9815   3.4237e-05
enh65943     1  113218600  113219600      2       1  150064       2.7755    0.0027562
enh65944     1  113241500  113242500      3       2  150064       3.0879    0.0010079
enh65945     1  113242900  113243900      2       1  150064       2.8446    0.0022237
enh65946     1  113244400  113245400      3       2  150064       2.6878    0.0035958
enh65947     1  113245800  113246800      4       2  150064       2.5308    0.0056894
enh65987     1  113674600  113675600      2       1  150064       1.7731     0.038103
enh65988     1  113682700  113683700      1       1  150064       1.6575      0.04871
enh65989     1  113683500  113684500      1       1  150064       1.6575      0.04871
enh66037     1  114525200  114526200      5       2  150064       2.0044     0.022515
enh66050     1  114977300  114978300      3       1  150064       2.2566     0.012018
enh66054     1  115020400  115021400      2       1  150064       2.1436     0.016031
enh66057     1  115047000  115048000      5       3  150064       1.8815     0.029955
enh66058     1  115049900  115050900      1       1  150064       2.5298     0.005706
enh66064     1  115259400  115260400      2       1  150064       1.9462     0.025816
enh66065     1  115266300  115267300      1       1  150064       2.3715     0.008859
enh66066     1  115285700  115286700      2       1  150064       2.3134      0.01035
enh66067     1  115294900  115295900      3       2  150064       2.2466     0.012332
enh66070     1  115610200  115611200      2       1  150064       2.2853     0.011149
enh66077     1  115856600  115857600      2       1  150064       2.8495    0.0021896
enh66079     1  115906600  115907600      6       2  150064       2.6484    0.0040439
enh66082     1  116185600  116186600      4       1  150064       2.7837     0.002687
enh66085     1  116219400  116220400      3       2  150064       1.9971     0.022909
enh66094     1  116451200  116452200      7       3  150064        1.667     0.047757
enh66131     1  116853300  116854300      3       1  150064       1.9122     0.027926
enh66181     1  117189200  117190200      1       1  150064       1.7897      0.03675
enh66185     1  117349900  117350900      1       1  150064       3.2432    0.0005909
enh66186     1  117367800  117368800      3       1  150064       3.6779   0.00011757
enh66221     1  117714200  117715200      4       2  150064        2.812    0.0024619
enh66222     1  117718400  117719400      3       1  150064       1.7114     0.043507
enh66236     1  117934300  117935300      1       1  150064        1.911        0.028
enh66279     1  120188200  120189200      1       1  150064       1.9527      0.02543
enh66460     1  146634600  146635600      4       2  150064       2.2422     0.012474
enh66461     1  146640100  146641100      1       1  150064       2.1682      0.01507
enh66462     1  146641400  146642400      6       2  150064       2.3072     0.010523
enh66463     1  146660800  146661800      4       1  150064       2.3661    0.0089888
enh66464     1  146694800  146695800      7       2  150064       2.5897    0.0048026
enh66465     1  146696000  146697000      2       1  150064       3.3803   0.00036204
enh66466     1  146697300  146698300      7       3  150064       2.6934    0.0035359
enh66467     1  146713000  146714000      2       1  150064       3.1524   0.00080975
enh66469     1  146716500  146717500      5       2  150064       2.2623     0.011838
enh66470     1  146718700  146719700      5       3  150064       1.7537     0.039744
enh66474     1  146966400  146967400      2       1  150064       2.1904     0.014247
enh66475     1  146966800  146967800      2       1  150064       2.1904     0.014247
enh66478     1  146976800  146977800      3       2  150064       2.4113    0.0079485
enh66497     1  147240700  147241700      6       2  150064       1.7695     0.038408
enh66517     1  149819700  149820700      1       1  150064       2.4705     0.006747
enh66523     1  149896900  149897900      3       1  150064       1.6586     0.048598
enh66530     1  149949400  149950400      1       1  150064       2.8656     0.002081
enh66533     1  149955600  149956600      3       2  150064        1.737     0.041194
enh66541     1  149984100  149985100      2       1  150064       1.9331     0.026611
enh66545     1  150017700  150018700      3       1  150064       5.1802   1.1084e-07
enh66546     1  150021900  150022900      1       1  150064         5.25    7.606e-08
enh66548     1  150037300  150038300      1       1  150064       5.5334     1.57e-08
enh66551     1  150113400  150114400      1       1  150064       5.9242    1.569e-09
enh66552     1  150119500  150120500      1       1  150064       5.9312    1.504e-09
enh66553     1  150124400  150125400      4       2  150064       4.5844    2.276e-06
enh66555     1  150126800  150127800      2       1  150064       2.7677     0.002823
enh66556     1  150132300  150133300      3       1  150064       5.2023   9.8397e-08
enh66559     1  150152700  150153700      2       1  150064       4.6663    1.533e-06
enh66560     1  150154200  150155200      1       1  150064       5.5829    1.183e-08
enh66561     1  150159100  150160100      1       1  150064       5.4736    2.205e-08
enh66564     1  150209000  150210000      2       1  150064       1.9992     0.022793
enh66567     1  150241800  150242800      3       1  150064       4.9797   3.1842e-07
enh66569     1  150245600  150246600      1       1  150064        5.069        2e-07
enh66572     1  150256500  150257500      1       1  150064       4.9984    2.891e-07
enh66573     1  150266800  150267800      1       1  150064       1.7334      0.04151
enh66574     1  150273800  150274800      5       2  150064       4.5301   2.9482e-06
enh66576     1  150294800  150295800      5       2  150064       5.3544   4.2929e-08
enh66578     1  150325200  150326200      2       1  150064       4.3299   7.4599e-06
enh66579     1  150334800  150335800      5       2  150064       4.6395   1.7465e-06
enh66580     1  150339400  150340400      3       2  150064       4.0739   2.3115e-05
enh66581     1  150340000  150341000      2       1  150064       1.7546     0.039661
enh66584     1  150356000  150357000      2       1  150064       3.9827   3.4068e-05
enh66585     1  150359400  150360400      2       1  150064       4.2877   9.0281e-06
enh66586     1  150361600  150362600      3       2  150064       4.0914   2.1441e-05
enh66591     1  150425900  150426900      4       2  150064       4.8891   5.0658e-07
enh66592     1  150436600  150437600      3       2  150064       4.9256   4.2054e-07
enh66593     1  150441600  150442600      3       2  150064       4.1578   1.6068e-05
enh66596     1  150479800  150480800      5       2  150064       1.8588      0.03153
enh66597     1  150481300  150482300      5       3  150064       4.8443   6.3533e-07
enh66598     1  150486800  150487800      2       1  150064       4.1525   1.6446e-05
enh66599     1  150489000  150490000      2       1  150064       4.4767   3.7907e-06
enh66609     1  150544800  150545800      5       2  150064       2.0594     0.019729
enh66610     1  150545800  150546800      5       2  150064       1.7828     0.037309
enh66611     1  150546400  150547400      2       1  150064       1.9164     0.027657
enh66621     1  150779000  150780000      2       1  150064       1.7807     0.037479
enh66636     1  150954300  150955300      3       2  150064       1.7477     0.040255
enh66637     1  150964800  150965800      2       1  150064       4.3661   6.3238e-06
enh66639     1  150968200  150969200      4       2  150064       3.5626   0.00018362
enh66640     1  150971000  150972000      2       1  150064       4.4256   4.8084e-06
enh66641     1  150973800  150974800      4       2  150064       4.2005   1.3315e-05
enh66646     1  151021500  151022500      1       1  150064       3.8789    5.247e-05
enh66653     1  151037400  151038400      3       2  150064       2.5984    0.0046832
enh66654     1  151041600  151042600      3       2  150064       3.2928   0.00049598
enh66657     1  151115900  151116900      5       3  150064       2.9243    0.0017263
enh66659     1  151128800  151129800      1       1  150064       2.5476     0.005424
enh66661     1  151135000  151136000      1       1  150064       2.9771     0.001455
enh66693     1  151373400  151374400      1       1  150064       3.3175    0.0004542
enh66694     1  151378400  151379400      1       1  150064       2.7838     0.002686
enh66695     1  151392300  151393300      2       1  150064       2.5833    0.0048929
enh66696     1  151404000  151405000      1       1  150064       1.8473      0.03235
enh66699     1  151413000  151414000      3       2  150064       2.7539    0.0029447
enh66700     1  151416900  151417900      2       1  150064        2.118     0.017088
enh66701     1  151428400  151429400      3       1  150064       2.7731    0.0027763
enh66703     1  151444800  151445800      1       1  150064       2.5897     0.004803
enh66720     1  151611700  151612700      1       1  150064       2.6561     0.003953
enh66723     1  151675400  151676400      2       1  150064       1.7804     0.037503
enh66799     1  153669700  153670700      1       1  150064       2.0054      0.02246
enh66801     1  153702400  153703400      2       1  150064       1.9206     0.027394
enh66811     1  153761200  153762200      1       1  150064       2.5081     0.006069
enh66814     1  153769200  153770200      2       1  150064       3.2724   0.00053311
enh66815     1  153775700  153776700      1       1  150064       3.5823    0.0001703
enh66816     1  153776400  153777400      2       1  150064       3.5068   0.00022676
enh66817     1  153777700  153778700      2       1  150064       3.7987   7.2743e-05
enh66819     1  153805200  153806200      3       2  150064        3.258   0.00056092
enh66821     1  153814100  153815100      1       1  150064       3.6578    0.0001272
enh66822     1  153816100  153817100      3       2  150064       2.2253     0.013029
enh66823     1  153836200  153837200      2       1  150064       3.3166   0.00045566
enh66824     1  153838800  153839800      1       1  150064       2.2649      0.01176
enh66825     1  153845200  153846200      5       1  150064       1.7399     0.040938
enh66826     1  153852200  153853200      1       1  150064       4.0063    3.084e-05
enh66828     1  153859400  153860400      3       2  150064       3.1057   0.00094922
enh66832     1  153890100  153891100      2       1  150064       2.0632     0.019546
enh66834     1  153896400  153897400      2       1  150064        2.061     0.019652
enh66835     1  153900000  153901000      4       2  150064       3.5207   0.00021518
enh66838     1  153908000  153909000      1       1  150064       2.2386      0.01259
enh66840     1  153919300  153920300      2       1  150064       2.1054     0.017629
enh66841     1  153926800  153927800      2       1  150064       2.1156     0.017188
enh66844     1  153932100  153933100      2       1  150064       2.6389    0.0041582
enh66845     1  153933400  153934400      2       1  150064       2.7014    0.0034523
enh66846     1  153936800  153937800      2       1  150064       2.0757     0.018962
enh66847     1  153938300  153939300      3       2  150064       2.5737    0.0050309
enh66848     1  153941200  153942200      3       1  150064       2.4604    0.0069387
enh66849     1  153948100  153949100      2       1  150064       2.2278     0.012946
enh66854     1  153965700  153966700      5       3  150064       3.1034   0.00095657
enh66855     1  154127100  154128100      4       2  150064       1.9295     0.026836
enh66857     1  154148700  154149700      3       2  150064       3.1236   0.00089326
enh66859     1  154152700  154153700      1       1  150064       2.3617     0.009096
enh66868     1  154320800  154321800      4       2  150064       1.8588     0.031528
enh66869     1  154324100  154325100      3       2  150064       2.1166     0.017146
enh66878     1  154395400  154396400      4       2  150064       2.1786      0.01468
enh66882     1  154408600  154409600      4       2  150064        1.716     0.043082
enh66889     1  154452100  154453100      1       1  150064        1.801      0.03585
enh66892     1  154467600  154468600      2       1  150064       2.0616     0.019625
enh66895     1  154528200  154529200      1       1  150064       2.2665      0.01171
enh66897     1  154539200  154540200      1       1  150064       1.9989      0.02281
enh66905     1  154581600  154582600      2       1  150064       1.6851      0.04598
enh66908     1  154591600  154592600      3       2  150064       1.7115     0.043494
enh66910     1  154595400  154596400      3       2  150064       1.7237      0.04238
enh66924     1  154746900  154747900      1       1  150064       1.9831      0.02368
enh66930     1  154773800  154774800      3       2  150064       1.6887     0.045637
enh66932     1  154779600  154780600      4       2  150064       2.2041     0.013758
enh66934     1  154785600  154786600      2       1  150064       1.7956     0.036283
enh66936     1  154804800  154805800      1       1  150064       1.7455      0.04045
enh66942     1  154830100  154831100      1       1  150064       2.7658     0.002839
enh66943     1  154833200  154834200      4       2  150064       3.8486   5.9407e-05
enh66945     1  154843000  154844000      1       1  150064       3.8504    5.896e-05
enh66948     1  154884000  154885000      1       1  150064       3.9787    3.464e-05
enh66950     1  154910700  154911700      5       2  150064       3.8442   6.0473e-05
enh66951     1  154915400  154916400      3       1  150064       3.7877   7.6028e-05
enh66968     1  154985200  154986200      1       1  150064       2.0143      0.02199
enh66969     1  154986000  154987000      2       1  150064       3.7761   7.9665e-05
enh66970     1  154988500  154989500      2       1  150064       2.7861    0.0026675
enh66971     1  154990100  154991100      1       1  150064       4.5142    3.178e-06
enh66972     1  155017200  155018200      2       1  150064       2.4019    0.0081556
enh66976     1  155042000  155043000      1       1  150064       1.8595      0.03148
enh66977     1  155043900  155044900      1       1  150064       2.5649     0.005161
enh66983     1  155082700  155083700      3       2  150064       1.7917     0.036592
enh66988     1  155111100  155112100      2       1  150064       1.7452     0.040475
enh66992     1  155148100  155149100      3       2  150064       1.8078     0.035319
enh66994     1  155157200  155158200      4       2  150064       1.6924     0.045283
enh66998     1  155175700  155176700      1       1  150064       1.7265      0.04213
enh67001     1  155189300  155190300      2       1  150064       2.2491     0.012254
enh67002     1  155195100  155196100      1       1  150064        2.079      0.01881
enh67006     1  155214800  155215800      1       1  150064       2.2046      0.01374
enh67007     1  155219800  155220800      1       1  150064       2.0947       0.0181
enh67012     1  155241200  155242200      2       1  150064       2.0835     0.018604
enh67014     1  155248400  155249400      1       1  150064       2.4281      0.00759
enh67015     1  155277300  155278300      1       1  150064        2.564     0.005174
enh67016     1  155280000  155281000      1       1  150064       2.7019     0.003447
enh67017     1  155281600  155282600      1       1  150064       1.8809      0.02999
enh67018     1  155282800  155283800      1       1  150064        2.495     0.006298
enh67019     1  155289400  155290400      2       1  150064       1.8741      0.03046
enh67025     1  155433400  155434400      1       1  150064        2.346     0.009487
enh67031     1  155466600  155467600      2       1  150064       1.8042     0.035602
enh67041     1  155505600  155506600      1       1  150064        2.431     0.007528
enh67045     1  155527200  155528200      2       1  150064        1.965     0.024705
enh67055     1  155617900  155618900      2       1  150064       2.5713    0.0050652
enh67057     1  155624900  155625900      4       2  150064       2.2522     0.012156
enh67062     1  155688000  155689000      1       1  150064       2.2445       0.0124
enh67070     1  155827500  155828500      1       1  150064       2.1047      0.01766
enh67080     1  155845100  155846100      1       1  150064       3.0648     0.001089
enh67082     1  155849800  155850800      1       1  150064       1.9813      0.02378
enh67084     1  155859500  155860500      2       1  150064       2.3789    0.0086825
enh67085     1  155862700  155863700      1       1  150064       3.1041    0.0009543
enh67087     1  155879000  155880000      1       1  150064       1.9714      0.02434
enh67089     1  155885800  155886800      1       1  150064       1.7098      0.04365
enh67090     1  155899500  155900500      2       1  150064       1.7528     0.039814
enh67094     1  155927300  155928300      3       1  150064       2.3961    0.0082861
enh67095     1  155929100  155930100      6       2  150064       2.5731     0.005039
enh67096     1  155930700  155931700      2       1  150064       2.8968    0.0018848
enh67098     1  155934300  155935300      1       1  150064       2.1464      0.01592
enh67100     1  155950100  155951100      2       1  150064       1.6986     0.044699
enh67104     1  155959900  155960900      2       1  150064       2.8238    0.0023733
enh67109     1  155995500  155996500      5       3  150064       1.6783      0.04664
enh67114     1  156039700  156040700      1       1  150064       2.1843      0.01447
enh67115     1  156045200  156046200      3       2  150064       1.6535     0.049113
enh67117     1  156049500  156050500      2       1  150064       2.7774      0.00274
enh67120     1  156059900  156060900      2       1  150064       1.8362     0.033167
enh67121     1  156066500  156067500      1       1  150064       1.6961      0.04493
enh67125     1  156088500  156089500      2       1  150064       1.6726     0.047208
enh67130     1  156110000  156111000      3       1  150064        1.917     0.027618
enh67135     1  156129200  156130200      4       2  150064       2.4699     0.006758
enh67136     1  156131800  156132800      2       1  150064       2.9325     0.001681
enh67146     1  156197900  156198900      3       2  150064       1.6802     0.046461
enh67150     1  156228300  156229300      1       1  150064       1.6537      0.04909
enh67161     1  156363600  156364600      1       1  150064       1.7498      0.04008
enh67199     1  156586600  156587600      1       1  150064       1.7177      0.04293
enh67206     1  156627200  156628200      2       1  150064        1.661     0.048354
enh67219     1  156709400  156710400      2       1  150064       1.9691     0.024469
enh67220     1  156711400  156712400      4       2  150064       2.4346    0.0074544
enh67228     1  156760800  156761800      3       2  150064       1.8407     0.032835
enh67271     1  157961900  157962900      1       1  150064        1.748      0.04023
enh67273     1  157971000  157972000      1       1  150064       1.7935      0.03645
enh67306     1  159083600  159084600      2       1  150064       2.6704    0.0037886
enh67333     1  159890700  159891700      2       1  150064        1.986     0.023515
enh67339     1  159993300  159994300      3       1  150064       2.0624     0.019583
enh67347     1  160050000  160051000      4       2  150064        2.033     0.021028
enh67351     1  160064000  160065000      2       1  150064        2.272     0.011542
enh67367     1  160163200  160164200      4       2  150064       2.5539    0.0053259
enh67369     1  160173700  160174700      1       1  150064       3.0586     0.001112
enh67372     1  160184900  160185900      2       1  150064       1.8687     0.030834
enh67375     1  160213700  160214700      2       1  150064       2.7438     0.003037
enh67376     1  160215300  160216300      4       2  150064       2.6525    0.0039951
enh67377     1  160219500  160220500      2       1  150064       2.6088    0.0045425
enh67379     1  160224600  160225600      2       1  150064       2.2897      0.01102
enh67380     1  160226000  160227000      1       1  150064       2.5212     0.005847
enh67384     1  160260100  160261100      2       1  150064       2.4204    0.0077511
enh67385     1  160262700  160263700      2       1  150064       3.0339     0.001207
enh67386     1  160277800  160278800      1       1  150064        3.005     0.001328
enh67388     1  160300000  160301000      1       1  150064       2.5897     0.004803
enh67389     1  160301700  160302700      1       1  150064       2.8475     0.002203
enh67390     1  160308300  160309300      2       1  150064       2.8672    0.0020704
enh67391     1  160310100  160311100      1       1  150064       2.7614     0.002878
enh67392     1  160314100  160315100      1       1  150064       2.4281     0.007589
enh67393     1  160322700  160323700      2       1  150064       2.4236    0.0076846
enh67394     1  160323800  160324800      4       2  150064       3.3228   0.00044553
enh67436     1  161154800  161155800      1       1  150064        2.099      0.01791
enh67442     1  161179100  161180100      1       1  150064       2.1338      0.01643
enh67443     1  161183100  161184100      2       1  150064       1.8556     0.031753
enh67449     1  161242300  161243300      1       1  150064       2.6022     0.004632
enh67464     1  161352200  161353200      4       2  150064       1.6675     0.047707
enh67471     1  161462400  161463400      5       2  150064       2.2097     0.013562
enh67472     1  161468600  161469600      2       1  150064       3.2326   0.00061336
enh67537     1  162176700  162177700      3       2  150064       2.0176     0.021818
enh67538     1  162182900  162183900      2       1  150064       1.7972     0.036152
enh67553     1  162535000  162536000      3       2  150064       1.8788     0.030133
enh67580     1  163037700  163038700      3       1  150064       2.1946     0.014098
enh67583     1  163136200  163137200      3       2  150064       2.9387     0.001648
enh67584     1  163141000  163142000      4       2  150064       2.2854     0.011143
enh67587     1  163214000  163215000      2       1  150064       1.8416     0.032764
enh67588     1  163292500  163293500      3       1  150064       1.6795     0.046525
enh67599     1  163699300  163700300      3       1  150064       2.2404     0.012531
enh67600     1  163765400  163766400      1       1  150064       4.4302    4.708e-06
enh67628     1  164597800  164598800      1       1  150064       2.1757      0.01479
enh67670     1  164763600  164764600      3       1  150064       1.8793     0.030105
enh67672     1  164770600  164771600      1       1  150064        2.031      0.02113
enh67673     1  164774500  164775500      3       1  150064       2.1139     0.017262
enh67676     1  164805800  164806800      2       1  150064       1.9839     0.023631
enh67703     1  165403400  165404400      3       2  150064       1.7088     0.043748
enh67704     1  165404900  165405900      1       1  150064       1.6571      0.04875
enh67712     1  165570300  165571300      4       2  150064        1.807      0.03538
enh67713     1  165570800  165571800      7       3  150064       1.9355     0.026464
enh67719     1  165611200  165612200      3       1  150064       2.1864     0.014393
enh67727     1  165692700  165693700      2       1  150064       2.2419     0.012485
enh67730     1  165738900  165739900      2       1  150064       2.3176     0.010235
enh67736     1  165811400  165812400      6       2  150064       2.0958     0.018051
enh67737     1  165818200  165819200      1       1  150064       2.3829     0.008588
enh67739     1  165826400  165827400      1       1  150064       3.3004    0.0004828
enh67757     1  166439100  166440100      4       2  150064       2.2322     0.012801
enh67761     1  166823800  166824800      3       1  150064        2.271     0.011573
enh67767     1  166843500  166844500      2       1  150064       3.4847   0.00024635
enh67774     1  166941400  166942400      3       2  150064       2.3657    0.0089979
enh67784     1  167095000  167096000      2       1  150064        1.941     0.026127
enh67787     1  167187900  167188900      1       1  150064       2.7692      0.00281
enh67810     1  167270400  167271400      1       1  150064       1.9178      0.02757
enh67815     1  167331500  167332500      3       1  150064       1.7205     0.042672
enh67831     1  167493900  167494900      4       1  150064       2.0911      0.01826
enh67885     1  168053700  168054700      1       1  150064       2.2271      0.01297
enh67901     1  168269500  168270500      2       1  150064       1.8879     0.029519
enh67902     1  168273700  168274700      5       1  150064       2.2484     0.012275
enh67908     1  168355800  168356800      1       1  150064       2.0929      0.01818
enh67909     1  168356800  168357800      3       2  150064       2.2573     0.011995
enh67916     1  168408900  168409900      2       1  150064       2.0125     0.022083
enh67935     1  168703800  168704800      1       1  150064       1.8928      0.02919
enh67951     1  168941400  168942400      3       2  150064       2.0012     0.022688
enh67953     1  168974000  168975000      4       2  150064       1.7809     0.037466
enh67968     1  169086500  169087500      1       1  150064        1.672      0.04726
enh67969     1  169088400  169089400      4       2  150064       2.8179     0.002417
enh67970     1  169090600  169091600      5       2  150064       2.3255     0.010024
enh67971     1  169091900  169092900      3       1  150064       2.1157     0.017186
enh67972     1  169093100  169094100      6       1  150064        2.352    0.0093352
enh67973     1  169096900  169097900      7       2  150064         2.15     0.015777
enh67975     1  169103300  169104300      3       2  150064       1.8182     0.034514
enh67997     1  169857400  169858400      2       1  150064        2.076     0.018947
enh67999     1  169860200  169861200      4       2  150064       1.8634     0.031205
enh68002     1  170041700  170042700      5       2  150064       1.6629     0.048167
enh68017     1  170667400  170668400      1       1  150064       1.9528      0.02542
enh68041     1  171403700  171404700     11       2  150064       1.7213     0.042595
enh68044     1  171459600  171460600      5       3  150064       1.7741      0.03802
enh68051     1  171486200  171487200      3       2  150064       1.7766     0.037821
enh68063     1  171751900  171752900      3       1  150064       2.1709     0.014968
enh68065     1  171757600  171758600      4       2  150064       2.0175     0.021824
enh68078     1  171840700  171841700      1       1  150064       1.8833      0.02983
enh68086     1  171878600  171879600      3       2  150064       1.8472     0.032361
enh68097     1  171947200  171948200      2       1  150064       1.9573     0.025155
enh68126     1  172208500  172209500      3       1  150064       1.8908     0.029325
enh68132     1  172311900  172312900      1       1  150064       2.2672      0.01169
enh68135     1  172329300  172330300      1       1  150064       1.8053      0.03551
enh68137     1  172343900  172344900      1       1  150064       1.8636      0.03119
enh68140     1  172351700  172352700      1       1  150064       2.5383      0.00557
enh68141     1  172352600  172353600      3       1  150064       2.6432     0.004106
enh68142     1  172357400  172358400      3       1  150064       2.4589    0.0069674
enh68143     1  172361400  172362400      2       1  150064       2.4215     0.007728
enh68145     1  172367700  172368700      1       1  150064       2.4781     0.006604
enh68151     1  172500200  172501200      4       2  150064       1.8567     0.031675
enh68175     1  173397800  173398800      4       2  150064       2.3375    0.0097071
enh68177     1  173423000  173424000      2       1  150064       2.2138     0.013423
enh68183     1  173683000  173684000      1       1  150064       3.4023    0.0003341
enh68184     1  173685600  173686600      1       1  150064       3.4989    0.0002336
enh68185     1  173702700  173703700      3       1  150064       3.4193    0.0003139
enh68189     1  173835000  173836000      2       1  150064       2.6281    0.0042934
enh68191     1  173857600  173858600      2       1  150064       3.3562   0.00039515
enh68192     1  173916300  173917300      1       1  150064       3.4498    0.0002805
enh68193     1  173967200  173968200      3       1  150064       3.5217   0.00021441
enh68194     1  173969700  173970700      1       1  150064       3.4298     0.000302
enh68195     1  173974100  173975100      2       1  150064       2.9816    0.0014339
enh68196     1  173977100  173978100      5       1  150064       3.2379   0.00060207
enh68198     1  173980600  173981600      1       1  150064       3.4179    0.0003155
enh68200     1  173983600  173984600      4       2  150064       3.1305   0.00087247
enh68201     1  173986400  173987400      3       1  150064       3.3591   0.00039099
enh68204     1  174009300  174010300      1       1  150064       3.5075    0.0002262
enh68205     1  174021200  174022200      2       1  150064       3.2355   0.00060717
enh68207     1  174134800  174135800      2       1  150064       2.7675    0.0028248
enh68209     1  174168800  174169800      2       1  150064       1.6964     0.044902
enh68211     1  174231800  174232800      5       3  150064       3.7266   9.7057e-05
enh68212     1  174233700  174234700      1       1  150064       1.9451      0.02588
enh68214     1  174328200  174329200      2       1  150064       2.0884      0.01838
enh68218     1  174595400  174596400      3       2  150064       3.2358   0.00060645
enh68221     1  174767600  174768600      1       1  150064       3.2494    0.0005783
enh68223     1  174771800  174772800      3       2  150064       2.3636    0.0090491
enh68226     1  174781300  174782300      1       1  150064       2.0785      0.01883
enh68227     1  174783900  174784900      3       1  150064       1.8162     0.034669
enh68229     1  174808100  174809100      2       1  150064       2.9205    0.0017475
enh68230     1  174844100  174845100      4       2  150064       2.0411     0.020621
enh68234     1  174897400  174898400      3       2  150064       2.7199    0.0032651
enh68241     1  174934900  174935900      1       1  150064       2.9455     0.001612
enh68250     1  174998400  174999400      2       1  150064       1.9851     0.023567
enh68251     1  175040600  175041600      3       2  150064       1.7792     0.037602
enh68257     1  175127100  175128100      5       2  150064       2.9934    0.0013796
enh68259     1  175162500  175163500      4       1  150064       3.3679   0.00037868
enh68263     1  175287300  175288300      1       1  150064       2.0206      0.02166
enh68287     1  175652600  175653600      2       1  150064         1.77     0.038361
enh68288     1  175671100  175672100      7       2  150064       1.9453     0.025869
enh68290     1  175684600  175685600      1       1  150064       2.5494     0.005396
enh68293     1  175740100  175741100      1       1  150064       3.4184     0.000315
enh68294     1  175752100  175753100      1       1  150064       2.3676     0.008952
enh68295     1  175757200  175758200      3       1  150064         3.44    0.0002909
enh68297     1  175778600  175779600      5       2  150064       1.6537     0.049092
enh68303     1  175836600  175837600      4       2  150064       2.7367    0.0031032
enh68305     1  175850100  175851100      4       2  150064       1.8877     0.029533
enh68306     1  175854500  175855500      2       1  150064       3.2691   0.00053952
enh68308     1  176042400  176043400      4       2  150064       1.8718      0.03062
enh68314     1  176625600  176626600      3       2  150064       1.8445     0.032556
enh68319     1  176861800  176862800      2       1  150064       2.3731    0.0088205
enh68321     1  176868000  176869000      5       2  150064       2.2195     0.013227
enh68322     1  176872600  176873600      4       2  150064       2.4694    0.0067663
enh68323     1  176901600  176902600      1       1  150064       2.2115       0.0135
enh68326     1  176952700  176953700      5       2  150064       1.7825     0.037332
enh68328     1  176965400  176966400      2       1  150064       2.0625     0.019579
enh68329     1  176976400  176977400      2       1  150064       2.9171    0.0017667
enh68331     1  176993000  176994000      3       2  150064       2.3958    0.0082914
enh68332     1  177003400  177004400      2       1  150064       2.0229     0.021543
enh68351     1  177164200  177165200      2       1  150064       2.1879     0.014339
enh68352     1  177168300  177169300      2       1  150064        2.879    0.0019949
enh68363     1  177243900  177244900      1       1  150064       1.7228      0.04246
enh68364     1  177251100  177252100      1       1  150064       4.1675     1.54e-05
enh68366     1  177275100  177276100      4       2  150064       4.6749   1.4707e-06
enh68368     1  177309300  177310300      4       2  150064       3.9338   4.1811e-05
enh68370     1  177320000  177321000      2       1  150064       1.8755     0.030364
enh68371     1  177323100  177324100      2       1  150064       3.6525   0.00012987
enh68372     1  177394200  177395200      3       2  150064       4.4879   3.5965e-06
enh68373     1  177417100  177418100      6       2  150064        4.102   2.0484e-05
enh68374     1  177569700  177570700      1       1  150064       2.5989     0.004676
enh68375     1  177614000  177615000      1       1  150064       1.9874      0.02344
enh68378     1  177710300  177711300      4       2  150064       1.8984      0.02882
enh68379     1  177768600  177769600      9       3  150064       4.1402   1.7351e-05
enh68391     1  177922200  177923200      5       2  150064       2.3734    0.0088129
enh68405     1  178044200  178045200      2       1  150064       2.2088     0.013593
enh68416     1  178124500  178125500      1       1  150064        2.104      0.01769
enh68426     1  178276400  178277400      2       1  150064       1.7214     0.042593
enh68433     1  178341300  178342300      1       1  150064       3.3527    0.0004002
enh68434     1  178357200  178358200      1       1  150064       1.8337      0.03335
enh68435     1  178455500  178456500      2       1  150064       2.0794     0.018792
enh68444     1  178620300  178621300      2       1  150064       1.7408     0.040858
enh68472     1  179096000  179097000      2       1  150064       1.6824      0.04625
enh68473     1  179098000  179099000      4       2  150064       1.7121     0.043439
enh68480     1  179138700  179139700      1       1  150064       2.1591      0.01542
enh68483     1  179149000  179150000      2       1  150064       1.8232     0.034133
enh68486     1  179174200  179175200      2       1  150064       1.7559     0.039553
enh68488     1  179176200  179177200      1       1  150064       2.2935      0.01091
enh68495     1  179199400  179200400      1       1  150064       1.8435      0.03263
enh68505     1  179782900  179783900      1       1  150064        2.367     0.008966
enh68511     1  179844700  179845700      1       1  150064       1.9217      0.02732
enh68514     1  179854300  179855300      2       1  150064       2.0451     0.020422
enh68521     1  179938300  179939300      3       1  150064       1.7133     0.043328
enh68550     1  180503000  180504000      3       2  150064       2.0381     0.020769
enh68557     1  180605100  180606100      3       2  150064       4.0046   3.1056e-05
enh68558     1  180612500  180613500      3       2  150064       3.8602   5.6639e-05
enh68560     1  180811000  180812000      2       1  150064       1.9967     0.022931
enh68565     1  180883000  180884000      1       1  150064        2.595      0.00473
enh68621     1  181175700  181176700      3       2  150064       2.2117     0.013492
enh68626     1  181393200  181394200      2       1  150064       1.7121     0.043441
enh68629     1  181399200  181400200      8       2  150064       1.8593     0.031491
enh68638     1  181519200  181520200      3       2  150064       1.6673     0.047729
enh68647     1  181753200  181754200      2       1  150064       2.3408    0.0096222
enh68648     1  181905900  181906900      3       2  150064       2.0606     0.019672
enh68662     1  182106200  182107200      3       1  150064        2.043     0.020525
enh68664     1  182118200  182119200      2       1  150064       2.1035     0.017711
enh68675     1  182226400  182227400      3       1  150064       1.8808     0.030002
enh68681     1  182262000  182263000      4       1  150064       1.7366     0.041233
enh68682     1  182264400  182265400      8       3  150064       1.6746     0.047004
enh68688     1  182317900  182318900      4       2  150064       2.0197     0.021707
enh68692     1  182353100  182354100      1       1  150064       2.2811      0.01127
enh68693     1  182354000  182355000      2       1  150064       1.9755     0.024107
enh68706     1  182631200  182632200      2       1  150064       1.6907     0.045447
enh68707     1  182668400  182669400      5       3  150064       2.8256    0.0023594
enh68709     1  182731100  182732100      2       1  150064       2.0927     0.018189
enh68710     1  182751000  182752000      1       1  150064       3.4569    0.0002732
enh68722     1  182996100  182997100      5       2  150064       1.6532      0.04915
enh68723     1  182998200  182999200      5       2  150064       1.8264     0.033894
enh68746     1  183272100  183273100      2       1  150064       2.0999      0.01787
enh68750     1  183292400  183293400      2       1  150064       2.8237    0.0023739
enh68754     1  183322500  183323500      1       1  150064       2.3222      0.01011
enh68756     1  183338500  183339500      1       1  150064       2.3647     0.009023
enh68758     1  183373300  183374300      3       1  150064       2.3074     0.010516
enh68759     1  183387500  183388500      2       1  150064       1.8321     0.033468
enh68769     1  183486200  183487200      1       1  150064       3.0022      0.00134
enh68772     1  183512400  183513400      2       1  150064       2.7729     0.002778
enh68814     1  183788800  183789800      5       3  150064       1.7888     0.036823
enh68835     1  183885500  183886500      1       1  150064       1.9248      0.02713
enh68837     1  183895300  183896300      2       1  150064       2.3203     0.010163
enh68861     1  184029000  184030000      3       1  150064        1.772     0.038196
enh68862     1  184031800  184032800      3       2  150064        1.769     0.038444
enh68863     1  184037200  184038200      2       1  150064       1.7625      0.03899
enh68867     1  184120600  184121600      1       1  150064       2.2839      0.01119
enh68870     1  184187500  184188500      3       1  150064       3.2144   0.00065364
enh68871     1  184191200  184192200      4       2  150064       2.4655    0.0068409
enh68891     1  184449600  184450600      5       3  150064       2.4434    0.0072758
enh68894     1  184460800  184461800      4       2  150064       2.2105     0.013535
enh68895     1  184463000  184464000      2       1  150064        1.661     0.048356
enh68896     1  184465900  184466900      1       1  150064       2.8417     0.002244
enh68897     1  184472400  184473400      1       1  150064       1.6776      0.04671
enh68899     1  184476400  184477400      1       1  150064       2.4618     0.006913
enh68901     1  184503200  184504200      5       3  150064       2.6296    0.0042748
enh68902     1  184524500  184525500      3       2  150064       2.2174     0.013297
enh68905     1  184543600  184544600      4       2  150064        1.876      0.03033
enh68917     1  184630500  184631500      1       1  150064       2.0644      0.01949
enh68920     1  184638000  184639000      1       1  150064       1.7861      0.03704
enh68921     1  184714600  184715600      4       2  150064       2.0694     0.019256
enh68924     1  184724800  184725800      3       1  150064       2.1648       0.0152
enh68931     1  184950800  184951800      3       1  150064        2.411    0.0079547
enh68935     1  185037200  185038200      1       1  150064        1.771      0.03828
enh68938     1  185127500  185128500      1       1  150064       1.9047      0.02841
enh68963     1  186342200  186343200      1       1  150064        1.751      0.03997
enh68964     1  186345900  186346900      1       1  150064       1.7256      0.04221
enh68983     1  190098600  190099600      3       2  150064       2.1511     0.015735
enh69004     1  193032600  193033600      2       1  150064       2.2957     0.010847
enh69007     1  193071800  193072800      2       1  150064       3.3456   0.00041054
enh69008     1  193074900  193075900      7       3  150064       1.7524     0.039849
enh69010     1  193093100  193094100      3       1  150064       3.1849   0.00072396
enh69011     1  193111400  193112400      2       1  150064       2.3688    0.0089228
enh69013     1  193147200  193148200      3       1  150064       2.9891     0.001399
enh69015     1  193158000  193159000      4       2  150064        1.949     0.025647
enh69022     1  193558300  193559300      4       1  150064       1.7019     0.044389
enh69030     1  196066300  196067300      3       2  150064       2.4068    0.0080454
enh69033     1  196369700  196370700      1       1  150064       2.2115       0.0135
enh69038     1  197072400  197073400      1       1  150064       1.9892      0.02334
enh69045     1  197244200  197245200      2       1  150064       1.9846     0.023597
enh69050     1  197267800  197268800      4       2  150064       1.6803     0.046445
enh69056     1  197329100  197330100      4       2  150064       1.8205     0.034343
enh69058     1  197438700  197439700      1       1  150064       2.7426     0.003048
enh69061     1  197702200  197703200      3       1  150064       2.1119     0.017347
enh69082     1  198171500  198172500      4       2  150064        1.932     0.026681
enh69095     1  198650800  198651800      3       2  150064       2.0517     0.020101
enh69102     1  198806100  198807100      2       1  150064       2.4732    0.0066951
enh69103     1  198810200  198811200      3       1  150064       1.7267      0.04211
enh69104     1  198814200  198815200      2       1  150064       2.8075    0.0024966
enh69111     1  198842700  198843700      2       1  150064       1.8115     0.035033
enh69177     1  200270000  200271000      2       1  150064       1.8872     0.029566
enh69179     1  200289300  200290300      1       1  150064       2.4154     0.007858
enh69180     1  200290300  200291300      2       1  150064        2.627    0.0043067
enh69181     1  200302100  200303100      1       1  150064       2.8441     0.002227
enh69183     1  200322000  200323000      4       1  150064       2.8377    0.0022719
enh69184     1  200334700  200335700      4       1  150064       2.8025    0.0025355
enh69188     1  200361000  200362000      3       1  150064       2.8672    0.0020704
enh69189     1  200367200  200368200      3       2  150064       2.2781     0.011362
enh69194     1  200493900  200494900      5       3  150064       2.0451     0.020421
enh69204     1  200713600  200714600      3       2  150064       1.7804     0.037506
enh69216     1  200771300  200772300      1       1  150064       2.3823     0.008602
enh69217     1  200774200  200775200      2       1  150064       2.2644     0.011775
enh69223     1  200799100  200800100      3       2  150064       1.6987     0.044691
enh69229     1  200928700  200929700      7       3  150064       3.9241   4.3522e-05
enh69231     1  200941000  200942000      8       3  150064       1.9368     0.026382
enh69233     1  200950700  200951700      3       2  150064       4.5685   2.4565e-06
enh69237     1  200982700  200983700      3       2  150064       3.1954   0.00069808
enh69238     1  200987000  200988000      1       1  150064       2.1717      0.01494
enh69239     1  200988600  200989600      2       1  150064       3.5022   0.00023074
enh69240     1  200995500  200996500      1       1  150064       2.3237      0.01007
enh69241     1  201005300  201006300      5       2  150064       3.5667   0.00018074
enh69242     1  201007700  201008700      3       2  150064       3.0747    0.0010535
enh69243     1  201011200  201012200      4       2  150064       2.8959    0.0018905
enh69244     1  201020700  201021700      3       2  150064       3.0179    0.0012727
enh69245     1  201023000  201024000      5       1  150064       2.9686    0.0014956
enh69247     1  201031400  201032400      2       1  150064       1.7039     0.044198
enh69251     1  201084100  201085100      2       1  150064       1.9144     0.027783
enh69253     1  201094400  201095400      1       1  150064        1.821       0.0343
enh69254     1  201106600  201107600      2       1  150064       1.7983     0.036062
enh69268     1  201353200  201354200      6       3  150064       2.9962     0.001367
enh69283     1  201468400  201469400      1       1  150064       1.8734      0.03051
enh69299     1  201532300  201533300      1       1  150064       1.7729      0.03812
enh69358     1  201743200  201744200      3       1  150064       1.9685     0.024507
enh69365     1  201776500  201777500      2       1  150064       1.6633      0.04813
enh69371     1  201815500  201816500      1       1  150064       1.6684      0.04762
enh69372     1  201818600  201819600      1       1  150064       1.6978      0.04477
enh69374     1  201844900  201845900      2       1  150064       1.6456     0.049919
enh69380     1  201869100  201870100      1       1  150064        1.818      0.03453
enh69381     1  201873200  201874200      2       1  150064        1.955     0.025293
enh69405     1  202111000  202112000      6       2  150064       2.0488     0.020239
enh69454     1  202587400  202588400      1       1  150064       1.7735      0.03807
enh69459     1  202688600  202689600      4       2  150064       1.9076     0.028221
enh69483     1  203015900  203016900      2       1  150064       1.9891     0.023343
enh69489     1  203059000  203060000      1       1  150064        1.863      0.03123
enh69491     1  203093900  203094900      2       1  150064       2.4548    0.0070479
enh69493     1  203101700  203102700      7       4  150064       1.6595     0.048506
enh69516     1  203232400  203233400      1       1  150064       1.8487      0.03225
enh69536     1  203323000  203324000      2       1  150064        1.962     0.024882
enh69537     1  203328000  203329000      4       1  150064       1.8237     0.034098
enh69567     1  203593300  203594300      3       1  150064       1.6829     0.046193
enh69584     1  203651300  203652300      6       1  150064       1.7335     0.041505
enh69607     1  204010300  204011300      3       2  150064       2.0032     0.022576
enh69610     1  204046400  204047400      3       2  150064       3.0689    0.0010741
enh69611     1  204049100  204050100      5       2  150064       1.9911     0.023237
enh69612     1  204052100  204053100      4       2  150064        2.647      0.00406
enh69617     1  204062800  204063800      4       2  150064       1.7051     0.044087
enh69619     1  204069300  204070300      5       2  150064       3.2139    0.0006548
enh69621     1  204076600  204077600      2       1  150064       2.4232    0.0076912
enh69622     1  204078000  204079000      1       1  150064       1.9543      0.02533
enh69639     1  204221300  204222300      2       1  150064        2.368     0.008942
enh69640     1  204225500  204226500      1       1  150064       2.1865      0.01439
enh69641     1  204234000  204235000      1       1  150064       1.6502      0.04945
enh69642     1  204241600  204242600      4       2  150064       1.7027     0.044308
enh69675     1  204407100  204408100      1       1  150064       2.0255      0.02141
enh69677     1  204411400  204412400      1       1  150064       2.1158      0.01718
enh69678     1  204415500  204416500      2       1  150064       1.9149     0.027755
enh69679     1  204419100  204420100      3       1  150064       1.7121     0.043436
enh69680     1  204421900  204422900      4       1  150064       1.9812     0.023783
enh69681     1  204425100  204426100      4       1  150064       2.0074     0.022352
enh69684     1  204435900  204436900      3       1  150064       1.7244     0.042321
enh69689     1  204456800  204457800      3       1  150064       2.9493    0.0015923
enh69690     1  204464400  204465400      3       2  150064       2.2606     0.011893
enh69694     1  204489700  204490700      2       1  150064       2.1818     0.014561
enh69696     1  204537600  204538600      4       2  150064        1.814      0.03484
enh69699     1  204553200  204554200      2       1  150064        2.446    0.0072218
enh69700     1  204586500  204587500      4       1  150064       2.5611    0.0052167
enh69702     1  204593100  204594100      1       1  150064       3.3053    0.0004743
enh69703     1  204606800  204607800      7       3  150064       2.4211    0.0077358
enh69711     1  204640900  204641900      1       1  150064       2.9254      0.00172
enh69735     1  204828000  204829000      2       1  150064       2.8377    0.0022718
enh69748     1  204903900  204904900      4       2  150064       1.8297     0.033649
enh69749     1  204908300  204909300      3       1  150064         1.69     0.045519
enh69754     1  204940000  204941000      2       1  150064        2.686    0.0036155
enh69757     1  204955500  204956500      2       1  150064       2.0282     0.021269
enh69760     1  204972700  204973700      3       1  150064       2.0349     0.020932
enh69761     1  204977600  204978600     11       4  150064       3.4063   0.00032922
enh69762     1  204979900  204980900      2       1  150064       2.4975    0.0062537
enh69765     1  205001400  205002400      2       1  150064       2.2162      0.01334
enh69769     1  205016900  205017900      5       2  150064       1.9837     0.023647
enh69771     1  205023300  205024300      4       2  150064       3.5508   0.00019203
enh69772     1  205027900  205028900      2       1  150064       3.5219   0.00021422
enh69773     1  205031400  205032400      2       1  150064       3.8746   5.3408e-05
enh69774     1  205034500  205035500      4       2  150064        4.072   2.3301e-05
enh69776     1  205040400  205041400      5       2  150064       3.2996   0.00048416
enh69777     1  205042000  205043000      5       2  150064       3.7388   9.2463e-05
enh69778     1  205042400  205043400      5       3  150064       4.1755   1.4867e-05
enh69779     1  205045300  205046300      2       1  150064       1.7613     0.039091
enh69780     1  205048100  205049100      3       1  150064       4.1689   1.5301e-05
enh69782     1  205077700  205078700      4       2  150064       3.9104   4.6073e-05
enh69783     1  205088200  205089200      1       1  150064         1.98      0.02385
enh69784     1  205110500  205111500      4       2  150064       3.4959   0.00023627
enh69786     1  205144400  205145400      1       1  150064       4.3031    8.423e-06
enh69787     1  205148600  205149600      3       2  150064       3.2741   0.00053006
enh69788     1  205152300  205153300      3       1  150064       4.1702   1.5218e-05
enh69789     1  205157400  205158400      4       2  150064       3.9749   3.5203e-05
enh69790     1  205159500  205160500      2       1  150064       3.2263   0.00062699
enh69792     1  205162600  205163600      2       1  150064        3.888   5.0528e-05
enh69793     1  205164500  205165500      5       2  150064       4.3654   6.3436e-06
enh69794     1  205168300  205169300      3       1  150064       4.0127   3.0014e-05
enh69796     1  205173200  205174200      2       1  150064       4.3115   8.1069e-06
enh69798     1  205181200  205182200      2       1  150064       3.1831   0.00072844
enh69801     1  205198600  205199600      6       3  150064       2.8526    0.0021679
enh69802     1  205204300  205205300      4       2  150064         2.54    0.0055425
enh69804     1  205214700  205215700      3       2  150064       2.6335    0.0042253
enh69806     1  205219100  205220100      1       1  150064       2.5849      0.00487
enh69807     1  205219900  205220900      5       2  150064       3.0256    0.0012407
enh69808     1  205226800  205227800      2       1  150064       2.1628      0.01528
enh69809     1  205233800  205234800      3       2  150064       2.2537     0.012106
enh69810     1  205237600  205238600      2       1  150064       1.6465     0.049831
enh69813     1  205263100  205264100      3       2  150064       2.0907      0.01828
enh69818     1  205285500  205286500      3       1  150064        1.854     0.031872
enh69826     1  205326000  205327000      1       1  150064       2.3607      0.00912
enh69835     1  205365700  205366700      5       2  150064       1.6677     0.047684
enh69839     1  205463900  205464900      3       2  150064         2.08     0.018763
enh69853     1  205551400  205552400      4       2  150064       1.6664     0.047813
enh69856     1  205562600  205563600      3       1  150064       1.8995     0.028752
enh69858     1  205567900  205568900      9       3  150064       2.4451    0.0072407
enh69875     1  205649900  205650900      2       1  150064       2.2197     0.013221
enh69876     1  205662200  205663200      3       1  150064       2.0239     0.021491
enh69893     1  205761200  205762200      4       2  150064        2.162     0.015311
enh69895     1  205774500  205775500      3       1  150064       1.7156     0.043116
enh69921     1  206589100  206590100      2       1  150064       1.6656     0.047892
enh69940     1  206723600  206724600      2       1  150064       1.7483     0.040203
enh69983     1  207219400  207220400      2       1  150064       3.2002   0.00068663
enh69985     1  207225000  207226000      2       1  150064       2.7994    0.0025596
enh69990     1  207238000  207239000      1       1  150064       2.4979     0.006247
enh69991     1  207239200  207240200      2       1  150064       2.7143    0.0033206
enh69993     1  207243200  207244200      1       1  150064        2.312      0.01039
enh69995     1  207250700  207251700      1       1  150064        2.859     0.002125
enh70020     1  207923600  207924600      2       1  150064       3.7753   7.9905e-05
enh70021     1  207928300  207929300      1       1  150064       3.3754    0.0003685
enh70022     1  207965400  207966400      3       2  150064       3.7735   8.0472e-05
enh70023     1  207967500  207968500      2       1  150064       3.2423   0.00059281
enh70024     1  207971200  207972200      3       2  150064       3.8717   5.4031e-05
enh70026     1  207976900  207977900      3       1  150064       3.7054   0.00010552
enh70029     1  207991200  207992200      2       1  150064       3.2939   0.00049399
enh70031     1  208008100  208009100      3       2  150064       1.7097     0.043665
enh70032     1  208010600  208011600      4       2  150064       2.7929    0.0026119
enh70034     1  208013200  208014200      2       1  150064       3.8955   4.8994e-05
enh70035     1  208017100  208018100      7       3  150064       5.1324     1.43e-07
enh70036     1  208024100  208025100      2       1  150064       2.2614     0.011866
enh70037     1  208027800  208028800      3       2  150064       2.7525    0.0029569
enh70038     1  208030700  208031700      5       2  150064       4.1601   1.5908e-05
enh70039     1  208033800  208034800      3       2  150064       3.0147     0.001286
enh70040     1  208035200  208036200      6       3  150064       3.7508   8.8118e-05
enh70041     1  208036200  208037200      5       2  150064       3.2962   0.00049004
enh70044     1  208048600  208049600      2       1  150064       2.5735    0.0050343
enh70045     1  208056400  208057400      1       1  150064       2.4167     0.007831
enh70046     1  208057900  208058900      5       2  150064       2.1935     0.014137
enh70072     1  208262600  208263600      4       2  150064       2.7157    0.0033072
enh70073     1  208266900  208267900      3       2  150064       2.4617    0.0069144
enh70075     1  208278400  208279400      4       1  150064       2.3049     0.010587
enh70076     1  208286000  208287000      4       2  150064       2.3762    0.0087462
enh70077     1  208293300  208294300      5       2  150064       2.2735     0.011499
enh70078     1  208300900  208301900     10       2  150064       3.0871    0.0010106
enh70079     1  208303000  208304000      3       1  150064       2.8442    0.0022263
enh70080     1  208304800  208305800      4       2  150064       2.4882    0.0064191
enh70087     1  208337900  208338900      5       2  150064       1.8915      0.02928
enh70101     1  208386600  208387600      2       1  150064       2.0546     0.019961
enh70103     1  208393500  208394500      4       2  150064       2.6844    0.0036333
enh70107     1  208406300  208407300      6       2  150064       2.1683     0.015067
enh70136     1  209768700  209769700      6       2  150064       2.3326    0.0098356
enh70142     1  209799600  209800600      4       2  150064       1.7928     0.036499
enh70182     1  210166200  210167200      3       1  150064       1.7656     0.038731
enh70185     1  210409200  210410200      1       1  150064       2.4304     0.007541
enh70220     1  210793800  210794800      3       2  150064       1.6874     0.045761
enh70272     1  211209900  211210900      2       1  150064       1.9052     0.028377
enh70278     1  211301700  211302700      7       3  150064       2.4087    0.0080038
enh70283     1  211444900  211445900      3       2  150064       2.1764     0.014762
enh70294     1  211556800  211557800      4       2  150064       2.1653     0.015181
enh70301     1  211715300  211716300      1       1  150064       1.8722      0.03059
enh70304     1  211747900  211748900      2       1  150064       1.9267     0.027006
enh70337     1  211962400  211963400      4       2  150064       1.8609     0.031381
enh70379     1  212429000  212430000      6       2  150064       2.3535    0.0092989
enh70385     1  212474500  212475500      2       1  150064       1.8451     0.032513
enh70386     1  212483400  212484400      1       1  150064       2.2238      0.01308
enh70393     1  212589600  212590600      1       1  150064       1.8707      0.03069
enh70395     1  212604200  212605200      2       1  150064       1.7314      0.04169
enh70427     1  212785600  212786600      3       2  150064       2.1066     0.017577
enh70489     1  214078300  214079300      1       1  150064       2.6749     0.003738
enh70516     1  214492200  214493200      3       2  150064       2.9578     0.001549
enh70519     1  214510500  214511500      3       2  150064        2.452    0.0071034
enh70536     1  214687700  214688700      1       1  150064       2.3582     0.009182
enh70538     1  214721100  214722100      1       1  150064       2.3529     0.009314
enh70540     1  214741200  214742200      2       1  150064       1.7698     0.038378
enh70577     1  217117600  217118600      3       2  150064       2.1001     0.017862
enh70578     1  217119200  217120200      3       1  150064       2.0565     0.019868
enh70597     1  217801700  217802700      2       1  150064       2.0531      0.02003
enh70620     1  218632800  218633800      2       1  150064       2.0383     0.020761
enh70665     1  220217500  220218500      2       1  150064       2.0112     0.022151
enh70668     1  220268500  220269500      3       2  150064       1.6464     0.049836
enh70674     1  220392300  220393300      2       1  150064       2.3684    0.0089325
enh70681     1  220442100  220443100      2       1  150064       1.7508      0.03999
enh70683     1  220447300  220448300      2       1  150064       1.6588     0.048577
enh70700     1  220905500  220906500      1       1  150064        1.955      0.02529
enh70702     1  220924000  220925000      1       1  150064       2.1008      0.01783
enh70713     1  221456900  221457900      4       2  150064          2.4    0.0081972
enh70716     1  221510000  221511000      2       1  150064       1.6949      0.04505
enh70742     1  221916800  221917800      5       2  150064       3.1988   0.00068992
enh70759     1  222627600  222628600      2       1  150064       2.7827    0.0026954
enh70760     1  222628400  222629400      3       1  150064       2.8637    0.0020939
enh70763     1  222763800  222764800      2       1  150064       1.9374     0.026347
enh70765     1  222792800  222793800      3       1  150064       1.7014     0.044431
enh70766     1  222818600  222819600      1       1  150064       2.1321       0.0165
enh70767     1  222828200  222829200      3       2  150064       2.1824     0.014538
enh70772     1  222943900  222944900      3       1  150064       2.0275     0.021306
enh70773     1  222945700  222946700      4       1  150064       2.4529     0.007086
enh70808     1  223840300  223841300      6       2  150064       2.2187     0.013252
enh70812     1  223898600  223899600      7       2  150064       3.8684   5.4769e-05
enh70813     1  223903100  223904100      4       2  150064       2.8247    0.0023662
enh70814     1  223904400  223905400      3       1  150064       2.3498     0.009392
enh70815     1  223908500  223909500      6       2  150064       3.0468    0.0011563
enh70816     1  223913100  223914100      1       1  150064       2.8498     0.002187
enh70817     1  223914800  223915800      1       1  150064       2.6463     0.004069
enh70820     1  223921900  223922900      2       1  150064       2.9336    0.0016751
enh70821     1  223923600  223924600      2       1  150064       3.3102   0.00046619
enh70823     1  223926600  223927600      1       1  150064       1.6616       0.0483
enh70824     1  223929200  223930200      2       1  150064       1.6798     0.046502
enh70825     1  223930400  223931400     11       2  150064       1.6715     0.047308
enh70827     1  223936300  223937300      1       1  150064       1.9783      0.02395
enh70828     1  223942700  223943700      1       1  150064       2.7558     0.002927
enh70830     1  223948000  223949000      4       2  150064       2.9839    0.0014231
enh70833     1  223959000  223960000      4       2  150064       3.7196   9.9754e-05
enh70834     1  223963100  223964100      1       1  150064       3.5405    0.0001997
enh70835     1  223964600  223965600      5       2  150064       2.9739    0.0014704
enh70836     1  223967800  223968800      1       1  150064       3.5356    0.0002034
enh70837     1  223969400  223970400      4       2  150064       3.6569   0.00012762
enh70838     1  223971000  223972000      2       1  150064       2.9954    0.0013704
enh70841     1  223979600  223980600      2       1  150064       3.0106    0.0013035
enh70847     1  223990700  223991700      4       1  150064       3.5246   0.00021208
enh70848     1  223993700  223994700      3       2  150064       2.5957    0.0047199
enh70851     1  224007200  224008200      2       1  150064       3.1117   0.00093001
enh70852     1  224008300  224009300      2       1  150064       1.7727      0.03814
enh70854     1  224014700  224015700      1       1  150064       3.5115    0.0002228
enh70855     1  224019600  224020600      3       2  150064       3.8655   5.5423e-05
enh70856     1  224021300  224022300      6       2  150064       2.6392    0.0041545
enh70858     1  224028000  224029000      2       1  150064       1.8336     0.033354
enh70859     1  224028900  224029900      1       1  150064       3.7148    0.0001017
enh70860     1  224030200  224031200      1       1  150064       3.5734    0.0001762
enh70880     1  224546600  224547600      4       2  150064        2.912    0.0017959
enh70881     1  224566500  224567500      2       1  150064       2.4161    0.0078444
enh70883     1  224615000  224616000      1       1  150064       2.2869       0.0111
enh70884     1  224617300  224618300      3       2  150064       2.1806     0.014606
enh70886     1  224643700  224644700      5       2  150064        2.544    0.0054798
enh70887     1  224646100  224647100      1       1  150064       2.6379     0.004171
enh70889     1  224690000  224691000      3       2  150064         2.69    0.0035731
enh70971     1  225868600  225869600      2       1  150064       2.0439     0.020483
enh70973     1  225933100  225934100      3       2  150064       1.7451     0.040481
enh70974     1  225934800  225935800      4       2  150064       1.8791     0.030115
enh70986     1  226012300  226013300      8       3  150064       1.8555     0.031762
enh70992     1  226054800  226055800      1       1  150064        2.326      0.01001
enh71007     1  226184900  226185900      2       1  150064       1.8909     0.029316
enh71014     1  226254400  226255400      2       1  150064       2.7206    0.0032585
enh71015     1  226269800  226270800      2       1  150064       2.3561    0.0092342
enh71021     1  226310200  226311200      1       1  150064       2.5982     0.004686
enh71024     1  226322500  226323500      1       1  150064       2.6331     0.004231
enh71036     1  226595900  226596900      6       2  150064       1.9752      0.02412
enh71041     1  226681500  226682500      2       1  150064       1.7204      0.04268
enh71048     1  226755800  226756800      6       2  150064       2.0713     0.019166
enh71052     1  226789900  226790900      6       3  150064       4.4887   3.5831e-06
enh71058     1  226827600  226828600      4       2  150064       2.0122     0.022102
enh71060     1  226846100  226847100      3       2  150064       2.4745    0.0066706
enh71061     1  226851500  226852500      2       1  150064        1.695     0.045036
enh71067     1  226895100  226896100      2       1  150064       2.8475    0.0022033
enh71072     1  226910200  226911200      4       2  150064       1.9897     0.023313
enh71074     1  226915200  226916200      3       2  150064       2.0848     0.018542
enh71075     1  226917800  226918800      1       1  150064       2.6623     0.003881
enh71076     1  226919500  226920500      4       2  150064        2.983    0.0014273
enh71089     1  227069900  227070900      2       1  150064       2.4803    0.0065635
enh71091     1  227073600  227074600      3       2  150064       2.4116    0.0079421
enh71109     1  227340800  227341800      4       2  150064         1.71     0.043629
enh71149     1  227517900  227518900      4       2  150064       2.9753    0.0014634
enh71150     1  227531700  227532700      5       2  150064       1.8518     0.032026
enh71152     1  227544600  227545600      5       2  150064        2.537    0.0055896
enh71153     1  227547400  227548400      5       2  150064       2.2031     0.013794
enh71199     1  228276500  228277500      3       2  150064       1.6878     0.045726
enh71210     1  228347800  228348800      1       1  150064       1.6711      0.04735
enh71237     1  228869700  228870700      2       1  150064       1.8273     0.033824
enh71267     1  229089100  229090100      8       3  150064       2.2478     0.012295
enh71281     1  229163000  229164000      1       1  150064       1.8157      0.03471
enh71379     1  230122000  230123000      2       1  150064       1.7232     0.042424
enh71392     1  230220600  230221600      2       1  150064       1.8316     0.033502
enh71393     1  230222100  230223100      1       1  150064       2.1121      0.01734
enh71394     1  230237300  230238300      5       2  150064       3.6421   0.00013521
enh71395     1  230238700  230239700      4       1  150064       3.4778   0.00025282
enh71396     1  230241500  230242500      4       2  150064       3.0584    0.0011127
enh71397     1  230243200  230244200      5       3  150064       3.2921    0.0004972
enh71398     1  230246200  230247200      5       2  150064       3.2958    0.0004907
enh71399     1  230249800  230250800      3       1  150064       3.5765   0.00017411
enh71400     1  230251000  230252000      3       1  150064       4.2486   1.0756e-05
enh71403     1  230263800  230264800      9       4  150064       3.4892   0.00024222
enh71406     1  230271300  230272300      8       3  150064       1.7179     0.042903
enh71407     1  230273200  230274200      6       3  150064       2.7839    0.0026857
enh71408     1  230275000  230276000      7       3  150064        3.821   6.6448e-05
enh71409     1  230276300  230277300      5       3  150064       2.5174    0.0059112
enh71417     1  230301000  230302000      5       2  150064       1.7598     0.039222
enh71424     1  230311100  230312100      5       2  150064       2.1913     0.014214
enh71425     1  230313200  230314200      4       1  150064       1.9108     0.028015
enh71426     1  230318000  230319000      3       2  150064        2.167     0.015119
enh71427     1  230321800  230322800      5       2  150064       1.7516     0.039924
enh71428     1  230325900  230326900      2       1  150064       1.9928     0.023144
enh71429     1  230328600  230329600      4       2  150064       1.6655     0.047909
enh71448     1  230406200  230407200      2       1  150064       2.0144     0.021985
enh71463     1  230496700  230497700      5       1  150064       1.7723     0.038172
enh71467     1  230517000  230518000      4       2  150064       1.6873     0.045776
enh71510     1  230844000  230845000      7       2  150064       1.9355     0.026465
enh71563     1  231310400  231311400      3       2  150064       1.9005     0.028685
enh71599     1  231559000  231560000      2       1  150064       2.0492     0.020222
enh71608     1  231682100  231683100      1       1  150064       1.9496      0.02561
enh71658     1  232571300  232572300      6       3  150064       2.2176     0.013292
enh71659     1  232573600  232574600      3       1  150064       2.5378    0.0055771
enh71660     1  232582800  232583800      3       1  150064       2.8058    0.0025096
enh71661     1  232585800  232586800      1       1  150064       2.9876     0.001406
enh71663     1  232607800  232608800      6       1  150064       2.4891    0.0064042
enh71664     1  232608600  232609600      2       1  150064       1.9085     0.028161
enh71722     1  233426300  233427300      3       1  150064       1.6804     0.046444
enh71728     1  233645000  233646000      4       2  150064       2.2662     0.011718
enh71729     1  233654000  233655000      2       1  150064       2.8497    0.0021883
enh71730     1  233656100  233657100      5       2  150064       1.9912     0.023228
enh71750     1  233807900  233808900      4       2  150064       1.9693     0.024459
enh71758     1  233926200  233927200      3       2  150064       1.6839     0.046102
enh71765     1  234238000  234239000      3       1  150064       1.8301     0.033619
enh71773     1  234398100  234399100      4       2  150064       1.8647      0.03111
enh71777     1  234416700  234417700      3       2  150064       1.8473     0.032353
enh71784     1  234461500  234462500      4       2  150064       2.0248     0.021445
enh71791     1  234610900  234611900     12       3  150064       2.2985     0.010767
enh71794     1  234620600  234621600      5       2  150064       1.7944     0.036371
enh71795     1  234622500  234623500      4       2  150064       1.7362     0.041268
enh71796     1  234630700  234631700      6       2  150064       1.6752     0.046947
enh71797     1  234634000  234635000      7       2  150064       2.8238    0.0023726
enh71798     1  234636100  234637100      3       2  150064       1.8352     0.033238
enh71800     1  234651000  234652000      2       1  150064       2.7282    0.0031841
enh71801     1  234652900  234653900      7       2  150064       2.9419    0.0016313
enh71803     1  234656700  234657700      3       2  150064       2.1535     0.015639
enh71812     1  234697900  234698900      2       1  150064       1.9754     0.024111
enh71814     1  234706000  234707000      5       2  150064       3.0113    0.0013005
enh71815     1  234707200  234708200      2       1  150064        3.019    0.0012679
enh71839     1  234895700  234896700      3       2  150064       1.7982     0.036074
enh71997     1  236665600  236666600      1       1  150064       1.7372      0.04118
enh72009     1  236879300  236880300      6       2  150064       1.7152     0.043159
enh72018     1  237142800  237143800      1       1  150064       1.9998      0.02276
enh72041     1  237522900  237523900      4       1  150064       1.9204     0.027406
enh72042     1  237575600  237576600      6       3  150064       2.2658     0.011733
enh72047     1  237995800  237996800      2       1  150064       1.7022     0.044356
enh72052     1  238564200  238565200      2       1  150064       1.8819     0.029926
enh72055     1  239154600  239155600      3       2  150064       2.1131     0.017295
enh72056     1  239275400  239276400      3       2  150064       2.5974    0.0046971
enh72057     1  239289100  239290100      7       3  150064       2.7511    0.0029694
enh72073     1  240190200  240191200      5       2  150064       1.6725     0.047213
enh72087     1  240310600  240311600      5       1  150064       2.1452     0.015967
enh72088     1  240315700  240316700      4       2  150064       1.7757     0.037895
enh72092     1  240350100  240351100      6       2  150064       2.4938    0.0063188
enh72094     1  240356600  240357600      4       2  150064       3.3749   0.00036917
enh72095     1  240382100  240383100      2       1  150064       2.6388    0.0041598
enh72101     1  241002800  241003800      5       2  150064       2.7742    0.0027667
enh72102     1  241007000  241008000      7       1  150064       2.1893     0.014289
enh72103     1  241197400  241198400      2       1  150064       1.8381     0.033027
enh72104     1  241214900  241215900      4       2  150064       2.0359      0.02088
enh72105     1  241237400  241238400      1       1  150064       2.4299     0.007552
enh72112     1  241392200  241393200      2       1  150064       1.9483      0.02569
enh72131     1  241790900  241791900      5       2  150064       2.6692    0.0038018
enh72180     1  243368200  243369200      1       1  150064       3.2555    0.0005659
enh72183     1  243381100  243382100      1       1  150064       3.8197    6.681e-05
enh72185     1  243388000  243389000      2       1  150064       3.5683   0.00017965
enh72186     1  243397800  243398800      1       1  150064        2.666     0.003838
enh72188     1  243404800  243405800      2       1  150064        2.784    0.0026849
enh72189     1  243407300  243408300      1       1  150064       3.8631    5.598e-05
enh72190     1  243410000  243411000      2       1  150064       2.6922    0.0035494
enh72191     1  243411400  243412400      2       1  150064       3.4903   0.00024122
enh72192     1  243413600  243414600      2       1  150064       3.7783   7.8938e-05
enh72193     1  243420500  243421500      2       1  150064       4.0095   3.0424e-05
enh72196     1  243431100  243432100      1       1  150064       4.8918    4.997e-07
enh72197     1  243433500  243434500      1       1  150064       4.9018    4.748e-07
enh72198     1  243447600  243448600      3       2  150064       2.8128    0.0024559
enh72199     1  243450300  243451300      1       1  150064       4.8728    5.502e-07
enh72204     1  243486500  243487500      2       1  150064       1.7109     0.043553
enh72208     1  243518100  243519100      2       1  150064       3.4178    0.0003157
enh72212     1  243554200  243555200      1       1  150064       5.7522    4.404e-09
enh72214     1  243558000  243559000      2       1  150064       1.9029     0.028525
enh72222     1  243603500  243604500      2       1  150064       2.6914    0.0035571
enh72227     1  243616200  243617200      4       2  150064       4.4557   4.1804e-06
enh72231     1  243630100  243631100      1       1  150064       1.7293      0.04188
enh72235     1  243640600  243641600      3       1  150064       4.5811   2.3125e-06
enh72236     1  243644700  243645700      2       1  150064       4.1066   2.0075e-05
enh72237     1  243646700  243647700      3       1  150064       3.6675   0.00012246
enh72238     1  243652600  243653600      1       1  150064        3.928    4.283e-05
enh72241     1  243659800  243660800      1       1  150064       2.4736     0.006688
enh72242     1  243664000  243665000      4       2  150064       5.2183   9.0264e-08
enh72245     1  243722600  243723600      3       2  150064       3.9487   3.9293e-05
enh72246     1  243731600  243732600      3       1  150064       4.6278   1.8479e-06
enh72248     1  243789000  243790000      2       1  150064       4.5493   2.6912e-06
enh72249     1  243790400  243791400      2       1  150064       4.1044   2.0266e-05
enh72250     1  243791500  243792500      1       1  150064        3.651    0.0001306
enh72254     1  243871500  243872500      2       1  150064       3.0764    0.0010476
enh72255     1  243875100  243876100      2       1  150064       4.3002   8.5327e-06
enh72256     1  243877400  243878400      1       1  150064       2.1802      0.01462
enh72258     1  243881000  243882000      1       1  150064       2.4984     0.006237
enh72261     1  243886600  243887600      2       1  150064       2.5088    0.0060569
enh72264     1  243894800  243895800      1       1  150064       3.8931    4.948e-05
enh72265     1  243897200  243898200      1       1  150064       4.7869     8.47e-07
enh72266     1  243901300  243902300      1       1  150064       2.1589      0.01543
enh72268     1  243908500  243909500      2       1  150064       4.6109   2.0044e-06
enh72269     1  243910800  243911800      1       1  150064       4.7414    1.061e-06
enh72270     1  243914300  243915300      2       1  150064        3.559   0.00018614
enh72273     1  243930000  243931000      3       2  150064       3.2508   0.00057541
enh72274     1  243946000  243947000      3       1  150064       4.5019   3.3667e-06
enh72275     1  243947000  243948000      1       1  150064       2.9342     0.001672
enh72278     1  243954400  243955400      4       2  150064        3.657   0.00012762
enh72279     1  243956400  243957400      3       2  150064       3.4607   0.00026938
enh72280     1  243957800  243958800      1       1  150064       3.3098    0.0004668
enh72281     1  243963000  243964000      2       1  150064       4.3661    6.323e-06
enh72282     1  243966700  243967700      2       1  150064       4.3381   7.1872e-06
enh72284     1  243990300  243991300      3       1  150064       4.3839   5.8276e-06
enh72285     1  243994000  243995000      1       1  150064       4.6335    1.798e-06
enh72288     1  244008800  244009800      1       1  150064         3.42    0.0003131
enh72289     1  244010300  244011300      1       1  150064        4.007    3.075e-05
enh72290     1  244014600  244015600      1       1  150064       3.3251     0.000442
enh72291     1  244065900  244066900      1       1  150064        3.855    5.787e-05
enh72292     1  244079400  244080400      2       1  150064       2.4985    0.0062356
enh72293     1  244081400  244082400      2       1  150064       2.8917    0.0019159
enh72294     1  244087600  244088600      1       1  150064       4.2458    1.089e-05
enh72295     1  244093900  244094900      1       1  150064       2.6135     0.004481
enh72315     1  244251100  244252100      4       2  150064       2.0724     0.019114
enh72316     1  244255700  244256700      5       2  150064       1.7725     0.038157
enh72324     1  244375600  244376600      3       2  150064       2.1621     0.015305
enh72325     1  244377100  244378100      8       3  150064       2.3082     0.010495
enh72337     1  244525300  244526300      4       2  150064        1.823      0.03415
enh72348     1  244602400  244603400      4       2  150064       2.1017     0.017792
enh72350     1  244607600  244608600      1       1  150064       2.2307      0.01285
enh72357     1  244828700  244829700      6       2  150064       2.0592     0.019736
enh72360     1  244841800  244842800      5       3  150064       2.8518    0.0021736
enh72384     1  245534100  245535100      3       1  150064       1.9775     0.023995
enh72394     1  245762100  245763100      8       2  150064       2.5045    0.0061312
enh72406     1  246362300  246363300      6       2  150064        2.091     0.018266
enh72407     1  246378300  246379300     12       2  150064       2.2565     0.012019
enh72408     1  246428600  246429600      9       4  150064       2.9828    0.0014282
enh72409     1  246437600  246438600      4       1  150064       1.7361      0.04127
enh72410     1  246447000  246448000      3       2  150064       2.4047    0.0080937
enh72424     1  246747900  246748900      1       1  150064       2.0615      0.01963
enh72426     1  246771900  246772900      2       1  150064       2.2501      0.01222
enh72427     1  246773900  246774900      3       2  150064       1.8071     0.035373
enh72428     1  246776100  246777100      5       2  150064       2.0101     0.022209
enh72430     1  246785200  246786200      6       3  150064       2.3598    0.0091428
enh72441     1  246854200  246855200      1       1  150064       2.0319      0.02108
enh72442     1  246859700  246860700      2       1  150064       2.1614     0.015334
enh72443     1  246861600  246862600      6       3  150064        1.869     0.030814
enh72452     1  247000800  247001800      1       1  150064       1.6903      0.04549
enh72466     1  247265400  247266400      1       1  150064       2.0738      0.01905
enh72501     1  249134900  249135900      2       1  150064       1.8202     0.034368
enh72502     1  249136500  249137500      1       1  150064       2.2483      0.01228
enh81778     2    1005800    1006800      2       1  150064       2.2477     0.012297
enh81800     2    1732600    1733600      7       2  150064       2.2354     0.012696
enh81801     2    1734700    1735700      6       3  150064       2.0286     0.021248
enh81802     2    1745600    1746600      8       3  150064       2.2383       0.0126
enh81860     2    2315600    2316600      7       3  150064       3.9109   4.5974e-05
enh81862     2    2330300    2331300      4       2  150064       2.6393    0.0041538
enh81863     2    2336000    2337000      1       1  150064       3.3525    0.0004004
enh81864     2    2336600    2337600      4       2  150064       2.9474    0.0016022
enh81868     2    2527500    2528500      7       2  150064       2.4396    0.0073509
enh81893     2    2842400    2843400      7       3  150064       1.8802     0.030041
enh81905     2    3146800    3147800      2       1  150064       1.9284     0.026903
enh81909     2    3199200    3200200      4       1  150064       1.6747     0.046997
enh81911     2    3203200    3204200      3       1  150064       2.1825     0.014537
enh81912     2    3204100    3205100      6       2  150064       1.6769     0.046783
enh81913     2    3227000    3228000      5       1  150064       2.6104    0.0045212
enh81914     2    3260700    3261700      5       2  150064       1.6683     0.047625
enh81915     2    3264600    3265600      1       1  150064       2.1316      0.01652
enh81916     2    3267600    3268600      2       1  150064       2.4762    0.0066389
enh81919     2    3288200    3289200      5       2  150064       2.8242    0.0023701
enh81920     2    3290100    3291100      8       3  150064       2.6963    0.0035055
enh81921     2    3291600    3292600      6       2  150064       2.2667     0.011705
enh81922     2    3292300    3293300      2       1  150064       2.2594     0.011928
enh81923     2    3293800    3294800      2       1  150064       2.0121     0.022106
enh81924     2    3296600    3297600      3       2  150064       2.6401    0.0041441
enh81926     2    3307300    3308300      4       1  150064       2.7783    0.0027318
enh81962     2    3621700    3622700      1       1  150064       2.0286      0.02125
enh81963     2    3625000    3626000      6       2  150064       1.6795     0.046528
enh81989     2    6104600    6105600      4       2  150064       1.9428     0.026022
enh82009     2    7055400    7056400      2       1  150064       3.4444    0.0002862
enh82011     2    7060500    7061500      7       3  150064       1.9487     0.025663
enh82012     2    7063600    7064600      3       1  150064       2.9754    0.0014629
enh82013     2    7066400    7067400      5       3  150064       2.2311     0.012837
enh82015     2    7071500    7072500      2       1  150064       2.1448     0.015985
enh82047     2    7517800    7518800      1       1  150064       2.0749        0.019
enh82049     2    7571000    7572000      1       1  150064       1.9847      0.02359
enh82097     2    8691000    8692000      3       2  150064       1.9446      0.02591
enh82120     2    9012800    9013800      2       1  150064       2.2586     0.011954
enh82157     2    9330900    9331900      2       1  150064       2.0791     0.018805
enh82161     2    9352400    9353400      6       4  150064       1.7396     0.040964
enh82162     2    9354800    9355800      2       1  150064       3.0313    0.0012177
enh82163     2    9355600    9356600      3       1  150064       2.9002    0.0018646
enh82169     2    9368900    9369900      1       1  150064        3.181    0.0007338
enh82170     2    9372300    9373300      1       1  150064       1.8161      0.03468
enh82171     2    9374500    9375500      1       1  150064       3.1764    0.0007455
enh82172     2    9375700    9376700      3       1  150064       1.7175     0.042942
enh82178     2    9391500    9392500      7       2  150064        3.044    0.0011674
enh82184     2    9404100    9405100      1       1  150064        3.188    0.0007163
enh82185     2    9408400    9409400      4       2  150064       2.3659    0.0089922
enh82186     2    9409200    9410200      4       2  150064       2.6832    0.0036459
enh82230     2    9685500    9686500      3       2  150064       2.0401     0.020668
enh82248     2    9790200    9791200      2       1  150064       2.2059     0.013696
enh82249     2    9793700    9794700      5       3  150064       2.1275      0.01669
enh82276     2   10094000   10095000      8       4  150064       2.0775     0.018877
enh82279     2   10130700   10131700      4       1  150064       1.6644     0.048016
enh82290     2   10259600   10260600      3       2  150064       2.0375     0.020802
enh82349     2   10947700   10948700      9       2  150064       1.8183     0.034506
enh82351     2   10953200   10954200      6       3  150064       2.0708     0.019191
enh82352     2   10954300   10955300      4       2  150064       2.5586    0.0052546
enh82355     2   10977100   10978100      1       1  150064       2.9119     0.001796
enh82359     2   11004500   11005500      6       3  150064       1.7829     0.037303
enh82429     2   11586400   11587400      4       1  150064       1.8761     0.030323
enh82430     2   11595800   11596800      3       1  150064       1.6591     0.048552
enh82432     2   11602800   11603800      3       1  150064       1.7042     0.044168
enh82469     2   11883000   11884000      4       2  150064       2.0733      0.01907
enh82471     2   11888400   11889400      2       1  150064       2.1385     0.016237
enh82472     2   11890400   11891400      3       2  150064       1.7271     0.042078
enh82473     2   11892800   11893800      4       2  150064       1.7322     0.041615
enh82477     2   11904300   11905300      2       1  150064       1.7834      0.03726
enh82479     2   11915200   11916200      2       1  150064       1.6887     0.045636
enh82480     2   11918500   11919500      2       1  150064        1.751      0.03997
enh82482     2   11924700   11925700      2       1  150064       2.6214     0.004379
enh82498     2   12282100   12283100      9       1  150064       2.5248    0.0057889
enh82513     2   12695400   12696400      2       1  150064       1.8598     0.031459
enh82517     2   12782400   12783400      3       2  150064       2.2079     0.013626
enh82525     2   12880900   12881900      3       2  150064       2.0345     0.020951
enh82544     2   15081200   15082200      1       1  150064        1.652      0.04927
enh82552     2   15309800   15310800      5       2  150064       2.4187    0.0077875
enh82555     2   15412800   15413800      3       1  150064       1.9469     0.025775
enh82560     2   15634700   15635700      3       1  150064       1.7243     0.042331
enh82561     2   15654700   15655700      3       1  150064       1.7592     0.039275
enh82563     2   15699000   15700000      4       1  150064       1.8447     0.032539
enh82576     2   15942700   15943700      4       2  150064       2.0187     0.021758
enh82577     2   15943300   15944300      1       1  150064       1.9737      0.02421
enh82633     2   16893900   16894900      4       2  150064       1.8397     0.032909
enh82642     2   17051000   17052000      1       1  150064       2.6159     0.004449
enh82649     2   17817300   17818300      2       1  150064        2.296     0.010839
enh82650     2   17824500   17825500      3       2  150064       1.7718     0.038217
enh82655     2   17932700   17933700      3       1  150064       1.9908     0.023252
enh82656     2   17936500   17937500      1       1  150064       2.1711      0.01496
enh82658     2   17981600   17982600      2       1  150064       2.3354    0.0097612
enh82660     2   17996600   17997600      3       1  150064       2.3427    0.0095728
enh82661     2   18002700   18003700      2       1  150064       1.7553     0.039602
enh82662     2   18063300   18064300      4       2  150064       2.1107       0.0174
enh82663     2   18082200   18083200      2       1  150064       3.5259     0.000211
enh82664     2   18093100   18094100      6       4  150064       2.7728    0.0027791
enh82665     2   18096500   18097500      4       2  150064       2.9331    0.0016782
enh82666     2   18100000   18101000      4       2  150064       1.7179     0.042909
enh82672     2   18285700   18286700      9       2  150064       2.5972    0.0046995
enh82692     2   19314100   19315100      1       1  150064       2.6166     0.004441
enh82693     2   19319600   19320600      4       2  150064       2.5082    0.0060678
enh82716     2   20262000   20263000      4       2  150064       2.4855    0.0064688
enh82723     2   20369400   20370400      6       3  150064       1.8979     0.028855
enh82724     2   20406400   20407400      3       2  150064       2.6101    0.0045264
enh82753     2   20673200   20674200      4       2  150064       1.9695     0.024446
enh82770     2   20765300   20766300      4       2  150064       1.7603     0.039179
enh82771     2   20768100   20769100      7       3  150064       2.3394    0.0096584
enh82772     2   20770800   20771800      6       3  150064       2.5728    0.0050441
enh82773     2   20773500   20774500      4       2  150064       2.9595    0.0015409
enh82774     2   20781200   20782200      6       3  150064       3.0112    0.0013012
enh82775     2   20788700   20789700      2       1  150064       2.3741    0.0087967
enh82780     2   20820500   20821500      4       2  150064       1.8171     0.034602
enh82781     2   20823900   20824900      7       3  150064       1.9925     0.023159
enh82786     2   20842300   20843300      2       1  150064       2.1033     0.017719
enh82801     2   21511500   21512500      3       1  150064       2.1364     0.016322
enh82803     2   21537100   21538100      6       2  150064       1.8925     0.029212
enh82812     2   22112900   22113900      5       2  150064        3.053    0.0011327
enh82815     2   22605400   22606400      3       2  150064       3.8428   6.0826e-05
enh82816     2   22672200   22673200      2       1  150064       3.0763     0.001048
enh82817     2   22673500   22674500      5       2  150064       4.2675   9.8849e-06
enh82819     2   22801400   22802400      3       1  150064       1.7785     0.037657
enh82833     2   23703500   23704500      4       2  150064       1.8388     0.032972
enh82837     2   23727000   23728000      1       1  150064       4.2458    1.089e-05
enh82875     2   23920500   23921500     11       3  150064       1.9402     0.026177
enh82879     2   23980100   23981100      1       1  150064       2.0403      0.02066
enh82882     2   24126800   24127800      4       2  150064       1.8743     0.030442
enh82884     2   24139400   24140400      4       2  150064       2.2374      0.01263
enh82886     2   24151200   24152200      2       1  150064       1.9116     0.027966
enh82887     2   24161500   24162500      1       1  150064       2.2362      0.01267
enh82889     2   24166700   24167700      5       2  150064       2.4833    0.0065081
enh82890     2   24167600   24168600      3       2  150064       1.7523     0.039858
enh82891     2   24184600   24185600      7       3  150064       2.7282     0.003184
enh82903     2   24376000   24377000      8       3  150064       1.7897     0.036749
enh82937     2   24657300   24658300      2       1  150064       2.5822    0.0049087
enh82938     2   24658900   24659900      3       1  150064       2.6048    0.0045969
enh82951     2   24728300   24729300      2       1  150064       2.0495     0.020206
enh82952     2   24728800   24729800      3       2  150064       2.1438     0.016025
enh82968     2   24809200   24810200      1       1  150064       2.3914     0.008392
enh82972     2   24835800   24836800      2       1  150064       1.8495     0.032195
enh82977     2   24881300   24882300      1       1  150064       2.7999     0.002556
enh82984     2   24945000   24946000      3       2  150064       2.4362    0.0074209
enh83031     2   25293200   25294200      2       1  150064       2.1428     0.016063
enh83036     2   25311400   25312400      6       3  150064        1.846     0.032447
enh83038     2   25320800   25321800      2       1  150064       1.9089     0.028136
enh83040     2   25328300   25329300      3       1  150064       3.6525   0.00012984
enh83041     2   25346300   25347300      4       1  150064       3.6785   0.00011729
enh83042     2   25347600   25348600      4       2  150064       4.0273   2.8207e-05
enh83045     2   25384000   25385000      3       1  150064       4.1609   1.5851e-05
enh83046     2   25419600   25420600      1       1  150064       3.3917    0.0003473
enh83047     2   25452100   25453100      3       2  150064       3.3512    0.0004023
enh83052     2   25486100   25487100      2       1  150064       3.4024   0.00033401
enh83053     2   25487500   25488500      5       3  150064       2.1024     0.017758
enh83060     2   25512200   25513200      4       2  150064       2.7444    0.0030312
enh83061     2   25513700   25514700      2       1  150064       2.3426    0.0095756
enh83065     2   25525900   25526900      4       2  150064       2.7383    0.0030879
enh83066     2   25530200   25531200      3       2  150064        2.412    0.0079332
enh83067     2   25534600   25535600      3       2  150064       2.7703    0.0028002
enh83068     2   25539200   25540200      2       1  150064        2.055      0.01994
enh83069     2   25542600   25543600      4       2  150064       1.9663     0.024633
enh83070     2   25546000   25547000      2       1  150064       1.7595     0.039251
enh83071     2   25548300   25549300      3       2  150064       2.0021     0.022638
enh83072     2   25551300   25552300      2       1  150064       2.5484    0.0054113
enh83080     2   25598300   25599300      4       2  150064       3.7367   9.3221e-05
enh83094     2   25750400   25751400      1       1  150064       1.8522        0.032
enh83102     2   25826000   25827000      1       1  150064       2.1906      0.01424
enh83106     2   25877800   25878800      3       2  150064       1.9254     0.027089
enh83113     2   25921600   25922600      3       1  150064       1.9121     0.027931
enh83135     2   26179100   26180100      4       1  150064       1.8652     0.031076
enh83142     2   26197000   26198000      4       1  150064       2.0959     0.018047
enh83145     2   26213700   26214700      2       1  150064       2.3868    0.0084985
enh83146     2   26214500   26215500      4       2  150064       3.7867   7.6332e-05
enh83147     2   26215600   26216600      1       1  150064       2.2247      0.01305
enh83148     2   26220300   26221300      7       3  150064       2.8477    0.0022021
enh83153     2   26254800   26255800      2       1  150064        2.286     0.011128
enh83155     2   26262800   26263800      2       1  150064       2.6277    0.0042987
enh83159     2   26277600   26278600      3       2  150064        1.748     0.040235
enh83166     2   26299800   26300800      1       1  150064       2.9663     0.001507
enh83172     2   26341100   26342100      2       1  150064       1.8579     0.031594
enh83173     2   26343800   26344800      3       1  150064       1.6545     0.049009
enh83183     2   26398200   26399200      5       2  150064       2.2219     0.013146
enh83184     2   26401000   26402000      2       1  150064       2.4287     0.007577
enh83185     2   26402400   26403400      3       1  150064        1.709     0.043728
enh83188     2   26411300   26412300      2       1  150064       1.6462     0.049862
enh83216     2   26929500   26930500      1       1  150064       2.0956      0.01806
enh83222     2   26985900   26986900      2       1  150064       3.1708   0.00076023
enh83223     2   26989500   26990500      3       2  150064       2.4141     0.007887
enh83224     2   26991400   26992400      2       1  150064       3.1258   0.00088647
enh83226     2   26995600   26996600      1       1  150064       3.3202    0.0004497
enh83227     2   26996800   26997800      2       1  150064       3.1335   0.00086353
enh83228     2   27007500   27008500      3       2  150064       2.1143     0.017246
enh83229     2   27030500   27031500      2       1  150064       3.2377   0.00060239
enh83230     2   27065700   27066700      4       2  150064       3.2778   0.00052308
enh83233     2   27080300   27081300      4       1  150064       2.5871    0.0048398
enh83234     2   27082500   27083500      4       1  150064       2.8058    0.0025092
enh83239     2   27103300   27104300      1       1  150064       3.1922     0.000706
enh83242     2   27111400   27112400      2       1  150064       2.8657    0.0020802
enh83246     2   27125900   27126900      2       1  150064       2.4551    0.0070432
enh83247     2   27130800   27131800      2       1  150064       2.9626    0.0015253
enh83248     2   27134200   27135200      1       1  150064       3.0729      0.00106
enh83249     2   27137200   27138200      3       1  150064       2.9711    0.0014835
enh83250     2   27143200   27144200      1       1  150064       3.4185    0.0003148
enh83252     2   27155700   27156700      4       1  150064       3.1323   0.00086736
enh83253     2   27165100   27166100      1       1  150064       2.8733     0.002031
enh83254     2   27169200   27170200      5       2  150064        3.295   0.00049209
enh83255     2   27172500   27173500      4       2  150064       2.9261    0.0017164
enh83256     2   27184100   27185100      2       1  150064       2.4556    0.0070326
enh83258     2   27195500   27196500      1       1  150064       3.3323    0.0004307
enh83259     2   27197600   27198600      1       1  150064       3.3102    0.0004662
enh83260     2   27198900   27199900      3       1  150064       3.2493    0.0005785
enh83262     2   27204000   27205000      1       1  150064       3.2539    0.0005691
enh83263     2   27208000   27209000      1       1  150064       3.2606    0.0005558
enh83265     2   27211200   27212200      1       1  150064       3.2155     0.000651
enh83268     2   27243200   27244200      1       1  150064       3.3071    0.0004713
enh83270     2   27254200   27255200      1       1  150064       3.0193     0.001267
enh83272     2   27291400   27292400      1       1  150064       3.7026    0.0001067
enh83273     2   27297000   27298000      2       1  150064        2.323     0.010089
enh83274     2   27300100   27301100      1       1  150064       2.6139     0.004476
enh83276     2   27307200   27308200      2       1  150064       2.5213    0.0058457
enh83278     2   27314800   27315800      5       1  150064        2.942    0.0016307
enh83283     2   27328700   27329700      1       1  150064       2.0363      0.02086
enh83284     2   27345300   27346300      2       1  150064       2.6162    0.0044459
enh83286     2   27355100   27356100      2       1  150064       2.4193    0.0077762
enh83291     2   27432400   27433400      7       3  150064       2.4129     0.007913
enh83294     2   27441000   27442000      9       3  150064       2.3197      0.01018
enh83295     2   27472600   27473600      1       1  150064       2.2392      0.01257
enh83299     2   27525700   27526700      2       1  150064       2.4601    0.0069449
enh83302     2   27543800   27544800      2       1  150064       1.9898     0.023304
enh83308     2   27594800   27595800      2       1  150064       2.3713    0.0088636
enh83310     2   27604000   27605000      1       1  150064       3.0578     0.001115
enh83312     2   27630300   27631300      1       1  150064       3.1035    0.0009562
enh83317     2   27711100   27712100      5       2  150064       3.1921   0.00070617
enh83318     2   27716300   27717300      1       1  150064        3.188    0.0007163
enh83319     2   27723800   27724800      1       1  150064       1.9972       0.0229
enh83321     2   27807200   27808200      4       2  150064       2.3097     0.010454
enh83323     2   27852600   27853600      4       2  150064       1.6601     0.048445
enh83327     2   27912100   27913100      2       1  150064       3.4993   0.00023321
enh83331     2   27930700   27931700      1       1  150064       4.0723    2.328e-05
enh83332     2   27937200   27938200      2       1  150064       2.0899     0.018314
enh83336     2   27948800   27949800      2       1  150064       4.3416   7.0731e-06
enh83338     2   27988800   27989800      3       2  150064       4.4211   4.9099e-06
enh83341     2   28000600   28001600      2       1  150064       3.7777   7.9155e-05
enh83343     2   28019000   28020000      6       1  150064        4.483   3.6802e-06
enh83344     2   28021300   28022300      1       1  150064       3.8846    5.125e-05
enh83345     2   28022700   28023700      3       1  150064        4.521   3.0772e-06
enh83347     2   28045500   28046500      4       1  150064        2.198     0.013976
enh83348     2   28114500   28115500      1       1  150064       1.9473      0.02575
enh83354     2   28143100   28144100      1       1  150064       3.5243    0.0002123
enh83355     2   28144400   28145400      3       1  150064       2.5792    0.0049516
enh83364     2   28303300   28304300      5       3  150064       2.3963    0.0082801
enh83395     2   28611700   28612700      2       1  150064       3.1887   0.00071447
enh83397     2   28629600   28630600      4       2  150064       1.9916      0.02321
enh83400     2   28766700   28767700      4       2  150064       1.7885     0.036847
enh83430     2   28992300   28993300      4       2  150064       2.8241    0.0023707
enh83432     2   28997900   28998900      3       2  150064       2.5028    0.0061607
enh83433     2   29024500   29025500      1       1  150064       2.8096      0.00248
enh83435     2   29032400   29033400      3       1  150064       3.1758   0.00074719
enh83438     2   29093600   29094600      6       3  150064         1.99     0.023295
enh83453     2   29280600   29281600      6       2  150064       2.5356    0.0056127
enh83454     2   29282600   29283600      4       2  150064       1.7994     0.035979
enh83464     2   29342500   29343500      3       2  150064       2.5611    0.0052165
enh83468     2   29364200   29365200      6       2  150064       1.6716     0.047297
enh83471     2   29381500   29382500      6       2  150064       1.9318      0.02669
enh83479     2   29643200   29644200      4       2  150064       3.8794   5.2357e-05
enh83480     2   29677900   29678900      5       2  150064       2.1214     0.016945
enh83505     2   30447400   30448400      5       2  150064       2.1539     0.015623
enh83529     2   30911700   30912700      2       1  150064       1.9676     0.024559
enh83542     2   31170400   31171400      3       2  150064       1.7867     0.036991
enh83668     2   33905300   33906300      1       1  150064       1.9595      0.02503
enh83669     2   33906300   33907300      1       1  150064       2.0218       0.0216
enh83677     2   34321400   34322400      2       1  150064       1.7606      0.03915
enh83701     2   36636500   36637500      1       1  150064       1.8342      0.03331
enh83705     2   36641500   36642500      4       2  150064       2.2387     0.012587
enh83710     2   36661600   36662600      1       1  150064       2.1714      0.01495
enh83714     2   36676000   36677000      1       1  150064       2.2365      0.01266
enh83721     2   36713000   36714000      1       1  150064       1.9852      0.02356
enh83723     2   36717400   36718400      4       1  150064       1.7384     0.041067
enh83724     2   36718400   36719400      4       1  150064       2.0248     0.021445
enh83740     2   36817200   36818200      2       1  150064       1.9193     0.027473
enh83748     2   37009400   37010400      2       1  150064       2.3739    0.0087996
enh83750     2   37068000   37069000      1       1  150064       2.1964      0.01403
enh83752     2   37116700   37117700      2       1  150064       2.0112     0.022153
enh83757     2   37178700   37179700      4       2  150064       2.2615     0.011863
enh83760     2   37231900   37232900      4       2  150064       2.3685    0.0089302
enh83761     2   37248000   37249000      3       2  150064       1.8422     0.032721
enh83769     2   37422600   37423600      1       1  150064       3.5202    0.0002156
enh83770     2   37424600   37425600      3       2  150064       1.7105      0.04359
enh83772     2   37453300   37454300      7       3  150064       3.6671   0.00012267
enh83773     2   37456100   37457100      3       2  150064       2.2591     0.011938
enh83774     2   37460000   37461000      5       2  150064        3.157   0.00079709
enh83775     2   37528500   37529500      6       2  150064       3.2026   0.00068087
enh83776     2   37544400   37545400      4       2  150064       3.9477   3.9447e-05
enh83777     2   37545100   37546100      2       1  150064       3.1965   0.00069552
enh83778     2   37548800   37549800      2       1  150064       3.3541   0.00039817
enh83779     2   37570600   37571600      7       3  150064        3.884   5.1384e-05
enh83780     2   37603400   37604400      5       3  150064       1.8302     0.033612
enh83782     2   37641400   37642400      4       2  150064       2.1762      0.01477
enh83783     2   37733900   37734900      4       1  150064       1.8585     0.031551
enh83807     2   38151200   38152200      4       2  150064       1.9939     0.023079
enh83828     2   38528900   38529900      4       1  150064       1.8547     0.031821
enh83830     2   38574000   38575000      1       1  150064       1.7225      0.04249
enh83839     2   38633500   38634500      1       1  150064       2.1375      0.01628
enh83843     2   38665200   38666200      3       1  150064       2.2543      0.01209
enh83844     2   38670200   38671200      2       1  150064       2.1099     0.017433
enh83872     2   38948200   38949200      4       2  150064       2.6362    0.0041917
enh83874     2   38964200   38965200      3       1  150064       2.2612     0.011875
enh83875     2   38967800   38968800      1       1  150064       2.2486      0.01227
enh83878     2   39032900   39033900      1       1  150064       2.8935     0.001905
enh83893     2   39299800   39300800      3       2  150064       1.7475     0.040276
enh83894     2   39322000   39323000      1       1  150064       1.6606       0.0484
enh83901     2   39454600   39455600      4       2  150064            2      0.02275
enh83910     2   39614300   39615300      4       1  150064       1.7551     0.039622
enh83942     2   39820700   39821700      2       1  150064       2.5822    0.0049083
enh83950     2   39891500   39892500      3       1  150064       1.9599     0.025002
enh83956     2   39945000   39946000      1       1  150064       2.6065     0.004573
enh83958     2   39955800   39956800      1       1  150064       2.2685      0.01165
enh83959     2   39959500   39960500      1       1  150064        2.403      0.00813
enh83963     2   39999300   40000300      6       3  150064       2.5035    0.0061493
enh83966     2   40003800   40004800      2       1  150064       2.1676     0.015094
enh83980     2   40467000   40468000      5       2  150064       2.5466    0.0054393
enh83981     2   40470700   40471700      3       2  150064       2.3736    0.0088074
enh83983     2   40500800   40501800      4       1  150064       1.6571     0.048748
enh83987     2   40511800   40512800      2       1  150064       1.7162     0.043063
enh83991     2   40573500   40574500      4       2  150064       2.1551     0.015577
enh83992     2   40585600   40586600      5       2  150064       3.2017   0.00068315
enh83994     2   40598800   40599800      6       2  150064       1.7588     0.039308
enh84000     2   40645700   40646700      1       1  150064       1.9016      0.02861
enh84003     2   40660500   40661500      6       2  150064       2.0008     0.022709
enh84004     2   40662000   40663000      6       2  150064       2.2156     0.013361
enh84005     2   40662900   40663900      4       1  150064       2.0552     0.019932
enh84006     2   40663600   40664600      5       1  150064       2.1641     0.015228
enh84010     2   40715000   40716000      4       2  150064       1.9466     0.025791
enh84011     2   40715600   40716600      4       2  150064       1.7139      0.04327
enh84012     2   41824900   41825900      4       1  150064       1.8613     0.031351
enh84017     2   42067000   42068000      1       1  150064       3.0482     0.001151
enh84018     2   42068600   42069600      5       1  150064       2.4789    0.0065887
enh84099     2   42981000   42982000      3       2  150064       1.9159     0.027691
enh84110     2   43072100   43073100      4       2  150064       1.9494     0.025626
enh84114     2   43106600   43107600      3       1  150064       1.6831     0.046179
enh84116     2   43133600   43134600      3       2  150064       2.8706    0.0020482
enh84124     2   43183300   43184300      6       3  150064       2.1706     0.014981
enh84159     2   43379300   43380300      4       2  150064       1.9039      0.02846
enh84255     2   44330000   44331000      5       3  150064       2.1278     0.016678
enh84260     2   44410500   44411500      4       1  150064       1.8272     0.033834
enh84261     2   44412200   44413200      4       2  150064       2.1065     0.017579
enh84263     2   44415200   44416200      2       1  150064       1.6504     0.049435
enh84264     2   44417800   44418800      1       1  150064       1.7877      0.03691
enh84269     2   44434400   44435400      2       1  150064       1.8763     0.030305
enh84275     2   44470900   44471900      1       1  150064       2.2331      0.01277
enh84304     2   45639700   45640700      1       1  150064       1.7269      0.04209
enh84313     2   45881300   45882300      2       1  150064       1.8739     0.030473
enh84318     2   45895800   45896800      2       1  150064       2.0769     0.018907
enh84319     2   45901900   45902900      3       2  150064       1.9215     0.027334
enh84347     2   46049700   46050700      6       3  150064       1.8948     0.029061
enh84350     2   46063300   46064300      6       3  150064       1.9868      0.02347
enh84352     2   46071500   46072500      5       3  150064       2.6651    0.0038486
enh84361     2   46115500   46116500      1       1  150064       2.2402      0.01254
enh84367     2   46134300   46135300      5       3  150064       1.9815     0.023769
enh84370     2   46149400   46150400      4       1  150064        1.812     0.034993
enh84379     2   46191000   46192000      7       3  150064       2.2814     0.011263
enh84380     2   46200000   46201000      5       2  150064         2.27     0.011603
enh84381     2   46219500   46220500      3       2  150064       2.4645    0.0068611
enh84386     2   46256800   46257800      1       1  150064        2.924     0.001728
enh84388     2   46269300   46270300      3       2  150064       2.1418     0.016107
enh84389     2   46284900   46285900      5       3  150064        2.454    0.0070639
enh84390     2   46290000   46291000      4       2  150064         3.29    0.0005009
enh84450     2   46773400   46774400      1       1  150064       1.6782      0.04665
enh84458     2   46791400   46792400      4       2  150064       1.6589     0.048568
enh84484     2   47040400   47041400      4       2  150064         1.95     0.025589
enh84511     2   47212300   47213300      1       1  150064       1.7302       0.0418
enh84536     2   47322100   47323100     10       3  150064       2.1562     0.015533
enh84542     2   47398600   47399600      2       1  150064        2.338    0.0096946
enh84549     2   47448700   47449700      6       2  150064       2.3732    0.0088178
enh84579     2   47748700   47749700      3       2  150064       1.8383     0.033008
enh84587     2   47788200   47789200      3       2  150064       2.0698     0.019236
enh84595     2   47994400   47995400      3       2  150064        2.471    0.0067377
enh84598     2   48012100   48013100      6       3  150064       2.3277    0.0099645
enh84601     2   48070000   48071000      4       2  150064       1.8849     0.029724
enh84603     2   48072200   48073200      3       2  150064       2.3918    0.0083833
enh84604     2   48076200   48077200      5       2  150064       1.6643     0.048022
enh84607     2   48083700   48084700      2       1  150064       1.7494     0.040112
enh84609     2   48094900   48095900      4       1  150064       2.4624    0.0069011
enh84610     2   48098900   48099900      2       1  150064       2.4946     0.006305
enh84612     2   48106800   48107800      3       2  150064       1.6743     0.047037
enh84614     2   48115800   48116800      5       2  150064       2.8139    0.0024469
enh84615     2   48118900   48119900      5       3  150064       2.9342    0.0016722
enh84620     2   48129000   48130000      1       1  150064       2.9361     0.001662
enh84628     2   48371600   48372600      2       1  150064       1.9717     0.024323
enh84629     2   48375700   48376700      3       1  150064       3.8638   5.5821e-05
enh84632     2   48430000   48431000      1       1  150064       2.6179     0.004424
enh84636     2   48476200   48477200      1       1  150064       2.1128      0.01731
enh84637     2   48539900   48540900      5       2  150064       2.7155    0.0033084
enh84638     2   48545000   48546000      3       2  150064       2.2742     0.011476
enh84639     2   48547200   48548200      4       2  150064       2.0054     0.022463
enh84641     2   48550200   48551200      4       2  150064       2.9982    0.0013577
enh84642     2   48552600   48553600      5       2  150064       2.6788    0.0036946
enh84643     2   48555100   48556100      4       2  150064       2.1299     0.016589
enh84644     2   48557800   48558800     10       4  150064       2.6078    0.0045565
enh84646     2   48566100   48567100      3       1  150064       3.1904   0.00071027
enh84650     2   48573300   48574300      3       2  150064        3.596   0.00016159
enh84654     2   48583700   48584700      5       2  150064       2.1058      0.01761
enh84655     2   48601700   48602700      3       1  150064        2.613    0.0044869
enh84656     2   48607200   48608200      4       2  150064       2.0439      0.02048
enh84659     2   48624200   48625200      1       1  150064       2.0927      0.01819
enh84666     2   48671000   48672000      6       2  150064        1.709     0.043722
enh84667     2   48674100   48675100      3       2  150064        2.315     0.010305
enh84675     2   48701400   48702400      2       1  150064       2.2353     0.012699
enh84676     2   48706900   48707900      2       1  150064       3.8153   6.8017e-05
enh84679     2   48736700   48737700      3       2  150064       2.8665    0.0020754
enh84683     2   48754500   48755500      6       3  150064       1.9294     0.026842
enh84686     2   48787200   48788200      6       2  150064       1.8341     0.033317
enh84687     2   48794100   48795100      5       3  150064       2.0392     0.020713
enh84688     2   48799700   48800700      5       2  150064       1.7464     0.040375
enh84694     2   48946500   48947500      1       1  150064       2.2862      0.01112
enh84711     2   50067400   50068400      1       1  150064       3.0332      0.00121
enh84719     2   50245300   50246300      4       1  150064       2.4162    0.0078426
enh84720     2   50293800   50294800      3       2  150064       1.7453     0.040462
enh84724     2   50540300   50541300      4       2  150064       2.3333    0.0098173
enh84725     2   50547600   50548600      1       1  150064       2.0321      0.02107
enh84726     2   50570400   50571400      2       1  150064       2.7417     0.003056
enh84729     2   50719200   50720200      2       1  150064       2.7274    0.0031917
enh84730     2   50756200   50757200      2       1  150064        2.325     0.010036
enh84747     2   50975300   50976300      2       1  150064       2.9219    0.0017395
enh84754     2   51001800   51002800      2       1  150064       2.4092    0.0079936
enh84755     2   51012700   51013700      2       1  150064       2.7322     0.003146
enh84760     2   51073000   51074000      2       1  150064       2.1905     0.014245
enh84791     2   53856800   53857800      6       2  150064       2.0127     0.022072
enh84792     2   53899800   53900800      1       1  150064       1.7263      0.04215
enh84794     2   53920900   53921900      6       3  150064       3.7012   0.00010731
enh84795     2   53923800   53924800      4       2  150064       2.7804     0.002715
enh84796     2   53941000   53942000      3       1  150064       2.5068    0.0060922
enh84797     2   53956000   53957000      3       2  150064       3.5232   0.00021317
enh84798     2   53966200   53967200      1       1  150064       2.5202     0.005865
enh84802     2   53992900   53993900      5       3  150064       2.1501     0.015772
enh84804     2   53995700   53996700      4       2  150064       2.0615     0.019627
enh84805     2   54009100   54010100      4       2  150064       2.3661    0.0089876
enh84806     2   54010800   54011800      2       1  150064        3.487   0.00024424
enh84807     2   54015400   54016400      4       1  150064       2.2744     0.011472
enh84809     2   54020600   54021600      2       1  150064       2.3245     0.010049
enh84811     2   54045900   54046900      1       1  150064       3.2877    0.0005051
enh84812     2   54054400   54055400      2       1  150064       3.0715    0.0010648
enh84813     2   54082700   54083700      4       2  150064       2.9191    0.0017554
enh84816     2   54129900   54130900      4       2  150064       3.0226    0.0012532
enh84819     2   54158600   54159600      2       1  150064        2.705    0.0034156
enh84820     2   54166700   54167700      1       1  150064       2.5182     0.005898
enh84821     2   54167900   54168900      7       3  150064       2.4696    0.0067637
enh84822     2   54171800   54172800      1       1  150064       1.7906      0.03668
enh84823     2   54176500   54177500      4       2  150064       2.1102     0.017419
enh84825     2   54184300   54185300      2       1  150064       2.3289    0.0099325
enh84826     2   54189000   54190000      2       1  150064       2.5869     0.004842
enh84828     2   54193400   54194400      2       1  150064       2.6041    0.0046064
enh84832     2   54216300   54217300      3       1  150064       2.3442     0.009535
enh84834     2   54232000   54233000      3       1  150064       3.1199   0.00090446
enh84837     2   54242700   54243700      1       1  150064       2.2655      0.01174
enh84840     2   54268900   54269900      5       2  150064       2.2485     0.012273
enh84843     2   54280400   54281400      2       1  150064       2.1753     0.014802
enh84844     2   54282700   54283700      4       2  150064       3.3843   0.00035681
enh84845     2   54291300   54292300      3       2  150064       2.9699    0.0014896
enh84846     2   54304300   54305300      2       1  150064       2.4129    0.0079141
enh84849     2   54315000   54316000      2       1  150064       1.8354     0.033224
enh84851     2   54330600   54331600      4       2  150064       2.5832    0.0048945
enh84853     2   54335300   54336300      8       3  150064       3.0956   0.00098216
enh84854     2   54341000   54342000      6       2  150064       2.1043     0.017675
enh84859     2   54387100   54388100      5       3  150064       2.8567    0.0021401
enh84860     2   54388800   54389800      1       1  150064       3.6926     0.000111
enh84891     2   54662400   54663400      2       1  150064       3.1466   0.00082577
enh84892     2   54666200   54667200      3       2  150064       2.9087    0.0018145
enh84894     2   54677800   54678800      2       1  150064       2.4727    0.0067056
enh84906     2   54711000   54712000      5       2  150064       1.9319     0.026683
enh84912     2   54720500   54721500      3       2  150064       1.8134     0.034882
enh84913     2   54721600   54722600      2       1  150064       3.4754   0.00025508
enh84915     2   54727700   54728700      7       3  150064       1.7472     0.040298
enh84925     2   54750300   54751300      3       2  150064       2.1909     0.014229
enh84927     2   54753200   54754200      2       1  150064       1.8279     0.033784
enh84928     2   54755600   54756600      2       1  150064        1.838     0.033028
enh84931     2   54764600   54765600      5       2  150064       2.1402     0.016169
enh84932     2   54765700   54766700      3       2  150064       2.1846      0.01446
enh84933     2   54768200   54769200      2       1  150064       2.3464    0.0094777
enh84934     2   54770900   54771900      4       2  150064       1.9569     0.025178
enh84935     2   54773200   54774200      3       2  150064       2.1938     0.014124
enh84938     2   54779800   54780800      2       1  150064       1.8259     0.033934
enh84947     2   54800400   54801400      1       1  150064       1.7952      0.03631
enh84948     2   54805000   54806000      8       1  150064       1.6771     0.046766
enh84949     2   54809300   54810300      2       1  150064       1.8623     0.031278
enh84951     2   54819800   54820800      2       1  150064       2.1912     0.014219
enh84954     2   54839800   54840800      4       2  150064       2.0429     0.020529
enh84956     2   54852100   54853100      2       1  150064       2.8326    0.0023083
enh84959     2   54863300   54864300      4       2  150064       2.3264    0.0099975
enh84961     2   54885700   54886700      2       1  150064       1.7686     0.038478
enh84966     2   54907500   54908500      7       3  150064       2.0777     0.018869
enh84972     2   54956200   54957200      2       1  150064       3.1341   0.00086184
enh84973     2   54984100   54985100      2       1  150064       2.9821    0.0014312
enh84978     2   55067800   55068800      6       2  150064       3.5577   0.00018707
enh84981     2   55118600   55119600      1       1  150064       2.5295     0.005711
enh84984     2   55126800   55127800      3       2  150064       2.3378    0.0096983
enh84988     2   55133300   55134300      5       3  150064       3.5043   0.00022892
enh84991     2   55165800   55166800      5       2  150064       2.9385    0.0016493
enh84995     2   55181500   55182500      6       3  150064       2.4093    0.0079924
enh84997     2   55190200   55191200      2       1  150064       1.9908     0.023252
enh85003     2   55222900   55223900      3       2  150064       2.4238    0.0076804
enh85009     2   55271200   55272200      4       1  150064       1.7911     0.036635
enh85010     2   55279100   55280100      4       2  150064       1.8963     0.028959
enh85011     2   55283000   55284000      2       1  150064       2.3913    0.0083942
enh85028     2   55402100   55403100      4       2  150064       1.9132     0.027858
enh85046     2   55608500   55609500      3       2  150064       1.9035     0.028487
enh85047     2   55614700   55615700      3       2  150064       2.0368     0.020833
enh85049     2   55618500   55619500      6       2  150064       2.0677     0.019336
enh85050     2   55619400   55620400      8       1  150064       1.9906     0.023265
enh85051     2   55622500   55623500      8       2  150064       1.8796      0.03008
enh85055     2   55628400   55629400      3       1  150064       2.1518     0.015705
enh85064     2   55650200   55651200      5       2  150064       1.7046      0.04413
enh85065     2   55658700   55659700      6       3  150064       1.9133     0.027856
enh85086     2   55999200   56000200      2       1  150064       3.0079    0.0013153
enh85088     2   56029100   56030100      2       1  150064       1.6491     0.049562
enh85090     2   56032400   56033400      3       1  150064       2.5365    0.0055991
enh85109     2   56476000   56477000      4       1  150064       2.2805     0.011288
enh85115     2   57947400   57948400      2       1  150064       3.7924   7.4597e-05
enh85118     2   57987600   57988600      4       2  150064        4.257   1.0358e-05
enh85121     2   58106000   58107000      2       1  150064       3.2818   0.00051576
enh85123     2   58111500   58112500      3       2  150064       5.3395   4.6609e-08
enh85124     2   58113400   58114400      1       1  150064       6.1903    3.003e-10
enh85125     2   58133700   58134700      4       2  150064       5.5824   1.1859e-08
enh85126     2   58135900   58136900      2       1  150064       3.7392     9.23e-05
enh85127     2   58138300   58139300      3       2  150064       5.4083   3.1805e-08
enh85128     2   58147300   58148300      3       2  150064       4.9104   4.5453e-07
enh85129     2   58148400   58149400      3       2  150064       5.6804    6.719e-09
enh85130     2   58168700   58169700      9       3  150064       6.0101   9.2689e-10
enh85131     2   58204400   58205400      4       2  150064        4.091   2.1473e-05
enh85132     2   58272000   58273000      2       1  150064       4.1022   2.0464e-05
enh85133     2   58275400   58276400      2       1  150064       3.6076   0.00015451
enh85138     2   58315400   58316400      3       2  150064       4.9901   3.0174e-07
enh85139     2   58333700   58334700      2       1  150064       3.5288   0.00020876
enh85140     2   58335300   58336300      4       2  150064       4.6608   1.5748e-06
enh85142     2   58360200   58361200      1       1  150064        4.089    2.166e-05
enh85143     2   58363900   58364900      1       1  150064       2.0191      0.02174
enh85146     2   58451900   58452900      5       2  150064       3.2021   0.00068213
enh85147     2   58465200   58466200      2       1  150064       3.0863    0.0010133
enh85149     2   58519800   58520800      1       1  150064       2.0708      0.01919
enh85150     2   58588600   58589600      4       2  150064        2.956    0.0015585
enh85151     2   58617200   58618200      7       2  150064       3.1132   0.00092521
enh85152     2   58652600   58653600      4       2  150064        2.873    0.0020328
enh85153     2   58656600   58657600      4       2  150064       3.1455   0.00082901
enh85155     2   58674800   58675800      3       2  150064       2.7116    0.0033483
enh85160     2   58734800   58735800      1       1  150064        1.764      0.03887
enh85180     2   60291600   60292600      2       1  150064       3.1996   0.00068807
enh85181     2   60298100   60299100      1       1  150064       2.1217      0.01693
enh85182     2   60332800   60333800      3       2  150064       2.5543    0.0053198
enh85183     2   60440700   60441700      3       2  150064        2.635    0.0042066
enh85185     2   60479400   60480400      4       1  150064       1.7638     0.038882
enh85186     2   60521300   60522300      8       2  150064        2.098     0.017954
enh85187     2   60522600   60523600      6       2  150064       1.8288     0.033718
enh85195     2   60705600   60706600      1       1  150064       3.1202    0.0009037
enh85196     2   60710300   60711300      3       2  150064       2.9125    0.0017926
enh85198     2   60723100   60724100      5       2  150064       3.3545   0.00039751
enh85199     2   60726700   60727700      2       1  150064       4.5044   3.3277e-06
enh85200     2   60730900   60731900      3       2  150064       2.7966    0.0025825
enh85202     2   60735200   60736200      1       1  150064        1.657      0.04876
enh85203     2   60739700   60740700      4       2  150064       3.1038   0.00095519
enh85204     2   60741800   60742800      3       1  150064       2.1955     0.014064
enh85205     2   60744000   60745000      5       3  150064         1.94     0.026191
enh85209     2   60755400   60756400      2       1  150064        2.509     0.006053
enh85223     2   60782900   60783900      2       1  150064       2.4824    0.0065255
enh85224     2   60808000   60809000      1       1  150064       2.5605     0.005226
enh85227     2   60872400   60873400      2       1  150064       3.7425   9.1085e-05
enh85228     2   60901600   60902600      4       2  150064       3.3119   0.00046331
enh85248     2   61372800   61373800      2       1  150064       1.6976     0.044788
enh85249     2   61408800   61409800      1       1  150064       2.4981     0.006243
enh85259     2   61539400   61540400      3       2  150064       1.7388     0.041034
enh85262     2   61581700   61582700      2       1  150064       2.5583    0.0052594
enh85263     2   61583200   61584200      3       2  150064       2.0802     0.018755
enh85264     2   61583800   61584800      3       2  150064       2.0802     0.018755
enh85265     2   61607500   61608500      4       1  150064       1.8222     0.034214
enh85271     2   61663100   61664100      3       2  150064        2.757     0.002917
enh85279     2   61699400   61700400      1       1  150064        1.971      0.02436
enh85280     2   61704800   61705800      1       1  150064       3.2429    0.0005917
enh85332     2   62531100   62532100      4       2  150064       1.6528     0.049183
enh85333     2   62532000   62533000      4       2  150064       1.7705      0.03832
enh85335     2   62536100   62537100      1       1  150064       2.1125      0.01732
enh85336     2   62536600   62537600      1       1  150064       2.1125      0.01732
enh85343     2   62651300   62652300      2       1  150064       2.1317     0.016515
enh85344     2   62653600   62654600      3       2  150064       2.8972    0.0018823
enh85345     2   62683200   62684200      1       1  150064       1.9283      0.02691
enh85350     2   62703200   62704200      1       1  150064       2.1168      0.01714
enh85352     2   62712800   62713800      3       2  150064       2.3505    0.0093749
enh85353     2   62715900   62716900      3       2  150064       2.7455    0.0030209
enh85355     2   62804900   62805900      4       2  150064       2.2072     0.013649
enh85357     2   62816500   62817500      3       2  150064       3.1268   0.00088369
enh85358     2   62869900   62870900      1       1  150064       1.6466      0.04982
enh85359     2   62890300   62891300      1       1  150064       2.5693     0.005095
enh85362     2   62926400   62927400      3       1  150064       3.5383   0.00020138
enh85367     2   62939200   62940200      2       1  150064       1.8861     0.029644
enh85371     2   63012800   63013800      1       1  150064       2.8445     0.002224
enh85395     2   64064000   64065000      2       1  150064       1.8105     0.035108
enh85421     2   64291100   64292100      2       1  150064       1.9995     0.022775
enh85442     2   64394700   64395700      3       2  150064       1.8048      0.03555
enh85443     2   64423800   64424800      4       2  150064       1.7415     0.040802
enh85444     2   64429000   64430000      1       1  150064       1.6741      0.04706
enh85467     2   64741800   64742800      1       1  150064       1.7887      0.03683
enh85468     2   64749200   64750200      2       1  150064        1.778     0.037704
enh85476     2   64813900   64814900      6       2  150064       1.8607     0.031396
enh85477     2   64826400   64827400      7       2  150064       2.5498    0.0053895
enh85478     2   64833600   64834600      1       1  150064       2.7279     0.003187
enh85598     2   65634500   65635500      3       1  150064       1.6661     0.047848
enh85611     2   65773100   65774100      2       1  150064       2.4828    0.0065175
enh85633     2   66744800   66745800      6       3  150064       1.6544     0.049027
enh85634     2   66752500   66753500      2       1  150064       2.0728     0.019095
enh85635     2   66759600   66760600      3       1  150064       2.6364    0.0041899
enh85637     2   66764800   66765800      3       2  150064       2.3607    0.0091208
enh85639     2   66769400   66770400      1       1  150064       2.8725     0.002036
enh85640     2   66772800   66773800      3       1  150064       1.9378     0.026322
enh85674     2   68386300   68387300      3       2  150064       3.0763     0.001048
enh85677     2   68422200   68423200      3       2  150064       2.0024      0.02262
enh85678     2   68427400   68428400      2       1  150064       2.7095    0.0033691
enh85681     2   68431300   68432300      1       1  150064        2.837     0.002277
enh85682     2   68433900   68434900      2       1  150064       3.0277    0.0012321
enh85690     2   68454400   68455400      3       1  150064         2.73    0.0031666
enh85695     2   68473000   68474000      2       1  150064       2.5392    0.0055561
enh85697     2   68482400   68483400      3       2  150064       1.9265     0.027022
enh85704     2   68521700   68522700      1       1  150064       1.7869      0.03698
enh85775     2   69534500   69535500      1       1  150064       2.2815      0.01126
enh85776     2   69536500   69537500      1       1  150064       1.9178      0.02757
enh85777     2   69571000   69572000      2       1  150064        1.821     0.034306
enh85841     2   69960800   69961800      2       1  150064       1.7617     0.039063
enh85843     2   69969800   69970800      3       1  150064        2.275     0.011453
enh85852     2   69995200   69996200      3       1  150064       1.9446     0.025912
enh85854     2   69997000   69998000      1       1  150064       1.7877      0.03691
enh85859     2   70008500   70009500      1       1  150064        1.646      0.04988
enh85861     2   70016900   70017900      5       2  150064       1.7414     0.040805
enh85865     2   70031200   70032200      2       1  150064       2.2369     0.012646
enh85866     2   70037700   70038700      1       1  150064       2.2724      0.01153
enh85869     2   70059700   70060700      4       2  150064       1.8116     0.035027
enh85872     2   70120000   70121000      3       1  150064       1.6926     0.045261
enh85874     2   70124500   70125500      1       1  150064       1.9816      0.02376
enh85875     2   70128500   70129500      1       1  150064       1.7754      0.03792
enh85877     2   70138700   70139700      2       1  150064       1.6613     0.048325
enh85878     2   70140100   70141100      1       1  150064       1.7366      0.04123
enh85879     2   70144900   70145900      3       1  150064       1.8214      0.03427
enh85886     2   70179400   70180400      3       1  150064       2.0795     0.018786
enh85891     2   70261800   70262800      2       1  150064       1.6648     0.047979
enh85894     2   70294900   70295900      1       1  150064       1.8048      0.03555
enh85918     2   70470200   70471200      2       1  150064       1.7034     0.044247
enh85920     2   70486900   70487900      2       1  150064       1.6595     0.048504
enh85921     2   70488500   70489500      1       1  150064       1.7247      0.04229
enh85923     2   70518900   70519900      1       1  150064       1.7556      0.03958
enh85968     2   71298700   71299700      3       1  150064       1.8853     0.029692
enh85972     2   71381000   71382000      9       2  150064       1.6959     0.044952
enh85973     2   71383600   71384600      2       1  150064       2.0445     0.020453
enh85986     2   71526500   71527500      5       3  150064       1.9126     0.027898
enh85987     2   71527800   71528800      3       2  150064       3.9732   3.5452e-05
enh85990     2   71562900   71563900      2       1  150064        2.399    0.0082196
enh85993     2   71567900   71568900      4       2  150064       2.6966    0.0035027
enh85995     2   71579900   71580900      1       1  150064       3.1556    0.0008008
enh85997     2   71601800   71602800      4       2  150064       1.9484     0.025683
enh85998     2   71603800   71604800      5       2  150064       2.9796    0.0014431
enh86001     2   71647000   71648000      6       2  150064       1.8407     0.032834
enh86003     2   71679200   71680200      2       1  150064       2.3736    0.0088076
enh86005     2   71685400   71686400      4       1  150064       2.4576     0.006994
enh86048     2   72357100   72358100      2       1  150064       2.9769    0.0014561
enh86050     2   72366400   72367400      3       1  150064       2.4893    0.0063993
enh86051     2   72369200   72370200      4       2  150064       3.5539   0.00018975
enh86054     2   72400300   72401300      1       1  150064       1.6707      0.04739
enh86059     2   72463100   72464100      1       1  150064        2.753     0.002953
enh86068     2   72604900   72605900      3       2  150064       2.1991     0.013934
enh86069     2   72641400   72642400      1       1  150064       1.6961      0.04493
enh86071     2   72742700   72743700      2       1  150064       3.2781   0.00052246
enh86076     2   72803000   72804000      1       1  150064       1.7126      0.04339
enh86103     2   73031300   73032300      1       1  150064       1.9696      0.02444
enh86117     2   73163500   73164500      3       2  150064       4.1295   1.8174e-05
enh86118     2   73171700   73172700      2       1  150064       2.2019     0.013835
enh86123     2   73199900   73200900      1       1  150064       4.1305     1.81e-05
enh86124     2   73207500   73208500      1       1  150064       4.2077     1.29e-05
enh86125     2   73211000   73212000      1       1  150064       4.2793    9.375e-06
enh86126     2   73217400   73218400      3       1  150064       4.7849   8.5532e-07
enh86127     2   73219800   73220800      2       1  150064       3.4958   0.00023636
enh86128     2   73222700   73223700      2       1  150064       3.5418   0.00019867
enh86129     2   73227100   73228100      2       1  150064        3.489   0.00024239
enh86130     2   73231700   73232700      3       1  150064       4.0446   2.6202e-05
enh86131     2   73235300   73236300      2       1  150064       4.0649   2.4022e-05
enh86132     2   73248100   73249100      4       2  150064        3.782   7.7791e-05
enh86133     2   73261000   73262000      4       2  150064       4.6879   1.3799e-06
enh86135     2   73270900   73271900      4       2  150064       3.9549   3.8288e-05
enh86138     2   73285800   73286800      3       1  150064       3.1962   0.00069616
enh86139     2   73290400   73291400      3       2  150064       2.5732    0.0050387
enh86141     2   73294700   73295700      2       1  150064       2.8195    0.0024051
enh86145     2   73307600   73308600      2       1  150064       2.1077     0.017528
enh86146     2   73311200   73312200      2       1  150064       2.6832    0.0036458
enh86147     2   73312000   73313000      3       1  150064       2.0993     0.017897
enh86149     2   73316100   73317100      2       1  150064       2.7022    0.0034439
enh86150     2   73318800   73319800      3       1  150064       3.0385    0.0011887
enh86151     2   73321000   73322000      5       2  150064       2.9955    0.0013701
enh86152     2   73330200   73331200      6       2  150064       2.8494    0.0021902
enh86153     2   73334400   73335400      2       1  150064       3.4372   0.00029392
enh86154     2   73336600   73337600      4       1  150064       2.6464    0.0040674
enh86155     2   73439500   73440500      2       1  150064       3.9133   4.5522e-05
enh86157     2   73462700   73463700      3       1  150064       3.7782   7.8976e-05
enh86160     2   73470700   73471700      2       1  150064       3.2132   0.00065622
enh86166     2   73611600   73612600      2       1  150064       3.7349   9.3901e-05
enh86168     2   73645400   73646400      2       1  150064        2.894    0.0019017
enh86169     2   73673400   73674400      2       1  150064       3.9931   3.2606e-05
enh86170     2   73814800   73815800      2       1  150064       3.7373   9.3018e-05
enh86171     2   73815300   73816300      3       2  150064       3.8752   5.3264e-05
enh86172     2   73867500   73868500      3       1  150064       4.0881   2.1749e-05
enh86178     2   73986300   73987300      3       1  150064       2.8224    0.0023835
enh86183     2   74058100   74059100      3       2  150064       2.4619    0.0069097
enh86184     2   74059500   74060500      1       1  150064       2.7245      0.00322
enh86191     2   74120700   74121700      6       3  150064       2.6653    0.0038457
enh86209     2   74237200   74238200      1       1  150064       2.0266      0.02135
enh86211     2   74248200   74249200      3       1  150064       2.0334     0.021008
enh86213     2   74252400   74253400      3       2  150064       2.5212    0.0058484
enh86214     2   74253300   74254300      4       1  150064        3.009    0.0013105
enh86215     2   74256400   74257400      2       1  150064       2.1161     0.017167
enh86216     2   74258000   74259000      4       1  150064        2.161     0.015348
enh86217     2   74259900   74260900      1       1  150064       3.0395     0.001185
enh86219     2   74267300   74268300      1       1  150064       3.1088    0.0009394
enh86220     2   74269900   74270900      1       1  150064       2.4452     0.007238
enh86221     2   74272000   74273000      2       1  150064       2.4259    0.0076357
enh86223     2   74279500   74280500      5       2  150064       1.9519     0.025474
enh86224     2   74283600   74284600      2       1  150064       2.3881    0.0084675
enh86225     2   74293500   74294500      6       2  150064         2.91    0.0018072
enh86226     2   74302300   74303300      2       1  150064       2.5748    0.0050147
enh86227     2   74303800   74304800      1       1  150064        2.801     0.002547
enh86228     2   74304600   74305600      1       1  150064       2.7498     0.002982
enh86231     2   74320000   74321000      1       1  150064       3.1109    0.0009327
enh86233     2   74327000   74328000      2       1  150064       2.0797     0.018775
enh86237     2   74401700   74402700      6       2  150064       1.8584     0.031554
enh86238     2   74408400   74409400      2       1  150064       2.0268     0.021342
enh86316     2   76386500   76387500      4       2  150064       3.7361    9.343e-05
enh86317     2   76388800   76389800      7       4  150064       2.6293    0.0042774
enh86328     2   77695600   77696600      4       2  150064       2.7041    0.0034248
enh86329     2   77707200   77708200      5       2  150064       2.5054    0.0061161
enh86330     2   77746600   77747600      1       1  150064       3.6083    0.0001541
enh86341     2   78495700   78496700      1       1  150064        2.009      0.02227
enh86342     2   78500800   78501800      2       1  150064       2.2872     0.011091
enh86343     2   78507200   78508200      2       1  150064        2.863    0.0020983
enh86346     2   78531400   78532400      2       1  150064       1.6724     0.047226
enh86347     2   78536000   78537000      3       2  150064       1.9272     0.026977
enh86354     2   79446400   79447400      6       3  150064        1.809     0.035229
enh86358     2   79620600   79621600      1       1  150064       1.9993      0.02279
enh86364     2   79748700   79749700      1       1  150064       1.8974      0.02889
enh86375     2   80060500   80061500      1       1  150064       1.7596      0.03924
enh86380     2   80087100   80088100      3       2  150064       1.9647     0.024726
enh86383     2   80132800   80133800      2       1  150064       3.8321   6.3532e-05
enh86397     2   80290900   80291900      3       1  150064       2.4272    0.0076087
enh86403     2   80469300   80470300      4       1  150064       1.6988     0.044679
enh86420     2   80746200   80747200      4       2  150064       2.5524     0.005349
enh86426     2   83758000   83759000      4       2  150064       1.7278     0.042008
enh86438     2   84675900   84676900      3       2  150064       3.0414    0.0011775
enh86451     2   84877800   84878800      1       1  150064       2.7145     0.003319
enh86532     2   85621100   85622100      3       2  150064       2.1436     0.016034
enh86533     2   85623500   85624500      2       1  150064       1.6886     0.045644
enh86538     2   85636000   85637000      4       2  150064       2.4865    0.0064495
enh86539     2   85637400   85638400      3       1  150064       3.2094   0.00066513
enh86540     2   85638000   85639000      4       2  150064       2.7214    0.0032501
enh86542     2   85646700   85647700      5       3  150064       1.9963     0.022953
enh86544     2   85650500   85651500      2       1  150064       2.2434     0.012434
enh86577     2   85844400   85845400      1       1  150064       2.0794      0.01879
enh86583     2   85907800   85908800      1       1  150064       2.3152       0.0103
enh86594     2   85986000   85987000      3       2  150064       1.9847     0.023588
enh86596     2   85992700   85993700      5       2  150064       2.1374     0.016284
enh86598     2   85999000   86000000      2       1  150064       2.0752     0.018985
enh86599     2   86001200   86002200      4       1  150064       2.1986     0.013952
enh86609     2   86054800   86055800      3       2  150064       1.7297     0.041845
enh86634     2   86261300   86262300      5       3  150064       1.7404     0.040897
enh86639     2   86295500   86296500      4       2  150064       1.6464      0.04984
enh86679     2   86695400   86696400      1       1  150064       2.0143      0.02199
enh86697     2   86902400   86903400      2       1  150064       2.3893    0.0084397
enh86699     2   86930100   86931100      1       1  150064       2.7007      0.00346
enh86702     2   86973800   86974800      3       2  150064        4.089   2.1663e-05
enh86744     2   88902800   88903800      1       1  150064       1.9455      0.02586
enh86758     2   95699200   95700200      1       1  150064       2.4341     0.007464
enh86805     2   96808000   96809000      1       1  150064       1.7112      0.04352
enh86809     2   96830400   96831400      1       1  150064        1.833       0.0334
enh86813     2   96871900   96872900      2       1  150064       2.6324    0.0042391
enh86814     2   96875500   96876500      1       1  150064       3.9123    4.571e-05
enh86818     2   96919900   96920900      2       1  150064       3.3825   0.00035909
enh86821     2   96927200   96928200      1       1  150064        3.299    0.0004851
enh86834     2   97059600   97060600      3       2  150064       2.5624    0.0051981
enh86835     2   97063100   97064100      2       1  150064       2.5724      0.00505
enh86850     2   97205200   97206200      1       1  150064       1.9382       0.0263
enh86853     2   97219300   97220300      2       1  150064       2.1345     0.016403
enh86860     2   97288700   97289700      1       1  150064       2.8336     0.002301
enh86862     2   97297800   97298800      1       1  150064        2.562     0.005203
enh86865     2   97350600   97351600      1       1  150064        2.613     0.004488
enh86866     2   97400000   97401000      1       1  150064        2.361     0.009112
enh86869     2   97404200   97405200      1       1  150064       1.9779      0.02397
enh86870     2   97424900   97425900      3       1  150064        2.197     0.014011
enh86871     2   97430800   97431800      1       1  150064        2.061      0.01965
enh86873     2   97435400   97436400      3       1  150064       1.7792     0.037603
enh86874     2   97438200   97439200      2       1  150064       2.9396    0.0016433
enh86876     2   97453700   97454700      1       1  150064       2.4601     0.006945
enh86880     2   97483600   97484600      1       1  150064       2.1714      0.01495
enh86881     2   97485000   97486000      1       1  150064       1.9413      0.02611
enh86883     2   97488400   97489400      1       1  150064       2.1452      0.01597
enh86884     2   97497600   97498600      1       1  150064       2.0026      0.02261
enh86885     2   97504800   97505800      1       1  150064       2.0077      0.02234
enh86887     2   97521500   97522500      1       1  150064       2.0007      0.02271
enh86889     2   97528700   97529700      1       1  150064       2.8597      0.00212
enh86891     2   97536600   97537600      2       1  150064       1.9317     0.026699
enh86892     2   97540100   97541100      2       1  150064        2.489    0.0064044
enh86893     2   97543700   97544700      2       1  150064       3.9637   3.6895e-05
enh86894     2   97547600   97548600      2       1  150064       3.6192   0.00014774
enh86898     2   97561100   97562100      5       2  150064       2.9332    0.0016776
enh86899     2   97563000   97564000      2       1  150064       1.8191     0.034449
enh86900     2   97564300   97565300      1       1  150064        3.734    9.424e-05
enh86901     2   97569100   97570100      4       2  150064       3.6646   0.00012388
enh86902     2   97571900   97572900      7       1  150064       3.6643   0.00012399
enh86903     2   97574500   97575500      2       1  150064       3.0363    0.0011976
enh86904     2   97577100   97578100      5       2  150064       3.7653   8.3183e-05
enh86908     2   97597100   97598100      3       2  150064       3.1853   0.00072304
enh86910     2   97615000   97616000      2       1  150064       3.2806    0.0005179
enh86917     2   97761200   97762200      6       1  150064       2.4276    0.0075996
enh86920     2   98260800   98261800      2       1  150064       2.3703    0.0088868
enh86922     2   98276900   98277900      3       2  150064       2.5713    0.0050661
enh86925     2   98344400   98345400      2       1  150064       1.9617     0.024899
enh86928     2   98460600   98461600      2       1  150064       1.9684     0.024509
enh86929     2   98466300   98467300      4       2  150064       2.1411     0.016134
enh86930     2   98486500   98487500      2       1  150064       1.8509     0.032095
enh86931     2   98545800   98546800      2       1  150064        1.712     0.043445
enh86933     2   98550600   98551600      2       1  150064       1.7451     0.040483
enh86936     2   98567400   98568400      3       2  150064       2.3493    0.0094037
enh86940     2   98584500   98585500      3       1  150064       2.7019    0.0034477
enh86943     2   98609000   98610000      1       1  150064       2.9188     0.001757
enh86944     2   98612900   98613900      3       1  150064       2.9854     0.001416
enh86951     2   98750600   98751600      2       1  150064       2.2184     0.013264
enh86960     2   98797900   98798900      2       1  150064       1.6757     0.046898
enh86968     2   99001000   99002000      1       1  150064       1.6937      0.04516
enh86969     2   99028000   99029000      1       1  150064       1.9065      0.02829
enh86970     2   99028800   99029800      1       1  150064        1.811      0.03507
enh86971     2   99063400   99064400      2       1  150064       1.7943     0.036386
enh86972     2   99065000   99066000      2       1  150064       1.6915     0.045375
enh86974     2   99068300   99069300      1       1  150064         1.78      0.03754
enh86975     2   99070600   99071600      1       1  150064       1.7237      0.04238
enh86982     2   99084800   99085800      3       1  150064       1.7322     0.041623
enh86984     2   99088700   99089700      2       1  150064       1.8067     0.035403
enh86988     2   99100400   99101400      1       1  150064       1.8484      0.03227
enh86990     2   99102800   99103800      5       1  150064       1.6953      0.04501
enh86992     2   99106900   99107900      1       1  150064       1.8401      0.03288
enh86993     2   99108600   99109600      2       1  150064       1.7642     0.038849
enh86997     2   99124300   99125300      2       1  150064       1.8007     0.035879
enh86999     2   99132500   99133500      3       1  150064       1.6999     0.044576
enh87000     2   99133200   99134200      2       1  150064       1.8211     0.034297
enh87005     2   99178700   99179700      1       1  150064       1.8114      0.03504
enh87007     2   99222300   99223300      2       1  150064       1.8082     0.035286
enh87008     2   99227200   99228200      1       1  150064       1.8062      0.03544
enh87037     2   99422400   99423400      4       2  150064       2.0672      0.01936
enh87042     2   99449600   99450600      4       1  150064       1.8383     0.033011
enh87100     2  100238200  100239200      4       2  150064       2.1649     0.015199
enh87102     2  100252700  100253700      2       1  150064       3.1745   0.00075046
enh87103     2  100260400  100261400      4       2  150064       3.0465    0.0011575
enh87105     2  100273000  100274000      5       3  150064       2.0778     0.018862
enh87108     2  100293700  100294700      2       1  150064       1.8927     0.029201
enh87110     2  100316900  100317900      4       2  150064       1.8381     0.033027
enh87113     2  100345300  100346300      4       2  150064       2.1264     0.016734
enh87116     2  100443200  100444200      4       1  150064       2.0377     0.020792
enh87121     2  100577000  100578000      1       1  150064        1.887      0.02958
enh87166     2  101349900  101350900      6       2  150064       2.3754    0.0087638
enh87167     2  101402300  101403300      2       1  150064       1.7195     0.042758
enh87177     2  101494000  101495000      4       2  150064       1.9468     0.025777
enh87185     2  101541500  101542500      6       2  150064        1.864     0.031159
enh87210     2  101889100  101890100      1       1  150064       2.5485      0.00541
enh87214     2  101916300  101917300      1       1  150064       2.3882     0.008465
enh87215     2  101918300  101919300      1       1  150064       2.3392     0.009663
enh87219     2  101944100  101945100      1       1  150064       1.7071       0.0439
enh87220     2  101946200  101947200      1       1  150064       1.7149      0.04318
enh87225     2  101967100  101968100      1       1  150064       1.6514      0.04933
enh87226     2  101972700  101973700      7       3  150064       2.1724     0.014913
enh87232     2  102050800  102051800      8       2  150064       1.7087     0.043751
enh87337     2  102720300  102721300      5       3  150064       1.7652     0.038764
enh87338     2  102757900  102758900      7       2  150064        2.015     0.021951
enh87340     2  102804200  102805200      4       2  150064       1.8226     0.034185
enh87348     2  103351300  103352300      2       1  150064       2.8196    0.0024038
enh87356     2  103595800  103596800      4       2  150064       2.3527    0.0093176
enh87360     2  104575000  104576000      2       1  150064       1.6937     0.045158
enh87361     2  104575600  104576600      1       1  150064        2.431     0.007529
enh87363     2  104643700  104644700      3       2  150064       2.8175    0.0024203
enh87384     2  105115400  105116400      1       1  150064       1.9726      0.02427
enh87419     2  105564200  105565200      2       1  150064        1.648      0.04968
enh87431     2  105810000  105811000      4       2  150064       1.8315     0.033512
enh87433     2  105865800  105866800      2       1  150064       1.6466     0.049823
enh87483     2  106371000  106372000      6       2  150064       1.9135      0.02784
enh87484     2  106377000  106378000      3       1  150064       2.5684    0.0051078
enh87486     2  106380200  106381200      7       2  150064       1.6886     0.045649
enh87552     2  107457400  107458400      5       2  150064       2.5048    0.0061268
enh87570     2  108979000  108980000      2       1  150064       1.9394     0.026227
enh87582     2  109175800  109176800      1       1  150064        2.077       0.0189
enh87591     2  109200000  109201000      3       2  150064       2.3212     0.010138
enh87600     2  109228500  109229500      1       1  150064       2.0866      0.01846
enh87602     2  109231700  109232700      3       1  150064       1.8293     0.033678
enh87606     2  109236700  109237700      1       1  150064       2.0736      0.01906
enh87633     2  109750800  109751800      2       1  150064       1.8365     0.033142
enh87704     2  110271200  110272200      2       1  150064       4.2551   1.0449e-05
enh87705     2  110278700  110279700      5       2  150064       3.3732   0.00037148
enh87707     2  110357200  110358200      1       1  150064        3.817    6.755e-05
enh87710     2  110363200  110364200      2       1  150064       4.0565   2.4907e-05
enh87712     2  110369100  110370100      5       3  150064       3.4337   0.00029767
enh87714     2  110395400  110396400      4       2  150064       3.3785   0.00036447
enh87719     2  110858800  110859800      3       2  150064       1.9862     0.023508
enh87720     2  110884200  110885200      2       1  150064       2.2133     0.013439
enh87730     2  111616000  111617000      7       3  150064        1.717     0.042986
enh87741     2  111942800  111943800      5       1  150064       2.2103     0.013541
enh87744     2  112253000  112254000      2       1  150064       2.6208    0.0043864
enh87755     2  112669700  112670700      6       2  150064       1.9778     0.023975
enh87756     2  112675900  112676900      1       1  150064       2.1304      0.01657
enh87757     2  112680000  112681000      3       1  150064        1.951      0.02553
enh87761     2  112699100  112700100      2       1  150064        1.989     0.023352
enh87762     2  112700200  112701200      2       1  150064       2.0319     0.021083
enh87764     2  112704300  112705300      5       1  150064        1.987     0.023461
enh87765     2  112711400  112712400      2       1  150064       1.9257     0.027073
enh87773     2  112743500  112744500      6       2  150064        1.834     0.033328
enh87775     2  112789500  112790500      5       3  150064        2.035     0.020927
enh87785     2  113008700  113009700      2       1  150064       2.2526     0.012141
enh87792     2  113047800  113048800      1       1  150064       1.8886      0.02947
enh87797     2  113188800  113189800      4       2  150064       1.9642     0.024755
enh87798     2  113243400  113244400      1       1  150064       2.0143      0.02199
enh87799     2  113247200  113248200      2       1  150064       1.7514     0.039938
enh87802     2  113252000  113253000      3       2  150064       2.1365     0.016318
enh87816     2  113431900  113432900      1       1  150064       2.4515     0.007114
enh87841     2  113943600  113944600      2       1  150064       2.1082     0.017508
enh87856     2  114081400  114082400      4       2  150064        1.824     0.034076
enh87872     2  114654200  114655200      3       1  150064       1.9159     0.027686
enh87874     2  114667800  114668800      5       2  150064       2.1569     0.015506
enh87890     2  115544800  115545800      1       1  150064       1.9073      0.02824
enh87898     2  115841800  115842800      3       2  150064       1.7979       0.0361
enh87899     2  115957200  115958200      3       2  150064       2.5173     0.005913
enh87917     2  118844800  118845800      3       2  150064       1.9882     0.023393
enh87922     2  119513200  119514200      3       2  150064        1.982     0.023738
enh87930     2  119982400  119983400     10       3  150064        1.799      0.03601
enh87994     2  120774400  120775400      3       1  150064       1.6981     0.044745
enh88002     2  120990000  120991000      1       1  150064       1.6535      0.04911
enh88006     2  121015000  121016000      2       1  150064        1.702     0.044374
enh88007     2  121027600  121028600      1       1  150064       1.8309      0.03356
enh88015     2  121076200  121077200      2       1  150064        1.706     0.044004
enh88030     2  121416600  121417600      4       2  150064        2.045     0.020425
enh88070     2  121953600  121954600      3       1  150064        1.845     0.032521
enh88077     2  122120700  122121700      1       1  150064       2.0078      0.02233
enh88092     2  122232600  122233600      2       1  150064       2.1579     0.015469
enh88114     2  122290100  122291100      2       1  150064        2.287     0.011099
enh88148     2  122495000  122496000      2       1  150064       2.3082     0.010494
enh88150     2  122568700  122569700      4       2  150064       1.8472     0.032356
enh88156     2  122777200  122778200      2       1  150064       1.9756       0.0241
enh88164     2  125024200  125025200      2       1  150064       2.0511     0.020131
enh88180     2  126950300  126951300      2       1  150064       1.9309     0.026746
enh88196     2  127533600  127534600      4       2  150064       2.4173    0.0078178
enh88197     2  127541400  127542400      2       1  150064       1.8876     0.029537
enh88209     2  127803000  127804000      2       1  150064       1.8029     0.035702
enh88218     2  127843600  127844600      7       2  150064       2.4133    0.0079045
enh88219     2  127848000  127849000      2       1  150064       2.3128     0.010366
enh88221     2  127856400  127857400      3       1  150064       3.1255   0.00088759
enh88222     2  127857500  127858500      1       1  150064        2.648     0.004049
enh88224     2  127868700  127869700      5       2  150064       2.4658    0.0068345
enh88225     2  127870800  127871800      3       1  150064        3.574   0.00017577
enh88226     2  127874200  127875200      5       3  150064       2.7981    0.0025698
enh88227     2  127878800  127879800      2       1  150064       2.0543     0.019971
enh88229     2  127886000  127887000      7       2  150064       2.5587    0.0052538
enh88302     2  128615800  128616800      2       1  150064       1.7603     0.039175
enh88313     2  128782400  128783400      1       1  150064         1.67      0.04746
enh88315     2  128786400  128787400      2       1  150064       1.7097     0.043657
enh88405     2  131131800  131132800      3       1  150064       2.1006     0.017839
enh88412     2  131556400  131557400      3       1  150064       1.6877     0.045738
enh88432     2  131796900  131797900      4       1  150064       3.3512   0.00040237
enh88434     2  131808200  131809200      1       1  150064       3.3224    0.0004462
enh88435     2  131812500  131813500      1       1  150064       3.3102    0.0004661
enh88438     2  131817000  131818000      2       1  150064       3.1497   0.00081711
enh88440     2  131821500  131822500      1       1  150064       2.6426     0.004114
enh88444     2  131848900  131849900      1       1  150064       2.5573     0.005274
enh88446     2  131861200  131862200      4       2  150064        3.335   0.00042656
enh88447     2  131864400  131865400      2       1  150064        2.684    0.0036368
enh88454     2  132431600  132432600      3       1  150064       2.3255     0.010023
enh88458     2  133105600  133106600      1       1  150064       1.6687      0.04759
enh88481     2  133736100  133737100      1       1  150064       1.7248      0.04228
enh88484     2  133811400  133812400      2       1  150064       1.8736      0.03049
enh88486     2  133867200  133868200      1       1  150064       1.8373      0.03308
enh88503     2  134051200  134052200      1       1  150064         1.85      0.03216
enh88545     2  134418200  134419200      1       1  150064       1.7338      0.04148
enh88566     2  134829500  134830500      5       1  150064       2.1544     0.015606
enh88569     2  134879200  134880200      4       2  150064       2.8228      0.00238
enh88570     2  134880700  134881700      2       1  150064       2.8151    0.0024384
enh88573     2  134889100  134890100      1       1  150064       2.7632     0.002862
enh88575     2  134893100  134894100      3       2  150064       1.7024     0.044336
enh88577     2  134895700  134896700      2       1  150064       3.4136    0.0003206
enh88578     2  134898300  134899300      3       2  150064       3.6291    0.0001422
enh88579     2  134899300  134900300      6       2  150064        3.593   0.00016342
enh88582     2  134904000  134905000      1       1  150064       1.7945      0.03637
enh88588     2  134921100  134922100      1       1  150064       2.4341     0.007465
enh88594     2  134945400  134946400      7       3  150064       1.6896     0.045554
enh88663     2  135681300  135682300      3       1  150064       1.7692     0.038434
enh88719     2  136788500  136789500      6       2  150064       2.3859    0.0085192
enh88731     2  136940600  136941600      4       2  150064        2.058     0.019793
enh88749     2  138944000  138945000      1       1  150064       1.6611      0.04835
enh88750     2  139228100  139229100      1       1  150064       3.9459    3.975e-05
enh88756     2  139271800  139272800      3       2  150064        2.017     0.021846
enh88760     2  139465400  139466400      4       2  150064       2.3045     0.010596
enh88765     2  141082400  141083400      1       1  150064       2.5738     0.005029
enh88767     2  141211400  141212400      6       3  150064       2.3053     0.010575
enh88787     2  142535800  142536800      3       2  150064       2.3466    0.0094715
enh88801     2  142835100  142836100      4       2  150064       2.0254     0.021413
enh88817     2  144232500  144233500      1       1  150064       2.5366     0.005597
enh88831     2  144598100  144599100      2       1  150064       2.3509    0.0093633
enh88832     2  144660600  144661600      1       1  150064       3.2983    0.0004863
enh88836     2  144711000  144712000      3       1  150064       2.8618     0.002106
enh88837     2  144712900  144713900      1       1  150064       2.9506     0.001586
enh88846     2  144995200  144996200      2       1  150064       1.7785     0.037657
enh88852     2  145043200  145044200      4       2  150064       3.0145    0.0012869
enh88856     2  145087500  145088500      3       1  150064       1.9044      0.02843
enh88857     2  145090900  145091900      1       1  150064       3.2093    0.0006652
enh88860     2  145129600  145130600      1       1  150064       3.0087     0.001312
enh88861     2  145136200  145137200      1       1  150064       4.2102    1.276e-05
enh88862     2  145139500  145140500      1       1  150064       4.5198    3.095e-06
enh88867     2  145152900  145153900      2       1  150064       4.3022   8.4556e-06
enh88873     2  145171200  145172200      3       2  150064       2.5896    0.0048042
enh88876     2  145183000  145184000      2       1  150064       4.0439   2.6285e-05
enh88878     2  145186300  145187300      2       1  150064       3.6386   0.00013708
enh88882     2  145198600  145199600      6       3  150064       2.3436    0.0095487
enh88883     2  145200000  145201000      1       1  150064       2.5062     0.006102
enh88888     2  145213500  145214500      2       1  150064       1.9976     0.022878
enh88902     2  145255800  145256800      3       2  150064       1.9117     0.027955
enh88904     2  145260000  145261000      1       1  150064       1.9658      0.02466
enh88930     2  145779300  145780300      1       1  150064       2.0429      0.02053
enh88934     2  145787400  145788400      2       1  150064       1.8813     0.029967
enh88935     2  145788200  145789200      2       1  150064       1.9451     0.025879
enh88936     2  145793600  145794600      3       2  150064       1.9476     0.025729
enh88939     2  145800600  145801600      3       2  150064         1.69     0.045513
enh88943     2  145874500  145875500      2       1  150064       2.9264    0.0017147
enh88944     2  145880900  145881900      2       1  150064       2.1712     0.014957
enh88953     2  146676300  146677300      2       1  150064       1.8994     0.028755
enh88958     2  147707800  147708800      2       1  150064       3.0304    0.0012211
enh88963     2  148109000  148110000      3       1  150064       2.4473    0.0071973
enh88969     2  148617100  148618100      2       1  150064       2.2004     0.013891
enh88971     2  148627000  148628000      2       1  150064       2.2105     0.013534
enh88975     2  148645900  148646900      3       2  150064       1.8045     0.035575
enh88981     2  148734800  148735800      1       1  150064        1.891      0.02931
enh88983     2  148775900  148776900      3       1  150064       1.9825     0.023711
enh88988     2  148991600  148992600      3       1  150064       2.2223      0.01313
enh88989     2  149060500  149061500      1       1  150064       2.5422     0.005508
enh88990     2  149062700  149063700      3       1  150064       2.9061    0.0018299
enh88993     2  149309800  149310800      2       1  150064       2.9679     0.001499
enh88996     2  149403800  149404800      3       1  150064       1.7192     0.042789
enh89013     2  149631800  149632800      1       1  150064       2.3019      0.01067
enh89028     2  149792000  149793000      6       2  150064       1.9455     0.025855
enh89032     2  149812600  149813600      6       2  150064       1.9691     0.024471
enh89038     2  149834700  149835700      1       1  150064       2.5856     0.004861
enh89046     2  149877900  149878900      1       1  150064       2.1362      0.01633
enh89050     2  150185300  150186300      3       2  150064       1.6818       0.0463
enh89053     2  150345000  150346000      4       2  150064       2.0084     0.022298
enh89054     2  150346700  150347700      4       2  150064       1.7985     0.036046
enh89056     2  150436100  150437100      1       1  150064       2.1749      0.01482
enh89057     2  150436900  150437900      4       2  150064       1.6986     0.044699
enh89061     2  150453600  150454600      3       2  150064       2.2572     0.011997
enh89062     2  150454400  150455400      2       1  150064       1.9964     0.022947
enh89064     2  150714300  150715300      5       3  150064       2.2391     0.012576
enh89071     2  151153100  151154100      2       1  150064       1.9978     0.022869
enh89092     2  152252700  152253700      3       2  150064       1.8168     0.034622
enh89095     2  152400900  152401900      3       1  150064       1.7442     0.040561
enh89109     2  152696400  152697400      1       1  150064       2.4157     0.007852
enh89135     2  152906000  152907000      1       1  150064       1.7838      0.03723
enh89137     2  152931600  152932600      6       2  150064       1.6786     0.046618
enh89138     2  152941600  152942600      4       2  150064       3.2293   0.00062053
enh89143     2  153022600  153023600      1       1  150064        3.211    0.0006614
enh89144     2  153024900  153025900      5       2  150064       2.5492     0.005398
enh89146     2  153030100  153031100      2       1  150064       2.0004     0.022726
enh89147     2  153056900  153057900      1       1  150064        3.074     0.001056
enh89148     2  153079100  153080100      3       1  150064        2.717    0.0032937
enh89149     2  153083000  153084000      2       1  150064       3.0764    0.0010476
enh89150     2  153099700  153100700      3       2  150064       2.5596    0.0052395
enh89151     2  153103500  153104500      4       2  150064       2.1947     0.014094
enh89152     2  153140600  153141600      2       1  150064       3.2143   0.00065371
enh89153     2  153190400  153191400      3       1  150064       2.3965     0.008276
enh89155     2  153197900  153198900      4       2  150064       1.9111     0.027995
enh89172     2  153228700  153229700      6       2  150064        2.457    0.0070057
enh89174     2  153232700  153233700      6       3  150064       2.4765    0.0066346
enh89183     2  153249700  153250700      5       2  150064       2.4043    0.0081009
enh89185     2  153253300  153254300      5       2  150064       1.8374     0.033077
enh89186     2  153256000  153257000      6       2  150064        2.295     0.010867
enh89191     2  153275600  153276600      6       3  150064       2.2586     0.011953
enh89192     2  153277500  153278500      2       1  150064       2.4095    0.0079867
enh89197     2  153282900  153283900      4       2  150064       2.4024    0.0081437
enh89199     2  153286200  153287200      1       1  150064       2.6666     0.003831
enh89200     2  153287400  153288400      1       1  150064       1.9508      0.02554
enh89201     2  153289300  153290300      1       1  150064       2.5792     0.004952
enh89249     2  153433400  153434400      2       1  150064       2.0597     0.019713
enh89251     2  153450100  153451100      1       1  150064       1.6929      0.04524
enh89256     2  153465400  153466400      4       2  150064       1.8078     0.035315
enh89257     2  153468900  153469900      5       2  150064       1.8902     0.029367
enh89258     2  153471700  153472700      2       1  150064       2.8341    0.0022979
enh89260     2  153476500  153477500      5       3  150064       3.6729   0.00011991
enh89261     2  153478700  153479700      1       1  150064       3.7311    9.534e-05
enh89262     2  153479600  153480600      4       2  150064        4.394   5.5644e-06
enh89263     2  153481200  153482200      5       3  150064       2.9764    0.0014582
enh89264     2  153483300  153484300      2       1  150064       2.9082    0.0018175
enh89266     2  153503700  153504700      1       1  150064       2.9765     0.001458
enh89267     2  153532600  153533600      3       2  150064       2.2561     0.012033
enh89269     2  153550800  153551800      2       1  150064        2.609    0.0045403
enh89272     2  153577800  153578800      3       1  150064       3.2738   0.00053058
enh89273     2  153618300  153619300      3       2  150064       3.8899    5.015e-05
enh89280     2  154726800  154727800      7       1  150064       1.8648     0.031105
enh89294     2  155810000  155811000      3       1  150064       2.6185    0.0044161
enh89295     2  156448600  156449600      3       1  150064       1.9375      0.02634
enh89306     2  157255000  157256000      2       1  150064       1.9594     0.025035
enh89363     2  158604100  158605100      1       1  150064       2.2924      0.01094
enh89391     2  159036100  159037100      4       2  150064       1.8653     0.031073
enh89396     2  159298600  159299600      4       2  150064       2.0827     0.018641
enh89399     2  159326000  159327000      2       1  150064        2.204     0.013761
enh89400     2  159327200  159328200      4       2  150064       2.1395     0.016197
enh89404     2  159341100  159342100      5       2  150064        1.803     0.035691
enh89405     2  159343900  159344900      5       2  150064       3.0071    0.0013187
enh89407     2  159349700  159350700      6       2  150064       2.8574    0.0021356
enh89409     2  159356300  159357300      2       1  150064       2.4489    0.0071645
enh89411     2  159361500  159362500      4       2  150064        2.261     0.011878
enh89412     2  159366500  159367500      4       2  150064       1.8071     0.035376
enh89413     2  159368000  159369000      3       2  150064       2.9687    0.0014954
enh89415     2  159369300  159370300      4       2  150064       3.2103   0.00066298
enh89416     2  159370000  159371000      3       1  150064       3.3068   0.00047188
enh89418     2  159375600  159376600      4       2  150064       1.8868     0.029594
enh89419     2  159385600  159386600      3       2  150064        2.239     0.012579
enh89422     2  159400700  159401700      3       1  150064       2.4125    0.0079224
enh89423     2  159402700  159403700      5       3  150064       3.2124   0.00065824
enh89425     2  159432000  159433000      6       2  150064       2.3076     0.010511
enh89426     2  159442800  159443800      4       2  150064       2.3947    0.0083161
enh89430     2  159463600  159464600      4       2  150064       1.7704     0.038332
enh89431     2  159489300  159490300      6       2  150064       2.8447    0.0022227
enh89432     2  159493500  159494500      4       2  150064       3.4109   0.00032376
enh89446     2  159629800  159630800      3       1  150064       1.6968     0.044869
enh89521     2  160373200  160374200      3       1  150064       3.2503   0.00057649
enh89522     2  160374400  160375400      1       1  150064        2.404     0.008109
enh89523     2  160380500  160381500      2       1  150064        2.001     0.022699
enh89525     2  160420200  160421200      2       1  150064        1.982     0.023742
enh89526     2  160425000  160426000      3       1  150064       2.6706    0.0037862
enh89529     2  160448000  160449000      4       2  150064       2.2423      0.01247
enh89530     2  160448700  160449700      4       1  150064       2.5188    0.0058886
enh89531     2  160452000  160453000      2       1  150064       2.1157     0.017185
enh89532     2  160461100  160462100      8       2  150064       2.6222    0.0043678
enh89533     2  160462200  160463200      5       2  150064       2.5663    0.0051388
enh89534     2  160463500  160464500      2       1  150064       1.9649     0.024715
enh89535     2  160465700  160466700      3       2  150064       1.8426     0.032695
enh89536     2  160473600  160474600      3       2  150064       2.6837    0.0036405
enh89537     2  160474100  160475100      2       1  150064       3.4676   0.00026257
enh89538     2  160476100  160477100      2       1  150064       2.0143     0.021987
enh89540     2  160567100  160568100      5       2  150064       2.1417     0.016107
enh89541     2  160572700  160573700      5       2  150064       1.9591      0.02505
enh89542     2  160577200  160578200      2       1  150064       2.0789     0.018811
enh89544     2  160600500  160601500      9       3  150064       3.1078    0.0009424
enh89546     2  160617900  160618900      3       2  150064       3.6795   0.00011683
enh89547     2  160649000  160650000      1       1  150064       3.0243     0.001246
enh89548     2  160651700  160652700      1       1  150064       2.7293     0.003173
enh89549     2  160652900  160653900      2       1  150064       1.8829     0.029859
enh89550     2  160655000  160656000      3       1  150064       2.7305    0.0031624
enh89557     2  161064400  161065400      1       1  150064       2.3001      0.01072
enh89580     2  161236600  161237600      3       2  150064       1.9082     0.028185
enh89597     2  161508000  161509000      2       1  150064       1.7171     0.042984
enh89614     2  162049800  162050800      4       2  150064        2.421    0.0077395
enh89634     2  162803000  162804000      6       2  150064        1.987     0.023462
enh89636     2  162831800  162832800      2       1  150064       2.4165    0.0078348
enh89639     2  162858300  162859300      2       1  150064       2.9675    0.0015011
enh89641     2  162868800  162869800      3       1  150064       4.3699   6.2163e-06
enh89642     2  162869500  162870500      3       2  150064        3.081    0.0010316
enh89643     2  162885600  162886600      1       1  150064       3.3731    0.0003716
enh89644     2  162893200  162894200      3       2  150064       2.3263     0.010002
enh89649     2  162982800  162983800      2       1  150064       1.6709     0.047374
enh89666     2  163227300  163228300      1       1  150064       2.0302      0.02117
enh89684     2  164521200  164522200      1       1  150064       1.8013      0.03583
enh89685     2  164522300  164523300      2       1  150064       1.8257     0.033945
enh89690     2  164547500  164548500      3       2  150064       2.0261     0.021379
enh89693     2  164554500  164555500      1       1  150064       2.0803      0.01875
enh89700     2  164571900  164572900      1       1  150064       2.1163      0.01716
enh89704     2  164582800  164583800      1       1  150064       1.9761      0.02407
enh89742     2  165911400  165912400      3       2  150064       1.8277       0.0338
enh89745     2  165970500  165971500      1       1  150064       1.6512      0.04935
enh89749     2  166151500  166152500      5       3  150064       2.3728    0.0088272
enh89756     2  166353900  166354900      2       1  150064       1.6459     0.049888
enh89778     2  166556500  166557500      1       1  150064       2.1232      0.01687
enh89780     2  166700400  166701400      4       2  150064       3.8417   6.1095e-05
enh89782     2  166726600  166727600      3       2  150064       1.9464     0.025801
enh89787     2  166807500  166808500      3       2  150064       2.0156     0.021921
enh89788     2  166811300  166812300      4       2  150064       2.9072    0.0018232
enh89794     2  166996400  166997400      4       2  150064       2.2802     0.011299
enh89795     2  167005200  167006200      2       1  150064       1.9325     0.026647
enh89809     2  168448600  168449600      1       1  150064       3.2417     0.000594
enh89816     2  168689000  168690000      3       2  150064       1.6745     0.047019
enh89869     2  169315600  169316600      2       1  150064       1.9863       0.0235
enh89872     2  169326900  169327900      1       1  150064       2.2774      0.01138
enh89878     2  169374600  169375600      3       1  150064        1.888     0.029515
enh89879     2  169377700  169378700      2       1  150064       1.8727     0.030553
enh89880     2  169380200  169381200      1       1  150064       1.6585      0.04861
enh89884     2  169387600  169388600      2       1  150064       2.0834     0.018607
enh89887     2  169406500  169407500      3       2  150064       2.7041    0.0034245
enh89889     2  169425300  169426300      2       1  150064       1.8069      0.03539
enh89893     2  169459600  169460600      1       1  150064       2.4821     0.006531
enh89894     2  169469800  169470800      2       1  150064       2.4511    0.0071219
enh89895     2  169482500  169483500      6       2  150064       3.5883   0.00016643
enh89898     2  169489500  169490500      4       2  150064       3.5124   0.00022202
enh89899     2  169491400  169492400      3       1  150064       3.4519   0.00027834
enh89900     2  169495800  169496800      3       1  150064       3.2013   0.00068399
enh89902     2  169509400  169510400      1       1  150064       2.1222      0.01691
enh89903     2  169541400  169542400      2       1  150064       2.7354    0.0031156
enh89904     2  169555200  169556200      6       2  150064       1.8284     0.033746
enh89906     2  169560100  169561100      1       1  150064       2.2924      0.01094
enh89943     2  170221400  170222400      3       1  150064        1.691     0.045415
enh89951     2  170428800  170429800      2       1  150064        1.851     0.032082
enh90013     2  171787300  171788300      2       1  150064       1.8763     0.030307
enh90015     2  171795900  171796900      2       1  150064       1.7012     0.044449
enh90016     2  171816900  171817900      2       1  150064       2.2885     0.011055
enh90019     2  171942900  171943900      2       1  150064       2.5562    0.0052908
enh90021     2  172002900  172003900      4       2  150064       2.1514     0.015721
enh90025     2  172014300  172015300      2       1  150064       1.9045     0.028423
enh90040     2  172527400  172528400      5       2  150064       2.7457    0.0030193
enh90043     2  172558200  172559200      5       3  150064        2.381    0.0086319
enh90044     2  172559800  172560800      2       1  150064       3.6407   0.00013594
enh90046     2  172569800  172570800      2       1  150064       3.6122   0.00015182
enh90047     2  172579800  172580800      1       1  150064       4.2735    9.621e-06
enh90051     2  172619400  172620400      6       2  150064       4.4565    4.165e-06
enh90052     2  172651200  172652200      1       1  150064       3.1278    0.0008806
enh90053     2  172734600  172735600      1       1  150064       4.1989    1.341e-05
enh90058     2  172780000  172781000      5       3  150064       3.3223   0.00044639
enh90060     2  172820200  172821200      2       1  150064       3.1654   0.00077428
enh90061     2  172857600  172858600      7       4  150064       3.1921   0.00070622
enh90062     2  172865300  172866300      5       2  150064       3.2481   0.00058082
enh90070     2  173108200  173109200      3       1  150064       2.3694     0.008908
enh90074     2  173149400  173150400      5       2  150064       2.0878     0.018406
enh90076     2  173158200  173159200      3       2  150064       2.0545     0.019965
enh90078     2  173176000  173177000      2       1  150064       1.8297     0.033646
enh90114     2  173675400  173676400      6       2  150064       1.8697     0.030763
enh90115     2  173687900  173688900      2       1  150064       1.7558     0.039559
enh90116     2  173708900  173709900      4       2  150064       1.9009     0.028659
enh90117     2  173723800  173724800      2       1  150064       1.8378     0.033047
enh90119     2  173727300  173728300      3       2  150064       1.6726     0.047198
enh90142     2  173942600  173943600      3       2  150064       2.7189    0.0032748
enh90146     2  173995100  173996100      1       1  150064       1.6463      0.04985
enh90147     2  174000600  174001600      3       2  150064       2.9722    0.0014783
enh90148     2  174024700  174025700      3       2  150064       1.7499     0.040064
enh90150     2  174052600  174053600      4       2  150064       2.7049    0.0034158
enh90154     2  174075100  174076100      6       3  150064       2.7938    0.0026043
enh90156     2  174082900  174083900      3       2  150064       2.1942     0.014112
enh90157     2  174091600  174092600      4       2  150064       2.1194     0.017029
enh90162     2  174778800  174779800      1       1  150064        2.247      0.01232
enh90164     2  174794000  174795000      5       2  150064       1.9286     0.026891
enh90169     2  174805300  174806300      5       3  150064       2.2863     0.011119
enh90171     2  174812800  174813800      3       2  150064       1.7069      0.04392
enh90172     2  174814600  174815600      5       1  150064       2.0835     0.018605
enh90176     2  174825400  174826400      6       3  150064       2.7215    0.0032496
enh90190     2  174926900  174927900      2       1  150064       2.2485     0.012273
enh90192     2  175041300  175042300      1       1  150064       2.2454      0.01237
enh90195     2  175099800  175100800      4       2  150064       1.8187      0.03448
enh90196     2  175108300  175109300      2       1  150064       2.0202     0.021682
enh90197     2  175111200  175112200      2       1  150064       2.6259    0.0043211
enh90213     2  175452600  175453600      2       1  150064       1.6616     0.048296
enh90215     2  175456200  175457200      3       2  150064       1.6973     0.044824
enh90218     2  175460500  175461500      2       1  150064       1.8773      0.03024
enh90220     2  175462800  175463800      2       1  150064       1.7884     0.036859
enh90221     2  175463600  175464600      1       1  150064       2.3746     0.008783
enh90223     2  175471300  175472300      2       1  150064       2.0666     0.019385
enh90224     2  175474800  175475800      2       1  150064       2.2738      0.01149
enh90236     2  175528500  175529500      2       1  150064        2.035     0.020925
enh90247     2  175615400  175616400      4       2  150064       1.9811     0.023792
enh90249     2  175626800  175627800      3       1  150064       1.9893     0.023332
enh90250     2  175628900  175629900      3       2  150064       1.9024     0.028562
enh90253     2  175637200  175638200      2       1  150064       1.9154     0.027723
enh90254     2  175643700  175644700      1       1  150064       3.0873      0.00101
enh90255     2  175649100  175650100      4       2  150064        1.669     0.047556
enh90265     2  175690900  175691900      2       1  150064        2.118     0.017089
enh90275     2  175752900  175753900      1       1  150064       2.6396      0.00415
enh90296     2  175892500  175893500      4       2  150064       1.6482     0.049657
enh90297     2  175900900  175901900      4       2  150064       2.0455     0.020405
enh90319     2  177160400  177161400      3       2  150064       1.9609     0.024943
enh90323     2  177230000  177231000      1       1  150064       1.6893      0.04558
enh90324     2  177255400  177256400      1       1  150064       1.8978      0.02886
enh90325     2  177257000  177258000      2       1  150064       1.7992     0.035994
enh90337     2  177547400  177548400      2       1  150064       1.6717     0.047295
enh90375     2  178221300  178222300      5       2  150064       1.9921     0.023179
enh90410     2  178976200  178977200      2       1  150064       1.9619     0.024889
enh90411     2  178978200  178979200      2       1  150064       2.7261    0.0032045
enh90424     2  179120500  179121500      1       1  150064       2.0193      0.02173
enh90426     2  179136400  179137400      1       1  150064       1.7273      0.04206
enh90480     2  180275100  180276100      5       3  150064        1.868     0.030881
enh90482     2  180292600  180293600      5       2  150064       2.4388    0.0073686
enh90484     2  180307500  180308500      4       2  150064       1.9119     0.027947
enh90485     2  180312000  180313000      5       3  150064       3.7576   8.5773e-05
enh90486     2  180332400  180333400      2       1  150064       2.1823     0.014545
enh90495     2  180872000  180873000      7       3  150064       3.1971    0.0006941
enh90496     2  180989800  180990800      1       1  150064       3.4796    0.0002511
enh90497     2  180990400  180991400      3       1  150064       3.7398   9.2083e-05
enh90565     2  183382100  183383100      7       3  150064       2.8776    0.0020033
enh90566     2  183388200  183389200      2       1  150064       2.1855     0.014426
enh90569     2  183409100  183410100      4       2  150064       1.8501     0.032147
enh90575     2  183459800  183460800      1       1  150064       1.7272      0.04207
enh90576     2  183483300  183484300      1       1  150064       1.9275      0.02696
enh90578     2  183579200  183580200      2       1  150064       2.4001    0.0081953
enh90589     2  183874600  183875600      2       1  150064       3.0777     0.001043
enh90594     2  183890400  183891400      6       3  150064       1.8203     0.034355
enh90595     2  183893900  183894900      4       2  150064       2.0579     0.019801
enh90602     2  183990600  183991600     10       4  150064       1.8414     0.032778
enh90670     2  189159500  189160500      4       2  150064       2.4117    0.0079396
enh90671     2  189160500  189161500      8       3  150064       1.9029     0.028526
enh90672     2  189198300  189199300      2       1  150064        2.091     0.018266
enh90673     2  189246500  189247500      2       1  150064       2.9245     0.001725
enh90674     2  189651600  189652600      2       1  150064       2.6071    0.0045662
enh90704     2  190433700  190434700      2       1  150064       2.1181     0.017084
enh90711     2  190528000  190529000      6       3  150064       1.7229     0.042457
enh90728     2  190975200  190976200      2       1  150064       1.9553     0.025275
enh90748     2  191213000  191214000      4       2  150064       2.4997    0.0062157
enh90750     2  191216400  191217400      3       2  150064       1.7361     0.041272
enh90753     2  191222700  191223700      2       1  150064       2.5984    0.0046825
enh90754     2  191226200  191227200      9       2  150064       1.8301     0.033621
enh90763     2  191271200  191272200      5       2  150064       2.4158    0.0078514
enh90765     2  191281800  191282800      3       2  150064       1.8238     0.034087
enh90766     2  191284600  191285600      3       2  150064       2.9428    0.0016261
enh90773     2  191323200  191324200      2       1  150064       1.9778     0.023977
enh90775     2  191328700  191329700      2       1  150064       3.0486    0.0011494
enh90779     2  191359100  191360100      1       1  150064       2.0531      0.02003
enh90781     2  191365600  191366600      1       1  150064       2.2356      0.01269
enh90795     2  191437600  191438600      1       1  150064       1.6626       0.0482
enh90798     2  191447400  191448400      3       1  150064       2.2885     0.011053
enh90802     2  191471600  191472600      5       3  150064       2.8597      0.00212
enh90806     2  191497200  191498200      2       1  150064       2.7945    0.0025986
enh90823     2  191549400  191550400      1       1  150064       1.9056      0.02835
enh90831     2  191668300  191669300      4       2  150064       1.7563     0.039521
enh90839     2  191756200  191757200      2       1  150064       1.8837     0.029805
enh90840     2  191768300  191769300      2       1  150064       2.3442     0.009534
enh90847     2  191884100  191885100      3       2  150064       1.8504     0.032126
enh90848     2  191885900  191886900      4       2  150064       2.4662    0.0068282
enh90850     2  191897400  191898400      1       1  150064       2.2945      0.01088
enh90852     2  191916800  191917800      2       1  150064       1.6677     0.047691
enh90872     2  192306000  192307000      1       1  150064       1.9478      0.02572
enh90910     2  192909800  192910800      2       1  150064       1.8086     0.035254
enh90911     2  192911900  192912900      3       1  150064       1.7474     0.040286
enh90912     2  192918600  192919600      2       1  150064       1.6872     0.045783
enh90931     2  193031800  193032800      7       3  150064       2.8188    0.0024103
enh90932     2  193036600  193037600      4       1  150064       2.7202    0.0032619
enh90934     2  193044600  193045600      4       1  150064         2.42    0.0077605
enh90946     2  193118800  193119800      2       1  150064       1.7363     0.041254
enh90953     2  196304400  196305400      3       1  150064       1.8992     0.028769
enh90954     2  196397100  196398100      4       1  150064       3.4271   0.00030498
enh90955     2  196398600  196399600      3       2  150064       2.4275    0.0076017
enh90956     2  196434800  196435800      2       1  150064       2.1236     0.016851
enh90957     2  196438800  196439800      5       3  150064       2.4217    0.0077233
enh90961     2  196465700  196466700      2       1  150064       2.4135    0.0079001
enh90967     2  196531500  196532500      3       2  150064       1.9569     0.025178
enh90968     2  196552000  196553000      1       1  150064       2.1163      0.01716
enh90971     2  196932200  196933200      7       3  150064       3.1076   0.00094311
enh90974     2  196978500  196979500      1       1  150064       2.1625      0.01529
enh90979     2  197032900  197033900      1       1  150064       1.6869      0.04581
enh90981     2  197066100  197067100      2       1  150064       2.5229    0.0058194
enh90991     2  197139400  197140400      6       4  150064       1.7507     0.039998
enh90998     2  197203400  197204400      2       1  150064       1.7945      0.03637
enh91004     2  197255600  197256600      4       2  150064       1.8002     0.035911
enh91005     2  197264500  197265500      2       1  150064       1.7996     0.035958
enh91017     2  197327300  197328300      3       2  150064       4.2091    1.282e-05
enh91021     2  197345900  197346900      2       1  150064         2.59    0.0047984
enh91023     2  197356600  197357600      1       1  150064        1.916      0.02768
enh91025     2  197372200  197373200      3       2  150064       3.0449    0.0011637
enh91026     2  197379400  197380400      3       2  150064       2.9546    0.0015654
enh91027     2  197393200  197394200      3       1  150064       3.7095   0.00010383
enh91031     2  197409400  197410400      1       1  150064       3.5218    0.0002143
enh91033     2  197414400  197415400      3       1  150064       3.2697   0.00053823
enh91034     2  197416900  197417900      1       1  150064       2.0682      0.01931
enh91035     2  197423000  197424000      2       1  150064       2.2387     0.012587
enh91036     2  197426200  197427200      3       2  150064       3.1295   0.00087557
enh91038     2  197431500  197432500      2       1  150064       2.4131    0.0079082
enh91039     2  197436800  197437800      1       1  150064       2.4813     0.006546
enh91040     2  197437800  197438800      5       1  150064       2.2344     0.012728
enh91041     2  197450900  197451900      6       2  150064       2.7834    0.0026896
enh91042     2  197458800  197459800      2       1  150064        2.461    0.0069284
enh91043     2  197471400  197472400      2       1  150064       2.9931     0.001381
enh91044     2  197520200  197521200      3       2  150064       1.8783      0.03017
enh91045     2  197533600  197534600      1       1  150064       1.9374      0.02635
enh91047     2  197623600  197624600      6       1  150064       1.9983     0.022839
enh91048     2  197662100  197663100      1       1  150064       2.2505      0.01221
enh91050     2  197715800  197716800      3       2  150064       2.9858    0.0014144
enh91052     2  197792600  197793600      2       1  150064       1.7068     0.043934
enh91054     2  197831100  197832100      3       1  150064        1.838     0.033033
enh91056     2  197853000  197854000      1       1  150064       2.8627       0.0021
enh91060     2  197875800  197876800      5       2  150064        3.215   0.00065213
enh91061     2  197924100  197925100      3       2  150064       2.3994    0.0082099
enh91063     2  197940500  197941500      2       1  150064        2.814    0.0024463
enh91065     2  197947000  197948000      4       2  150064       2.1123     0.017331
enh91070     2  197961700  197962700      2       1  150064       2.4016    0.0081622
enh91071     2  197963100  197964100      5       2  150064       2.7712    0.0027922
enh91077     2  197995100  197996100      1       1  150064       2.5018     0.006178
enh91081     2  198016900  198017900      3       1  150064       2.2758     0.011429
enh91083     2  198026300  198027300      2       1  150064       2.2899     0.011013
enh91110     2  198144100  198145100      4       1  150064       4.3624   6.4318e-06
enh91111     2  198148300  198149300      6       1  150064        4.107   2.0039e-05
enh91114     2  198151700  198152700      1       1  150064       4.4665    3.976e-06
enh91116     2  198166400  198167400      2       1  150064       4.9679   3.3832e-07
enh91117     2  198169400  198170400      3       1  150064       4.9945   2.9492e-07
enh91118     2  198170600  198171600      4       1  150064       5.0277   2.4814e-07
enh91119     2  198172000  198173000      2       1  150064       5.3304   4.9004e-08
enh91121     2  198214000  198215000      2       1  150064       3.9687   3.6128e-05
enh91122     2  198242700  198243700      1       1  150064       6.0861    5.786e-10
enh91123     2  198243400  198244400      1       1  150064       4.7819    8.681e-07
enh91125     2  198293500  198294500      2       1  150064       5.5238   1.6585e-08
enh91134     2  198403000  198404000      2       1  150064       5.4894   2.0166e-08
enh91141     2  198465400  198466400      2       1  150064       5.6943    6.194e-09
enh91143     2  198478500  198479500      1       1  150064       1.9758      0.02409
enh91144     2  198484600  198485600      1       1  150064       5.9155    1.654e-09
enh91145     2  198490900  198491900      2       1  150064       5.4037   3.2635e-08
enh91146     2  198493300  198494300      6       2  150064       4.3364   7.2429e-06
enh91147     2  198497400  198498400      5       2  150064       5.4471   2.5605e-08
enh91148     2  198513100  198514100      2       1  150064       5.2128   9.2999e-08
enh91149     2  198521800  198522800      4       2  150064       5.1526   1.2845e-07
enh91151     2  198541400  198542400      1       1  150064       2.0237       0.0215
enh91152     2  198568700  198569700      1       1  150064       4.1225    1.874e-05
enh91155     2  198667300  198668300      2       1  150064       4.1812   1.4498e-05
enh91156     2  198667900  198668900      3       2  150064       5.3473   4.4647e-08
enh91157     2  198672700  198673700      3       1  150064       4.7274    1.137e-06
enh91158     2  198693000  198694000      2       1  150064       4.6435   1.7132e-06
enh91159     2  198703400  198704400      1       1  150064       3.0064     0.001322
enh91160     2  198715700  198716700      1       1  150064       5.1095    1.615e-07
enh91161     2  198721800  198722800      3       2  150064       4.5656   2.4901e-06
enh91164     2  198741900  198742900      1       1  150064       4.2998    8.548e-06
enh91165     2  198754000  198755000      2       1  150064       4.2409   1.1133e-05
enh91166     2  198756000  198757000      2       1  150064        3.961   3.7311e-05
enh91167     2  198758400  198759400      2       1  150064       4.0666   2.3857e-05
enh91168     2  198763200  198764200      1       1  150064       5.2326    8.355e-08
enh91170     2  198771800  198772800      1       1  150064        5.169    1.177e-07
enh91172     2  198780400  198781400      2       1  150064       3.5144   0.00022033
enh91173     2  198782000  198783000      2       1  150064       4.2233   1.2036e-05
enh91174     2  198785300  198786300      2       1  150064       4.1705   1.5194e-05
enh91175     2  198790100  198791100      1       1  150064       5.0773    1.914e-07
enh91176     2  198791700  198792700      2       1  150064       4.2593   1.0255e-05
enh91178     2  198798500  198799500      1       1  150064       5.1677    1.185e-07
enh91179     2  198804800  198805800      3       2  150064       4.0315   2.7711e-05
enh91180     2  198806200  198807200      2       1  150064       5.1853   1.0786e-07
enh91181     2  198808800  198809800      5       2  150064        4.827   6.9297e-07
enh91182     2  198809800  198810800      3       2  150064       5.0303   2.4486e-07
enh91185     2  198823800  198824800      2       1  150064       4.2555    1.043e-05
enh91188     2  198843000  198844000      2       1  150064       2.0741     0.019036
enh91190     2  198858000  198859000      3       1  150064       4.6358   1.7775e-06
enh91191     2  198860700  198861700      2       1  150064       4.6088   2.0249e-06
enh91196     2  198894300  198895300      4       1  150064       1.8906     0.029341
enh91197     2  198896600  198897600      3       1  150064       2.4865    0.0064498
enh91198     2  198901900  198902900      1       1  150064       4.6077    2.036e-06
enh91199     2  198905500  198906500      4       1  150064       1.9829     0.023687
enh91200     2  198919400  198920400      1       1  150064       5.4065    3.214e-08
enh91204     2  198944900  198945900      2       1  150064       2.9103    0.0018057
enh91211     2  198983800  198984800      1       1  150064       1.9244      0.02715
enh91224     2  199089300  199090300      4       2  150064       2.1661     0.015153
enh91234     2  200137400  200138400      1       1  150064       1.9937      0.02309
enh91246     2  200498800  200499800      6       1  150064       2.1644     0.015217
enh91255     2  200695300  200696300      4       2  150064       4.0418   2.6523e-05
enh91256     2  200697900  200698900      2       1  150064       1.9281      0.02692
enh91258     2  200714300  200715300      2       1  150064       4.4982   3.4271e-06
enh91260     2  200725200  200726200      1       1  150064       7.1708    3.728e-13
enh91261     2  200774700  200775700      2       1  150064       5.8473   2.4979e-09
enh91262     2  200777200  200778200      3       2  150064        5.733   4.9335e-09
enh91263     2  200778600  200779600      2       1  150064        3.754   8.7032e-05
enh91264     2  200786800  200787800      7       4  150064       4.9612   3.5033e-07
enh91265     2  200787400  200788400      4       2  150064       6.1855   3.0962e-10
enh91270     2  200810300  200811300      1       1  150064        6.981    1.465e-12
enh91271     2  200818000  200819000      4       2  150064       5.9462   1.3719e-09
enh91273     2  200838400  200839400      3       2  150064       5.6061   1.0348e-08
enh91276     2  200850100  200851100      4       2  150064       4.2116   1.2676e-05
enh91280     2  201042800  201043800      2       1  150064       2.8592    0.0021238
enh91285     2  201138800  201139800      2       1  150064       4.0677   2.3739e-05
enh91287     2  201173600  201174600      1       1  150064       4.7124    1.224e-06
enh91288     2  201175600  201176600      2       1  150064       4.3751   6.0675e-06
enh91289     2  201177400  201178400      1       1  150064       2.5883     0.004823
enh91291     2  201179600  201180600      3       2  150064       2.5797     0.004945
enh91292     2  201183100  201184100      3       1  150064       2.5508    0.0053739
enh91298     2  201203500  201204500      3       2  150064       1.6631     0.048147
enh91307     2  201221200  201222200      3       2  150064       3.8805   5.2131e-05
enh91308     2  201222300  201223300      3       2  150064       4.1852   1.4244e-05
enh91309     2  201224000  201225000      2       1  150064       4.0502   2.5586e-05
enh91310     2  201224800  201225800      1       1  150064       3.5893    0.0001658
enh91311     2  201226800  201227800      4       2  150064       6.6098    1.924e-11
enh91312     2  201229000  201230000      3       1  150064       4.8925   4.9787e-07
enh91314     2  201232400  201233400      4       2  150064       5.1196   1.5312e-07
enh91316     2  201238500  201239500      2       1  150064       4.4098   5.1728e-06
enh91317     2  201241600  201242600      4       2  150064        5.263   7.0867e-08
enh91319     2  201248400  201249400      2       1  150064       3.0275    0.0012328
enh91323     2  201276200  201277200      3       1  150064        3.257   0.00056302
enh91324     2  201281300  201282300      3       1  150064       3.4849   0.00024619
enh91326     2  201307600  201308600      5       2  150064       4.9084   4.5904e-07
enh91327     2  201313700  201314700      4       2  150064       4.4385   4.5296e-06
enh91328     2  201318000  201319000      2       1  150064       3.8497   5.9124e-05
enh91329     2  201320800  201321800      2       1  150064       3.6016   0.00015812
enh91330     2  201323800  201324800      3       1  150064       4.1343     1.78e-05
enh91331     2  201333000  201334000      5       3  150064       3.3607   0.00038873
enh91339     2  201451000  201452000      3       2  150064       2.5799    0.0049417
enh91342     2  201559700  201560700      5       2  150064       2.2179     0.013281
enh91343     2  201563200  201564200      4       2  150064       1.6998     0.044588
enh91352     2  201606300  201607300      5       2  150064       1.9379     0.026317
enh91357     2  201751900  201752900      2       1  150064       2.0896     0.018329
enh91393     2  202125200  202126200      2       1  150064       2.4295    0.0075591
enh91415     2  202560400  202561400      5       2  150064       1.7065     0.043955
enh91430     2  202829200  202830200      6       3  150064       2.2654     0.011743
enh91482     2  203877800  203878800      1       1  150064       2.9017     0.001856
enh91483     2  203882100  203883100      3       2  150064       3.0312    0.0012177
enh91484     2  203884000  203885000      2       1  150064       1.6528      0.04919
enh91487     2  204105400  204106400      3       1  150064        2.359    0.0091633
enh91488     2  204175900  204176900      1       1  150064       1.8158       0.0347
enh91493     2  204210800  204211800      1       1  150064       1.8169      0.03462
enh91499     2  204270300  204271300      2       1  150064       1.9124     0.027912
enh91502     2  204306100  204307100      4       2  150064       2.7022    0.0034439
enh91504     2  204327700  204328700      4       1  150064       2.1728     0.014899
enh91506     2  204348900  204349900      2       1  150064       2.4373    0.0073984
enh91508     2  204366500  204367500      4       2  150064       1.7029     0.044295
enh91517     2  204521400  204522400      6       2  150064       1.6772     0.046752
enh91537     2  204976400  204977400      1       1  150064       1.6775      0.04672
enh91577     2  205837500  205838500      1       1  150064       2.1553      0.01557
enh91588     2  206250500  206251500      5       2  150064       2.5524    0.0053487
enh91601     2  206578700  206579700      1       1  150064       2.1306      0.01656
enh91627     2  206866800  206867800      1       1  150064       1.9674      0.02457
enh91628     2  206920500  206921500      2       1  150064       1.8414     0.032785
enh91631     2  206944000  206945000      1       1  150064       2.1008      0.01783
enh91637     2  207077200  207078200      2       1  150064       1.9356     0.026461
enh91641     2  207306500  207307500      1       1  150064       1.9284       0.0269
enh91664     2  207906900  207907900      3       1  150064       1.6728     0.047179
enh91665     2  207911100  207912100      2       1  150064        1.793      0.03649
enh91694     2  208014700  208015700      2       1  150064       2.2176     0.013292
enh91699     2  208089100  208090100      3       2  150064       2.3638    0.0090448
enh91701     2  208092500  208093500      5       3  150064       2.2552      0.01206
enh91710     2  208216800  208217800      4       2  150064       2.5132    0.0059825
enh91713     2  208272600  208273600      4       2  150064       3.3696   0.00037633
enh91717     2  208339000  208340000      5       2  150064       2.4316     0.007516
enh91718     2  208339800  208340800      4       2  150064       3.0108    0.0013026
enh91719     2  208345900  208346900      3       1  150064       2.3708    0.0088748
enh91722     2  208368300  208369300      4       2  150064       3.2714   0.00053516
enh91726     2  208398600  208399600      2       1  150064       3.6579   0.00012715
enh91729     2  208425500  208426500      1       1  150064       4.1563    1.617e-05
enh91730     2  208430200  208431200      1       1  150064       4.0521    2.538e-05
enh91731     2  208443000  208444000      3       1  150064       3.8353   6.2704e-05
enh91732     2  208467800  208468800      2       1  150064       3.7693   8.1843e-05
enh91733     2  208477300  208478300      4       2  150064       3.6953    0.0001098
enh91734     2  208481600  208482600      3       1  150064       3.7659    8.296e-05
enh91814     2  210345200  210346200      4       2  150064       2.7419     0.003054
enh91816     2  210368800  210369800      2       1  150064       1.8966     0.028937
enh91817     2  210378000  210379000      8       3  150064       1.9072      0.02825
enh91823     2  210449100  210450100      2       1  150064       2.3889    0.0084496
enh91824     2  210456400  210457400      1       1  150064       1.8585      0.03155
enh91864     2  211363700  211364700      3       2  150064          1.9     0.028715
enh91880     2  211899200  211900200      1       1  150064       1.6624      0.04822
enh91885     2  212261300  212262300      2       1  150064       2.8841    0.0019626
enh91888     2  212319300  212320300      1       1  150064       3.3681    0.0003784
enh91890     2  212352200  212353200      3       2  150064       1.6806     0.046416
enh91906     2  212792200  212793200      2       1  150064       2.4353    0.0074397
enh91908     2  212865700  212866700      5       3  150064       2.5921    0.0047693
enh91914     2  213092200  213093200      3       1  150064       2.8025    0.0025353
enh91915     2  213128500  213129500      1       1  150064       2.0849      0.01854
enh91919     2  213194300  213195300      6       3  150064       3.1935   0.00070282
enh91920     2  213201000  213202000      3       1  150064       3.6681   0.00012216
enh91921     2  213202000  213203000      2       1  150064       1.7941       0.0364
enh91925     2  213225700  213226700      4       2  150064       1.7404     0.040892
enh91930     2  213280200  213281200      4       2  150064       1.6954     0.044996
enh91935     2  213314600  213315600      3       1  150064       2.0812      0.01871
enh91944     2  213392500  213393500      1       1  150064       3.1771    0.0007439
enh91945     2  213394900  213395900      5       2  150064       1.8913     0.029293
enh91948     2  213404300  213405300      4       1  150064       3.7447   9.0304e-05
enh91949     2  213413500  213414500      5       2  150064       2.8344    0.0022958
enh91950     2  213431800  213432800      2       1  150064       1.7655     0.038742
enh91951     2  213550900  213551900      7       4  150064       2.1618     0.015318
enh91952     2  213556900  213557900      3       1  150064       1.6927     0.045255
enh91954     2  213641500  213642500      4       1  150064       1.8196     0.034408
enh91960     2  213986400  213987400      1       1  150064       2.0575      0.01982
enh91981     2  215347000  215348000      5       3  150064       2.4078    0.0080246
enh92028     2  216700300  216701300      1       1  150064       2.2695      0.01162
enh92057     2  217041500  217042500      3       2  150064         2.13     0.016586
enh92058     2  217042400  217043400      2       1  150064       2.1384     0.016242
enh92064     2  217157400  217158400      4       2  150064        1.713     0.043357
enh92070     2  217278000  217279000      3       1  150064       2.8614    0.0021086
enh92088     2  217448200  217449200      4       2  150064        2.575    0.0050125
enh92092     2  217530500  217531500      6       2  150064       2.2926     0.010935
enh92093     2  217544400  217545400      1       1  150064       2.0855      0.01851
enh92116     2  218026200  218027200      1       1  150064       2.1604      0.01537
enh92136     2  218492700  218493700      2       1  150064       2.4716    0.0067248
enh92157     2  218621200  218622200      4       2  150064       1.7297     0.041843
enh92160     2  218653600  218654600      7       3  150064       2.2382     0.012605
enh92161     2  218654800  218655800      1       1  150064       2.4451      0.00724
enh92290     2  220014000  220015000      2       1  150064       2.3677    0.0089503
enh92291     2  220025600  220026600      2       1  150064       2.6891    0.0035818
enh92293     2  220039100  220040100      2       1  150064       3.3583   0.00039211
enh92294     2  220044200  220045200      2       1  150064       3.8727   5.3813e-05
enh92295     2  220047600  220048600      1       1  150064       4.1234    1.867e-05
enh92297     2  220064800  220065800      1       1  150064       2.1263      0.01674
enh92299     2  220072500  220073500      1       1  150064       2.2918      0.01096
enh92303     2  220091900  220092900      2       1  150064       1.9286     0.026889
enh92324     2  220310000  220311000      2       1  150064       3.1918   0.00070691
enh92350     2  220780800  220781800      6       3  150064       2.0114     0.022141
enh92352     2  220914800  220915800      1       1  150064        1.713      0.04336
enh92363     2  222308600  222309600      4       1  150064       1.6987     0.044684
enh92372     2  222393500  222394500      4       2  150064       2.8771     0.002007
enh92374     2  222398600  222399600      3       2  150064       2.1163      0.01716
enh92375     2  222405800  222406800      4       2  150064       1.8282      0.03376
enh92386     2  222470800  222471800      4       2  150064       1.8783     0.030173
enh92460     2  224393000  224394000      6       2  150064       2.0139     0.022012
enh92507     2  224905900  224906900      2       1  150064       1.8287     0.033719
enh92513     2  225075200  225076200      3       1  150064       2.0679     0.019323
enh92519     2  225381800  225382800      1       1  150064       2.3599     0.009139
enh92521     2  225384700  225385700      3       2  150064       3.6737   0.00011953
enh92523     2  225398000  225399000      3       1  150064       1.6902     0.045496
enh92526     2  225410200  225411200      1       1  150064       2.3812     0.008627
enh92527     2  225412400  225413400      3       2  150064        4.235   1.1426e-05
enh92529     2  225422800  225423800      3       2  150064       4.2098    1.278e-05
enh92531     2  225428100  225429100      2       1  150064       1.9548     0.025302
enh92532     2  225434700  225435700      1       1  150064       1.6773      0.04674
enh92533     2  225439400  225440400      5       2  150064       3.4801   0.00025064
enh92535     2  225515200  225516200      3       1  150064       1.6498     0.049487
enh92540     2  225702400  225703400      3       2  150064       2.2422     0.012475
enh92541     2  225706500  225707500      2       1  150064       1.6627     0.048185
enh92545     2  225730400  225731400      2       1  150064       2.4796    0.0065759
enh92550     2  225754900  225755900      2       1  150064        2.478    0.0066057
enh92551     2  225758900  225759900      3       2  150064        1.817     0.034606
enh92554     2  225774200  225775200      6       2  150064        1.783     0.037296
enh92561     2  225800500  225801500      3       2  150064       1.7734      0.03808
enh92574     2  225827400  225828400      2       1  150064       1.7652     0.038761
enh92601     2  225888200  225889200      3       2  150064       2.8854    0.0019543
enh92610     2  225917200  225918200      2       1  150064       1.9264     0.027026
enh92612     2  225928800  225929800      6       3  150064       1.9494     0.025624
enh92616     2  225970000  225971000      1       1  150064       1.7634      0.03892
enh92618     2  225974000  225975000      2       1  150064       1.8098     0.035164
enh92619     2  225979400  225980400      5       2  150064       1.7945     0.036364
enh92622     2  225988000  225989000      5       2  150064       1.7491     0.040141
enh92624     2  226098400  226099400      1       1  150064        1.659      0.04856
enh92653     2  227699200  227700200      1       1  150064       2.8092     0.002483
enh92654     2  227702000  227703000      3       1  150064       1.9066     0.028286
enh92655     2  227703200  227704200      1       1  150064       1.8286      0.03373
enh92656     2  227733400  227734400      5       2  150064        1.886     0.029647
enh92657     2  227741100  227742100      1       1  150064       1.8208      0.03432
enh92659     2  227772600  227773600      3       1  150064       2.0618     0.019612
enh92660     2  227778400  227779400      3       1  150064       1.6893     0.045581
enh92663     2  227842300  227843300      2       1  150064       1.9317     0.026699
enh92683     2  228280300  228281300      4       2  150064       2.6493    0.0040327
enh92686     2  228324600  228325600      2       1  150064       2.2257     0.013016
enh92691     2  228347100  228348100      3       1  150064       1.7941     0.036396
enh92698     2  228379800  228380800      1       1  150064       2.7424      0.00305
enh92700     2  228383200  228384200      8       4  150064       2.3467    0.0094713
enh92702     2  228435400  228436400      4       2  150064       2.0015     0.022668
enh92713     2  229311200  229312200      1       1  150064        1.792      0.03657
enh92714     2  229522400  229523400      1       1  150064       1.9566       0.0252
enh92716     2  229952600  229953600      8       3  150064       2.8168    0.0024254
enh92721     2  230130900  230131900      2       1  150064       1.7272     0.042064
enh92734     2  230308900  230309900      7       3  150064       1.7606     0.039153
enh92760     2  230558100  230559100      2       1  150064       1.9672     0.024578
enh92761     2  230560600  230561600      5       3  150064       2.0124     0.022088
enh92762     2  230562600  230563600      3       1  150064       2.6316    0.0042491
enh92764     2  230569100  230570100      4       1  150064       3.2412   0.00059515
enh92766     2  230577000  230578000      9       1  150064       3.2247   0.00063048
enh92767     2  230580000  230581000      7       1  150064       3.2325   0.00061355
enh92779     2  230711900  230712900      4       2  150064        1.645     0.049989
enh92786     2  230732300  230733300      1       1  150064        1.876      0.03033
enh92789     2  230747000  230748000      2       1  150064       1.9591     0.025049
enh92800     2  230845000  230846000      1       1  150064        2.353     0.009312
enh92813     2  231133200  231134200      2       1  150064       1.7095      0.04368
enh92814     2  231190800  231191800      5       1  150064       1.6993     0.044628
enh92889     2  232003000  232004000      2       1  150064       1.6765      0.04682
enh92925     2  232263800  232264800      3       2  150064       1.7419      0.04076
enh92929     2  232276000  232277000      5       2  150064       1.7566     0.039491
enh92932     2  232326300  232327300      3       2  150064       1.7703      0.03834
enh92944     2  232471600  232472600      5       2  150064       1.7547     0.039653
enh92946     2  232479900  232480900      5       2  150064       1.8536     0.031899
enh92947     2  232481600  232482600      3       2  150064       1.8251     0.033991
enh92952     2  232506400  232507400      2       1  150064       2.2644     0.011774
enh92954     2  232528600  232529600      3       1  150064       2.1975     0.013994
enh92988     2  232949500  232950500      2       1  150064       2.1834     0.014503
enh92990     2  232953300  232954300      2       1  150064       1.6449     0.049999
enh92996     2  233033000  233034000      1       1  150064       1.8686      0.03084
enh93000     2  233100100  233101100      2       1  150064       1.7872      0.03695
enh93014     2  233174600  233175600      3       1  150064       1.9645     0.024736
enh93030     2  233453000  233454000      4       1  150064       1.7787     0.037648
enh93031     2  233457400  233458400      1       1  150064       2.1019      0.01778
enh93050     2  233560800  233561800      3       2  150064       4.9199   4.3302e-07
enh93052     2  233580600  233581600      3       2  150064       3.1587   0.00079242
enh93055     2  233637600  233638600      1       1  150064       6.6512    1.454e-11
enh93056     2  233641300  233642300      3       1  150064       4.3075   8.2555e-06
enh93057     2  233644100  233645100      2       1  150064       2.6718    0.0037717
enh93059     2  233660100  233661100      2       1  150064       3.8559   5.7654e-05
enh93062     2  233698000  233699000      2       1  150064       5.7733   3.8855e-09
enh93063     2  233700000  233701000      6       3  150064       4.0566   2.4895e-05
enh93064     2  233703300  233704300      2       1  150064       6.0443   7.5018e-10
enh93065     2  233708500  233709500      2       1  150064       5.5776   1.2192e-08
enh93066     2  233712800  233713800      1       1  150064       6.5309    3.268e-11
enh93067     2  233718000  233719000      3       2  150064       5.9004    1.813e-09
enh93068     2  233736600  233737600      2       1  150064       2.2883      0.01106
enh93069     2  233743400  233744400      3       1  150064       5.9927   1.0316e-09
enh93070     2  233748700  233749700      2       1  150064        5.701   5.9548e-09
enh93071     2  233750500  233751500      4       2  150064       5.1313   1.4385e-07
enh93072     2  233751600  233752600      6       3  150064       3.7156   0.00010136
enh93073     2  233752600  233753600      6       2  150064        6.244   2.1324e-10
enh93075     2  233756300  233757300      2       1  150064       3.9666   3.6459e-05
enh93076     2  233758400  233759400      3       2  150064       1.9838     0.023638
enh93077     2  233762700  233763700      2       1  150064       3.9064   4.6849e-05
enh93078     2  233763200  233764200      2       1  150064       2.1563     0.015528
enh93079     2  233766100  233767100      3       2  150064       5.1329   1.4266e-07
enh93080     2  233781100  233782100      3       2  150064        4.565   2.4979e-06
enh93084     2  233904100  233905100      1       1  150064       1.7938      0.03642
enh93085     2  233909000  233910000      2       1  150064       1.7029     0.044291
enh93086     2  233911800  233912800      1       1  150064       2.3882     0.008466
enh93087     2  233913400  233914400      2       1  150064       2.4535    0.0070742
enh93088     2  233918500  233919500      1       1  150064       2.5708     0.005073
enh93121     2  234310800  234311800      1       1  150064       2.2286      0.01292
enh93127     2  234347500  234348500      1       1  150064       2.3988     0.008225
enh93139     2  234473600  234474600      1       1  150064       2.1638      0.01524
enh93158     2  235355000  235356000      2       1  150064       2.1942      0.01411
enh93228     2  236195400  236196400      6       1  150064       2.0366     0.020844
enh93246     2  236408900  236409900      2       1  150064       1.6704     0.047417
enh93250     2  236419600  236420600      2       1  150064        2.523    0.0058172
enh93270     2  236472000  236473000      2       1  150064       2.3953    0.0083034
enh93283     2  236494900  236495900      2       1  150064       2.0394     0.020707
enh93302     2  236542100  236543100      1       1  150064        1.893      0.02918
enh93303     2  236543400  236544400      2       1  150064       1.8264     0.033891
enh93305     2  236549900  236550900      4       1  150064       2.0232     0.021528
enh93311     2  236556300  236557300      3       1  150064       2.3053     0.010575
enh93337     2  236617100  236618100      7       2  150064       1.8172     0.034589
enh93346     2  236660800  236661800      1       1  150064       2.8582      0.00213
enh93362     2  236769000  236770000      1       1  150064       3.3008    0.0004821
enh93363     2  236770500  236771500      5       2  150064       1.7405     0.040881
enh93365     2  236776800  236777800      3       2  150064       2.7815    0.0027056
enh93368     2  236812100  236813100      4       2  150064       2.2398     0.012552
enh93369     2  236815200  236816200      3       2  150064       1.7967     0.036192
enh93370     2  236825700  236826700      3       1  150064       3.2036   0.00067869
enh93372     2  236831300  236832300      3       1  150064       1.8105      0.03511
enh93401     2  237241100  237242100      6       2  150064        2.889    0.0019321
enh93402     2  237242500  237243500      5       1  150064        2.607    0.0045669
enh93403     2  237246400  237247400      1       1  150064       2.5282     0.005733
enh93404     2  237250300  237251300      4       2  150064       1.9921     0.023179
enh93405     2  237254500  237255500      6       2  150064       2.1319     0.016509
enh93408     2  237324300  237325300      2       1  150064       2.5354    0.0056156
enh93422     2  237550900  237551900      6       2  150064       2.0007      0.02271
enh93434     2  237697700  237698700      5       1  150064       1.7957     0.036267
enh93435     2  237699200  237700200      4       2  150064       1.9819     0.023743
enh93511     2  238647600  238648600      5       2  150064       2.3306    0.0098862
enh93512     2  238651900  238652900      8       2  150064       1.8747     0.030416
enh93513     2  238653200  238654200      8       2  150064       1.7157      0.04311
enh93535     2  238880400  238881400      4       2  150064       1.8171     0.034602
enh93551     2  239069100  239070100      6       3  150064       2.5976    0.0046935
enh93553     2  239081000  239082000      3       2  150064       3.0868    0.0010115
enh93554     2  239084900  239085900      3       2  150064       2.8864    0.0019484
enh93555     2  239091000  239092000      3       2  150064       1.9188     0.027503
enh93556     2  239096900  239097900      5       3  150064        2.376    0.0087509
enh93624     2  240024600  240025600      4       2  150064       2.4252    0.0076489
enh93723     2  240377800  240378800      4       2  150064       1.6504     0.049434
enh93789     2  241226100  241227100      7       2  150064       1.8008     0.035868
enh93794     2  241279400  241280400      1       1  150064       2.5279     0.005737
enh93795     2  241291100  241292100      6       3  150064       2.0395       0.0207
enh93803     2  241387000  241388000     10       2  150064       1.6862     0.045881
enh93868     2  241948100  241949100      4       2  150064       1.9416     0.026094
enh93881     2  242155700  242156700      3       2  150064       2.1119     0.017349
enh93883     2  242162300  242163300      3       2  150064       2.6081     0.004552
enh93885     2  242166500  242167500      3       2  150064        2.276     0.011423
enh93887     2  242176200  242177200      4       2  150064       1.8257     0.033945
enh93896     2  242224400  242225400      4       2  150064       1.7112      0.04352
enh93912     2  242304000  242305000      1       1  150064       1.9684      0.02451
enh93919     2  242320300  242321300      3       2  150064       2.6115    0.0045079
enh93921     2  242325800  242326800      4       2  150064       2.6583    0.0039269
enh93932     2  242496900  242497900      6       3  150064       1.9828     0.023693
enh93947     2  242574200  242575200      3       2  150064       1.8432     0.032647
enh93954     2  242605100  242606100      5       2  150064       1.9051     0.028381
enh93971     2  242820100  242821100      2       1  150064       1.9287     0.026884
enh94007     3     525300     526300      1       1  150064       1.6813      0.04635
enh94010     3    1098400    1099400      3       2  150064       1.7492     0.040129
enh94020     3    2552100    2553100      1       1  150064       2.3313     0.009868
enh94036     3    3221400    3222400      4       2  150064       1.7359     0.041293
enh94046     3    4313200    4314200      3       2  150064       1.6998     0.044587
enh94067     3    4574500    4575500      6       3  150064         1.72     0.042715
enh94074     3    4697200    4698200      6       4  150064        2.378    0.0087036
enh94075     3    4697600    4698600      4       2  150064       2.9202    0.0017491
enh94076     3    4714300    4715300      4       2  150064        1.712     0.043447
enh94081     3    4775300    4776300      4       2  150064       1.6958     0.044963
enh94100     3    4908000    4909000      1       1  150064       1.7001      0.04456
enh94104     3    4947900    4948900      3       1  150064       1.6583     0.048631
enh94112     3    5057600    5058600      6       2  150064       1.6661      0.04785
enh94121     3    5175000    5176000      2       1  150064         1.65     0.049467
enh94133     3    5231000    5232000      5       2  150064       2.0782     0.018843
enh94138     3    5238300    5239300      1       1  150064       2.1472      0.01589
enh94141     3    5259300    5260300      6       2  150064       1.9638     0.024775
enh94152     3    7433300    7434300      2       1  150064       1.7046      0.04413
enh94176     3    8523400    8524400      4       2  150064       2.1502     0.015769
enh94177     3    8524800    8525800      1       1  150064       2.0306      0.02115
enh94208     3    9064600    9065600      1       1  150064       1.9689      0.02448
enh94209     3    9069300    9070300      7       3  150064        2.941    0.0016359
enh94213     3    9109000    9110000      3       1  150064       2.1908     0.014235
enh94224     3    9166200    9167200      3       2  150064       1.8008     0.035865
enh94226     3    9175300    9176300      2       1  150064       1.9232     0.027225
enh94230     3    9189700    9190700      1       1  150064       1.6637      0.04809
enh94235     3    9206600    9207600      6       3  150064        1.998     0.022856
enh94240     3    9220800    9221800      1       1  150064       1.6988      0.04468
enh94265     3    9406200    9407200      6       2  150064       2.3866    0.0085018
enh94269     3    9448300    9449300      3       1  150064       2.2227     0.013119
enh94271     3    9455600    9456600      3       2  150064       2.1035     0.017711
enh94274     3    9462400    9463400      2       1  150064       2.5539    0.0053266
enh94275     3    9465700    9466700      2       1  150064       1.8174      0.03458
enh94276     3    9480400    9481400      6       3  150064       2.0262      0.02137
enh94277     3    9489700    9490700      2       1  150064       1.6739     0.047079
enh94378     3   10388600   10389600      4       2  150064       2.1764     0.014761
enh94379     3   10393500   10394500      5       2  150064       2.5941    0.0047416
enh94381     3   10398600   10399600      4       2  150064       3.0189    0.0012684
enh94382     3   10403000   10404000      1       1  150064       3.2303    0.0006184
enh94384     3   10411600   10412600      3       2  150064        3.313    0.0004615
enh94386     3   10418300   10419300      5       1  150064       3.1837   0.00072696
enh94387     3   10421600   10422600      1       1  150064       4.4634    4.033e-06
enh94388     3   10426200   10427200      4       2  150064       3.1187    0.0009082
enh94389     3   10434800   10435800      8       2  150064       3.3285   0.00043652
enh94390     3   10439600   10440600      4       2  150064       3.8903   5.0053e-05
enh94393     3   10454800   10455800      5       2  150064        3.579   0.00017248
enh94394     3   10467800   10468800      4       2  150064       2.0304      0.02116
enh94395     3   10469900   10470900      2       1  150064       2.3152       0.0103
enh94401     3   10498300   10499300      1       1  150064       1.9841      0.02362
enh94418     3   10594000   10595000      4       2  150064       1.9307     0.026758
enh94420     3   10611600   10612600      2       1  150064       2.5336    0.0056454
enh94423     3   10638000   10639000      5       3  150064       1.7735     0.038072
enh94424     3   10642700   10643700      1       1  150064       1.8626      0.03126
enh94425     3   10650600   10651600      5       3  150064       2.3493    0.0094038
enh94427     3   10676900   10677900      2       1  150064       2.0479     0.020284
enh94435     3   10800200   10801200     10       3  150064       3.4592   0.00027087
enh94501     3   11426800   11427800      2       1  150064       1.8283     0.033751
enh94523     3   11596100   11597100      5       2  150064       1.9073     0.028243
enh94529     3   11619100   11620100      2       1  150064       1.8641     0.031155
enh94550     3   11672600   11673600      4       1  150064       2.5373    0.0055861
enh94553     3   11685400   11686400      1       1  150064       4.0817    2.235e-05
enh94555     3   11698500   11699500      2       1  150064       3.3805   0.00036181
enh94556     3   11702200   11703200      4       2  150064       3.2625   0.00055222
enh94566     3   11780700   11781700      5       3  150064       1.8613     0.031353
enh94573     3   11885500   11886500      4       1  150064       2.4669    0.0068148
enh94581     3   12185500   12186500      5       3  150064       2.1581      0.01546
enh94593     3   12392800   12393800      2       1  150064        2.105     0.017646
enh94599     3   12521000   12522000      3       1  150064       2.2586     0.011955
enh94600     3   12524400   12525400      3       1  150064       1.9132     0.027863
enh94605     3   12601800   12602800      3       1  150064       2.3248     0.010042
enh94609     3   12659600   12660600      2       1  150064       1.9195     0.027463
enh94611     3   12663500   12664500      2       1  150064       1.8685     0.030845
enh94616     3   12679300   12680300      1       1  150064       2.3523     0.009328
enh94622     3   12698000   12699000      2       1  150064       2.2178     0.013283
enh94648     3   12960700   12961700      3       2  150064       2.0383     0.020759
enh94660     3   13010900   13011900      3       1  150064       1.8912     0.029299
enh94663     3   13021200   13022200      1       1  150064       1.9954        0.023
enh94666     3   13028000   13029000      1       1  150064       1.6731      0.04715
enh94677     3   13075800   13076800      2       1  150064       2.8081    0.0024914
enh94682     3   13114000   13115000      9       3  150064       2.5873    0.0048372
enh94686     3   13123200   13124200      4       2  150064       2.9498    0.0015901
enh94689     3   13136900   13137900      2       1  150064        2.775    0.0027598
enh94692     3   13179600   13180600      9       4  150064        1.998     0.022859
enh94693     3   13184400   13185400      3       2  150064       1.8573     0.031632
enh94710     3   13333500   13334500     10       2  150064       2.7117    0.0033467
enh94712     3   13342500   13343500      1       1  150064       1.7837      0.03724
enh94714     3   13358000   13359000      4       1  150064       2.1862     0.014401
enh94718     3   13421200   13422200      7       2  150064        2.147     0.015899
enh94719     3   13426600   13427600      6       3  150064       2.1286     0.016642
enh94727     3   13494200   13495200      3       2  150064        2.009     0.022266
enh94777     3   14216400   14217400      1       1  150064       2.1846      0.01446
enh94793     3   14419800   14420800      2       1  150064       2.2925     0.010938
enh94796     3   14442800   14443800      1       1  150064       1.7653      0.03876
enh94822     3   14550200   14551200      5       3  150064       1.7129     0.043363
enh94824     3   14566100   14567100      6       3  150064       1.9794     0.023883
enh94825     3   14567000   14568000      5       2  150064       1.9321     0.026674
enh94831     3   14689900   14690900      4       1  150064       1.6976     0.044792
enh94832     3   14691600   14692600      2       1  150064       1.7422     0.040736
enh94836     3   14834000   14835000      3       2  150064       1.6824     0.046246
enh94847     3   14962000   14963000      3       2  150064       2.1015     0.017798
enh94848     3   14962500   14963500      3       1  150064       2.8547    0.0021541
enh94865     3   15138600   15139600      2       1  150064       1.7907     0.036672
enh94942     3   15767700   15768700      8       2  150064       1.6775     0.046725
enh95017     3   16309000   16310000      2       1  150064       1.7183      0.04287
enh95022     3   16353100   16354100      3       1  150064       1.7802      0.03752
enh95040     3   16440500   16441500      4       2  150064       1.7076     0.043859
enh95045     3   16456500   16457500      4       2  150064       1.9406     0.026156
enh95046     3   16460200   16461200      4       2  150064       1.7414     0.040808
enh95077     3   16879400   16880400      1       1  150064       1.8239      0.03408
enh95079     3   16891100   16892100      6       3  150064       2.5667    0.0051332
enh95080     3   16923700   16924700      5       2  150064       1.7138      0.04328
enh95092     3   16948300   16949300      3       2  150064       1.6755      0.04692
enh95094     3   16951300   16952300      4       2  150064       3.5827   0.00017003
enh95095     3   16954000   16955000      2       1  150064       2.9331    0.0016779
enh95096     3   16958400   16959400      4       1  150064       3.3791   0.00036362
enh95099     3   16971000   16972000      2       1  150064       2.6269    0.0043088
enh95100     3   16972000   16973000      2       1  150064       2.9489    0.0015943
enh95102     3   17035000   17036000      3       1  150064       1.9492     0.025636
enh95103     3   17036000   17037000      8       4  150064       1.6567     0.048792
enh95105     3   17047500   17048500      2       1  150064       2.2391     0.012573
enh95106     3   17052900   17053900      3       2  150064       3.1564   0.00079874
enh95108     3   17065800   17066800      1       1  150064       2.4104     0.007967
enh95109     3   17072300   17073300      5       2  150064       1.8184     0.034503
enh95110     3   17081100   17082100      4       2  150064       2.4159    0.0078489
enh95113     3   17130800   17131800      4       1  150064       2.4634    0.0068809
enh95116     3   17218400   17219400      1       1  150064       4.2028    1.318e-05
enh95120     3   17235800   17236800      3       1  150064       4.3497   6.8148e-06
enh95121     3   17245500   17246500      2       1  150064       4.2965   8.6766e-06
enh95122     3   17248600   17249600      3       2  150064        3.965   3.6705e-05
enh95123     3   17274400   17275400      3       1  150064       4.2418   1.1085e-05
enh95124     3   17276500   17277500      1       1  150064       4.6442    1.707e-06
enh95125     3   17301000   17302000      2       1  150064       3.8412   6.1225e-05
enh95126     3   17342500   17343500      1       1  150064       4.7108    1.234e-06
enh95127     3   17345500   17346500      2       1  150064       4.1553   1.6243e-05
enh95128     3   17398200   17399200      3       1  150064       3.7936   7.4249e-05
enh95129     3   17440200   17441200      2       1  150064       3.3798   0.00036275
enh95130     3   17443200   17444200      5       1  150064       2.8105    0.0024729
enh95131     3   17450900   17451900      4       2  150064       3.5109   0.00022333
enh95132     3   17472500   17473500      2       1  150064       3.3434   0.00041382
enh95133     3   17519800   17520800      1       1  150064       3.8565     5.75e-05
enh95134     3   17523900   17524900      5       1  150064        1.901     0.028648
enh95137     3   17575800   17576800      1       1  150064       4.2631    1.008e-05
enh95138     3   17576900   17577900      2       1  150064       3.9166   4.4911e-05
enh95139     3   17593400   17594400      3       1  150064        1.706     0.044004
enh95143     3   17667900   17668900      2       1  150064        4.586   2.2591e-06
enh95144     3   17681000   17682000      1       1  150064       4.3788    5.968e-06
enh95146     3   17686600   17687600      2       1  150064       1.6738     0.047088
enh95147     3   17693900   17694900      4       1  150064       4.5966   2.1468e-06
enh95148     3   17697100   17698100      4       1  150064       4.4467     4.36e-06
enh95150     3   17712700   17713700      3       2  150064       4.2674   9.8885e-06
enh95151     3   17719500   17720500      3       1  150064       4.7436   1.0499e-06
enh95152     3   17722000   17723000      1       1  150064       4.9559      3.6e-07
enh95153     3   17725500   17726500      1       1  150064       4.9138    4.467e-07
enh95154     3   17780400   17781400      3       1  150064       4.7451    1.042e-06
enh95155     3   17784800   17785800      4       1  150064         2.91     0.001807
enh95156     3   17786600   17787600      2       1  150064       4.4727   3.8613e-06
enh95157     3   17801300   17802300      3       1  150064       4.6665   1.5318e-06
enh95159     3   17882000   17883000      3       2  150064        4.385   5.7995e-06
enh95172     3   18443000   18444000      2       1  150064       1.7104     0.043599
enh95177     3   18467800   18468800      2       1  150064       1.8385     0.032998
enh95218     3   19929700   19930700      4       2  150064       1.6829     0.046197
enh95219     3   19931300   19932300      3       2  150064        1.655     0.048961
enh95221     3   19990800   19991800      6       3  150064       2.0977     0.017964
enh95222     3   19998200   19999200      3       1  150064       1.9189     0.027496
enh95242     3   20158800   20159800      2       1  150064       2.0025     0.022617
enh95256     3   21478000   21479000      2       1  150064       1.8743     0.030444
enh95258     3   21686400   21687400      5       2  150064       1.9394     0.026225
enh95259     3   21706800   21707800      3       2  150064       2.0251     0.021429
enh95268     3   23246200   23247200      1       1  150064       1.8886      0.02947
enh95278     3   23277900   23278900      6       2  150064       1.8372     0.033087
enh95281     3   23284400   23285400      2       1  150064       1.6741     0.047059
enh95344     3   23853000   23854000      4       2  150064       3.4433    0.0002873
enh95346     3   23859300   23860300      2       1  150064       2.1381     0.016252
enh95352     3   23878000   23879000      2       1  150064       2.3853    0.0085317
enh95354     3   23884600   23885600      1       1  150064       2.2095      0.01357
enh95358     3   23902700   23903700      3       2  150064       2.8137    0.0024484
enh95382     3   24022800   24023800      3       2  150064       2.4884    0.0064153
enh95385     3   24040500   24041500      2       1  150064       2.0099     0.022223
enh95389     3   24202000   24203000      6       3  150064       2.3945    0.0083221
enh95390     3   24218300   24219300      2       1  150064       2.9015     0.001857
enh95391     3   24226900   24227900      4       2  150064       2.5787    0.0049592
enh95392     3   24227400   24228400      5       2  150064       1.6788     0.046595
enh95393     3   24233400   24234400      3       2  150064       1.6506      0.04941
enh95394     3   24254100   24255100      7       3  150064       3.1012   0.00096359
enh95396     3   24266800   24267800     11       4  150064       2.5955    0.0047226
enh95400     3   24301500   24302500      2       1  150064       1.8093     0.035202
enh95419     3   24503900   24504900      2       1  150064       2.6058    0.0045836
enh95421     3   24518700   24519700      2       1  150064       2.6065    0.0045732
enh95422     3   24526900   24527900      3       2  150064       2.3344    0.0097875
enh95423     3   24531500   24532500      5       2  150064        3.236   0.00060598
enh95424     3   24532800   24533800      5       3  150064       2.2592     0.011936
enh95427     3   24560500   24561500      2       1  150064       1.9326     0.026643
enh95428     3   24561800   24562800      3       1  150064       2.1141     0.017254
enh95435     3   24992400   24993400      6       3  150064       1.8701     0.030732
enh95439     3   25085800   25086800      4       2  150064       1.7782     0.037683
enh95457     3   25519500   25520500      6       3  150064       2.2699     0.011608
enh95458     3   25522300   25523300      3       1  150064       1.9236     0.027202
enh95470     3   25634400   25635400      1       1  150064       2.2734       0.0115
enh95483     3   25770800   25771800      1       1  150064       2.0124      0.02209
enh95484     3   25822700   25823700      2       1  150064       1.8144      0.03481
enh95531     3   28958400   28959400      1       1  150064       2.1239      0.01684
enh95533     3   29106100   29107100      6       3  150064       1.7259     0.042187
enh95547     3   29451400   29452400      4       2  150064       3.0084     0.001313
enh95548     3   29468600   29469600      3       2  150064        2.041     0.020627
enh95549     3   29494800   29495800      4       2  150064       2.8451    0.0022197
enh95557     3   29800300   29801300      1       1  150064       3.0275     0.001233
enh95603     3   30706100   30707100      2       1  150064       2.5237    0.0058069
enh95604     3   30706600   30707600      1       1  150064       2.8953     0.001894
enh95616     3   31571900   31572900      2       1  150064       3.0998   0.00096833
enh95620     3   31581000   31582000      1       1  150064       1.6725      0.04721
enh95637     3   32020500   32021500      2       1  150064       2.1924     0.014176
enh95643     3   32167400   32168400      2       1  150064       2.3148     0.010312
enh95668     3   32653800   32654800      2       1  150064       1.7997     0.035956
enh95669     3   32656200   32657200      1       1  150064       1.8469      0.03238
enh95677     3   32891600   32892600      3       1  150064       1.8787     0.030143
enh95691     3   33173200   33174200      2       1  150064       2.6213    0.0043794
enh95693     3   33208800   33209800      3       2  150064       1.8827     0.029868
enh95700     3   33399400   33400400      1       1  150064       2.0858       0.0185
enh95701     3   33413600   33414600      2       1  150064       2.9284    0.0017038
enh95702     3   33414100   33415100      2       1  150064       2.7776    0.0027379
enh95706     3   33437100   33438100      1       1  150064       2.7758     0.002753
enh95707     3   33466300   33467300      2       1  150064       2.1255     0.016774
enh95708     3   33467600   33468600      2       1  150064       3.1168   0.00091427
enh95709     3   33470700   33471700      3       1  150064       2.4003    0.0081915
enh95710     3   33473200   33474200      4       2  150064       3.2911   0.00049894
enh95712     3   33478000   33479000      4       2  150064        3.137   0.00085329
enh95713     3   33483000   33484000      6       3  150064       2.7076    0.0033882
enh95714     3   33651200   33652200      1       1  150064       1.8017       0.0358
enh95716     3   33662100   33663100      3       2  150064       1.6718     0.047278
enh95727     3   33696000   33697000      2       1  150064       1.8818     0.029929
enh95750     3   34575900   34576900      3       2  150064       1.7731     0.038106
enh95752     3   35425200   35426200      3       2  150064       3.3518   0.00040147
enh95757     3   35689200   35690200      2       1  150064       1.6473     0.049752
enh95758     3   35694200   35695200      3       2  150064       1.7928       0.0365
enh95760     3   35700100   35701100      2       1  150064       1.8635     0.031194
enh95764     3   35710900   35711900      3       2  150064       1.7443     0.040551
enh95791     3   36599800   36600800      2       1  150064       2.5452    0.0054607
enh95792     3   36909900   36910900      2       1  150064       3.0448    0.0011641
enh95793     3   36917800   36918800      3       1  150064       3.1373   0.00085264
enh95794     3   36934300   36935300      4       2  150064       3.0456     0.001161
enh95795     3   36947900   36948900      1       1  150064       2.9594     0.001541
enh95798     3   36966000   36967000      2       1  150064       3.5707     0.000178
enh95799     3   36984600   36985600      2       1  150064       2.7253    0.0032117
enh95800     3   36999400   37000400      2       1  150064       2.0392     0.020716
enh95801     3   37011100   37012100      2       1  150064       2.7975    0.0025753
enh95803     3   37035800   37036800      3       2  150064       3.0748    0.0010533
enh95804     3   37072900   37073900      5       2  150064       1.7831     0.037288
enh95805     3   37082300   37083300      3       1  150064       2.2315     0.012825
enh95806     3   37091000   37092000      2       1  150064       2.7781    0.0027341
enh95807     3   37095000   37096000      1       1  150064       2.4176     0.007812
enh95809     3   37124300   37125300      2       1  150064       2.0531     0.020032
enh95812     3   37173600   37174600      1       1  150064       3.0572     0.001117
enh95813     3   37186700   37187700      3       1  150064       2.7523    0.0029586
enh95815     3   37196300   37197300      1       1  150064       3.0166     0.001278
enh95816     3   37204500   37205500      3       1  150064       3.0441    0.0011669
enh95818     3   37211500   37212500      1       1  150064       3.0838     0.001022
enh95821     3   37220600   37221600      5       3  150064       2.2979     0.010784
enh95822     3   37224500   37225500      4       2  150064       2.4973    0.0062576
enh95825     3   37254400   37255400      2       1  150064       2.1823     0.014545
enh95826     3   37259200   37260200      3       1  150064       2.5884    0.0048214
enh95827     3   37269600   37270600      4       2  150064       2.4877    0.0064279
enh95830     3   37298600   37299600      6       3  150064       2.0675     0.019341
enh95833     3   37323800   37324800      1       1  150064       1.7312      0.04171
enh95834     3   37332500   37333500      3       1  150064       1.8887     0.029469
enh95835     3   37344100   37345100      1       1  150064       1.8619      0.03131
enh95838     3   37366400   37367400      1       1  150064       1.9351      0.02649
enh95840     3   37376700   37377700      1       1  150064       2.1194      0.01703
enh95846     3   37540500   37541500      2       1  150064       1.6654     0.047915
enh95847     3   37552400   37553400      2       1  150064       2.0508     0.020145
enh95850     3   37579100   37580100      5       2  150064       2.4097    0.0079819
enh95851     3   37587900   37588900      4       2  150064        1.657     0.048758
enh95858     3   37709900   37710900      1       1  150064       2.3815      0.00862
enh95859     3   37731000   37732000      4       2  150064       2.7581    0.0029067
enh95865     3   37804300   37805300      1       1  150064       1.8124      0.03496
enh95868     3   37828300   37829300      2       1  150064       2.2195     0.013226
enh95869     3   37837100   37838100      3       2  150064       1.8156     0.034714
enh95873     3   37896500   37897500      1       1  150064       3.1861    0.0007211
enh95884     3   37939900   37940900      4       1  150064        1.721     0.042623
enh95885     3   37944400   37945400      3       2  150064       3.0072    0.0013183
enh95887     3   37952300   37953300      4       1  150064       3.5504    0.0001923
enh95888     3   37957000   37958000      3       2  150064       3.2757   0.00052706
enh95889     3   37958100   37959100      2       1  150064       3.3212   0.00044822
enh95890     3   37959400   37960400      5       3  150064       2.6845     0.003632
enh95891     3   37964200   37965200      2       1  150064       3.1752   0.00074856
enh95892     3   37972100   37973100      4       2  150064       2.4987    0.0062324
enh95893     3   37973700   37974700      7       3  150064       3.9796   3.4522e-05
enh95915     3   38090600   38091600      1       1  150064       1.8965      0.02895
enh95932     3   38424000   38425000      6       2  150064       3.2188   0.00064357
enh95933     3   38494000   38495000      3       1  150064       3.1473   0.00082402
enh95934     3   38497500   38498500      4       1  150064       3.1134   0.00092479
enh95935     3   38499500   38500500      2       1  150064       2.9328    0.0016794
enh95936     3   38501200   38502200      1       1  150064       3.2383    0.0006013
enh95938     3   38504200   38505200      4       2  150064       2.8533    0.0021635
enh95939     3   38513600   38514600      2       1  150064       3.2491    0.0005789
enh95940     3   38520900   38521900      4       2  150064       3.2937   0.00049431
enh95941     3   38528000   38529000      1       1  150064        3.492    0.0002397
enh95942     3   38529800   38530800      3       1  150064       3.3093   0.00046758
enh95944     3   38536800   38537800      4       2  150064       2.8552    0.0021503
enh95946     3   38562500   38563500      2       1  150064       2.5498    0.0053899
enh95947     3   38620400   38621400      2       1  150064       1.8275     0.033811
enh95952     3   39092200   39093200      1       1  150064       2.7488     0.002991
enh95956     3   39100300   39101300      1       1  150064       2.6874     0.003601
enh96017     3   39861200   39862200      6       2  150064       1.6586     0.048594
enh96023     3   40002700   40003700      2       1  150064       2.2238     0.013081
enh96024     3   40019400   40020400      4       2  150064       1.6751     0.046958
enh96026     3   40022600   40023600      2       1  150064       2.5566     0.005285
enh96044     3   40219700   40220700      1       1  150064       2.0224      0.02157
enh96081     3   40697100   40698100      4       1  150064       2.5076    0.0060769
enh96083     3   40732300   40733300      3       1  150064       1.8355     0.033214
enh96085     3   40783000   40784000      2       1  150064       1.9293     0.026846
enh96161     3   42189300   42190300      1       1  150064       2.5325     0.005663
enh96163     3   42193400   42194400      2       1  150064       2.3927    0.0083616
enh96164     3   42201800   42202800      1       1  150064       2.3561     0.009233
enh96165     3   42202300   42203300      1       1  150064       2.3561     0.009233
enh96166     3   42202900   42203900      1       1  150064       1.7506      0.04001
enh96169     3   42209400   42210400      1       1  150064        2.122      0.01692
enh96171     3   42212500   42213500      2       1  150064        1.686     0.045895
enh96174     3   42218900   42219900      5       2  150064       2.6776    0.0037074
enh96175     3   42220800   42221800      5       2  150064       2.6508    0.0040146
enh96176     3   42222600   42223600      6       3  150064       2.7247     0.003218
enh96177     3   42224500   42225500      4       2  150064       2.1269     0.016714
enh96178     3   42225800   42226800      6       2  150064       2.3235     0.010077
enh96179     3   42228300   42229300      9       3  150064       2.5535    0.0053318
enh96180     3   42229700   42230700      5       1  150064       2.2657     0.011734
enh96181     3   42231900   42232900      5       2  150064       3.1115   0.00093085
enh96182     3   42234000   42235000      6       2  150064       2.4974    0.0062562
enh96183     3   42236600   42237600      3       1  150064       2.2166     0.013326
enh96189     3   42288700   42289700      2       1  150064       1.7321     0.041624
enh96194     3   42417300   42418300      4       1  150064       2.5323    0.0056658
enh96213     3   42603800   42604800      3       2  150064       2.0565     0.019869
enh96214     3   42612000   42613000      1       1  150064       2.4202     0.007757
enh96236     3   42689600   42690600      3       2  150064       1.6832     0.046165
enh96287     3   43132200   43133200      6       3  150064       2.0149     0.021958
enh96314     3   43358500   43359500      2       1  150064       1.7782     0.037685
enh96316     3   43362400   43363400      3       1  150064       1.7683     0.038501
enh96317     3   43367700   43368700      3       2  150064       2.4438     0.007266
enh96326     3   43435300   43436300      3       2  150064       2.4605    0.0069373
enh96328     3   43455100   43456100      3       2  150064       1.9851     0.023566
enh96343     3   43737300   43738300      3       2  150064       2.6056    0.0045861
enh96345     3   43751800   43752800      3       2  150064       2.9298    0.0016959
enh96346     3   43760900   43761900      7       2  150064        1.918     0.027557
enh96350     3   43800300   43801300      2       1  150064       2.1932     0.014145
enh96352     3   43811700   43812700      1       1  150064       1.6469      0.04979
enh96354     3   43897000   43898000      3       1  150064       2.0593     0.019733
enh96371     3   44225800   44226800      5       3  150064       2.1993     0.013929
enh96372     3   44240000   44241000      4       2  150064       2.1694     0.015025
enh96376     3   44396400   44397400      1       1  150064       3.0103     0.001305
enh96379     3   44512700   44513700      2       1  150064       3.2187    0.0006439
enh96383     3   44597500   44598500      1       1  150064       3.0287     0.001228
enh96391     3   44727200   44728200      4       2  150064       1.8496     0.032183
enh96492     3   46104200   46105200      2       1  150064       1.8849     0.029721
enh96615     3   47436800   47437800      1       1  150064       1.6514      0.04933
enh96642     3   47616500   47617500      4       2  150064       1.8669     0.030961
enh96676     3   47930000   47931000      1       1  150064       1.9684      0.02451
enh96694     3   48064300   48065300      1       1  150064       1.8167      0.03463
enh96703     3   48099200   48100200      1       1  150064        1.666      0.04786
enh96708     3   48131100   48132100      1       1  150064       1.7805       0.0375
enh96711     3   48181400   48182400      1       1  150064       2.0727       0.0191
enh96712     3   48192700   48193700      4       1  150064       1.8757     0.030347
enh96715     3   48235700   48236700      1       1  150064       2.3208      0.01015
enh96717     3   48273500   48274500      2       1  150064       2.5143    0.0059628
enh96718     3   48274400   48275400      2       1  150064       2.8184    0.0024135
enh96719     3   48281200   48282200      1       1  150064       2.3351      0.00977
enh96726     3   48343600   48344600      4       1  150064        1.983     0.023681
enh96762     3   48670800   48671800      2       1  150064       2.3217     0.010125
enh96766     3   48701700   48702700      1       1  150064       2.6404     0.004141
enh96767     3   48720200   48721200      2       1  150064       1.9742      0.02418
enh96768     3   48724100   48725100      2       1  150064       2.5576    0.0052695
enh96769     3   48729300   48730300      3       2  150064       2.5827    0.0049016
enh96770     3   48730500   48731500      2       1  150064       1.7726      0.03815
enh96771     3   48733000   48734000      1       1  150064       2.2761      0.01142
enh96773     3   48735000   48736000      4       2  150064       2.0676     0.019339
enh96774     3   48735800   48736800      1       1  150064       1.8877      0.02953
enh96775     3   48737600   48738600      2       1  150064       2.2084     0.013607
enh96776     3   48739600   48740600      3       2  150064       1.6535     0.049117
enh96778     3   48745300   48746300      1       1  150064       2.0145      0.02198
enh96780     3   48748900   48749900      4       1  150064       2.3221     0.010114
enh96781     3   48749900   48750900      1       1  150064       2.0126      0.02208
enh96784     3   48754800   48755800      1       1  150064       2.1125      0.01732
enh96812     3   48985900   48986900      1       1  150064       1.9022      0.02857
enh96814     3   48988300   48989300      1       1  150064       2.0953      0.01807
enh96816     3   48992000   48993000      2       1  150064       1.8739     0.030472
enh96818     3   49004100   49005100      1       1  150064       1.8945      0.02908
enh96843     3   49156000   49157000      2       1  150064       2.1108     0.017397
enh96854     3   49275700   49276700      5       2  150064       1.7737     0.038055
enh96859     3   49334200   49335200      4       2  150064       1.8961     0.028972
enh96864     3   49378600   49379600      3       1  150064       1.7785     0.037657
enh96870     3   49410500   49411500      1       1  150064       2.1821      0.01455
enh96873     3   49423100   49424100      2       1  150064       1.9127     0.027893
enh96876     3   49437400   49438400      5       2  150064       2.2242     0.013066
enh96881     3   49459100   49460100      3       1  150064       2.1882     0.014328
enh96882     3   49465400   49466400      2       1  150064       2.3632    0.0090586
enh96883     3   49467200   49468200      1       1  150064        2.313      0.01036
enh96887     3   49499000   49500000      3       2  150064       2.1739     0.014857
enh96888     3   49502900   49503900      2       1  150064        1.769     0.038446
enh96900     3   49556800   49557800      2       1  150064       1.8477     0.032325
enh96906     3   49590200   49591200      3       2  150064        2.041     0.020626
enh96934     3   49740700   49741700      1       1  150064       1.8435      0.03263
enh96937     3   49759500   49760500      2       1  150064       1.7308     0.041743
enh96939     3   49783100   49784100      2       1  150064       1.7009     0.044481
enh96943     3   49812400   49813400      5       2  150064        2.294     0.010895
enh96946     3   49818800   49819800      3       1  150064       2.1059     0.017607
enh96947     3   49819600   49820600      4       2  150064       2.0121     0.022104
enh96948     3   49821300   49822300      4       2  150064       1.8472     0.032356
enh96954     3   49849500   49850500      1       1  150064       2.3804     0.008648
enh96959     3   49892600   49893600      2       1  150064       2.2205     0.013191
enh96960     3   49894300   49895300      2       1  150064       2.0486     0.020249
enh96962     3   49909300   49910300      3       2  150064       2.8182     0.002415
enh96963     3   49918100   49919100      1       1  150064       1.9222      0.02729
enh96965     3   49938600   49939600      3       1  150064       2.0912     0.018256
enh96967     3   49941200   49942200      1       1  150064        2.735     0.003119
enh96968     3   49942700   49943700      2       1  150064       1.6838     0.046107
enh96970     3   49949800   49950800      1       1  150064       2.9027      0.00185
enh96971     3   49965100   49966100      3       2  150064       1.7315      0.04168
enh96972     3   49968000   49969000      1       1  150064       3.0538      0.00113
enh96973     3   49978700   49979700      2       1  150064        2.531    0.0056873
enh96974     3   49979900   49980900      2       1  150064       2.2917     0.010962
enh96977     3   50040800   50041800      1       1  150064       3.2735    0.0005312
enh96979     3   50087300   50088300      4       2  150064       2.3676    0.0089525
enh96980     3   50128200   50129200      3       1  150064       2.8328    0.0023068
enh96981     3   50158900   50159900      2       1  150064       2.4627    0.0068945
enh96984     3   50173900   50174900      7       3  150064        2.822    0.0023865
enh96986     3   50196000   50197000      3       2  150064       1.8003     0.035905
enh96991     3   50248000   50249000      3       2  150064       2.0777     0.018868
enh97001     3   50286500   50287500      2       1  150064       2.4995    0.0062189
enh97003     3   50293600   50294600      2       1  150064       1.7534     0.039767
enh97005     3   50301300   50302300      3       2  150064       3.0689    0.0010743
enh97020     3   50362100   50363100      1       1  150064       2.1638      0.01524
enh97037     3   50480300   50481300      2       1  150064       2.4453    0.0072371
enh97076     3   50736500   50737500      2       1  150064       2.0888     0.018362
enh97082     3   50823800   50824800      2       1  150064       1.9107     0.028024
enh97090     3   50878300   50879300      2       1  150064       1.8597     0.031463
enh97100     3   51316900   51317900      1       1  150064       2.8758     0.002015
enh97101     3   51349400   51350400      2       1  150064       3.1762   0.00074614
enh97103     3   51374200   51375200      1       1  150064       2.4217     0.007724
enh97107     3   51392200   51393200      2       1  150064       1.8105     0.035106
enh97108     3   51408900   51409900      2       1  150064       2.1974     0.013996
enh97111     3   51425300   51426300      2       1  150064       2.0497     0.020197
enh97118     3   51535500   51536500      1       1  150064       2.2004      0.01389
enh97119     3   51553800   51554800      1       1  150064       2.0006      0.02272
enh97123     3   51593300   51594300      2       1  150064       3.1575   0.00079559
enh97125     3   51601400   51602400      3       2  150064       2.1767      0.01475
enh97126     3   51602400   51603400      1       1  150064       1.8619      0.03131
enh97131     3   51653500   51654500      1       1  150064        1.732      0.04164
enh97132     3   51655600   51656600      3       1  150064       1.8953     0.029025
enh97134     3   51707600   51708600      2       1  150064       1.8649     0.031095
enh97161     3   52036900   52037900      1       1  150064       2.0196      0.02171
enh97169     3   52083900   52084900      1       1  150064       1.8409      0.03282
enh97177     3   52143400   52144400      3       1  150064       2.0728     0.019096
enh97186     3   52206100   52207100      1       1  150064       2.2203       0.0132
enh97189     3   52223700   52224700      1       1  150064       3.4801    0.0002506
enh97191     3   52230000   52231000      2       1  150064       3.5017   0.00023113
enh97192     3   52233200   52234200      1       1  150064       3.9421    4.039e-05
enh97193     3   52234000   52235000      1       1  150064       3.8338    6.309e-05
enh97195     3   52235300   52236300      1       1  150064       3.8792    5.239e-05
enh97196     3   52236600   52237600      1       1  150064        3.771    8.131e-05
enh97197     3   52237800   52238800      3       1  150064       3.7404    9.187e-05
enh97202     3   52269100   52270100      5       3  150064        4.089   2.1657e-05
enh97205     3   52282100   52283100      1       1  150064       1.8029       0.0357
enh97206     3   52286800   52287800      4       2  150064       5.2262   8.6532e-08
enh97208     3   52306200   52307200      3       2  150064       3.7742   8.0272e-05
enh97213     3   52333200   52334200      5       3  150064       4.8286   6.8737e-07
enh97214     3   52341100   52342100      2       1  150064       4.0216   2.8898e-05
enh97216     3   52347500   52348500      2       1  150064       2.8812     0.001981
enh97221     3   52402100   52403100      2       1  150064       3.8245   6.5506e-05
enh97222     3   52406500   52407500      3       2  150064       4.0901   2.1562e-05
enh97231     3   52466500   52467500      4       2  150064       3.9566   3.8006e-05
enh97239     3   52491400   52492400      3       2  150064       3.2098   0.00066409
enh97253     3   52532200   52533200      1       1  150064       3.8262    6.506e-05
enh97254     3   52559000   52560000      1       1  150064       4.7662    9.387e-07
enh97255     3   52564500   52565500      3       1  150064       3.3555   0.00039616
enh97256     3   52569000   52570000      3       1  150064       2.5991    0.0046734
enh97257     3   52572500   52573500      4       2  150064       3.1443   0.00083228
enh97258     3   52573600   52574600      3       1  150064       3.1335   0.00086361
enh97262     3   52584800   52585800      1       1  150064       5.0111    2.706e-07
enh97264     3   52608100   52609100      4       2  150064       3.8334   6.3183e-05
enh97265     3   52626900   52627900      1       1  150064       5.1153    1.566e-07
enh97267     3   52640400   52641400      1       1  150064        4.617    1.947e-06
enh97268     3   52641800   52642800      1       1  150064       5.0932     1.76e-07
enh97271     3   52716100   52717100      3       2  150064       4.2563   1.0391e-05
enh97272     3   52717500   52718500      2       1  150064       4.4416   4.4639e-06
enh97273     3   52720800   52721800      1       1  150064       4.9238    4.245e-07
enh97275     3   52737500   52738500      1       1  150064       4.5918    2.197e-06
enh97276     3   52741700   52742700      3       1  150064       5.1293   1.4544e-07
enh97277     3   52746300   52747300      3       2  150064       3.6398   0.00013643
enh97278     3   52803000   52804000      1       1  150064       5.0609    2.086e-07
enh97280     3   52865900   52866900      4       2  150064       5.6076   1.0255e-08
enh97281     3   52869300   52870300      2       1  150064       4.6622   1.5639e-06
enh97284     3   52882500   52883500      2       1  150064       4.9173   4.3883e-07
enh97288     3   52907300   52908300      1       1  150064       5.8086    3.149e-09
enh97289     3   52923800   52924800      1       1  150064       5.7124     5.57e-09
enh97291     3   52968500   52969500      2       1  150064       5.4771   2.1615e-08
enh97292     3   53017200   53018200      1       1  150064       6.1808    3.188e-10
enh97296     3   53074100   53075100      3       1  150064        3.124   0.00089216
enh97297     3   53076900   53077900      4       2  150064       4.1283   1.8276e-05
enh97298     3   53080600   53081600      1       1  150064       2.7686     0.002815
enh97299     3   53084900   53085900      5       2  150064        5.439   2.6796e-08
enh97300     3   53105600   53106600      2       1  150064       2.1692     0.015032
enh97307     3   53147400   53148400      4       2  150064       2.4751    0.0066597
enh97312     3   53174200   53175200      1       1  150064       5.8968    1.853e-09
enh97314     3   53184000   53185000      2       1  150064       1.7249     0.042276
enh97325     3   53227900   53228900      3       1  150064       1.8336     0.033355
enh97327     3   53229800   53230800      4       2  150064       3.2444    0.0005884
enh97328     3   53230400   53231400      3       1  150064       2.9818    0.0014328
enh97329     3   53256600   53257600      5       2  150064        1.858     0.031582
enh97331     3   53269200   53270200     10       2  150064       2.3096     0.010455
enh97332     3   53270400   53271400      9       2  150064       2.4026    0.0081386
enh97333     3   53272000   53273000      5       2  150064       3.0313    0.0012175
enh97334     3   53276600   53277600      6       2  150064       2.8156    0.0024345
enh97335     3   53282000   53283000      5       2  150064       2.8605    0.0021147
enh97336     3   53285100   53286100      3       2  150064       3.1891    0.0007136
enh97337     3   53290300   53291300      3       1  150064       2.4965    0.0062706
enh97338     3   53293700   53294700      4       1  150064       3.4535   0.00027669
enh97339     3   53298600   53299600      1       1  150064       3.9283    4.277e-05
enh97341     3   53317700   53318700      1       1  150064       1.6558      0.04888
enh97342     3   53320900   53321900      2       1  150064       2.2325     0.012791
enh97343     3   53327700   53328700      2       1  150064       1.9898     0.023309
enh97344     3   53333200   53334200      1       1  150064       4.0704    2.347e-05
enh97347     3   53357900   53358900      2       1  150064       1.8425     0.032701
enh97349     3   53362500   53363500      2       1  150064       3.4599   0.00027018
enh97352     3   53527000   53528000      3       2  150064       3.8933   4.9435e-05
enh97354     3   53534900   53535900      3       2  150064       3.0304    0.0012211
enh97357     3   53551800   53552800      3       2  150064       2.0698     0.019234
enh97358     3   53558900   53559900      1       1  150064       1.6755      0.04692
enh97395     3   53914000   53915000      1       1  150064       2.2603       0.0119
enh97431     3   54737700   54738700      3       2  150064       1.8954     0.029017
enh97466     3   56145100   56146100      4       1  150064       2.4173     0.007818
enh97470     3   56357700   56358700      1       1  150064       1.8939      0.02912
enh97481     3   56644500   56645500      6       2  150064       2.1153     0.017203
enh97483     3   56711200   56712200      1       1  150064       2.3874     0.008483
enh97484     3   56713400   56714400      2       1  150064       2.0231     0.021531
enh97486     3   56717400   56718400      3       1  150064       1.8379     0.033039
enh97488     3   56761800   56762800      1       1  150064        1.876      0.03033
enh97511     3   56849400   56850400      4       2  150064       2.0014     0.022677
enh97513     3   56873600   56874600      3       1  150064       2.7889    0.0026446
enh97514     3   56883400   56884400      4       2  150064       2.0763     0.018934
enh97516     3   56889600   56890600      2       1  150064         1.66     0.048452
enh97562     3   57263200   57264200      1       1  150064       1.7645      0.03882
enh97570     3   57572200   57573200      4       2  150064       1.6587     0.048593
enh97634     3   58105400   58106400      4       2  150064        1.765     0.038785
enh97639     3   58149900   58150900      2       1  150064       1.8904      0.02935
enh97642     3   58160600   58161600      5       2  150064       1.9982     0.022847
enh97644     3   58163800   58164800     10       2  150064       1.7864     0.037017
enh97662     3   58270500   58271500      2       1  150064        1.954     0.025348
enh97663     3   58271700   58272700      7       3  150064       1.7733     0.038086
enh97664     3   58273300   58274300      2       1  150064        2.578    0.0049682
enh97665     3   58281400   58282400      5       2  150064       2.2045     0.013743
enh97666     3   58294700   58295700      3       2  150064       2.0731     0.019083
enh97667     3   58306700   58307700      3       1  150064       1.6712      0.04734
enh97671     3   58326600   58327600      2       1  150064       2.0399     0.020679
enh97674     3   58331200   58332200      3       2  150064       1.7824     0.037341
enh97677     3   58337200   58338200      2       1  150064       1.8801     0.030046
enh97683     3   58353300   58354300      6       3  150064       1.7661     0.038693
enh97684     3   58354200   58355200      2       1  150064       2.6881    0.0035931
enh97686     3   58360300   58361300      2       1  150064       2.2346     0.012722
enh97687     3   58362700   58363700      2       1  150064       2.2108     0.013526
enh97689     3   58371400   58372400      4       2  150064       1.9003     0.028698
enh97690     3   58379400   58380400      4       1  150064       2.1969     0.014015
enh97691     3   58387100   58388100      6       2  150064       2.0885     0.018375
enh97692     3   58390300   58391300      9       3  150064       2.0982     0.017943
enh97693     3   58397800   58398800      8       3  150064        2.111     0.017388
enh97695     3   58403700   58404700      7       3  150064       2.3049     0.010587
enh97696     3   58405400   58406400      5       1  150064       2.2201     0.013206
enh97697     3   58406400   58407400      5       2  150064       1.7767     0.037806
enh97698     3   58407300   58408300      4       2  150064       1.7626     0.038984
enh97701     3   58417200   58418200      3       1  150064       2.3392    0.0096615
enh97703     3   58437600   58438600      1       1  150064       1.7108      0.04356
enh97706     3   58456700   58457700      3       2  150064       2.0161     0.021894
enh97741     3   59501200   59502200      7       2  150064        2.096     0.018042
enh97746     3   59630200   59631200      2       1  150064       1.6479     0.049688
enh97747     3   59639100   59640100      2       1  150064        2.347    0.0094631
enh97753     3   59851200   59852200     10       2  150064       2.0828     0.018636
enh97755     3   59954200   59955200      5       2  150064       2.0765     0.018925
enh97756     3   60031800   60032800      3       1  150064       2.9379    0.0016524
enh97757     3   60050400   60051400     12       2  150064       1.8235     0.034116
enh97767     3   60275500   60276500      1       1  150064        2.593     0.004757
enh97778     3   61142800   61143800      4       2  150064       2.7444    0.0030307
enh97779     3   61163200   61164200      3       2  150064       2.9786    0.0014477
enh97781     3   61168200   61169200      2       1  150064       2.8252    0.0023629
enh97787     3   61222000   61223000      2       1  150064       1.7241     0.042347
enh97789     3   61225400   61226400      4       2  150064       2.1778     0.014709
enh97792     3   61237800   61238800      5       2  150064       1.9063     0.028308
enh97832     3   61827000   61828000      3       1  150064       1.7369     0.041207
enh97833     3   61833600   61834600      3       1  150064       2.2755     0.011438
enh97834     3   61836200   61837200      3       1  150064       1.8305     0.033589
enh97837     3   61850900   61851900      2       1  150064       1.7268     0.042101
enh97838     3   61857200   61858200      1       1  150064       1.9515       0.0255
enh97839     3   61860700   61861700      1       1  150064        1.974      0.02419
enh97845     3   61902500   61903500      1       1  150064       1.8039      0.03562
enh97854     3   62075500   62076500      4       2  150064       2.2381     0.012609
enh97855     3   62085700   62086700      3       2  150064       2.7729    0.0027782
enh97873     3   62574600   62575600      1       1  150064        1.962      0.02488
enh97878     3   62709000   62710000      9       4  150064       1.9383      0.02629
enh97891     3   63841000   63842000      3       1  150064       3.8713   5.4135e-05
enh97892     3   63844500   63845500      3       2  150064       2.6618    0.0038857
enh97894     3   63850600   63851600      5       2  150064       2.7717    0.0027884
enh97895     3   63863700   63864700      2       1  150064       4.5052    3.315e-06
enh97899     3   63896200   63897200      4       2  150064       2.3692    0.0089141
enh97900     3   63899500   63900500      1       1  150064       5.1478    1.318e-07
enh97901     3   63913200   63914200      2       1  150064       3.1341   0.00086204
enh97908     3   63941800   63942800      6       2  150064       3.1359   0.00085651
enh97912     3   63950100   63951100      4       2  150064       2.9428    0.0016261
enh97913     3   63951400   63952400      2       1  150064       4.1676   1.5389e-05
enh97915     3   63954300   63955300      3       1  150064       2.8903    0.0019243
enh97919     3   63965200   63966200      4       2  150064        1.687     0.045802
enh97921     3   63979000   63980000      3       2  150064       2.2365      0.01266
enh97924     3   64007000   64008000      3       2  150064       2.3156     0.010291
enh97927     3   64032600   64033600      2       1  150064       2.5564    0.0052886
enh97928     3   64033500   64034500      1       1  150064        2.156      0.01554
enh97929     3   64039100   64040100      1       1  150064       1.6948      0.04506
enh97930     3   64092200   64093200      2       1  150064       2.6369    0.0041829
enh97932     3   64106200   64107200      6       2  150064       3.1923   0.00070564
enh97937     3   64136100   64137100      7       4  150064       3.6427   0.00013489
enh97938     3   64147600   64148600      4       2  150064       1.9557     0.025252
enh97939     3   64164800   64165800      4       2  150064       3.3708   0.00037472
enh97940     3   64170400   64171400      3       1  150064       2.7409     0.003064
enh97941     3   64172000   64173000      7       2  150064       3.3892   0.00035048
enh97942     3   64174300   64175300      3       1  150064       3.8714   5.4105e-05
enh97943     3   64176000   64177000      5       2  150064       2.1433     0.016043
enh97949     3   64196100   64197100      2       1  150064       1.6875     0.045755
enh97953     3   64204800   64205800      5       3  150064        1.843     0.032667
enh97954     3   64211900   64212900      5       2  150064       1.7993     0.035988
enh97955     3   64214400   64215400      3       2  150064       2.4717    0.0067244
enh97958     3   64242700   64243700      4       2  150064       3.6287   0.00014245
enh97975     3   64449100   64450100      2       1  150064       1.6721     0.047255
enh97993     3   64751500   64752500      5       2  150064       2.4922    0.0063471
enh98042     3   65604400   65605400      5       2  150064       1.8674     0.030922
enh98069     3   65869100   65870100      8       2  150064       1.9126     0.027897
enh98105     3   66427800   66428800      4       2  150064       1.6945     0.045084
enh98106     3   66428200   66429200      3       1  150064       1.8044     0.035581
enh98144     3   66744400   66745400      8       2  150064       1.6953     0.045012
enh98155     3   67047400   67048400      2       1  150064       1.8736     0.030492
enh98161     3   67432500   67433500      8       3  150064       2.3931     0.008354
enh98165     3   67698800   67699800      4       1  150064       2.1984     0.013959
enh98166     3   67703200   67704200      5       1  150064       2.1378     0.016268
enh98212     3   69247100   69248100      3       1  150064       1.6533     0.049134
enh98229     3   69297600   69298600      2       1  150064       2.1239     0.016838
enh98232     3   69317000   69318000      2       1  150064       1.8402     0.032872
enh98240     3   69348200   69349200      1       1  150064       3.4012    0.0003354
enh98246     3   69382700   69383700      2       1  150064       2.0759     0.018954
enh98250     3   69403500   69404500      3       1  150064       2.4815    0.0065406
enh98251     3   69406100   69407100      8       2  150064       2.5621    0.0052028
enh98252     3   69409300   69410300      2       1  150064       2.5132    0.0059817
enh98253     3   69413100   69414100      9       2  150064        2.839    0.0022631
enh98254     3   69413700   69414700      8       1  150064       3.0829    0.0010251
enh98255     3   69417800   69418800      5       1  150064       2.9526    0.0015755
enh98259     3   69436300   69437300      3       1  150064       3.6738   0.00011949
enh98261     3   69441000   69442000      4       1  150064       1.8901     0.029375
enh98263     3   69452200   69453200      1       1  150064       2.0689      0.01928
enh98267     3   69469600   69470600      3       2  150064       2.3952    0.0083052
enh98269     3   69482400   69483400      4       1  150064       1.9613     0.024924
enh98271     3   69492500   69493500      3       1  150064       1.8161      0.03468
enh98274     3   69509200   69510200      2       1  150064       2.0248     0.021445
enh98289     3   69628500   69629500      4       2  150064       1.7068     0.043925
enh98296     3   69794200   69795200      4       1  150064       3.4025   0.00033391
enh98297     3   69796600   69797600      3       1  150064       3.3623   0.00038646
enh98302     3   69823500   69824500      3       2  150064       3.0826    0.0010261
enh98305     3   69830400   69831400      1       1  150064       2.9796     0.001443
enh98307     3   69840300   69841300      2       1  150064       3.6867   0.00011358
enh98308     3   69860600   69861600      5       1  150064       3.1552   0.00080184
enh98309     3   69865500   69866500      1       1  150064        2.924     0.001728
enh98310     3   69869500   69870500      8       3  150064       3.9373   4.1199e-05
enh98311     3   69873400   69874400     12       3  150064       1.9122     0.027923
enh98312     3   69880700   69881700     11       2  150064       2.3416    0.0096008
enh98313     3   69886300   69887300      2       1  150064       3.8526   5.8442e-05
enh98314     3   69887400   69888400      5       2  150064       2.7303    0.0031637
enh98315     3   69888300   69889300      5       1  150064       3.4973     0.000235
enh98316     3   69889000   69890000      2       1  150064       3.4789   0.00025171
enh98319     3   69905300   69906300      2       1  150064       3.6125   0.00015166
enh98325     3   69939000   69940000      2       1  150064       2.3305    0.0098893
enh98337     3   69995100   69996100      2       1  150064       2.4779    0.0066073
enh98338     3   70011300   70012300      2       1  150064       2.0603     0.019683
enh98339     3   70016100   70017100      3       1  150064       2.0608     0.019663
enh98340     3   70024200   70025200      5       1  150064       2.2127      0.01346
enh98341     3   70031800   70032800      1       1  150064       2.2173       0.0133
enh98350     3   70280100   70281100      1       1  150064       2.8681     0.002065
enh98352     3   70294900   70295900      1       1  150064       2.7907      0.00263
enh98358     3   71012500   71013500      2       1  150064       2.3281    0.0099531
enh98385     3   71100800   71101800      3       2  150064       1.7975     0.036128
enh98386     3   71102500   71103500      1       1  150064       1.8667      0.03097
enh98387     3   71105500   71106500      2       1  150064       1.7902     0.036712
enh98392     3   71121900   71122900      1       1  150064       1.7424      0.04072
enh98393     3   71123600   71124600      2       1  150064       1.8206     0.034335
enh98395     3   71156700   71157700      1       1  150064       2.2562      0.01203
enh98397     3   71163200   71164200      2       1  150064       2.8482    0.0021984
enh98398     3   71166600   71167600      1       1  150064       3.1354    0.0008581
enh98399     3   71173800   71174800      4       2  150064       3.2681   0.00054128
enh98401     3   71180700   71181700      1       1  150064       1.7229      0.04245
enh98408     3   71274800   71275800      3       2  150064       2.3501    0.0093847
enh98409     3   71275800   71276800      1       1  150064       2.5692     0.005097
enh98412     3   71289000   71290000      5       1  150064       3.7249   9.7678e-05
enh98414     3   71294800   71295800      1       1  150064       2.5053     0.006117
enh98415     3   71297200   71298200      5       3  150064        3.593   0.00016347
enh98417     3   71320700   71321700      5       3  150064       3.8931   4.9478e-05
enh98427     3   71472100   71473100      3       2  150064        2.349    0.0094126
enh98428     3   71477100   71478100      2       1  150064       1.6827     0.046221
enh98433     3   71496000   71497000      2       1  150064       1.9558     0.025245
enh98434     3   71499900   71500900      1       1  150064       2.3986     0.008229
enh98435     3   71515100   71516100      3       1  150064       2.1307     0.016557
enh98436     3   71545700   71546700      5       1  150064       2.6258     0.004322
enh98437     3   71548100   71549100      2       1  150064       2.5321    0.0056698
enh98438     3   71551000   71552000      3       2  150064       4.2767   9.4847e-06
enh98439     3   71554600   71555600      5       2  150064       3.2233   0.00063353
enh98440     3   71570900   71571900      4       1  150064       4.4782   3.7636e-06
enh98441     3   71578300   71579300      2       1  150064       4.4115   5.1324e-06
enh98443     3   71592400   71593400      1       1  150064       3.4803    0.0002504
enh98462     3   71772400   71773400      5       2  150064       1.6882     0.045684
enh98464     3   71778100   71779100      4       1  150064       2.4847    0.0064834
enh98495     3   72235400   72236400      4       1  150064       2.1796     0.014643
enh98509     3   72339500   72340500      4       2  150064       1.9739     0.024198
enh98510     3   72347700   72348700      4       2  150064       2.2237     0.013086
enh98515     3   72372500   72373500      2       1  150064       1.7272     0.042064
enh98516     3   72378300   72379300      2       1  150064       2.3925    0.0083672
enh98551     3   72596000   72597000      3       1  150064       2.2551     0.012062
enh98552     3   72598600   72599600      2       1  150064       2.3116       0.0104
enh98579     3   72981200   72982200      1       1  150064       2.2998      0.01073
enh98586     3   73040200   73041200      4       2  150064       1.9838      0.02364
enh98587     3   73050200   73051200      7       2  150064       1.8969     0.028919
enh98589     3   73058300   73059300      3       1  150064       2.1409     0.016142
enh98590     3   73062000   73063000      4       1  150064       2.0501     0.020176
enh98592     3   73069700   73070700      2       1  150064       2.2792     0.011327
enh98593     3   73071900   73072900      5       2  150064       2.1799     0.014632
enh98598     3   73080500   73081500      1       1  150064       1.8203      0.03436
enh98601     3   73090000   73091000      4       2  150064       1.7969      0.03618
enh98602     3   73094000   73095000      6       2  150064        2.027     0.021333
enh98603     3   73100000   73101000      4       2  150064       1.8557     0.031746
enh98607     3   73119800   73120800      2       1  150064       2.3643    0.0090329
enh98609     3   73150100   73151100      2       1  150064       1.8439     0.032601
enh98636     3   73565700   73566700      1       1  150064       1.9348      0.02651
enh98637     3   73568700   73569700      1       1  150064       1.7643      0.03884
enh98657     3   73671400   73672400      3       2  150064       1.7826     0.037323
enh98674     3   74469600   74470600      2       1  150064       2.6875    0.0035995
enh98688     3   76418200   76419200      3       1  150064       2.4347    0.0074511
enh98691     3   76614800   76615800      2       1  150064       1.6459     0.049896
enh98698     3   78694600   78695600      3       2  150064       2.4887    0.0064099
enh98710     3   78806400   78807400      1       1  150064       2.3167      0.01026
enh98764     3   81792300   81793300      4       2  150064       1.8977     0.028867
enh98847     3   86213800   86214800      3       2  150064       1.7942     0.036394
enh98886     3   89155800   89156800      3       2  150064       1.9893     0.023333
enh98918     3   94024900   94025900      2       1  150064       1.9932     0.023122
enh98919     3   94035400   94036400      1       1  150064       1.9601      0.02499
enh98935     3   97619900   97620900      1       1  150064       1.7455      0.04045
enh98947     3   98047800   98048800      5       2  150064       1.9949     0.023028
enh98966     3   98411500   98412500      1       1  150064       2.4857     0.006465
enh99065     3  100552400  100553400      1       1  150064       1.7975      0.03613
enh99122     3  104856200  104857200      6       2  150064       2.1742     0.014844
enh99126     3  105075200  105076200      1       1  150064       1.6734      0.04712
enh99135     3  105118600  105119600      2       1  150064        2.116     0.017174
enh99140     3  105136700  105137700      3       1  150064       2.1963     0.014037
enh99142     3  105144400  105145400      3       2  150064       1.8469     0.032378
enh99143     3  105145500  105146500      2       1  150064       2.1069     0.017564
enh99146     3  105149800  105150800      7       3  150064       1.8594     0.031489
enh99150     3  105162800  105163800      4       2  150064       2.1505     0.015759
enh99158     3  105181400  105182400      1       1  150064       2.5921     0.004769
enh99159     3  105182100  105183100      1       1  150064       2.6186     0.004415
enh99162     3  105186300  105187300      5       1  150064       2.4503    0.0071374
enh99163     3  105189800  105190800      4       2  150064       2.6822    0.0036567
enh99166     3  105192900  105193900      3       1  150064       2.5864    0.0048489
enh99167     3  105193500  105194500      2       1  150064       2.4318    0.0075118
enh99169     3  105203400  105204400      5       3  150064       2.5767    0.0049869
enh99177     3  105226300  105227300      7       2  150064        2.056     0.019891
enh99180     3  105230600  105231600      2       1  150064       2.5219    0.0058366
enh99181     3  105233700  105234700      8       4  150064       2.2184     0.013264
enh99184     3  105259000  105260000      3       1  150064       2.2823     0.011236
enh99185     3  105284400  105285400      1       1  150064       2.0371      0.02082
enh99191     3  105502100  105503100      2       1  150064       2.3491    0.0094087
enh99192     3  105504400  105505400      2       1  150064       2.3988    0.0082247
enh99193     3  105509100  105510100      3       2  150064       1.7655     0.038743
enh99194     3  105511100  105512100      3       2  150064       1.7735     0.038075
enh99198     3  105528000  105529000      2       1  150064       2.1377     0.016272
enh99200     3  105541900  105542900      1       1  150064       1.7223      0.04251
enh99202     3  105554200  105555200      2       1  150064       1.6757     0.046894
enh99209     3  105582500  105583500      5       3  150064       1.7373     0.041169
enh99210     3  105583700  105584700      4       2  150064       2.1044     0.017672
enh99213     3  105657000  105658000      2       1  150064       1.8676     0.030909
enh99264     3  107109200  107110200      3       2  150064       1.9244     0.027151
enh99269     3  107245300  107246300      1       1  150064       2.1432      0.01605
enh99270     3  107261600  107262600      3       1  150064       2.3593    0.0091556
enh99273     3  107275600  107276600      1       1  150064       2.0454      0.02041
enh99275     3  107281300  107282300      1       1  150064       1.7343      0.04143
enh99276     3  107297400  107298400      1       1  150064       2.1095      0.01745
enh99277     3  107300000  107301000      2       1  150064       2.2373     0.012633
enh99279     3  107306700  107307700      7       3  150064       1.8163     0.034665
enh99280     3  107307900  107308900      3       1  150064       1.8792     0.030106
enh99284     3  107322800  107323800      2       1  150064       1.6703     0.047434
enh99287     3  107362000  107363000      4       2  150064       1.9092     0.028119
enh99288     3  107370200  107371200      1       1  150064       1.6673      0.04773
enh99291     3  107386700  107387700      2       1  150064       1.9639     0.024768
enh99294     3  107402800  107403800      1       1  150064       2.6608     0.003898
enh99295     3  107409100  107410100      2       1  150064       3.1199   0.00090465
enh99327     3  107771500  107772500      2       1  150064       2.9622    0.0015272
enh99328     3  107777000  107778000      4       2  150064       3.1139   0.00092309
enh99331     3  107790700  107791700      2       1  150064       2.2998      0.01073
enh99333     3  107794400  107795400      3       2  150064       2.5387    0.0055628
enh99334     3  107795000  107796000      2       1  150064       2.3629    0.0090659
enh99335     3  107797400  107798400      2       1  150064        1.978     0.023963
enh99336     3  107798500  107799500      4       2  150064       2.4585    0.0069751
enh99339     3  107805200  107806200      3       1  150064       2.8795    0.0019913
enh99340     3  107810800  107811800      3       2  150064       2.6597    0.0039109
enh99344     3  107899800  107900800      7       2  150064       3.2458    0.0005856
enh99345     3  107921000  107922000      6       1  150064       3.4074   0.00032792
enh99346     3  107934900  107935900      6       3  150064       2.4985    0.0062366
enh99347     3  107938200  107939200      3       1  150064       2.5401    0.0055418
enh99348     3  107942400  107943400      3       2  150064       1.9197     0.027449
enh99352     3  108107700  108108700      3       1  150064        1.748      0.04023
enh99354     3  108125400  108126400      2       1  150064       2.0892     0.018343
enh99408     3  111685800  111686800      3       1  150064       2.3979    0.0082449
enh99453     3  112353700  112354700      1       1  150064       2.2966      0.01082
enh99486     3  112966700  112967700      6       3  150064       1.7387     0.041046
enh99488     3  112976900  112977900      8       3  150064       1.8752     0.030385
enh99491     3  112982200  112983200      1       1  150064       3.1924    0.0007054
enh99513     3  113457800  113458800      3       1  150064       1.9299     0.026811
enh99558     3  114170900  114171900      3       1  150064       4.0861    2.193e-05
enh99559     3  114174500  114175500      3       1  150064       2.7301    0.0031653
enh99575     3  114306400  114307400      3       2  150064       1.7561     0.039533
enh99579     3  114335700  114336700      2       1  150064       2.9184    0.0017589
enh99580     3  114338200  114339200      4       2  150064        2.617    0.0044356
enh99581     3  114340500  114341500      5       2  150064       3.1661   0.00077254
enh99582     3  114345400  114346400      1       1  150064       1.7002      0.04455
enh99584     3  114361800  114362800      5       2  150064       2.6727    0.0037627
enh99586     3  114378300  114379300      5       3  150064       2.8274    0.0023466
enh99588     3  114387600  114388600      2       1  150064       2.4754    0.0066549
enh99665     3  115411500  115412500      1       1  150064       1.9811      0.02379
enh99666     3  115412800  115413800      1       1  150064       1.7291       0.0419
enh99718     3  115970100  115971100      5       2  150064       1.6887      0.04564
enh99751     3  116164900  116165900      1       1  150064       1.7874      0.03694
enh99759     3  116476000  116477000      2       1  150064         2.21     0.013552
enh99763     3  116581900  116582900      7       1  150064       1.7453      0.04047
enh99804     3  117091100  117092100      2       1  150064       2.5114    0.0060125
enh99805     3  117098000  117099000      2       1  150064       2.0779     0.018859
enh99834     3  117508700  117509700      1       1  150064       2.9274     0.001709
enh99835     3  117512000  117513000      1       1  150064        2.163      0.01527
enh99836     3  117517200  117518200      4       2  150064       3.7483   8.9006e-05
enh99837     3  117520400  117521400      2       1  150064       3.7246   9.7823e-05
enh99838     3  117530400  117531400      4       2  150064       3.0079    0.0013152
enh99840     3  117592400  117593400      2       1  150064       2.2833     0.011208
enh99841     3  117594000  117595000      4       2  150064       2.4139    0.0078911
enh99842     3  117603800  117604800      3       2  150064       2.7086    0.0033781
enh99844     3  117611800  117612800      1       1  150064       4.0439    2.629e-05
enh99845     3  117629500  117630500      7       3  150064       4.3439   7.0003e-06
enh99846     3  117631400  117632400      2       1  150064       3.1563   0.00079888
enh99847     3  117639500  117640500      5       2  150064       4.3867   5.7545e-06
enh99848     3  117657700  117658700      1       1  150064       4.0317    2.769e-05
enh99849     3  117673000  117674000      2       1  150064       1.9031     0.028516
enh99850     3  117699500  117700500      4       2  150064       1.7463     0.040378
enh99859     3  118603500  118604500      1       1  150064       1.7065      0.04396
enh99864     3  118651000  118652000      2       1  150064       2.1444     0.015999
enh99911     3  119313800  119314800      3       2  150064       1.7198     0.042734
enh99951     3  119889600  119890600      3       1  150064       1.8037     0.035639
enh99958     3  120055400  120056400      2       1  150064       1.9465     0.025794
enh99962     3  120069200  120070200      1       1  150064       1.7053      0.04407
enh99967     3  120136700  120137700      1       1  150064       1.8344       0.0333
enh99970     3  120145900  120146900      3       2  150064       1.7396     0.040967
enh99991     3  120286400  120287400      5       3  150064       2.6967    0.0035017
enh99993     3  120313900  120314900      5       2  150064       2.3142     0.010328
enh100035    3  121632900  121633900      6       1  150064       2.1467      0.01591
enh100036    3  121714000  121715000      3       1  150064        2.163     0.015272
enh100062    3  122511000  122512000      5       3  150064       1.6935     0.045178
enh100064    3  122609100  122610100      3       2  150064       2.8453    0.0022183
enh100081    3  122787300  122788300      2       1  150064       2.6726    0.0037634
enh100087    3  122823300  122824300      5       3  150064       2.9594    0.0015412
enh100119    3  123223000  123224000      2       1  150064       1.6632     0.048133
enh100127    3  123287400  123288400      2       1  150064       1.7983     0.036061
enh100129    3  123301200  123302200      3       1  150064         2.43    0.0075492
enh100147    3  123432800  123433800      3       2  150064       2.3851    0.0085376
enh100162    3  123753800  123754800      2       1  150064       1.6497     0.049503
enh100177    3  123860700  123861700      3       2  150064       2.2872     0.011091
enh100184    3  123948900  123949900      2       1  150064       1.9753     0.024115
enh100185    3  123967800  123968800      5       3  150064       3.7697   8.1732e-05
enh100187    3  123979200  123980200      4       1  150064       3.9889   3.3192e-05
enh100188    3  123981700  123982700      3       2  150064       4.4017   5.3713e-06
enh100189    3  123985100  123986100      4       2  150064       4.2001    1.334e-05
enh100190    3  123987000  123988000      2       1  150064       3.8658   5.5355e-05
enh100193    3  124010600  124011600      4       2  150064       2.0527      0.02005
enh100195    3  124069400  124070400      3       2  150064       2.7466    0.0030106
enh100196    3  124070500  124071500      4       2  150064       3.4943   0.00023761
enh100197    3  124080600  124081600      2       1  150064       3.8148   6.8154e-05
enh100198    3  124092000  124093000      5       2  150064        3.246   0.00058529
enh100200    3  124103300  124104300      2       1  150064       3.2993   0.00048464
enh100201    3  124108900  124109900      4       2  150064       2.8137    0.0024488
enh100204    3  124120500  124121500      3       1  150064       3.4534   0.00027678
enh100206    3  124132600  124133600      2       1  150064       2.5267    0.0057569
enh100208    3  124135900  124136900      3       1  150064       2.9681    0.0014983
enh100209    3  124139100  124140100      3       1  150064       1.7844     0.037176
enh100210    3  124145800  124146800      6       3  150064       3.3192   0.00045132
enh100211    3  124149100  124150100      1       1  150064       1.9307      0.02676
enh100216    3  124186200  124187200      6       3  150064       3.0459    0.0011598
enh100220    3  124232700  124233700      7       3  150064       2.0219     0.021592
enh100224    3  124277300  124278300      3       1  150064       2.8608    0.0021129
enh100258    3  124577800  124578800      2       1  150064       2.3668    0.0089723
enh100262    3  124592000  124593000      6       3  150064       2.0154     0.021934
enh100264    3  124595000  124596000      4       2  150064       1.7681     0.038524
enh100266    3  124602100  124603100      4       1  150064       2.1112     0.017377
enh100272    3  124704400  124705400      4       1  150064       1.6788       0.0466
enh100276    3  124724600  124725600      3       2  150064       2.0054     0.022459
enh100293    3  124837800  124838800      1       1  150064       2.9796     0.001443
enh100302    3  124898100  124899100      1       1  150064       2.8678     0.002067
enh100305    3  124999800  125000800      2       1  150064        2.218     0.013276
enh100309    3  125068200  125069200      1       1  150064       2.6005     0.004654
enh100311    3  125070500  125071500      2       1  150064       1.8656     0.031048
enh100320    3  125121700  125122700      1       1  150064       2.3882     0.008465
enh100323    3  125237000  125238000      6       3  150064       1.7114     0.043499
enh100329    3  125322000  125323000      5       3  150064         1.89     0.029379
enh100337    3  125733000  125734000      5       2  150064       1.9469     0.025771
enh100368    3  126113300  126114300      6       3  150064       1.7224     0.042496
enh100372    3  126184500  126185500      3       1  150064       1.6735     0.047116
enh100397    3  126608700  126609700      4       2  150064       1.7035      0.04424
enh100404    3  126667500  126668500      7       3  150064       1.7493     0.040119
enh100421    3  126856900  126857900      6       3  150064        1.739     0.041021
enh100428    3  127170800  127171800      8       4  150064        2.172     0.014928
enh100429    3  127177400  127178400      5       2  150064       1.6843     0.046059
enh100442    3  127346900  127347900      1       1  150064       2.1437      0.01603
enh100443    3  127349200  127350200      2       1  150064       1.9376     0.026336
enh100450    3  127390000  127391000      1       1  150064        1.789      0.03681
enh100500    3  127819000  127820000      2       1  150064       3.9669   3.6401e-05
enh100503    3  127863200  127864200      1       1  150064       3.8908    4.996e-05
enh100508    3  127897800  127898800      3       2  150064       3.9156   4.5091e-05
enh100509    3  127899500  127900500      3       1  150064       3.5797     0.000172
enh100510    3  127914800  127915800      2       1  150064       3.3291   0.00043568
enh100512    3  127945000  127946000      3       2  150064       3.2226   0.00063518
enh100513    3  127947700  127948700      3       1  150064       3.8282   6.4549e-05
enh100524    3  128067300  128068300      2       1  150064       1.8786     0.030149
enh100529    3  128101300  128102300      2       1  150064       1.9899       0.0233
enh100556    3  128505900  128506900      1       1  150064       3.3491    0.0004053
enh100570    3  128565200  128566200      3       2  150064        1.823      0.03415
enh100575    3  128688600  128689600      2       1  150064       2.5752    0.0050088
enh100576    3  128711400  128712400      1       1  150064        2.679     0.003692
enh100584    3  128805700  128806700      1       1  150064       2.0976      0.01797
enh100592    3  128852400  128853400      1       1  150064       1.8128      0.03493
enh100594    3  128877800  128878800      2       1  150064       1.6767     0.046798
enh100603    3  128923100  128924100      1       1  150064       1.8554      0.03177
enh100607    3  128930200  128931200      1       1  150064        2.084      0.01858
enh100609    3  128944100  128945100      1       1  150064       1.9143      0.02779
enh100612    3  128947100  128948100      3       2  150064       1.6516     0.049308
enh100616    3  128996400  128997400      3       2  150064        3.131   0.00087118
enh100617    3  128999200  129000200      3       1  150064       3.1806    0.0007348
enh100618    3  129000800  129001800      3       1  150064       3.2125   0.00065798
enh100620    3  129023900  129024900      1       1  150064       3.6939    0.0001104
enh100621    3  129031900  129032900      3       1  150064       3.1762   0.00074618
enh100644    3  129209100  129210100      3       1  150064       1.7024     0.044341
enh100647    3  129221500  129222500      2       1  150064       2.0609     0.019655
enh100655    3  129305800  129306800      5       2  150064       1.7562     0.039524
enh100661    3  129330800  129331800      3       2  150064       1.7852     0.037112
enh100662    3  129334300  129335300      3       2  150064       1.7441     0.040567
enh100688    3  129511900  129512900      1       1  150064         1.87      0.03074
enh100719    3  130461100  130462100      1       1  150064       1.7941       0.0364
enh100722    3  130491200  130492200      2       1  150064       1.7198     0.042736
enh100723    3  130497600  130498600      1       1  150064       1.9615      0.02491
enh100736    3  130746000  130747000      3       2  150064       1.8342     0.033309
[truncated: 1,345,901 more chars]
