# Supplementary material for: Identifying enhancer properties associated with genetic risk for complex traits using regulome-wide association studies
Source: PLoS Comput Biol. 2022 Sep 7;18(9):e1010430. doi: 10.1371/journal.pcbi.1010430 (PMC9484640; doi:10.1371/journal.pcbi.1010430)
Supplement: S3 Table — Sample names are as described in the ROADMAP epigenomics project integrative analysis portal: https://egg2.wustl.edu/roadmap/web_portal/meta.html. (ZIP) [file pcbi.1010430.s010.zip › supplemental_table3/E009esc-derived_sig_enhancers05.gcov.out]

GENE       CHR      START       STOP  NSNPS  NPARAM       N        ZSTAT            P
enh39329     1     966000     967000      1       1  150064       1.6666       0.0478
enh39341     1    1168600    1169600      3       1  150064       1.9619      0.02489
enh39343     1    1179100    1180100      4       2  150064       2.0613     0.019638
enh39353     1    1253300    1254300      2       1  150064       1.8249     0.034007
enh39409     1    1841000    1842000      3       1  150064       2.0797     0.018775
enh39415     1    2047200    2048200      3       2  150064       2.9414    0.0016334
enh39416     1    2059300    2060300      1       1  150064       2.2977      0.01079
enh39417     1    2063400    2064400      1       1  150064       2.0727       0.0191
enh39419     1    2068900    2069900      3       2  150064       2.3725    0.0088343
enh39424     1    2126700    2127700      2       1  150064       2.5265    0.0057606
enh39427     1    2139500    2140500      3       2  150064       1.7966       0.0362
enh39432     1    2173800    2174800      1       1  150064       3.7831    7.743e-05
enh39444     1    2214900    2215900      5       3  150064       1.7983     0.036064
enh39453     1    2280700    2281700      1       1  150064       2.3365     0.009733
enh39460     1    2378300    2379300      3       2  150064       3.6475   0.00013239
enh39461     1    2383200    2384200      6       2  150064       3.8505    5.895e-05
enh39469     1    2486600    2487600      1       1  150064       2.5752     0.005009
enh39473     1    2519600    2520600      3       1  150064       2.7174    0.0032897
enh39474     1    2542000    2543000      1       1  150064       2.6463     0.004069
enh39476     1    2564000    2565000      4       2  150064       3.2354   0.00060741
enh39489     1    3121100    3122100      1       1  150064       3.1663     0.000772
enh39490     1    3132300    3133300      1       1  150064       2.7633     0.002861
enh39491     1    3134700    3135700      6       2  150064       1.9246      0.02714
enh39519     1    3539100    3540100      4       2  150064       1.9135     0.027844
enh39554     1    4507500    4508500      8       3  150064       2.9351     0.001667
enh39560     1    5203400    5204400      2       1  150064       2.0418     0.020587
enh39572     1    5896400    5897400      8       3  150064       2.0681     0.019316
enh39593     1    6260500    6261500      1       1  150064       1.7453      0.04047
enh39594     1    6264400    6265400      3       2  150064         2.25     0.012223
enh39614     1    6519900    6520900      3       2  150064       1.7943     0.036383
enh39615     1    6534300    6535300      2       1  150064       2.4814     0.006544
enh39620     1    6551700    6552700      3       1  150064       1.9459     0.025835
enh39621     1    6555200    6556200      3       1  150064       2.1548      0.01559
enh39623     1    6566500    6567500      2       1  150064       2.1841     0.014478
enh39630     1    6658800    6659800      5       3  150064       2.6205    0.0043905
enh39632     1    6669100    6670100      2       1  150064       1.8024     0.035742
enh39634     1    6676000    6677000      3       1  150064       2.1533     0.015649
enh39635     1    6684200    6685200      2       1  150064       2.1264     0.016733
enh39636     1    6716800    6717800      4       2  150064       2.8901    0.0019255
enh39637     1    6754100    6755100      2       1  150064       2.4308    0.0075337
enh39638     1    6759600    6760600      3       1  150064        3.954   3.8435e-05
enh39639     1    6783900    6784900      4       2  150064       2.9826    0.0014289
enh39660     1    7044700    7045700      4       2  150064       2.5706     0.005076
enh39679     1    7561800    7562800      6       3  150064        2.167     0.015119
enh39693     1    7830000    7831000      1       1  150064       1.8858      0.02966
enh39726     1    8374200    8375200      2       1  150064       4.1397   1.7385e-05
enh39727     1    8403100    8404100      5       3  150064       3.3751   0.00036895
enh39728     1    8412900    8413900      4       2  150064       4.2404   1.1158e-05
enh39729     1    8427300    8428300      1       1  150064       2.9348     0.001669
enh39730     1    8429000    8430000      2       1  150064       2.5693    0.0050949
enh39732     1    8438700    8439700      1       1  150064       5.5166    1.728e-08
enh39734     1    8444500    8445500      2       1  150064       4.8974   4.8548e-07
enh39736     1    8450700    8451700      2       1  150064       3.1862   0.00072075
enh39737     1    8455000    8456000      1       1  150064       1.6624      0.04822
enh39738     1    8457100    8458100      1       1  150064       1.6541      0.04905
enh39739     1    8467100    8468100      3       2  150064       4.5486   2.6996e-06
enh39743     1    8487800    8488800      1       1  150064       5.7199     5.33e-09
enh39744     1    8490900    8491900      2       1  150064       4.9962   2.9234e-07
enh39745     1    8498100    8499100      1       1  150064        5.656    7.747e-09
enh39746     1    8501000    8502000      2       1  150064       4.5893   2.2235e-06
enh39747     1    8503700    8504700      1       1  150064       4.6085    2.028e-06
enh39749     1    8515600    8516600      3       2  150064       3.0973   0.00097638
enh39751     1    8533800    8534800      1       1  150064       3.1854    0.0007228
enh39752     1    8535900    8536900      1       1  150064       4.4399    4.499e-06
enh39753     1    8537000    8538000      2       1  150064       3.2278   0.00062379
enh39757     1    8576800    8577800      2       1  150064       2.4796     0.006576
enh39759     1    8580500    8581500      3       2  150064       2.3313    0.0098686
enh39762     1    8611700    8612700      2       1  150064       2.5226     0.005825
enh39763     1    8621000    8622000      1       1  150064       2.5716     0.005062
enh39764     1    8623000    8624000      3       2  150064       2.3761    0.0087482
enh39768     1    8638500    8639500      2       1  150064       2.6621    0.0038823
enh39769     1    8642900    8643900      2       1  150064       2.3297    0.0099121
enh39770     1    8647500    8648500      4       2  150064       2.8717    0.0020416
enh39771     1    8649500    8650500      2       1  150064       2.5036    0.0061472
enh39772     1    8651100    8652100      2       1  150064       2.9515    0.0015814
enh39773     1    8652600    8653600      1       1  150064       3.1064    0.0009468
enh39774     1    8658800    8659800      3       1  150064       2.9283     0.001704
enh39776     1    8686200    8687200      1       1  150064       2.9013     0.001858
enh39777     1    8690300    8691300      1       1  150064       3.1268    0.0008837
enh39778     1    8699000    8700000      4       2  150064       3.2184   0.00064461
enh39779     1    8701100    8702100      2       1  150064       3.7904    7.521e-05
enh39780     1    8706800    8707800      2       1  150064       2.9936    0.0013784
enh39783     1    8712100    8713100      2       1  150064       2.6253    0.0043289
enh39784     1    8721200    8722200      1       1  150064        3.686    0.0001139
enh39785     1    8723600    8724600      1       1  150064       2.9184     0.001759
enh39786     1    8725600    8726600      1       1  150064       2.9385     0.001649
enh39787     1    8728000    8729000      3       1  150064       1.7973     0.036148
enh39788     1    8730100    8731100      3       2  150064       2.5074    0.0060804
enh39789     1    8734700    8735700      1       1  150064       2.7007      0.00346
enh39791     1    8737200    8738200      1       1  150064       2.9436     0.001622
enh39793     1    8741200    8742200      2       1  150064         2.38    0.0086572
enh39796     1    8744500    8745500      2       1  150064       2.1884     0.014321
enh39798     1    8749700    8750700      1       1  150064       2.2389      0.01258
enh39803     1    8758300    8759300      1       1  150064       2.7985     0.002567
enh39807     1    8767600    8768600      3       1  150064       2.0719     0.019135
enh39808     1    8769800    8770800      2       1  150064       3.8391   6.1754e-05
enh39809     1    8771900    8772900      2       1  150064       2.1925     0.014172
enh39810     1    8774000    8775000      2       1  150064       3.7182   0.00010033
enh39814     1    8787700    8788700      3       2  150064       3.4642   0.00026589
enh39819     1    8849900    8850900      1       1  150064       1.9179      0.02756
enh39821     1    8871400    8872400      3       2  150064       2.4797    0.0065747
enh39830     1    8931600    8932600      1       1  150064       1.8274      0.03382
enh39835     1    8963200    8964200      5       2  150064        2.408    0.0080203
enh39836     1    8967800    8968800      4       2  150064       2.2137     0.013424
enh39837     1    8968400    8969400      3       1  150064       1.7289     0.041911
enh39838     1    8971400    8972400      3       2  150064       1.8068     0.035397
enh39841     1    8998700    8999700      4       2  150064       2.8836    0.0019657
enh39861     1    9330400    9331400      5       2  150064       2.0821     0.018668
enh39886     1    9651600    9652600      1       1  150064       1.8634       0.0312
enh39951     1   10377600   10378600      7       3  150064       1.8793     0.030101
enh39954     1   10407700   10408700      4       1  150064       1.8267     0.033876
enh40002     1   10774400   10775400      1       1  150064       1.9622      0.02487
enh40016     1   10960800   10961800      1       1  150064        2.658      0.00393
enh40039     1   11335200   11336200      1       1  150064       2.0523      0.02007
enh40073     1   11767300   11768300      3       2  150064       1.6636     0.048096
enh40089     1   11942800   11943800      3       2  150064       2.1546     0.015597
enh40095     1   12004000   12005000      4       2  150064       1.6737     0.047095
enh40105     1   12128200   12129200      2       1  150064       2.6411    0.0041314
enh40153     1   12774300   12775300      2       1  150064       1.7815     0.037412
enh40179     1   14462300   14463300      4       2  150064       1.8362     0.033167
enh40230     1   15094000   15095000      1       1  150064       1.7877      0.03691
enh40239     1   15182900   15183900      4       2  150064        2.489     0.006405
enh40241     1   15202100   15203100      3       2  150064       1.9802     0.023842
enh40284     1   15569600   15570600      5       2  150064       1.7734      0.03808
enh40295     1   15686900   15687900      2       1  150064         2.41    0.0079755
enh40296     1   15691000   15692000      2       1  150064       1.6764     0.046832
enh40375     1   16542100   16543100      5       2  150064       1.9718     0.024318
enh40377     1   16564000   16565000      2       1  150064       2.7283    0.0031827
enh40378     1   16570400   16571400      1       1  150064        2.126      0.01675
enh40379     1   16574300   16575300      3       1  150064       2.0515     0.020108
enh40380     1   16593400   16594400      5       1  150064       2.1906      0.01424
enh40382     1   16679300   16680300      1       1  150064       2.0801      0.01876
enh40384     1   16698900   16699900      2       1  150064       1.7669     0.038622
enh40392     1   16817400   16818400      3       2  150064       2.5381    0.0055725
enh40394     1   16824000   16825000      3       1  150064       1.8836     0.029809
enh40424     1   17307300   17308300      3       2  150064       2.4274    0.0076031
enh40425     1   17309300   17310300      4       2  150064       2.0141     0.022001
enh40431     1   17371800   17372800      6       1  150064       2.4293    0.0075639
enh40432     1   17378400   17379400      2       1  150064       2.7791    0.0027255
enh40433     1   17386800   17387800      4       2  150064       2.7751    0.0027589
enh40438     1   17454600   17455600      2       1  150064       1.8986     0.028807
enh40504     1   18873400   18874400      5       3  150064       2.1161     0.017166
enh40540     1   19639900   19640900      5       3  150064       1.6512     0.049344
enh40541     1   19641500   19642500      4       2  150064       1.8414     0.032783
enh40571     1   19822600   19823600      6       3  150064       2.3396    0.0096527
enh40575     1   19966700   19967700      1       1  150064       2.3371     0.009718
enh40609     1   20819900   20820900      1       1  150064       1.7361      0.04127
enh40625     1   21078100   21079100      3       1  150064       2.8027    0.0025335
enh40628     1   21232800   21233800      2       1  150064       2.4483    0.0071758
enh40631     1   21276500   21277500      4       2  150064       2.5101    0.0060351
enh40633     1   21319700   21320700      2       1  150064       2.0949     0.018091
enh40634     1   21323600   21324600      4       2  150064       1.8866     0.029605
enh40635     1   21328000   21329000      1       1  150064       1.8593      0.03149
enh40636     1   21339300   21340300      2       1  150064       2.0674     0.019346
enh40637     1   21348500   21349500      1       1  150064       2.1326      0.01648
enh40640     1   21395900   21396900      3       1  150064       2.1153     0.017203
enh40641     1   21416000   21417000      3       1  150064       2.7094    0.0033702
enh40645     1   21452700   21453700      4       2  150064       2.0022     0.022634
enh40646     1   21476000   21477000      1       1  150064       3.0309     0.001219
enh40647     1   21499700   21500700      3       2  150064       2.0852     0.018525
enh40648     1   21521200   21522200      1       1  150064       1.7381       0.0411
enh40696     1   21917100   21918100      6       4  150064        1.895     0.029045
enh40704     1   21992600   21993600      9       4  150064       2.9481    0.0015984
enh40705     1   21999600   22000600      4       2  150064       1.7454     0.040457
enh40706     1   22032100   22033100      1       1  150064       2.5496     0.005393
enh40707     1   22052300   22053300      3       2  150064       2.0828     0.018634
enh40708     1   22090900   22091900      3       1  150064        1.892     0.029244
enh40733     1   22350000   22351000      5       2  150064       2.2927     0.010933
enh40734     1   22352900   22353900      7       2  150064       2.7309     0.003158
enh40740     1   22400900   22401900      4       2  150064       3.3876   0.00035256
enh40746     1   22448000   22449000      4       2  150064       3.2651   0.00054706
enh40795     1   23140700   23141700      9       2  150064       1.6552     0.048945
enh40854     1   23939500   23940500      3       1  150064        2.028     0.021279
enh40900     1   24867400   24868400      7       3  150064       2.6823    0.0036556
enh41041     1   26712100   26713100      2       1  150064       2.0498      0.02019
enh41048     1   26746600   26747600      3       2  150064       1.9996     0.022774
enh41059     1   26881700   26882700      2       1  150064       1.8363     0.033157
enh41063     1   27017000   27018000      1       1  150064       2.4913     0.006363
enh41067     1   27048400   27049400      1       1  150064       2.7248     0.003217
enh41068     1   27052600   27053600      2       1  150064       2.5861    0.0048537
enh41069     1   27070300   27071300      3       2  150064        1.957     0.025176
enh41070     1   27098100   27099100      1       1  150064       2.7473     0.003004
enh41075     1   27154200   27155200      2       1  150064       2.1232     0.016866
enh41079     1   27214800   27215800      1       1  150064       2.4794      0.00658
enh41082     1   27247000   27248000      2       1  150064       2.7103    0.0033606
enh41083     1   27249400   27250400      1       1  150064        2.512     0.006003
enh41094     1   27397200   27398200      2       1  150064       3.3197   0.00045054
enh41095     1   27425600   27426600      1       1  150064         2.29      0.01101
enh41096     1   27432500   27433500      1       1  150064       2.2751      0.01145
enh41098     1   27444900   27445900      4       1  150064       1.8783     0.030168
enh41099     1   27448800   27449800      1       1  150064       2.1775      0.01472
enh41100     1   27450800   27451800      1       1  150064       3.3091    0.0004679
enh41124     1   27693800   27694800      1       1  150064       1.8301      0.03362
enh41151     1   27861100   27862100      1       1  150064       1.8429      0.03267
enh41164     1   27900100   27901100      2       1  150064       1.9362     0.026424
enh41170     1   27932800   27933800      2       1  150064       1.9507     0.025546
enh41171     1   27947700   27948700      2       1  150064       1.6501     0.049462
enh41172     1   27951000   27952000      1       1  150064       1.7491      0.04014
enh41195     1   28431300   28432300      2       1  150064       1.9801     0.023844
enh41199     1   28499800   28500800      2       1  150064       3.6693   0.00012161
enh41202     1   28522900   28523900      5       3  150064       2.1289     0.016631
enh41205     1   28575000   28576000      5       2  150064       1.6932      0.04521
enh41207     1   28588100   28589100      3       1  150064        2.265     0.011756
enh41211     1   28622600   28623600      3       2  150064       2.1398     0.016187
enh41215     1   28695200   28696200      2       1  150064       1.9333     0.026598
enh41216     1   28698000   28699000      2       1  150064       1.9834     0.023663
enh41217     1   28725800   28726800      1       1  150064       2.2751      0.01145
enh41218     1   28726800   28727800      3       1  150064       2.0534     0.020019
enh41219     1   28735300   28736300      3       1  150064       1.7768     0.037803
enh41220     1   28741400   28742400      3       1  150064       1.7752     0.037934
enh41223     1   28782000   28783000      2       1  150064       1.8159     0.034693
enh41228     1   28848000   28849000      1       1  150064       2.8219     0.002387
enh41230     1   28916500   28917500      3       1  150064       2.7318    0.0031493
enh41233     1   28967200   28968200      2       1  150064       2.2745     0.011467
enh41234     1   28970300   28971300      1       1  150064       2.3123      0.01038
enh41235     1   28973700   28974700      2       1  150064       2.0484     0.020261
enh41236     1   28975300   28976300      4       2  150064       2.0615     0.019626
enh41241     1   29070200   29071200      2       1  150064       3.3538   0.00039852
enh41242     1   29070700   29071700      1       1  150064       3.5744    0.0001755
enh41248     1   29210900   29211900      3       2  150064       2.8059    0.0025088
enh41255     1   29279600   29280600      3       2  150064       2.8987    0.0018734
enh41256     1   29282000   29283000      1       1  150064       2.0212      0.02163
enh41267     1   29549000   29550000      4       2  150064       2.5173    0.0059122
enh41270     1   29575700   29576700      3       2  150064       2.6614    0.0038909
enh41282     1   30418500   30419500      4       2  150064       3.4587   0.00027143
enh41283     1   30433500   30434500      5       3  150064       5.9431   1.3982e-09
enh41284     1   30437200   30438200      3       1  150064       5.5437   1.4806e-08
enh41285     1   30446000   30447000      2       1  150064       4.3058   8.3182e-06
enh41287     1   30457100   30458100      2       1  150064       4.2256   1.1917e-05
enh41289     1   30830800   30831800      2       1  150064       3.2479   0.00058125
enh41290     1   30849900   30850900      5       2  150064       3.4799    0.0002508
enh41291     1   31139400   31140400      3       1  150064        2.426    0.0076336
enh41297     1   31219000   31220000      2       1  150064        1.789     0.036811
enh41308     1   31274600   31275600      1       1  150064       1.7209      0.04263
enh41345     1   31594800   31595800      1       1  150064       2.3352     0.009767
enh41350     1   31671700   31672700      7       2  150064       1.7952     0.036308
enh41351     1   31674300   31675300      5       1  150064       2.3612    0.0091086
enh41352     1   31688000   31689000     10       2  150064       3.2172   0.00064721
enh41353     1   31691000   31692000      4       2  150064       3.5822   0.00017037
enh41355     1   31696600   31697600      4       1  150064       3.3258   0.00044089
enh41356     1   31700500   31701500      2       1  150064       3.4268   0.00030534
enh41357     1   31706600   31707600      7       2  150064       1.9323     0.026659
enh41359     1   31771400   31772400      1       1  150064       3.6304    0.0001415
enh41360     1   31837000   31838000      6       2  150064       4.1033   2.0368e-05
enh41361     1   31844000   31845000      1       1  150064        3.082     0.001028
enh41364     1   31866800   31867800      4       1  150064       2.8658    0.0020799
enh41365     1   31888300   31889300      2       1  150064        2.709    0.0033745
enh41367     1   31894400   31895400      4       2  150064       2.4951    0.0062962
enh41376     1   32029600   32030600      1       1  150064       2.3782     0.008699
enh41435     1   32616600   32617600      1       1  150064       2.0177      0.02181
enh41445     1   32707900   32708900      2       1  150064       1.8096     0.035178
enh41459     1   32929200   32930200      1       1  150064       1.7222      0.04252
enh41463     1   33098200   33099200      2       1  150064       1.7508     0.039987
enh41478     1   33230300   33231300      2       1  150064       1.6873     0.045769
enh41479     1   33232700   33233700      2       1  150064       2.3703    0.0088876
enh41485     1   33280200   33281200      3       1  150064       2.2349     0.012712
enh41488     1   33337800   33338800      2       1  150064        1.997     0.022915
enh41506     1   33593400   33594400      1       1  150064       2.1316      0.01652
enh41522     1   33765800   33766800      3       2  150064       2.3437    0.0095463
enh41545     1   33936200   33937200      3       1  150064       1.7455     0.040446
enh41553     1   34653500   34654500      4       2  150064       1.6719     0.047267
enh41566     1   35318100   35319100      4       2  150064       1.8872     0.029566
enh41567     1   35322900   35323900      4       2  150064        1.898     0.028849
enh41568     1   35325400   35326400      1       1  150064       2.2918      0.01096
enh41582     1   35675800   35676800      3       1  150064       3.5077   0.00022599
enh41598     1   36019100   36020100      1       1  150064       3.5948    0.0001623
enh41602     1   36087500   36088500      2       1  150064       3.1329   0.00086541
enh41604     1   36102200   36103200      2       1  150064       3.6011   0.00015847
enh41608     1   36156400   36157400      3       1  150064       2.7357    0.0031125
enh41609     1   36167900   36168900      4       2  150064       3.8367   6.2344e-05
enh41610     1   36174300   36175300      2       1  150064       2.5094    0.0060466
enh41614     1   36275100   36276100      5       2  150064       4.2923   8.8424e-06
enh41621     1   36400400   36401400      2       1  150064       2.7758    0.0027532
enh41622     1   36401500   36402500      3       2  150064       2.5871    0.0048389
enh41624     1   36553400   36554400      1       1  150064       3.1405    0.0008432
enh41625     1   36555600   36556600      3       2  150064        3.192   0.00070642
enh41626     1   36562500   36563500      2       1  150064       3.0303    0.0012214
enh41627     1   36565000   36566000      6       2  150064       2.3137     0.010343
enh41628     1   36580500   36581500      1       1  150064       2.0379      0.02078
enh41629     1   36599000   36600000      2       1  150064       3.2693   0.00053904
enh41630     1   36599600   36600600      2       1  150064       3.6763   0.00011831
enh41631     1   36616900   36617900      2       1  150064       4.0756   2.2946e-05
enh41633     1   36625000   36626000      3       2  150064       2.2319     0.012811
enh41634     1   36627600   36628600      2       1  150064       3.9956   3.2268e-05
enh41635     1   36631200   36632200      2       1  150064       3.9408   4.0604e-05
enh41638     1   36653100   36654100      3       1  150064       2.6234    0.0043531
enh41706     1   38271800   38272800      4       2  150064       2.3417     0.009599
enh41707     1   38275700   38276700      2       1  150064       2.7272    0.0031936
enh41708     1   38318600   38319600      2       1  150064       3.0089    0.0013111
enh41709     1   38323400   38324400      1       1  150064       3.1702    0.0007616
enh41710     1   38395600   38396600      3       1  150064       2.8765    0.0020106
enh41713     1   38453200   38454200      1       1  150064        2.104      0.01769
enh41746     1   38736000   38737000      2       1  150064       2.3927    0.0083627
enh41747     1   38738600   38739600      7       2  150064       2.0244     0.021464
enh41748     1   38740200   38741200      1       1  150064       3.3729    0.0003719
enh41750     1   38752600   38753600      4       2  150064       2.1565     0.015521
enh41751     1   38757000   38758000      5       2  150064       2.5707    0.0050745
enh41752     1   38810000   38811000      2       1  150064       3.4876    0.0002437
enh41754     1   38836200   38837200      3       2  150064       2.1219     0.016922
enh41757     1   38888300   38889300      6       2  150064       2.1137     0.017272
enh41758     1   38890000   38891000      6       2  150064       1.8779     0.030198
enh41759     1   38897200   38898200      1       1  150064       2.2328      0.01278
enh41760     1   38898200   38899200      1       1  150064       2.2876      0.01108
enh41761     1   38909900   38910900      3       1  150064       2.6613    0.0038918
enh41764     1   38921100   38922100      1       1  150064       1.6568      0.04878
enh41776     1   39152000   39153000      3       1  150064       1.8601     0.031436
enh41786     1   39406800   39407800      2       1  150064       1.6718     0.047283
enh41792     1   39482200   39483200      5       2  150064       2.0093     0.022251
enh41793     1   39493000   39494000      5       2  150064       1.7435     0.040624
enh41795     1   39517600   39518600      5       2  150064       2.1292     0.016618
enh41806     1   39601600   39602600      2       1  150064       1.8929     0.029185
enh41822     1   39649000   39650000      3       2  150064       1.7095      0.04368
enh41823     1   39650900   39651900      2       1  150064       2.1225     0.016899
enh41828     1   39660400   39661400      2       1  150064       2.1287     0.016641
enh41847     1   39863700   39864700      2       1  150064       1.6897     0.045544
enh41866     1   40346300   40347300      3       2  150064       1.7342     0.041443
enh41867     1   40352400   40353400      2       1  150064       2.5929    0.0047587
enh41891     1   40848500   40849500      3       2  150064       2.0998     0.017875
enh41898     1   40997900   40998900      2       1  150064       1.9879     0.023409
enh41907     1   41155600   41156600      3       2  150064       2.3236     0.010073
enh41910     1   41169000   41170000      7       3  150064       1.8022     0.035758
enh41911     1   41170200   41171200      2       1  150064        2.747     0.003007
enh41912     1   41173200   41174200      4       2  150064       2.2328      0.01278
enh41916     1   41238600   41239600      4       2  150064       1.7305     0.041774
enh41919     1   41270700   41271700      6       2  150064       1.8032     0.035678
enh41930     1   41447500   41448500      1       1  150064       1.7839      0.03722
enh41931     1   41486600   41487600      3       2  150064        1.859     0.031511
enh41933     1   41574700   41575700      3       2  150064       2.5747     0.005017
enh41944     1   41836800   41837800      2       1  150064       2.6367    0.0041863
enh41945     1   41853300   41854300      2       1  150064        2.215     0.013381
enh41946     1   41860500   41861500      2       1  150064        2.156     0.015542
enh41950     1   41898400   41899400      3       1  150064       2.3162     0.010275
enh41955     1   41950800   41951800      4       2  150064       3.2566   0.00056377
enh41956     1   41953700   41954700      3       1  150064       3.2657     0.000546
enh41957     1   41960800   41961800      5       2  150064       3.6371   0.00013785
enh41958     1   41962400   41963400      4       2  150064       2.6271    0.0043063
enh41960     1   41981100   41982100      1       1  150064       1.7727      0.03814
enh42037     1   43412400   43413400     10       2  150064       1.7257     0.042201
enh42039     1   43419500   43420500      3       2  150064       2.1424      0.01608
enh42040     1   43427600   43428600      4       2  150064       2.0961     0.018037
enh42057     1   43586800   43587800      3       1  150064       2.0971     0.017993
enh42067     1   43761100   43762100      1       1  150064       2.8936     0.001904
enh42068     1   43765900   43766900      1       1  150064       3.1944    0.0007005
enh42071     1   43831100   43832100      3       2  150064       1.9251     0.027108
enh42072     1   43834400   43835400      1       1  150064       3.6162    0.0001495
enh42075     1   43856400   43857400      4       2  150064       4.1648   1.5578e-05
enh42076     1   43901500   43902500      1       1  150064       3.6156    0.0001498
enh42078     1   43919900   43920900      2       1  150064       3.3353   0.00042609
enh42079     1   43937900   43938900      2       1  150064       3.0281    0.0012305
enh42080     1   43941600   43942600      1       1  150064       3.0679     0.001078
enh42083     1   43998900   43999900      3       2  150064       2.5678    0.0051167
enh42084     1   44001700   44002700      1       1  150064        1.985      0.02357
enh42085     1   44005900   44006900      2       1  150064       2.8263    0.0023541
enh42086     1   44010100   44011100      4       2  150064       2.6258    0.0043228
enh42087     1   44014000   44015000      5       1  150064       2.0497     0.020195
enh42088     1   44023800   44024800      1       1  150064       3.1078    0.0009423
enh42090     1   44037900   44038900      2       1  150064       2.4668     0.006817
enh42091     1   44105300   44106300      3       1  150064       4.4929    3.513e-06
enh42092     1   44114100   44115100      6       2  150064       3.8995   4.8196e-05
enh42093     1   44117600   44118600      3       2  150064       4.0608   2.4453e-05
enh42095     1   44125600   44126600      3       1  150064        4.276   9.5139e-06
enh42096     1   44171000   44172000      2       1  150064       2.8891     0.001932
enh42099     1   44232700   44233700      3       1  150064       2.8242    0.0023699
enh42101     1   44235900   44236900      2       1  150064       2.3257     0.010018
enh42102     1   44251600   44252600      2       1  150064       2.3699    0.0088966
enh42107     1   44346700   44347700      4       2  150064       3.7858   7.6597e-05
enh42108     1   44350500   44351500      3       2  150064       3.2264   0.00062671
enh42109     1   44353100   44354100      4       2  150064       3.6321   0.00014058
enh42110     1   44378500   44379500      4       2  150064       2.2522     0.012154
enh42111     1   44395400   44396400      5       2  150064          1.7     0.044565
enh42112     1   44399200   44400200      2       1  150064       2.7352    0.0031173
enh42113     1   44400100   44401100      2       1  150064       2.2372     0.012635
enh42115     1   44413900   44414900      5       2  150064       3.6271    0.0001433
enh42119     1   44439100   44440100      2       1  150064       1.9816     0.023762
enh42120     1   44442600   44443600      4       2  150064       2.3798    0.0086609
enh42121     1   44446400   44447400      4       2  150064       1.9799      0.02386
enh42122     1   44456100   44457100      1       1  150064       2.0898      0.01832
enh42123     1   44458000   44459000      1       1  150064       2.9213     0.001743
enh42125     1   44477600   44478600      1       1  150064       2.1301      0.01658
enh42126     1   44481700   44482700      1       1  150064       2.3145      0.01032
enh42128     1   44485600   44486600      1       1  150064       1.8609      0.03138
enh42134     1   44554500   44555500      2       1  150064       2.2919     0.010955
enh42138     1   44677700   44678700      1       1  150064       2.7892     0.002642
enh42139     1   44680100   44681100      2       1  150064       1.8408     0.032822
enh42281     1   46985400   46986400      2       1  150064       2.3716     0.008855
enh42282     1   47015200   47016200      3       2  150064       1.9002     0.028706
enh42283     1   47023800   47024800      1       1  150064       2.0179       0.0218
enh42284     1   47040900   47041900      1       1  150064       1.7918      0.03658
enh42319     1   48308100   48309100      4       2  150064       2.3655    0.0090039
enh42338     1   49240100   49241100      2       1  150064       2.0617     0.019617
enh42344     1   50576000   50577000      1       1  150064       2.0337      0.02099
enh42358     1   51133400   51134400      1       1  150064        2.012      0.02211
enh42360     1   51168500   51169500      4       2  150064       1.8434     0.032638
enh42461     1   53661200   53662200      1       1  150064       2.0792       0.0188
enh42463     1   53684300   53685300      2       1  150064       2.1388     0.016228
enh42464     1   53702000   53703000      2       1  150064       2.4523    0.0070978
enh42475     1   53836300   53837300      5       2  150064       2.1338      0.01643
enh42480     1   53907300   53908300      3       1  150064       2.0502     0.020172
enh42501     1   54447400   54448400      1       1  150064       2.3782     0.008699
enh42502     1   54448200   54449200      2       1  150064       2.3025     0.010653
enh42516     1   54685400   54686400      4       2  150064       2.1891     0.014296
enh42517     1   54689100   54690100      6       2  150064       2.4008    0.0081794
enh42540     1   54781000   54782000      2       1  150064       1.6486     0.049616
enh42549     1   54815600   54816600      1       1  150064       1.7965      0.03621
enh42556     1   54838100   54839100      4       1  150064       1.9836     0.023648
enh42557     1   54840600   54841600      4       2  150064       1.7428     0.040682
enh42559     1   54845400   54846400      5       2  150064       1.8482     0.032285
enh42560     1   54850300   54851300      1       1  150064       2.1615      0.01533
enh42613     1   56184600   56185600      2       1  150064       1.7767      0.03781
enh42675     1   57286200   57287200      6       2  150064       2.0605     0.019677
enh42718     1   58062000   58063000      3       1  150064        2.362    0.0090882
enh42761     1   58811100   58812100      5       2  150064       2.1423     0.016085
enh42776     1   59117400   59118400      4       1  150064       1.7878     0.036905
enh42818     1   59622000   59623000      8       1  150064       1.6942     0.045117
enh42819     1   59629300   59630300      9       1  150064       1.6787     0.046607
enh42869     1   60218000   60219000      3       2  150064       2.4523     0.007098
enh42873     1   60451900   60452900      2       1  150064       1.7064     0.043968
enh42879     1   60901500   60902500      5       3  150064       1.9759     0.024086
enh42881     1   61039200   61040200      1       1  150064       3.0103     0.001305
enh42882     1   61086800   61087800      2       1  150064       3.1647   0.00077609
enh42883     1   61102200   61103200      2       1  150064       2.4691    0.0067723
enh42886     1   61171800   61172800      6       3  150064       1.9575     0.025142
enh42892     1   61355900   61356900      5       2  150064       2.0167     0.021865
enh42895     1   61377500   61378500      3       2  150064       1.8438     0.032605
enh42896     1   61401600   61402600      2       1  150064       1.7825     0.037332
enh42934     1   62506100   62507100      4       1  150064       1.9095     0.028101
enh42949     1   62866400   62867400      2       1  150064       1.6873     0.045778
enh42955     1   63132200   63133200      1       1  150064       1.9103      0.02805
enh42970     1   63476300   63477300      5       1  150064        3.502   0.00023091
enh42977     1   63664600   63665600      1       1  150064       1.8373      0.03308
enh43040     1   64504000   64505000      1       1  150064       2.6022     0.004631
enh43063     1   64953900   64954900      3       2  150064       1.9262     0.027038
enh43064     1   64961200   64962200      2       1  150064       2.0564      0.01987
enh43066     1   64973400   64974400      6       4  150064        2.116     0.017173
enh43090     1   65294400   65295400      2       1  150064       2.9775     0.001453
enh43094     1   65360200   65361200      3       1  150064       1.8943     0.029093
enh43099     1   65382800   65383800      4       2  150064       3.3401   0.00041881
enh43101     1   65399100   65400100      3       2  150064       2.5166    0.0059254
enh43102     1   65412600   65413600      2       1  150064       2.8544    0.0021562
enh43104     1   65415800   65416800      2       1  150064       2.2473     0.012311
enh43105     1   65421700   65422700      2       1  150064       2.4354    0.0074375
enh43107     1   65429600   65430600      4       2  150064       1.8966     0.028943
enh43113     1   65579800   65580800      3       1  150064        2.237     0.012642
enh43114     1   65606900   65607900      3       2  150064       2.2135     0.013432
enh43117     1   65640500   65641500      3       1  150064       1.8935     0.029144
enh43118     1   65641800   65642800      3       2  150064       2.0039     0.022542
enh43131     1   65933300   65934300      5       1  150064       1.8504     0.032126
enh43135     1   66194600   66195600      3       1  150064       2.3553    0.0092548
enh43136     1   66277600   66278600      1       1  150064       1.6821      0.04627
enh43137     1   66376700   66377700      1       1  150064       1.7207      0.04265
enh43139     1   66425400   66426400      5       2  150064       2.1822     0.014548
enh43141     1   66444600   66445600      2       1  150064        2.281     0.011275
enh43142     1   66457100   66458100      2       1  150064       2.1868     0.014378
enh43150     1   66731000   66732000      2       1  150064        2.583    0.0048974
enh43151     1   66733000   66734000      1       1  150064       2.4753     0.006656
enh43152     1   66736900   66737900      3       1  150064       2.1043     0.017676
enh43167     1   66889700   66890700      3       1  150064       2.6342    0.0042171
enh43196     1   67842800   67843800      4       2  150064       1.6788     0.046594
enh43197     1   67855300   67856300      1       1  150064       1.9281      0.02692
enh43198     1   67864900   67865900      3       1  150064       2.1493     0.015804
enh43213     1   68154400   68155400      5       2  150064       2.2618     0.011855
enh43214     1   68165800   68166800      4       2  150064       1.9657     0.024668
enh43215     1   68166500   68167500      3       1  150064       2.0363     0.020858
enh43219     1   68189200   68190200      1       1  150064       2.0043      0.02252
enh43225     1   68214500   68215500      3       1  150064       2.0568      0.01985
enh43229     1   68258100   68259100      4       2  150064       3.2494   0.00057822
enh43230     1   68269500   68270500      2       1  150064       2.3567      0.00922
enh43232     1   68295800   68296800      4       2  150064       3.5136     0.000221
enh43233     1   68305200   68306200      2       1  150064       2.2469     0.012322
enh43234     1   68321200   68322200      3       2  150064       2.5403    0.0055384
enh43236     1   68358200   68359200      6       2  150064       3.1198   0.00090472
enh43237     1   68373000   68374000      2       1  150064       2.7823    0.0026984
enh43239     1   68386400   68387400      2       1  150064       1.6879     0.045712
enh43244     1   68576900   68577900      2       1  150064       1.7839     0.037224
enh43273     1   68930400   68931400      4       2  150064       2.5222    0.0058312
enh43286     1   69441900   69442900      2       1  150064        1.764      0.03887
enh43297     1   70204600   70205600      3       2  150064       2.3173     0.010245
enh43325     1   71728200   71729200      2       1  150064       2.3151     0.010305
enh43339     1   72471400   72472400      4       2  150064        1.953     0.025411
enh43341     1   72488300   72489300      4       2  150064       1.9547      0.02531
enh43343     1   72836900   72837900      4       2  150064        1.983     0.023685
enh43346     1   73072400   73073400      1       1  150064       3.0704     0.001069
enh43349     1   73303300   73304300      1       1  150064       5.4489    2.534e-08
enh43350     1   73313100   73314100      1       1  150064       5.1167    1.555e-07
enh43357     1   73531300   73532300      3       1  150064       2.8903    0.0019244
enh43359     1   73776200   73777200      4       1  150064       5.4109   3.1353e-08
enh43361     1   74058800   74059800      3       1  150064       2.6569    0.0039432
enh43362     1   74070100   74071100      2       1  150064       2.1933     0.014145
enh43363     1   74075800   74076800      3       2  150064       3.9362   4.1383e-05
enh43366     1   74224300   74225300      4       2  150064       2.5017    0.0061803
enh43384     1   74891600   74892600      3       2  150064       1.6947     0.045069
enh43405     1   75540200   75541200      2       1  150064       2.6036    0.0046126
enh43415     1   75996200   75997200      2       1  150064       1.8794     0.030096
enh43422     1   76478200   76479200      3       2  150064       1.7498     0.040073
enh43435     1   76619500   76620500      2       1  150064       1.6795     0.046531
enh43455     1   76976800   76977800      2       1  150064       2.1659     0.015161
enh43472     1   77483500   77484500      6       1  150064       2.2729     0.011516
enh43492     1   77810600   77811600      6       2  150064       1.7497     0.040088
enh43507     1   78298800   78299800      1       1  150064       2.6962     0.003507
enh43510     1   78446600   78447600      1       1  150064        2.645     0.004084
enh43515     1   78620400   78621400      4       2  150064       1.9912     0.023232
enh43520     1   79181400   79182400      7       2  150064       1.9895     0.023323
enh43530     1   79949200   79950200      3       1  150064       2.7945    0.0025993
enh43531     1   79950100   79951100      2       1  150064       2.2402     0.012539
enh43532     1   79964700   79965700      5       2  150064       3.1805   0.00073513
enh43533     1   79983200   79984200      3       2  150064        1.882     0.029917
enh43534     1   80053900   80054900      6       2  150064       2.1281     0.016665
enh43535     1   80129500   80130500      3       1  150064       2.2924     0.010942
enh43536     1   80160400   80161400      3       2  150064       2.1923     0.014178
enh43552     1   81358200   81359200      4       2  150064        1.976     0.024078
enh43562     1   81668000   81669000      5       3  150064       1.7642      0.03885
enh43577     1   81776200   81777200      3       2  150064       2.2065     0.013673
enh43578     1   81782600   81783600      2       1  150064       2.1718     0.014935
enh43612     1   82125600   82126600      5       2  150064        1.654     0.049062
enh43615     1   82144000   82145000      2       1  150064       1.7819     0.037385
enh43616     1   82146500   82147500      4       2  150064       1.8182     0.034516
enh43619     1   82168900   82169900      3       2  150064       2.1348      0.01639
enh43661     1   82853400   82854400      3       2  150064       1.8484     0.032272
enh43685     1   84030900   84031900      3       2  150064       1.6572      0.04874
enh43686     1   84039700   84040700      4       2  150064       1.6528     0.049183
enh43696     1   84229700   84230700      4       1  150064       2.5068    0.0060908
enh43697     1   84235200   84236200      3       1  150064       2.9141    0.0017835
enh43698     1   84243900   84244900      5       2  150064       2.7453     0.003023
enh43699     1   84252800   84253800      4       2  150064       3.8967   4.8748e-05
enh43701     1   84268100   84269100      3       2  150064       3.6801   0.00011655
enh43702     1   84284400   84285400      3       2  150064       3.3847   0.00035624
enh43704     1   84541700   84542700      2       1  150064       2.0954     0.018068
enh43708     1   84639400   84640400      1       1  150064        1.923      0.02724
enh43721     1   84967000   84968000      2       1  150064       1.9051     0.028385
enh43738     1   85528000   85529000      3       2  150064       2.2418     0.012488
enh43747     1   85722800   85723800      5       3  150064       1.9157     0.027704
enh43757     1   85809100   85810100      4       2  150064       1.9591     0.025052
enh43761     1   85841200   85842200      2       1  150064       1.9722     0.024291
enh43762     1   85858900   85859900      4       2  150064       2.2706     0.011584
enh43764     1   85870400   85871400      2       1  150064       2.0588     0.019755
enh43765     1   85872800   85873800      2       1  150064       1.7445     0.040535
enh43769     1   85912700   85913700      6       3  150064       1.8771     0.030254
enh43770     1   85917000   85918000      1       1  150064       2.6717     0.003773
enh43771     1   85918200   85919200      7       4  150064       1.8163     0.034662
enh43828     1   87740200   87741200      3       2  150064       2.0734     0.019065
enh43832     1   87817300   87818300      4       1  150064       1.9307     0.026758
enh43838     1   87929500   87930500      4       2  150064       2.0591     0.019742
enh43840     1   87978300   87979300      3       1  150064       1.9176     0.027579
enh43899     1   90158400   90159400      2       1  150064       1.6794     0.046541
enh43900     1   90174000   90175000      1       1  150064       2.0233      0.02152
enh43901     1   90185000   90186000      1       1  150064       1.6991      0.04465
enh43903     1   90267100   90268100      4       1  150064       1.9657     0.024665
enh43904     1   90273700   90274700      1       1  150064       2.1419       0.0161
enh43909     1   90294800   90295800      2       1  150064         1.83     0.033625
enh43915     1   90307700   90308700      3       2  150064       2.4101    0.0079752
enh43945     1   91227200   91228200      4       1  150064        1.964     0.024765
enh43951     1   91390100   91391100      1       1  150064       2.5134     0.005979
enh43952     1   91423700   91424700      4       2  150064       2.4568    0.0070083
enh43953     1   91439700   91440700      1       1  150064       2.1706      0.01498
enh43954     1   91460000   91461000      3       1  150064       2.0763     0.018932
enh43955     1   91475000   91476000      4       1  150064       1.9502     0.025573
enh43959     1   91488100   91489100      3       1  150064       2.4412    0.0073191
enh43969     1   91965000   91966000      5       2  150064       2.0894     0.018336
enh43979     1   92102800   92103800      3       2  150064       3.1803   0.00073554
enh43994     1   92243800   92244800      5       2  150064        1.937     0.026371
enh43995     1   92246500   92247500      3       1  150064       2.3754    0.0087654
enh44008     1   92766000   92767000      4       2  150064       3.0186    0.0012699
enh44011     1   93174900   93175900      2       1  150064       1.7949     0.036338
enh44016     1   93415600   93416600      1       1  150064       1.8858      0.02966
enh44017     1   93416400   93417400      2       1  150064        1.846     0.032449
enh44019     1   93438000   93439000      1       1  150064       1.6825      0.04624
enh44162     1   95330000   95331000      5       3  150064       2.7381      0.00309
enh44165     1   95349100   95350100      3       2  150064       2.2582     0.011965
enh44183     1   95508400   95509400      7       2  150064       1.9798     0.023862
enh44187     1   95552200   95553200      3       1  150064       2.2242     0.013066
enh44189     1   95663000   95664000      1       1  150064       2.2038      0.01377
enh44190     1   95698100   95699100      4       2  150064       2.1295     0.016607
enh44194     1   95773800   95774800      5       2  150064       2.7526    0.0029562
enh44196     1   95786700   95787700      4       2  150064       2.9569    0.0015539
enh44197     1   95788200   95789200      1       1  150064       3.5417    0.0001988
enh44200     1   95903500   95904500      2       1  150064       3.5028   0.00023018
enh44211     1   96699800   96700800      4       2  150064       3.4521   0.00027816
enh44212     1   96724400   96725400      2       1  150064       3.1572   0.00079647
enh44216     1   96948000   96949000      3       2  150064       2.0392     0.020717
enh44217     1   96952900   96953900      2       1  150064       2.3162     0.010272
enh44222     1   97020000   97021000      2       1  150064       2.0611     0.019648
enh44226     1   97063100   97064100      2       1  150064        2.896    0.0018897
enh44228     1   97180400   97181400      5       1  150064        2.272     0.011542
enh44229     1   97185900   97186900      2       1  150064       1.7221     0.042524
enh44230     1   97189600   97190600      5       2  150064       3.8273   6.4774e-05
enh44231     1   97212200   97213200      2       1  150064       1.8213      0.03428
enh44240     1   97608400   97609400      3       1  150064       2.1431     0.016052
enh44243     1   97737000   97738000      5       2  150064       3.2496   0.00057793
enh44249     1   97920200   97921200      5       2  150064       2.9342    0.0016721
enh44251     1   98032400   98033400      2       1  150064        3.764   8.3598e-05
enh44253     1   98068700   98069700      2       1  150064       3.4074   0.00032796
enh44255     1   98095600   98096600      2       1  150064       1.9366     0.026395
enh44256     1   98206200   98207200      2       1  150064        3.546   0.00019555
enh44260     1   98335900   98336900      4       2  150064       5.8171   2.9934e-09
enh44262     1   98377000   98378000      1       1  150064       6.0414    7.639e-10
enh44263     1   98383300   98384300      3       2  150064       5.4966   1.9356e-08
enh44265     1   98459600   98460600      2       1  150064       6.0434   7.5459e-10
enh44266     1   98520000   98521000      2       1  150064       6.4074   7.4018e-11
enh44267     1   98524900   98525900      4       1  150064       6.3982   7.8632e-11
enh44268     1   98552400   98553400      2       1  150064       6.4431   5.8531e-11
enh44269     1   98670700   98671700      3       1  150064       3.6776   0.00011772
enh44271     1   98687200   98688200      5       2  150064       4.1559   1.6201e-05
enh44275     1   98869400   98870400      1       1  150064       3.1958    0.0006971
enh44284     1   99169900   99170900      1       1  150064       1.9897      0.02331
enh44362     1  101213000  101214000      3       1  150064       2.5968    0.0047045
enh44403     1  101905500  101906500      5       3  150064       2.0001     0.022743
enh44410     1  102370800  102371800      3       2  150064       3.2117   0.00065982
enh44411     1  102372600  102373600      2       1  150064       1.7384     0.041066
enh44416     1  103349200  103350200      2       1  150064        3.108   0.00094186
enh44428     1  106922600  106923600      1       1  150064       2.2633      0.01181
enh44438     1  107466800  107467800      1       1  150064       2.0703      0.01921
enh44467     1  108347200  108348200      9       3  150064       2.6919    0.0035519
enh44474     1  108441800  108442800      5       1  150064       2.0115     0.022135
enh44487     1  108740200  108741200      6       2  150064       2.6406    0.0041376
enh44567     1  110082300  110083300      3       1  150064       2.3695    0.0089072
enh44568     1  110088500  110089500      3       2  150064       1.7333     0.041525
enh44577     1  110178500  110179500      3       2  150064       1.7713     0.038254
enh44596     1  110438200  110439200      5       2  150064       1.9161     0.027674
enh44605     1  110545200  110546200      1       1  150064        1.927      0.02699
enh44610     1  110576000  110577000      1       1  150064       2.1318      0.01651
enh44622     1  110809400  110810400      3       1  150064       1.6898      0.04553
enh44627     1  110892600  110893600      2       1  150064       2.1775     0.014723
enh44647     1  111756800  111757800      1       1  150064       2.2649      0.01176
enh44666     1  112135100  112136100      3       2  150064        2.308     0.010501
enh44667     1  112147800  112148800      3       2  150064       1.9887     0.023367
enh44668     1  112148300  112149300      1       1  150064       2.7176     0.003288
enh44670     1  112164200  112165200      6       3  150064       2.1895     0.014281
enh44686     1  112399100  112400100      1       1  150064       1.9062      0.02831
enh44691     1  112446600  112447600      1       1  150064       2.0661      0.01941
enh44692     1  112451300  112452300      5       2  150064       1.8511     0.032074
enh44693     1  112463100  112464100      4       2  150064          2.7    0.0034674
enh44694     1  112479700  112480700      5       2  150064       2.2903     0.011001
enh44698     1  112606600  112607600      5       2  150064       2.1318     0.016512
enh44700     1  112850600  112851600      1       1  150064       2.0476       0.0203
enh44705     1  112936600  112937600      4       1  150064       1.8506     0.032113
enh44706     1  112940700  112941700      4       1  150064       2.2752     0.011447
enh44707     1  112941700  112942700      3       1  150064        2.087     0.018442
enh44708     1  112945400  112946400      3       1  150064       2.8485    0.0021964
enh44709     1  112947600  112948600      3       1  150064       2.1289     0.016631
enh44714     1  113067100  113068100      3       1  150064       2.0555     0.019916
enh44717     1  113086500  113087500      4       1  150064       3.1044   0.00095343
enh44718     1  113159500  113160500      4       2  150064       3.9287   4.2698e-05
enh44720     1  113179200  113180200      1       1  150064       3.2955    0.0004912
enh44721     1  113214800  113215800      3       1  150064        3.867   5.5095e-05
enh44722     1  113218800  113219800      2       1  150064       2.7755    0.0027562
enh44723     1  113241500  113242500      3       2  150064       3.0879    0.0010079
enh44724     1  113243700  113244700      1       1  150064       2.4386     0.007372
enh44725     1  113246000  113247000      4       2  150064       2.5308    0.0056894
enh44741     1  113368500  113369500      1       1  150064       1.7095      0.04368
enh44766     1  113683100  113684100      1       1  150064       1.6575      0.04871
enh44802     1  114688400  114689400      5       3  150064       2.2018     0.013839
enh44804     1  114828700  114829700      1       1  150064       2.0274      0.02131
enh44808     1  115049900  115050900      1       1  150064       2.5298     0.005706
enh44815     1  115321200  115322200      1       1  150064       1.8218      0.03424
enh44816     1  115443800  115444800      1       1  150064       3.1404    0.0008435
enh44818     1  115599100  115600100      1       1  150064       1.9577      0.02513
enh44821     1  115642000  115643000      2       1  150064       3.1607   0.00078698
enh44826     1  116175400  116176400      2       1  150064       2.1025     0.017756
enh44830     1  116219400  116220400      3       2  150064       1.9971     0.022909
enh44832     1  116248600  116249600      3       1  150064       1.7886     0.036843
enh44870     1  117189300  117190300      1       1  150064       1.7897      0.03675
enh44876     1  117305500  117306500      2       1  150064       2.5856    0.0048606
enh44877     1  117320500  117321500      3       1  150064       3.3991   0.00033806
enh44878     1  117350000  117351000      1       1  150064       3.2432    0.0005909
enh44879     1  117352600  117353600      2       1  150064       3.4129    0.0003214
enh44880     1  117368300  117369300      1       1  150064       3.0317     0.001216
enh44900     1  117546100  117547100      2       1  150064       1.8658     0.031034
enh44915     1  117689400  117690400      7       1  150064        1.791     0.036649
enh44916     1  117713900  117714900      3       2  150064       2.4902     0.006384
enh44917     1  117717200  117718200      3       1  150064       2.2797     0.011312
enh44944     1  118616600  118617600      3       2  150064       1.9325     0.026649
enh45044     1  145436300  145437300      1       1  150064       1.7244      0.04232
enh45061     1  145588100  145589100      3       1  150064       1.9471     0.025762
enh45068     1  145727000  145728000      1       1  150064        1.699      0.04466
enh45070     1  146640200  146641200      1       1  150064       2.1682      0.01507
enh45071     1  146645400  146646400      6       2  150064       2.0747     0.019009
enh45074     1  146716600  146717600      7       2  150064       2.3656    0.0090009
enh45075     1  146718700  146719700      5       3  150064       1.7537     0.039744
enh45078     1  146849300  146850300      4       2  150064       2.3498    0.0093907
enh45079     1  146974400  146975400      2       1  150064       1.8602      0.03143
enh45081     1  146977200  146978200      3       1  150064       3.0802    0.0010345
enh45082     1  146981600  146982600      2       1  150064       2.4945    0.0063075
enh45106     1  147252900  147253900      1       1  150064       2.1717      0.01494
enh45126     1  149897300  149898300      4       2  150064       1.7368     0.041216
enh45128     1  149909400  149910400      1       1  150064       1.7142      0.04325
enh45136     1  150037100  150038100      1       1  150064       5.5334     1.57e-08
enh45137     1  150074400  150075400      5       1  150064       5.1992   1.0009e-07
enh45141     1  150131700  150132700      4       1  150064       5.4742   2.1975e-08
enh45142     1  150132800  150133800      3       1  150064       5.6361   8.6982e-09
enh45143     1  150133900  150134900      2       1  150064       5.2123   9.3234e-08
enh45146     1  150154000  150155000      1       1  150064       5.5829    1.183e-08
enh45148     1  150185000  150186000      3       2  150064       4.6806   1.4303e-06
enh45149     1  150204900  150205900      2       1  150064       4.2775   9.4514e-06
enh45150     1  150209200  150210200      3       1  150064       1.9774     0.023998
enh45153     1  150241800  150242800      3       1  150064       4.9797   3.1842e-07
enh45155     1  150245900  150246900      1       1  150064        5.069        2e-07
enh45159     1  150334800  150335800      5       2  150064       4.6395   1.7465e-06
enh45162     1  150460700  150461700      3       1  150064       4.5462   2.7315e-06
enh45163     1  150478400  150479400      1       1  150064       1.8377      0.03305
enh45164     1  150479800  150480800      5       2  150064       1.8588      0.03153
enh45165     1  150481100  150482100      3       2  150064        4.157   1.6125e-05
enh45166     1  150486700  150487700      2       1  150064       4.1525   1.6446e-05
enh45169     1  150510200  150511200      5       2  150064       3.3805   0.00036178
enh45175     1  150536400  150537400      2       1  150064        2.174     0.014852
enh45180     1  150546400  150547400      2       1  150064       1.9164     0.027657
enh45189     1  150779500  150780500      1       1  150064       2.3252      0.01003
enh45194     1  150951400  150952400      3       1  150064       2.2704     0.011591
enh45203     1  151021000  151022000      1       1  150064       3.8789    5.247e-05
enh45211     1  151115900  151116900      5       3  150064       2.9243    0.0017263
enh45215     1  151228200  151229200      2       1  150064       3.4523   0.00027791
enh45230     1  151373400  151374400      1       1  150064       3.3175    0.0004542
enh45232     1  151429000  151430000      4       2  150064       2.1558     0.015551
enh45255     1  151675800  151676800      2       1  150064        2.098     0.017954
enh45288     1  153498000  153499000      1       1  150064       2.0546      0.01996
enh45314     1  153641200  153642200      2       1  150064       1.6588     0.048581
enh45317     1  153702700  153703700      2       1  150064       1.9206     0.027394
enh45320     1  153718500  153719500      5       3  150064       2.2987     0.010761
enh45324     1  153756200  153757200      1       1  150064       2.9848     0.001419
enh45329     1  153777600  153778600      3       1  150064       3.8478   5.9588e-05
enh45330     1  153845400  153846400      6       2  150064       1.6544     0.049022
enh45331     1  153852700  153853700      2       1  150064       3.3154   0.00045762
enh45333     1  153871800  153872800      3       2  150064       2.3463    0.0094804
enh45335     1  153900400  153901400      5       1  150064       3.0831    0.0010243
enh45336     1  153916500  153917500      3       2  150064        2.213     0.013448
enh45337     1  153919200  153920200      1       1  150064       2.1821      0.01455
enh45339     1  153931500  153932500      5       3  150064       2.2696     0.011615
enh45340     1  153941300  153942300      3       1  150064       2.4604    0.0069387
enh45345     1  153974000  153975000      1       1  150064       2.0022      0.02263
enh45350     1  154158800  154159800      2       1  150064       2.1452     0.015968
enh45354     1  154178700  154179700      2       1  150064       2.3192     0.010192
enh45358     1  154245800  154246800      1       1  150064       2.0864      0.01847
enh45366     1  154395500  154396500      4       2  150064       2.1786      0.01468
enh45369     1  154414400  154415400      2       1  150064       2.9237    0.0017297
enh45393     1  154748200  154749200      1       1  150064       1.7267      0.04211
enh45397     1  154782000  154783000      3       2  150064       2.5862     0.004852
enh45398     1  154785600  154786600      2       1  150064       1.7956     0.036283
enh45399     1  154804800  154805800      1       1  150064       1.7455      0.04045
enh45403     1  154822000  154823000      3       1  150064       2.8995    0.0018686
enh45404     1  154823800  154824800      4       1  150064       2.8322    0.0023112
enh45405     1  154832300  154833300      5       2  150064       2.9623    0.0015266
enh45407     1  154837600  154838600      5       2  150064        3.737   9.3124e-05
enh45408     1  154838800  154839800      2       1  150064       3.3873   0.00035291
enh45409     1  154842800  154843800      1       1  150064       3.8504    5.896e-05
enh45410     1  154850400  154851400      2       1  150064       3.2677   0.00054205
enh45411     1  154869100  154870100      3       1  150064       3.8597   5.6773e-05
enh45413     1  154910400  154911400      3       1  150064       3.6817   0.00011585
enh45414     1  154911100  154912100      6       1  150064       3.6931   0.00011076
enh45415     1  154914600  154915600      2       1  150064       3.8289   6.4357e-05
enh45417     1  154925600  154926600      1       1  150064       2.1154       0.0172
enh45427     1  154977800  154978800      1       1  150064       2.6744     0.003743
enh45429     1  154983600  154984600      2       1  150064       1.9708     0.024372
enh45430     1  154985100  154986100      1       1  150064       2.0143      0.02199
enh45431     1  154988800  154989800      2       1  150064       1.7026     0.044321
enh45432     1  154991100  154992100      1       1  150064       2.3559      0.00924
enh45433     1  155017000  155018000      2       1  150064       2.4019    0.0081556
enh45435     1  155033500  155034500      2       1  150064       2.2043     0.013751
enh45437     1  155042000  155043000      1       1  150064       1.8595      0.03148
enh45446     1  155111200  155112200      2       1  150064       1.7452     0.040475
enh45449     1  155148300  155149300      3       2  150064       1.8078     0.035319
enh45453     1  155175700  155176700      1       1  150064       1.7265      0.04213
enh45455     1  155194300  155195300      3       1  150064       1.9033     0.028501
enh45460     1  155215000  155216000      1       1  150064       2.2046      0.01374
enh45462     1  155222700  155223700      3       1  150064       2.0189     0.021748
enh45464     1  155229600  155230600      3       1  150064       2.0072     0.022363
enh45465     1  155230100  155231100      1       1  150064       2.0678      0.01933
enh45467     1  155241300  155242300      2       1  150064       2.0835     0.018604
enh45469     1  155248400  155249400      1       1  150064       2.4281      0.00759
enh45472     1  155275600  155276600      1       1  150064       2.4305      0.00754
enh45473     1  155277100  155278100      2       1  150064       2.5297     0.005708
enh45474     1  155280800  155281800      1       1  150064       1.8809      0.02999
enh45485     1  155605600  155606600      1       1  150064       2.7108     0.003356
enh45486     1  155618200  155619200      2       1  150064       1.8937     0.029134
enh45488     1  155688500  155689500      1       1  150064       2.2445       0.0124
enh45494     1  155862800  155863800      1       1  150064       3.1041    0.0009543
enh45495     1  155879200  155880200      3       1  150064       2.5211    0.0058489
enh45498     1  155910500  155911500      1       1  150064       1.8582      0.03157
enh45499     1  155914300  155915300      2       1  150064        1.843     0.032664
enh45502     1  155940300  155941300      1       1  150064       2.2646      0.01177
enh45503     1  155943400  155944400      1       1  150064        2.173      0.01489
enh45505     1  155958800  155959800      1       1  150064       2.1154       0.0172
enh45506     1  155960400  155961400      1       1  150064       2.0103       0.0222
enh45508     1  155976200  155977200      1       1  150064       3.3362    0.0004246
enh45509     1  155978700  155979700      2       1  150064       2.0147      0.02197
enh45512     1  155995500  155996500      5       3  150064       1.6783      0.04664
enh45516     1  156033400  156034400      1       1  150064       1.7568      0.03948
enh45518     1  156039800  156040800      1       1  150064       2.1843      0.01447
enh45519     1  156042900  156043900      3       2  150064       2.2902     0.011005
enh45524     1  156059700  156060700      3       1  150064       1.9285     0.026897
enh45526     1  156066700  156067700      1       1  150064       1.6961      0.04493
enh45527     1  156070400  156071400      1       1  150064       1.9914      0.02322
enh45528     1  156071800  156072800      3       2  150064       2.0683     0.019306
enh45534     1  156088100  156089100      2       1  150064       1.6642     0.048041
enh45543     1  156131200  156132200      3       1  150064       3.3314   0.00043213
enh45587     1  156709200  156710200      3       2  150064        1.714     0.043261
enh45588     1  156711400  156712400      4       2  150064       2.4346    0.0074544
enh45631     1  157961800  157962800      2       1  150064       1.7104     0.043598
enh45635     1  157971100  157972100      1       1  150064       1.7935      0.03645
enh45656     1  158067900  158068900      2       1  150064       1.8332     0.033386
enh45675     1  159156000  159157000      3       2  150064       2.0041     0.022528
enh45679     1  159188500  159189500      2       1  150064       2.1167     0.017143
enh45684     1  159878400  159879400      2       1  150064       2.1234     0.016858
enh45693     1  159992900  159993900      1       1  150064       2.0437      0.02049
enh45703     1  160069000  160070000      1       1  150064       2.4918     0.006355
enh45713     1  160162100  160163100      4       2  150064       1.6516     0.049309
enh45714     1  160162900  160163900      7       2  150064       2.2854     0.011146
enh45715     1  160173900  160174900      1       1  150064       3.0586     0.001112
enh45717     1  160180800  160181800      2       1  150064       2.1281     0.016663
enh45719     1  160188700  160189700      1       1  150064        2.995     0.001372
enh45720     1  160214700  160215700      2       1  150064       2.6204    0.0043915
enh45721     1  160227100  160228100      1       1  150064       2.5181       0.0059
enh45723     1  160232600  160233600      2       1  150064       2.3287    0.0099381
enh45727     1  160277000  160278000      1       1  150064       2.2959      0.01084
enh45728     1  160309900  160310900      1       1  150064       2.7614     0.002878
enh45729     1  160314100  160315100      1       1  150064       2.4281     0.007589
enh45730     1  160331900  160332900      2       1  150064       2.1367     0.016313
enh45732     1  160341000  160342000      3       2  150064       3.1344   0.00086112
enh45738     1  160375700  160376700      4       2  150064       1.7151     0.043159
enh45739     1  160377600  160378600      4       1  150064       1.8806     0.030017
enh45786     1  161179300  161180300      1       1  150064       2.1338      0.01643
enh45787     1  161186200  161187200      3       2  150064       2.0847     0.018546
enh45792     1  161255000  161256000      3       1  150064       1.7544     0.039684
enh45830     1  162160900  162161900      5       3  150064       1.6756     0.046906
enh45833     1  162173400  162174400      2       1  150064        2.298      0.01078
enh45834     1  162176600  162177600      4       2  150064        1.833     0.033404
enh45835     1  162181200  162182200      1       1  150064        2.151      0.01574
enh45836     1  162184000  162185000      6       2  150064       1.6906     0.045461
enh45841     1  162201600  162202600      4       2  150064       1.7146     0.043207
enh45844     1  162211000  162212000      2       1  150064       1.7069     0.043922
enh45863     1  162529800  162530800      2       1  150064       1.9254      0.02709
enh45873     1  163038200  163039200      4       2  150064       1.8871     0.029576
enh45874     1  163125000  163126000      3       1  150064       3.3011   0.00048148
enh45875     1  163136200  163137200      3       2  150064       2.9387     0.001648
enh45878     1  163266600  163267600      5       2  150064       1.8959     0.028986
enh45879     1  163268000  163269000      9       4  150064       2.1045     0.017665
enh45880     1  163289900  163290900      2       1  150064       1.8664     0.030993
enh45886     1  163412200  163413200      1       1  150064       1.7499      0.04007
enh45895     1  163716200  163717200      6       2  150064       3.3413   0.00041698
enh45922     1  164597700  164598700      2       1  150064       1.8087     0.035251
enh45953     1  164740400  164741400      3       2  150064       1.9975     0.022883
enh45954     1  164743700  164744700      4       2  150064       1.7874     0.036938
enh45959     1  164811800  164812800      3       1  150064       1.7358     0.041301
enh45972     1  165403500  165404500      2       1  150064       2.3248     0.010042
enh45978     1  165570700  165571700      8       4  150064       1.9019     0.028591
enh45979     1  165598600  165599600      8       2  150064       1.8212     0.034289
enh45982     1  165604000  165605000      2       1  150064       1.7128     0.043377
enh45984     1  165721200  165722200      4       2  150064       2.4999    0.0062122
enh45986     1  165739200  165740200      2       1  150064       2.3176     0.010235
enh45991     1  165811900  165812900      4       2  150064       1.9413      0.02611
enh45992     1  165820000  165821000      1       1  150064       2.3718     0.008852
enh46006     1  166439000  166440000      2       1  150064       2.7182     0.003282
enh46008     1  166777900  166778900      3       1  150064       1.9984     0.022836
enh46013     1  166843200  166844200      2       1  150064       3.4847   0.00024635
enh46015     1  166856900  166857900      4       2  150064       3.5856   0.00016817
enh46017     1  166875300  166876300      1       1  150064        1.796      0.03625
enh46020     1  166903800  166904800      2       1  150064        1.652     0.049263
enh46023     1  166940400  166941400      1       1  150064       3.7546     8.68e-05
enh46033     1  167117900  167118900      4       2  150064       2.2735     0.011499
enh46035     1  167127000  167128000      6       2  150064       2.0268     0.021339
enh46036     1  167131700  167132700      7       3  150064       1.8686     0.030841
enh46042     1  167187900  167188900      1       1  150064       2.7692      0.00281
enh46049     1  167240400  167241400      3       1  150064       2.1164     0.017156
enh46054     1  167270300  167271300      1       1  150064       1.9178      0.02757
enh46063     1  167393800  167394800      1       1  150064       2.1879      0.01434
enh46119     1  168289500  168290500      4       2  150064       1.8115     0.035028
enh46122     1  168356300  168357300      3       2  150064       2.2226     0.013122
enh46153     1  169172800  169173800      4       2  150064       1.9241     0.027172
enh46161     1  169395200  169396200      1       1  150064       1.7365      0.04124
enh46171     1  169714400  169715400      1       1  150064       2.2949      0.01087
enh46176     1  169860200  169861200      4       2  150064       1.8634     0.031205
enh46197     1  170667600  170668600      1       1  150064       1.9528      0.02542
enh46224     1  171712300  171713300      3       1  150064       1.8565     0.031693
enh46227     1  171751900  171752900      3       1  150064       2.1709     0.014968
enh46228     1  171770300  171771300      1       1  150064       2.3869     0.008496
enh46231     1  171878900  171879900      2       1  150064       2.0567     0.019859
enh46246     1  172311900  172312900      1       1  150064       2.2672      0.01169
enh46249     1  172352100  172353100      1       1  150064       2.5269     0.005753
enh46250     1  172359800  172360800      5       2  150064       2.0803     0.018749
enh46251     1  172362700  172363700      4       2  150064       1.7388     0.041037
enh46252     1  172368000  172369000      3       2  150064       1.9916     0.023205
enh46260     1  172500100  172501100      3       2  150064       1.6888     0.045631
enh46261     1  172505900  172506900      2       1  150064       1.7016     0.044414
enh46289     1  173369400  173370400      2       1  150064       2.8836    0.0019655
enh46291     1  173389000  173390000      5       2  150064       2.6576    0.0039345
enh46292     1  173398000  173399000      4       2  150064       2.3375    0.0097071
enh46295     1  173422900  173423900      2       1  150064       2.2138     0.013423
enh46297     1  173475500  173476500      2       1  150064       1.9133     0.027853
enh46300     1  173497100  173498100      3       2  150064       1.9202     0.027416
enh46305     1  173685400  173686400      1       1  150064       3.4989    0.0002336
enh46306     1  173686200  173687200      1       1  150064       3.4989    0.0002336
enh46309     1  173822000  173823000      1       1  150064        3.358    0.0003926
enh46310     1  173831700  173832700      8       3  150064       2.7711    0.0027936
enh46311     1  173838800  173839800      2       1  150064       3.0471    0.0011552
enh46312     1  173857400  173858400      1       1  150064       3.5059    0.0002275
enh46313     1  173869300  173870300      4       2  150064       3.3906   0.00034876
enh46315     1  173903500  173904500      2       1  150064        2.865    0.0020853
enh46316     1  173970200  173971200      2       1  150064       3.2422   0.00059298
enh46317     1  173987900  173988900      1       1  150064       3.4233    0.0003093
enh46319     1  174020900  174021900      2       1  150064       3.2355   0.00060717
enh46323     1  174129600  174130600      2       1  150064       3.0947   0.00098495
enh46324     1  174130600  174131600      2       1  150064       2.4974    0.0062558
enh46328     1  174595100  174596100      3       1  150064       3.0468    0.0011565
enh46329     1  174621700  174622700      4       2  150064       2.0744     0.019023
enh46330     1  174661400  174662400      2       1  150064        2.494    0.0063156
enh46331     1  174715000  174716000      2       1  150064       2.0821     0.018665
enh46332     1  174767700  174768700      1       1  150064       3.2494    0.0005783
enh46335     1  174840800  174841800      2       1  150064       2.1364     0.016322
enh46336     1  174842600  174843600      4       2  150064       2.2847     0.011164
enh46342     1  174959300  174960300      1       1  150064       2.1394       0.0162
enh46348     1  174998300  174999300      2       1  150064       1.9851     0.023567
enh46356     1  175126600  175127600      7       3  150064       2.9746    0.0014667
enh46357     1  175133700  175134700      4       1  150064       3.3826     0.000359
enh46358     1  175152200  175153200      3       2  150064       2.9979    0.0013592
enh46365     1  175753600  175754600      8       3  150064       3.4614    0.0002687
enh46368     1  175800900  175801900      2       1  150064       3.3527    0.0004002
enh46373     1  175854600  175855600      2       1  150064       3.2691   0.00053952
enh46378     1  176027700  176028700      3       2  150064       1.9474     0.025746
enh46379     1  176072000  176073000      5       3  150064       2.5125    0.0059932
enh46387     1  176872800  176873800      4       2  150064       2.4694    0.0067663
enh46389     1  176952600  176953600      4       2  150064       1.8892     0.029431
enh46390     1  176965300  176966300      2       1  150064       2.0625     0.019579
enh46392     1  177383000  177384000      3       1  150064       2.3388    0.0096722
enh46394     1  177753700  177754700      3       2  150064       2.4862    0.0064556
enh46399     1  177915000  177916000      5       3  150064       2.0523     0.020071
enh46406     1  178029900  178030900      4       2  150064        2.698    0.0034877
enh46414     1  178124400  178125400      1       1  150064        2.104      0.01769
enh46416     1  178142000  178143000      3       2  150064       2.1867     0.014381
enh46418     1  178219000  178220000      2       1  150064       1.7081     0.043808
enh46435     1  178342100  178343100      2       1  150064        3.082    0.0010282
enh46436     1  178357600  178358600      1       1  150064       1.8337      0.03335
enh46450     1  178620600  178621600      2       1  150064       1.7408     0.040858
enh46460     1  178942400  178943400      1       1  150064       2.9835     0.001425
enh46473     1  179110800  179111800      1       1  150064       1.9879      0.02341
enh46477     1  179199200  179200200      1       1  150064       1.8435      0.03263
enh46480     1  179333800  179334800      5       3  150064       2.8804    0.0019862
enh46484     1  179783000  179784000      2       1  150064       1.8026     0.035728
enh46489     1  179844500  179845500      1       1  150064       1.9217      0.02732
enh46501     1  180213600  180214600      5       2  150064        1.675     0.046965
enh46515     1  180505600  180506600      2       1  150064       2.0595     0.019722
enh46517     1  180515900  180516900      2       1  150064       1.9909     0.023244
enh46525     1  180575200  180576200      4       2  150064        2.168     0.015079
enh46532     1  180810800  180811800      2       1  150064       1.9967     0.022931
enh46537     1  180867400  180868400      3       2  150064       2.1412      0.01613
enh46586     1  182118300  182119300      2       1  150064       2.1035     0.017711
enh46597     1  182362900  182363900      2       1  150064       1.9988     0.022814
enh46608     1  182631100  182632100      1       1  150064       1.7513      0.03995
enh46611     1  182640000  182641000      5       1  150064       2.7871    0.0026587
enh46612     1  182668500  182669500      6       3  150064       2.4073    0.0080366
enh46616     1  182708100  182709100      2       1  150064       2.5354    0.0056162
enh46617     1  182708900  182709900      2       1  150064       2.0266      0.02135
enh46618     1  182750700  182751700      1       1  150064       3.4569    0.0002732
enh46625     1  182926800  182927800      5       2  150064       2.4399    0.0073463
enh46629     1  182997900  182998900      5       2  150064       1.8251     0.033992
enh46655     1  183256100  183257100      2       1  150064       1.8527     0.031966
enh46660     1  183289700  183290700      5       2  150064       2.2454     0.012372
enh46661     1  183292400  183293400      2       1  150064       2.8237    0.0023739
enh46664     1  183322500  183323500      1       1  150064       2.3222      0.01011
enh46668     1  183373100  183374100      3       1  150064       2.3074     0.010516
enh46674     1  183444000  183445000      1       1  150064       3.0258      0.00124
enh46722     1  184022100  184023100      2       1  150064       2.1799     0.014632
enh46725     1  184037700  184038700      2       1  150064       1.7625      0.03899
enh46729     1  184168500  184169500      4       2  150064       1.9522     0.025458
enh46730     1  184187000  184188000      2       1  150064       3.2875   0.00050532
enh46733     1  184291100  184292100      1       1  150064       2.4536     0.007072
enh46735     1  184299800  184300800      2       1  150064       1.7032     0.044269
enh46746     1  184449400  184450400      6       3  150064       2.0442     0.020468
enh46747     1  184453400  184454400      2       1  150064        2.172     0.014928
enh46749     1  184458600  184459600      2       1  150064       2.3194     0.010188
enh46752     1  184463800  184464800      5       2  150064       2.5655    0.0051507
enh46755     1  184476400  184477400      1       1  150064       2.4618     0.006913
enh46758     1  184543600  184544600      4       2  150064        1.876      0.03033
enh46765     1  184633200  184634200      3       2  150064       2.1721     0.014923
enh46766     1  184638100  184639100      1       1  150064       1.7861      0.03704
enh46775     1  184869500  184870500      2       1  150064       1.9275     0.026959
enh46783     1  185127400  185128400      1       1  150064       1.9047      0.02841
enh46799     1  185648000  185649000      1       1  150064       1.8262      0.03391
enh46808     1  186049900  186050900      1       1  150064       1.7585      0.03933
enh46811     1  186068200  186069200      3       1  150064       1.6823     0.046254
enh46837     1  188333800  188334800      4       2  150064       2.9185    0.0017584
enh46842     1  188911000  188912000      1       1  150064       2.1024      0.01776
enh46861     1  190521000  190522000      1       1  150064       1.8699      0.03075
enh46862     1  190904900  190905900      3       2  150064       4.0556   2.5005e-05
enh46863     1  190919100  190920100      3       2  150064       3.3067   0.00047208
enh46864     1  191143100  191144100      3       2  150064       2.8034     0.002528
enh46877     1  192645400  192646400      1       1  150064       1.9943      0.02306
enh46884     1  192795500  192796500      3       1  150064       2.6801    0.0036804
enh46886     1  192856300  192857300      4       2  150064       2.2139     0.013417
enh46890     1  193072100  193073100      1       1  150064       3.0838     0.001022
enh46891     1  193074900  193075900      7       3  150064       1.7524     0.039849
enh46893     1  193082500  193083500      4       2  150064       2.6756    0.0037302
enh46895     1  193089800  193090800      2       1  150064       3.0646    0.0010898
enh46896     1  193093400  193094400      1       1  150064       3.2099     0.000664
enh46898     1  193185500  193186500      3       1  150064       1.9205     0.027398
enh46900     1  193226600  193227600      4       2  150064       2.0373     0.020809
enh46902     1  193305200  193306200      3       1  150064       2.8829    0.0019702
enh46903     1  193317300  193318300      2       1  150064       2.4488    0.0071664
enh46909     1  193561200  193562200      1       1  150064       1.7194      0.04277
enh46921     1  194411200  194412200      1       1  150064         1.71      0.04363
enh46941     1  196313600  196314600      3       2  150064       2.1098     0.017439
enh46942     1  196369700  196370700      1       1  150064       2.2115       0.0135
enh46969     1  197438700  197439700      1       1  150064       2.7426     0.003048
enh47004     1  198574700  198575700      4       2  150064        1.812     0.034995
enh47008     1  198650300  198651300      4       2  150064       2.1116     0.017359
enh47010     1  198669700  198670700      5       3  150064       2.0499     0.020188
enh47012     1  198757400  198758400      1       1  150064       1.7767      0.03781
enh47013     1  198796600  198797600      1       1  150064        2.747     0.003007
enh47022     1  198891700  198892700      1       1  150064       1.6523      0.04924
enh47029     1  199372700  199373700      5       2  150064       2.9564    0.0015563
enh47030     1  199480900  199481900      5       2  150064       2.4832    0.0065104
enh47045     1  200142500  200143500      2       1  150064       2.7272     0.003194
enh47052     1  200258900  200259900      2       1  150064       2.7771    0.0027421
enh47057     1  200305700  200306700      3       1  150064       2.5561     0.005292
enh47059     1  200333100  200334100      1       1  150064       2.9197     0.001752
enh47060     1  200342700  200343700      3       2  150064       2.9832    0.0014262
enh47062     1  200361000  200362000      3       1  150064       2.8672    0.0020704
enh47063     1  200365200  200366200      5       3  150064       3.5158   0.00021921
enh47064     1  200369500  200370500      3       2  150064       2.8092    0.0024833
enh47068     1  200452700  200453700      4       1  150064       2.1779     0.014706
enh47069     1  200457300  200458300      3       2  150064       2.6382    0.0041671
enh47082     1  200747600  200748600      2       1  150064       1.8162     0.034672
enh47084     1  200771500  200772500      1       1  150064       2.3823     0.008602
enh47088     1  200864400  200865400      1       1  150064       2.5305     0.005695
enh47090     1  200928300  200929300      7       4  150064       3.0968   0.00097813
enh47091     1  200929000  200930000      4       2  150064       4.0272   2.8221e-05
enh47093     1  200975100  200976100      2       1  150064       3.5033   0.00022976
enh47096     1  200989100  200990100      4       2  150064       3.7517   8.7833e-05
enh47098     1  201007500  201008500      2       1  150064       3.4422   0.00028855
enh47099     1  201023000  201024000      5       1  150064       2.9686    0.0014956
enh47104     1  201053300  201054300      3       2  150064       1.8395     0.032922
enh47131     1  201434700  201435700      5       2  150064       1.8656      0.03105
enh47180     1  201730200  201731200      1       1  150064       3.9018    4.774e-05
enh47186     1  201800100  201801100      7       3  150064       1.6652     0.047941
enh47189     1  201811100  201812100      5       3  150064       2.6875    0.0035994
enh47190     1  201818400  201819400      1       1  150064       1.6978      0.04477
enh47191     1  201844800  201845800      2       1  150064       1.6456     0.049919
enh47195     1  201864900  201865900      1       1  150064       1.6949      0.04505
enh47196     1  201872700  201873700      3       1  150064       2.3209     0.010146
enh47197     1  201880700  201881700      1       1  150064       2.2476       0.0123
enh47236     1  202584700  202585700      1       1  150064        1.812      0.03499
enh47253     1  202927800  202928800      2       1  150064       1.6632     0.048132
enh47262     1  203051300  203052300      2       1  150064       1.7998     0.035948
enh47263     1  203102700  203103700      5       2  150064       1.9442     0.025936
enh47265     1  203109500  203110500      4       2  150064       1.6788     0.046592
enh47309     1  203599600  203600600      1       1  150064        1.656      0.04886
enh47338     1  204006200  204007200      3       1  150064       2.6733    0.0037558
enh47341     1  204045700  204046700      2       1  150064       2.5349    0.0056243
enh47344     1  204051800  204052800      1       1  150064       2.9675     0.001501
enh47351     1  204064400  204065400      2       1  150064       3.4118   0.00032269
enh47352     1  204065700  204066700      3       2  150064        1.942     0.026067
enh47353     1  204069400  204070400      5       2  150064       3.2139    0.0006548
enh47356     1  204076400  204077400      2       1  150064       2.4232    0.0076912
enh47370     1  204245000  204246000      2       1  150064       2.0677     0.019336
enh47372     1  204249600  204250600      5       3  150064       2.3009     0.010697
enh47394     1  204415500  204416500      2       1  150064       1.9149     0.027755
enh47396     1  204422000  204423000      4       1  150064       1.9812     0.023783
enh47397     1  204425000  204426000      4       1  150064        1.987      0.02346
enh47400     1  204435300  204436300      2       1  150064       2.0783     0.018842
enh47406     1  204450200  204451200      6       2  150064       3.5434   0.00019752
enh47407     1  204452600  204453600      2       1  150064       1.8526      0.03197
enh47408     1  204460400  204461400      1       1  150064       3.1976     0.000693
enh47409     1  204464400  204465400      3       2  150064       2.2606     0.011893
enh47412     1  204484400  204485400      3       1  150064       3.0715    0.0010648
enh47414     1  204529300  204530300      2       1  150064       2.8064     0.002505
enh47417     1  204543700  204544700      3       2  150064       1.9152     0.027734
enh47418     1  204547600  204548600      5       3  150064       1.8029     0.035699
enh47419     1  204548800  204549800      5       2  150064        3.562   0.00018399
enh47420     1  204553700  204554700      3       2  150064        2.054     0.019987
enh47421     1  204561600  204562600      3       2  150064       2.8754    0.0020178
enh47424     1  204592900  204593900      1       1  150064       3.3053    0.0004743
enh47425     1  204599300  204600300      6       2  150064       2.0742     0.019029
enh47426     1  204606600  204607600      7       3  150064       2.4211    0.0077358
enh47427     1  204609400  204610400      1       1  150064       2.9109     0.001802
enh47451     1  204972000  204973000      3       1  150064       2.4865    0.0064501
enh47452     1  204982500  204983500      5       2  150064       1.6684     0.047616
enh47455     1  205030100  205031100      4       2  150064       3.6011   0.00015846
enh47456     1  205030600  205031600      3       1  150064       3.9982   3.1909e-05
enh47457     1  205088800  205089800      4       1  150064       2.0429      0.02053
enh47459     1  205110600  205111600      4       2  150064       3.4959   0.00023627
enh47460     1  205113700  205114700      1       1  150064       2.8371     0.002276
enh47462     1  205144500  205145500      2       1  150064       3.8883   5.0474e-05
enh47463     1  205152400  205153400      4       1  150064       4.0881   2.1748e-05
enh47464     1  205157500  205158500      4       2  150064       3.9749   3.5203e-05
enh47466     1  205173000  205174000      4       1  150064       4.1403    1.734e-05
enh47467     1  205178400  205179400      2       1  150064       3.9688   3.6121e-05
enh47468     1  205181100  205182100      2       1  150064       3.1831   0.00072844
enh47470     1  205198800  205199800      5       2  150064       2.9599    0.0015387
enh47471     1  205206000  205207000      5       2  150064       2.8765    0.0020109
enh47472     1  205216100  205217100      4       2  150064       2.4166    0.0078334
enh47473     1  205227300  205228300      2       1  150064       2.1628      0.01528
enh47479     1  205263300  205264300      2       1  150064        1.951     0.025529
enh47491     1  205326200  205327200      3       1  150064       2.1951     0.014079
enh47495     1  205390800  205391800      1       1  150064       2.1182      0.01708
enh47501     1  205461500  205462500      6       2  150064       1.9059     0.028332
enh47506     1  205487800  205488800      4       2  150064       1.8896     0.029404
enh47522     1  205650000  205651000      2       1  150064       2.2197     0.013221
enh47523     1  205656200  205657200      3       2  150064       1.6582     0.048634
enh47524     1  205658400  205659400      5       3  150064       2.0099     0.022223
enh47525     1  205662400  205663400      3       2  150064       2.1211     0.016956
enh47536     1  205779600  205780600      1       1  150064       2.4157     0.007853
enh47553     1  206645500  206646500      6       3  150064       1.8622     0.031289
enh47585     1  207220400  207221400      2       1  150064       2.7408    0.0030641
enh47586     1  207224900  207225900      3       1  150064       3.1904    0.0007105
enh47592     1  207923400  207924400      2       1  150064       3.7753   7.9905e-05
enh47593     1  207928200  207929200      1       1  150064       3.3754    0.0003685
enh47594     1  207980600  207981600      2       1  150064       3.7955   7.3661e-05
enh47595     1  207981400  207982400      1       1  150064       2.4355     0.007435
enh47596     1  207992000  207993000      1       1  150064       4.9996    2.872e-07
enh47598     1  207999400  208000400      4       2  150064       3.8727   5.3817e-05
enh47599     1  208001300  208002300      1       1  150064       4.9466    3.777e-07
enh47600     1  208011600  208012600      2       1  150064       2.2074     0.013642
enh47601     1  208014800  208015800      3       2  150064       3.7542    8.695e-05
enh47602     1  208017800  208018800      8       3  150064       4.6857   1.3953e-06
enh47603     1  208026200  208027200      6       3  150064       2.7576     0.002911
enh47604     1  208027000  208028000      5       2  150064       2.5639    0.0051757
enh47620     1  208263600  208264600      2       1  150064       2.3859    0.0085177
enh47623     1  208276800  208277800      4       2  150064       2.1413     0.016123
enh47624     1  208278900  208279900      3       1  150064       2.4234    0.0076875
enh47626     1  208284800  208285800      3       1  150064       1.8172     0.034596
enh47627     1  208293300  208294300      5       2  150064       2.2735     0.011499
enh47628     1  208300800  208301800     10       2  150064       3.0871    0.0010106
enh47629     1  208303000  208304000      3       1  150064       2.8442    0.0022263
enh47630     1  208305000  208306000      2       1  150064       3.2442   0.00058896
enh47636     1  208337800  208338800      5       2  150064       1.8915      0.02928
enh47649     1  208380700  208381700      3       1  150064       1.9987     0.022822
enh47656     1  208405900  208406900      4       2  150064       2.4225    0.0077063
enh47657     1  208409200  208410200      7       3  150064       2.0582     0.019787
enh47683     1  209571600  209572600      1       1  150064       2.1746      0.01483
enh47745     1  211421000  211422000      3       2  150064       2.3593    0.0091543
enh47758     1  211663000  211664000      9       4  150064        1.705     0.044096
enh47760     1  211666900  211667900      8       5  150064       1.6563     0.048834
enh47761     1  211687100  211688100      5       2  150064       1.6472     0.049762
enh47763     1  211748000  211749000      1       1  150064       2.1797      0.01464
enh47796     1  212429300  212430300      4       1  150064        2.519    0.0058848
enh47803     1  212483200  212484200      1       1  150064       2.2238      0.01308
enh47807     1  212607200  212608200      1       1  150064       2.1962      0.01404
enh47876     1  214174900  214175900      5       2  150064        3.261   0.00055519
enh47877     1  214176100  214177100      6       1  150064       3.0075     0.001317
enh47885     1  214280400  214281400      4       2  150064       1.9413      0.02611
enh47896     1  214421800  214422800      2       1  150064        1.672     0.047259
enh47897     1  214432600  214433600      1       1  150064       3.8431    6.075e-05
enh47903     1  214469200  214470200      3       2  150064        2.316     0.010278
enh47909     1  214500600  214501600      5       2  150064       2.2221     0.013137
enh47911     1  214510500  214511500      3       2  150064        2.452    0.0071034
enh47912     1  214522800  214523800      2       1  150064       2.3815    0.0086217
enh47925     1  214633600  214634600      8       2  150064       1.7924     0.036531
enh47932     1  214659600  214660600      5       3  150064       1.8559     0.031734
enh47936     1  214678300  214679300      9       3  150064       2.4833    0.0065083
enh47939     1  214688100  214689100      4       1  150064       1.8827     0.029873
enh47941     1  214693600  214694600      2       1  150064       1.9989     0.022807
enh47946     1  214721800  214722800      2       1  150064        2.346    0.0094877
enh48045     1  218632900  218633900      2       1  150064       2.0383     0.020761
enh48099     1  220217600  220218600      2       1  150064       2.0112     0.022151
enh48100     1  220263400  220264400      5       3  150064       1.7708     0.038297
enh48103     1  220392000  220393000      4       2  150064       2.8033    0.0025288
enh48107     1  220446900  220447900      2       1  150064       1.6588     0.048577
enh48125     1  220923700  220924700      1       1  150064       2.1008      0.01783
enh48132     1  221457000  221458000      4       2  150064          2.4    0.0081972
enh48140     1  221885900  221886900      1       1  150064       1.7438       0.0406
enh48141     1  221889100  221890100      1       1  150064       2.0218       0.0216
enh48144     1  221912500  221913500      3       1  150064       1.8928     0.029189
enh48155     1  222628000  222629000      3       1  150064       2.8637    0.0020939
enh48159     1  222763900  222764900      2       1  150064       1.9374     0.026347
enh48161     1  222792900  222793900      3       1  150064       1.7014     0.044431
enh48162     1  222818400  222819400      1       1  150064       2.1321       0.0165
enh48179     1  223114600  223115600      1       1  150064       2.3917     0.008385
enh48195     1  223840100  223841100      5       1  150064       2.2344      0.01273
enh48196     1  223888400  223889400      1       1  150064       1.9712      0.02435
enh48197     1  223892600  223893600      3       2  150064       3.1024   0.00095976
enh48199     1  223898700  223899700      4       2  150064       3.3897    0.0003498
enh48200     1  223903100  223904100      4       2  150064       2.8247    0.0023662
enh48201     1  223906000  223907000     10       3  150064       3.1769   0.00074424
enh48202     1  223913200  223914200      1       1  150064       2.8498     0.002187
enh48203     1  223915200  223916200      3       1  150064       2.7735    0.0027725
enh48205     1  223921000  223922000      1       1  150064       2.7258     0.003207
enh48207     1  223952600  223953600      3       1  150064       2.5186    0.0058919
enh48208     1  223959300  223960300      4       2  150064       3.7196   9.9754e-05
enh48212     1  224010400  224011400      5       2  150064       3.6324   0.00014041
enh48214     1  224014500  224015500      1       1  150064       3.5115    0.0002228
enh48215     1  224019900  224020900      3       2  150064       2.6515    0.0040064
enh48216     1  224023500  224024500      1       1  150064       3.4465     0.000284
enh48217     1  224025300  224026300      2       1  150064       2.0076     0.022345
enh48218     1  224028200  224029200      2       1  150064       1.8336     0.033354
enh48219     1  224028800  224029800      2       1  150064       3.7203   9.9492e-05
enh48220     1  224030200  224031200      1       1  150064       3.5734    0.0001762
enh48248     1  224546500  224547500      2       1  150064       2.3981    0.0082411
enh48249     1  224617500  224618500      2       1  150064       1.9301       0.0268
enh48251     1  224623600  224624600      2       1  150064       2.0591     0.019744
enh48253     1  224644000  224645000      6       2  150064       2.5847    0.0048737
enh48257     1  224689700  224690700      3       2  150064       2.1965     0.014029
enh48263     1  224794800  224795800      3       2  150064       1.7776     0.037732
enh48265     1  224837900  224838900      3       1  150064       2.1216     0.016936
enh48268     1  224872300  224873300      5       2  150064       2.2876     0.011079
enh48269     1  224885600  224886600      3       1  150064        2.006      0.02243
enh48326     1  225934800  225935800      4       2  150064       1.8791     0.030115
enh48337     1  226000900  226001900      2       1  150064       1.9678     0.024547
enh48338     1  226003000  226004000      2       1  150064       1.9121     0.027931
enh48340     1  226012000  226013000      9       3  150064       2.0852     0.018525
enh48342     1  226065400  226066400      4       1  150064       2.1929     0.014158
enh48343     1  226067000  226068000      3       1  150064       2.2423      0.01247
enh48345     1  226084500  226085500      4       2  150064       1.7973      0.03614
enh48346     1  226086300  226087300      5       1  150064       1.7105     0.043587
enh48354     1  226184300  226185300      2       1  150064        1.676     0.046864
enh48355     1  226187700  226188700      4       2  150064       1.7341     0.041453
enh48365     1  226299600  226300600      3       2  150064       1.8205     0.034338
enh48367     1  226311300  226312300      1       1  150064       2.6169     0.004437
enh48370     1  226315800  226316800      3       2  150064        1.988     0.023406
enh48371     1  226322800  226323800      2       1  150064       2.2549     0.012069
enh48377     1  226402600  226403600      1       1  150064       1.8274      0.03382
enh48378     1  226408100  226409100      3       1  150064       2.4499    0.0071443
enh48379     1  226460000  226461000      1       1  150064       2.2138      0.01342
enh48397     1  226833100  226834100      3       2  150064       3.0417    0.0011762
enh48409     1  226891200  226892200      2       1  150064       2.8155    0.0024351
enh48411     1  226900400  226901400      1       1  150064       2.4944     0.006308
enh48414     1  226914800  226915800      2       1  150064       2.3349    0.0097731
enh48415     1  226917600  226918600      1       1  150064       2.6623     0.003881
enh48416     1  226918700  226919700      2       1  150064       1.8456     0.032478
enh48417     1  226920200  226921200      3       2  150064       2.8733    0.0020312
enh48421     1  226941000  226942000      2       1  150064       2.3069     0.010531
enh48422     1  226951400  226952400      1       1  150064       2.1459      0.01594
enh48427     1  227014900  227015900      3       1  150064       2.1328     0.016472
enh48431     1  227063300  227064300      4       2  150064       1.6895     0.045558
enh48445     1  227507300  227508300      3       1  150064       1.6769     0.046781
enh48446     1  227544600  227545600      5       2  150064        2.537    0.0055896
enh48503     1  228873200  228874200      6       3  150064       1.9469     0.025776
enh48516     1  229036000  229037000      2       1  150064       1.7754     0.037917
enh48523     1  229104300  229105300      5       2  150064       2.0285     0.021257
enh48530     1  229162300  229163300      5       2  150064       1.7965     0.036204
enh48552     1  229375800  229376800      3       2  150064       1.6771     0.046757
enh48592     1  230239200  230240200      3       1  150064       3.5544   0.00018939
enh48593     1  230247500  230248500      3       2  150064       4.1016   2.0518e-05
enh48594     1  230251100  230252100      3       1  150064       4.2486   1.0756e-05
enh48597     1  230263200  230264200     10       3  150064       3.2148   0.00065264
enh48598     1  230265700  230266700      2       1  150064       1.8541     0.031859
enh48599     1  230272100  230273100     11       5  150064       3.1965   0.00069557
enh48600     1  230275800  230276800      5       3  150064       2.1215     0.016938
enh48607     1  230310400  230311400      8       2  150064       1.9515     0.025501
enh48608     1  230311200  230312200      4       2  150064       2.1764     0.014762
enh48610     1  230321400  230322400      3       2  150064       1.7254     0.042229
enh48619     1  230434700  230435700      2       1  150064       2.0874     0.018428
enh48682     1  231654300  231655300      1       1  150064       1.7739      0.03804
enh48726     1  232564600  232565600      1       1  150064       2.6404     0.004141
enh48727     1  232571700  232572700      6       4  150064       1.7061     0.043999
enh48728     1  232573700  232574700      3       1  150064       2.5378    0.0055771
enh48730     1  232589600  232590600      2       1  150064       2.3845    0.0085522
enh48732     1  232595400  232596400      8       2  150064       2.9944    0.0013749
enh48733     1  232598100  232599100      6       2  150064       2.4765    0.0066346
enh48734     1  232608800  232609800      1       1  150064        2.439     0.007363
enh48735     1  232613200  232614200      1       1  150064       1.8193      0.03443
enh48767     1  232758000  232759000      2       1  150064       1.7859      0.03706
enh48801     1  233396900  233397900      7       3  150064       1.6752     0.046948
enh48803     1  233425100  233426100      2       1  150064       2.7386    0.0030851
enh48804     1  233426300  233427300      3       1  150064       1.6804     0.046444
enh48817     1  234361700  234362700      1       1  150064       1.8965      0.02895
enh48829     1  234626500  234627500      9       5  150064       2.6977    0.0034906
enh48830     1  234630500  234631500      5       2  150064       1.9164     0.027658
enh48831     1  234634300  234635300      7       3  150064       2.6283    0.0042902
enh48832     1  234635800  234636800      4       2  150064       2.2282     0.012934
enh48833     1  234640400  234641400      1       1  150064        2.368     0.008942
enh48835     1  234651000  234652000      2       1  150064       2.7282    0.0031841
enh48843     1  234690300  234691300      5       2  150064       2.6943    0.0035264
enh48845     1  234705900  234706900      6       3  150064       3.1636   0.00077905
enh48865     1  234895800  234896800      3       2  150064       1.7982     0.036074
enh48928     1  235806400  235807400      4       2  150064         2.35     0.009386
enh48957     1  236665700  236666700      1       1  150064       1.7372      0.04118
enh48972     1  237575600  237576600      6       3  150064       2.2658     0.011733
enh48978     1  237996000  237997000      2       1  150064       1.7022     0.044356
enh48982     1  238139100  238140100      2       1  150064       2.1635      0.01525
enh48988     1  238340800  238341800      3       1  150064       2.0903     0.018295
enh48993     1  238622400  238623400      6       2  150064       1.6843     0.046063
enh48998     1  239288900  239289900      6       3  150064       2.3209     0.010146
enh49011     1  240190200  240191200      5       2  150064       1.6725     0.047213
enh49012     1  240218300  240219300     13       3  150064       3.9835   3.3957e-05
enh49013     1  240221100  240222100     18       1  150064       3.6499   0.00013115
enh49034     1  241197300  241198300      3       1  150064       1.9953     0.023005
enh49039     1  241365500  241366500      5       3  150064       1.7921     0.036558
enh49048     1  241790800  241791800      6       2  150064       2.5618    0.0052061
enh49050     1  241800000  241801000      6       3  150064         1.78     0.037537
enh49083     1  243277200  243278200      2       1  150064       2.1798     0.014634
enh49084     1  243368300  243369300      1       1  150064       3.2555    0.0005659
enh49086     1  243412800  243413800      2       1  150064       4.0336   2.7463e-05
enh49087     1  243414100  243415100      3       1  150064       3.8601   5.6667e-05
enh49088     1  243420100  243421100      1       1  150064       4.8412    6.453e-07
enh49090     1  243432400  243433400      1       1  150064       4.8999    4.794e-07
enh49092     1  243449400  243450400      1       1  150064       4.8785    5.346e-07
enh49093     1  243450800  243451800      2       1  150064       4.8475   6.2498e-07
enh49095     1  243469700  243470700      3       2  150064       3.2768   0.00052498
enh49100     1  243558000  243559000      2       1  150064       1.9029     0.028525
enh49102     1  243578900  243579900      1       1  150064       3.9443    4.001e-05
enh49105     1  243603400  243604400      2       1  150064       2.6914    0.0035571
enh49108     1  243619000  243620000      2       1  150064        3.918   4.4635e-05
enh49110     1  243644700  243645700      2       1  150064       4.1066   2.0075e-05
enh49111     1  243652900  243653900      1       1  150064        3.928    4.283e-05
enh49115     1  243666400  243667400      1       1  150064       4.9573    3.574e-07
enh49123     1  243886000  243887000      4       2  150064       2.7669    0.0028294
enh49126     1  243901600  243902600      1       1  150064       2.1589      0.01543
enh49127     1  243909600  243910600      1       1  150064       4.8363    6.613e-07
enh49128     1  243914600  243915600      2       1  150064        3.559   0.00018614
enh49130     1  243930100  243931100      3       2  150064       3.2508   0.00057541
enh49132     1  243955500  243956500      2       1  150064       4.2876   9.0309e-06
enh49133     1  243986200  243987200      1       1  150064       3.3556     0.000396
enh49135     1  244010200  244011200      1       1  150064        4.007    3.075e-05
enh49136     1  244014900  244015900      1       1  150064       3.3251     0.000442
enh49140     1  244093900  244094900      1       1  150064       2.6135     0.004481
enh49141     1  244094600  244095600      1       1  150064       2.6135     0.004481
enh49142     1  244102400  244103400      1       1  150064       2.3782     0.008698
enh49146     1  244131600  244132600      1       1  150064       2.2527      0.01214
enh49151     1  244175900  244176900      7       3  150064       2.3995    0.0082091
enh49161     1  244255800  244256800      5       2  150064       1.7725     0.038157
enh49174     1  244377300  244378300      6       2  150064       2.5072    0.0060851
enh49189     1  244602600  244603600      4       2  150064       2.1017     0.017792
enh49190     1  244608500  244609500      2       1  150064       2.3236     0.010074
enh49215     1  245315500  245316500      4       1  150064       1.7972     0.036155
enh49240     1  245575400  245576400      7       2  150064       1.6498     0.049495
enh49254     1  245762300  245763300      6       1  150064       2.5013    0.0061871
enh49270     1  246149500  246150500      3       2  150064       2.1807     0.014603
enh49272     1  246229800  246230800      9       4  150064       1.8939     0.029119
enh49278     1  246373800  246374800     11       3  150064        1.677     0.046776
enh49279     1  246382300  246383300     11       3  150064       2.5849    0.0048697
enh49280     1  246430700  246431700      6       2  150064       2.1436     0.016034
enh49281     1  246447000  246448000      3       2  150064       2.4047    0.0080937
enh49298     1  246771800  246772800      2       1  150064       2.2501      0.01222
enh49305     1  246931400  246932400      7       2  150064       1.6517     0.049298
enh49338     1  247715100  247716100      3       1  150064       2.0772     0.018894
enh49345     1  249134200  249135200      1       1  150064       2.4173     0.007817
enh49348     1  249153600  249154600      1       1  150064       1.7791      0.03761
enh55511     2     232700     233700      1       1  150064       1.8119        0.035
enh55549     2     899300     900300      7       3  150064       1.9381     0.026303
enh55550     2     920200     921200      5       2  150064       1.9286      0.02689
enh55552     2     974700     975700      9       2  150064       2.0979     0.017959
enh55553     2     985400     986400      3       2  150064       1.8301     0.033615
enh55554     2    1005800    1006800      2       1  150064       2.2477     0.012297
enh55568     2    1733800    1734800      6       2  150064        1.825     0.033997
enh55570     2    1770500    1771500      4       1  150064       2.0851      0.01853
enh55585     2    2685300    2686300      4       2  150064       2.3318    0.0098564
enh55591     2    2871400    2872400      2       1  150064       1.9018     0.028597
enh55600     2    3146800    3147800      2       1  150064       1.9284     0.026903
enh55603     2    3260500    3261500      5       2  150064       1.6683     0.047625
enh55606     2    3292400    3293400      3       1  150064       2.4773    0.0066195
enh55629     2    3621800    3622800      1       1  150064       2.0286      0.02125
enh55659     2    5375600    5376600      2       1  150064       2.8545     0.002155
enh55661     2    5389900    5390900      4       1  150064       3.5082    0.0002256
enh55662     2    5404200    5405200      3       1  150064       3.5257   0.00021114
enh55663     2    5425700    5426700      3       1  150064       3.6521   0.00013003
enh55664     2    5431800    5432800      3       1  150064       3.2092   0.00066563
enh55667     2    5462200    5463200      2       1  150064       3.6473   0.00013251
enh55668     2    5483700    5484700      2       1  150064       3.4903   0.00024125
enh55697     2    5848100    5849100      2       1  150064       3.5651   0.00018186
enh55698     2    5864900    5865900      5       2  150064       2.0876     0.018416
enh55699     2    5866800    5867800      6       2  150064       1.8706     0.030702
enh55700     2    5867400    5868400      3       2  150064       2.1416     0.016112
enh55708     2    5980500    5981500      2       1  150064       1.8479     0.032307
enh55731     2    6321500    6322500      1       1  150064       1.8113      0.03505
enh55740     2    6465300    6466300      4       2  150064        1.665     0.047954
enh55771     2    7055200    7056200      1       1  150064       3.6514    0.0001304
enh55772     2    7059100    7060100      2       1  150064       2.8676     0.002068
enh55773     2    7060100    7061100      7       3  150064       1.9216     0.027327
enh55774     2    7070900    7071900      4       2  150064       1.9314     0.026716
enh55804     2    7596700    7597700      1       1  150064       3.3476    0.0004075
enh55807     2    7843100    7844100      1       1  150064       2.3289     0.009933
enh55815     2    8112600    8113600      3       2  150064       1.8456     0.032475
enh55844     2    8645300    8646300      2       1  150064       1.7203     0.042686
enh55845     2    8665600    8666600      2       1  150064       1.6534     0.049129
enh55847     2    8680000    8681000      3       1  150064       2.4331    0.0074859
enh55858     2    8778200    8779200      3       2  150064       2.3115     0.010403
enh55887     2    9331000    9332000      2       1  150064       2.0791     0.018805
enh55890     2    9352800    9353800      1       1  150064       3.2624    0.0005523
enh55892     2    9358700    9359700      1       1  150064       1.7092      0.04371
enh55895     2    9370400    9371400      2       1  150064       1.9918     0.023194
enh55897     2    9374800    9375800      3       2  150064       2.6613    0.0038922
enh55904     2    9391200    9392200      7       2  150064        3.044    0.0011674
enh55907     2    9400500    9401500      2       1  150064       2.4285    0.0075798
enh55910     2    9408300    9409300      4       2  150064       2.3659    0.0089922
enh55911     2    9409500    9410500      3       2  150064       1.9146     0.027771
enh55919     2    9471600    9472600      2       1  150064       2.5718    0.0050588
enh55934     2    9747800    9748800      3       1  150064       1.6503     0.049439
enh55960     2   10108100   10109100      3       1  150064       1.7198     0.042738
enh55981     2   10362100   10363100      2       1  150064       1.6759     0.046882
enh55982     2   10365400   10366400      3       2  150064       1.8001     0.035919
enh56007     2   10544400   10545400      5       2  150064       1.7802      0.03752
enh56029     2   10953200   10954200      6       3  150064       2.0708     0.019191
enh56030     2   10954300   10955300      4       2  150064       2.5586    0.0052546
enh56068     2   11533500   11534500      2       1  150064       2.2141     0.013412
enh56074     2   11613400   11614400      5       2  150064       1.7547     0.039655
enh56098     2   11889500   11890500      4       2  150064       1.7365     0.041234
enh56100     2   11918700   11919700      2       1  150064        1.751      0.03997
enh56101     2   11924600   11925600      2       1  150064       2.6214     0.004379
enh56106     2   12036500   12037500      6       2  150064       1.9604     0.024973
enh56117     2   12233900   12234900      4       2  150064       1.7202     0.042699
enh56119     2   12236200   12237200      2       1  150064       1.8527     0.031962
enh56121     2   12240500   12241500      2       1  150064       2.7652    0.0028445
enh56122     2   12246900   12247900      3       1  150064       1.7176     0.042939
enh56123     2   12249400   12250400      5       2  150064       1.6559     0.048875
enh56134     2   12444400   12445400      1       1  150064       1.9845       0.0236
enh56141     2   12564600   12565600      2       1  150064       2.6216    0.0043757
enh56153     2   12764800   12765800      2       1  150064       2.7038    0.0034275
enh56158     2   12880900   12881900      3       2  150064       2.0345     0.020951
enh56172     2   15072400   15073400      3       1  150064        1.834     0.033324
enh56183     2   15309800   15310800      5       2  150064       2.4187    0.0077875
enh56185     2   15370700   15371700      5       2  150064       2.5004    0.0062031
enh56189     2   15497800   15498800      3       1  150064       1.7717      0.03822
enh56191     2   15578200   15579200      2       1  150064       2.0762     0.018936
enh56192     2   15625900   15626900      2       1  150064       1.7049     0.044102
enh56193     2   15698900   15699900      4       1  150064       1.8447     0.032539
enh56194     2   15702900   15703900      2       1  150064       1.7286     0.041937
enh56195     2   15709900   15710900      1       1  150064       1.8396      0.03291
enh56216     2   16078400   16079400      3       1  150064       2.3687    0.0089256
enh56220     2   16105400   16106400      2       1  150064       1.6605      0.04841
enh56252     2   16416600   16417600      6       3  150064       1.7003     0.044536
enh56303     2   17833800   17834800      3       1  150064       2.6377    0.0041732
enh56307     2   17932300   17933300      3       1  150064       1.9908     0.023252
enh56308     2   17937000   17938000      1       1  150064       2.1711      0.01496
enh56309     2   17937700   17938700      1       1  150064       2.0909      0.01827
enh56310     2   17974800   17975800      1       1  150064       2.1191      0.01704
enh56311     2   17980800   17981800      9       2  150064       2.5341    0.0056366
enh56312     2   17996500   17997500      3       2  150064       3.3749   0.00036922
enh56314     2   18074000   18075000      6       3  150064       3.7365   9.3316e-05
enh56330     2   19319100   19320100      3       1  150064       2.0728     0.019094
enh56332     2   19427500   19428500      1       1  150064       2.0583      0.01978
enh56337     2   19661500   19662500      3       2  150064       2.5629    0.0051905
enh56350     2   20242000   20243000      4       2  150064       1.9159     0.027689
enh56364     2   20366200   20367200      3       1  150064       1.7712     0.038263
enh56365     2   20369400   20370400      6       3  150064       1.8979     0.028855
enh56412     2   20773500   20774500      4       2  150064       2.9595    0.0015409
enh56413     2   20774700   20775700      7       3  150064       2.7314    0.0031537
enh56414     2   20778500   20779500      3       1  150064       2.1385     0.016237
enh56416     2   20792800   20793800      9       3  150064        3.368   0.00037861
enh56418     2   20799300   20800300      2       1  150064       2.8068    0.0025015
enh56420     2   20814000   20815000      8       3  150064       1.8901     0.029373
enh56421     2   20816800   20817800     10       2  150064       1.9268     0.027001
enh56423     2   20841600   20842600      4       2  150064       2.0273     0.021318
enh56439     2   21511500   21512500      3       1  150064       2.1364     0.016322
enh56441     2   21537300   21538300      5       2  150064       1.9004     0.028691
enh56446     2   22045000   22046000      2       1  150064       3.0791     0.001038
enh56448     2   22600000   22601000      5       2  150064       3.2442   0.00058885
enh56449     2   22709700   22710700      2       1  150064       3.9451    3.989e-05
enh56459     2   23502800   23503800      3       2  150064       1.8871     0.029575
enh56472     2   23703500   23704500      4       2  150064       1.8388     0.032972
enh56480     2   23742600   23743600      1       1  150064       3.4082     0.000327
enh56502     2   23872200   23873200      7       3  150064       1.7319     0.041645
enh56505     2   23921400   23922400      5       2  150064       1.6845      0.04604
enh56507     2   23972800   23973800      4       2  150064       3.0103    0.0013049
enh56510     2   24123200   24124200      3       2  150064       1.7043     0.044158
enh56511     2   24125000   24126000      1       1  150064       2.0809      0.01872
enh56512     2   24127300   24128300      2       1  150064       2.0112     0.022153
enh56513     2   24139300   24140300      3       2  150064       2.2082     0.013614
enh56515     2   24151200   24152200      2       1  150064       1.9116     0.027966
enh56516     2   24161600   24162600      1       1  150064       2.2362      0.01267
enh56518     2   24167200   24168200      6       2  150064       2.7704     0.002799
enh56534     2   24405000   24406000      1       1  150064       2.0511      0.02013
enh56546     2   24658400   24659400      3       1  150064       3.0806    0.0010329
enh56554     2   24782100   24783100      2       1  150064       1.7998     0.035949
enh56558     2   24835900   24836900      2       1  150064       1.8495     0.032195
enh56565     2   24994800   24995800      2       1  150064       1.8194     0.034423
enh56588     2   25320900   25321900      2       1  150064       1.9089     0.028136
enh56589     2   25328200   25329200      3       1  150064        3.846   6.0031e-05
enh56590     2   25351600   25352600      6       3  150064        4.357    6.593e-06
enh56593     2   25399700   25400700      3       2  150064        3.541    0.0001993
enh56594     2   25400800   25401800      1       1  150064       4.1181     1.91e-05
enh56596     2   25420500   25421500      2       1  150064       2.6263    0.0043163
enh56598     2   25432400   25433400      3       2  150064       3.1623   0.00078262
enh56599     2   25452300   25453300      5       2  150064       4.0983   2.0809e-05
enh56603     2   25486100   25487100      2       1  150064       3.4024   0.00033401
enh56605     2   25498600   25499600      2       1  150064       1.7146     0.043208
enh56606     2   25500900   25501900      2       1  150064       1.7057      0.04403
enh56611     2   25535200   25536200      4       2  150064       2.3255     0.010024
enh56612     2   25545600   25546600      2       1  150064       1.7595     0.039251
enh56618     2   25598900   25599900      4       2  150064       3.6667   0.00012283
enh56626     2   25887200   25888200      2       1  150064       1.8753     0.030376
enh56631     2   25944500   25945500      1       1  150064        1.879      0.03012
enh56636     2   26075100   26076100      5       2  150064       1.9901     0.023289
enh56646     2   26203000   26204000      1       1  150064       2.0723      0.01912
enh56647     2   26220300   26221300      7       3  150064       2.8477    0.0022021
enh56650     2   26254800   26255800      2       1  150064        2.286     0.011128
enh56658     2   26398100   26399100      6       2  150064       2.1345     0.016402
enh56659     2   26401000   26402000      2       1  150064       2.4287     0.007577
enh56660     2   26402500   26403500      3       1  150064        1.709     0.043728
enh56663     2   26523700   26524700      5       2  150064       1.9683     0.024514
enh56686     2   26828800   26829800      2       1  150064       1.6939     0.045143
enh56696     2   26932600   26933600      3       2  150064       2.1394     0.016201
enh56700     2   26979500   26980500      1       1  150064       3.3366    0.0004241
enh56701     2   26985800   26986800      2       1  150064       3.1708   0.00076023
enh56703     2   26991800   26992800      2       1  150064       3.1258   0.00088647
enh56704     2   26994100   26995100      4       2  150064       3.3436   0.00041347
enh56707     2   27030500   27031500      2       1  150064       3.2377   0.00060239
enh56708     2   27034200   27035200      3       2  150064       3.6098   0.00015322
enh56718     2   27184000   27185000      2       1  150064       2.4556    0.0070326
enh56720     2   27197500   27198500      1       1  150064       3.3102    0.0004662
enh56721     2   27210600   27211600      1       1  150064       3.2155     0.000651
enh56722     2   27239000   27240000      2       1  150064       2.7106     0.003358
enh56723     2   27243300   27244300      1       1  150064       3.3071    0.0004713
enh56724     2   27254200   27255200      1       1  150064       3.0193     0.001267
enh56726     2   27271600   27272600      1       1  150064       2.9272      0.00171
enh56727     2   27275300   27276300      2       1  150064       2.6178    0.0044244
enh56728     2   27292100   27293100      2       1  150064       3.1958   0.00069719
enh56729     2   27295600   27296600      1       1  150064       2.9142     0.001783
enh56730     2   27298600   27299600      1       1  150064         2.94     0.001641
enh56732     2   27300700   27301700      2       1  150064       3.1008   0.00096492
enh56735     2   27307700   27308700      2       1  150064       2.5213    0.0058457
enh56738     2   27432400   27433400      7       3  150064       2.4129     0.007913
enh56741     2   27472700   27473700      1       1  150064       2.5646     0.005165
enh56742     2   27473200   27474200      2       1  150064       2.3245      0.01005
enh56743     2   27543700   27544700      2       1  150064       1.9898     0.023304
enh56748     2   27595100   27596100      2       1  150064       2.3713    0.0088636
enh56750     2   27604200   27605200      1       1  150064       3.0578     0.001115
enh56755     2   27711200   27712200      4       2  150064       3.6298   0.00014183
enh56756     2   27712800   27713800      2       1  150064        2.505    0.0061232
enh56758     2   27807400   27808400      4       2  150064       2.3097     0.010454
enh56761     2   27852600   27853600      4       2  150064       1.6601     0.048445
enh56763     2   27888400   27889400      2       1  150064        1.985     0.023573
enh56769     2   27958600   27959600      2       1  150064       3.4552   0.00027493
enh56770     2   27974700   27975700      2       1  150064       4.2084   1.2859e-05
enh56771     2   27993400   27994400      1       1  150064       3.8587      5.7e-05
enh56773     2   28001700   28002700      2       1  150064       3.3491   0.00040542
enh56774     2   28017900   28018900      3       1  150064       4.1648    1.558e-05
enh56775     2   28019100   28020100      6       1  150064        4.483   3.6802e-06
enh56776     2   28021800   28022800      2       1  150064       4.0494   2.5671e-05
enh56777     2   28056400   28057400      2       1  150064       4.3309   7.4246e-06
enh56779     2   28114300   28115300      1       1  150064       1.9473      0.02575
enh56801     2   28600900   28601900      2       1  150064       1.6477     0.049712
enh56804     2   28636300   28637300      2       1  150064       1.9748     0.024147
enh56805     2   28745400   28746400      5       2  150064       2.5117    0.0060068
enh56806     2   28750700   28751700      4       2  150064       2.0234     0.021514
enh56832     2   29032500   29033500      2       1  150064        3.181   0.00073373
enh56844     2   29275300   29276300      7       3  150064       2.9812    0.0014355
enh56845     2   29276300   29277300      6       3  150064       2.1929     0.014157
enh56863     2   29628200   29629200      2       1  150064       2.8312    0.0023189
enh56864     2   29643400   29644400      2       1  150064       3.7114   0.00010305
enh56865     2   29645800   29646800      3       1  150064       3.4892   0.00024225
enh56869     2   29677900   29678900      5       2  150064       2.1214     0.016945
enh56871     2   29719900   29720900      8       4  150064       2.0428     0.020538
enh56895     2   30368200   30369200      2       1  150064       1.8372     0.033087
enh56899     2   30447500   30448500      4       2  150064       2.1774     0.014726
enh56927     2   30827100   30828100      1       1  150064       1.9636      0.02479
enh56947     2   32236600   32237600      3       2  150064       2.2825     0.011229
enh56991     2   34672300   34673300      4       2  150064       1.8303     0.033599
enh56993     2   34959300   34960300      5       1  150064        1.789     0.036808
enh56995     2   35453500   35454500      4       2  150064       1.9632     0.024813
enh57000     2   36082400   36083400     12       3  150064       3.2532   0.00057055
enh57013     2   36601500   36602500      3       2  150064       2.3787     0.008687
enh57024     2   36632100   36633100      5       3  150064       1.7881     0.036876
enh57036     2   36712700   36713700      2       1  150064       1.9432     0.025999
enh57041     2   36791200   36792200      3       2  150064       2.2329     0.012778
enh57044     2   36822500   36823500      7       2  150064       2.0295     0.021202
enh57051     2   37051000   37052000      4       1  150064       2.5964    0.0047107
enh57054     2   37116800   37117800      3       1  150064       1.7748     0.037965
enh57058     2   37188600   37189600      2       1  150064       3.3872   0.00035306
enh57059     2   37189900   37190900      7       2  150064       1.8881     0.029503
enh57065     2   37384400   37385400      3       1  150064       1.8706     0.030697
enh57066     2   37408500   37409500     18       4  150064       2.5537    0.0053294
enh57068     2   37425400   37426400      3       2  150064       3.0176    0.0012741
enh57070     2   37452700   37453700      2       1  150064       3.8523   5.8511e-05
enh57072     2   37460000   37461000      5       2  150064        3.157   0.00079709
enh57073     2   37528800   37529800      6       2  150064       3.1735   0.00075305
enh57074     2   37539200   37540200      4       1  150064       3.9732   3.5464e-05
enh57075     2   37539800   37540800      5       2  150064       3.5422   0.00019844
enh57076     2   37548100   37549100      5       2  150064       3.6435   0.00013449
enh57077     2   37570500   37571500      8       4  150064       4.1255   1.8498e-05
enh57078     2   37576200   37577200      5       2  150064       2.9487    0.0015956
enh57081     2   37641500   37642500      4       2  150064       2.1762      0.01477
enh57083     2   37733800   37734800      4       1  150064       1.8585     0.031551
enh57114     2   38209100   38210100      2       1  150064        1.731     0.041726
enh57133     2   38528800   38529800      5       1  150064       1.8383     0.033009
enh57140     2   38670300   38671300      2       1  150064       2.1099     0.017433
enh57153     2   39101000   39102000      7       2  150064       1.6583     0.048628
enh57161     2   39320400   39321400      3       1  150064       1.6751     0.046955
enh57169     2   39429600   39430600      1       1  150064       2.4234     0.007687
enh57170     2   39454500   39455500      4       2  150064            2      0.02275
enh57172     2   39468400   39469400      2       1  150064       2.1655     0.015175
enh57181     2   39608600   39609600      2       1  150064       1.7637     0.038888
enh57182     2   39609700   39610700      3       1  150064       1.9472     0.025758
enh57213     2   39922600   39923600      1       1  150064       2.2235      0.01309
enh57216     2   39963500   39964500      2       1  150064       2.4439    0.0072654
enh57218     2   39999400   40000400      4       2  150064       2.0368     0.020835
enh57225     2   40370500   40371500      2       1  150064       1.9983     0.022844
enh57227     2   40392600   40393600      8       3  150064       1.6597     0.048483
enh57235     2   40510400   40511400      3       1  150064       1.6625     0.048206
enh57237     2   40598800   40599800      6       2  150064       1.7588     0.039308
enh57239     2   40661700   40662700      6       2  150064       2.2159     0.013348
enh57241     2   40715100   40716100      4       2  150064       1.9466     0.025791
enh57242     2   40760000   40761000      2       1  150064       2.8693     0.002057
enh57246     2   41000000   41001000      4       2  150064       1.7867     0.036995
enh57249     2   41603000   41604000      5       3  150064        2.334    0.0097983
enh57250     2   41606300   41607300      8       3  150064       2.4543    0.0070585
enh57314     2   42978300   42979300      1       1  150064        1.686       0.0459
enh57316     2   43013000   43014000      4       2  150064       2.0223     0.021571
enh57323     2   43133400   43134400      3       2  150064        2.377    0.0087282
enh57327     2   43161400   43162400      4       2  150064       2.0452     0.020417
enh57342     2   43253700   43254700     10       4  150064       1.7871     0.036963
enh57420     2   44410100   44411100      6       1  150064       1.7792     0.037602
enh57421     2   44411100   44412100      1       1  150064       1.9663      0.02463
enh57424     2   44459000   44460000      2       1  150064       1.8974     0.028886
enh57425     2   44460200   44461200      1       1  150064        1.966      0.02465
enh57454     2   44901600   44902600      3       2  150064       2.0053     0.022467
enh57470     2   45469300   45470300      1       1  150064         1.98      0.02385
enh57484     2   45781500   45782500      3       1  150064       1.6762      0.04685
enh57496     2   46016900   46017900      2       1  150064       2.0467     0.020343
enh57499     2   46063300   46064300      6       3  150064       1.9868      0.02347
enh57506     2   46115700   46116700      1       1  150064       2.2402      0.01254
enh57511     2   46149200   46150200      4       1  150064        1.812     0.034993
enh57533     2   46727400   46728400      3       2  150064        1.713     0.043354
enh57543     2   46845400   46846400      2       1  150064       1.6933     0.045203
enh57560     2   47039100   47040100      3       1  150064       1.9108     0.028012
enh57595     2   47405200   47406200      1       1  150064       1.7925      0.03653
enh57598     2   47425900   47426900      4       2  150064       2.5149    0.0059534
enh57602     2   47460700   47461700      9       5  150064        1.781      0.03746
enh57624     2   47716600   47717600      4       2  150064       1.6999      0.04457
enh57641     2   47881500   47882500      6       3  150064       2.0655     0.019439
enh57645     2   47982500   47983500      1       1  150064       1.8897       0.0294
enh57646     2   48013000   48014000      3       1  150064       2.0429     0.020533
enh57647     2   48094400   48095400      3       1  150064       2.4978    0.0062486
enh57648     2   48096800   48097800      2       1  150064       2.5491    0.0053994
enh57649     2   48098800   48099800      2       1  150064       2.4946     0.006305
enh57654     2   48128800   48129800      1       1  150064       2.9361     0.001662
enh57662     2   48398200   48399200      1       1  150064        2.484     0.006496
enh57664     2   48418200   48419200      2       1  150064       1.9518     0.025482
enh57666     2   48425900   48426900      7       4  150064       1.8813     0.029963
enh57671     2   48475600   48476600      1       1  150064       2.1775      0.01472
enh57672     2   48511300   48512300      2       1  150064       3.1667   0.00077087
enh57674     2   48545100   48546100      3       2  150064       2.2742     0.011476
enh57675     2   48550300   48551300      4       2  150064       2.9982    0.0013577
enh57676     2   48551600   48552600      1       1  150064       2.8635     0.002095
enh57677     2   48552700   48553700      5       2  150064       2.6788    0.0036946
enh57680     2   48568300   48569300      5       2  150064       3.0855    0.0010161
enh57682     2   48571200   48572200      5       2  150064       1.9774     0.024001
enh57683     2   48580000   48581000      2       1  150064       1.9463     0.025807
enh57684     2   48583800   48584800      6       3  150064       2.2021     0.013828
enh57685     2   48589000   48590000      2       1  150064        2.646    0.0040726
enh57689     2   48624000   48625000      1       1  150064       2.2176      0.01329
enh57691     2   48642300   48643300      5       3  150064       2.5089    0.0060555
enh57692     2   48646900   48647900      5       3  150064       1.6782      0.04665
enh57694     2   48671000   48672000      6       2  150064        1.709     0.043722
enh57697     2   48706900   48707900      2       1  150064       3.8153   6.8017e-05
enh57698     2   48729100   48730100      4       2  150064       3.5687   0.00017935
enh57699     2   48736000   48737000      2       1  150064       2.8269      0.00235
enh57701     2   48755100   48756100      4       2  150064       1.8753     0.030375
enh57704     2   48787300   48788300      6       2  150064       1.8341     0.033317
enh57705     2   48793600   48794600      4       2  150064       1.8201      0.03437
enh57706     2   48794800   48795800      5       3  150064       2.1054     0.017629
enh57712     2   48926200   48927200      2       1  150064       1.7204     0.042679
enh57713     2   48940400   48941400      3       2  150064       1.8199     0.034389
enh57715     2   48946200   48947200      3       2  150064       2.0311     0.021123
enh57723     2   49256200   49257200      1       1  150064        1.689      0.04561
enh57742     2   50562500   50563500      3       2  150064       2.7858    0.0026697
enh57743     2   50571100   50572100      2       1  150064       3.8708   5.4235e-05
enh57745     2   50719000   50720000      1       1  150064       3.0002     0.001349
enh57746     2   50741500   50742500      7       2  150064       2.2842      0.01118
enh57747     2   50752400   50753400      4       1  150064       2.8096    0.0024804
enh57769     2   52538500   52539500      4       1  150064       1.7835     0.037253
enh57777     2   53191800   53192800      2       1  150064       1.8312     0.033537
enh57792     2   53868300   53869300      2       1  150064       3.0968   0.00097806
enh57795     2   53996100   53997100      2       1  150064       2.3208     0.010149
enh57796     2   54010700   54011700      2       1  150064        3.487   0.00024424
enh57797     2   54015400   54016400      4       1  150064       2.2744     0.011472
enh57798     2   54053700   54054700      3       2  150064       2.6099    0.0045285
enh57800     2   54184200   54185200      2       1  150064       2.3289    0.0099325
enh57801     2   54188900   54189900      2       1  150064       2.5869     0.004842
enh57806     2   54314900   54315900      2       1  150064       1.8354     0.033224
enh57808     2   54330700   54331700      4       2  150064       2.5832    0.0048945
enh57809     2   54335000   54336000      7       3  150064       3.1516   0.00081177
enh57810     2   54341200   54342200      5       2  150064        2.161     0.015346
enh57811     2   54389000   54390000      3       1  150064       3.5509   0.00019199
enh57819     2   54659200   54660200      5       2  150064       2.9612    0.0015324
enh57833     2   54798900   54799900      9       4  150064       1.8721     0.030594
enh57834     2   54805100   54806100     10       1  150064       1.6721     0.047248
enh57835     2   54809000   54810000      2       1  150064       1.8656     0.031047
enh57839     2   54817100   54818100      6       3  150064       1.6763     0.046837
enh57840     2   54822800   54823800      8       3  150064         1.69     0.045515
enh57841     2   54824000   54825000      7       2  150064       2.0341     0.020972
enh57842     2   54830700   54831700      3       2  150064       2.9489    0.0015943
enh57844     2   54837600   54838600      6       3  150064       2.6008    0.0046504
enh57845     2   54840500   54841500      5       2  150064       2.0938     0.018138
enh57846     2   54861400   54862400      6       4  150064       2.7386    0.0030848
enh57847     2   54892900   54893900      1       1  150064       2.0337      0.02099
enh57852     2   55174500   55175500      3       2  150064       2.8306     0.002323
enh57853     2   55184200   55185200      5       3  150064       2.3312    0.0098702
enh57860     2   55242100   55243100      1       1  150064         2.37     0.008894
enh57861     2   55246400   55247400      4       2  150064       1.8909      0.02932
enh57867     2   55279300   55280300      4       2  150064       1.8963     0.028959
enh57871     2   55346500   55347500     10       5  150064       1.7942     0.036395
enh57894     2   56031400   56032400      1       1  150064       2.8782        0.002
enh57909     2   57938300   57939300      3       1  150064       2.0727     0.019102
enh57911     2   57948000   57949000      2       1  150064       3.8989   4.8315e-05
enh57912     2   57952300   57953300      2       1  150064       3.9784   3.4693e-05
enh57915     2   57987500   57988500      3       1  150064        6.074   6.2375e-10
enh57916     2   58023000   58024000      3       1  150064       4.4558   4.1791e-06
enh57918     2   58269300   58270300      2       1  150064       3.1586   0.00079263
enh57919     2   58275000   58276000      1       1  150064       4.4393    4.513e-06
enh57925     2   58461800   58462800      4       2  150064       4.2992   8.5707e-06
enh57926     2   58464700   58465700      2       1  150064       4.6671   1.5271e-06
enh57927     2   58653800   58654800      1       1  150064       2.5038     0.006144
enh57928     2   58656300   58657300      4       2  150064       1.8312     0.033534
enh57929     2   58674500   58675500      3       2  150064       2.7116    0.0033483
enh57930     2   58676100   58677100      3       2  150064       2.6471    0.0040592
enh57934     2   58724000   58725000      4       2  150064       2.6756    0.0037297
enh57936     2   58734700   58735700      1       1  150064        1.764      0.03887
enh57937     2   58739700   58740700      3       2  150064       1.7319     0.041647
enh57939     2   58749000   58750000      1       1  150064       2.3964     0.008279
enh57956     2   59140900   59141900      2       1  150064       1.7296     0.041854
enh57958     2   59155000   59156000      1       1  150064       2.1906      0.01424
enh57982     2   60522100   60523100      4       2  150064       2.1912     0.014218
enh57985     2   60580200   60581200      4       2  150064       2.4433    0.0072764
enh57988     2   60637600   60638600      1       1  150064       1.6527       0.0492
enh57999     2   60723600   60724600      4       2  150064        2.618    0.0044217
enh58000     2   60735200   60736200      1       1  150064        1.657      0.04876
enh58001     2   60737600   60738600      6       2  150064       3.0219    0.0012558
enh58002     2   60742700   60743700      2       1  150064       2.0799     0.018768
enh58003     2   60746900   60747900      3       1  150064       2.3493    0.0094038
enh58010     2   60982400   60983400      4       2  150064       2.3444    0.0095296
enh58022     2   61333700   61334700      1       1  150064       2.1675       0.0151
enh58023     2   61406600   61407600      3       2  150064       2.2473     0.012311
enh58025     2   61582000   61583000      3       1  150064       2.6137    0.0044785
enh58030     2   61699400   61700400      1       1  150064        1.971      0.02436
enh58036     2   61812300   61813300      1       1  150064       1.7928       0.0365
enh58065     2   62429100   62430100      3       2  150064        2.351    0.0093616
enh58069     2   62444100   62445100      1       1  150064       2.2089      0.01359
enh58070     2   62493300   62494300      2       1  150064       2.5248    0.0057878
enh58072     2   62531100   62532100      4       2  150064       1.6528     0.049183
enh58073     2   62532000   62533000      4       2  150064       1.7705      0.03832
enh58075     2   62536300   62537300      1       1  150064       2.1125      0.01732
enh58084     2   62684400   62685400      1       1  150064       1.9612      0.02493
enh58087     2   62701600   62702600      3       2  150064       1.8237     0.034096
enh58088     2   62702900   62703900      2       1  150064       3.1968   0.00069488
enh58090     2   62731800   62732800      2       1  150064       1.7793     0.037599
enh58091     2   62733700   62734700      3       2  150064       1.9632     0.024809
enh58094     2   62796700   62797700      5       2  150064       1.6803     0.046451
enh58097     2   62889500   62890500      4       2  150064       2.9659     0.001509
enh58105     2   62969300   62970300      1       1  150064       2.8907     0.001922
enh58108     2   63052800   63053800      2       1  150064       1.7936     0.036435
enh58109     2   63124600   63125600      1       1  150064       3.1874    0.0007178
enh58154     2   64291300   64292300      3       2  150064       2.0792     0.018798
enh58200     2   64679300   64680300      1       1  150064       1.6838      0.04611
enh58208     2   64749400   64750400      2       1  150064        1.778     0.037704
enh58296     2   65634400   65635400      3       1  150064       1.6661     0.047848
enh58306     2   65772500   65773500      1       1  150064       3.1367    0.0008544
enh58307     2   65785200   65786200      9       1  150064       1.6507     0.049395
enh58308     2   65786000   65787000      9       2  150064       1.7843     0.037185
enh58340     2   66742900   66743900      1       1  150064        2.156      0.01554
enh58341     2   66744600   66745600      4       2  150064       2.4212    0.0077341
enh58342     2   66752400   66753400      2       1  150064       2.0728     0.019095
enh58343     2   66759000   66760000      2       1  150064       2.3443    0.0095319
enh58346     2   66769500   66770500      1       1  150064       2.8725     0.002036
enh58361     2   67189700   67190700      1       1  150064       1.6593      0.04853
enh58367     2   67616100   67617100      5       2  150064       2.1368     0.016308
enh58384     2   68386200   68387200      5       2  150064       2.8937    0.0019034
enh58392     2   68474800   68475800      3       1  150064        2.078     0.018856
enh58393     2   68481400   68482400      4       2  150064       2.1196      0.01702
enh58394     2   68483100   68484100      1       1  150064       2.8455     0.002217
enh58435     2   69536800   69537800      1       1  150064       1.9178      0.02757
enh58436     2   69571200   69572200      1       1  150064       1.8992      0.02877
enh58437     2   69586000   69587000      2       1  150064       1.8479      0.03231
enh58468     2   69960800   69961800      2       1  150064       1.7617     0.039063
enh58469     2   69969800   69970800      3       1  150064        2.275     0.011453
enh58473     2   70008500   70009500      1       1  150064        1.646      0.04988
enh58474     2   70016200   70017200      2       1  150064       2.1061     0.017598
enh58475     2   70017600   70018600      4       2  150064       1.8978     0.028858
enh58478     2   70055200   70056200      5       3  150064       2.4311    0.0075272
enh58487     2   70226400   70227400      1       1  150064       1.6616       0.0483
enh58491     2   70260000   70261000      1       1  150064       1.7202       0.0427
enh58513     2   70486200   70487200      1       1  150064       1.7425      0.04071
enh58514     2   70487300   70488300      2       1  150064       1.6595     0.048504
enh58518     2   70527400   70528400      2       1  150064       2.0229     0.021543
enh58521     2   70584500   70585500      3       2  150064       1.8809     0.029993
enh58539     2   70975400   70976400      3       1  150064       1.7225     0.042492
enh58555     2   71274300   71275300      8       3  150064       1.7107     0.043571
enh58568     2   71566500   71567500      4       2  150064       2.4225    0.0077061
enh58579     2   71947700   71948700      1       1  150064       2.6898     0.003575
enh58585     2   72400500   72401500      1       1  150064       1.6707      0.04739
enh58591     2   72765900   72766900      1       1  150064         2.22      0.01321
enh58593     2   72803200   72804200      1       1  150064       1.7126      0.04339
enh58600     2   72978100   72979100      3       2  150064       2.5584    0.0052579
enh58608     2   73167600   73168600      3       1  150064       4.1935   1.3735e-05
enh58612     2   73207100   73208100      1       1  150064       4.2077     1.29e-05
enh58613     2   73248600   73249600      1       1  150064       4.0252    2.846e-05
enh58615     2   73271200   73272200      3       2  150064       3.3061   0.00047302
enh58618     2   73295500   73296500      2       1  150064       3.0522     0.001136
enh58621     2   73316300   73317300      2       1  150064       2.7022    0.0034439
enh58622     2   73318600   73319600      3       1  150064       3.0385    0.0011887
enh58623     2   73329000   73330000      5       2  150064        3.643   0.00013476
enh58625     2   73439700   73440700      2       1  150064       3.9133   4.5522e-05
enh58630     2   73787600   73788600      4       2  150064       4.2482   1.0775e-05
enh58631     2   73815000   73816000      2       1  150064       3.7373   9.3018e-05
enh58647     2   74247600   74248600      1       1  150064       2.1868      0.01438
enh58649     2   74253100   74254100      4       1  150064        3.009    0.0013105
enh58650     2   74255900   74256900      2       1  150064       1.8502     0.032142
enh58651     2   74256500   74257500      2       1  150064       2.1161     0.017167
enh58652     2   74258000   74259000      4       1  150064        2.161     0.015348
enh58653     2   74259600   74260600      2       1  150064       2.6726    0.0037635
enh58655     2   74266600   74267600      1       1  150064        3.108    0.0009418
enh58656     2   74267600   74268600      2       1  150064       2.8441    0.0022268
enh58657     2   74269400   74270400      2       1  150064       2.0478     0.020291
enh58659     2   74280100   74281100      3       1  150064       2.0792     0.018801
enh58660     2   74333800   74334800      2       1  150064        1.669     0.047562
enh58664     2   74408400   74409400      2       1  150064       2.0268     0.021342
enh58666     2   74418900   74419900      4       2  150064       1.7647     0.038805
enh58667     2   74428300   74429300      2       1  150064        2.288     0.011069
enh58690     2   74810500   74811500      1       1  150064        1.784      0.03721
enh58695     2   74967800   74968800      6       1  150064       1.8074     0.035354
enh58728     2   75601500   75602500      4       1  150064        2.253      0.01213
enh58733     2   75688600   75689600      5       1  150064       2.7764    0.0027486
enh58744     2   76213600   76214600      2       1  150064       1.9078     0.028207
enh58746     2   76236400   76237400      2       1  150064       2.1634     0.015254
enh58749     2   76438700   76439700      3       1  150064       2.2894     0.011027
enh58751     2   76495500   76496500      3       2  150064       3.4303    0.0003015
enh58767     2   77614200   77615200      1       1  150064        1.677      0.04677
enh58770     2   77711000   77712000      8       2  150064       1.8679     0.030887
enh58771     2   77729600   77730600      8       3  150064       2.1268     0.016719
enh58772     2   77747000   77748000      4       2  150064       2.0716     0.019149
enh58778     2   78531400   78532400      2       1  150064       1.6724     0.047226
enh58782     2   79620500   79621500      1       1  150064       1.9993      0.02279
enh58789     2   79943900   79944900      4       2  150064       2.0532     0.020025
enh58795     2   80059200   80060200      2       1  150064       1.8252     0.033989
enh58817     2   83510900   83511900      1       1  150064       1.9662      0.02464
enh58819     2   83757800   83758800      4       2  150064       1.7278     0.042008
enh58887     2   85518200   85519200      3       1  150064       1.8199     0.034384
enh58898     2   85635700   85636700      4       2  150064       2.4865    0.0064495
enh58899     2   85637200   85638200      2       1  150064       3.2842   0.00051131
enh58900     2   85644600   85645600      5       2  150064       3.2498   0.00057749
enh58901     2   85646500   85647500      2       1  150064       2.6742    0.0037449
enh58903     2   85656300   85657300      3       2  150064       1.8575     0.031617
enh58904     2   85659800   85660800      3       2  150064       1.8871     0.029573
enh58920     2   85828000   85829000      2       1  150064       1.7732     0.038094
enh58922     2   85832300   85833300      1       1  150064       1.8192      0.03444
enh58924     2   85839400   85840400      1       1  150064       1.8344       0.0333
enh58925     2   85844600   85845600      1       1  150064       2.0794      0.01879
enh58936     2   85997500   85998500      1       1  150064       1.7565       0.0395
enh58975     2   86858700   86859700      3       2  150064       2.2344     0.012729
enh58976     2   86930900   86931900      2       1  150064       2.3163     0.010271
enh58977     2   86974500   86975500      3       2  150064       3.0095    0.0013083
enh59011     2   88922800   88923800      1       1  150064       1.8843      0.02976
enh59013     2   88928200   88929200      2       1  150064       2.2154     0.013366
enh59014     2   88930100   88931100      2       1  150064       2.1813      0.01458
enh59052     2   96813500   96814500      1       1  150064       1.8958      0.02899
enh59053     2   96814500   96815500      2       1  150064       1.8478     0.032316
enh59055     2   96823300   96824300      2       1  150064       2.3458     0.009494
enh59058     2   96865000   96866000      1       1  150064       3.9562    3.808e-05
enh59059     2   96868600   96869600      1       1  150064       3.8922    4.966e-05
enh59062     2   96871900   96872900      2       1  150064       2.6324    0.0042391
enh59063     2   96875500   96876500      1       1  150064       3.9123    4.571e-05
enh59074     2   97089300   97090300      4       2  150064       2.0872     0.018434
enh59079     2   97205100   97206100      1       1  150064       1.9382       0.0263
enh59081     2   97219600   97220600      2       1  150064       2.1345     0.016403
enh59085     2   97345400   97346400      3       1  150064       3.3577    0.0003929
enh59086     2   97351200   97352200      2       1  150064       2.5752    0.0050088
enh59088     2   97424900   97425900      3       1  150064        2.197     0.014011
enh59092     2   97483700   97484700      1       1  150064       2.1714      0.01495
enh59093     2   97485500   97486500      1       1  150064       1.7377      0.04113
enh59094     2   97498200   97499200      1       1  150064       2.0026      0.02261
enh59095     2   97504700   97505700      1       1  150064       2.0077      0.02234
enh59098     2   97521600   97522600      1       1  150064       2.0007      0.02271
enh59099     2   97524500   97525500      1       1  150064       2.0166      0.02187
enh59101     2   97531900   97532900      1       1  150064       2.6807     0.003673
enh59102     2   97536500   97537500      2       1  150064       1.9317     0.026699
enh59103     2   97540700   97541700      1       1  150064       3.2988    0.0004855
enh59104     2   97547400   97548400      2       1  150064       3.6192   0.00014774
enh59107     2   97561000   97562000      4       2  150064       3.5904   0.00016506
enh59108     2   97569000   97570000      4       2  150064       3.6407   0.00013596
enh59109     2   97571600   97572600      6       1  150064       3.6787   0.00011723
enh59110     2   97573100   97574100      4       1  150064         3.47   0.00026018
enh59111     2   97577600   97578600      4       2  150064       3.6822   0.00011562
enh59114     2   97622700   97623700      5       2  150064       1.7894     0.036779
enh59120     2   97761200   97762200      6       1  150064       2.4276    0.0075996
enh59121     2   98260800   98261800      2       1  150064       2.3703    0.0088868
enh59127     2   98328200   98329200      6       2  150064       1.7906     0.036676
enh59138     2   98567400   98568400      3       2  150064       2.3493    0.0094037
enh59139     2   98599300   98600300      4       2  150064       2.3889    0.0084491
enh59141     2   98612900   98613900      3       1  150064       2.9854     0.001416
enh59148     2   98750500   98751500      2       1  150064       2.2184     0.013264
enh59149     2   98758500   98759500      3       2  150064       2.7701    0.0028022
enh59161     2   99010800   99011800      1       1  150064       1.8401      0.03288
enh59163     2   99060000   99061000      2       1  150064        1.857     0.031655
enh59164     2   99065000   99066000      2       1  150064       1.6915     0.045375
enh59166     2   99068400   99069400      1       1  150064         1.78      0.03754
enh59167     2   99070700   99071700      1       1  150064       1.7237      0.04238
enh59168     2   99075300   99076300      1       1  150064       1.7947      0.03635
enh59173     2   99084700   99085700      4       1  150064       1.7108     0.043559
enh59177     2   99100300   99101300      1       1  150064       1.8484      0.03227
enh59182     2   99124300   99125300      2       1  150064       1.8007     0.035879
enh59185     2   99222400   99223400      2       1  150064       1.8082     0.035286
enh59186     2   99227500   99228500      2       1  150064       1.7966     0.036199
enh59189     2   99422000   99423000      3       1  150064       1.7118      0.04347
enh59216     2  100260700  100261700      5       2  150064       2.9053    0.0018347
enh59218     2  100268600  100269600      6       2  150064       3.4589   0.00027115
enh59220     2  100273200  100274200      3       2  150064       1.8485     0.032266
enh59227     2  100364300  100365300      3       1  150064       1.8631     0.031224
enh59229     2  100424600  100425600      1       1  150064       2.3149      0.01031
enh59231     2  100439300  100440300      3       2  150064        2.182     0.014554
enh59234     2  100492000  100493000      5       2  150064       2.3549    0.0092632
enh59268     2  101349900  101350900      6       2  150064       2.3754    0.0087638
enh59272     2  101541100  101542100      7       2  150064       1.8284     0.033742
enh59293     2  101944300  101945300      1       1  150064       1.7071       0.0439
enh59294     2  101946100  101947100      1       1  150064       1.7149      0.04318
enh59296     2  101987400  101988400      3       2  150064       1.7018     0.044395
enh59298     2  102050800  102051800      8       2  150064       1.7087     0.043751
enh59353     2  103351000  103352000      3       1  150064       2.6778    0.0037058
enh59354     2  103353900  103354900      2       1  150064       1.7864     0.037021
enh59363     2  103593100  103594100      1       1  150064       2.1775      0.01472
enh59370     2  103909800  103910800      1       1  150064       2.3178      0.01023
enh59398     2  104644100  104645100      2       1  150064       2.8388    0.0022641
enh59402     2  104830500  104831500      2       1  150064       2.2049      0.01373
enh59415     2  105047800  105048800      1       1  150064       1.9052      0.02838
enh59458     2  105810600  105811600      7       2  150064       1.9884     0.023381
enh59486     2  106371000  106372000      6       2  150064       1.9135      0.02784
enh59550     2  107464400  107465400      5       2  150064       1.7221     0.042527
enh59552     2  107471200  107472200      5       2  150064       2.1497     0.015789
enh59568     2  109019600  109020600      4       1  150064       2.3583    0.0091788
enh59582     2  109231600  109232600      3       1  150064       1.8293     0.033678
enh59587     2  109239200  109240200      5       2  150064       1.9376     0.026338
enh59628     2  110303800  110304800      2       1  150064        1.914     0.027808
enh59629     2  110306400  110307400      2       1  150064       3.6736   0.00011958
enh59631     2  110357300  110358300      1       1  150064        3.817    6.755e-05
enh59633     2  110363200  110364200      2       1  150064       4.0565   2.4907e-05
enh59634     2  110364000  110365000      2       1  150064       3.9318   4.2148e-05
enh59635     2  110365300  110366300      1       1  150064       3.0332      0.00121
enh59637     2  110368400  110369400      3       2  150064       2.1698      0.01501
enh59638     2  110374700  110375700      2       1  150064       2.7704    0.0027992
enh59641     2  110416900  110417900      4       1  150064        2.331    0.0098777
enh59649     2  110858700  110859700      3       2  150064       1.9862     0.023508
enh59650     2  110884300  110885300      2       1  150064       2.2133     0.013439
enh59681     2  111903600  111904600      4       2  150064       1.7203     0.042685
enh59686     2  111985300  111986300      6       3  150064       1.6461     0.049874
enh59689     2  112252800  112253800      1       1  150064        2.238      0.01261
enh59692     2  112374300  112375300      3       2  150064       1.7723     0.038172
enh59698     2  112462700  112463700      4       2  150064        1.688     0.045706
enh59699     2  112468300  112469300      5       2  150064       1.6743     0.047032
enh59702     2  112677200  112678200      3       2  150064       2.0374     0.020804
enh59708     2  112776700  112777700      4       2  150064       2.5435    0.0054878
enh59710     2  112789400  112790400      4       2  150064       2.2383     0.012601
enh59776     2  114650700  114651700      5       2  150064        1.947     0.025765
enh59797     2  115969400  115970400      5       3  150064       2.1826     0.014533
enh59802     2  116184500  116185500      1       1  150064       2.0208      0.02165
enh59803     2  116300200  116301200      3       2  150064       2.1047     0.017661
enh59834     2  118418200  118419200      6       3  150064       2.0103     0.022202
enh59836     2  118442400  118443400      2       1  150064       2.0795     0.018787
enh59845     2  118862800  118863800      2       1  150064       2.4804    0.0065621
enh59847     2  119013300  119014300      2       1  150064       2.3751    0.0087712
enh59849     2  119077100  119078100      1       1  150064       2.9758     0.001461
enh59850     2  119097400  119098400      2       1  150064       2.4947    0.0063028
enh59852     2  119130000  119131000      2       1  150064       2.6939    0.0035314
enh59853     2  119197400  119198400      1       1  150064       2.0431      0.02052
enh59854     2  119207800  119208800      4       2  150064       1.9343      0.02654
enh59856     2  119247300  119248300      3       1  150064       2.2436     0.012431
enh59905     2  120774400  120775400      3       1  150064       1.6981     0.044745
enh59917     2  121049500  121050500      2       1  150064       1.8462     0.032429
enh59919     2  121130100  121131100      4       2  150064       2.1108     0.017393
enh59925     2  121303200  121304200      2       1  150064       1.9769     0.024025
enh59930     2  121371400  121372400      4       2  150064       2.3759    0.0087529
enh59991     2  121819500  121820500      3       1  150064       1.6514     0.049329
enh60007     2  122277700  122278700      3       2  150064       1.7412     0.040824
enh60025     2  122511600  122512600      1       1  150064       1.8269      0.03386
enh60027     2  122529500  122530500      2       1  150064       1.7443     0.040553
enh60030     2  122631200  122632200      3       1  150064       2.0376     0.020795
enh60057     2  124942800  124943800      4       1  150064       2.0699     0.019232
enh60058     2  124944700  124945700      1       1  150064       2.4215     0.007729
enh60060     2  125742700  125743700      4       1  150064        1.695      0.04504
enh60063     2  126392000  126393000      6       2  150064       2.0748     0.019003
enh60083     2  127536300  127537300      2       1  150064       1.9642     0.024751
enh60085     2  127584500  127585500      2       1  150064       1.9724     0.024284
enh60086     2  127589000  127590000      3       2  150064       2.3034     0.010628
enh60093     2  127825200  127826200      1       1  150064        1.886      0.02965
enh60098     2  127843900  127844900      4       1  150064       2.3871    0.0084916
enh60099     2  127845000  127846000      3       2  150064       3.0629    0.0010961
enh60100     2  127850300  127851300      2       1  150064       1.8863      0.02963
enh60101     2  127852300  127853300      1       1  150064       3.3938    0.0003446
enh60105     2  127885600  127886600      6       2  150064       2.1265     0.016731
enh60152     2  128612900  128613900      2       1  150064       1.9235     0.027207
enh60158     2  128783000  128784000      1       1  150064         1.67      0.04746
enh60182     2  129153200  129154200     10       2  150064       2.0164     0.021882
enh60183     2  129154100  129155100      8       3  150064       1.8675     0.030914
enh60184     2  129164000  129165000      5       1  150064       1.8458     0.032463
enh60185     2  129165500  129166500      8       4  150064       2.2622     0.011842
enh60253     2  131629700  131630700      4       2  150064       1.6677     0.047692
enh60254     2  131654400  131655400      1       1  150064       2.2825      0.01123
enh60256     2  131724400  131725400      1       1  150064       2.2402      0.01254
enh60257     2  131822600  131823600      1       1  150064        3.244    0.0005893
enh60259     2  131861300  131862300      4       2  150064        3.335   0.00042656
enh60260     2  131864500  131865500      2       1  150064        2.684    0.0036368
enh60270     2  133105600  133106600      1       1  150064       1.6687      0.04759
enh60272     2  133149400  133150400      1       1  150064       1.8515      0.03205
enh60300     2  134051000  134052000      1       1  150064         1.85      0.03216
enh60314     2  134196700  134197700      3       2  150064       1.9403     0.026171
enh60332     2  134418500  134419500      1       1  150064       1.7338      0.04148
enh60347     2  134844200  134845200      4       1  150064       2.8525    0.0021692
enh60349     2  134880400  134881400      2       1  150064       2.8151    0.0024384
enh60352     2  134889000  134890000      1       1  150064       2.7632     0.002862
enh60355     2  134895600  134896600      2       1  150064       3.4136    0.0003206
enh60356     2  134897200  134898200      1       1  150064       4.2027    1.319e-05
enh60357     2  134899100  134900100      5       2  150064       3.9182   4.4597e-05
enh60360     2  134904200  134905200      1       1  150064       1.7945      0.03637
enh60364     2  134921000  134922000      1       1  150064       2.4341     0.007465
enh60398     2  135674200  135675200      1       1  150064       3.0217     0.001257
enh60399     2  135678800  135679800      2       1  150064         2.09      0.01831
enh60461     2  138971000  138972000      5       2  150064       1.7105     0.043585
enh60464     2  139028400  139029400      7       2  150064        1.748     0.040235
enh60465     2  139033600  139034600      4       2  150064       1.6769     0.046781
enh60471     2  139272000  139273000      3       2  150064        2.017     0.021846
enh60479     2  139481800  139482800      3       2  150064       2.2969     0.010813
enh60492     2  141106100  141107100      5       2  150064       3.0506    0.0011418
enh60493     2  141113000  141114000      6       3  150064       2.3098      0.01045
enh60495     2  141192900  141193900      6       2  150064       2.7357    0.0031126
enh60508     2  142527800  142528800      3       1  150064        1.731     0.041726
enh60530     2  144016100  144017100      5       3  150064        1.734     0.041456
enh60532     2  144053400  144054400      2       1  150064       1.8519     0.032022
enh60552     2  144590500  144591500      6       2  150064       2.9536    0.0015705
enh60555     2  144648200  144649200      2       1  150064       2.8962    0.0018888
enh60556     2  144650600  144651600      3       2  150064        2.429    0.0075694
enh60560     2  144712900  144713900      1       1  150064       2.9506     0.001586
enh60567     2  144914300  144915300      1       1  150064       2.0294      0.02121
enh60568     2  144987800  144988800      1       1  150064       2.6821     0.003658
enh60575     2  145087600  145088600      4       2  150064       1.7884     0.036859
enh60581     2  145129700  145130700      1       1  150064       3.0087     0.001312
enh60584     2  145169800  145170800      1       1  150064       3.4481    0.0002823
enh60585     2  145182300  145183300      2       1  150064       2.3847    0.0085468
enh60586     2  145184500  145185500      2       1  150064       3.1832   0.00072837
enh60589     2  145191300  145192300      1       1  150064        3.911    4.595e-05
enh60591     2  145198500  145199500      6       3  150064       2.3436    0.0095487
enh60592     2  145200000  145201000      1       1  150064       2.5062     0.006102
enh60593     2  145201600  145202600      1       1  150064       4.3878    5.724e-06
enh60598     2  145214000  145215000      3       1  150064       4.0622   2.4309e-05
enh60600     2  145219600  145220600      3       2  150064       3.6446   0.00013392
enh60610     2  145260200  145261200      2       1  150064       1.8612     0.031355
enh60612     2  145282500  145283500      1       1  150064       1.8418      0.03275
enh60633     2  145772800  145773800      4       2  150064       2.2765     0.011408
enh60635     2  145868600  145869600      2       1  150064       2.0015     0.022669
enh60636     2  145874300  145875300      4       2  150064       2.5693     0.005095
enh60648     2  146688300  146689300      1       1  150064       2.1622       0.0153
enh60659     2  147574600  147575600      2       1  150064       3.8143   6.8296e-05
enh60660     2  147578900  147579900      2       1  150064       4.3816   5.8918e-06
enh60661     2  147612000  147613000      4       1  150064       2.4567    0.0070106
enh60665     2  147751500  147752500      1       1  150064       1.9099      0.02807
enh60668     2  147851500  147852500      3       1  150064       1.9172     0.027605
enh60669     2  147891000  147892000      2       1  150064       1.6471     0.049768
enh60671     2  147952400  147953400      1       1  150064       1.9916      0.02321
enh60679     2  148113200  148114200      4       2  150064       2.6499    0.0040257
enh60697     2  148530800  148531800      2       1  150064       2.2388     0.012583
enh60702     2  148607200  148608200      4       2  150064       3.0923   0.00099306
enh60703     2  148617000  148618000      2       1  150064       2.2004     0.013891
enh60706     2  148627000  148628000      2       1  150064       2.2105     0.013534
enh60707     2  148627600  148628600      2       1  150064       2.2233     0.013097
enh60708     2  148633900  148634900      1       1  150064       2.3904     0.008414
enh60709     2  148645800  148646800      3       2  150064       1.8045     0.035575
enh60711     2  148734800  148735800      1       1  150064        1.891      0.02931
enh60715     2  148775300  148776300      1       1  150064       2.3974     0.008257
enh60720     2  149060500  149061500      1       1  150064       2.5422     0.005508
enh60721     2  149062900  149063900      2       1  150064       1.7202     0.042698
enh60723     2  149258800  149259800      1       1  150064       2.4484     0.007175
enh60725     2  149291500  149292500      2       1  150064       2.8176    0.0024192
enh60726     2  149311700  149312700      3       1  150064       2.2463     0.012344
enh60727     2  149328000  149329000      3       2  150064       2.8048    0.0025177
enh60729     2  149343800  149344800      2       1  150064        2.619    0.0044099
enh60732     2  149404200  149405200      3       1  150064       2.5582    0.0052609
enh60735     2  149411600  149412600      2       1  150064       4.6748   1.4713e-06
enh60743     2  149509300  149510300      6       2  150064       1.6582     0.048641
enh60756     2  149684700  149685700      3       2  150064       2.2262     0.012999
enh60763     2  149862800  149863800      2       1  150064       1.8528     0.031956
enh60769     2  150011700  150012700      6       2  150064       2.1725     0.014908
enh60775     2  150220400  150221400      2       1  150064       2.2779     0.011366
enh60790     2  150453600  150454600      3       2  150064       2.2572     0.011997
enh60791     2  150454100  150455100      2       1  150064       1.8433     0.032646
enh60794     2  150581400  150582400      4       1  150064       1.9018     0.028597
enh60795     2  150583800  150584800      2       1  150064       1.8675     0.030916
enh60796     2  150587200  150588200      5       1  150064        1.955     0.025292
enh60797     2  150590400  150591400      1       1  150064       2.0191      0.02174
enh60812     2  150982400  150983400      2       1  150064       1.7862     0.037035
enh60817     2  151177000  151178000      5       1  150064       2.3045     0.010598
enh60819     2  151183400  151184400      6       2  150064       1.9922     0.023175
enh60883     2  152402200  152403200      2       1  150064       1.8467     0.032394
enh60892     2  152709200  152710200      1       1  150064       2.5111     0.006017
enh60893     2  152725400  152726400      2       1  150064       2.0537     0.020002
enh60907     2  152906000  152907000      1       1  150064       1.7838      0.03723
enh60910     2  153030100  153031100      2       1  150064       2.0004     0.022726
enh60912     2  153099600  153100600      1       1  150064        2.368     0.008943
enh60913     2  153190500  153191500      3       1  150064       2.3965     0.008276
enh60914     2  153194800  153195800      2       1  150064       1.6989     0.044667
enh60916     2  153211300  153212300      1       1  150064        1.891      0.02931
enh60918     2  153228700  153229700      6       2  150064        2.457    0.0070057
enh60922     2  153251400  153252400      4       2  150064       2.1877     0.014347
enh60933     2  153277100  153278100      1       1  150064       2.4169     0.007827
enh60937     2  153290200  153291200      2       1  150064       2.0212     0.021629
enh60948     2  153323400  153324400      3       1  150064       1.7491     0.040137
enh60949     2  153325200  153326200      1       1  150064        2.779     0.002726
enh60969     2  153468300  153469300      4       1  150064       2.1423     0.016087
enh60970     2  153504000  153505000      2       1  150064       2.3385    0.0096814
enh60972     2  153577300  153578300      2       1  150064       3.6058   0.00015559
enh60973     2  153608600  153609600      3       2  150064       3.5401   0.00019998
enh60974     2  153617400  153618400      3       2  150064       2.8678    0.0020664
enh60975     2  153618300  153619300      3       2  150064       3.8899    5.015e-05
enh60988     2  154773900  154774900      6       2  150064       1.7372     0.041177
enh61008     2  156860800  156861800      3       1  150064       2.7273    0.0031928
enh61013     2  157197000  157198000      3       1  150064       2.6281    0.0042929
enh61021     2  157515100  157516100      4       2  150064       2.0347     0.020941
enh61041     2  158615800  158616800      1       1  150064       2.0298      0.02119
enh61064     2  159216300  159217300      2       1  150064       2.1738     0.014859
enh61066     2  159316400  159317400      5       3  150064        2.406    0.0080642
enh61067     2  159343000  159344000      5       2  150064        2.627    0.0043076
enh61068     2  159346100  159347100      1       1  150064       1.9251      0.02711
enh61069     2  159349600  159350600      6       2  150064       2.8574    0.0021356
enh61123     2  160373100  160374100      1       1  150064       2.9792     0.001445
enh61125     2  160381400  160382400      1       1  150064        2.679     0.003692
enh61126     2  160462000  160463000      5       2  150064       3.0711    0.0010662
enh61127     2  160462500  160463500      6       3  150064       2.9034    0.0018458
enh61128     2  160463400  160464400      2       1  150064       1.9649     0.024715
enh61129     2  160466200  160467200      4       2  150064       2.6527    0.0039921
enh61130     2  160467700  160468700      5       2  150064       2.1432     0.016048
enh61131     2  160474200  160475200      2       1  150064       3.4676   0.00026257
enh61132     2  160567200  160568200      5       2  150064       2.1417     0.016107
enh61138     2  161014200  161015200      6       3  150064       2.0506     0.020152
enh61184     2  161491000  161492000      1       1  150064       1.7522      0.03987
enh61185     2  161503400  161504400      2       1  150064         1.76     0.039205
enh61214     2  162018400  162019400      1       1  150064       2.3141      0.01033
enh61218     2  162046200  162047200      3       2  150064        1.932      0.02668
enh61230     2  162851500  162852500      1       1  150064       3.3511    0.0004025
enh61231     2  162854800  162855800      2       1  150064       3.0845    0.0010196
enh61232     2  162858400  162859400      1       1  150064       3.5035    0.0002296
enh61233     2  162889600  162890600      3       2  150064       4.1273   1.8351e-05
enh61251     2  163680400  163681400      4       2  150064       1.7012     0.044449
enh61252     2  163933600  163934600      3       1  150064       1.6574     0.048717
enh61253     2  163941700  163942700      5       2  150064        2.072     0.019131
enh61266     2  164458300  164459300      2       1  150064       1.9135      0.02784
enh61281     2  164554600  164555600      1       1  150064       2.0803      0.01875
enh61287     2  164573300  164574300      2       1  150064       1.6748     0.046986
enh61290     2  164594000  164595000      1       1  150064       1.7282      0.04198
enh61335     2  165970500  165971500      1       1  150064       1.6512      0.04935
enh61373     2  166556500  166557500      1       1  150064       2.1232      0.01687
enh61376     2  166653600  166654600      7       3  150064       1.8191     0.034448
enh61378     2  166698800  166699800      2       1  150064       2.1952     0.014075
enh61379     2  166700600  166701600      4       2  150064       3.8417   6.1095e-05
enh61384     2  166748700  166749700      2       1  150064       2.3439    0.0095423
enh61385     2  166754100  166755100      2       1  150064       1.9638     0.024775
enh61389     2  166811200  166812200      3       2  150064       3.2386   0.00060064
enh61395     2  167161800  167162800      4       2  150064       2.1033     0.017721
enh61396     2  167163100  167164100      2       1  150064       2.2931     0.010921
enh61397     2  167199600  167200600      3       2  150064       2.7631    0.0028626
enh61401     2  167351000  167352000      4       2  150064       3.2406   0.00059635
enh61412     2  167748200  167749200      1       1  150064       2.9631     0.001523
enh61414     2  167817200  167818200      1       1  150064       1.8043      0.03559
enh61435     2  168464000  168465000      6       2  150064       3.3352   0.00042622
enh61436     2  168508100  168509100      7       1  150064       3.6718   0.00012041
enh61438     2  168543000  168544000      6       2  150064       2.1847     0.014454
enh61447     2  168649300  168650300      4       2  150064       1.8658     0.031037
enh61451     2  168802000  168803000      3       1  150064       1.9932      0.02312
enh61492     2  169315300  169316300      3       2  150064       2.2001     0.013901
enh61495     2  169326700  169327700      1       1  150064       2.2774      0.01138
enh61501     2  169374600  169375600      3       1  150064        1.888     0.029515
enh61502     2  169377600  169378600      2       1  150064       1.8727     0.030553
enh61503     2  169382300  169383300      5       2  150064        2.532    0.0056705
enh61504     2  169386100  169387100      3       1  150064       1.7742     0.038014
enh61512     2  169459600  169460600      1       1  150064       2.4821     0.006531
enh61513     2  169482700  169483700      4       2  150064       2.6673    0.0038237
enh61515     2  169491300  169492300      4       2  150064       3.0841    0.0010209
enh61516     2  169495400  169496400      3       1  150064        2.075     0.018993
enh61519     2  169509400  169510400      1       1  150064       2.1222      0.01691
enh61520     2  169518600  169519600      4       2  150064       1.7546     0.039662
enh61524     2  169587200  169588200      3       2  150064       2.0443      0.02046
enh61530     2  169671200  169672200      1       1  150064       2.5011     0.006191
enh61615     2  171991000  171992000      3       1  150064         2.14     0.016177
enh61616     2  171993200  171994200      3       2  150064       2.1576     0.015481
enh61646     2  172517800  172518800      4       2  150064       2.5874    0.0048346
enh61648     2  172532000  172533000      2       1  150064        3.471    0.0002593
enh61652     2  172646100  172647100      6       3  150064        3.497   0.00023527
enh61653     2  172650200  172651200      1       1  150064       4.1654    1.554e-05
enh61654     2  172654500  172655500      3       2  150064       3.3947   0.00034357
enh61655     2  172664000  172665000      2       1  150064       1.7115     0.043491
enh61656     2  172735100  172736100      2       1  150064       3.4282   0.00030383
enh61659     2  172820200  172821200      2       1  150064       3.1654   0.00077428
enh61660     2  172857300  172858300      5       2  150064       2.7038    0.0034273
enh61661     2  172865500  172866500      7       2  150064       3.5524   0.00019089
enh61662     2  172877300  172878300      3       2  150064       3.3925   0.00034624
enh61665     2  172916900  172917900      2       1  150064       1.8505     0.032121
enh61678     2  173138400  173139400      3       2  150064       2.3827    0.0085926
enh61679     2  173148900  173149900      3       1  150064       2.0688     0.019284
enh61681     2  173160400  173161400      4       1  150064       1.9343     0.026539
enh61723     2  173942600  173943600      3       2  150064       2.7189    0.0032748
enh61726     2  173967600  173968600      5       3  150064       2.7024    0.0034425
enh61728     2  173996800  173997800      4       2  150064       2.8268    0.0023508
enh61729     2  174000100  174001100      3       2  150064       2.5849      0.00487
enh61733     2  174059600  174060600      1       1  150064       2.2098      0.01356
enh61734     2  174082800  174083800      4       2  150064         1.95     0.025587
enh61736     2  174091500  174092500      2       1  150064       2.4187     0.007789
enh61755     2  174321500  174322500      6       2  150064       1.8254      0.03397
enh61766     2  174495000  174496000      3       2  150064       2.5819    0.0049134
enh61771     2  174524300  174525300      6       3  150064       2.0335     0.020999
enh61773     2  174530200  174531200      3       1  150064       2.6273    0.0043029
enh61784     2  174778800  174779800      1       1  150064        2.247      0.01232
enh61787     2  174805000  174806000      3       2  150064       2.1016     0.017793
enh61788     2  174814200  174815200      4       1  150064       2.2132     0.013443
enh61799     2  174897200  174898200      2       1  150064       2.7309    0.0031579
enh61808     2  174946400  174947400      2       1  150064       1.7987     0.036034
enh61810     2  174971100  174972100      4       2  150064       1.7804     0.037506
enh61811     2  174979500  174980500      2       1  150064       2.3998     0.008203
enh61813     2  174988000  174989000      1       1  150064       2.2718      0.01155
enh61814     2  175041500  175042500      1       1  150064       2.2454      0.01237
enh61819     2  175110900  175111900      2       1  150064       2.6259    0.0043211
enh61822     2  175258300  175259300      1       1  150064       1.7408      0.04086
enh61825     2  175352300  175353300      1       1  150064       3.7024    0.0001068
enh61830     2  175462800  175463800      2       1  150064       1.7884     0.036859
enh61835     2  175545100  175546100      2       1  150064       2.6965    0.0035033
enh61837     2  175627500  175628500      3       1  150064       2.0372     0.020815
enh61838     2  175628600  175629600      3       2  150064       1.9024     0.028562
enh61839     2  175636600  175637600      4       1  150064       1.6662      0.04784
enh61863     2  175746700  175747700      1       1  150064        1.688      0.04571
enh61864     2  175752900  175753900      1       1  150064       2.6396      0.00415
enh61869     2  175816100  175817100      1       1  150064       2.1397      0.01619
enh61870     2  175817000  175818000      1       1  150064       2.1397      0.01619
enh61887     2  175900300  175901300      3       2  150064        2.164     0.015232
enh61990     2  178978300  178979300      2       1  150064       2.7261    0.0032045
enh61996     2  179120800  179121800      2       1  150064       1.7927     0.036508
enh62022     2  180293000  180294000      4       2  150064       2.4534     0.007075
enh62023     2  180307900  180308900      6       3  150064       2.2416     0.012493
enh62025     2  180334800  180335800      9       3  150064       3.3853   0.00035551
enh62036     2  180831700  180832700      4       1  150064       4.1313   1.8036e-05
enh62038     2  180872000  180873000      7       3  150064       3.1971    0.0006941
enh62040     2  180921600  180922600      8       5  150064        2.043     0.020528
enh62041     2  180928200  180929200      4       2  150064       1.8215     0.034266
enh62042     2  180936100  180937100      5       3  150064        2.249     0.012257
enh62044     2  180990000  180991000      1       1  150064       3.4796    0.0002511
enh62045     2  180994900  180995900      6       3  150064       2.1596     0.015402
enh62048     2  181044900  181045900      6       3  150064       2.6204    0.0043909
enh62090     2  182655200  182656200      4       2  150064       1.7244     0.042318
enh62096     2  182737300  182738300      2       1  150064       1.6457     0.049915
enh62102     2  182974800  182975800      4       2  150064       2.1231     0.016872
enh62107     2  183084900  183085900      2       1  150064        1.653     0.049162
enh62118     2  183370600  183371600      1       1  150064        2.685     0.003627
enh62119     2  183387800  183388800      2       1  150064       2.1855     0.014426
enh62143     2  183874700  183875700      2       1  150064       3.0777     0.001043
enh62147     2  183990700  183991700     10       4  150064       1.8414     0.032778
enh62151     2  184273500  184274500      4       2  150064        1.805     0.035536
enh62162     2  185189400  185190400      4       2  150064       2.0562     0.019883
enh62164     2  185461200  185462200      1       1  150064       5.2971    5.884e-08
enh62167     2  185809600  185810600      2       1  150064       1.9977     0.022877
enh62169     2  186084200  186085200      3       1  150064       2.4821    0.0065311
enh62170     2  186154400  186155400      3       2  150064        2.053     0.020034
enh62198     2  187409000  187410000      2       1  150064       2.2828     0.011221
enh62202     2  187451400  187452400      1       1  150064        2.126      0.01675
enh62236     2  188384300  188385300      2       1  150064       1.9141     0.027805
enh62241     2  188410000  188411000      1       1  150064        1.718       0.0429
enh62242     2  188411700  188412700      3       1  150064       1.6685     0.047606
enh62243     2  188419000  188420000      2       1  150064       1.9497     0.025604
enh62248     2  188540800  188541800      1       1  150064       1.7877      0.03691
enh62249     2  188584000  188585000      2       1  150064        2.464      0.00687
enh62252     2  188841200  188842200      3       2  150064       1.6953     0.045009
enh62258     2  188915700  188916700      4       2  150064       1.8228     0.034168
enh62261     2  189139500  189140500      6       3  150064       1.7801     0.037533
enh62262     2  189141300  189142300      2       1  150064       2.9195    0.0017531
enh62265     2  189164000  189165000      5       2  150064       2.0378     0.020786
enh62266     2  189168900  189169900      3       2  150064       2.3339     0.009801
enh62270     2  189190200  189191200      3       1  150064       2.5333    0.0056499
enh62272     2  189198600  189199600      2       1  150064       2.6501    0.0040238
enh62275     2  189208600  189209600      4       2  150064       2.6697    0.0037956
enh62280     2  189280800  189281800      2       1  150064       2.2257     0.013017
enh62281     2  189290200  189291200      2       1  150064        1.798     0.036091
enh62285     2  189327500  189328500      2       1  150064       1.8816     0.029946
enh62287     2  189342800  189343800      2       1  150064        2.853    0.0021654
enh62293     2  189494000  189495000      4       2  150064       1.9699     0.024422
enh62296     2  189584000  189585000      7       2  150064       1.9572     0.025162
enh62319     2  190528000  190529000      6       3  150064       1.7229     0.042457
enh62326     2  190946200  190947200      1       1  150064       1.9252       0.0271
enh62339     2  191277600  191278600      1       1  150064       1.8367      0.03313
enh62346     2  191400600  191401600      3       2  150064       1.7662     0.038684
enh62370     2  191884100  191885100      3       2  150064       1.8504     0.032126
enh62371     2  191885900  191886900      4       2  150064       2.4662    0.0068282
enh62372     2  191909800  191910800      3       2  150064       2.3977    0.0082491
enh62397     2  192266400  192267400      1       1  150064       1.7079      0.04383
enh62428     2  194368400  194369400      8       1  150064       4.7791   8.8034e-07
enh62436     2  196398500  196399500      3       2  150064       2.4275    0.0076017
enh62437     2  196477600  196478600      2       1  150064       1.9814     0.023775
enh62438     2  196511000  196512000      3       2  150064       2.0854     0.018518
enh62441     2  196549200  196550200      3       2  150064       2.4345    0.0074563
enh62442     2  196552000  196553000      1       1  150064       2.1163      0.01716
enh62451     2  196932200  196933200      7       3  150064       3.1076   0.00094311
enh62453     2  196965900  196966900      3       1  150064       1.9611     0.024932
enh62454     2  196976600  196977600      3       1  150064       1.8839     0.029786
enh62455     2  196978500  196979500      1       1  150064       2.1625      0.01529
enh62456     2  196988200  196989200      1       1  150064       2.0077      0.02234
enh62459     2  197033100  197034100      1       1  150064       1.6869      0.04581
enh62465     2  197264500  197265500      2       1  150064       1.7996     0.035958
enh62467     2  197350800  197351800      2       1  150064       2.1744     0.014838
enh62469     2  197426600  197427600      3       2  150064       3.1295   0.00087557
enh62470     2  197454400  197455400      2       1  150064       2.5583    0.0052596
enh62475     2  197769100  197770100      3       1  150064       2.4699    0.0067575
enh62481     2  197831300  197832300      3       1  150064        1.838     0.033033
enh62482     2  197836200  197837200      3       2  150064       1.9183     0.027538
enh62485     2  197855100  197856100      1       1  150064       1.7839      0.03722
enh62487     2  197874900  197875900      5       2  150064        1.918     0.027556
enh62488     2  197876300  197877300      6       2  150064       3.2318   0.00061506
enh62493     2  197955400  197956400      2       1  150064       2.7055    0.0034098
enh62494     2  197961900  197962900      2       1  150064       2.4016    0.0081622
enh62497     2  198006100  198007100      3       1  150064       2.0145      0.02198
enh62500     2  198029000  198030000      2       1  150064       2.3458    0.0094928
enh62506     2  198243200  198244200      1       1  150064       4.7819    8.681e-07
enh62508     2  198307200  198308200      1       1  150064       5.4262    2.878e-08
enh62509     2  198307600  198308600      2       1  150064        4.865   5.7234e-07
enh62517     2  198478000  198479000      2       1  150064       5.3228   5.1087e-08
enh62518     2  198479300  198480300      1       1  150064         5.97    1.186e-09
enh62519     2  198484700  198485700      1       1  150064       5.9155    1.654e-09
enh62520     2  198492400  198493400      4       1  150064       2.0871      0.01844
enh62521     2  198522000  198523000      4       2  150064       5.1526   1.2845e-07
enh62523     2  198541400  198542400      1       1  150064       2.0237       0.0215
enh62524     2  198568700  198569700      1       1  150064       4.1225    1.874e-05
enh62525     2  198573400  198574400      2       1  150064        4.101   2.0565e-05
enh62527     2  198737800  198738800      2       1  150064       3.7759   7.9729e-05
enh62528     2  198753500  198754500      2       1  150064       4.2409   1.1133e-05
enh62537     2  199569200  199570200      2       1  150064       2.2889     0.011043
enh62542     2  199999200  200000200      2       1  150064       4.5717   2.4191e-06
enh62543     2  200050700  200051700      2       1  150064       4.4814   3.7082e-06
enh62544     2  200055800  200056800      4       2  150064       4.7114   1.2304e-06
enh62545     2  200126000  200127000      6       2  150064       5.0423   2.2995e-07
enh62546     2  200132700  200133700      2       1  150064         3.74   9.2004e-05
enh62550     2  200288400  200289400      3       1  150064        3.696   0.00010951
enh62554     2  200308000  200309000      2       1  150064        1.758     0.039378
enh62563     2  200669000  200670000      4       2  150064       3.5153    0.0002196
enh62565     2  200733500  200734500      3       2  150064       5.6935   6.2246e-09
enh62567     2  200774400  200775400      1       1  150064       7.1749    3.618e-13
enh62568     2  200778100  200779100      4       2  150064       3.3334   0.00042892
enh62569     2  200787200  200788200      5       2  150064       5.7762   3.8197e-09
enh62570     2  200793000  200794000      3       2  150064       1.8669      0.03096
enh62571     2  200817700  200818700      2       1  150064       5.8308   2.7575e-09
enh62578     2  200904100  200905100      1       1  150064        2.521     0.005851
enh62579     2  200945900  200946900      2       1  150064       1.7517     0.039912
enh62582     2  200958600  200959600      6       3  150064       2.7273     0.003193
enh62589     2  201050500  201051500      1       1  150064       5.5405    1.508e-08
enh62590     2  201066900  201067900      5       2  150064       5.2102   9.4305e-08
enh62592     2  201139000  201140000      2       1  150064       4.0852   2.2017e-05
enh62595     2  201175200  201176200      3       1  150064       4.6922   1.3513e-06
enh62596     2  201179600  201180600      3       2  150064       2.5797     0.004945
enh62598     2  201186200  201187200      1       1  150064       5.3766    3.796e-08
enh62606     2  201220600  201221600      2       1  150064       4.1552   1.6251e-05
enh62607     2  201224000  201225000      2       1  150064       4.0502   2.5586e-05
enh62608     2  201224700  201225700      1       1  150064       3.5893    0.0001658
enh62609     2  201229000  201230000      3       1  150064       4.8925   4.9787e-07
enh62610     2  201231800  201232800      3       2  150064       3.2305   0.00061794
enh62611     2  201238500  201239500      2       1  150064       4.4098   5.1728e-06
enh62612     2  201242000  201243000      2       1  150064       4.0926   2.1329e-05
enh62613     2  201246500  201247500      4       2  150064       4.1246   1.8573e-05
enh62615     2  201270400  201271400      1       1  150064       3.5598    0.0001856
enh62616     2  201272300  201273300      3       2  150064       2.5622    0.0052006
enh62617     2  201276200  201277200      3       1  150064        3.257   0.00056302
enh62618     2  201281100  201282100      3       1  150064       3.4849   0.00024619
enh62619     2  201282600  201283600      2       1  150064        2.919    0.0017558
enh62620     2  201318100  201319100      3       1  150064       3.9101   4.6132e-05
enh62621     2  201320200  201321200      1       1  150064       3.8819    5.182e-05
enh62622     2  201334100  201335100      3       1  150064        2.314     0.010334
enh62626     2  201392100  201393100      1       1  150064       2.5746     0.005018
enh62637     2  201751700  201752700      2       1  150064       2.0896     0.018329
enh62655     2  202126400  202127400      5       2  150064       1.6695     0.047511
enh62656     2  202127100  202128100      8       4  150064       2.3391     0.009666
enh62670     2  202560600  202561600      6       2  150064       1.6559     0.048868
enh62703     2  202834600  202835600      4       1  150064        2.104      0.01769
enh62704     2  202837700  202838700      5       3  150064       1.6796     0.046521
enh62748     2  203453100  203454100      2       1  150064       1.7147     0.043196
enh62757     2  203830200  203831200      6       3  150064        2.341    0.0096165
enh62761     2  204105000  204106000      3       1  150064        2.659    0.0039186
enh62768     2  204349000  204350000      2       1  150064       2.4373    0.0073984
enh62785     2  204875900  204876900      1       1  150064       1.7052      0.04408
enh62803     2  205177800  205178800      3       1  150064       1.9192     0.027482
enh62831     2  205837200  205838200      1       1  150064       2.1553      0.01557
enh62853     2  206339300  206340300      2       1  150064       2.2213     0.013167
enh62854     2  206341800  206342800      4       1  150064       2.0136     0.022026
enh62858     2  206393200  206394200      4       2  150064       1.8369      0.03311
enh62898     2  206747300  206748300      2       1  150064       2.0289     0.021234
enh62945     2  207900800  207901800      1       1  150064       1.7684       0.0385
enh62948     2  207911100  207912100      2       1  150064        1.793      0.03649
enh62972     2  208064600  208065600      3       2  150064       1.8222     0.034215
enh62973     2  208080300  208081300      1       1  150064       2.3616     0.009098
enh62975     2  208087000  208088000      4       2  150064        2.166     0.015154
enh62988     2  208217500  208218500      2       1  150064       1.8105     0.035107
enh62989     2  208218900  208219900      3       2  150064        1.681     0.046379
enh62990     2  208227400  208228400      2       1  150064       3.2475    0.0005822
enh62991     2  208234200  208235200      3       2  150064       2.7171    0.0032928
enh62992     2  208249300  208250300      2       1  150064       2.2641     0.011785
enh62995     2  208267200  208268200      4       2  150064       2.0737     0.019052
enh62996     2  208273100  208274100      5       2  150064       2.5551    0.0053075
enh63003     2  208398100  208399100      1       1  150064       4.0619    2.434e-05
enh63006     2  208425600  208426600      1       1  150064       4.1563    1.617e-05
enh63007     2  208466200  208467200      4       2  150064        3.991   3.2891e-05
enh63008     2  208481500  208482500      3       1  150064       3.7659    8.296e-05
enh63014     2  208636900  208637900      3       1  150064       1.7717     0.038223
enh63085     2  210363200  210364200      4       1  150064       1.9797      0.02387
enh63090     2  210448900  210449900      2       1  150064       2.3889    0.0084496
enh63093     2  210464800  210465800      2       1  150064       2.4996    0.0062159
enh63099     2  210498200  210499200      3       2  150064       1.8923     0.029223
enh63105     2  210530700  210531700      1       1  150064       2.3524     0.009327
enh63132     2  211368000  211369000      2       1  150064       1.6503     0.049444
enh63135     2  211449100  211450100      4       2  150064       1.6653      0.04793
enh63137     2  211484700  211485700      4       2  150064        2.385    0.0085392
enh63157     2  212225700  212226700      4       2  150064       1.8758     0.030341
enh63158     2  212229500  212230500      1       1  150064       2.9351     0.001667
enh63160     2  212255500  212256500      2       1  150064       1.9995     0.022776
enh63164     2  212272600  212273600      1       1  150064       3.2319    0.0006149
enh63165     2  212278400  212279400      4       2  150064       2.1361     0.016335
enh63170     2  212352100  212353100      3       2  150064       1.6569     0.048772
enh63180     2  212528600  212529600      3       2  150064       1.8567      0.03168
enh63185     2  212792700  212793700      4       2  150064       1.7923     0.036544
enh63197     2  213130800  213131800      4       2  150064       1.7207     0.042656
enh63199     2  213148600  213149600      1       1  150064       1.8912       0.0293
enh63200     2  213222300  213223300      5       3  150064       3.6404   0.00013611
enh63203     2  213248300  213249300      2       1  150064       2.3657     0.008997
enh63204     2  213280400  213281400      8       4  150064       1.8946     0.029074
enh63206     2  213296100  213297100      3       2  150064       1.6821     0.046274
enh63207     2  213312300  213313300      4       2  150064       1.8538     0.031887
enh63212     2  213413200  213414200      5       2  150064       2.8112    0.0024677
enh63215     2  213504400  213505400      5       2  150064       2.3242     0.010057
enh63219     2  213550900  213551900      7       4  150064       2.1618     0.015318
enh63231     2  213839100  213840100      2       1  150064       1.7183     0.042875
enh63254     2  214726900  214727900      8       1  150064       1.7286     0.041938
enh63262     2  215077600  215078600      1       1  150064       1.8784      0.03016
enh63267     2  215290800  215291800      3       2  150064         2.45    0.0071431
enh63269     2  215347200  215348200      6       3  150064       2.4225    0.0077075
enh63277     2  215571400  215572400      4       2  150064       1.8761     0.030322
enh63338     2  217171400  217172400      2       1  150064       1.9992     0.022796
enh63348     2  217277900  217278900      3       1  150064       2.8614    0.0021086
enh63358     2  217427400  217428400      3       2  150064       1.6557     0.048887
enh63360     2  217448800  217449800      3       2  150064       2.1276     0.016683
enh63365     2  217495600  217496600      1       1  150064       2.3889     0.008449
enh63366     2  217502100  217503100      2       1  150064       1.9028     0.028536
enh63367     2  217508200  217509200      1       1  150064        1.787      0.03697
enh63370     2  217521700  217522700      3       1  150064        1.825     0.033998
enh63371     2  217529700  217530700      1       1  150064       2.3264     0.009999
enh63372     2  217543600  217544600      3       1  150064       2.1124     0.017328
enh63380     2  217623000  217624000      4       2  150064       2.6012    0.0046453
enh63381     2  217628100  217629100      1       1  150064       2.6153     0.004458
enh63396     2  217789000  217790000      4       2  150064       2.0029     0.022595
enh63400     2  217860000  217861000      5       2  150064       2.2804     0.011291
enh63406     2  218026500  218027500      1       1  150064       2.1604      0.01537
enh63447     2  218775000  218776000      2       1  150064        3.127   0.00088309
enh63448     2  218776600  218777600      3       1  150064       1.8361     0.033171
enh63514     2  219973600  219974600      2       1  150064       1.9416     0.026094
enh63516     2  220022000  220023000      2       1  150064        2.691    0.0035614
enh63517     2  220025600  220026600      2       1  150064       2.6891    0.0035818
enh63519     2  220039800  220040800      2       1  150064       3.3886   0.00035125
enh63522     2  220072500  220073500      1       1  150064       2.2918      0.01096
enh63526     2  220092100  220093100      1       1  150064        2.173      0.01489
enh63549     2  220310200  220311200      2       1  150064       3.7925   7.4572e-05
enh63570     2  220526700  220527700      2       1  150064       1.7379     0.041118
enh63584     2  220781000  220782000      5       2  150064       2.0537     0.020003
enh63590     2  220874000  220875000      3       2  150064       1.6739     0.047074
enh63598     2  221567500  221568500      4       2  150064       2.5679    0.0051157
enh63602     2  221813600  221814600      2       1  150064       2.0733     0.019075
enh63615     2  222311700  222312700      7       3  150064       1.8064     0.035425
enh63625     2  222383700  222384700      3       2  150064       2.6792      0.00369
enh63626     2  222392200  222393200      2       1  150064        2.968    0.0014987
enh63627     2  222393600  222394600      4       2  150064       2.8771     0.002007
enh63628     2  222394800  222395800      3       2  150064       1.6472     0.049754
enh63633     2  222464500  222465500      1       1  150064       2.3271      0.00998
enh63641     2  222644500  222645500      3       1  150064        2.206     0.013693
enh63652     2  222968400  222969400      3       1  150064       2.1395     0.016199
enh63662     2  223262800  223263800      3       1  150064        2.008     0.022324
enh63717     2  224402800  224403800      4       2  150064       1.8459     0.032452
enh63718     2  224410800  224411800      2       1  150064        3.527   0.00021016
enh63720     2  224427900  224428900      1       1  150064       2.1643      0.01522
enh63753     2  225086000  225087000      1       1  150064       1.7432      0.04065
enh63755     2  225281400  225282400     12       2  150064       2.5887    0.0048163
enh63756     2  225297900  225298900     12       2  150064       2.5607    0.0052225
enh63759     2  225384800  225385800      3       2  150064       3.6737   0.00011953
enh63761     2  225410200  225411200      1       1  150064       2.3812     0.008627
enh63762     2  225434800  225435800      1       1  150064       1.6773      0.04674
enh63764     2  225439700  225440700      6       2  150064        3.536   0.00020315
enh63773     2  225740100  225741100      4       2  150064       2.3541    0.0092836
enh63775     2  225774100  225775100      6       2  150064        1.783     0.037296
enh63788     2  225936900  225937900      4       1  150064       2.5217    0.0058396
enh63790     2  225984600  225985600      4       2  150064       1.8381     0.033024
enh63829     2  227400000  227401000      2       1  150064       1.8371     0.033101
enh63855     2  227701700  227702700      2       1  150064        1.826     0.033928
enh63856     2  227702500  227703500      5       1  150064       1.8918     0.029257
enh63857     2  227703800  227704800      3       1  150064       1.8996      0.02874
enh63860     2  227727000  227728000      4       1  150064       2.3948    0.0083141
enh63862     2  227733400  227734400      5       2  150064        1.886     0.029647
enh63863     2  227739000  227740000      2       1  150064       2.0421     0.020573
enh63864     2  227772600  227773600      3       1  150064       2.0618     0.019612
enh63876     2  228329200  228330200      9       5  150064       2.0141     0.021998
enh63890     2  229310800  229311800      3       1  150064       4.1751   1.4892e-05
enh63903     2  230562500  230563500      3       1  150064       2.6316    0.0042491
enh63915     2  230845000  230846000      1       1  150064        2.353     0.009312
enh63925     2  231549600  231550600      2       1  150064       2.3937    0.0083389
enh63981     2  232264700  232265700      1       1  150064       2.3044       0.0106
enh63986     2  232326300  232327300      3       2  150064       1.7703      0.03834
enh63999     2  232470200  232471200      2       1  150064       1.7846      0.03716
enh64005     2  232527200  232528200      1       1  150064       2.3914     0.008391
enh64007     2  232531700  232532700      2       1  150064       2.2746     0.011466
enh64009     2  232539000  232540000      2       1  150064         2.13     0.016584
enh64010     2  232542200  232543200      5       3  150064       1.7949     0.036334
enh64040     2  233061200  233062200      3       1  150064       2.7182    0.0032822
enh64043     2  233100400  233101400      3       1  150064       1.8479     0.032308
enh64062     2  233416500  233417500      1       1  150064       1.6581      0.04865
enh64069     2  233640800  233641800      3       1  150064       5.5098   1.7963e-08
enh64070     2  233702800  233703800      1       1  150064       3.5443    0.0001968
enh64072     2  233771700  233772700      2       1  150064       3.0278    0.0012317
enh64073     2  233816200  233817200      1       1  150064       1.9784      0.02394
enh64075     2  233915200  233916200      7       1  150064        2.493    0.0063331
enh64097     2  234473600  234474600      1       1  150064       2.1638      0.01524
enh64163     2  235698000  235699000      9       3  150064       1.9642     0.024751
enh64207     2  236024700  236025700      2       1  150064        2.496     0.006281
enh64215     2  236325500  236326500      1       1  150064       1.6815      0.04633
enh64223     2  236419500  236420500      2       1  150064        2.523    0.0058172
enh64234     2  236471500  236472500      1       1  150064       2.0511      0.02013
enh64245     2  236548900  236549900      2       1  150064       1.8491     0.032222
enh64264     2  236618200  236619200     10       6  150064       2.0763     0.018935
enh64276     2  236744600  236745600      2       1  150064       2.9912    0.0013896
enh64281     2  236812300  236813300      4       2  150064       2.2398     0.012552
enh64282     2  236819400  236820400      4       1  150064       2.1482     0.015849
enh64288     2  236897300  236898300      1       1  150064       1.7745      0.03799
enh64311     2  237247100  237248100      3       1  150064       2.4204    0.0077525
enh64312     2  237250100  237251100      4       2  150064       1.9921     0.023179
enh64314     2  237253600  237254600      1       1  150064       2.5592     0.005245
enh64319     2  237340600  237341600      1       1  150064       2.3587     0.009169
enh64321     2  237393000  237394000      1       1  150064       1.9956      0.02299
enh64333     2  237551200  237552200      4       2  150064       2.2128     0.013457
enh64367     2  237897300  237898300      4       1  150064       1.8289     0.033704
enh64425     2  238651900  238652900      8       2  150064       1.8747     0.030416
enh64426     2  238653100  238654100      9       2  150064       1.7161     0.043073
enh64445     2  239096400  239097400      4       2  150064       2.5448    0.0054675
enh64449     2  239169700  239170700      2       1  150064       1.6853     0.045966
enh64472     2  239930600  239931600      3       2  150064       1.6495     0.049518
enh64541     2  240884400  240885400      4       2  150064       1.6697     0.047489
enh64560     2  241351200  241352200      7       2  150064       2.5521    0.0053536
enh64561     2  241362600  241363600      8       2  150064       2.6176    0.0044274
enh64572     2  241522600  241523600      1       1  150064       2.1901      0.01426
enh64591     2  241948300  241949300      5       3  150064       1.8338     0.033341
enh64599     2  242155500  242156500      3       2  150064       2.1119     0.017349
enh64602     2  242209500  242210500      1       1  150064       2.0942      0.01812
enh64607     2  242251700  242252700      2       1  150064       1.9405     0.026157
enh64620     2  242504500  242505500      1       1  150064       3.0935    0.0009892
enh64624     2  242574200  242575200      3       2  150064       1.8432     0.032647
enh64625     2  242579800  242580800      3       1  150064       2.1179      0.01709
enh64628     2  242605000  242606000      5       2  150064       1.9092     0.028116
enh64652     3     104500     105500      2       1  150064        1.671      0.04736
enh64667     3    2696000    2697000      4       2  150064       1.6598     0.048473
enh64692     3    3413300    3414300      8       3  150064       3.3056   0.00047383
enh64693     3    3434600    3435600      2       1  150064       1.7398     0.040951
enh64707     3    3959500    3960500      8       3  150064       1.8918      0.02926
enh64718     3    4350100    4351100      1       1  150064        1.671      0.04736
enh64731     3    4574800    4575800      5       2  150064       1.7767      0.03781
enh64733     3    4697900    4698900      5       2  150064       2.3489    0.0094154
enh64745     3    4948300    4949300      3       1  150064       1.6583     0.048631
enh64784     3    8497800    8498800      1       1  150064       1.9572      0.02516
enh64823     3    9064300    9065300      1       1  150064       1.9689      0.02448
enh64836     3    9166200    9167200      3       2  150064       1.8008     0.035865
enh64843     3    9221300    9222300      1       1  150064       1.6988      0.04468
enh64876     3    9435600    9436600      4       2  150064       1.7764     0.037835
enh64878     3    9451300    9452300      2       1  150064       2.6106    0.0045196
enh64879     3    9462700    9463700      4       2  150064        2.434    0.0074661
enh64880     3    9465100    9466100      2       1  150064       1.9569     0.025179
enh64916     3   10235600   10236600      3       2  150064       2.4341    0.0074644
enh64918     3   10240300   10241300      2       1  150064       1.7216     0.042573
enh64929     3   10436600   10437600      3       2  150064       2.3382    0.0096895
enh64934     3   10805500   10806500      4       2  150064       3.5518   0.00019127
enh64954     3   11521700   11522700      2       1  150064       1.7186     0.042843
enh64980     3   11672800   11673800      4       1  150064       2.6012    0.0046446
enh64982     3   11680800   11681800      4       2  150064        2.301     0.010695
enh64983     3   11702100   11703100      3       1  150064       2.5495    0.0053936
enh64989     3   11886100   11887100      7       1  150064       2.3975    0.0082534
enh64990     3   12066600   12067600      3       2  150064       2.2733     0.011504
enh64994     3   12485900   12486900      2       1  150064       2.7152    0.0033119
enh64995     3   12524400   12525400      3       1  150064       1.9132     0.027863
enh64997     3   12549100   12550100      2       1  150064       1.8333     0.033382
enh64998     3   12601100   12602100      3       1  150064       2.5321    0.0056684
enh64999     3   12603500   12604500      4       1  150064       2.3425    0.0095783
enh65000     3   12604400   12605400      2       1  150064       1.7057     0.044032
enh65008     3   12714900   12715900      2       1  150064       1.7033     0.044253
enh65010     3   12761000   12762000      2       1  150064       1.7552      0.03961
enh65037     3   13086200   13087200      6       3  150064       2.0296     0.021201
enh65040     3   13111700   13112700     11       2  150064       2.1291     0.016622
enh65041     3   13121600   13122600      4       2  150064        2.403    0.0081305
enh65042     3   13136800   13137800      3       2  150064       2.4169    0.0078261
enh65052     3   13332200   13333200      4       2  150064        1.854     0.031869
enh65053     3   13338300   13339300      5       2  150064       2.0317      0.02109
enh65108     3   14217000   14218000      5       2  150064       1.8216     0.034258
enh65121     3   14385600   14386600      7       4  150064         1.73     0.041812
enh65147     3   14663600   14664600      4       2  150064        1.865     0.031089
enh65148     3   14691600   14692600      2       1  150064       1.7422     0.040736
enh65153     3   14845400   14846400      2       1  150064       1.8175     0.034573
enh65167     3   15138600   15139600      2       1  150064       1.7907     0.036672
enh65216     3   16024000   16025000      1       1  150064       2.2179      0.01328
enh65224     3   16353200   16354200      3       1  150064       1.7802      0.03752
enh65250     3   16586800   16587800      3       2  150064       1.7878     0.036902
enh65255     3   16728500   16729500      1       1  150064        2.711     0.003354
enh65259     3   16834600   16835600      1       1  150064       2.7297      0.00317
enh65260     3   16843400   16844400      1       1  150064       3.4167    0.0003169
enh65261     3   16851900   16852900      3       1  150064        3.146   0.00082768
enh65263     3   16890300   16891300      2       1  150064       1.7085     0.043774
enh65264     3   16891000   16892000      5       3  150064       1.8073     0.035355
enh65270     3   16948100   16949100      2       1  150064       2.0693     0.019258
enh65271     3   16957800   16958800      6       3  150064       4.1108   1.9714e-05
enh65272     3   16964500   16965500      2       1  150064       3.2495   0.00057798
enh65273     3   16977000   16978000      2       1  150064       2.3913     0.008394
enh65277     3   17046600   17047600      5       2  150064       2.0693     0.019258
enh65278     3   17052900   17053900      3       2  150064       3.1564   0.00079874
enh65281     3   17072400   17073400      5       2  150064       1.8184     0.034503
enh65284     3   17129600   17130600      3       2  150064       1.7814     0.037421
enh65288     3   17221000   17222000      4       1  150064       4.3756   6.0557e-06
enh65291     3   17301000   17302000      2       1  150064       3.8412   6.1225e-05
enh65292     3   17398200   17399200      3       1  150064       3.7936   7.4249e-05
enh65293     3   17473000   17474000      2       1  150064       3.6793   0.00011695
enh65294     3   17523800   17524800      5       1  150064        1.901     0.028648
enh65297     3   17576400   17577400      2       1  150064       3.9109   4.5975e-05
enh65298     3   17580800   17581800      3       1  150064       1.6586     0.048603
enh65299     3   17592600   17593600      1       1  150064       1.7154      0.04314
enh65303     3   17661000   17662000      2       1  150064       4.3834   5.8411e-06
enh65304     3   17666600   17667600      2       1  150064       3.9692   3.6057e-05
enh65305     3   17780400   17781400      3       1  150064       4.7451    1.042e-06
enh65306     3   17784800   17785800      4       1  150064         2.91     0.001807
enh65307     3   17844000   17845000      6       1  150064         2.66    0.0039075
enh65309     3   17950200   17951200      4       1  150064        1.684     0.046095
enh65310     3   17987100   17988100      3       2  150064       2.1101     0.017424
enh65312     3   18144900   18145900      3       2  150064       1.8271     0.033844
enh65319     3   18277500   18278500      4       2  150064       2.0729      0.01909
enh65322     3   18385600   18386600      3       2  150064       2.2744      0.01147
enh65323     3   18387200   18388200      2       1  150064        1.733     0.041546
enh65326     3   18414600   18415600      2       1  150064       2.2765     0.011408
enh65332     3   18467700   18468700      1       1  150064       1.8273      0.03383
enh65358     3   19940000   19941000      1       1  150064       2.6813     0.003667
enh65360     3   19991000   19992000      5       2  150064       1.9078     0.028211
enh65377     3   21543900   21544900      4       2  150064       1.8112     0.035054
enh65380     3   21706600   21707600      3       2  150064       2.0251     0.021429
enh65384     3   22997800   22998800      7       2  150064       1.6761     0.046858
enh65390     3   23246200   23247200      1       1  150064       1.8886      0.02947
enh65395     3   23447800   23448800      1       1  150064       1.9033       0.0285
enh65428     3   23852800   23853800      4       2  150064       3.4433    0.0002873
enh65429     3   23861000   23862000      4       2  150064       2.7034    0.0034315
enh65446     3   24040400   24041400      2       1  150064       2.0099     0.022223
enh65447     3   24069600   24070600      5       2  150064       2.9342    0.0016719
enh65451     3   24201900   24202900      5       2  150064       2.5124    0.0059964
enh65452     3   24214000   24215000      5       3  150064       4.1781   1.4699e-05
enh65458     3   24518800   24519800      3       2  150064       2.3291    0.0099256
enh65459     3   24539700   24540700      3       1  150064        2.389    0.0084479
enh65470     3   25197400   25198400      1       1  150064        1.898      0.02885
enh65472     3   25329900   25330900      3       2  150064       2.2939       0.0109
enh65475     3   25379200   25380200      1       1  150064       2.9509     0.001584
enh65476     3   25391700   25392700      4       1  150064       2.3272    0.0099776
enh65477     3   25428500   25429500      2       1  150064       1.6723     0.047234
enh65489     3   25521600   25522600      4       2  150064       2.2269     0.012976
enh65499     3   25793000   25794000      1       1  150064       2.0124      0.02209
enh65500     3   25822500   25823500      1       1  150064       2.0353      0.02091
enh65507     3   25899000   25900000      1       1  150064       2.1409      0.01614
enh65543     3   28158800   28159800      2       1  150064       1.9138     0.027821
enh65556     3   28810400   28811400      4       2  150064       1.9933     0.023114
enh65557     3   28832700   28833700      1       1  150064       2.7854     0.002673
enh65561     3   28994800   28995800      4       1  150064       2.1633     0.015258
enh65564     3   29106100   29107100      6       3  150064       1.7259     0.042187
enh65580     3   29447600   29448600      5       2  150064       2.4137     0.007896
enh65582     3   29471700   29472700      5       2  150064        1.766     0.038695
enh65584     3   29482100   29483100      8       4  150064       1.9267     0.027011
enh65595     3   29696300   29697300      6       3  150064       1.9036     0.028479
enh65598     3   29736000   29737000      5       1  150064       2.2673     0.011686
enh65599     3   29747100   29748100      2       1  150064       2.0796     0.018782
enh65600     3   29781300   29782300      1       1  150064       2.7627     0.002866
enh65601     3   29786500   29787500      2       1  150064       2.5909    0.0047868
enh65602     3   29800700   29801700      1       1  150064       3.0275     0.001233
enh65604     3   29910200   29911200      1       1  150064       2.2386      0.01259
enh65606     3   29964300   29965300      3       1  150064       3.9647   3.6751e-05
enh65607     3   29975400   29976400      4       2  150064       2.3181     0.010223
enh65610     3   30000400   30001400      2       1  150064       3.4897   0.00024179
enh65611     3   30013700   30014700      2       1  150064       2.7151    0.0033126
enh65612     3   30046400   30047400      2       1  150064       3.5519   0.00019122
enh65613     3   30048800   30049800      3       1  150064       3.9771   3.4876e-05
enh65614     3   30061400   30062400      6       2  150064       3.5604   0.00018518
enh65616     3   30085600   30086600      4       2  150064       4.7838   8.6001e-07
enh65617     3   30126400   30127400      8       2  150064       2.6836    0.0036414
enh65621     3   30287100   30288100      7       3  150064       2.2597     0.011919
enh65622     3   30300300   30301300      5       2  150064       2.6396    0.0041497
enh65623     3   30323700   30324700      4       2  150064       2.0962      0.01803
enh65647     3   30706300   30707300      2       1  150064       2.5237    0.0058069
enh65657     3   31117000   31118000      3       2  150064       1.9777     0.023982
enh65664     3   31391700   31392700      1       1  150064         1.96        0.025
enh65665     3   31402600   31403600      4       1  150064       2.0865     0.018467
enh65667     3   31458200   31459200      2       1  150064       2.2637     0.011797
enh65668     3   31480400   31481400      2       1  150064       1.9378     0.026322
enh65678     3   31588900   31589900      2       1  150064       2.6997    0.0034698
enh65681     3   31657200   31658200      1       1  150064       3.3608    0.0003886
enh65683     3   31719300   31720300      4       2  150064       2.1849     0.014448
enh65696     3   31974200   31975200      8       3  150064       2.1664     0.015141
enh65697     3   31976200   31977200      4       2  150064       2.6016    0.0046399
enh65698     3   31987200   31988200      5       2  150064       2.3864     0.008508
enh65701     3   32044100   32045100      2       1  150064       3.4012   0.00033541
enh65707     3   32344600   32345600      4       2  150064       1.7943     0.036385
enh65708     3   32353000   32354000      4       2  150064       2.1792     0.014659
enh65759     3   32866500   32867500      3       2  150064        1.672     0.047264
enh65763     3   32878000   32879000      2       1  150064       2.2845     0.011172
enh65764     3   32879000   32880000      2       1  150064       1.9549     0.025297
enh65786     3   33413900   33414900      1       1  150064       3.0412     0.001178
enh65788     3   33470200   33471200      2       1  150064       2.8559    0.0021457
enh65789     3   33476600   33477600      2       1  150064       2.2964     0.010826
enh65790     3   33477900   33478900      4       2  150064        3.137   0.00085329
enh65791     3   33483000   33484000      6       3  150064       2.7076    0.0033882
enh65792     3   33489400   33490400      5       2  150064       2.7377    0.0030933
enh65793     3   33563200   33564200      2       1  150064       1.6735     0.047117
enh65794     3   33599300   33600300      1       1  150064       1.7529      0.03981
enh65795     3   33600400   33601400      4       2  150064       1.6997     0.044594
enh65796     3   33617600   33618600      2       1  150064       1.7268     0.042099
enh65802     3   33696400   33697400      3       2  150064       2.3329    0.0098273
enh65816     3   34053000   34054000      5       2  150064       2.6885    0.0035892
enh65829     3   34344800   34345800      1       1  150064       2.9824      0.00143
enh65834     3   34961900   34962900      2       1  150064       2.3342    0.0097915
enh65837     3   35418000   35419000      2       1  150064       2.5319    0.0056719
enh65854     3   36566400   36567400      1       1  150064       2.1439      0.01602
enh65855     3   36845400   36846400      2       1  150064       4.5627   2.5245e-06
enh65856     3   36861400   36862400      2       1  150064       2.4534    0.0070749
enh65857     3   36915400   36916400      3       1  150064       3.4947   0.00023733
enh65858     3   36934400   36935400      3       1  150064       3.0222    0.0012545
enh65859     3   36974000   36975000      2       1  150064       2.5998    0.0046632
enh65860     3   36979000   36980000      3       1  150064       2.8507    0.0021812
enh65861     3   37011100   37012100      2       1  150064       2.7975    0.0025753
enh65863     3   37036000   37037000      2       1  150064       1.8574      0.03163
enh65864     3   37056400   37057400      2       1  150064        2.404    0.0081075
enh65866     3   37172900   37173900      1       1  150064       3.0572     0.001117
enh65867     3   37204300   37205300      3       1  150064       3.0441    0.0011669
enh65868     3   37204800   37205800      4       1  150064       3.0624    0.0010978
enh65869     3   37211200   37212200      2       1  150064       2.6712    0.0037795
enh65872     3   37224700   37225700      5       3  150064       2.4482    0.0071786
enh65873     3   37239100   37240100      1       1  150064       2.9225     0.001736
enh65874     3   37269600   37270600      4       2  150064       2.4877    0.0064279
enh65877     3   37332000   37333000      5       2  150064       1.6897     0.045542
enh65879     3   37343600   37344600      1       1  150064       1.8619      0.03131
enh65883     3   37532500   37533500      4       2  150064       2.2062     0.013686
enh65884     3   37552600   37553600      2       1  150064       2.0508     0.020145
enh65885     3   37579300   37580300      6       2  150064       2.1543     0.015607
enh65891     3   37780800   37781800      4       2  150064        2.577    0.0049828
enh65892     3   37784200   37785200      4       2  150064       2.4055    0.0080749
enh65895     3   37803900   37804900      1       1  150064       1.8124      0.03496
enh65898     3   37866000   37867000      2       1  150064       2.1886     0.014311
enh65902     3   37940400   37941400      3       2  150064       3.3878   0.00035229
enh65904     3   37959600   37960600      6       3  150064       3.2575   0.00056198
enh65906     3   37964000   37965000      1       1  150064       3.7125    0.0001026
enh65907     3   37966200   37967200      4       2  150064       2.8943    0.0019001
enh65909     3   37977500   37978500      2       1  150064       3.6058    0.0001556
enh65910     3   37987300   37988300      3       2  150064       2.8174    0.0024209
enh65911     3   37997800   37998800      2       1  150064       2.0516     0.020107
enh65935     3   38494000   38495000      3       1  150064       3.1473   0.00082402
enh65936     3   38497600   38498600      5       1  150064       3.0905   0.00099896
enh65940     3   38514200   38515200      2       1  150064       2.3891    0.0084459
enh65941     3   38531800   38532800      1       1  150064       3.4998    0.0002328
enh65944     3   38573300   38574300      3       1  150064       2.9445    0.0016171
enh65945     3   38577600   38578600      3       1  150064       3.4084   0.00032672
enh65946     3   38578200   38579200      2       1  150064       2.9532    0.0015727
enh65947     3   38620200   38621200      1       1  150064       1.7587      0.03931
enh65949     3   38682100   38683100      5       2  150064       2.4918    0.0063556
enh65954     3   39010600   39011600      2       1  150064       1.8766      0.03029
enh65958     3   39092200   39093200      1       1  150064       2.7488     0.002991
enh65963     3   39149600   39150600      8       4  150064       2.0115     0.022138
enh66021     3   41037800   41038800      1       1  150064       1.6922       0.0453
enh66108     3   42190200   42191200      3       2  150064       3.2587   0.00055968
enh66109     3   42190800   42191800      1       1  150064       3.0188     0.001269
enh66111     3   42216600   42217600      3       2  150064       1.8534     0.031911
enh66112     3   42219900   42220900      6       2  150064        2.181     0.014592
enh66113     3   42225100   42226100      4       2  150064       2.3803    0.0086498
enh66114     3   42233800   42234800      6       2  150064       2.4383    0.0073782
enh66115     3   42236800   42237800      2       1  150064       2.2165     0.013329
enh66117     3   42481000   42482000      3       1  150064       1.8003      0.03591
enh66124     3   42576800   42577800      3       1  150064       2.6543    0.0039736
enh66135     3   42692900   42693900      2       1  150064       2.1973     0.013999
enh66159     3   43358600   43359600      2       1  150064       1.7782     0.037685
enh66161     3   43368200   43369200      2       1  150064       2.3457    0.0094948
enh66178     3   43647500   43648500      5       2  150064       1.6479     0.049689
enh66179     3   43680200   43681200      1       1  150064       1.7368      0.04121
enh66183     3   43737500   43738500      2       1  150064        3.346   0.00040994
enh66184     3   43800500   43801500      3       2  150064       2.8163    0.0024292
enh66187     3   43897000   43898000      3       1  150064       2.0593     0.019733
enh66189     3   43913900   43914900      1       1  150064       1.8833      0.02983
enh66199     3   44225800   44226800      5       3  150064       2.1993     0.013929
enh66203     3   44400600   44401600      2       1  150064       2.9193    0.0017543
enh66204     3   44437400   44438400      3       2  150064       2.5343    0.0056343
enh66215     3   44554700   44555700      2       1  150064       2.9627    0.0015246
enh66217     3   44597700   44598700      1       1  150064       3.0287     0.001228
enh66248     3   45164800   45165800      1       1  150064       1.7014      0.04443
enh66249     3   45180400   45181400      7       4  150064       2.1191      0.01704
enh66258     3   45316400   45317400      1       1  150064       2.8312     0.002319
enh66260     3   45355100   45356100      1       1  150064       2.2458      0.01236
enh66304     3   46029200   46030200      3       1  150064       1.7268     0.042101
enh66309     3   46131700   46132700      2       1  150064       1.9312     0.026727
enh66397     3   47934500   47935500      4       2  150064       2.1185     0.017065
enh66412     3   48131100   48132100      1       1  150064       1.7805       0.0375
enh66415     3   48166400   48167400      1       1  150064       1.8551      0.03179
enh66416     3   48171800   48172800      2       1  150064       1.9356      0.02646
enh66418     3   48181800   48182800      4       1  150064       1.8864     0.029618
enh66419     3   48192400   48193400      3       1  150064        1.899     0.028779
enh66423     3   48235800   48236800      1       1  150064       2.3208      0.01015
enh66425     3   48274000   48275000      2       1  150064       2.8184    0.0024135
enh66426     3   48281100   48282100      1       1  150064       2.3351      0.00977
enh66431     3   48319800   48320800      1       1  150064       2.2675      0.01168
enh66433     3   48343600   48344600      4       1  150064        1.983     0.023681
enh66434     3   48411100   48412100      2       1  150064       2.1355     0.016358
enh66457     3   48661000   48662000      1       1  150064        2.289      0.01104
enh66458     3   48670900   48671900      2       1  150064       2.3372    0.0097139
enh66459     3   48674200   48675200      1       1  150064       2.2591      0.01194
enh66461     3   48694000   48695000      2       1  150064        2.453    0.0070845
enh66463     3   48701700   48702700      1       1  150064       2.6404     0.004141
enh66466     3   48731600   48732600      3       1  150064       1.8575     0.031623
enh66470     3   48752000   48753000      1       1  150064       2.2268      0.01298
enh66471     3   48754800   48755800      1       1  150064       2.1125      0.01732
enh66473     3   48777100   48778100      1       1  150064        1.712      0.04345
enh66477     3   48863500   48864500      1       1  150064        1.765      0.03878
enh66482     3   48934700   48935700      1       1  150064       1.9167      0.02764
enh66486     3   49035600   49036600      1       1  150064        1.878      0.03019
enh66501     3   49211400   49212400      2       1  150064       2.1347     0.016391
enh66504     3   49286800   49287800      2       1  150064        2.177     0.014739
enh66511     3   49378300   49379300      3       1  150064       1.7785     0.037657
enh66516     3   49437400   49438400      5       2  150064       2.2242     0.013066
enh66519     3   49450600   49451600      1       1  150064       2.4297     0.007556
enh66521     3   49458500   49459500      3       1  150064       2.1882     0.014328
enh66523     3   49465300   49466300      2       1  150064       2.3632    0.0090586
enh66525     3   49497700   49498700      1       1  150064       2.1711      0.01496
enh66526     3   49502900   49503900      2       1  150064        1.769     0.038446
enh66531     3   49556500   49557500      2       1  150064       1.8477     0.032325
enh66535     3   49590000   49591000      3       2  150064        2.041     0.020626
enh66536     3   49595600   49596600      2       1  150064       1.7529     0.039813
enh66546     3   49738200   49739200      3       2  150064       2.3215     0.010131
enh66549     3   49785100   49786100      1       1  150064       1.7586      0.03932
enh66550     3   49826900   49827900      1       1  150064       2.1898      0.01427
enh66552     3   49894200   49895200      2       1  150064       2.0486     0.020249
enh66553     3   49904500   49905500      1       1  150064       1.8158       0.0347
enh66554     3   49909400   49910400      3       2  150064       2.8182     0.002415
enh66555     3   49918200   49919200      1       1  150064       1.9222      0.02729
enh66556     3   49941100   49942100      1       1  150064        2.735     0.003119
enh66559     3   49965200   49966200      3       2  150064       1.7315      0.04168
enh66560     3   49967900   49968900      1       1  150064       3.0538      0.00113
enh66561     3   49976600   49977600      2       1  150064       1.7141     0.043251
enh66562     3   50014000   50015000      2       1  150064       3.0254    0.0012416
enh66563     3   50040700   50041700      1       1  150064       3.2735    0.0005312
enh66567     3   50174600   50175600      4       2  150064       1.7291     0.041896
enh66569     3   50187800   50188800      4       2  150064       1.8216     0.034259
enh66574     3   50207800   50208800      3       2  150064       1.8383     0.033008
enh66576     3   50247800   50248800      2       1  150064         2.54    0.0055431
enh66587     3   50291700   50292700      4       2  150064       3.0069    0.0013198
enh66613     3   50518300   50519300      2       1  150064       2.6644    0.0038561
enh66616     3   50552000   50553000      1       1  150064         2.99     0.001395
enh66646     3   51341100   51342100      2       1  150064       3.0211    0.0012591
enh66648     3   51371400   51372400      2       1  150064       1.7101     0.043626
enh66652     3   51425400   51426400      3       1  150064       2.0332     0.021014
enh66656     3   51532000   51533000      2       1  150064       1.8601     0.031432
enh66660     3   51613800   51614800      2       1  150064       2.0904      0.01829
enh66663     3   51655200   51656200      1       1  150064       1.7551      0.03962
enh66669     3   51737200   51738200      2       1  150064       2.7861    0.0026669
enh66671     3   51768400   51769400      5       2  150064       2.2642     0.011782
enh66697     3   52143200   52144200      3       1  150064       2.0728     0.019096
enh66702     3   52233200   52234200      1       1  150064       3.9421    4.039e-05
enh66705     3   52269100   52270100      5       3  150064        4.089   2.1657e-05
enh66708     3   52286800   52287800      4       2  150064       5.2262   8.6532e-08
enh66717     3   52341400   52342400      1       1  150064       2.9234     0.001731
enh66719     3   52348400   52349400      1       1  150064       5.0762    1.925e-07
enh66721     3   52402100   52403100      2       1  150064       3.8245   6.5506e-05
enh66722     3   52406500   52407500      3       2  150064       4.0901   2.1562e-05
enh66726     3   52478400   52479400      2       1  150064       2.5522    0.0053525
enh66729     3   52486800   52487800      2       1  150064       1.6686     0.047596
enh66730     3   52488000   52489000      3       2  150064       3.1092   0.00093793
enh66731     3   52491400   52492400      3       2  150064       3.2098   0.00066409
enh66734     3   52559900   52560900      1       1  150064       3.9805    3.439e-05
enh66735     3   52565100   52566100      4       2  150064       4.2028   1.3181e-05
enh66737     3   52572500   52573500      4       2  150064       3.1443   0.00083228
enh66742     3   52716000   52717000      3       2  150064       4.2563   1.0391e-05
enh66743     3   52717600   52718600      2       1  150064       4.4416   4.4639e-06
enh66744     3   52721600   52722600      2       1  150064       4.9234   4.2524e-07
enh66745     3   52737300   52738300      2       1  150064        3.823   6.5922e-05
enh66746     3   52741300   52742300      1       1  150064       3.4679    0.0002623
enh66747     3   52802800   52803800      3       1  150064       3.6218   0.00014626
enh66749     3   52853600   52854600      3       1  150064       5.2096   9.4637e-08
enh66750     3   52868400   52869400      4       2  150064       5.4612   2.3642e-08
enh66751     3   52877000   52878000      1       1  150064       1.9797      0.02387
enh66752     3   52907300   52908300      1       1  150064       5.8086    3.149e-09
enh66755     3   52931800   52932800      2       1  150064        4.483   3.6795e-06
enh66757     3   53045800   53046800      3       1  150064       3.0199    0.0012641
enh66761     3   53076700   53077700      4       2  150064       4.1532   1.6394e-05
enh66762     3   53105900   53106900      3       1  150064       1.8597     0.031461
enh66764     3   53117700   53118700      2       1  150064       2.4634     0.006881
enh66766     3   53147500   53148500      4       2  150064       2.3896    0.0084324
enh66772     3   53227500   53228500      2       1  150064       2.3172     0.010246
enh66773     3   53230000   53231000      4       2  150064       3.2444    0.0005884
enh66775     3   53270000   53271000     11       2  150064       2.4312    0.0075242
enh66778     3   53292900   53293900      4       2  150064       3.4983   0.00023411
enh66780     3   53303800   53304800      1       1  150064       1.9089      0.02814
enh66782     3   53320700   53321700      2       1  150064       2.2325     0.012791
enh66785     3   53384500   53385500      2       1  150064       3.3363    0.0004245
enh66786     3   53507300   53508300      3       2  150064       4.0862   2.1921e-05
enh66787     3   53512400   53513400      2       1  150064       3.2651   0.00054707
enh66788     3   53532600   53533600      2       1  150064       2.7599    0.0028912
enh66789     3   53535000   53536000      3       2  150064       3.0304    0.0012211
enh66790     3   53537400   53538400      2       1  150064       3.7181   0.00010036
enh66810     3   53914000   53915000      1       1  150064       2.2603       0.0119
enh66854     3   55217300   55218300      3       1  150064       2.1827     0.014529
enh66858     3   55305400   55306400      5       2  150064       1.9651     0.024702
enh66891     3   55720600   55721600      1       1  150064       1.9092      0.02812
enh66911     3   56035500   56036500      2       1  150064       2.6624     0.003879
enh66913     3   56086600   56087600      1       1  150064       2.8384     0.002267
enh66914     3   56088900   56089900      2       1  150064       2.9898     0.001396
enh66916     3   56112600   56113600      8       3  150064       1.7054     0.044061
enh66917     3   56145200   56146200      2       1  150064        2.631     0.004257
enh66918     3   56148800   56149800      5       3  150064       2.3824    0.0085995
enh66919     3   56150600   56151600      5       2  150064       2.3914    0.0083933
enh66932     3   56357700   56358700      1       1  150064       1.8939      0.02912
enh66941     3   56713900   56714900      4       1  150064       2.3096     0.010455
enh66946     3   56857400   56858400      5       2  150064       2.0158      0.02191
enh66947     3   56871200   56872200      3       2  150064       2.8356    0.0022869
enh66948     3   56873800   56874800      4       2  150064       2.6244    0.0043396
enh66949     3   56889600   56890600      2       1  150064         1.66     0.048452
enh66981     3   57263200   57264200      1       1  150064       1.7645      0.03882
enh67018     3   58024500   58025500      2       1  150064       1.6579     0.048667
enh67033     3   58150800   58151800      3       1  150064        2.107     0.017557
enh67035     3   58160900   58161900      4       2  150064       2.6702    0.0037904
enh67042     3   58281800   58282800      7       2  150064       2.1368     0.016309
enh67045     3   58309600   58310600      2       1  150064       1.7842     0.037196
enh67046     3   58320500   58321500      4       2  150064       2.4596    0.0069542
enh67047     3   58337400   58338400      2       1  150064       1.8801     0.030046
enh67048     3   58372500   58373500      5       2  150064       2.0987     0.017921
enh67049     3   58374400   58375400      4       1  150064       1.6738     0.047081
enh67050     3   58380200   58381200      4       2  150064       2.0126     0.022081
enh67051     3   58389800   58390800      6       2  150064       2.3335    0.0098119
enh67052     3   58399900   58400900      2       1  150064       1.8105     0.035106
enh67053     3   58417800   58418800      2       1  150064       2.2582     0.011967
enh67054     3   58420500   58421500      4       2  150064       1.6809     0.046386
enh67055     3   58427200   58428200      1       1  150064       2.2353       0.0127
enh67056     3   58437400   58438400      1       1  150064       1.7108      0.04356
enh67058     3   58456600   58457600      2       1  150064       2.2212     0.013169
enh67059     3   58469600   58470600      1       1  150064       2.4373     0.007399
enh67077     3   58608200   58609200      1       1  150064       1.8789      0.03013
enh67104     3   59437000   59438000     10       2  150064        1.937     0.026371
enh67106     3   59500900   59501900      8       2  150064       2.1832     0.014512
enh67107     3   59524400   59525400      2       1  150064       2.5705    0.0050772
enh67108     3   59525900   59526900      4       2  150064       3.0798    0.0010358
enh67126     3   60164400   60165400      6       3  150064       2.0152     0.021939
enh67129     3   60275500   60276500      1       1  150064        2.593     0.004757
enh67130     3   60301800   60302800      1       1  150064       3.6131    0.0001513
enh67137     3   60615200   60616200      6       2  150064        1.872     0.030605
enh67155     3   61071700   61072700      4       2  150064       2.0486     0.020251
enh67158     3   61157900   61158900      4       2  150064       2.3849    0.0085426
enh67159     3   61177600   61178600      4       2  150064       1.9552     0.025278
enh67164     3   61235700   61236700      2       1  150064       2.7964    0.0025835
enh67165     3   61237600   61238600      4       2  150064       1.7454     0.040454
enh67208     3   61826700   61827700      2       1  150064        1.969     0.024476
enh67209     3   61833400   61834400      3       1  150064       2.2755     0.011438
enh67220     3   61902400   61903400      1       1  150064       1.8039      0.03562
enh67232     3   61975800   61976800      2       1  150064       1.9969     0.022921
enh67236     3   62111000   62112000      3       2  150064       1.8737     0.030483
enh67256     3   62696000   62697000     10       4  150064       2.9986    0.0013563
enh67267     3   63213300   63214300      4       2  150064       2.9671    0.0015033
enh67282     3   63856000   63857000      2       1  150064       2.5461    0.0054469
enh67286     3   63880700   63881700      2       1  150064       3.4688   0.00026138
enh67287     3   63895800   63896800      4       2  150064       2.3692    0.0089141
enh67290     3   63919200   63920200      1       1  150064       2.6535     0.003983
enh67293     3   63940400   63941400      2       1  150064        3.147   0.00082469
enh67295     3   63949800   63950800      4       2  150064       2.9428    0.0016261
enh67301     3   63985300   63986300      2       1  150064       4.3529   6.7188e-06
enh67302     3   64007000   64008000      3       2  150064       2.3156     0.010291
enh67304     3   64023600   64024600      1       1  150064       2.0302      0.02117
enh67305     3   64032300   64033300      2       1  150064       2.5564    0.0052886
enh67307     3   64039100   64040100      1       1  150064       1.6948      0.04506
enh67309     3   64057600   64058600      3       2  150064       1.8307     0.033573
enh67313     3   64079800   64080800      1       1  150064       1.8178      0.03455
enh67319     3   64136100   64137100      7       4  150064       3.6427   0.00013489
enh67320     3   64142500   64143500      2       1  150064       2.1274     0.016694
enh67321     3   64147700   64148700      4       2  150064       1.9557     0.025252
enh67322     3   64173600   64174600      4       1  150064       2.7712    0.0027929
enh67324     3   64200900   64201900      4       2  150064         3.23   0.00061896
enh67325     3   64206500   64207500      3       2  150064       2.6884    0.0035902
enh67327     3   64214400   64215400      3       2  150064       2.4717    0.0067244
enh67345     3   64403200   64404200      4       2  150064        2.592    0.0047704
enh67346     3   64417200   64418200      6       2  150064       1.8988     0.028795
enh67351     3   64445400   64446400      2       1  150064       1.9914     0.023216
enh67352     3   64468400   64469400      5       2  150064       2.4139    0.0078912
enh67376     3   64751700   64752700      4       2  150064       1.7814     0.037419
enh67442     3   65604400   65605400      5       2  150064       1.8674     0.030922
enh67469     3   65864200   65865200      3       1  150064       1.9522     0.025457
enh67470     3   65869100   65870100      8       2  150064       1.9126     0.027897
enh67558     3   66771100   66772100      3       2  150064       2.1128      0.01731
enh67571     3   66974600   66975600      6       2  150064       1.6944      0.04509
enh67580     3   67047400   67048400      2       1  150064       1.8736     0.030492
enh67587     3   67345900   67346900      9       4  150064        2.464    0.0068701
enh67590     3   67433200   67434200      5       2  150064       2.4336    0.0074743
enh67591     3   67482200   67483200      2       1  150064       2.1335     0.016441
enh67592     3   67506200   67507200      8       3  150064       2.6241    0.0043437
enh67593     3   67554000   67555000      4       2  150064       1.8474     0.032342
enh67599     3   67652700   67653700      3       1  150064       2.6431    0.0041071
enh67600     3   67664400   67665400      7       2  150064       2.6822    0.0036571
enh67601     3   67700300   67701300      3       2  150064       2.8317     0.002315
enh67602     3   67703200   67704200      5       1  150064       2.1378     0.016268
enh67605     3   67998200   67999200      3       1  150064       1.7786     0.037655
enh67637     3   69291300   69292300      1       1  150064       1.9781      0.02396
enh67638     3   69299200   69300200      1       1  150064       2.5413     0.005522
enh67645     3   69482300   69483300      3       1  150064       2.2339     0.012744
enh67650     3   69840200   69841200      2       1  150064       3.6867   0.00011358
enh67651     3   69869800   69870800      9       3  150064        3.826    6.511e-05
enh67658     3   70585000   70586000      2       1  150064       1.6632     0.048139
enh67666     3   70902800   70903800      1       1  150064       2.0777      0.01887
enh67669     3   71012500   71013500      2       1  150064       2.3281    0.0099531
enh67677     3   71099200   71100200      1       1  150064       1.9498       0.0256
enh67682     3   71117200   71118200      1       1  150064       1.8504      0.03213
enh67684     3   71122200   71123200      2       1  150064       1.6546     0.049006
enh67685     3   71128000   71129000      2       1  150064       1.9833     0.023669
enh67689     3   71159600   71160600      2       1  150064       2.2628     0.011823
enh67690     3   71163000   71164000      1       1  150064       3.0695     0.001072
enh67691     3   71166600   71167600      1       1  150064       3.1354    0.0008581
enh67692     3   71172200   71173200      4       2  150064       2.7826     0.002696
enh67696     3   71185700   71186700      3       1  150064       1.7062     0.043985
enh67707     3   71256600   71257600      6       3  150064       1.7165     0.043035
enh67709     3   71266600   71267600      2       1  150064       2.1646     0.015211
enh67711     3   71289000   71290000      5       1  150064       3.7249   9.7678e-05
enh67713     3   71295500   71296500      1       1  150064       2.4266     0.007621
enh67716     3   71322400   71323400      5       2  150064       4.3695   6.2278e-06
enh67717     3   71331900   71332900      4       2  150064       3.1513   0.00081269
enh67721     3   71358800   71359800      1       1  150064       3.3887    0.0003511
enh67731     3   71481100   71482100      4       2  150064       2.2854     0.011144
enh67734     3   71500500   71501500      2       1  150064       3.0911   0.00099702
enh67735     3   71502900   71503900      1       1  150064       4.6339    1.794e-06
enh67736     3   71505000   71506000      2       1  150064       2.8391    0.0022621
enh67737     3   71517600   71518600      2       1  150064       3.1919    0.0007068
enh67738     3   71530600   71531600      2       1  150064       3.8328   6.3359e-05
enh67739     3   71545700   71546700      5       1  150064       2.6258     0.004322
enh67741     3   71569200   71570200      1       1  150064       4.9277    4.161e-07
enh67742     3   71577900   71578900      1       1  150064       4.7976    8.028e-07
enh67744     3   71585900   71586900      3       2  150064       3.5472   0.00019469
enh67759     3   71778100   71779100      4       1  150064       2.4847    0.0064834
enh67760     3   71817400   71818400      2       1  150064       2.5839    0.0048844
enh67761     3   71828900   71829900      4       1  150064       1.8214     0.034276
enh67783     3   72323200   72324200      3       2  150064       1.9179     0.027564
enh67786     3   72347400   72348400      5       2  150064       2.2409     0.012516
enh67788     3   72378300   72379300      2       1  150064       2.3925    0.0083672
enh67793     3   72424600   72425600      1       1  150064       1.9315      0.02671
enh67812     3   72597800   72598800      2       1  150064       1.8494     0.032197
enh67814     3   72631200   72632200      3       2  150064       2.9279    0.0017061
enh67827     3   73006100   73007100      3       1  150064       2.0631      0.01955
enh67831     3   73093600   73094600      7       2  150064       1.9529     0.025415
enh67835     3   73427400   73428400      2       1  150064       2.5086    0.0060614
enh67843     3   73545600   73546600      3       2  150064        1.745     0.040489
enh67874     3   73999500   74000500      5       1  150064       2.6459     0.004074
enh67875     3   74003100   74004100      2       1  150064       2.2763     0.011415
enh67886     3   74880800   74881800      5       1  150064       2.1751     0.014811
enh67936     3   78386700   78387700      4       2  150064       3.1943   0.00070074
enh67937     3   78395100   78396100      4       2  150064       2.3447    0.0095225
enh67986     3   79530000   79531000      3       2  150064       2.0412     0.020616
enh67991     3   80238900   80239900      2       1  150064       1.6755     0.046921
enh68002     3   81673600   81674600      1       1  150064       1.9905      0.02327
enh68004     3   81743700   81744700      3       2  150064        1.797     0.036167
enh68006     3   81792300   81793300      4       2  150064       1.8977     0.028867
enh68008     3   81811500   81812500      5       2  150064       1.6726     0.047206
enh68015     3   81940100   81941100      2       1  150064       2.3027     0.010647
enh68016     3   81962700   81963700      3       1  150064       2.0738     0.019048
enh68018     3   82014000   82015000      3       2  150064       1.8103     0.035123
enh68019     3   82017200   82018200      3       2  150064       2.5747     0.005017
enh68025     3   82311300   82312300      1       1  150064        1.671      0.04736
enh68067     3   86153200   86154200      4       2  150064       1.9239     0.027181
enh68161     3   94025000   94026000      2       1  150064       1.9932     0.023122
enh68166     3   94755300   94756300      3       1  150064        3.425   0.00030745
enh68167     3   94839700   94840700      6       3  150064       1.8082      0.03529
enh68168     3   94843300   94844300      9       3  150064       2.0824     0.018655
enh68169     3   94853500   94854500      7       2  150064       2.5784    0.0049624
enh68172     3   95038500   95039500      3       2  150064       2.6985    0.0034824
enh68174     3   95075800   95076800      2       1  150064       1.6648     0.047978
enh68179     3   95646000   95647000      4       2  150064       1.6892     0.045587
enh68181     3   95819800   95820800      2       1  150064       2.0418     0.020587
enh68189     3   97466000   97467000      2       1  150064       2.1065     0.017581
enh68191     3   97484600   97485600      1       1  150064       2.5832     0.004895
enh68198     3   98047800   98048800      5       2  150064       1.9949     0.023028
enh68220     3   99203800   99204800      4       2  150064       2.0676     0.019337
enh68228     3   99419400   99420400      5       3  150064       1.8703     0.030722
enh68229     3   99435000   99436000      4       2  150064       2.1297     0.016598
enh68230     3   99440200   99441200      3       1  150064       2.6473    0.0040564
enh68231     3   99495300   99496300      4       2  150064       1.8677     0.030898
enh68289     3  100601100  100602100      4       2  150064       1.9239     0.027185
enh68292     3  100959700  100960700      2       1  150064        1.954      0.02535
enh68346     3  104732500  104733500      8       1  150064       2.2263     0.012999
enh68348     3  104875600  104876600      6       4  150064       2.5918    0.0047744
enh68349     3  105074100  105075100      4       2  150064        2.104     0.017688
enh68352     3  105088800  105089800      1       1  150064       2.4325     0.007497
enh68355     3  105189400  105190400      5       2  150064       2.3404    0.0096324
enh68364     3  105511100  105512100      3       2  150064       1.7735     0.038075
enh68367     3  105528000  105529000      2       1  150064       2.1377     0.016272
enh68368     3  105529700  105530700      1       1  150064       2.4344     0.007458
enh68369     3  105541900  105542900      1       1  150064       1.7223      0.04251
enh68371     3  105546600  105547600      5       3  150064       1.8907     0.029334
enh68375     3  105583800  105584800      4       2  150064       2.1044     0.017672
enh68381     3  105858400  105859400      2       1  150064       1.7411     0.040836
enh68383     3  105963900  105964900      2       1  150064       1.8874     0.029554
enh68386     3  106171400  106172400      4       2  150064       1.7742     0.038012
enh68421     3  107245500  107246500      1       1  150064       2.1432      0.01605
enh68423     3  107297300  107298300      2       1  150064       2.4149    0.0078701
enh68424     3  107312800  107313800      3       1  150064        2.294     0.010895
enh68431     3  107360200  107361200      1       1  150064       1.7391      0.04101
enh68432     3  107361800  107362800      5       2  150064       1.9043     0.028435
enh68435     3  107387000  107388000      1       1  150064       2.0333      0.02101
enh68439     3  107519000  107520000      1       1  150064       1.9056      0.02835
enh68456     3  107806700  107807700      4       2  150064       2.1767     0.014752
enh68459     3  107843200  107844200      3       2  150064       3.0751    0.0010521
enh68461     3  107894400  107895400     10       2  150064         3.35   0.00040404
enh68462     3  107900800  107901800      6       2  150064       3.2356   0.00060701
enh68463     3  107938300  107939300      3       1  150064       2.5331    0.0056531
enh68464     3  107941800  107942800      1       1  150064       3.2034     0.000679
enh68465     3  107942400  107943400      3       2  150064       1.9197     0.027449
enh68471     3  108107200  108108200      3       1  150064        1.748      0.04023
enh68474     3  108160200  108161200      2       1  150064       1.8967     0.028931
enh68558     3  111080900  111081900      4       1  150064       1.6769     0.046777
enh68586     3  111685900  111686900      2       1  150064        2.109     0.017473
enh68601     3  111771400  111772400      9       2  150064       2.1177       0.0171
enh68607     3  111846100  111847100      2       1  150064       1.9087     0.028152
enh68659     3  112775800  112776800      1       1  150064        2.017      0.02185
enh68685     3  112982700  112983700      2       1  150064       2.4228    0.0077004
enh68706     3  113467800  113468800      1       1  150064       2.2724      0.01153
enh68741     3  114170700  114171700      1       1  150064       4.4478    4.337e-06
enh68742     3  114173900  114174900      1       1  150064       3.2368    0.0006044
enh68747     3  114284600  114285600      1       1  150064       2.8465      0.00221
enh68750     3  114306400  114307400      3       2  150064       1.7561     0.039533
enh68754     3  114357500  114358500      1       1  150064       1.6717      0.04729
enh68755     3  114367700  114368700      3       1  150064       2.1597     0.015399
enh68756     3  114378300  114379300      5       3  150064       2.8274    0.0023466
enh68794     3  115104700  115105700      5       2  150064       2.4213    0.0077328
enh68795     3  115109300  115110300      7       1  150064       2.3909    0.0084046
enh68798     3  115137400  115138400      2       1  150064       3.1371   0.00085304
enh68799     3  115147200  115148200      5       3  150064       1.9852     0.023561
enh68817     3  115411400  115412400      1       1  150064       1.9811      0.02379
enh68851     3  115978600  115979600      1       1  150064       1.7307      0.04175
enh68853     3  115984700  115985700      5       2  150064       2.2064     0.013677
enh68868     3  116318400  116319400      4       2  150064       1.9549     0.025296
enh68871     3  116434900  116435900      4       2  150064       2.4641    0.0068685
enh68883     3  116581600  116582600     10       2  150064       1.6922     0.045308
enh68884     3  116583000  116584000      3       1  150064       1.7545     0.039676
enh68885     3  116589000  116590000      5       1  150064       1.8092     0.035211
enh68895     3  116778100  116779100      5       3  150064       1.6508     0.049388
enh68931     3  117507900  117508900      2       1  150064       2.6974    0.0034945
enh68932     3  117519900  117520900      2       1  150064       3.7025   0.00010673
enh68934     3  117591800  117592800      2       1  150064       2.3349    0.0097746
enh68935     3  117603600  117604600      3       2  150064       2.7086    0.0033781
enh68937     3  117611300  117612300      3       2  150064       2.7136    0.0033275
enh68938     3  117617700  117618700      6       3  150064       2.1196     0.017022
enh68939     3  117629500  117630500      7       3  150064       4.3439   7.0003e-06
enh68940     3  117639500  117640500      5       2  150064       4.3867   5.7545e-06
enh68941     3  117657600  117658600      1       1  150064       4.0317    2.769e-05
enh68942     3  117720100  117721100      2       1  150064       3.7836   7.7283e-05
enh68943     3  117807100  117808100      3       1  150064       2.0406     0.020644
enh68945     3  118197800  118198800      4       2  150064       1.8174      0.03458
enh68963     3  119064600  119065600      6       3  150064       1.9084     0.028172
enh68970     3  119186400  119187400      4       2  150064       1.6637     0.048088
enh68992     3  119741300  119742300      1       1  150064       1.8218      0.03424
enh69003     3  119946400  119947400      1       1  150064       2.4871      0.00644
enh69008     3  120069100  120070100      1       1  150064       1.7053      0.04407
enh69010     3  120137400  120138400      1       1  150064       1.8344       0.0333
enh69020     3  120179300  120180300      4       2  150064       2.1302     0.016576
enh69021     3  120188500  120189500      4       2  150064       1.6518     0.049284
enh69024     3  120219200  120220200      4       2  150064       1.7189     0.042813
enh69029     3  120287500  120288500      8       3  150064       2.2451     0.012381
enh69030     3  120355200  120356200      2       1  150064       1.8731     0.030525
enh69059     3  121717200  121718200      2       1  150064       2.1789     0.014668
enh69066     3  122103600  122104600      2       1  150064       1.8218     0.034241
enh69086     3  122369400  122370400      6       2  150064       2.4451    0.0072401
enh69091     3  122510900  122511900      5       3  150064       1.6935     0.045178
enh69093     3  122608700  122609700      2       1  150064       2.9809    0.0014368
enh69094     3  122612500  122613500      5       2  150064       2.9101    0.0018064
enh69098     3  122676700  122677700      3       2  150064       2.0562      0.01988
enh69110     3  122787600  122788600      5       2  150064       2.9058    0.0018317
enh69112     3  122793700  122794700      4       1  150064       2.6548    0.0039675
enh69116     3  122817800  122818800      1       1  150064       2.6791     0.003691
enh69117     3  122823800  122824800      5       2  150064       3.4661   0.00026406
enh69118     3  122828900  122829900      3       1  150064       3.4216   0.00031125
enh69140     3  123301000  123302000      4       2  150064       2.1388     0.016227
enh69142     3  123324300  123325300      5       2  150064        1.714     0.043265
enh69175     3  123835400  123836400      2       1  150064        1.985     0.023575
enh69176     3  123861000  123862000      4       2  150064       1.9818      0.02375
enh69181     3  123949000  123950000      2       1  150064       1.9753     0.024115
enh69182     3  123955300  123956300     14       2  150064       2.6662    0.0038354
enh69184     3  123968600  123969600      5       2  150064       2.5179     0.005903
enh69186     3  123979500  123980500      4       2  150064       3.9413   4.0516e-05
enh69188     3  123981700  123982700      3       2  150064       4.4017   5.3713e-06
enh69189     3  123985300  123986300      6       3  150064       4.1524   1.6453e-05
enh69192     3  124079800  124080800      2       1  150064       3.7009   0.00010744
enh69193     3  124082800  124083800      3       2  150064       3.3314   0.00043202
enh69194     3  124091600  124092600      5       2  150064       3.2465   0.00058414
enh69195     3  124108400  124109400      1       1  150064       2.4031     0.008128
enh69197     3  124120700  124121700      1       1  150064       2.4239     0.007677
enh69200     3  124231700  124232700      4       2  150064       2.1287      0.01664
enh69224     3  124577600  124578600      3       2  150064       2.4668    0.0068169
enh69225     3  124591900  124592900      6       2  150064       1.9827     0.023699
enh69226     3  124595000  124596000      4       2  150064       1.7681     0.038524
enh69227     3  124597300  124598300      2       1  150064       1.8847     0.029737
enh69229     3  124603200  124604200      6       1  150064       2.0389     0.020728
enh69232     3  124711200  124712200      5       2  150064       1.6994     0.044619
enh69234     3  124718500  124719500      2       1  150064       2.5264    0.0057621
enh69236     3  124724300  124725300      3       2  150064       2.0054     0.022459
enh69242     3  124770900  124771900      5       2  150064       2.4544    0.0070561
enh69250     3  124837800  124838800      1       1  150064       2.9796     0.001443
enh69253     3  124848300  124849300      8       4  150064       1.7713     0.038252
enh69262     3  124910600  124911600      3       2  150064       2.5382    0.0055714
enh69273     3  125315100  125316100      5       3  150064       1.9109     0.028007
enh69275     3  125322100  125323100      5       2  150064       1.7648       0.0388
enh69278     3  125369800  125370800      4       1  150064       1.8113     0.035048
enh69281     3  125732700  125733700      5       2  150064        2.026      0.02138
enh69322     3  126627500  126628500      2       1  150064       2.0806     0.018735
enh69327     3  126664500  126665500      5       2  150064       1.8814     0.029959
enh69359     3  127171000  127172000      9       4  150064       1.9724     0.024282
enh69361     3  127185800  127186800      4       2  150064       1.8835     0.029819
enh69375     3  127349400  127350400      2       1  150064       1.9376     0.026336
enh69392     3  127724500  127725500      3       1  150064       2.6514    0.0040077
enh69394     3  127769400  127770400      3       2  150064       1.7282     0.041973
enh69398     3  127817100  127818100      3       1  150064       2.5545    0.0053171
enh69399     3  127826600  127827600      1       1  150064       2.7008     0.003459
enh69405     3  127914200  127915200      3       1  150064       3.4563   0.00027381
enh69407     3  127945000  127946000      3       2  150064       3.2226   0.00063518
enh69422     3  128067400  128068400      2       1  150064       1.8786     0.030149
enh69424     3  128072800  128073800      3       1  150064       2.0288     0.021241
enh69427     3  128118600  128119600      2       1  150064       2.3849    0.0085414
enh69430     3  128278200  128279200      3       1  150064       1.6777     0.046702
enh69432     3  128291800  128292800      2       1  150064        1.969     0.024479
enh69478     3  128943700  128944700      1       1  150064       1.9143      0.02779
enh69479     3  128947500  128948500      2       1  150064       2.1499     0.015783
enh69481     3  128996000  128997000      2       1  150064       3.1611   0.00078597
enh69482     3  128999000  129000000      4       1  150064       3.2928   0.00049596
enh69483     3  129023800  129024800      1       1  150064       3.6939    0.0001104
enh69484     3  129032000  129033000      3       1  150064       3.1762   0.00074618
enh69487     3  129065700  129066700      5       2  150064       1.7074     0.043873
enh69498     3  129209100  129210100      3       1  150064       1.7024     0.044341
enh69501     3  129244900  129245900      4       2  150064       2.0613     0.019639
enh69512     3  129310000  129311000      5       3  150064       2.2154     0.013365
enh69515     3  129318800  129319800      2       1  150064       1.9711     0.024356
enh69518     3  129328700  129329700      4       1  150064        2.052     0.020086
enh69520     3  129340800  129341800      4       2  150064        2.376    0.0087503
enh69529     3  129403200  129404200      3       2  150064       1.9086     0.028155
enh69542     3  129511200  129512200      1       1  150064         1.87      0.03074
enh69579     3  131270900  131271900      6       2  150064       2.7307    0.0031597
enh69584     3  131342000  131343000      8       1  150064       2.0588     0.019754
enh69620     3  132502100  132503100      4       2  150064       2.2388     0.012584
enh69627     3  132930300  132931300      1       1  150064       3.1812    0.0007333
enh69629     3  133071300  133072300      4       2  150064       2.8426    0.0022376
enh69630     3  133081300  133082300      2       1  150064       1.8794     0.030092
enh69632     3  133093400  133094400      3       2  150064        2.346    0.0094879
enh69647     3  133540200  133541200      9       4  150064       2.1688     0.015048
enh69648     3  133606800  133607800      3       2  150064       2.0615     0.019629
enh69650     3  133660900  133661900      3       2  150064       2.2497     0.012235
enh69673     3  134069800  134070800      3       1  150064       1.8299     0.033635
enh69713     3  134976800  134977800      3       1  150064       1.8772     0.030246
enh69714     3  134978200  134979200      2       1  150064       2.1181     0.017082
enh69715     3  134978800  134979800      1       1  150064        2.187      0.01437
enh69720     3  135524900  135525900      1       1  150064       3.3013    0.0004812
enh69722     3  135682900  135683900      2       1  150064       3.2415   0.00059451
enh69723     3  135686700  135687700      2       1  150064       3.6211   0.00014665
enh69725     3  135692700  135693700      1       1  150064       3.8187    6.709e-05
enh69730     3  135889800  135890800      1       1  150064       2.2668       0.0117
enh69733     3  135916400  135917400      2       1  150064       2.8409    0.0022496
enh69735     3  135996100  135997100      2       1  150064       5.2197   8.9602e-08
enh69740     3  136350800  136351800      4       2  150064       3.4995    0.0002331
enh69741     3  136376800  136377800      1       1  150064       5.9056    1.757e-09
enh69746     3  136449600  136450600      2       1  150064       2.5073    0.0060829
enh69748     3  136455200  136456200      3       1  150064        2.456    0.0070252
enh69749     3  136467800  136468800      3       2  150064       3.8258    6.517e-05
enh69750     3  136472400  136473400      3       2  150064       3.2031   0.00067987
enh69751     3  136505400  136506400      2       1  150064        3.281   0.00051724
enh69752     3  136511400  136512400      3       1  150064       1.8063     0.035433
enh69753     3  136520800  136521800      3       2  150064       1.9048     0.028405
enh69754     3  136554900  136555900      2       1  150064        2.781    0.0027097
enh69755     3  136557700  136558700      2       1  150064       3.4104   0.00032429
enh69756     3  136578400  136579400      2       1  150064       2.9288    0.0017013
enh69757     3  136589200  136590200      2       1  150064       3.2489   0.00057917
enh69758     3  136612600  136613600      1       1  150064       3.0285     0.001229
enh69761     3  136625400  136626400      2       1  150064       2.5703    0.0050805
enh69765     3  136760400  136761400      4       2  150064       3.8598   5.6736e-05
enh69767     3  136784300  136785300      2       1  150064       2.2083     0.013611
enh69797     3  138056300  138057300      4       1  150064        1.818     0.034533
enh69800     3  138077700  138078700      4       1  150064       1.8077     0.035328
enh69818     3  138536900  138537900      1       1  150064       1.8135      0.03488
enh69821     3  138554400  138555400      1       1  150064       1.9341      0.02655
enh69823     3  138564400  138565400      2       1  150064       1.7239     0.042367
enh69824     3  138568200  138569200      2       1  150064       1.9324     0.026657
enh69855     3  139769100  139770100      2       1  150064       1.7388     0.041035
enh69867     3  140307200  140308200      4       2  150064       2.6495    0.0040308
enh69882     3  140794400  140795400      3       1  150064       1.9477     0.025724
enh69890     3  140823000  140824000      1       1  150064       3.5491    0.0001933
enh69901     3  140946600  140947600      1       1  150064       2.1643      0.01522
enh69918     3  141093900  141094900      5       2  150064       1.9089     0.028135
enh69976     3  142572200  142573200      1       1  150064       1.7397      0.04096
enh69981     3  142706100  142707100      3       2  150064       1.9128     0.027886
enh69982     3  142722000  142723000      3       2  150064       2.0135     0.022032
enh70000     3  142965800  142966800      4       2  150064       2.3482    0.0094333
enh70004     3  143148400  143149400      1       1  150064       3.1278    0.0008806
enh70014     3  143514000  143515000      2       1  150064       1.9553     0.025274
enh70034     3  144220000  144221000      3       2  150064        2.316      0.01028
enh70035     3  144220800  144221800      2       1  150064       2.7156    0.0033076
enh70051     3  145391200  145392200      1       1  150064         1.92      0.02743
enh70083     3  146498500  146499500      6       3  150064       1.8002     0.035916
enh70090     3  147016400  147017400      2       1  150064       1.8204     0.034351
enh70129     3  148537900  148538900      2       1  150064       2.6326    0.0042369
enh70146     3  148915400  148916400      5       3  150064       2.0921     0.018217
enh70149     3  148939500  148940500      4       2  150064       2.4525    0.0070927
enh70251     3  150067300  150068300      2       1  150064       2.0154     0.021934
enh70265     3  150238800  150239800      5       3  150064       1.7368      0.04121
enh70285     3  150688200  150689200      2       1  150064       2.7165    0.0032989
enh70347     3  152120800  152121800      1       1  150064       2.1297       0.0166
enh70352     3  152235000  152236000      2       1  150064       3.3334   0.00042901
enh70353     3  152313800  152314800      2       1  150064        1.938     0.026311
enh70357     3  152367700  152368700      6       2  150064       1.9116     0.027961
enh70361     3  152436400  152437400      1       1  150064        2.134      0.01642
enh70363     3  152497100  152498100      2       1  150064       1.8089      0.03523
enh70364     3  152551600  152552600      3       1  150064       2.8442    0.0022259
enh70398     3  153965400  153966400      1       1  150064       1.9216      0.02733
enh70400     3  154034400  154035400      1       1  150064       2.4845     0.006486
enh70410     3  155081700  155082700      5       3  150064       1.9014     0.028622
enh70418     3  155229700  155230700      5       2  150064        2.566    0.0051433
enh70439     3  155432000  155433000      3       2  150064       1.7073     0.043885
enh70441     3  155455400  155456400      1       1  150064        2.304      0.01061
enh70486     3  156394900  156395900      2       1  150064       1.8562      0.03171
enh70498     3  156793200  156794200      2       1  150064       1.6885     0.045661
enh70499     3  156797300  156798300      7       1  150064       1.6704     0.047416
enh70503     3  156807300  156808300      1       1  150064       1.9919      0.02319
enh70506     3  156833500  156834500      3       2  150064        2.147     0.015896
enh70562     3  159278300  159279300      1       1  150064       1.8333      0.03338
enh70575     3  159555300  159556300      1       1  150064       1.6551      0.04895
enh70579     3  159562400  159563400      3       1  150064       1.7571     0.039448
enh70580     3  159563600  159564600      1       1  150064       2.0262      0.02137
enh70612     3  160499000  160500000      4       2  150064       2.3481    0.0094359
enh70614     3  160526000  160527000      7       3  150064       2.0356     0.020897
enh70616     3  160540200  160541200      1       1  150064       1.6948      0.04506
enh70619     3  160594000  160595000      1       1  150064         2.06       0.0197
enh70621     3  160610500  160611500      3       2  150064       2.4333    0.0074816
enh70623     3  160618800  160619800      3       2  150064       1.7538     0.039733
enh70624     3  160637600  160638600      3       1  150064       1.6671     0.047748
enh70633     3  160902200  160903200      4       2  150064       2.8467    0.0022086
enh70636     3  160941100  160942100      1       1  150064       3.3399     0.000419
enh70637     3  161102800  161103800      6       3  150064       3.5696   0.00017877
enh70639     3  161133200  161134200      1       1  150064       2.3963      0.00828
enh70640     3  161133700  161134700      2       1  150064       2.0542      0.01998
enh70641     3  161138400  161139400      4       2  150064       2.2758     0.011428
enh70643     3  161144800  161145800      1       1  150064       2.8316     0.002316
enh70644     3  161171500  161172500      2       1  150064       2.2389     0.012581
enh70648     3  161274900  161275900      3       2  150064            2      0.02275
enh70650     3  161293900  161294900      2       1  150064       1.7007     0.044503
enh70651     3  161296700  161297700      2       1  150064       1.7068     0.043932
enh70654     3  161407800  161408800      1       1  150064       2.4593      0.00696
enh70655     3  161577400  161578400      1       1  150064       1.8771      0.03025
enh70656     3  161632800  161633800      4       2  150064       3.3391   0.00042029
enh70657     3  161657500  161658500      1       1  150064       3.5127    0.0002218
enh70658     3  161791400  161792400      7       3  150064       3.1134   0.00092488
enh70659     3  161827600  161828600      4       2  150064       4.3375    7.205e-06
enh70660     3  161828600  161829600      7       3  150064       3.8558    5.768e-05
enh70687     3  165907800  165908800      4       2  150064       2.5962    0.0047134
enh70688     3  165929200  165930200      1       1  150064        2.341     0.009615
enh70700     3  167004000  167005000      2       1  150064       2.5085    0.0060621
enh70708     3  167375200  167376200      1       1  150064        2.879     0.001995
enh70713     3  167454000  167455000      2       1  150064       3.9169   4.4849e-05
enh70714     3  167613200  167614200      2       1  150064       2.8432    0.0022332
enh70716     3  167659000  167660000      3       1  150064       2.1983     0.013965
enh70723     3  167805700  167806700      4       1  150064       2.3456    0.0094992
enh70724     3  167809700  167810700      3       1  150064       1.9128     0.027889
enh70725     3  167814400  167815400      2       1  150064       2.0918      0.01823
enh70726     3  167834600  167835600      2       1  150064       1.9143      0.02779
enh70730     3  167930300  167931300      2       1  150064       1.8065      0.03542
enh70741     3  168136000  168137000      1       1  150064       1.6561      0.04885
enh70758     3  168293800  168294800      3       2  150064       1.8197     0.034404
enh70761     3  168301200  168302200      6       2  150064       2.2338     0.012749
enh70779     3  168594100  168595100      6       3  150064       1.9252     0.027101
enh70782     3  168657300  168658300      1       1  150064       1.9872      0.02345
enh70787     3  168759400  168760400      3       1  150064       1.8583     0.031562
enh70788     3  168763500  168764500      5       2  150064       1.9309     0.026751
enh70790     3  168840000  168841000      3       1  150064       1.9038     0.028469
enh70794     3  168935700  168936700      4       2  150064       1.9936     0.023098
enh70808     3  169417100  169418100      2       1  150064       2.2414     0.012499
enh70809     3  169461900  169462900      1       1  150064       2.8847     0.001959
enh70810     3  169492800  169493800      1       1  150064       2.6313     0.004253
enh70819     3  170039000  170040000      1       1  150064       1.8439       0.0326
enh70836     3  170557500  170558500      3       2  150064       2.0561     0.019888
enh70838     3  170588400  170589400      2       1  150064       2.5201    0.0058659
enh70840     3  170715400  170716400      2       1  150064       3.7341   9.4182e-05
enh70857     3  170983800  170984800      1       1  150064       2.2536      0.01211
enh70865     3  171046200  171047200      1       1  150064       2.0855      0.01851
enh70885     3  171173500  171174500      4       1  150064       1.6995     0.044615
enh70898     3  171436500  171437500      3       1  150064        1.778     0.037701
enh70904     3  171509400  171510400      4       1  150064       1.9826     0.023706
enh70992     3  172426900  172427900      1       1  150064       2.6366     0.004187
enh70998     3  172571800  172572800      1       1  150064       1.6652      0.04794
enh71007     3  172855400  172856400      5       1  150064       1.6948     0.045055
enh71012     3  173071000  173072000      3       1  150064       1.6569     0.048771
enh71013     3  173117000  173118000      4       2  150064       2.4808    0.0065543
enh71016     3  173270900  173271900      4       2  150064       1.6888     0.045625
enh71028     3  173517200  173518200      2       1  150064       3.8847   5.1229e-05
enh71029     3  173534700  173535700      1       1  150064       4.3297    7.466e-06
enh71034     3  173637900  173638900      1       1  150064       1.7697      0.03839
enh71039     3  173655700  173656700      2       1  150064       1.8661     0.031013
enh71043     3  173812200  173813200      6       3  150064        1.982     0.023737
enh71045     3  173838200  173839200      3       1  150064       1.6798     0.046495
enh71053     3  174004200  174005200      1       1  150064       1.9197      0.02745
enh71058     3  174160000  174161000      1       1  150064       1.8057      0.03548
enh71059     3  174180300  174181300      1       1  150064       1.8518      0.03203
enh71061     3  174256800  174257800      6       3  150064       2.5203    0.0058635
enh71069     3  175107100  175108100      4       1  150064       1.8548     0.031811
enh71072     3  175219800  175220800      4       2  150064       2.5596    0.0052393
enh71089     3  176018100  176019100      2       1  150064       2.1973     0.013999
enh71104     3  176768800  176769800      3       1  150064       2.7462    0.0030147
enh71106     3  176791800  176792800      4       2  150064       2.5951    0.0047283
enh71107     3  176806800  176807800      4       2  150064       1.6843     0.046064
enh71110     3  176821800  176822800      5       2  150064       2.9531    0.0015729
enh71112     3  176827600  176828600      3       2  150064       2.9074    0.0018222
enh71116     3  176841900  176842900      2       1  150064       2.5751    0.0050104
enh71118     3  176851700  176852700      4       2  150064       2.1332     0.016454
enh71121     3  176868000  176869000      7       4  150064       2.4856    0.0064659
enh71142     3  177054500  177055500      2       1  150064        2.517    0.0059173
enh71143     3  177062700  177063700      3       2  150064       1.7049     0.044104
enh71170     3  177332500  177333500      3       2  150064       1.6937     0.045156
enh71171     3  177375500  177376500      4       2  150064        3.515    0.0002199
enh71189     3  177877000  177878000      4       2  150064       1.9701     0.024416
enh71193     3  177919700  177920700      5       2  150064       2.8924    0.0019118
enh71196     3  177962500  177963500      3       1  150064       2.5695    0.0050917
enh71200     3  178059400  178060400      4       2  150064       1.9085     0.028166
enh71247     3  179517300  179518300      1       1  150064       1.6547      0.04899
enh71253     3  180100400  180101400      3       2  150064        1.887     0.029577
enh71257     3  180412000  180413000      4       2  150064       1.9314     0.026714
enh71261     3  180522200  180523200      4       2  150064       1.8163     0.034665
enh71262     3  180522800  180523800      3       2  150064       1.7286     0.041936
enh71263     3  180629000  180630000      2       1  150064       5.4446   2.5956e-08
enh71264     3  180632900  180633900      1       1  150064       6.2898    1.589e-10
enh71267     3  180774300  180775300      5       2  150064       5.8406    2.601e-09
enh71271     3  180928400  180929400      1       1  150064       5.9466    1.369e-09
enh71273     3  181008500  181009500      2       1  150064       2.1839     0.014485
enh71274     3  181034800  181035800      1       1  150064        5.194    1.029e-07
enh71275     3  181045000  181046000      1       1  150064        3.289    0.0005027
enh71277     3  181101200  181102200      1       1  150064       4.5801    2.324e-06
enh71280     3  181136800  181137800      3       1  150064       2.9787    0.0014473
enh71281     3  181146200  181147200      2       1  150064       3.9943   3.2436e-05
enh71282     3  181174300  181175300      3       2  150064       2.7789    0.0027274
enh71283     3  181181600  181182600      2       1  150064        3.155   0.00080237
enh71284     3  181210800  181211800      1       1  150064       2.0585      0.01977
enh71289     3  181335700  181336700      1       1  150064       1.6608      0.04838
enh71292     3  181358800  181359800      1       1  150064          1.7      0.04457
enh71293     3  181405000  181406000      1       1  150064        2.334     0.009799
enh71295     3  181410000  181411000      2       1  150064       2.1458     0.015945
enh71307     3  181514900  181515900      2       1  150064       2.2542     0.012092
enh71322     3  181835400  181836400      1       1  150064       1.6489      0.04958
enh71338     3  181934800  181935800      2       1  150064       2.3238     0.010068
enh71342     3  181952900  181953900      2       1  150064       1.7983     0.036063
enh71345     3  181977300  181978300      2       1  150064       2.5655     0.005152
enh71350     3  182023500  182024500      4       1  150064        1.656     0.048863
enh71381     3  182695600  182696600      1       1  150064       1.8448      0.03253
enh71382     3  182698700  182699700      1       1  150064       1.6873      0.04577
enh71426     3  183543800  183544800      3       1  150064        1.871     0.030674
enh71427     3  183551100  183552100      4       2  150064       2.1088     0.017483
enh71431     3  183732700  183733700      1       1  150064       1.8079      0.03531
enh71477     3  184396000  184397000      2       1  150064       1.7178     0.042921
enh71493     3  184474000  184475000      5       2  150064       2.5502    0.0053834
enh71498     3  184508600  184509600      1       1  150064       2.1333      0.01645
enh71533     3  185419800  185420800      1       1  150064       1.8946      0.02907
enh71534     3  185426600  185427600      1       1  150064       2.6721     0.003769
enh71539     3  185445500  185446500      5       3  150064       2.0433     0.020511
enh71543     3  185456800  185457800      1       1  150064       2.3019      0.01067
enh71562     3  185514600  185515600      2       1  150064       2.4146    0.0078752
enh71570     3  185655800  185656800      1       1  150064       2.0847      0.01855
enh71572     3  185677500  185678500      4       2  150064       2.3319    0.0098521
enh71574     3  185763000  185764000      3       2  150064       1.7112     0.043524
enh71576     3  185775600  185776600      4       2  150064       2.2161     0.013341
enh71579     3  185801200  185802200      2       1  150064        3.238   0.00060188
enh71580     3  185810800  185811800      2       1  150064        2.027     0.021332
enh71581     3  185813700  185814700      2       1  150064       2.3921    0.0083766
enh71607     3  186508000  186509000      6       2  150064       2.2136     0.013427
enh71659     3  187855900  187856900      2       1  150064       1.7974     0.036137
enh71660     3  187869800  187870800      2       1  150064       1.7929     0.036493
enh71662     3  187875500  187876500      5       3  150064       1.8275     0.033815
enh71663     3  187886600  187887600      8       3  150064       4.3503   6.7963e-06
enh71664     3  187888600  187889600      3       1  150064       2.1511     0.015734
enh71665     3  187891800  187892800      3       2  150064       1.8607     0.031394
enh71669     3  187914100  187915100      4       2  150064       2.3358    0.0097514
enh71688     3  188079900  188080900      9       3  150064       1.6473      0.04975
enh71693     3  188150600  188151600      2       1  150064       1.7346     0.041407
enh71696     3  188225000  188226000      2       1  150064       1.7455     0.040453
enh71723     3  189712800  189713800      4       2  150064       1.8734     0.030509
enh71724     3  189718500  189719500      6       3  150064       2.3531    0.0093076
enh71725     3  189728000  189729000      6       3  150064       2.4806    0.0065581
enh71727     3  189735200  189736200      5       2  150064       2.0192     0.021735
enh71746     3  189845200  189846200      2       1  150064       1.8426     0.032694
enh71764     3  190723100  190724100      2       1  150064       2.7822    0.0026998
enh71788     3  191344400  191345400      6       2  150064       2.6805    0.0036761
enh71796     3  191600700  191601700      1       1  150064         1.89      0.02938
enh71798     3  191618800  191619800      2       1  150064       2.6899    0.0035737
enh71808     3  191820100  191821100      6       3  150064       2.1305     0.016567
enh71809     3  191836400  191837400      3       2  150064       1.7602     0.039185
enh71810     3  191879700  191880700      2       1  150064       2.8873     0.001943
enh71820     3  192445300  192446300      4       1  150064        1.863     0.031234
enh71822     3  192467600  192468600      4       1  150064       1.7559     0.039553
enh71825     3  192550800  192551800      3       1  150064       1.7791      0.03761
enh71846     3  193106100  193107100      4       2  150064       1.7899     0.036737
enh71860     3  193506200  193507200      8       3  150064       1.9452     0.025873
enh71864     3  193537000  193538000      9       2  150064       1.8293      0.03368
enh71906     3  193807000  193808000      4       2  150064       2.4049    0.0080891
enh71907     3  193810500  193811500     11       3  150064       1.6543     0.049037
enh71953     3  194341600  194342600      4       2  150064         2.12     0.017004
enh71960     3  194461600  194462600      3       2  150064       1.8006     0.035882
enh72011     3  195292200  195293200      1       1  150064       1.8657      0.03104
enh72051     3  195923000  195924000      5       3  150064       2.0373     0.020812
enh72052     3  195929000  195930000      8       3  150064       2.9195    0.0017532
enh72054     3  195942600  195943600      2       1  150064       2.4074    0.0080336
enh72055     3  195945600  195946600      4       2  150064       3.0019    0.0013413
enh72056     3  195946500  195947500      3       2  150064       2.0706     0.019196
enh72059     3  196005900  196006900      5       1  150064       1.7428     0.040681
enh72060     3  196010200  196011200      1       1  150064       1.8952      0.02903
enh72062     3  196012200  196013200      2       1  150064       2.7924     0.002616
enh72063     3  196046800  196047800      5       2  150064       2.8801    0.0019877
enh72065     3  196160000  196161000      2       1  150064       3.1878   0.00071689
enh72089     3  196499100  196500100      2       1  150064       1.9046     0.028414
enh72093     3  196519700  196520700      2       1  150064       3.2558   0.00056539
enh72097     3  196670800  196671800      1       1  150064       2.0387      0.02074
enh72103     3  196894900  196895900      1       1  150064       1.9581      0.02511
enh72104     3  196901400  196902400      3       2  150064       1.8101     0.035137
enh72105     3  196910400  196911400      3       2  150064       1.8387     0.032981
enh72109     3  196939300  196940300      6       2  150064       1.6532     0.049149
enh72111     3  196952800  196953800      3       2  150064       1.7607      0.03914
enh72112     3  196964400  196965400      4       2  150064       2.0393      0.02071
enh72116     3  197022000  197023000      2       1  150064        2.091     0.018266
enh72117     3  197030700  197031700      4       2  150064       1.8909     0.029321
enh72130     3  197192800  197193800      4       2  150064       1.6776     0.046715
enh72133     3  197208900  197209900      5       2  150064       2.3803    0.0086483
enh72138     3  197247500  197248500      5       2  150064       1.9196     0.027454
enh72139     3  197268100  197269100      4       2  150064       1.8659     0.031024
enh72177     4     618100     619100      2       1  150064       1.8109     0.035078
enh72178     4     656400     657400      3       1  150064       2.1924     0.014177
enh72179     4     669900     670900      2       1  150064       1.8823     0.029897
enh72180     4     671400     672400      6       2  150064       1.7424     0.040719
enh72182     4     677200     678200      2       1  150064       1.8302     0.033612
enh72183     4     683200     684200      4       2  150064       1.8117     0.035013
enh72185     4     701800     702800      4       2  150064       2.6272    0.0043042
enh72186     4     719900     720900      3       1  150064       1.9845     0.023598
enh72207     4    1194200    1195200      3       2  150064       2.6088    0.0045435
enh72208     4    1201600    1202600      1       1  150064       2.8411     0.002248
enh72211     4    1238900    1239900      4       2  150064       2.9657    0.0015098
enh72218     4    1338400    1339400      5       2  150064       2.1289     0.016632
enh72220     4    1345300    1346300      6       3  150064       2.1873      0.01436
enh72251     4    1879000    1880000      1       1  150064       1.8009      0.03586
enh72254     4    1883400    1884400      2       1  150064       1.8136     0.034869
enh72276     4    2270300    2271300      4       1  150064       2.3663    0.0089837
enh72324     4    2860100    2861100      3       2  150064       2.2617     0.011859
enh72357     4    3343600    3344600      2       1  150064       2.3758    0.0087544
enh72394     4    4397500    4398500      2       1  150064       2.0708     0.019187
enh72396     4    4425400    4426400      4       2  150064        2.047     0.020327
enh72397     4    4428600    4429600     10       3  150064       2.3177     0.010233
enh72401     4    4464200    4465200      2       1  150064        3.152   0.00081067
enh72402     4    4465000    4466000      2       1  150064       3.1637    0.0007788
enh72404     4    4475000    4476000      5       2  150064       2.9182    0.0017604
enh72405     4    4482300    4483300      4       2  150064       2.5993    0.0046702
enh72406     4    4489900    4490900      2       1  150064       1.7919     0.036571
enh72407     4    4493800    4494800      4       2  150064        2.593    0.0047578
enh72413     4    4541300    4542300      5       2  150064       2.5781    0.0049674
enh72435     4    4793100    4794100      3       2  150064       2.2788     0.011341
enh72439     4    5167100    5168100      6       2  150064       1.9326      0.02664
enh72441     4    5219800    5220800      5       3  150064       2.9082    0.0018178
enh72450     4    5859600    5860600      3       1  150064       2.1303     0.016572
enh72480     4    6690700    6691700      1       1  150064       1.8193      0.03443
enh72515     4    6953200    6954200      2       1  150064       1.8657     0.031045
enh72531     4    7136500    7137500      8       3  150064       2.1365     0.016321
enh72548     4    7807300    7808300      3       2  150064       1.7585     0.039333
enh72606     4    8404200    8405200      8       4  150064       1.9625     0.024851
enh72608     4    8439300    8440300      2       1  150064       1.7125     0.043404
enh72609     4    8440200    8441200      4       2  150064       2.0085     0.022294
enh72610     4    8444800    8445800      1       1  150064       1.8267      0.03387
enh72613     4    8474100    8475100      4       2  150064       1.6975     0.044799
enh72637     4   10297900   10298900      7       3  150064       1.8022     0.035759
enh72638     4   10456500   10457500      1       1  150064       2.5717      0.00506
enh72648     4   10960100   10961100      3       1  150064       2.6073    0.0045635
enh72651     4   11000400   11001400      2       1  150064       2.9584    0.0015463
enh72655     4   11224500   11225500      3       1  150064       1.7104     0.043595
enh72742     4   15652600   15653600      1       1  150064       1.7645      0.03882
enh72750     4   15708500   15709500      3       2  150064       2.2168      0.01332
enh72774     4   16208000   16209000      7       3  150064       2.0632     0.019546
enh72782     4   16303800   16304800      2       1  150064       2.9918    0.0013869
enh72784     4   16581200   16582200      3       2  150064       1.8411       0.0328
enh72785     4   16592600   16593600      3       2  150064       1.7679      0.03854
enh72788     4   16599400   16600400      2       1  150064       2.1121     0.017339
enh72789     4   16609800   16610800      4       1  150064       2.5163    0.0059302
enh72791     4   16661000   16662000      1       1  150064       3.5281    0.0002093
enh72795     4   16733600   16734600      3       1  150064       2.0882     0.018388
enh72821     4   17135800   17136800      5       2  150064       1.9081     0.028189
enh72830     4   17577500   17578500      5       1  150064       2.1161      0.01717
enh72831     4   17580200   17581200      3       2  150064       1.7988     0.036028
enh72832     4   17585500   17586500      2       1  150064       2.1486     0.015834
enh72833     4   17618100   17619100      2       1  150064       2.3636    0.0090489
enh72834     4   17689100   17690100      3       2  150064       1.8127     0.034939
enh72835     4   17704000   17705000      1       1  150064       2.0458      0.02039
enh72843     4   18013600   18014600      1       1  150064       2.2473      0.01231
enh72846     4   18391900   18392900      4       2  150064       2.1368     0.016308
enh72849     4   18509800   18510800      3       1  150064       2.3071     0.010526
enh72852     4   18556800   18557800      2       1  150064       2.5101    0.0060354
enh72853     4   18558000   18559000      3       1  150064       2.2424     0.012468
enh72858     4   18860900   18861900      3       2  150064       3.0033    0.0013353
enh72860     4   18883700   18884700      4       2  150064       3.8475   5.9655e-05
enh72861     4   18937200   18938200      4       1  150064       3.0566    0.0011194
enh72865     4   19053100   19054100      1       1  150064       3.2979     0.000487
enh72867     4   19097000   19098000      2       1  150064       1.8613     0.031354
enh72868     4   19193000   19194000      6       3  150064       2.6964    0.0035043
enh72871     4   19320900   19321900      4       2  150064       2.3372    0.0097151
enh72873     4   19535500   19536500      1       1  150064       2.4284     0.007583
enh72876     4   19738600   19739600      3       2  150064        2.244     0.012418
enh72877     4   19740200   19741200      3       1  150064       2.4778    0.0066106
enh72878     4   19777700   19778700      2       1  150064       2.5172    0.0059151
enh72883     4   19946700   19947700      5       2  150064       2.4184    0.0077948
enh72903     4   20453900   20454900      1       1  150064       1.7517      0.03991
enh72910     4   20620200   20621200      2       1  150064       2.5003    0.0062051
enh72912     4   20626200   20627200      1       1  150064       3.2885    0.0005037
enh72916     4   20673600   20674600      4       2  150064       3.0667     0.001082
enh72918     4   20703100   20704100      4       2  150064       2.0104     0.022192
enh72932     4   22374600   22375600      4       2  150064       2.2686     0.011647
enh72951     4   22843900   22844900      1       1  150064       2.0047       0.0225
enh72957     4   23161700   23162700      1       1  150064       1.7106      0.04358
enh72964     4   23334700   23335700      1       1  150064       4.5357     2.87e-06
enh72965     4   23370700   23371700      1       1  150064        2.446     0.007223
enh72966     4   23373000   23374000      2       1  150064       3.4598   0.00027029
enh72968     4   23424400   23425400      2       1  150064       4.4969   3.4483e-06
enh72987     4   23887500   23888500      2       1  150064       1.7533     0.039775
enh73002     4   24257700   24258700      3       2  150064       2.2131     0.013447
enh73003     4   24263000   24264000      9       3  150064       1.9588     0.025067
enh73007     4   24322100   24323100      1       1  150064       1.7763      0.03784
enh73031     4   24806800   24807800      4       2  150064       2.2666     0.011706
enh73035     4   24879800   24880800      4       2  150064       2.4084    0.0080112
enh73036     4   24884800   24885800      7       2  150064       2.6869    0.0036062
enh73038     4   24926800   24927800      3       2  150064       2.8829    0.0019701
enh73041     4   25066700   25067700     10       4  150064       1.9988     0.022817
enh73065     4   25587000   25588000     10       2  150064       2.0272     0.021322
enh73066     4   25588800   25589800      7       2  150064       2.6548    0.0039682
enh73067     4   25591200   25592200      6       2  150064       3.1687   0.00076556
enh73076     4   25813000   25814000      2       1  150064       1.8406      0.03284
enh73081     4   25860700   25861700      2       1  150064       2.6848    0.0036285
enh73083     4   25892300   25893300      4       2  150064       2.1868      0.01438
enh73087     4   25952500   25953500      4       2  150064       2.0549     0.019943
enh73088     4   25955100   25956100     10       4  150064       3.0407    0.0011803
enh73101     4   26239500   26240500      4       2  150064       2.3838    0.0085668
enh73115     4   26392200   26393200      1       1  150064       1.9618      0.02489
enh73120     4   26532800   26533800      2       1  150064       1.7214     0.042585
enh73121     4   26586400   26587400      1       1  150064       3.4971    0.0002352
enh73125     4   26773500   26774500      1       1  150064       3.4081    0.0003271
enh73127     4   26804800   26805800      2       1  150064        3.133   0.00086519
enh73135     4   26905500   26906500      2       1  150064       1.7489     0.040153
enh73152     4   27128600   27129600      3       2  150064       1.8918     0.029258
enh73154     4   27143800   27144800      3       1  150064       2.3126     0.010372
enh73159     4   27362100   27363100      6       2  150064       1.7262     0.042159
enh73160     4   27466200   27467200      1       1  150064       2.4813     0.006545
enh73162     4   27504200   27505200      3       1  150064       2.3795    0.0086676
enh73171     4   28437400   28438400      2       1  150064       1.8162     0.034668
enh73173     4   28684300   28685300      1       1  150064       2.2597      0.01192
enh73184     4   30601800   30602800      6       2  150064       2.0524     0.020066
enh73186     4   30794600   30795600      2       1  150064       2.4293    0.0075633
enh73187     4   30823400   30824400      3       2  150064       3.1472   0.00082412
enh73188     4   30839000   30840000      5       2  150064       3.8977   4.8548e-05
enh73189     4   30848600   30849600      3       2  150064       2.9124    0.0017931
enh73191     4   30905800   30906800      2       1  150064        2.138     0.016259
enh73192     4   30913500   30914500      2       1  150064       1.7623     0.039012
enh73193     4   30917900   30918900      5       3  150064       1.6793      0.04655
enh73194     4   30931000   30932000      2       1  150064       2.1097     0.017442
enh73195     4   30952000   30953000      3       1  150064       2.4989    0.0062289
enh73203     4   31150400   31151400      5       2  150064       1.9784     0.023941
enh73207     4   31531700   31532700      1       1  150064       3.2365     0.000605
enh73221     4   33726300   33727300      2       1  150064       3.0101    0.0013057
enh73223     4   33999700   34000700      2       1  150064       2.0006     0.022719
enh73237     4   36028100   36029100      4       1  150064       1.9788      0.02392
enh73239     4   36089700   36090700      4       2  150064       1.8634     0.031206
enh73243     4   36226500   36227500      2       1  150064       1.8163      0.03466
enh73253     4   36641000   36642000      3       2  150064       1.8076     0.035333
enh73284     4   38006600   38007600      6       2  150064       1.7735     0.038076
enh73286     4   38030200   38031200      1       1  150064       1.9522      0.02546
enh73288     4   38052100   38053100      6       2  150064       1.7916     0.036598
enh73323     4   38607100   38608100      4       2  150064       1.8197     0.034404
enh73324     4   38612300   38613300      7       3  150064       2.3497    0.0093939
enh73325     4   38614400   38615400      2       1  150064       2.2093     0.013576
enh73335     4   38725200   38726200      3       2  150064       1.6803      0.04645
enh73365     4   39637500   39638500      2       1  150064       2.5878    0.0048293
enh73366     4   39641500   39642500      1       1  150064       2.5731      0.00504
enh73367     4   39642800   39643800      3       1  150064       2.3882    0.0084647
enh73372     4   39890300   39891300      1       1  150064       2.0245      0.02146
enh73383     4   40178000   40179000      1       1  150064       2.1956      0.01406
enh73456     4   41385600   41386600      3       2  150064       2.2629     0.011822
enh73493     4   42138200   42139200      1       1  150064       2.1017      0.01779
enh73508     4   42637900   42638900      1       1  150064       2.0873      0.01843
enh73520     4   45035700   45036700      2       1  150064       2.1594     0.015411
enh73521     4   45038600   45039600      1       1  150064       2.2623      0.01184
enh73559     4   48371500   48372500      4       2  150064       1.9472     0.025758
enh73560     4   48382300   48383300      1       1  150064       3.0226     0.001253
enh73563     4   48596200   48597200      2       1  150064        2.359    0.0091629
enh73566     4   48635600   48636600      1       1  150064       2.2209      0.01318
enh73569     4   48655800   48656800      1       1  150064       1.7022      0.04436
enh73574     4   48705300   48706300      1       1  150064       2.3536     0.009297
enh73579     4   48729200   48730200      3       2  150064        1.945     0.025887
enh73580     4   48748400   48749400      1       1  150064       2.4588      0.00697
enh73583     4   48777200   48778200      2       1  150064       2.0317     0.021093
enh73584     4   48778600   48779600      2       1  150064       1.9604     0.024973
enh73585     4   48783200   48784200      1       1  150064        2.482     0.006533
enh73587     4   48788700   48789700      1       1  150064       2.4901     0.006386
enh73667     4   55063300   55064300      5       2  150064       2.9432    0.0016241
enh73679     4   55541900   55542900      7       2  150064       2.2066      0.01367
enh73684     4   55851900   55852900      2       1  150064       1.7013     0.044443
enh73706     4   56265400   56266400      2       1  150064       1.7153     0.043149
enh73707     4   56275100   56276100      1       1  150064       1.6974      0.04481
enh73709     4   56343500   56344500      7       3  150064       2.0172     0.021836
enh73710     4   56344200   56345200      3       2  150064       1.7733     0.038091
enh73712     4   56365400   56366400      4       2  150064       1.6826     0.046223
enh73714     4   56406400   56407400      6       2  150064       1.7993     0.035988
enh73717     4   56419600   56420600      3       1  150064       1.7467     0.040344
enh73721     4   56534400   56535400      8       2  150064       2.0434     0.020507
enh73722     4   56541100   56542100      6       2  150064       2.0836       0.0186
enh73728     4   56732100   56733100      2       1  150064       1.8645     0.031126
enh73792     4   57964400   57965400      1       1  150064        1.673      0.04716
enh73814     4   58496500   58497500      5       3  150064       2.2726     0.011525
enh73819     4   59079200   59080200      1       1  150064       2.3016      0.01068
enh73820     4   59167200   59168200      1       1  150064       2.2439      0.01242
enh73823     4   60105500   60106500      5       3  150064       2.7924    0.0026162
enh73845     4   62163300   62164300      3       2  150064       2.3234     0.010078
enh73846     4   62198000   62199000      3       2  150064       3.3111    0.0004646
enh73848     4   62208200   62209200      3       2  150064       2.9957    0.0013692
enh73860     4   62385500   62386500      3       1  150064       1.8749     0.030404
enh73861     4   62386400   62387400      4       1  150064        2.237     0.012645
enh73863     4   62421200   62422200      6       2  150064       2.2532     0.012124
enh73865     4   62513700   62514700      3       1  150064       2.5074    0.0060804
enh73866     4   62518600   62519600      5       3  150064       2.1966     0.014024
enh73867     4   62524000   62525000      3       2  150064       1.9738     0.024203
enh73870     4   62575500   62576500      3       1  150064       3.1079   0.00094218
enh73873     4   62636900   62637900      2       1  150064       1.7458     0.040422
enh73897     4   63417200   63418200      6       2  150064        1.775     0.037951
enh73898     4   63805800   63806800      9       1  150064       2.2403     0.012534
enh73910     4   65489200   65490200      3       1  150064       1.7099     0.043642
enh73913     4   65602700   65603700      7       3  150064       2.1042     0.017681
enh73914     4   65636900   65637900      2       1  150064       1.8953     0.029024
enh73917     4   66124600   66125600      5       2  150064       2.3826    0.0085964
enh73918     4   66381200   66382200      7       3  150064       2.5787    0.0049593
enh73920     4   66424600   66425600      2       1  150064       1.7557     0.039568
enh73921     4   66454900   66455900      8       3  150064       2.4311    0.0075266
enh73922     4   66457700   66458700      1       1  150064        2.544     0.005479
enh73929     4   66826100   66827100      1       1  150064       2.0131      0.02205
enh73930     4   66879800   66880800      5       2  150064       1.8792     0.030106
enh73949     4   68564600   68565600      3       1  150064       2.7744    0.0027653
enh73950     4   68567600   68568600      4       2  150064       3.3077   0.00047037
enh73951     4   68578600   68579600      2       1  150064       2.5985    0.0046821
enh74027     4   72630800   72631800      2       1  150064       1.9952     0.023009
enh74042     4   73370800   73371800      4       2  150064       1.7317     0.041662
enh74045     4   73529100   73530100      6       2  150064        1.663     0.048158
enh74046     4   73840100   73841100      1       1  150064       2.2688      0.01164
enh74057     4   74241600   74242600      4       1  150064       1.7349     0.041382
enh74080     4   75370900   75371900      7       1  150064       2.2843     0.011178
enh74110     4   76932800   76933800      4       2  150064       2.0613     0.019638
enh74114     4   77007800   77008800      1       1  150064        1.962      0.02488
enh74120     4   77129300   77130300      4       2  150064       1.7954     0.036297
enh74122     4   77135800   77136800      2       1  150064       1.7965     0.036211
enh74127     4   77298300   77299300      2       1  150064       1.7072     0.043889
enh74128     4   77345300   77346300      3       2  150064       2.2535     0.012113
enh74129     4   77351400   77352400      2       1  150064       2.4122    0.0079277
enh74145     4   77456700   77457700     10       1  150064       1.8187     0.034478
enh74155     4   77528200   77529200      2       1  150064       1.8516     0.032039
enh74156     4   77531900   77532900      3       1  150064       2.2019     0.013836
enh74170     4   77645400   77646400      3       2  150064        1.884     0.029782
enh74171     4   77650800   77651800      2       1  150064       1.7852     0.037118
enh74221     4   78222100   78223100     12       2  150064       2.3173     0.010245
enh74222     4   78232000   78233000     10       2  150064       2.2824     0.011232
enh74245     4   79076500   79077500      3       2  150064       1.9805     0.023823
enh74250     4   79122100   79123100      1       1  150064       1.6628      0.04818
enh74287     4   80009500   80010500      2       1  150064       1.7585     0.039328
enh74290     4   80119900   80120900      1       1  150064       2.2949      0.01087
enh74295     4   80187200   80188200      2       1  150064       3.0334     0.001209
enh74296     4   80202800   80203800      4       2  150064       3.6875   0.00011322
enh74308     4   80990900   80991900      1       1  150064       1.7049      0.04411
enh74310     4   81256000   81257000      1       1  150064       2.4495     0.007152
enh74317     4   82433400   82434400      2       1  150064        1.778       0.0377
enh74318     4   82440100   82441100      6       2  150064       1.9785     0.023939
enh74319     4   82444600   82445600      9       3  150064       1.7894     0.036779
enh74328     4   82645900   82646900      3       2  150064       1.8738      0.03048
enh74332     4   83189000   83190000      3       1  150064        2.799    0.0025631
enh74334     4   83282500   83283500      1       1  150064       2.3965     0.008276
enh74336     4   83288700   83289700      2       1  150064       2.2999     0.010726
enh74358     4   83617900   83618900      3       2  150064       1.8427     0.032687
enh74368     4   83732800   83733800      1       1  150064         1.89      0.02938
enh74398     4   84469400   84470400      2       1  150064       2.1792     0.014659
enh74399     4   84510100   84511100      1       1  150064        1.938      0.02631
enh74400     4   84526000   84527000      4       2  150064       2.8868    0.0019461
enh74401     4   84539600   84540600      2       1  150064       2.2656     0.011738
enh74402     4   84579800   84580800     11       3  150064       1.6987      0.04469
enh74433     4   85581500   85582500      1       1  150064       1.9081      0.02819
enh74434     4   85582100   85583100      1       1  150064       1.9328      0.02663
enh74437     4   85777200   85778200      1       1  150064       1.9527      0.02543
enh74457     4   86289000   86290000      7       2  150064       2.4669    0.0068143
enh74475     4   86850000   86851000      2       1  150064       1.8225     0.034189
enh74482     4   86976800   86977800      1       1  150064       2.3425     0.009578
enh74483     4   87010700   87011700      2       1  150064       1.8291     0.033692
enh74484     4   87073400   87074400      3       2  150064        1.923     0.027241
enh74486     4   87123500   87124500      5       1  150064       2.3316    0.0098603
enh74489     4   87144600   87145600     10       2  150064       2.3383    0.0096851
enh74490     4   87154300   87155300      3       1  150064       2.1364     0.016322
enh74492     4   87186600   87187600      1       1  150064       1.7522      0.03987
enh74503     4   87282000   87283000      3       2  150064       1.8973     0.028897
enh74531     4   87812100   87813100      2       1  150064       2.7537    0.0029461
enh74533     4   87860200   87861200      1       1  150064       2.8133     0.002452
enh74539     4   87884200   87885200      2       1  150064       2.5695    0.0050921
enh74541     4   87889300   87890300      3       2  150064       2.1956      0.01406
enh74542     4   87891600   87892600      4       2  150064       2.7116    0.0033478
enh74551     4   87940000   87941000      2       1  150064       3.0004    0.0013482
enh74553     4   87946000   87947000      2       1  150064       2.0706     0.019196
enh74555     4   87950200   87951200      2       1  150064       2.1782     0.014696
enh74556     4   87952400   87953400      2       1  150064       1.9813     0.023781
enh74557     4   87954600   87955600      3       1  150064       2.4916    0.0063581
enh74559     4   87960800   87961800      2       1  150064       2.0051     0.022474
enh74560     4   87963700   87964700      2       1  150064       1.8671     0.030942
enh74561     4   87965100   87966100      5       3  150064       1.9334     0.026593
enh74563     4   87969300   87970300      2       1  150064       2.1279     0.016672
enh74564     4   87970000   87971000      3       2  150064       2.1982     0.013967
enh74565     4   87973500   87974500      4       2  150064       2.1946     0.014094
enh74566     4   87974400   87975400      1       1  150064       2.1993      0.01393
enh74567     4   87975400   87976400      8       4  150064       2.7267     0.003199
enh74570     4   87979700   87980700      3       1  150064       1.6901     0.045501
enh74647     4   89883100   89884100      4       1  150064       1.6842     0.046068
enh74665     4   90630000   90631000      5       1  150064       2.7467    0.0030097
enh74666     4   90674000   90675000      4       2  150064       1.6945     0.045087
enh74669     4   90759800   90760800      2       1  150064       1.7807     0.037478
enh74671     4   90819300   90820300      7       2  150064       1.7171     0.042985
enh74674     4   90873200   90874200      1       1  150064       2.5741     0.005025
enh74675     4   90878000   90879000      2       1  150064       1.8712     0.030659
enh74676     4   90919300   90920300      1       1  150064       2.9567     0.001555
enh74678     4   90928400   90929400      1       1  150064       2.7304     0.003163
enh74690     4   91825200   91826200      6       3  150064       1.6517     0.049299
enh74692     4   92127000   92128000      3       2  150064         2.38     0.008656
enh74695     4   92532500   92533500      4       2  150064       2.0142     0.021995
enh74697     4   92824600   92825600      2       1  150064       2.0281     0.021274
enh74705     4   93354800   93355800      3       2  150064        1.909      0.02813
enh74709     4   93378500   93379500      3       1  150064       1.8861     0.029642
enh74711     4   93384400   93385400      1       1  150064       1.9248      0.02713
enh74714     4   93425100   93426100      2       1  150064       1.7259     0.042184
enh74716     4   93427800   93428800      2       1  150064       2.0054     0.022459
enh74734     4   94868400   94869400      2       1  150064       1.7294     0.041867
enh74740     4   95131200   95132200      1       1  150064       1.8048      0.03555
enh74741     4   95227500   95228500      1       1  150064       1.7749      0.03796
enh74742     4   95254300   95255300      4       2  150064       2.0465     0.020355
enh74759     4   95726600   95727600      4       1  150064       3.1696   0.00076321
enh74761     4   95732000   95733000      5       2  150064         2.12     0.017001
enh74771     4   95861400   95862400      4       2  150064       2.3471    0.0094592
enh74772     4   95894000   95895000      7       1  150064       2.3033     0.010631
enh74795     4   96225700   96226700      2       1  150064       2.5885    0.0048202
enh74796     4   96238600   96239600      3       2  150064       1.7153     0.043146
enh74798     4   96279500   96280500      5       2  150064       2.4049    0.0080892
enh74805     4   96433200   96434200      1       1  150064       1.9433      0.02599
enh74821     4   97018100   97019100      1       1  150064       2.3836     0.008573
enh74823     4   97327600   97328600      1       1  150064       1.6809      0.04639
enh74824     4   97328600   97329600      1       1  150064       2.2319      0.01281
enh74830     4   97657300   97658300      4       1  150064       4.1127   1.9549e-05
enh74833     4   97914000   97915000      1       1  150064       1.8913      0.02929
enh74860     4   99419700   99420700      4       2  150064       1.8494     0.032199
enh74868     4   99465000   99466000      8       4  150064        1.982      0.02374
enh74869     4   99465800   99466800      4       2  150064         2.49    0.0063874
enh74872     4   99476700   99477700      6       3  150064         2.08     0.018762
enh74919     4  100767300  100768300      3       1  150064       1.6981     0.044747
enh74922     4  100815900  100816900      6       2  150064       1.7416     0.040791
enh74924     4  100943500  100944500      5       3  150064       2.6592    0.0039165
enh74930     4  101201800  101202800      2       1  150064       2.4379    0.0073868
enh74944     4  101948600  101949600      2       1  150064       1.7017     0.044406
enh74946     4  101953200  101954200      4       2  150064       2.1053     0.017634
enh74947     4  101961800  101962800      2       1  150064       2.0552     0.019931
enh74949     4  101987300  101988300      2       1  150064       1.8616     0.031332
enh74950     4  101992700  101993700      2       1  150064       2.4866    0.0064493
enh74951     4  102023800  102024800      1       1  150064         2.09      0.01831
enh74954     4  102069400  102070400      2       1  150064       1.8586     0.031539
enh74979     4  102871200  102872200      2       1  150064       2.5599    0.0052345
enh74981     4  102902600  102903600      1       1  150064       4.7338    1.102e-06
enh74982     4  103072400  103073400      5       3  150064        2.172     0.014927
enh74986     4  103217200  103218200      2       1  150064       1.8466     0.032403
enh75000     4  103605000  103606000      2       1  150064       2.1528     0.015666
enh75001     4  103655800  103656800      2       1  150064       2.1671     0.015114
enh75003     4  103678400  103679400      2       1  150064       2.3234     0.010078
enh75004     4  103680000  103681000      2       1  150064       3.0803    0.0010341
enh75005     4  103682600  103683600      2       1  150064       2.6844    0.0036333
enh75006     4  103731700  103732700      6       2  150064       4.0332   2.7515e-05
enh75008     4  103750600  103751600      2       1  150064       3.4804   0.00025034
enh75009     4  103752700  103753700      1       1  150064       3.8384    6.192e-05
enh75010     4  103766900  103767900      1       1  150064       3.7576    8.578e-05
enh75011     4  103787700  103788700      1       1  150064       3.8858      5.1e-05
enh75018     4  104119600  104120600      3       2  150064       1.9355     0.026467
enh75022     4  104295500  104296500      3       2  150064       2.3036     0.010623
enh75034     4  105340700  105341700      2       1  150064        1.726     0.042178
enh75036     4  105346600  105347600      3       1  150064        1.913     0.027876
enh75038     4  105391600  105392600      3       2  150064       2.0507     0.020147
enh75039     4  105396600  105397600      2       1  150064       2.8538    0.0021601
enh75040     4  105409100  105410100      4       2  150064       2.5523    0.0053505
enh75041     4  105414100  105415100      1       1  150064       3.5843     0.000169
enh75043     4  105421900  105422900      1       1  150064       2.7957     0.002589
enh75044     4  105453000  105454000      1       1  150064       3.5068    0.0002268
enh75045     4  105512900  105513900      2       1  150064       1.8278     0.033792
enh75053     4  106082800  106083800      1       1  150064       2.1284      0.01665
enh75054     4  106101900  106102900      1       1  150064       2.2268      0.01298
enh75065     4  106628000  106629000      1       1  150064        2.009      0.02227
enh75066     4  106631000  106632000      3       1  150064        1.696     0.044939
enh75067     4  106631400  106632400      1       1  150064       2.0505      0.02016
enh75069     4  106766400  106767400      3       1  150064       1.9752     0.024124
enh75105     4  108827500  108828500      1       1  150064        1.868      0.03088
enh75112     4  109031600  109032600      2       1  150064       2.0822     0.018663
enh75118     4  109076000  109077000      1       1  150064       1.8854      0.02969
enh75119     4  109081700  109082700      1       1  150064       3.0304     0.001221
enh75127     4  109254700  109255700      2       1  150064       1.8419     0.032746
enh75157     4  110603600  110604600      1       1  150064       1.7095      0.04368
enh75164     4  110833200  110834200      1       1  150064       3.3573    0.0003935
enh75166     4  110836800  110837800      6       3  150064       2.1822     0.014549
enh75167     4  110841900  110842900      4       2  150064       2.4228    0.0076999
enh75169     4  110893600  110894600      2       1  150064       2.4073    0.0080345
enh75170     4  110900800  110901800      2       1  150064       2.3197     0.010178
enh75172     4  110941200  110942200      4       1  150064       2.3908     0.008406
enh75185     4  111120500  111121500      1       1  150064       1.6484      0.04964
enh75260     4  113998500  113999500      3       2  150064       1.9817     0.023755
enh75262     4  114037300  114038300      3       2  150064       3.3631   0.00038538
enh75263     4  114052000  114053000      3       2  150064       3.3118   0.00046345
enh75266     4  114067300  114068300      4       2  150064       1.6743     0.047036
enh75267     4  114069400  114070400      5       2  150064       3.1396   0.00084579
enh75276     4  114355000  114356000      3       1  150064       2.1285     0.016647
enh75277     4  114357000  114358000      3       2  150064       1.8809      0.02999
enh75293     4  114622200  114623200      1       1  150064       1.8867       0.0296
enh75304     4  115055400  115056400      2       1  150064       1.8689     0.030822
enh75305     4  115132200  115133200      5       3  150064       2.7722     0.002784
enh75310     4  115648300  115649300      7       2  150064       2.2103     0.013541
enh75322     4  116246900  116247900      3       2  150064       2.0458     0.020389
enh75330     4  117900900  117901900      3       1  150064       2.8164    0.0024286
enh75333     4  118006800  118007800      6       2  150064       2.1713     0.014955
enh75334     4  118055400  118056400      5       2  150064       3.3982   0.00033909
enh75337     4  118735500  118736500      2       1  150064       3.4935   0.00023838
enh75339     4  118794800  118795800      2       1  150064       3.8621   5.6206e-05
enh75340     4  118813200  118814200      2       1  150064       2.1829     0.014523
enh75341     4  118821500  118822500      3       1  150064       3.4241   0.00030839
enh75342     4  118862400  118863400      3       1  150064       3.5973    0.0001608
enh75348     4  119256200  119257200      2       1  150064       1.8877     0.029536
enh75372     4  120037800  120038800      1       1  150064       1.8834      0.02982
enh75397     4  120973900  120974900      4       2  150064        1.946     0.025825
enh75405     4  121184100  121185100      5       2  150064       2.3104     0.010434
enh75415     4  121635600  121636600      2       1  150064       2.3604    0.0091278
enh75416     4  121643700  121644700      5       3  150064       2.3011     0.010692
enh75437     4  122199400  122200400      1       1  150064       2.5779      0.00497
enh75439     4  122259700  122260700      4       2  150064       1.6969     0.044857
enh75452     4  122669700  122670700      5       2  150064       1.6875     0.045753
enh75459     4  123021300  123022300      2       1  150064       2.4466    0.0072114
enh75461     4  123145400  123146400      2       1  150064       1.9646     0.024732
enh75462     4  123379500  123380500      2       1  150064       1.7955     0.036284
enh75465     4  123652400  123653400      1       1  150064       1.7892      0.03679
enh75485     4  124048800  124049800      1       1  150064       1.9662      0.02464
enh75486     4  124079100  124080100      6       2  150064       1.7737      0.03806
enh75532     4  124777500  124778500      1       1  150064       1.6813      0.04635
enh75565     4  125731400  125732400      2       1  150064       1.7123     0.043425
enh75585     4  126271100  126272100      3       2  150064       2.5243    0.0057971
enh75587     4  126278700  126279700      2       1  150064       2.3747    0.0087806
enh75590     4  126422500  126423500      6       3  150064       1.9233     0.027222
enh75607     4  127454300  127455300      3       1  150064       2.1421     0.016093
enh75629     4  128620100  128621100      2       1  150064       2.1117     0.017356
enh75640     4  129149500  129150500      2       1  150064       1.8349     0.033259
enh75641     4  129205200  129206200      1       1  150064       1.7304      0.04178
enh75642     4  129210200  129211200      1       1  150064       1.9004      0.02869
enh75644     4  129242700  129243700      2       1  150064       3.2216    0.0006374
enh75645     4  129243600  129244600      2       1  150064        1.865     0.031091
enh75650     4  129307300  129308300      5       3  150064       2.6322    0.0042423
enh75656     4  129441800  129442800      5       2  150064       1.8219     0.034239
enh75658     4  129449800  129450800      5       2  150064       1.7111     0.043528
enh75672     4  129610500  129611500      4       2  150064       2.7961    0.0025863
enh75675     4  129679000  129680000      1       1  150064       1.9123      0.02792
enh75698     4  130386200  130387200      4       2  150064       1.8915     0.029282
enh75701     4  130946700  130947700      1       1  150064       2.3936     0.008341
enh75704     4  130966200  130967200      6       2  150064       1.9027     0.028542
enh75706     4  131013400  131014400      3       1  150064         1.99     0.023294
enh75718     4  131643400  131644400      2       1  150064       2.8177    0.0024182
enh75719     4  131688000  131689000      4       2  150064       1.9668     0.024605
enh75720     4  131694000  131695000      3       1  150064       1.9969     0.022916
enh75726     4  133413200  133414200      2       1  150064       1.9359     0.026441
enh75748     4  134720700  134721700      1       1  150064        2.509     0.006053
enh75754     4  135439400  135440400      3       2  150064       1.7827      0.03732
enh75755     4  135473200  135474200      4       2  150064       1.9496     0.025611
enh75758     4  135832700  135833700      3       1  150064       1.7167     0.043015
enh75766     4  136760100  136761100      2       1  150064       2.3242     0.010058
enh75776     4  137688800  137689800      5       3  150064       3.0735    0.0010577
enh75788     4  138313300  138314300      5       2  150064       1.7988     0.036024
enh75799     4  138479600  138480600      6       2  150064       2.0102     0.022204
enh75801     4  138519000  138520000      6       3  150064        1.822     0.034231
enh75832     4  139327600  139328600      2       1  150064       2.6741     0.003746
enh75834     4  139408500  139409500      6       2  150064       1.6598     0.048475
enh75853     4  139938200  139939200      3       2  150064       2.7232     0.003233
enh75854     4  139940700  139941700      1       1  150064       3.2762    0.0005261
enh75857     4  139949100  139950100      1       1  150064       2.7598     0.002892
enh75861     4  140002500  140003500      1       1  150064       2.6525     0.003995
enh75862     4  140006400  140007400      1       1  150064       1.7745      0.03799
enh75864     4  140065500  140066500      4       2  150064       2.3645    0.0090284
enh75865     4  140074900  140075900      2       1  150064       2.7649    0.0028469
enh75869     4  140092900  140093900      3       1  150064       2.3914    0.0083927
enh75871     4  140095100  140096100      5       2  150064       2.3089     0.010475
enh75873     4  140128400  140129400      3       1  150064       2.2708     0.011579
enh75875     4  140162400  140163400      1       1  150064       2.9398     0.001642
enh75877     4  140187900  140188900      2       1  150064       1.8131     0.034907
enh75889     4  140456600  140457600      3       2  150064       1.8982     0.028832
enh75890     4  140471800  140472800      1       1  150064       2.9567     0.001555
enh75893     4  140481400  140482400      2       1  150064       1.7002     0.044543
enh75899     4  140610000  140611000      1       1  150064       2.1735      0.01487
enh75938     4  140888200  140889200      4       1  150064       1.6666     0.047795
enh75945     4  140958100  140959100      3       2  150064       1.8123     0.034971
enh75956     4  141018000  141019000      2       1  150064       1.9869     0.023466
enh75957     4  141020100  141021100      3       2  150064       1.9833     0.023669
enh75998     4  141760700  141761700      3       1  150064       1.6972     0.044829
enh75999     4  141775000  141776000      1       1  150064       2.0829      0.01863
enh76003     4  141942600  141943600      1       1  150064        1.953      0.02541
enh76012     4  142143200  142144200      2       1  150064       2.3606    0.0091234
enh76019     4  143076200  143077200      6       2  150064       1.7897     0.036754
enh76020     4  143097400  143098400      1       1  150064       2.3544     0.009277
enh76021     4  143115900  143116900      7       2  150064       1.7325     0.041596
enh76022     4  143190800  143191800      3       1  150064       1.9602     0.024987
enh76036     4  143488500  143489500      5       2  150064       1.8217     0.034249
enh76037     4  143673100  143674100      5       3  150064       1.7903     0.036706
enh76038     4  143736800  143737800      6       3  150064       1.8515      0.03205
enh76042     4  143873800  143874800      3       1  150064       2.8473    0.0022045
enh76043     4  143882600  143883600      1       1  150064       2.9359     0.001663
enh76044     4  143905600  143906600      3       1  150064       2.5166    0.0059242
enh76053     4  144280000  144281000      2       1  150064        2.196     0.014047
enh76054     4  144282600  144283600      1       1  150064       1.9397      0.02621
enh76055     4  144285200  144286200      4       2  150064       2.0195     0.021717
enh76056     4  144297800  144298800      5       2  150064       1.7068     0.043927
enh76064     4  144634900  144635900      1       1  150064        2.656     0.003954
enh76142     4  146819800  146820800      2       1  150064       1.6754     0.046931
enh76169     4  147765600  147766600      2       1  150064       2.0554     0.019919
enh76174     4  147981300  147982300      2       1  150064       2.2347      0.01272
enh76196     4  149124200  149125200      2       1  150064       1.8733     0.030515
enh76200     4  150084100  150085100      3       2  150064       1.9397     0.026205
enh76223     4  151138000  151139000      3       2  150064       1.6566       0.0488
enh76224     4  151145600  151146600      1       1  150064        1.985      0.02357
enh76226     4  151156800  151157800      4       1  150064       1.6466     0.049817
enh76227     4  151165500  151166500      4       2  150064       2.2945     0.010882
enh76228     4  151170000  151171000      1       1  150064       2.8317     0.002315
enh76262     4  152405500  152406500      1       1  150064       2.1248       0.0168
enh76283     4  153039800  153040800      1       1  150064        1.659      0.04856
enh76357     4  154159400  154160400      8       2  150064       1.9547      0.02531
enh76399     4  154550300  154551300      8       3  150064       1.7222     0.042513
enh76403     4  154685500  154686500      3       1  150064       1.7708     0.038301
enh76405     4  154705600  154706600      3       2  150064       2.8311    0.0023197
enh76407     4  154733800  154734800      6       1  150064       2.9122    0.0017946
enh76408     4  154755400  154756400      7       2  150064        3.152   0.00081069
enh76414     4  154951100  154952100      9       2  150064       1.9419     0.026074
enh76421     4  155433200  155434200      4       2  150064       2.1149     0.017219
enh76434     4  156240000  156241000      2       1  150064       2.7931      0.00261
enh76435     4  156296000  156297000      4       2  150064       1.8192     0.034444
enh76443     4  156940000  156941000      6       3  150064       1.9808     0.023807
enh76452     4  157219200  157220200      4       2  150064       2.0995     0.017885
enh76454     4  157294700  157295700      5       2  150064       1.8144     0.034811
enh76458     4  157489200  157490200      6       3  150064       2.3838    0.0085684
enh76459     4  157518500  157519500      4       2  150064       2.0313     0.021112
enh76460     4  157519400  157520400      3       2  150064        2.496    0.0062793
enh76511     4  159688200  159689200      1       1  150064       2.2991      0.01075
enh76512     4  159691700  159692700      1       1  150064       1.9175      0.02759
enh76513     4  159693000  159694000      2       1  150064       1.6637     0.048088
enh76516     4  159697000  159698000     11       3  150064       1.8101      0.03514
enh76517     4  159698700  159699700      3       1  150064       1.7565     0.039505
enh76518     4  159699600  159700600      3       1  150064        1.769     0.038449
enh76519     4  159703800  159704800      2       1  150064       1.6506     0.049411
enh76520     4  159707200  159708200      3       1  150064       1.9704     0.024398
enh76529     4  159766100  159767100      1       1  150064        2.155      0.01558
enh76534     4  159823500  159824500      2       1  150064       1.8648     0.031107
enh76536     4  159835200  159836200      4       1  150064       1.9963     0.022953
enh76559     4  160037600  160038600      1       1  150064       1.7265      0.04213
enh76597     4  160460800  160461800      2       1  150064        2.235     0.012707
enh76599     4  160514900  160515900      7       3  150064       1.7385     0.041064
enh76603     4  160626100  160627100      3       2  150064       1.9054     0.028363
enh76605     4  160871300  160872300      3       1  150064        2.873    0.0020329
enh76607     4  160898200  160899200      4       2  150064       2.5818    0.0049144
enh76610     4  161513900  161514900      3       2  150064        2.432     0.007508
enh76665     4  166215500  166216500      2       1  150064       2.2098     0.013559
enh76673     4  166338900  166339900     10       1  150064       1.6683     0.047624
enh76712     4  169551000  169552000      1       1  150064       2.0976      0.01797
enh76756     4  169991200  169992200      3       2  150064       1.9231     0.027235
enh76761     4  170068200  170069200      3       2  150064       3.0347    0.0012041
enh76763     4  170086000  170087000      2       1  150064       2.2185     0.013259
enh76773     4  170165200  170166200      1       1  150064       2.3403     0.009635
enh76780     4  170192800  170193800      1       1  150064       2.3178      0.01023
enh76782     4  170236900  170237900      3       1  150064       4.5405   2.8066e-06
enh76783     4  170266200  170267200      4       2  150064       3.8522    5.854e-05
enh76784     4  170325700  170326700      2       1  150064       4.1424   1.7181e-05
enh76785     4  170331700  170332700      5       2  150064       4.4231   4.8648e-06
enh76786     4  170406700  170407700      3       1  150064       1.9236     0.027205
enh76789     4  170540000  170541000      3       2  150064       4.9788   3.1997e-07
enh76793     4  170840400  170841400     10       2  150064       2.8461    0.0022132
enh76794     4  170855600  170856600      2       1  150064       2.9279    0.0017063
enh76795     4  170877400  170878400      2       1  150064       2.4203    0.0077541
enh76796     4  170879100  170880100      3       1  150064       1.9881     0.023403
enh76804     4  171603100  171604100      5       1  150064       1.8803     0.030032
enh76816     4  173525700  173526700      2       1  150064       2.7543     0.002941
enh76817     4  173549200  173550200      7       3  150064        1.871      0.03067
enh76828     4  173822000  173823000      2       1  150064       2.1738      0.01486
enh76839     4  174042000  174043000      3       2  150064       1.6765     0.046823
enh76860     4  174185400  174186400      4       2  150064       1.7445     0.040533
enh76895     4  176712100  176713100      3       2  150064       2.1054     0.017627
enh76903     4  176893400  176894400      2       1  150064       3.0596    0.0011083
enh76904     4  176904600  176905600      2       1  150064       1.6949     0.045044
enh76906     4  176917300  176918300      5       2  150064       2.7002    0.0034653
enh76907     4  176920100  176921100      2       1  150064       2.0298     0.021191
enh76909     4  176988100  176989100      4       1  150064       1.6664     0.047816
enh76928     4  177595600  177596600      2       1  150064       1.9601      0.02499
enh76940     4  178361400  178362400      4       2  150064       1.8573     0.031637
enh76946     4  178828600  178829600      4       2  150064       1.9486      0.02567
enh76947     4  179075400  179076400      5       3  150064       2.4058     0.008069
enh76975     4  181586800  181587800      2       1  150064       2.5235    0.0058101
enh76988     4  182093800  182094800      2       1  150064       1.8279     0.033779
enh76991     4  182123300  182124300      6       3  150064       1.7497     0.040081
enh77018     4  182742100  182743100      4       2  150064       2.1105     0.017406
enh77019     4  182743700  182744700      3       2  150064       2.0104     0.022195
enh77023     4  182977400  182978400      1       1  150064       1.6812      0.04636
enh77066     4  183486600  183487600      1       1  150064        2.015      0.02195
enh77068     4  183496600  183497600      2       1  150064       2.0536     0.020007
enh77073     4  183540200  183541200      7       1  150064       1.9977     0.022877
enh77075     4  183582900  183583900      3       2  150064       1.9302     0.026792
enh77077     4  183601700  183602700      4       2  150064        3.783   7.7474e-05
enh77080     4  183636700  183637700      6       3  150064       4.2534   1.0527e-05
enh77081     4  183673100  183674100      4       2  150064       1.6491     0.049562
enh77090     4  183748200  183749200      3       2  150064       2.3469    0.0094641
enh77099     4  183890200  183891200      6       2  150064       2.1975     0.013994
enh77108     4  184040700  184041700      2       1  150064       2.3842    0.0085592
enh77109     4  184060100  184061100      4       2  150064       1.9393     0.026235
enh77111     4  184065600  184066600      5       1  150064       2.2933     0.010916
enh77146     4  184492200  184493200      8       2  150064       2.2386      0.01259
enh77168     4  185185000  185186000      6       2  150064       2.8168    0.0024251
enh77179     4  185276000  185277000      4       2  150064       1.7955     0.036283
enh77182     4  185310800  185311800      8       4  150064       1.7397     0.040959
enh77183     4  185313600  185314600      4       2  150064       2.2487     0.012265
enh77186     4  185338500  185339500      6       3  150064       1.9499     0.025594
enh77204     4  185391400  185392400      5       2  150064       1.9227     0.027261
enh77205     4  185392100  185393100      4       1  150064        2.034     0.020978
enh77217     4  185571900  185572900      4       1  150064        1.718     0.042896
enh77220     4  185652300  185653300      6       2  150064       1.9015     0.028621
enh77221     4  185655800  185656800      3       2  150064       1.9207     0.027383
enh77222     4  185668300  185669300      3       1  150064       1.9627     0.024843
enh77248     4  186226900  186227900      1       1  150064       2.4069     0.008044
enh77281     4  186729300  186730300      6       3  150064       1.6601     0.048449
enh77282     4  186730500  186731500      5       3  150064       1.6901       0.0455
enh77292     4  186854000  186855000      5       2  150064       2.6143      0.00447
enh77298     4  186989600  186990600      1       1  150064       1.9883      0.02339
enh77299     4  187000200  187001200      9       3  150064       2.4898    0.0063899
enh77300     4  187001900  187002900      2       1  150064       1.8323     0.033456
enh77302     4  187029000  187030000      7       3  150064       1.8494       0.0322
enh77314     4  187555600  187556600      2       1  150064       1.6568     0.048781
enh77325     4  187623600  187624600      2       1  150064       2.2543     0.012087
enh77333     4  187709700  187710700      3       1  150064       1.9109     0.028008
enh77337     4  187765900  187766900      7       3  150064       1.6989     0.044666
enh77341     4  187852800  187853800      1       1  150064        1.698      0.04475
enh77354     4  188049800  188050800      6       1  150064       1.7765     0.037821
enh77359     4  189308300  189309300      7       5  150064       1.7028       0.0443
enh77367     4  189743300  189744300      4       2  150064       2.2805     0.011288
enh77370     4  189968000  189969000      4       2  150064       1.7046     0.044133
enh77373     4  190098600  190099600      7       2  150064       1.8387     0.032979
enh77436     5    1097300    1098300      7       3  150064       1.8818      0.02993
enh77437     5    1104200    1105200      4       2  150064       2.6726    0.0037636
enh77484     5    2334400    2335400      6       3  150064       1.8168     0.034624
enh77497     5    2635000    2636000      6       3  150064       2.2888     0.011045
enh77519     5    3511600    3512600      2       1  150064       2.5037    0.0061459
enh77520     5    3517400    3518400      3       2  150064       2.3316    0.0098621
enh77525     5    3778300    3779300      1       1  150064       2.0494      0.02021
enh77547     5    4206200    4207200      1       1  150064       1.6693      0.04753
enh77559     5    4575000    4576000      3       1  150064       1.9051     0.028381
enh77560     5    4576400    4577400      3       1  150064       1.9238     0.027188
enh77572     5    5178800    5179800      2       1  150064       2.3572    0.0092077
enh77586     5    5419000    5420000      7       2  150064       2.7739    0.0027693
enh77588     5    5424500    5425500      1       1  150064       2.8418     0.002243
enh77589     5    5483300    5484300      4       2  150064       3.2421   0.00059328
enh77590     5    5497100    5498100      1       1  150064       2.8685     0.002062
enh77591     5    5521200    5522200      1       1  150064       2.7468     0.003009
enh77592     5    5572500    5573500      3       2  150064         2.22     0.013209
enh77595     5    6159600    6160600      4       2  150064       1.9202     0.027413
enh77602     5    6649200    6650200      4       2  150064       1.9175     0.027588
enh77605     5    6721400    6722400      2       1  150064       3.0573    0.0011168
enh77606     5    6728000    6729000      7       3  150064       2.4787    0.0065922
enh77607     5    6731800    6732800      7       3  150064       2.9876    0.0014058
enh77609     5    6765300    6766300      3       2  150064       1.7152     0.043156
enh77610     5    6766000    6767000      3       1  150064       1.8638     0.031175
enh77617     5    7244600    7245600      3       2  150064       3.6036   0.00015693
enh77618     5    7246700    7247700      2       1  150064       2.3702    0.0088884
enh77620     5    7269300    7270300      4       2  150064       3.2715   0.00053482
enh77622     5    7320700    7321700      1       1  150064        2.643     0.004109
enh77635     5    7425200    7426200      3       1  150064       1.9083     0.028174
enh77638     5    7434500    7435500      2       1  150064       2.1568     0.015512
enh77652     5    7815900    7816900      1       1  150064       2.3398     0.009647
enh77744     5   10631500   10632500      6       1  150064        1.934     0.026554
enh77745     5   10635800   10636800      8       2  150064       2.3466    0.0094734
enh77746     5   10637700   10638700      6       1  150064       2.3633    0.0090568
enh77798     5   11796600   11797600      3       1  150064       1.7941     0.036396
enh77850     5   14242700   14243700      1       1  150064       1.6453      0.04995
enh77928     5   15814600   15815600      4       1  150064       1.6946     0.045079
enh77931     5   15850400   15851400      1       1  150064       1.7312      0.04171
enh77934     5   15926600   15927600      1       1  150064       2.0195      0.02172
enh77938     5   16427400   16428400      4       2  150064       2.3812     0.008629
enh77943     5   16575300   16576300      1       1  150064       1.7746      0.03798
enh77945     5   16713100   16714100      1       1  150064       2.8418     0.002243
enh77946     5   16716200   16717200      2       1  150064       2.6065    0.0045734
enh77947     5   16717100   16718100      3       1  150064       2.4185    0.0077931
enh77949     5   16721400   16722400      2       1  150064       2.4475    0.0071929
enh77999     5   17213300   17214300      3       1  150064       2.0526     0.020057
enh78004     5   17263600   17264600      2       1  150064       1.9874     0.023441
enh78016     5   17802500   17803500      8       3  150064       1.9939     0.023082
enh78028     5   18393700   18394700      6       3  150064       2.0849     0.018538
enh78058     5   20556000   20557000      3       1  150064       1.7398      0.04095
enh78072     5   22928800   22929800      1       1  150064       1.9435      0.02598
enh78121     5   30522000   30523000      6       2  150064       1.7053     0.044069
enh78165     5   31753900   31754900      2       1  150064       1.7375     0.041152
enh78190     5   32276300   32277300      3       2  150064       1.7105     0.043588
enh78211     5   33299400   33300400      3       2  150064       1.7584     0.039343
enh78236     5   33832900   33833900      4       1  150064        1.754     0.039716
enh78267     5   34522300   34523300      7       2  150064       2.0992     0.017899
enh78268     5   34523200   34524200      4       1  150064       1.7583      0.03935
enh78307     5   34854100   34855100      3       1  150064       1.8196     0.034413
enh78335     5   36178300   36179300      4       2  150064       2.0244     0.021465
enh78341     5   36303800   36304800      1       1  150064       2.3836     0.008573
enh78373     5   37371800   37372800      1       1  150064       1.7507         0.04
enh78380     5   37737500   37738500      1       1  150064       1.6496      0.04951
enh78381     5   37738400   37739400      1       1  150064       1.6501      0.04946
enh78402     5   38607200   38608200      2       1  150064       1.6996     0.044602
enh78409     5   38725000   38726000      3       2  150064       2.9759    0.0014606
enh78413     5   38871000   38872000      2       1  150064       1.8484     0.032271
enh78417     5   39057400   39058400      3       1  150064       2.1993     0.013928
enh78424     5   39420700   39421700      1       1  150064       1.9815      0.02377
enh78425     5   39422000   39423000      1       1  150064       2.1328      0.01647
enh78426     5   39425800   39426800      8       3  150064       1.9242     0.027162
enh78427     5   39427300   39428300      6       1  150064       1.9379     0.026315
enh78496     5   44539400   44540400      3       2  150064       1.6519     0.049282
enh78502     5   44807200   44808200      2       1  150064       3.7558   8.6386e-05
enh78504     5   44875600   44876600      2       1  150064         3.96   3.7472e-05
enh78510     5   45253000   45254000      1       1  150064       2.8642      0.00209
enh78515     5   49737400   49738400      1       1  150064       3.7711    8.126e-05
enh78524     5   50034300   50035300      1       1  150064       3.1465    0.0008263
enh78525     5   50038700   50039700      3       2  150064       1.7821     0.037367
enh78528     5   50161200   50162200      5       2  150064       2.3877    0.0084782
enh78532     5   50521500   50522500      2       1  150064       2.6851    0.0036256
enh78536     5   51177200   51178200      4       2  150064        1.892     0.029247
enh78537     5   51339000   51340000      1       1  150064       2.0575      0.01982
enh78565     5   52323100   52324100      3       2  150064       1.9176     0.027582
enh78576     5   52855400   52856400      1       1  150064       1.7387      0.04104
enh78577     5   52857800   52858800      1       1  150064        1.659      0.04856
enh78582     5   52940800   52941800      2       1  150064       1.8257     0.033944
enh78590     5   53240600   53241600      1       1  150064       2.4248     0.007659
enh78612     5   53597400   53598400      2       1  150064       2.6232    0.0043557
enh78625     5   53942100   53943100      5       2  150064       2.0182     0.021785
enh78632     5   54121400   54122400      2       1  150064       2.8651    0.0020845
enh78633     5   54140700   54141700      4       2  150064       2.8616    0.0021073
enh78634     5   54289100   54290100      3       1  150064       2.0892     0.018346
enh78635     5   54326000   54327000      1       1  150064       2.2271      0.01297
enh78673     5   55460000   55461000      3       1  150064       1.6582     0.048637
enh78713     5   56481900   56482900      2       1  150064        1.654     0.049064
enh78714     5   56483800   56484800      1       1  150064       1.9428      0.02602
enh78721     5   56594600   56595600      6       3  150064       1.9785     0.023936
enh78726     5   56797300   56798300      2       1  150064       1.9904     0.023271
enh78746     5   57137400   57138400      2       1  150064         1.93     0.026806
enh78755     5   57373400   57374400      4       2  150064       3.5895   0.00016565
enh78759     5   57452400   57453400      1       1  150064       2.8545     0.002155
enh78761     5   57483600   57484600      7       3  150064       2.1385      0.01624
enh78766     5   57665700   57666700      5       2  150064       1.6622     0.048239
enh78794     5   58297500   58298500     12       5  150064       2.4335    0.0074768
enh78795     5   58300300   58301300      6       2  150064       2.4318    0.0075114
enh78796     5   58316400   58317400      2       1  150064        2.658    0.0039304
enh78797     5   58330200   58331200      2       1  150064       2.2708     0.011579
enh78823     5   58843400   58844400      1       1  150064       2.4002     0.008192
enh78825     5   58855300   58856300      1       1  150064        1.844      0.03259
enh78826     5   58858500   58859500      3       2  150064       2.7821    0.0027005
enh78836     5   58902800   58903800      1       1  150064       1.9804      0.02383
enh78838     5   58915000   58916000      5       3  150064        2.756    0.0029254
enh78842     5   59005200   59006200      3       2  150064       1.7158     0.043099
enh78855     5   59837300   59838300      5       2  150064       2.8516    0.0021749
enh78857     5   59993200   59994200      3       1  150064       1.8347     0.033276
enh78858     5   60092800   60093800      5       2  150064       4.7375   1.0819e-06
enh78863     5   60346300   60347300      2       1  150064       3.4276   0.00030446
enh78866     5   60460600   60461600      2       1  150064       1.8122     0.034977
enh78867     5   60483500   60484500      8       4  150064       5.3114   5.4405e-08
enh78868     5   60559200   60560200      4       2  150064       2.1755     0.014795
enh78869     5   60568600   60569600      5       2  150064       2.8169    0.0024248
enh78871     5   60572800   60573800      4       2  150064       3.9699   3.5957e-05
enh78872     5   60585100   60586100      2       1  150064       3.9038   4.7339e-05
enh78873     5   60586100   60587100      2       1  150064       5.7158   5.4602e-09
enh78874     5   60597200   60598200      1       1  150064       1.6491      0.04956
enh78876     5   60615000   60616000      2       1  150064       5.5451   1.4693e-08
enh78877     5   60631600   60632600      1       1  150064       2.4213     0.007732
enh78880     5   60642100   60643100      2       1  150064        5.947   1.3655e-09
enh78887     5   60698200   60699200      2       1  150064       3.5854   0.00016831
enh78888     5   60700100   60701100      1       1  150064       4.8041    7.773e-07
enh78889     5   60703300   60704300      1       1  150064       2.5525     0.005347
enh78890     5   60704200   60705200      2       1  150064        4.271   9.7277e-06
enh78891     5   60705200   60706200      3       2  150064       2.8612    0.0021103
enh78892     5   60706800   60707800      2       1  150064       3.3976   0.00033991
enh78893     5   60709900   60710900      1       1  150064       1.7154      0.04314
enh78894     5   60712200   60713200      1       1  150064       5.0953    1.741e-07
enh78896     5   60724900   60725900      1       1  150064       4.6812    1.426e-06
enh78897     5   60727600   60728600      2       1  150064       5.8212   2.9217e-09
enh78900     5   60746400   60747400      1       1  150064       4.7675    9.324e-07
enh78901     5   60751000   60752000      3       1  150064       5.7432   4.6457e-09
enh78903     5   60760200   60761200      1       1  150064       4.6098    2.015e-06
enh78906     5   60789100   60790100      2       1  150064       3.8017   7.1849e-05
enh78909     5   60799600   60800600      3       2  150064       4.7358   1.0909e-06
enh78910     5   60815400   60816400      2       1  150064       4.0359   2.7192e-05
enh78912     5   60823400   60824400      1       1  150064       4.2473    1.082e-05
enh78913     5   60854700   60855700      4       2  150064       2.4035    0.0081199
enh78914     5   60859900   60860900      2       1  150064       1.8195     0.034421
enh78918     5   60901000   60902000      2       1  150064       3.1502   0.00081583
enh78920     5   60908000   60909000      3       2  150064       2.7068    0.0033966
enh78921     5   60910400   60911400      1       1  150064       3.7766     7.95e-05
enh78929     5   60969500   60970500      1       1  150064       1.8512      0.03207
enh78943     5   61373600   61374600      4       2  150064        2.394    0.0083326
enh78948     5   61503800   61504800      2       1  150064        2.426     0.007633
enh78949     5   61532000   61533000      3       2  150064        3.321   0.00044842
enh78951     5   61600600   61601600      1       1  150064       2.9993     0.001353
enh78952     5   61603700   61604700      2       1  150064       1.7886     0.036841
enh78953     5   61609800   61610800      2       1  150064       1.7238     0.042374
enh78959     5   61700400   61701400      4       2  150064       1.7066     0.043953
enh78960     5   61710000   61711000      1       1  150064        1.827      0.03385
enh78965     5   61916600   61917600      1       1  150064       3.0287     0.001228
enh78966     5   61922300   61923300      1       1  150064       1.9022      0.02857
enh78972     5   62460600   62461600      7       3  150064       1.9117     0.027957
enh78978     5   63629600   63630600      3       2  150064       2.1858     0.014414
enh78990     5   64311100   64312100      5       1  150064       2.6537    0.0039808
enh78992     5   64330000   64331000      4       1  150064       2.6771    0.0037133
enh79004     5   64779200   64780200      4       2  150064       1.9537     0.025369
enh79005     5   64856400   64857400      2       1  150064       2.9236    0.0017298
enh79006     5   64860500   64861500      3       2  150064       2.4384    0.0073765
enh79007     5   64917900   64918900      2       1  150064       1.8092     0.035211
enh79009     5   64943100   64944100      2       1  150064       2.5073    0.0060834
enh79030     5   65916600   65917600      3       2  150064       2.6331    0.0042302
enh79068     5   66402900   66403900      1       1  150064       2.0073      0.02236
enh79098     5   67485200   67486200      8       3  150064       1.8174     0.034578
enh79105     5   67527900   67528900      2       1  150064        2.198     0.013976
enh79111     5   67546300   67547300      4       2  150064       2.7156    0.0033079
enh79119     5   67587200   67588200      4       2  150064       2.0568     0.019851
enh79120     5   67639700   67640700      3       2  150064       3.0335    0.0012087
enh79122     5   67653300   67654300      2       1  150064       2.7013    0.0034536
enh79124     5   67702700   67703700      2       1  150064       1.7568     0.039477
enh79127     5   67729800   67730800      3       1  150064       2.1789     0.014668
enh79144     5   68750000   68751000      6       2  150064       1.6875     0.045752
enh79172     5   71234400   71235400      1       1  150064       1.6544      0.04902
enh79207     5   71504800   71505800      2       1  150064       1.7211     0.042612
enh79209     5   71524700   71525700      2       1  150064         1.65     0.049473
enh79216     5   71597500   71598500      2       1  150064       1.6964     0.044904
enh79218     5   71601800   71602800      1       1  150064        2.217      0.01331
enh79271     5   72707800   72708800      5       3  150064       2.1068     0.017568
enh79275     5   72835900   72836900      3       1  150064       1.7886     0.036841
enh79286     5   73326700   73327700      2       1  150064       1.7584     0.039336
enh79365     5   74302600   74303600      4       2  150064       1.7639     0.038877
enh79379     5   74761500   74762500      1       1  150064       1.8882       0.0295
enh79380     5   74770600   74771600      4       1  150064       2.4762    0.0066389
enh79383     5   74808900   74809900      3       2  150064       1.8371     0.033098
enh79399     5   75568400   75569400      3       1  150064       1.7082     0.043797
enh79467     5   77045900   77046900      5       2  150064       1.9104     0.028042
enh79478     5   77564000   77565000      3       1  150064       3.4448   0.00028571
enh79479     5   77566100   77567100      6       2  150064       2.4653    0.0068452
enh79480     5   77567400   77568400      2       1  150064       2.6005    0.0046542
enh79481     5   77568800   77569800      2       1  150064       3.5757   0.00017467
enh79482     5   77583600   77584600     11       2  150064       4.3078   8.2438e-06
enh79483     5   77585300   77586300      6       2  150064       3.5603   0.00018525
enh79484     5   77586700   77587700      4       1  150064       3.6518   0.00013022
enh79485     5   77587900   77588900      4       1  150064       2.0921     0.018216
enh79486     5   77591300   77592300      1       1  150064       2.6042     0.004604
enh79487     5   77616200   77617200      4       1  150064       3.9367   4.1313e-05
enh79488     5   77624200   77625200      3       2  150064       2.0234     0.021518
enh79489     5   77641000   77642000      1       1  150064       1.9996      0.02277
enh79490     5   77654300   77655300      2       1  150064       1.9902     0.023287
enh79491     5   77658000   77659000      2       1  150064       1.9719     0.024308
enh79492     5   77779600   77780600      3       2  150064       1.9634     0.024799
enh79493     5   77786700   77787700      2       1  150064       2.7741    0.0027673
enh79494     5   77791600   77792600      1       1  150064       2.0407      0.02064
enh79496     5   77802400   77803400      4       2  150064       2.1165     0.017149
enh79500     5   77817200   77818200      1       1  150064        2.755     0.002935
enh79509     5   77906500   77907500      1       1  150064       1.7008      0.04449
enh79532     5   78317100   78318100      3       1  150064       1.7046     0.044133
enh79535     5   78365800   78366800      5       3  150064       2.2904     0.010999
enh79539     5   78441600   78442600      6       3  150064       1.6643     0.048023
enh79548     5   78799500   78800500      1       1  150064       2.6967     0.003502
enh79553     5   78858000   78859000      4       1  150064       2.2129     0.013453
enh79558     5   79069800   79070800      1       1  150064        1.811      0.03507
enh79576     5   79443400   79444400      2       1  150064        1.869      0.03081
enh79586     5   79500400   79501400      5       3  150064       1.9979     0.022865
enh79587     5   79512800   79513800      2       1  150064       1.8464     0.032419
enh79589     5   79516100   79517100      4       2  150064       2.0573     0.019829
enh79650     5   81074400   81075400      3       1  150064       2.6199    0.0043982
enh79652     5   81089800   81090800      3       2  150064       3.2216   0.00063738
enh79657     5   81134200   81135200      1       1  150064       2.8126     0.002457
enh79660     5   81152700   81153700      4       2  150064       2.9541    0.0015679
enh79661     5   81160000   81161000      2       1  150064       2.2231     0.013105
enh79667     5   81276000   81277000      1       1  150064       1.9809       0.0238
enh79668     5   81306700   81307700      1       1  150064       2.1786      0.01468
enh79672     5   81370500   81371500      3       1  150064       1.8392     0.032944
enh79674     5   81425200   81426200      2       1  150064       1.9977     0.022872
enh79680     5   81520900   81521900      1       1  150064       2.6016      0.00464
enh79682     5   81571800   81572800      7       3  150064        2.907    0.0018247
enh79684     5   81585800   81586800      3       2  150064       2.2654     0.011744
enh79685     5   81587200   81588200      3       1  150064       2.6097    0.0045317
enh79687     5   81589800   81590800      1       1  150064       2.5345      0.00563
enh79689     5   81600200   81601200      3       2  150064       2.3741    0.0087952
enh79691     5   81631500   81632500      1       1  150064       2.2049      0.01373
enh79693     5   81642100   81643100      2       1  150064       2.0089     0.022273
enh79713     5   82089800   82090800      1       1  150064       2.4475     0.007192
enh79714     5   82092300   82093300      2       1  150064        2.275     0.011453
enh79723     5   82217700   82218700      1       1  150064       1.9084      0.02817
enh79747     5   82674100   82675100      2       1  150064       1.6989     0.044669
enh79758     5   82900400   82901400      3       2  150064       1.8681     0.030875
enh79759     5   82912000   82913000      7       2  150064       2.1665     0.015135
enh79764     5   83221400   83222400      6       3  150064       2.7324    0.0031433
enh79766     5   83269500   83270500      1       1  150064       2.1832      0.01451
enh79784     5   85648000   85649000      1       1  150064       2.1447      0.01599
enh79786     5   85757000   85758000      2       1  150064       1.7085     0.043772
enh79806     5   87181600   87182600      1       1  150064       2.2334      0.01276
enh79807     5   87194700   87195700      2       1  150064       1.7223     0.042504
enh79808     5   87220000   87221000      6       3  150064       2.3775    0.0087142
enh79811     5   87246100   87247100      7       3  150064       4.0428    2.641e-05
enh79812     5   87344800   87345800      1       1  150064       3.3284    0.0004367
enh79813     5   87345800   87346800      5       2  150064       2.6268    0.0043091
enh79814     5   87385200   87386200      1       1  150064       2.3787     0.008687
enh79816     5   87389300   87390300      1       1  150064       2.9535     0.001571
enh79818     5   87500000   87501000      1       1  150064        2.592     0.004771
enh79819     5   87501800   87502800      4       2  150064       1.6697     0.047485
enh79820     5   87510100   87511100      1       1  150064       2.7938     0.002605
enh79822     5   87531500   87532500      1       1  150064       2.5053     0.006118
enh79823     5   87540200   87541200      3       1  150064       2.5862     0.004852
enh79824     5   87543500   87544500      3       1  150064        2.167     0.015118
enh79828     5   87562600   87563600      1       1  150064       3.0352     0.001202
enh79829     5   87566800   87567800      1       1  150064        2.725     0.003215
enh79834     5   87697300   87698300      2       1  150064       1.9982     0.022848
enh79835     5   87715600   87716600      1       1  150064       3.1597    0.0007897
enh79836     5   87733000   87734000      1       1  150064       3.2454    0.0005864
enh79837     5   87740800   87741800      4       2  150064       4.4471   4.3517e-06
enh79838     5   87770100   87771100      4       2  150064       2.8961    0.0018892
enh79840     5   87784300   87785300      1       1  150064       1.7073      0.04388
enh79844     5   87840200   87841200      1       1  150064       2.5598     0.005237
enh79850     5   88004400   88005400      3       1  150064       3.1045   0.00095299
enh79861     5   88250700   88251700      2       1  150064       2.3842    0.0085574
enh79865     5   88361600   88362600      1       1  150064       3.2777    0.0005233
enh79868     5   88431400   88432400      2       1  150064       4.0227   2.8773e-05
enh79872     5   88716000   88717000      4       2  150064       4.3758   6.0482e-06
enh79873     5   88743400   88744400      1       1  150064       5.5287    1.613e-08
enh79891     5   89278700   89279700      4       2  150064       2.9689    0.0014945
enh79893     5   89294300   89295300      4       1  150064       2.1472     0.015889
enh79894     5   89312600   89313600      2       1  150064       2.4692    0.0067713
enh79895     5   89351400   89352400      2       1  150064       3.3168    0.0004553
enh79896     5   89407200   89408200      1       1  150064       2.8207     0.002396
enh79897     5   89407900   89408900      1       1  150064       2.8207     0.002396
enh79899     5   89480400   89481400      3       1  150064       1.8432     0.032648
enh79901     5   89592700   89593700      1       1  150064       1.9905      0.02327
enh79902     5   89594200   89595200      2       1  150064       1.8954     0.029018
enh79904     5   89662400   89663400      3       1  150064       3.4588   0.00027129
enh79905     5   89703000   89704000      1       1  150064        3.489    0.0002424
enh79909     5   89768000   89769000      1       1  150064       1.8942       0.0291
enh79911     5   89779900   89780900      1       1  150064       2.2049      0.01373
enh79919     5   89857600   89858600      2       1  150064       1.7538     0.039734
enh79921     5   89894000   89895000      1       1  150064         2.03      0.02118
enh79923     5   89909300   89910300      6       2  150064       2.2882     0.011062
enh79936     5   90210800   90211800      3       1  150064       2.1157     0.017184
enh79937     5   90227600   90228600      7       3  150064       3.8699   5.4429e-05
enh79938     5   90236200   90237200      6       3  150064       3.9292   4.2611e-05
enh79946     5   90413700   90414700      1       1  150064       2.6169     0.004436
enh79948     5   90440400   90441400      1       1  150064       2.9786     0.001448
enh79949     5   90458000   90459000      3       1  150064        2.518    0.0059019
enh79964     5   90696600   90697600      1       1  150064       1.8241      0.03407
enh79967     5   90752800   90753800      1       1  150064       1.6764      0.04683
enh79974     5   90928500   90929500      3       2  150064       3.9027    4.757e-05
enh79975     5   90929400   90930400      1       1  150064       1.9675      0.02456
enh79976     5   90936500   90937500      2       1  150064       2.5216    0.0058419
enh79978     5   91022900   91023900      2       1  150064       1.9147     0.027767
enh79984     5   91170700   91171700      2       1  150064       1.6996     0.044604
enh79989     5   91399600   91400600      3       1  150064       1.8744      0.03044
enh79991     5   91442800   91443800      1       1  150064       1.8555      0.03176
enh79993     5   91604000   91605000      1       1  150064       1.8417      0.03276
enh79998     5   91972500   91973500      1       1  150064       2.4788     0.006591
enh80019     5   92280700   92281700      2       1  150064        2.325     0.010036
enh80020     5   92298200   92299200      2       1  150064       2.4254    0.0076456
enh80025     5   92455700   92456700      1       1  150064       1.8172      0.03459
enh80037     5   92684000   92685000      3       2  150064       2.0915     0.018244
enh80058     5   93016700   93017700      1       1  150064       2.1659      0.01516
enh80064     5   93113400   93114400      1       1  150064       1.7595      0.03925
enh80065     5   93114800   93115800      4       2  150064       1.8086     0.035254
enh80073     5   93218000   93219000      2       1  150064       1.7721     0.038189
enh80091     5   93616900   93617900      1       1  150064       1.8653      0.03107
enh80096     5   93662600   93663600      2       1  150064       2.0592     0.019739
enh80097     5   93690500   93691500      1       1  150064       1.9012      0.02864
enh80098     5   93698200   93699200      3       2  150064       2.4805      0.00656
enh80102     5   93909300   93910300      2       1  150064        2.207     0.013656
enh80103     5   93949700   93950700      5       2  150064       2.0268     0.021342
enh80105     5   93951700   93952700      2       1  150064       2.6652    0.0038477
enh80106     5   93952200   93953200      2       1  150064       2.6652    0.0038477
enh80107     5   93955500   93956500      4       2  150064       2.2888     0.011045
enh80112     5   94086600   94087600      5       3  150064       2.0187     0.021758
enh80115     5   94185800   94186800      5       2  150064       1.9141     0.027801
enh80167     5   95198300   95199300      2       1  150064       2.4587    0.0069728
enh80170     5   95230900   95231900      3       2  150064       1.7054     0.044059
enh80179     5   95403400   95404400      3       1  150064       1.8395      0.03292
enh80180     5   95416800   95417800      2       1  150064       1.7442     0.040558
enh80181     5   95418800   95419800      3       2  150064       2.5427    0.0055006
enh80182     5   95419900   95420900      3       1  150064        1.914     0.027808
enh80187     5   95621700   95622700      6       2  150064       2.9608    0.0015342
enh80195     5   95990600   95991600      3       1  150064        1.807     0.035378
enh80206     5   96211100   96212100      8       4  150064       1.8176     0.034565
enh80209     5   96273200   96274200      2       1  150064       2.5169    0.0059189
enh80210     5   96292600   96293600      5       2  150064       2.2779     0.011366
enh80212     5   96303500   96304500      2       1  150064       1.6509     0.049377
enh80215     5   96355000   96356000      4       2  150064       2.1878     0.014342
enh80223     5   96465500   96466500      2       1  150064       1.8234     0.034119
enh80225     5   96475300   96476300      2       1  150064       2.1105     0.017407
enh80240     5   96963000   96964000      2       1  150064       2.2189     0.013245
enh80241     5   96963800   96964800      2       1  150064       1.8074     0.035351
enh80242     5   96964800   96965800      3       1  150064       1.7332     0.041526
enh80249     5   97619800   97620800      1       1  150064       2.2734       0.0115
enh80252     5   97645800   97646800      1       1  150064       2.0665      0.01939
enh80261     5   97853200   97854200      2       1  150064       1.9449     0.025896
enh80273     5   98098700   98099700      4       2  150064       2.5261    0.0057669
enh80282     5   98246800   98247800      2       1  150064       2.1203     0.016991
enh80283     5   98261000   98262000      2       1  150064       2.6084    0.0045485
enh80285     5   98268500   98269500      2       1  150064        1.818     0.034534
enh80286     5   98274500   98275500      1       1  150064       2.2594      0.01193
enh80290     5   98373000   98374000      3       2  150064       1.8359     0.033187
enh80292     5   98417100   98418100      2       1  150064       2.4941    0.0063132
enh80293     5   98503600   98504600      3       1  150064       1.9923     0.023168
enh80296     5   98714300   98715300      3       2  150064       1.7045     0.044143
enh80328     5  101279200  101280200      3       2  150064        1.806     0.035456
enh80329     5  101375600  101376600      4       2  150064       1.9951     0.023016
enh80330     5  101889900  101890900      5       2  150064        2.067     0.019368
enh80337     5  102077600  102078600      4       1  150064        1.867     0.030953
enh80343     5  102102600  102103600      3       1  150064       1.8868     0.029597
enh80386     5  102849600  102850600      2       1  150064       1.7234     0.042409
enh80388     5  102896300  102897300      3       2  150064       1.7442     0.040562
enh80391     5  102912200  102913200      9       2  150064       3.1055   0.00094985
enh80409     5  103603000  103604000      2       1  150064       2.5083    0.0060652
enh80413     5  103885800  103886800      4       2  150064       3.0025    0.0013389
enh80414     5  103941600  103942600      2       1  150064       1.8486     0.032261
enh80416     5  104089800  104090800      1       1  150064       2.0981      0.01795
enh80426     5  105595600  105596600      4       2  150064       1.9978     0.022867
enh80432     5  106268700  106269700      2       1  150064       2.3924     0.008369
enh80433     5  106309600  106310600      3       2  150064       2.4213    0.0077327
enh80435     5  106313300  106314300      1       1  150064       3.1894    0.0007129
enh80436     5  106319500  106320500      3       2  150064       2.7312    0.0031551
enh80440     5  106452200  106453200      5       2  150064       1.7661     0.038694
enh80441     5  106453800  106454800      5       1  150064       1.8176     0.034565
enh80444     5  106660300  106661300      4       2  150064       1.7352     0.041354
enh80446     5  106701200  106702200      5       2  150064       2.5908    0.0047883
enh80452     5  106723800  106724800      3       1  150064       2.3799    0.0086579
enh80454     5  106731600  106732600      2       1  150064       2.6417     0.004125
enh80458     5  106744000  106745000      1       1  150064       2.0166      0.02187
enh80459     5  106765800  106766800      2       1  150064       2.6804    0.0036765
enh80460     5  106771900  106772900      3       2  150064       1.9753     0.024119
enh80461     5  106780000  106781000      1       1  150064       1.9535      0.02538
enh80462     5  106782300  106783300      3       1  150064       2.1448     0.015983
enh80463     5  106785700  106786700      3       1  150064       2.1172     0.017122
enh80480     5  106848500  106849500      9       4  150064        1.877     0.030261
enh80481     5  106854200  106855200      2       1  150064       1.7752     0.037936
enh80482     5  106859100  106860100      2       1  150064       2.4676    0.0068012
enh80485     5  106869800  106870800      1       1  150064       2.5818     0.004915
enh80487     5  106874800  106875800      2       1  150064       2.5051     0.006121
enh80488     5  106877800  106878800      1       1  150064       3.3924    0.0003464
enh80489     5  106879200  106880200      3       2  150064       3.3616   0.00038744
enh80490     5  106879600  106880600      2       1  150064       2.4641    0.0068676
enh80491     5  106881200  106882200      5       2  150064       2.2608     0.011886
enh80492     5  106884600  106885600      2       1  150064       2.8051    0.0025154
enh80493     5  106888700  106889700      2       1  150064       2.6278    0.0042965
enh80494     5  106893400  106894400      6       2  150064       2.4392    0.0073605
enh80525     5  107009300  107010300      3       2  150064       2.2829     0.011219
enh80527     5  107031200  107032200      3       2  150064       1.9364     0.026409
enh80528     5  107032200  107033200      4       2  150064       3.0857    0.0010153
enh80531     5  107105200  107106200      4       2  150064       1.7602      0.03919
enh80536     5  107134900  107135900      3       1  150064       2.3725    0.0088342
enh80538     5  107144600  107145600      4       2  150064       2.9099     0.001808
enh80541     5  107204800  107205800      3       2  150064       3.5403   0.00019986
enh80543     5  107212400  107213400      2       1  150064       1.6569     0.048766
enh80592     5  108505000  108506000      3       2  150064       1.8719     0.030613
enh80596     5  108687400  108688400      1       1  150064       1.7442      0.04056
enh80597     5  108723600  108724600      3       1  150064       2.1118      0.01735
enh80598     5  108740800  108741800      7       3  150064       2.6698    0.0037946
enh80599     5  108741600  108742600      6       2  150064       2.0887     0.018366
enh80600     5  108748100  108749100      2       1  150064       2.0904     0.018293
enh80603     5  108790700  108791700      3       1  150064       2.5516    0.0053619
enh80607     5  108980700  108981700      3       2  150064       1.9848     0.023581
enh80609     5  108991200  108992200      3       1  150064       3.5274   0.00020985
enh80610     5  109013600  109014600      2       1  150064       4.4576   4.1434e-06
enh80611     5  109017600  109018600      3       1  150064       4.9026   4.7294e-07
enh80612     5  109029600  109030600      2       1  150064       3.9179   4.4666e-05
enh80613     5  109032800  109033800      2       1  150064       4.5211    3.076e-06
enh80614     5  109039500  109040500      3       1  150064       4.6116   1.9983e-06
enh80615     5  109073200  109074200      4       2  150064       2.8266    0.0023522
enh80618     5  109083900  109084900      2       1  150064       1.8155     0.034725
enh80620     5  109141200  109142200      4       2  150064       4.1835    1.435e-05
enh80622     5  109200900  109201900      5       3  150064       2.6816    0.0036637
enh80636     5  109604200  109605200      1       1  150064       1.9686       0.0245
enh80661     5  110796400  110797400      4       2  150064       1.9752     0.024122
enh80667     5  110920200  110921200      6       2  150064       1.7184     0.042863
enh80668     5  110936700  110937700      2       1  150064       2.1635     0.015251
enh80670     5  111016300  111017300      7       2  150064       1.9832     0.023673
enh80671     5  111034600  111035600      2       1  150064       2.4568    0.0070088
enh80672     5  111055900  111056900      7       2  150064       1.8749     0.030403
enh80673     5  111071800  111072800      2       1  150064       2.4525    0.0070929
enh80721     5  112042200  112043200      3       2  150064       2.0532     0.020025
enh80735     5  112304600  112305600      4       2  150064       1.8695     0.030776
enh80736     5  112311000  112312000      2       1  150064       2.6321    0.0042434
enh80782     5  112941700  112942700      4       2  150064       2.0075      0.02235
enh80798     5  114664300  114665300      2       1  150064       1.7904     0.036696
enh80800     5  114701700  114702700      6       2  150064        2.902    0.0018541
enh80803     5  114758800  114759800      7       2  150064       1.6797     0.046512
enh80806     5  114792900  114793900      5       2  150064       2.6336    0.0042238
enh80807     5  114795800  114796800      5       2  150064       2.1253      0.01678
enh80822     5  114996600  114997600      4       2  150064       2.7297      0.00317
enh80823     5  115071800  115072800      8       2  150064       1.6877     0.045736
enh80836     5  115419000  115420000      3       1  150064       2.2671     0.011693
enh80838     5  115518000  115519000      7       2  150064       2.9274    0.0017088
enh80905     5  116276800  116277800      3       1  150064       1.8048     0.035551
enh80918     5  116497300  116498300      6       3  150064       2.9517    0.0015801
enh80940     5  117781400  117782400      4       2  150064       2.3706    0.0088792
enh80942     5  117796700  117797700      4       2  150064        1.701     0.044472
enh80944     5  117860800  117861800      2       1  150064        3.021    0.0012598
enh80972     5  118683200  118684200      5       2  150064       2.3848    0.0085448
enh80973     5  118684400  118685400      2       1  150064       2.7108    0.0033561
enh80975     5  118692900  118693900      3       1  150064       2.2814     0.011262
enh80996     5  119286700  119287700      3       1  150064       1.9183     0.027539
enh81003     5  119847700  119848700      3       1  150064       2.0067     0.022392
enh81018     5  120835600  120836600      7       4  150064       1.8805     0.030017
enh81035     5  121658200  121659200      1       1  150064       1.6569      0.04877
enh81078     5  122841200  122842200      2       1  150064       2.9792    0.0014448
enh81084     5  122917700  122918700      4       2  150064       2.2718     0.011551
enh81085     5  123006800  123007800      3       2  150064       2.5455    0.0054557
enh81089     5  123079500  123080500      1       1  150064       2.0255      0.02141
enh81126     5  123625300  123626300      4       2  150064       2.6151    0.0044602
enh81132     5  123737400  123738400      3       2  150064        2.263     0.011818
enh81147     5  123890000  123891000      2       1  150064       1.8073     0.035357
enh81154     5  123934900  123935900      4       2  150064       1.9146     0.027773
enh81155     5  123940800  123941800      3       2  150064       2.7213    0.0032512
enh81159     5  123975300  123976300      1       1  150064       2.6719     0.003771
enh81173     5  124021800  124022800      4       2  150064       1.7406     0.040876
enh81182     5  124057400  124058400      1       1  150064       2.0112      0.02215
enh81234     5  124572000  124573000      2       1  150064       1.9657     0.024669
enh81238     5  124633900  124634900      3       1  150064       2.2081     0.013618
enh81239     5  124637400  124638400      2       1  150064        2.115     0.017215
enh81243     5  124682500  124683500      8       3  150064       2.3924    0.0083704
enh81246     5  124708800  124709800      6       2  150064       2.7965     0.002583
enh81250     5  124760000  124761000      1       1  150064       1.8814      0.02996
enh81252     5  124821000  124822000      2       1  150064       1.9563     0.025216
enh81253     5  124827400  124828400      1       1  150064       1.8787      0.03014
enh81254     5  124835200  124836200      1       1  150064       3.0041     0.001332
enh81256     5  124885500  124886500      1       1  150064       1.7624        0.039
enh81260     5  124990100  124991100      7       2  150064       1.7997     0.035957
enh81261     5  124994200  124995200      4       2  150064       1.8737     0.030489
enh81263     5  125004300  125005300      1       1  150064       2.0041      0.02253
enh81270     5  125093200  125094200      2       1  150064       2.2688     0.011639
enh81271     5  125114600  125115600      1       1  150064       2.7186     0.003278
enh81273     5  125170300  125171300      6       2  150064       2.2566     0.012016
enh81279     5  125310300  125311300      5       2  150064       2.0114      0.02214
enh81280     5  125337600  125338600      7       3  150064       3.2581   0.00056089
enh81285     5  125390300  125391300      6       3  150064       1.7214     0.042588
enh81286     5  125391800  125392800      5       2  150064       1.9886     0.023371
enh81288     5  125443600  125444600      2       1  150064       3.2542   0.00056853
enh81289     5  125450800  125451800      4       2  150064       1.7102     0.043613
enh81290     5  125452800  125453800      3       2  150064       3.1835   0.00072756
enh81291     5  125460000  125461000      6       2  150064       3.4669   0.00026321
enh81295     5  125577100  125578100      2       1  150064       2.9453    0.0016131
enh81298     5  125620500  125621500      6       3  150064       1.8129     0.034922
enh81302     5  125689500  125690500      3       2  150064       1.7999     0.035936
enh81304     5  125730900  125731900      1       1  150064       1.7585      0.03933
enh81312     5  125874400  125875400      4       1  150064       2.8224    0.0023835
enh81328     5  126193200  126194200      2       1  150064       2.1725     0.014911
enh81340     5  126308800  126309800      3       2  150064       3.4239    0.0003087
enh81341     5  126311400  126312400      2       1  150064       3.1227    0.0008961
enh81345     5  126361700  126362700      3       1  150064       3.1215   0.00089954
enh81346     5  126363800  126364800      4       2  150064        2.748    0.0029982
enh81348     5  126378600  126379600      1       1  150064       2.1179      0.01709
enh81353     5  126431600  126432600      4       2  150064       3.1666   0.00077104
enh81354     5  126432800  126433800      4       2  150064       3.4252   0.00030722
enh81355     5  126532600  126533600      5       2  150064       3.5456   0.00019583
enh81359     5  126616100  126617100      3       1  150064       1.7575     0.039414
enh81360     5  126628200  126629200      4       1  150064       2.2828     0.011221
enh81380     5  126782000  126783000      6       2  150064       1.6707     0.047388
enh81386     5  126938700  126939700      2       1  150064       1.7864     0.037017
enh81391     5  126995400  126996400      3       1  150064       2.0064     0.022408
enh81398     5  127149000  127150000      3       2  150064       3.5669   0.00018058
enh81399     5  127169500  127170500      2       1  150064       3.1541    0.0008051
enh81402     5  127211400  127212400      3       1  150064       3.9318   4.2164e-05
enh81403     5  127213000  127214000      3       1  150064       3.8624   5.6135e-05
enh81408     5  127370900  127371900      2       1  150064         2.85    0.0021857
enh81410     5  127416300  127417300      3       1  150064       2.4229    0.0076987
enh81413     5  127715800  127716800      7       2  150064       2.1304     0.016569
enh81436     5  129502800  129503800      3       2  150064       1.6989     0.044668
enh81449     5  130598000  130599000      1       1  150064       1.6604      0.04842
enh81453     5  130648800  130649800      1       1  150064       1.7449       0.0405
enh81466     5  130957900  130958900      1       1  150064       1.6637      0.04809
enh81492     5  131752400  131753400      1       1  150064        1.679      0.04658
[truncated: 777,699 more chars]
