# Supplementary material for: Identifying enhancer properties associated with genetic risk for complex traits using regulome-wide association studies
Source: PLoS Comput Biol. 2022 Sep 7;18(9):e1010430. doi: 10.1371/journal.pcbi.1010430 (PMC9484640; doi:10.1371/journal.pcbi.1010430)
Supplement: S3 Table — Sample names are as described in the ROADMAP epigenomics project integrative analysis portal: https://egg2.wustl.edu/roadmap/web_portal/meta.html. (ZIP) [file pcbi.1010430.s010.zip › supplemental_table3/E085gi-intestine_sig_enhancers05.gcov.out]

GENE       CHR      START       STOP  NSNPS  NPARAM       N        ZSTAT            P
enh40542     1     966100     967100      1       1  150064       1.6666       0.0478
enh40559     1    1168300    1169300      2       1  150064       1.7908     0.036659
enh40602     1    1510800    1511800      5       1  150064       1.7144     0.043228
enh40638     1    1841200    1842200      3       1  150064       2.0797     0.018775
enh40641     1    1851600    1852600      3       2  150064       1.7158     0.043098
enh40655     1    2057800    2058800      2       1  150064       2.6994    0.0034735
enh40656     1    2063200    2064200      1       1  150064       2.0727       0.0191
enh40657     1    2070500    2071500      2       1  150064       1.9635     0.024794
enh40659     1    2080000    2081000      1       1  150064       3.5192    0.0002164
enh40660     1    2081800    2082800      7       2  150064       3.2744   0.00052934
enh40668     1    2127100    2128100      3       2  150064       2.2406     0.012525
enh40672     1    2137600    2138600      3       2  150064       2.2989     0.010754
enh40673     1    2140100    2141100      4       2  150064       1.7724     0.038168
enh40687     1    2211300    2212300      3       1  150064       2.1734     0.014875
enh40691     1    2233000    2234000      2       1  150064        2.019     0.021745
enh40698     1    2309300    2310300      4       2  150064       3.3558   0.00039562
enh40701     1    2335900    2336900      2       1  150064       1.8206     0.034334
enh40706     1    2437600    2438600      4       1  150064       1.6633     0.048122
enh40711     1    2492600    2493600      1       1  150064        2.422     0.007717
enh40716     1    2510100    2511100      2       1  150064       2.4407    0.0073298
enh40720     1    2519600    2520600      3       1  150064       2.7174    0.0032897
enh40721     1    2524600    2525600      7       2  150064       2.8255    0.0023604
enh40722     1    2538200    2539200      9       3  150064       3.2232   0.00063391
enh40723     1    2542100    2543100      1       1  150064       2.6463     0.004069
enh40724     1    2563900    2564900      6       2  150064       3.1584   0.00079306
enh40725     1    2571700    2572700      1       1  150064       3.2206    0.0006397
enh40727     1    3043200    3044200      2       1  150064       1.8963     0.028961
enh40733     1    3137900    3138900      6       3  150064       1.7291       0.0419
enh40734     1    3139500    3140500      6       2  150064        2.439     0.007363
enh40797     1    6087800    6088800      3       2  150064       1.8115     0.035031
enh40804     1    6260200    6261200      1       1  150064       1.7453      0.04047
enh40833     1    6511800    6512800      1       1  150064       2.6486     0.004041
enh40834     1    6520800    6521800      2       1  150064       2.5329    0.0056567
enh40837     1    6527200    6528200      4       2  150064       2.8316    0.0023161
enh40838     1    6530400    6531400      2       1  150064       2.7535    0.0029484
enh40839     1    6534000    6535000      1       1  150064       2.4277     0.007597
enh40844     1    6551600    6552600      4       2  150064       1.7381     0.041093
enh40847     1    6566900    6567900      1       1  150064       2.3208      0.01015
enh40848     1    6568800    6569800      6       2  150064         2.84    0.0022559
enh40856     1    6658700    6659700      7       4  150064        2.683    0.0036478
enh40859     1    6675600    6676600      3       1  150064       2.1533     0.015649
enh40860     1    6684200    6685200      2       1  150064       2.1264     0.016733
enh40861     1    6686200    6687200      1       1  150064       3.9894    3.312e-05
enh40869     1    6862600    6863600      1       1  150064       1.6802      0.04646
enh40870     1    6867500    6868500      1       1  150064       1.8682      0.03087
enh40886     1    7044500    7045500      4       2  150064       2.5706     0.005076
enh40910     1    7841800    7842800      3       2  150064       1.7482     0.040219
enh40964     1    8353400    8354400      2       1  150064        3.726   9.7277e-05
enh40965     1    8373400    8374400      4       2  150064       4.3324   7.3757e-06
enh40966     1    8375600    8376600      3       1  150064       3.0749    0.0010527
enh40968     1    8407100    8408100      3       1  150064       4.0767   2.2843e-05
enh40969     1    8412600    8413600      3       2  150064       4.7419   1.0588e-06
enh40970     1    8423400    8424400      5       2  150064       3.9983   3.1898e-05
enh40971     1    8427300    8428300      1       1  150064       2.9348     0.001669
enh40973     1    8431500    8432500      4       2  150064       5.2959   5.9221e-08
enh40977     1    8444700    8445700      2       1  150064       4.8974   4.8548e-07
enh40979     1    8447500    8448500      2       1  150064       4.7983    8.002e-07
enh40981     1    8466800    8467800      3       2  150064       4.5486   2.6996e-06
enh40983     1    8472700    8473700      2       1  150064       4.9856   3.0891e-07
enh40986     1    8485200    8486200      2       1  150064       4.5857   2.2627e-06
enh40987     1    8487300    8488300      2       1  150064       4.9564   3.5904e-07
enh40988     1    8498500    8499500      1       1  150064        5.656    7.747e-09
enh40990     1    8516000    8517000      2       1  150064       3.2735   0.00053114
enh40992     1    8524000    8525000      5       3  150064       2.7613    0.0028785
enh40994     1    8569900    8570900      2       1  150064        2.394    0.0083322
enh40996     1    8580600    8581600      3       2  150064       2.3313    0.0098686
enh40998     1    8586000    8587000      3       1  150064        2.376    0.0087516
enh41001     1    8607800    8608800      2       1  150064       2.3958    0.0082926
enh41002     1    8611600    8612600      2       1  150064       2.5226     0.005825
enh41003     1    8623400    8624400      3       2  150064       2.3761    0.0087482
enh41006     1    8657600    8658600      4       1  150064       2.8939    0.0019027
enh41007     1    8658800    8659800      3       1  150064       2.9283     0.001704
enh41008     1    8659500    8660500      1       1  150064       3.0959    0.0009812
enh41009     1    8686200    8687200      1       1  150064       2.9013     0.001858
enh41011     1    8711800    8712800      1       1  150064       2.6695     0.003798
enh41012     1    8712600    8713600      2       1  150064       2.6253    0.0043289
enh41014     1    8722400    8723400      1       1  150064       2.2886      0.01105
enh41015     1    8724500    8725500      3       2  150064       2.1065     0.017579
enh41016     1    8726100    8727100      1       1  150064       2.8965     0.001887
enh41018     1    8730600    8731600      1       1  150064        2.945     0.001615
enh41019     1    8733400    8734400      1       1  150064       2.1292      0.01662
enh41020     1    8734000    8735000      1       1  150064       2.1292      0.01662
enh41025     1    8767000    8768000      4       2  150064       2.4406    0.0073308
enh41026     1    8772200    8773200      1       1  150064       1.7195      0.04276
enh41030     1    8832200    8833200      3       1  150064       1.9453     0.025872
enh41040     1    8932000    8933000      2       1  150064       1.6928     0.045245
enh41045     1    8998500    8999500      4       2  150064       2.2003     0.013894
enh41089     1    9351300    9352300      3       2  150064       2.4918    0.0063544
enh41106     1    9422100    9423100      7       4  150064       1.7535     0.039756
enh41163     1    9937400    9938400      1       1  150064        1.953      0.02541
enh41265     1   10960000   10961000      2       1  150064       2.3164     0.010269
enh41285     1   11335000   11336000      1       1  150064       2.0523      0.02007
enh41312     1   11998500   11999500      2       1  150064       1.9438      0.02596
enh41313     1   12000500   12001500      4       1  150064       2.0448     0.020437
enh41322     1   12112400   12113400      5       2  150064       1.7028     0.044306
enh41386     1   14035300   14036300      1       1  150064       2.4729     0.006702
enh41388     1   14057400   14058400      3       2  150064       1.7182     0.042885
enh41390     1   14074400   14075400      2       1  150064       1.6562     0.048838
enh41395     1   14090600   14091600      1       1  150064       1.7987      0.03603
enh41401     1   14467300   14468300      5       1  150064       1.7796     0.037574
enh41402     1   14468800   14469800      1       1  150064       1.6605      0.04841
enh41429     1   15202000   15203000      3       2  150064       1.9802     0.023842
enh41433     1   15252800   15253800      4       1  150064       1.7052      0.04408
enh41480     1   15522500   15523500      7       2  150064         1.75     0.040061
enh41586     1   16345700   16346700      8       3  150064       1.9457     0.025846
enh41588     1   16352800   16353800      5       3  150064       2.0835     0.018603
enh41618     1   16536700   16537700      2       1  150064       2.0415     0.020599
enh41622     1   16546200   16547200      2       1  150064       2.2251     0.013037
enh41624     1   16564000   16565000      2       1  150064       2.7283    0.0031827
enh41625     1   16570400   16571400      1       1  150064        2.126      0.01675
enh41627     1   16577200   16578200      2       1  150064       1.8597     0.031464
enh41628     1   16594100   16595100      2       1  150064       1.6956     0.044977
enh41630     1   16679400   16680400      1       1  150064       2.0801      0.01876
enh41633     1   16698900   16699900      2       1  150064       1.7669     0.038622
enh41636     1   16703100   16704100      4       1  150064       1.9451     0.025883
enh41637     1   16711800   16712800      2       1  150064       1.7801     0.037533
enh41638     1   16713900   16714900      2       1  150064       1.8111     0.035064
enh41642     1   16824200   16825200      3       1  150064       1.8836     0.029809
enh41674     1   17309400   17310400      3       2  150064       2.2235     0.013092
enh41675     1   17310900   17311900      2       1  150064       2.5752    0.0050092
enh41678     1   17342300   17343300      5       2  150064       2.0112     0.022154
enh41679     1   17371800   17372800      6       1  150064       2.4293    0.0075639
enh41680     1   17378200   17379200      3       2  150064       2.7772    0.0027413
enh41681     1   17382600   17383600      4       2  150064       2.9377    0.0016533
enh41682     1   17385600   17386600      2       1  150064        2.242     0.012479
enh41683     1   17390100   17391100      9       3  150064       2.0368     0.020835
enh41691     1   17561800   17562800      1       1  150064       3.0342     0.001206
enh41756     1   19263500   19264500      2       1  150064       1.7529     0.039814
enh41791     1   19636400   19637400      6       3  150064       1.7159     0.043089
enh41793     1   19641800   19642800      5       2  150064        1.834     0.033328
enh41826     1   19821800   19822800      3       2  150064       2.7838    0.0026861
enh41827     1   19831400   19832400      5       3  150064        1.871     0.030674
enh41837     1   19939700   19940700      1       1  150064       1.7696       0.0384
enh41843     1   19966500   19967500      2       1  150064       2.1289     0.016633
enh41889     1   20651500   20652500      5       2  150064       2.2432     0.012442
enh41895     1   20819900   20820900      1       1  150064       1.7361      0.04127
enh41908     1   21059800   21060800      2       1  150064       2.8097    0.0024792
enh41910     1   21114600   21115600      2       1  150064       2.4415    0.0073133
enh41912     1   21222300   21223300      5       3  150064        2.602    0.0046334
enh41913     1   21263000   21264000      1       1  150064       1.7224       0.0425
enh41915     1   21338900   21339900      3       2  150064       1.6757       0.0469
enh41916     1   21339600   21340600      2       1  150064       2.6501    0.0040235
enh41919     1   21390200   21391200      3       1  150064        2.194     0.014118
enh41920     1   21416700   21417700      2       1  150064       2.7388    0.0030831
enh41924     1   21476000   21477000      1       1  150064       3.0309     0.001219
enh41925     1   21500200   21501200      2       1  150064       2.3653    0.0090067
enh41926     1   21516700   21517700      5       2  150064       2.5985    0.0046812
enh41927     1   21521100   21522100      1       1  150064       1.7381       0.0411
enh41990     1   21982000   21983000      1       1  150064       1.7253      0.04224
enh41992     1   22048300   22049300      4       2  150064       2.5255    0.0057773
enh42029     1   22352800   22353800      5       2  150064       2.4891    0.0064031
enh42032     1   22369300   22370300      1       1  150064       3.2129     0.000657
enh42033     1   22374700   22375700      2       1  150064       3.2572   0.00056259
enh42037     1   22398600   22399600      1       1  150064       3.3647    0.0003831
enh42040     1   22432800   22433800      1       1  150064       2.6601     0.003906
enh42044     1   22441600   22442600      4       2  150064       2.9973    0.0013617
enh42046     1   22458300   22459300      5       3  150064       2.6627    0.0038753
enh42049     1   22576800   22577800      8       3  150064       1.6875     0.045753
enh42071     1   23024300   23025300      3       1  150064       1.8433     0.032641
enh42094     1   23141500   23142500      8       2  150064       1.9944     0.023055
enh42107     1   23438200   23439200      1       1  150064       2.0492      0.02022
enh42155     1   23889000   23890000      2       1  150064       1.9327     0.026637
enh42165     1   23939300   23940300      3       1  150064        2.028     0.021279
enh42177     1   24106300   24107300      1       1  150064       1.6674      0.04772
enh42201     1   24372600   24373600      3       1  150064       2.5782    0.0049652
enh42217     1   24501200   24502200      3       1  150064       2.1797     0.014642
enh42227     1   24691400   24692400      3       2  150064       1.7634     0.038918
enh42232     1   24743700   24744700      2       1  150064       1.8088      0.03524
enh42233     1   24745000   24746000      4       2  150064       2.1968     0.014018
enh42234     1   24752100   24753100      4       2  150064       1.9969     0.022918
enh42241     1   24833500   24834500      1       1  150064       2.5335     0.005646
enh42243     1   24867000   24868000      5       2  150064       1.7921     0.036556
enh42244     1   24875700   24876700      4       2  150064       2.4974    0.0062553
enh42249     1   24967400   24968400      2       1  150064       2.5702    0.0050815
enh42441     1   26864600   26865600      1       1  150064       2.1879      0.01434
enh42443     1   26869000   26870000      1       1  150064       1.7021      0.04437
enh42445     1   26871600   26872600      3       2  150064       1.8383     0.033007
enh42447     1   26882600   26883600      3       2  150064       1.8583     0.031561
enh42452     1   27016900   27017900      1       1  150064       2.4913     0.006363
enh42457     1   27047900   27048900      1       1  150064       2.8892     0.001931
enh42458     1   27050500   27051500      3       1  150064       2.6423    0.0041175
enh42459     1   27053100   27054100      1       1  150064       2.7026      0.00344
enh42461     1   27067300   27068300      3       2  150064       2.2695     0.011619
enh42463     1   27097900   27098900      1       1  150064       2.7473     0.003004
enh42471     1   27174200   27175200      3       1  150064       2.1933     0.014143
enh42472     1   27176000   27177000      2       1  150064       2.4054    0.0080773
enh42473     1   27179800   27180800      1       1  150064       3.8436    6.061e-05
enh42474     1   27181900   27182900      1       1  150064       2.0445      0.02045
enh42478     1   27214600   27215600      1       1  150064       2.4794      0.00658
enh42482     1   27233000   27234000      2       1  150064       2.1236     0.016853
enh42483     1   27236000   27237000      3       1  150064       2.5911    0.0047839
enh42484     1   27241000   27242000      2       1  150064        1.826     0.033925
enh42485     1   27247000   27248000      2       1  150064       2.7103    0.0033606
enh42486     1   27249400   27250400      1       1  150064        2.512     0.006003
enh42487     1   27270700   27271700      3       2  150064       2.5296    0.0057091
enh42506     1   27397000   27398000      4       1  150064        1.756     0.039544
enh42507     1   27425700   27426700      1       1  150064         2.29      0.01101
enh42510     1   27448700   27449700      1       1  150064       2.1775      0.01472
enh42514     1   27466400   27467400      1       1  150064       1.6802      0.04646
enh42538     1   27693700   27694700      1       1  150064       1.8301      0.03362
enh42580     1   27899800   27900800      2       1  150064       1.7821     0.037367
enh42586     1   27947800   27948800      2       1  150064       1.6501     0.049462
enh42587     1   27952000   27953000      1       1  150064       2.1084       0.0175
enh42588     1   27954900   27955900      2       1  150064        1.664     0.048061
enh42589     1   27957500   27958500      7       3  150064       1.8081     0.035298
enh42632     1   28431400   28432400      3       2  150064        2.405    0.0080863
enh42649     1   28575600   28576600      2       1  150064       2.1063     0.017591
enh42651     1   28588100   28589100      3       1  150064        2.265     0.011756
enh42662     1   28650300   28651300      2       1  150064       2.2366     0.012656
enh42663     1   28656200   28657200      2       1  150064       1.9853     0.023554
enh42664     1   28692000   28693000      8       2  150064       2.2861     0.011125
enh42665     1   28697600   28698600      1       1  150064       2.0562      0.01988
enh42667     1   28743400   28744400      2       1  150064       2.0408     0.020638
enh42670     1   28837200   28838200      6       3  150064       2.5989    0.0046767
enh42671     1   28845600   28846600      1       1  150064       2.4689     0.006776
enh42673     1   28880200   28881200      1       1  150064       2.5866     0.004847
enh42674     1   28905200   28906200      2       1  150064       2.7673    0.0028261
enh42675     1   28916700   28917700      2       1  150064       2.8882    0.0019374
enh42676     1   28920400   28921400      3       2  150064       1.8449     0.032526
enh42677     1   28967300   28968300      3       1  150064       2.2733     0.011504
enh42678     1   28970700   28971700      1       1  150064       2.3123      0.01038
enh42679     1   28973600   28974600      2       1  150064       2.0484     0.020261
enh42681     1   28982000   28983000      1       1  150064       1.9969      0.02292
enh42684     1   29060100   29061100      2       1  150064        2.618    0.0044224
enh42688     1   29081000   29082000      1       1  150064       3.0777     0.001043
enh42690     1   29186600   29187600      2       1  150064       2.5335    0.0056462
enh42691     1   29198500   29199500      3       1  150064        1.739     0.041021
enh42695     1   29211200   29212200      4       1  150064       2.0635      0.01953
enh42698     1   29253000   29254000      2       1  150064       2.8159    0.0024324
enh42699     1   29254900   29255900      4       2  150064       2.6281    0.0042933
enh42702     1   29471600   29472600      2       1  150064       2.3739    0.0088008
enh42704     1   29475300   29476300      7       3  150064       2.1693     0.015029
enh42715     1   29512300   29513300      2       1  150064       2.3743    0.0087909
enh42719     1   29555800   29556800      3       1  150064       2.0326     0.021045
enh42726     1   29775300   29776300      4       2  150064       2.1229     0.016881
enh42735     1   30457700   30458700      5       2  150064       4.9039   4.6976e-07
enh42736     1   30485200   30486200      4       2  150064       3.5792   0.00017232
enh42740     1   30830900   30831900      2       1  150064       3.2479   0.00058125
enh42741     1   30852400   30853400      4       2  150064       2.1621     0.015304
enh42742     1   30858900   30859900      8       1  150064       2.2956     0.010848
enh42744     1   31180400   31181400     14       3  150064       1.7291     0.041895
enh42751     1   31216500   31217500      1       1  150064       1.9473      0.02575
enh42752     1   31221600   31222600      1       1  150064       1.9067      0.02828
enh42814     1   31688400   31689400     10       2  150064        2.975    0.0014648
enh42815     1   31696800   31697800      6       1  150064       3.3434   0.00041383
enh42818     1   31770800   31771800      2       1  150064       3.3482   0.00040666
enh42819     1   31834800   31835800      3       2  150064       2.9688    0.0014948
enh42820     1   31841400   31842400      2       1  150064       1.6729     0.047174
enh42821     1   31843800   31844800      1       1  150064        3.082     0.001028
enh42822     1   31847100   31848100      2       1  150064       2.7671    0.0028278
enh42824     1   31854400   31855400      2       1  150064       4.4378   4.5432e-06
enh42825     1   31862800   31863800      8       2  150064       3.8622   5.6184e-05
enh42826     1   31866800   31867800      4       1  150064       2.8658    0.0020799
enh42827     1   31888100   31889100      1       1  150064        2.833     0.002306
enh42829     1   31894700   31895700      3       1  150064       1.7846     0.037167
enh42859     1   32138500   32139500      2       1  150064       1.7052     0.044079
enh42921     1   32616600   32617600      1       1  150064       2.0177      0.02181
enh42924     1   32662500   32663500      1       1  150064       1.7481      0.04022
enh42934     1   32704500   32705500      2       1  150064       1.6513     0.049341
enh42935     1   32707600   32708600      3       1  150064       1.7063     0.043974
enh42951     1   32810600   32811600      3       2  150064       2.2983     0.010772
enh42967     1   33166500   33167500      2       1  150064       2.0339     0.020982
enh42981     1   33222800   33223800      3       1  150064        2.368    0.0089431
enh42983     1   33230300   33231300      2       1  150064       1.6873     0.045769
enh42984     1   33232800   33233800      2       1  150064       2.3703    0.0088876
enh42986     1   33280600   33281600      3       1  150064       2.2349     0.012712
enh42988     1   33338100   33339100      2       1  150064        1.997     0.022915
enh42993     1   33412400   33413400      1       1  150064       2.3553     0.009253
enh43013     1   33502600   33503600      2       1  150064       1.8687     0.030829
enh43021     1   33564600   33565600      1       1  150064       2.2931      0.01092
enh43037     1   33733900   33734900      1       1  150064       1.7148      0.04319
enh43038     1   33760800   33761800      3       1  150064       1.8874     0.029554
enh43040     1   33766100   33767100      3       2  150064       2.3437    0.0095463
enh43047     1   33811200   33812200      1       1  150064       1.7861      0.03704
enh43066     1   33937000   33938000      2       1  150064       2.4899    0.0063881
enh43084     1   35318200   35319200      4       2  150064       1.8872     0.029566
enh43085     1   35323200   35324200      3       2  150064       2.0918     0.018229
enh43099     1   35675600   35676600      4       1  150064       3.5153   0.00021964
enh43100     1   35688800   35689800      2       1  150064       2.0213     0.021625
enh43101     1   35709100   35710100      5       3  150064       3.5968   0.00016107
enh43114     1   36102300   36103300      2       1  150064       3.6011   0.00015847
enh43119     1   36202400   36203400      1       1  150064       3.3029    0.0004785
enh43120     1   36275300   36276300      3       2  150064       4.1596    1.594e-05
enh43121     1   36316800   36317800      2       1  150064       3.4571   0.00027304
enh43123     1   36345000   36346000      2       1  150064       3.1321   0.00086774
enh43129     1   36398200   36399200      1       1  150064        3.492    0.0002397
enh43130     1   36400900   36401900      1       1  150064       3.4205    0.0003125
enh43131     1   36553400   36554400      1       1  150064       3.1405    0.0008432
enh43132     1   36555800   36556800      2       1  150064       3.5452   0.00019614
enh43133     1   36565100   36566100      6       2  150064       2.3137     0.010343
enh43134     1   36581100   36582100      3       1  150064       2.1813     0.014579
enh43135     1   36584300   36585300      2       1  150064       1.8279     0.033785
enh43136     1   36593500   36594500      1       1  150064       3.8529    5.836e-05
enh43137     1   36599500   36600500      3       1  150064       3.7308   9.5432e-05
enh43138     1   36607600   36608600      2       1  150064       3.3975   0.00034006
enh43139     1   36613300   36614300      3       1  150064       3.8801   5.2202e-05
enh43143     1   36625000   36626000      3       2  150064       2.2319     0.012811
enh43144     1   36627800   36628800      2       1  150064       3.9956   3.2268e-05
enh43145     1   36633600   36634600      2       1  150064       3.8296   6.4181e-05
enh43151     1   36653100   36654100      3       1  150064       2.6234    0.0043531
enh43211     1   38315500   38316500      1       1  150064        3.465    0.0002651
enh43213     1   38323500   38324500      1       1  150064       3.1702    0.0007616
enh43215     1   38327700   38328700      1       1  150064        2.751     0.002971
enh43216     1   38343800   38344800      3       2  150064       1.9452     0.025876
enh43217     1   38395400   38396400      5       2  150064       2.8028     0.002533
enh43244     1   39407200   39408200      2       1  150064       1.6718     0.047283
enh43248     1   39490800   39491800      2       1  150064       1.8507     0.032107
enh43249     1   39492800   39493800      5       2  150064       1.7435     0.040624
enh43251     1   39542100   39543100      2       1  150064       3.1046   0.00095283
enh43254     1   39568300   39569300      1       1  150064        1.984      0.02363
enh43256     1   39582000   39583000      3       1  150064       2.0265     0.021356
enh43275     1   39650600   39651600      1       1  150064       1.7696       0.0384
enh43276     1   39651100   39652100      2       1  150064       2.1225     0.016899
enh43282     1   39671600   39672600      3       2  150064       2.0739     0.019046
enh43299     1   39974700   39975700      5       3  150064       2.0765     0.018926
enh43303     1   40027000   40028000      2       1  150064       1.8484     0.032271
enh43304     1   40032100   40033100      4       2  150064       2.4861    0.0064585
enh43307     1   40091000   40092000      1       1  150064       2.1072      0.01755
enh43310     1   40166100   40167100      2       1  150064       2.7627    0.0028659
enh43323     1   40347100   40348100      3       2  150064       2.0052     0.022472
enh43324     1   40362300   40363300      3       2  150064       2.9081    0.0018181
enh43325     1   40363800   40364800      1       1  150064       2.2546      0.01208
enh43360     1   40739300   40740300      1       1  150064       1.6729      0.04717
enh43379     1   40997900   40998900      2       1  150064       1.9879     0.023409
enh43385     1   41155800   41156800      3       2  150064       2.3236     0.010073
enh43387     1   41159700   41160700      5       2  150064       2.0703     0.019212
enh43390     1   41178000   41179000      2       1  150064        2.522    0.0058352
enh43391     1   41179200   41180200      3       2  150064       2.5635    0.0051813
enh43397     1   41205600   41206600      3       1  150064       2.9448    0.0016158
enh43414     1   41447100   41448100      2       1  150064       2.1477     0.015868
enh43415     1   41450800   41451800      3       2  150064       2.0422     0.020568
enh43416     1   41452600   41453600      3       2  150064       3.8733   5.3695e-05
enh43418     1   41468700   41469700      5       2  150064        2.221     0.013176
enh43424     1   41574700   41575700      3       2  150064       2.5747     0.005017
enh43425     1   41588600   41589600      3       1  150064       2.0114     0.022144
enh43426     1   41617300   41618300      1       1  150064       2.6113      0.00451
enh43430     1   41697700   41698700      2       1  150064       1.6904     0.045478
enh43441     1   41834300   41835300      4       2  150064       4.4926   3.5186e-06
enh43443     1   41840000   41841000      3       2  150064       2.4876    0.0064308
enh43444     1   41842700   41843700      4       2  150064       2.6422    0.0041181
enh43445     1   41845100   41846100      4       2  150064       4.2818   9.2696e-06
enh43446     1   41853100   41854100      2       1  150064       1.9565     0.025206
enh43451     1   41878300   41879300      7       2  150064       1.8742     0.030451
enh43453     1   41888900   41889900      3       1  150064       2.1375      0.01628
enh43455     1   41897500   41898500      7       3  150064       2.0306      0.02115
enh43466     1   41960400   41961400      4       2  150064       3.2234    0.0006334
enh43558     1   43415100   43416100      7       2  150064       1.9365     0.026402
enh43561     1   43420300   43421300      2       1  150064       2.2412     0.012506
enh43564     1   43430800   43431800      3       1  150064       1.7961      0.03624
enh43565     1   43432400   43433400      6       3  150064       2.2228     0.013115
enh43587     1   43703700   43704700      1       1  150064       2.0292      0.02122
enh43592     1   43739600   43740600      2       1  150064        2.174     0.014854
enh43598     1   43760000   43761000      2       1  150064        2.976    0.0014603
enh43604     1   43826200   43827200      2       1  150064       3.7172   0.00010072
enh43606     1   43830800   43831800      2       1  150064       1.9653     0.024692
enh43607     1   43836000   43837000      3       2  150064       2.8528    0.0021666
enh43612     1   43856200   43857200      4       2  150064       4.1648   1.5578e-05
enh43613     1   43870900   43871900      3       1  150064       3.3585   0.00039177
enh43615     1   43921000   43922000      1       1  150064       3.6151    0.0001501
enh43616     1   43930700   43931700      1       1  150064       3.6313     0.000141
enh43617     1   43938100   43939100      1       1  150064       3.0047     0.001329
enh43618     1   43940900   43941900      2       1  150064       3.9069   4.6752e-05
enh43620     1   43989300   43990300      5       2  150064       1.6586     0.048601
enh43624     1   44012200   44013200      1       1  150064       2.8397     0.002258
enh43626     1   44022000   44023000      5       2  150064       2.6346     0.004212
enh43627     1   44025500   44026500      5       2  150064       3.2363   0.00060535
enh43631     1   44036400   44037400      2       1  150064         4.51   3.2414e-06
enh43632     1   44046900   44047900      3       2  150064       3.7529   8.7384e-05
enh43634     1   44051500   44052500     10       3  150064        3.604   0.00015665
enh43635     1   44113700   44114700      2       1  150064       3.2617   0.00055365
enh43636     1   44117600   44118600      3       2  150064       4.0608   2.4453e-05
enh43637     1   44118200   44119200      3       1  150064       2.3334    0.0098147
enh43638     1   44124600   44125600      2       1  150064       3.4863   0.00024487
enh43641     1   44232400   44233400      1       1  150064       3.2827     0.000514
enh43642     1   44252000   44253000      3       2  150064       1.9596     0.025019
enh43647     1   44300900   44301900      1       1  150064       2.9436     0.001622
enh43650     1   44318600   44319600      2       1  150064        3.435   0.00029627
enh43653     1   44334000   44335000      2       1  150064       2.8449    0.0022214
enh43654     1   44346700   44347700      4       2  150064       3.7858   7.6597e-05
enh43655     1   44350500   44351500      3       2  150064       3.2264   0.00062671
enh43656     1   44378400   44379400      3       2  150064       2.1344     0.016407
enh43657     1   44414100   44415100      4       2  150064       3.6117   0.00015211
enh43659     1   44419400   44420400      2       1  150064       2.4158    0.0078507
enh43661     1   44439200   44440200      3       2  150064       3.1146   0.00092101
enh43662     1   44442700   44443700      5       2  150064       2.5588    0.0052521
enh43663     1   44446500   44447500      4       2  150064       1.9822     0.023726
enh43665     1   44453000   44454000      1       1  150064       2.2904        0.011
enh43666     1   44456000   44457000      1       1  150064       2.0898      0.01832
enh43667     1   44458000   44459000      1       1  150064       2.9213     0.001743
enh43668     1   44460300   44461300      3       1  150064       2.1489     0.015823
enh43671     1   44479700   44480700      2       1  150064       3.2733   0.00053156
enh43682     1   44542600   44543600      4       2  150064       1.9886     0.023373
enh43683     1   44677700   44678700      1       1  150064       2.7892     0.002642
enh43684     1   44679800   44680800      1       1  150064       2.3252      0.01003
enh43702     1   44821000   44822000      2       1  150064       1.9614     0.024916
enh43709     1   45060200   45061200      2       1  150064       1.7146     0.043208
enh43740     1   45305000   45306000      3       2  150064       1.7558     0.039565
enh43871     1   47229100   47230100      1       1  150064        1.852      0.03201
enh43910     1   48224300   48225300      3       1  150064       1.9074     0.028235
enh43915     1   48275100   48276100      1       1  150064       2.2209      0.01318
enh43920     1   48292600   48293600      2       1  150064       2.4042    0.0081033
enh43924     1   48309700   48310700      5       2  150064       2.5992    0.0046719
enh43929     1   48347300   48348300      2       1  150064       1.9375      0.02634
enh43960     1   49076400   49077400      4       2  150064        1.823     0.034149
enh43964     1   49240600   49241600      5       3  150064       1.6972     0.044829
enh43993     1   51981600   51982600      8       3  150064       1.7506     0.040007
enh43994     1   51985700   51986700      4       2  150064       1.6839     0.046102
enh44077     1   53641800   53642800      4       2  150064       1.9399     0.026196
enh44079     1   53649400   53650400      4       2  150064       2.8103    0.0024751
enh44081     1   53660900   53661900      1       1  150064        2.074      0.01904
enh44083     1   53679900   53680900      1       1  150064       2.2012      0.01386
enh44084     1   53684300   53685300      2       1  150064       2.1388     0.016228
enh44086     1   53702100   53703100      4       2  150064       2.5829    0.0048987
enh44088     1   53709300   53710300      1       1  150064       2.9811     0.001436
enh44091     1   53722400   53723400      3       1  150064       2.6242     0.004343
enh44092     1   53723300   53724300      2       1  150064       2.5582     0.005261
enh44094     1   53758300   53759300      1       1  150064       1.8966      0.02894
enh44095     1   53761100   53762100      3       1  150064       1.9188     0.027506
enh44134     1   54447400   54448400      1       1  150064       2.3782     0.008699
enh44135     1   54448200   54449200      2       1  150064       2.3025     0.010653
enh44138     1   54483100   54484100      4       2  150064       1.6528     0.049182
enh44157     1   54685200   54686200      3       2  150064       2.1506     0.015755
enh44186     1   54787500   54788500      1       1  150064       2.0393      0.02071
enh44204     1   54841400   54842400      3       1  150064       1.8758     0.030339
enh44205     1   54843800   54844800      2       1  150064       1.9919      0.02319
enh44206     1   54848800   54849800      8       2  150064         2.32     0.010171
enh44207     1   54850500   54851500      1       1  150064       2.1615      0.01533
enh44256     1   55326700   55327700      7       2  150064       2.0501     0.020179
enh44274     1   55529300   55530300      1       1  150064       1.7152      0.04315
enh44302     1   56001700   56002700      6       3  150064       1.9705     0.024391
enh44382     1   57282800   57283800      9       4  150064       1.7035      0.04424
enh44384     1   57286300   57287300      5       2  150064       1.7706     0.038315
enh44438     1   59323600   59324600      3       2  150064       2.1509     0.015741
enh44478     1   59612600   59613600      3       1  150064       1.7397     0.040958
enh44538     1   60451800   60452800      4       2  150064       1.7871     0.036963
enh44544     1   61228600   61229600      3       2  150064       2.6394    0.0041522
enh44556     1   61449400   61450400      2       1  150064        1.737     0.041192
enh44557     1   61455700   61456700      2       1  150064       2.5657    0.0051491
enh44584     1   61696000   61697000      3       1  150064       1.8764     0.030301
enh44585     1   61709600   61710600      2       1  150064       2.0865     0.018466
enh44592     1   61809200   61810200      2       1  150064       1.7714     0.038245
enh44594     1   61858000   61859000      5       2  150064       2.0269     0.021336
enh44597     1   61869400   61870400      1       1  150064       2.1912      0.01422
enh44601     1   61917100   61918100      2       1  150064       1.9357     0.026452
enh44684     1   64504600   64505600      1       1  150064       2.6022     0.004631
enh44696     1   64976800   64977800      3       1  150064       2.1818     0.014561
enh44704     1   65151800   65152800      1       1  150064        2.173      0.01489
enh44709     1   65264600   65265600      2       1  150064       1.6968     0.044864
enh44710     1   65292900   65293900      3       1  150064       2.0234     0.021518
enh44718     1   65376500   65377500      3       1  150064       2.6756    0.0037299
enh44720     1   65379400   65380400      3       2  150064       2.9212    0.0017436
enh44721     1   65380300   65381300      3       1  150064       2.5092    0.0060508
enh44722     1   65382300   65383300      4       2  150064        2.671    0.0037809
enh44729     1   65417400   65418400      4       2  150064       2.9826    0.0014292
enh44731     1   65421800   65422800      2       1  150064       2.4354    0.0074375
enh44732     1   65430000   65431000      3       2  150064       1.7017      0.04441
enh44742     1   65573900   65574900      2       1  150064        2.055     0.019941
enh44743     1   65606900   65607900      3       2  150064       2.2135     0.013432
enh44746     1   65640500   65641500      3       1  150064       1.8935     0.029144
enh44747     1   65641800   65642800      3       2  150064       2.0039     0.022542
enh44756     1   65932700   65933700      9       3  150064       1.7164     0.043047
enh44757     1   66153200   66154200      5       2  150064       2.7778    0.0027366
enh44762     1   66731600   66732600      3       1  150064       2.5618    0.0052059
enh44763     1   66736700   66737700      2       1  150064       1.7028     0.044304
enh44767     1   66766200   66767200      8       2  150064       2.2508     0.012198
enh44779     1   66878200   66879200      1       1  150064       2.5143     0.005964
enh44781     1   66910900   66911900      2       1  150064       2.2364     0.012664
enh44834     1   68154700   68155700      5       2  150064       2.4228    0.0077013
enh44835     1   68166400   68167400      4       2  150064       1.9657     0.024668
enh44836     1   68174700   68175700      2       1  150064       1.8513     0.032063
enh44840     1   68183400   68184400      1       1  150064       2.0137      0.02202
enh44856     1   68221200   68222200      1       1  150064       2.4668     0.006817
enh44864     1   68258700   68259700      4       2  150064       2.8406    0.0022517
enh44865     1   68268000   68269000      6       3  150064        1.801      0.03585
enh44867     1   68278100   68279100      5       2  150064       2.6452    0.0040827
enh44868     1   68284100   68285100      2       1  150064       1.9301     0.026798
enh44869     1   68285900   68286900      2       1  150064       1.9004     0.028691
enh44870     1   68286500   68287500      2       1  150064       2.0476       0.0203
enh44871     1   68290400   68291400      3       1  150064       1.7953     0.036305
enh44872     1   68292400   68293400      4       1  150064       1.9251     0.027109
enh44874     1   68295500   68296500      3       2  150064       3.7091   0.00010398
enh44875     1   68299600   68300600      2       1  150064       3.1481   0.00082179
enh44876     1   68301000   68302000      4       2  150064       3.3024   0.00047924
enh44877     1   68303600   68304600      4       2  150064       3.8094   6.9665e-05
enh44878     1   68315900   68316900      5       2  150064       2.6032    0.0046185
enh44879     1   68362700   68363700      7       3  150064       3.3266   0.00043953
enh44882     1   68411100   68412100      4       2  150064       1.8077      0.03533
enh44887     1   68607200   68608200      2       1  150064       2.2727     0.011521
enh44913     1   70896200   70897200      9       4  150064       2.9156    0.0017752
enh44917     1   71622900   71623900      1       1  150064       2.9986     0.001356
enh44919     1   74058800   74059800      3       1  150064       2.6569    0.0039432
enh44926     1   74992800   74993800      4       1  150064       1.7154     0.043134
enh44944     1   77073400   77074400      2       1  150064       2.0275     0.021304
enh44961     1   78298700   78299700      1       1  150064       2.6962     0.003507
enh44962     1   78352900   78353900      9       4  150064       2.7102    0.0033617
enh44963     1   78403800   78404800      3       2  150064       1.6978      0.04477
enh44965     1   78446000   78447000      3       2  150064       1.9066     0.028289
enh44966     1   78449200   78450200      2       1  150064       1.7929     0.036491
enh44967     1   78458300   78459300      3       1  150064       1.7613     0.039094
enh44985     1   81498700   81499700      1       1  150064       1.8845      0.02975
enh44986     1   81500200   81501200      4       2  150064       2.4547    0.0070501
enh44996     1   81943500   81944500      6       4  150064        1.674     0.047063
enh44998     1   82135700   82136700      3       2  150064       2.0532     0.020027
enh45000     1   82168900   82169900      3       2  150064       2.1348      0.01639
enh45011     1   84267900   84268900      3       2  150064       3.6801   0.00011655
enh45012     1   84284300   84285300      2       1  150064       3.7057   0.00010539
enh45014     1   84313300   84314300      3       2  150064        4.315     7.98e-06
enh45019     1   84566400   84567400      2       1  150064       2.2567     0.012013
enh45022     1   84639600   84640600      1       1  150064        1.923      0.02724
enh45032     1   84946000   84947000      5       3  150064       1.6896     0.045549
enh45041     1   85105500   85106500      7       3  150064       1.6647     0.047982
enh45055     1   85319600   85320600      4       1  150064       2.4091    0.0079965
enh45056     1   85378900   85379900      4       2  150064       1.9665     0.024621
enh45072     1   85728400   85729400      1       1  150064       2.0187      0.02176
enh45087     1   85845000   85846000      5       2  150064       2.2581     0.011969
enh45088     1   85872600   85873600      1       1  150064       2.0853      0.01852
enh45091     1   85906000   85907000      3       1  150064       1.7187     0.042831
enh45092     1   85918000   85919000      9       5  150064        2.127     0.016709
enh45093     1   85919000   85920000      2       1  150064       1.8111     0.035059
enh45094     1   85925000   85926000      4       2  150064          1.8     0.035927
enh45095     1   85925900   85926900      5       2  150064       2.4065    0.0080539
enh45096     1   85931400   85932400      2       1  150064       1.8037     0.035636
enh45123     1   86992700   86993700      5       2  150064       1.8922     0.029229
enh45152     1   87811600   87812600      3       1  150064       1.7206     0.042657
enh45155     1   87978200   87979200      3       1  150064       1.9176     0.027579
enh45161     1   88065500   88066500      2       1  150064       2.9528    0.0015745
enh45163     1   88108100   88109100      1       1  150064       2.1609      0.01535
enh45166     1   88148800   88149800      3       2  150064       2.5086      0.00606
enh45171     1   88186000   88187000      2       1  150064       1.6591     0.048548
enh45179     1   88350700   88351700      3       1  150064         1.95     0.025589
enh45196     1   88641500   88642500      3       1  150064       1.9437     0.025963
enh45197     1   88682400   88683400      1       1  150064       1.8428      0.03268
enh45235     1   89823500   89824500      4       2  150064       1.7728     0.038134
enh45237     1   89829400   89830400      3       2  150064       1.8499     0.032165
enh45247     1   90158600   90159600      1       1  150064       1.7242      0.04234
enh45248     1   90185100   90186100      1       1  150064       1.6991      0.04465
enh45251     1   90222800   90223800      3       2  150064       1.8802     0.030044
enh45256     1   90307200   90308200      4       2  150064       2.1993      0.01393
enh45283     1   90509200   90510200      2       1  150064        2.023     0.021537
enh45293     1   91484800   91485800      5       2  150064       1.8113     0.035044
enh45294     1   91485400   91486400      3       1  150064       1.8374     0.033079
enh45295     1   91488000   91489000      3       1  150064       2.4412    0.0073191
enh45296     1   91502000   91503000      1       1  150064       2.0965      0.01802
enh45302     1   91965200   91966200      3       2  150064       2.3068     0.010532
enh45304     1   92020700   92021700      4       1  150064       1.7622     0.039015
enh45333     1   92242200   92243200      8       2  150064       2.4263    0.0076275
enh45334     1   92244600   92245600      3       1  150064       2.4125    0.0079211
enh45355     1   92765500   92766500      4       2  150064       2.8423    0.0022392
enh45356     1   92825300   92826300      2       1  150064       2.5585    0.0052558
enh45357     1   93003200   93004200      2       1  150064        2.821    0.0023936
enh45360     1   93233700   93234700      3       2  150064       1.7796     0.037569
enh45367     1   93319500   93320500      2       1  150064       2.1632     0.015261
enh45370     1   93399000   93400000      5       2  150064       1.7624     0.038997
enh45371     1   93400200   93401200      4       1  150064       2.3802    0.0086515
enh45372     1   93401000   93402000      3       1  150064       1.7756       0.0379
enh45373     1   93415800   93416800      3       1  150064       1.8399     0.032888
enh45376     1   93437800   93438800      1       1  150064       1.6825      0.04624
enh45378     1   93458900   93459900      1       1  150064       2.0825      0.01865
enh45381     1   93507200   93508200      3       2  150064       2.0066     0.022395
enh45382     1   93508200   93509200      3       2  150064       2.1797     0.014638
enh45405     1   94051300   94052300      5       2  150064       1.7339     0.041472
enh45486     1   94992800   94993800      1       1  150064       2.1873      0.01436
enh45529     1   95319500   95320500      2       1  150064        1.685     0.045994
enh45531     1   95330100   95331100      4       2  150064       1.7244     0.042316
enh45533     1   95349100   95350100      3       2  150064       2.2582     0.011965
enh45546     1   95437200   95438200      2       1  150064       2.2949      0.01087
enh45548     1   95446800   95447800      2       1  150064       1.8867     0.029603
enh45549     1   95454900   95455900      1       1  150064       1.9067      0.02828
enh45553     1   95487000   95488000      1       1  150064       2.0245      0.02146
enh45554     1   95507500   95508500      2       1  150064       2.0905     0.018287
enh45557     1   95549400   95550400      6       2  150064       2.4666      0.00682
enh45558     1   95552300   95553300      3       1  150064       2.2242     0.013066
enh45566     1   97186000   97187000      2       1  150064       1.7221     0.042524
enh45567     1   97188800   97189800      4       2  150064       3.5504   0.00019229
enh45572     1   98383000   98384000      2       1  150064       5.6442   8.2998e-09
enh45575     1   98391000   98392000      2       1  150064       5.6618   7.4889e-09
enh45576     1   98646900   98647900      5       2  150064       4.1729   1.5039e-05
enh45645     1  102569400  102570400      3       2  150064       1.7611     0.039109
enh45650     1  103363000  103364000      5       2  150064       1.8333     0.033379
enh45665     1  108508200  108509200      5       3  150064       2.2686     0.011647
enh45666     1  108509800  108510800     13       3  150064       2.6212    0.0043805
enh45674     1  108660400  108661400      6       3  150064       1.9794     0.023886
enh45675     1  108740600  108741600      5       2  150064       2.2112     0.013513
enh45755     1  110077900  110078900      2       1  150064         1.88     0.030057
enh45768     1  110178500  110179500      3       2  150064       1.7713     0.038254
enh45803     1  110438100  110439100      5       2  150064       1.9161     0.027674
enh45820     1  110545500  110546500      1       1  150064        1.927      0.02699
enh45829     1  110745600  110746600      1       1  150064       2.2414       0.0125
enh45838     1  110888800  110889800      2       1  150064       1.9859     0.023522
enh45839     1  110892700  110893700      2       1  150064       2.1775     0.014723
enh45840     1  110926700  110927700      2       1  150064       1.8599     0.031452
enh45844     1  111019600  111020600      1       1  150064       2.4479     0.007185
enh45847     1  111330000  111331000      8       3  150064       3.0474     0.001154
enh45862     1  111911200  111912200      2       1  150064       1.8538     0.031886
enh45886     1  112134300  112135300      3       2  150064       2.8477     0.002202
enh45893     1  112164300  112165300      7       4  150064       2.0755     0.018972
enh45899     1  112202700  112203700      4       2  150064       2.3038     0.010617
enh45914     1  112423900  112424900      3       2  150064       2.0862     0.018482
enh45915     1  112462500  112463500      3       1  150064       2.4432    0.0072786
enh45916     1  112572800  112573800      6       3  150064       3.0465    0.0011576
enh45917     1  112583500  112584500      3       2  150064       2.2482     0.012282
enh45924     1  112928400  112929400      1       1  150064       2.0638      0.01952
enh45926     1  112934000  112935000      2       1  150064       1.8858     0.029664
enh45927     1  112935900  112936900      1       1  150064       1.8083      0.03528
enh45928     1  112937400  112938400      2       1  150064       1.9099     0.028072
enh45932     1  113055100  113056100      1       1  150064       3.8697    5.448e-05
enh45934     1  113086800  113087800      1       1  150064       3.1847    0.0007246
enh45936     1  113159700  113160700      4       2  150064       3.9287   4.2698e-05
enh45938     1  113170200  113171200      2       1  150064       2.7143     0.003321
enh45940     1  113179100  113180100      1       1  150064       3.2955    0.0004912
enh45942     1  113215700  113216700      4       2  150064       3.9815   3.4237e-05
enh45943     1  113218700  113219700      2       1  150064       2.7755    0.0027562
enh45944     1  113230700  113231700      4       2  150064       2.9565    0.0015556
enh45945     1  113239500  113240500      5       3  150064       1.9989      0.02281
enh45978     1  113682800  113683800      1       1  150064       1.6575      0.04871
enh45982     1  113734000  113735000      2       1  150064       1.9779     0.023969
enh45985     1  113751800  113752800      1       1  150064       2.0814       0.0187
enh45988     1  113765900  113766900      4       2  150064       1.7006     0.044507
enh46051     1  115000100  115001100      2       1  150064       2.0958     0.018052
enh46052     1  115008900  115009900      1       1  150064       2.3746     0.008785
enh46055     1  115050200  115051200      1       1  150064       2.5298     0.005706
enh46060     1  115259500  115260500      2       1  150064       1.9462     0.025816
enh46062     1  115262800  115263800      3       2  150064        3.618   0.00014845
enh46063     1  115293000  115294000      2       1  150064        2.687    0.0036045
enh46064     1  115294500  115295500      2       1  150064       2.6518    0.0040031
enh46065     1  115296400  115297400      7       3  150064       3.0456    0.0011612
enh46069     1  115599600  115600600      3       1  150064       1.6865     0.045846
enh46070     1  115604800  115605800      2       1  150064       2.1718     0.014936
enh46071     1  115610200  115611200      2       1  150064       2.2853     0.011149
enh46074     1  115627600  115628600      3       2  150064         3.46   0.00027013
enh46078     1  115642400  115643400      6       2  150064       3.8735   5.3648e-05
enh46080     1  115725800  115726800      6       3  150064       3.0204    0.0012624
enh46082     1  115770700  115771700      3       2  150064       1.7533     0.039776
enh46089     1  115906400  115907400      5       2  150064       2.8832    0.0019684
enh46093     1  116186000  116187000      1       1  150064       2.1895      0.01428
enh46106     1  116353400  116354400      4       2  150064       2.1851     0.014441
enh46126     1  116858200  116859200      2       1  150064       2.0875     0.018422
enh46127     1  116861200  116862200      5       2  150064       1.9533     0.025391
enh46135     1  116925400  116926400      1       1  150064        1.869      0.03081
enh46168     1  117189600  117190600      1       1  150064       1.7897      0.03675
enh46175     1  117253800  117254800      6       2  150064       1.6534      0.04912
enh46178     1  117305600  117306600      3       2  150064       2.1517     0.015709
enh46179     1  117311600  117312600      2       1  150064        2.266     0.011725
enh46181     1  117375400  117376400      3       2  150064       2.9293    0.0016989
enh46182     1  117377000  117378000      5       3  150064        2.332    0.0098511
enh46198     1  117514400  117515400      3       2  150064       1.9822     0.023729
enh46199     1  117515200  117516200      1       1  150064       1.9039      0.02846
enh46217     1  118086900  118087900      5       2  150064       1.8072     0.035368
enh46227     1  118188800  118189800      4       2  150064       2.0109     0.022168
enh46394     1  145588000  145589000      3       1  150064       1.9471     0.025762
enh46402     1  145726000  145727000      1       1  150064       1.9945      0.02305
enh46406     1  146638000  146639000      2       1  150064       2.0992     0.017899
enh46407     1  146638600  146639600      3       1  150064       2.0981     0.017948
enh46408     1  146639600  146640600      4       2  150064       2.4289    0.0075732
enh46409     1  146681300  146682300      9       2  150064       2.0477     0.020294
enh46410     1  146697400  146698400      6       3  150064       2.6682    0.0038132
enh46412     1  146709400  146710400      3       1  150064       3.1248   0.00088973
enh46452     1  149887400  149888400      1       1  150064       1.7468      0.04034
enh46453     1  149889400  149890400      1       1  150064       1.7202       0.0427
enh46465     1  149984400  149985400      3       1  150064       1.7135     0.043312
enh46467     1  149993400  149994400      3       1  150064       1.7071     0.043906
enh46470     1  150124400  150125400      4       2  150064       4.5844    2.276e-06
enh46472     1  150132200  150133200      4       1  150064       5.4742   2.1975e-08
enh46478     1  150185000  150186000      3       2  150064       4.6806   1.4303e-06
enh46479     1  150209000  150210000      2       1  150064       1.9992     0.022793
enh46484     1  150241900  150242900      3       1  150064       4.9797   3.1842e-07
enh46486     1  150245600  150246600      1       1  150064        5.069        2e-07
enh46489     1  150266800  150267800      1       1  150064       1.7334      0.04151
enh46490     1  150294800  150295800      5       2  150064       5.3544   4.2929e-08
enh46491     1  150334800  150335800      5       2  150064       4.6395   1.7465e-06
enh46492     1  150339400  150340400      3       2  150064       4.0739   2.3115e-05
enh46495     1  150359300  150360300      2       1  150064       4.2877   9.0281e-06
enh46496     1  150377800  150378800      3       2  150064       1.8845     0.029749
enh46497     1  150378600  150379600      7       2  150064       2.9725     0.001477
enh46498     1  150381800  150382800      3       2  150064       3.7553   8.6577e-05
enh46499     1  150449800  150450800      2       1  150064       4.9026   4.7291e-07
enh46500     1  150460400  150461400      3       1  150064       4.5462   2.7315e-06
enh46501     1  150479900  150480900      5       2  150064       1.8588      0.03153
enh46502     1  150481000  150482000      3       2  150064        4.157   1.6125e-05
enh46504     1  150486600  150487600      1       1  150064       5.0598    2.098e-07
enh46505     1  150488800  150489800      2       1  150064       4.4767   3.7907e-06
enh46508     1  150510200  150511200      5       2  150064       3.3805   0.00036178
enh46512     1  150537200  150538200      4       2  150064       2.2919     0.010955
enh46516     1  150546200  150547200      3       1  150064       1.8757     0.030351
enh46520     1  150587000  150588000      5       2  150064       2.3147     0.010315
enh46529     1  150725300  150726300      5       2  150064       2.2761     0.011419
enh46530     1  150738200  150739200      6       2  150064       1.6908     0.045442
enh46531     1  150779300  150780300      2       1  150064       1.7807     0.037479
enh46534     1  150824600  150825600      1       1  150064       1.9033       0.0285
enh46538     1  150947900  150948900      1       1  150064       1.9752      0.02412
enh46552     1  151034800  151035800      2       1  150064       1.8598     0.031455
enh46553     1  151035200  151036200      2       1  150064       2.0734     0.019068
enh46554     1  151041700  151042700      2       1  150064       3.0844    0.0010198
enh46556     1  151114500  151115500      4       2  150064       3.2589   0.00055915
enh46557     1  151116000  151117000      4       2  150064        3.239   0.00059973
enh46559     1  151129000  151130000      2       1  150064       2.0953     0.018071
enh46560     1  151130800  151131800      1       1  150064       2.5562     0.005291
enh46567     1  151228000  151229000      2       1  150064       3.4523   0.00027791
enh46578     1  151370800  151371800      5       2  150064       2.6861    0.0036141
enh46581     1  151428900  151429900      4       2  150064       2.1558     0.015551
enh46664     1  153498200  153499200      1       1  150064       2.0546      0.01996
enh46688     1  153669600  153670600      1       1  150064       2.0054      0.02246
enh46690     1  153702200  153703200      3       2  150064       1.7096     0.043672
enh46700     1  153756200  153757200      1       1  150064       2.9848     0.001419
enh46701     1  153761400  153762400      1       1  150064       2.5081     0.006069
enh46704     1  153777600  153778600      3       1  150064       3.8478   5.9588e-05
enh46705     1  153852500  153853500      2       1  150064       3.3154   0.00045762
enh46707     1  153859700  153860700      4       2  150064       2.9433    0.0016238
enh46708     1  153892400  153893400      1       1  150064       2.8069     0.002501
enh46709     1  153896400  153897400      2       1  150064        2.061     0.019652
enh46710     1  153900900  153901900      4       2  150064       2.9509    0.0015842
enh46712     1  153919300  153920300      2       1  150064       2.1054     0.017629
enh46714     1  153931600  153932600      5       3  150064       2.2696     0.011615
enh46715     1  153933600  153934600      2       1  150064       2.7014    0.0034523
enh46716     1  153937000  153938000      3       1  150064       2.1985     0.013955
enh46717     1  153941100  153942100      2       1  150064       2.3994    0.0082099
enh46718     1  153947900  153948900      2       1  150064       2.2278     0.012946
enh46724     1  153973900  153974900      1       1  150064       2.0022      0.02263
enh46731     1  154195300  154196300      1       1  150064       1.9978      0.02287
enh46733     1  154245800  154246800      1       1  150064       2.0864      0.01847
enh46737     1  154323700  154324700      3       2  150064       1.9547      0.02531
enh46739     1  154358900  154359900      2       1  150064       2.2642     0.011781
enh46741     1  154395400  154396400      4       2  150064       2.1786      0.01468
enh46748     1  154449900  154450900      2       1  150064       2.6705    0.0037874
enh46754     1  154467600  154468600      2       1  150064       2.0616     0.019625
enh46758     1  154528200  154529200      1       1  150064       2.2665      0.01171
enh46763     1  154581600  154582600      2       1  150064       1.6851      0.04598
enh46777     1  154806200  154807200      2       1  150064       2.2517     0.012171
enh46782     1  154832700  154833700      2       1  150064       2.5961     0.004714
enh46784     1  154842400  154843400      1       1  150064       3.8504    5.896e-05
enh46785     1  154842800  154843800      1       1  150064       3.8504    5.896e-05
enh46786     1  154850000  154851000      2       1  150064       3.2677   0.00054205
enh46787     1  154857000  154858000      1       1  150064       3.8497    5.914e-05
enh46790     1  154910600  154911600      3       1  150064       3.6817   0.00011585
enh46791     1  154915300  154916300      3       1  150064       3.7877   7.6028e-05
enh46792     1  154925300  154926300      1       1  150064       2.1154       0.0172
enh46797     1  154940900  154941900      1       1  150064        2.829     0.002335
enh46802     1  154986000  154987000      2       1  150064       3.7761   7.9665e-05
enh46803     1  154988300  154989300      2       1  150064       2.7861    0.0026675
enh46804     1  154990900  154991900      1       1  150064       2.3559      0.00924
enh46809     1  155033500  155034500      2       1  150064       2.2043     0.013751
enh46810     1  155038200  155039200      1       1  150064        1.916      0.02768
enh46813     1  155042200  155043200      1       1  150064       1.8595      0.03148
enh46826     1  155111100  155112100      2       1  150064       1.7452     0.040475
enh46836     1  155189700  155190700      2       1  150064       2.2491     0.012254
enh46837     1  155194700  155195700      2       1  150064       1.9981     0.022851
enh46842     1  155214800  155215800      1       1  150064       2.2046      0.01374
enh46844     1  155223000  155224000      1       1  150064       2.1998      0.01391
enh46847     1  155241200  155242200      2       1  150064       2.0835     0.018604
enh46849     1  155248300  155249300      1       1  150064       2.4281      0.00759
enh46850     1  155269200  155270200      1       1  150064       2.3746     0.008785
enh46852     1  155274200  155275200      2       1  150064       2.0781     0.018851
enh46853     1  155277100  155278100      2       1  150064       2.5297     0.005708
enh46854     1  155280000  155281000      1       1  150064       2.7019     0.003447
enh46856     1  155289400  155290400      2       1  150064       1.8741      0.03046
enh46860     1  155505700  155506700      1       1  150064        2.431     0.007528
enh46866     1  155617900  155618900      2       1  150064       2.5713    0.0050652
enh46877     1  155843400  155844400      2       1  150064       1.9611     0.024934
enh46879     1  155862800  155863800      1       1  150064       3.1041    0.0009543
enh46880     1  155879100  155880100      2       1  150064       2.5756    0.0050033
enh46882     1  155899900  155900900      1       1  150064       2.1215      0.01694
enh46884     1  155904700  155905700      1       1  150064       2.0349      0.02093
enh46885     1  155907700  155908700      2       1  150064       2.6992    0.0034752
enh46890     1  155931100  155932100      2       1  150064       2.8968    0.0018848
enh46892     1  155940600  155941600      1       1  150064       2.2646      0.01177
enh46893     1  155950300  155951300      1       1  150064       1.7514      0.03994
enh46896     1  155959600  155960600      2       1  150064       2.8238    0.0023733
enh46898     1  155973100  155974100      1       1  150064        3.317     0.000455
enh46900     1  155994800  155995800      3       2  150064       2.6214    0.0043791
enh46904     1  156033200  156034200      1       1  150064       1.7568      0.03948
enh46905     1  156039500  156040500      1       1  150064       2.1843      0.01447
enh46908     1  156049000  156050000      2       1  150064       2.7774      0.00274
enh46910     1  156059700  156060700      3       1  150064       1.9285     0.026897
enh46912     1  156066900  156067900      1       1  150064       1.6961      0.04493
enh46913     1  156070700  156071700      1       1  150064       1.9914      0.02322
enh46915     1  156082000  156083000      1       1  150064       1.6693      0.04753
enh46916     1  156088500  156089500      2       1  150064       1.6726     0.047208
enh46921     1  156100200  156101200      5       1  150064       1.6464     0.049836
enh46923     1  156117100  156118100      1       1  150064       2.4498     0.007147
enh46925     1  156131700  156132700      2       1  150064       2.9325     0.001681
enh46928     1  156160300  156161300      8       3  150064       2.0206     0.021661
enh46974     1  156581900  156582900      1       1  150064       1.7292      0.04189
enh46987     1  156711400  156712400      4       2  150064       2.4346    0.0074544
enh47015     1  157209500  157210500      5       1  150064       1.9593     0.025036
enh47035     1  157961800  157962800      2       1  150064       1.7104     0.043598
enh47108     1  159973900  159974900      4       2  150064       1.6588     0.048581
enh47111     1  159993500  159994500      2       1  150064       1.9411     0.026124
enh47116     1  160063500  160064500      1       1  150064       2.6422     0.004119
enh47118     1  160069100  160070100      1       1  150064       2.4918     0.006355
enh47123     1  160083600  160084600      2       1  150064       1.7273     0.042056
enh47128     1  160162200  160163200      4       2  150064       1.6516     0.049309
enh47129     1  160162900  160163900      7       2  150064       2.2854     0.011146
enh47130     1  160173900  160174900      1       1  150064       3.0586     0.001112
enh47133     1  160229900  160230900      1       1  150064       2.8501     0.002185
enh47134     1  160233000  160234000      3       1  150064       2.7284    0.0031825
enh47137     1  160310300  160311300      1       1  150064       2.7614     0.002878
enh47138     1  160314100  160315100      1       1  150064       2.4281     0.007589
enh47139     1  160315900  160316900      1       1  150064       2.4925     0.006342
enh47140     1  160332000  160333000      2       1  150064       2.1367     0.016313
enh47147     1  160390500  160391500      2       1  150064        1.968     0.024533
enh47148     1  160398700  160399700      3       2  150064       2.2241     0.013071
enh47175     1  160844300  160845300      3       1  150064       2.3351    0.0097683
enh47178     1  160895100  160896100      4       2  150064       2.2244     0.013061
enh47213     1  161155300  161156300      3       1  150064       1.8047      0.03556
enh47219     1  161179400  161180400      1       1  150064       2.1338      0.01643
enh47270     1  162173800  162174800      2       1  150064        1.939     0.026251
enh47271     1  162176600  162177600      4       2  150064        1.833     0.033404
enh47294     1  162529700  162530700      2       1  150064       1.9254      0.02709
enh47298     1  162553200  162554200      4       1  150064        2.729    0.0031764
enh47309     1  162679500  162680500      4       2  150064       1.6848     0.046018
enh47318     1  163200600  163201600      4       2  150064       1.7974     0.036139
enh47319     1  163292500  163293500      3       1  150064       1.6795     0.046525
enh47325     1  163643100  163644100      1       1  150064        2.801     0.002547
enh47326     1  163811200  163812200      1       1  150064       2.5331     0.005653
enh47376     1  164707200  164708200      3       2  150064       1.6524      0.04923
enh47386     1  164748500  164749500      4       2  150064       2.3843    0.0085552
enh47389     1  164763500  164764500      3       1  150064       1.8793     0.030105
enh47390     1  164805800  164806800      2       1  150064       1.9839     0.023631
enh47394     1  165393600  165394600      3       2  150064       1.7568     0.039472
enh47396     1  165570600  165571600      8       4  150064       1.9019     0.028591
enh47397     1  165597200  165598200     13       2  150064         2.17     0.015002
enh47398     1  165598600  165599600      8       2  150064       1.8212     0.034289
enh47403     1  165611000  165612000      4       1  150064        2.027     0.021334
enh47406     1  165616400  165617400      5       2  150064       1.7689     0.038455
enh47409     1  165721200  165722200      4       2  150064       2.4999    0.0062122
enh47411     1  165739000  165740000      2       1  150064       2.3176     0.010235
enh47414     1  165811200  165812200      6       2  150064       2.0958     0.018051
enh47415     1  165820000  165821000      1       1  150064       2.3718     0.008852
enh47416     1  165823000  165824000      1       1  150064       2.4075     0.008032
enh47418     1  165826100  165827100      2       1  150064       3.1549   0.00080287
enh47419     1  165828400  165829400      2       1  150064       2.7052    0.0034133
enh47432     1  166438900  166439900      5       3  150064       2.5737    0.0050311
enh47436     1  166843500  166844500      2       1  150064       3.4847   0.00024635
enh47446     1  167131700  167132700      7       3  150064       1.8686     0.030841
enh47449     1  167187800  167188800      1       1  150064       2.7692      0.00281
enh47518     1  168054200  168055200      1       1  150064       2.2271      0.01297
enh47523     1  168115600  168116600      2       1  150064       1.8848     0.029727
enh47533     1  168289400  168290400      4       2  150064       1.8115     0.035028
enh47537     1  168356400  168357400      3       2  150064       2.2226     0.013122
enh47597     1  169314600  169315600      5       3  150064        2.183     0.014516
enh47641     1  171366000  171367000      8       3  150064       2.3192     0.010192
enh47652     1  171712300  171713300      3       1  150064       1.8565     0.031693
enh47654     1  171751800  171752800      3       1  150064       2.1709     0.014968
enh47656     1  171767700  171768700      3       2  150064       1.9745     0.024165
enh47657     1  171769800  171770800      3       1  150064       2.1251     0.016787
enh47672     1  172208600  172209600      2       1  150064       1.8681     0.030874
enh47676     1  172312400  172313400      2       1  150064       1.8722     0.030589
enh47679     1  172325900  172326900      3       2  150064       1.7834     0.037264
enh47681     1  172351300  172352300      2       1  150064       2.7009     0.003458
enh47682     1  172359600  172360600      5       2  150064       2.3137     0.010341
enh47683     1  172363200  172364200      6       2  150064       1.8056     0.035494
enh47684     1  172368100  172369100      3       2  150064       1.9916     0.023205
enh47696     1  172500200  172501200      4       2  150064       1.8567     0.031675
enh47719     1  173398000  173399000      4       2  150064       2.3375    0.0097071
enh47720     1  173399700  173400700      1       1  150064        2.312      0.01039
enh47722     1  173448600  173449600      1       1  150064       2.5037     0.006145
enh47726     1  173686200  173687200      1       1  150064       3.4989    0.0002336
enh47728     1  173821900  173822900      1       1  150064        3.358    0.0003926
enh47730     1  173838600  173839600      2       1  150064       3.0471    0.0011552
enh47732     1  173886000  173887000      3       2  150064        3.069     0.001074
enh47734     1  173973800  173974800      3       2  150064       2.6899    0.0035733
enh47735     1  173977400  173978400      7       1  150064       3.3508   0.00040295
enh47736     1  173978000  173979000      2       1  150064       2.9118    0.0017968
enh47737     1  173986200  173987200      3       1  150064       3.3591   0.00039099
enh47738     1  173987400  173988400      4       2  150064       3.5258    0.0002111
enh47739     1  173988700  173989700      2       1  150064       3.3167   0.00045536
enh47740     1  173992500  173993500      2       1  150064       2.9267    0.0017129
enh47741     1  174083900  174084900      4       2  150064       2.9164    0.0017706
enh47746     1  174231800  174232800      5       3  150064       3.7266   9.7057e-05
enh47747     1  174236000  174237000      1       1  150064       3.2746    0.0005291
enh47748     1  174238200  174239200      3       1  150064       1.9721     0.024302
enh47752     1  174658500  174659500      2       1  150064       2.8593    0.0021229
enh47756     1  174742000  174743000      3       2  150064       2.2977     0.010791
enh47758     1  174767700  174768700      1       1  150064       3.2494    0.0005783
enh47774     1  174936500  174937500      2       1  150064       2.1912     0.014219
enh47775     1  174945300  174946300      1       1  150064       2.8844     0.001961
enh47776     1  174958700  174959700      2       1  150064       1.7845     0.037175
enh47780     1  174998300  174999300      2       1  150064       1.9851     0.023567
enh47786     1  175132300  175133300      4       2  150064       4.1653   1.5549e-05
enh47788     1  175162500  175163500      4       1  150064       3.3679   0.00037868
enh47808     1  175757300  175758300      3       1  150064       3.8142   6.8322e-05
enh47819     1  176028100  176029100      4       2  150064        2.199     0.013938
enh47837     1  177256400  177257400      3       2  150064       2.6108    0.0045161
enh47838     1  177316100  177317100      1       1  150064       3.8426    6.088e-05
enh47839     1  177319900  177320900      2       1  150064       1.8755     0.030364
enh47840     1  177554400  177555400      1       1  150064       1.9656      0.02467
enh47856     1  178025600  178026600      3       2  150064       1.7944     0.036373
enh47857     1  178030100  178031100      2       1  150064       2.7253    0.0032124
enh47869     1  178357600  178358600      1       1  150064       1.8337      0.03335
enh47871     1  178455000  178456000      1       1  150064       2.4263     0.007627
enh47888     1  178620600  178621600      2       1  150064       1.7408     0.040858
enh47897     1  178942300  178943300      1       1  150064       2.9835     0.001425
enh47909     1  179098800  179099800      1       1  150064       1.8942       0.0291
enh47910     1  179110300  179111300      1       1  150064       1.9879      0.02341
enh47920     1  179333800  179334800      5       3  150064       2.8804    0.0019862
enh47932     1  179782900  179783900      1       1  150064        2.367     0.008966
enh47950     1  180371200  180372200      3       2  150064       2.2616     0.011861
enh47959     1  180602900  180603900      3       2  150064       2.4954    0.0062902
enh47961     1  180892000  180893000      3       1  150064        2.222      0.01314
enh47995     1  181108000  181109000     13       2  150064       1.7005     0.044519
enh48008     1  181410400  181411400      3       2  150064       2.0139     0.022012
enh48009     1  181417400  181418400      2       1  150064       2.3873     0.008486
enh48010     1  181420800  181421800      4       2  150064       1.9754     0.024109
enh48011     1  181424000  181425000      3       2  150064        2.638    0.0041702
enh48012     1  181439100  181440100      6       3  150064       2.9827    0.0014288
enh48023     1  182115200  182116200      4       2  150064       2.1687     0.015054
enh48024     1  182117600  182118600      3       2  150064       1.9498     0.025599
enh48038     1  182226500  182227500      3       1  150064       1.8808     0.030002
enh48047     1  182306800  182307800      1       1  150064       2.1135      0.01728
enh48059     1  182642800  182643800      3       2  150064       2.1973        0.014
enh48060     1  182657500  182658500      4       2  150064       1.8114     0.035042
enh48061     1  182668500  182669500      6       3  150064       2.4073    0.0080366
enh48063     1  182723100  182724100      4       2  150064       2.6475    0.0040542
enh48102     1  183256100  183257100      2       1  150064       1.8527     0.031966
enh48113     1  183449800  183450800      3       2  150064       2.6169    0.0044365
enh48144     1  183783000  183784000      1       1  150064       1.9374      0.02635
enh48159     1  183895300  183896300      2       1  150064       2.3203     0.010163
enh48169     1  184120300  184121300      1       1  150064       2.2839      0.01119
enh48171     1  184133300  184134300      2       1  150064       1.7684     0.038496
enh48183     1  184429800  184430800      1       1  150064       1.8826      0.02988
enh48184     1  184431000  184432000      2       1  150064       1.9928     0.023142
enh48188     1  184476600  184477600      1       1  150064       2.4618     0.006913
enh48190     1  184504300  184505300      2       1  150064       2.7738      0.00277
enh48195     1  184584200  184585200      1       1  150064       1.9899       0.0233
enh48202     1  184724800  184725800      3       1  150064       2.1648       0.0152
enh48210     1  184923000  184924000      2       1  150064        2.332    0.0098514
enh48215     1  185127400  185128400      1       1  150064       1.9047      0.02841
enh48227     1  185431600  185432600      4       2  150064       2.0764     0.018926
enh48233     1  185506000  185507000      1       1  150064       1.7943      0.03638
enh48251     1  186345800  186346800      1       1  150064       1.7256      0.04221
enh48254     1  186892100  186893100      1       1  150064       1.9868      0.02347
enh48259     1  188336800  188337800      3       2  150064       3.8705   5.4312e-05
enh48260     1  189931300  189932300      2       1  150064       2.1176     0.017106
enh48266     1  191505400  191506400      1       1  150064       1.9634       0.0248
enh48272     1  192503500  192504500      3       1  150064       2.0863     0.018474
enh48277     1  192608800  192609800      3       1  150064       2.2244     0.013059
enh48278     1  192670200  192671200      1       1  150064       2.0749        0.019
enh48286     1  192979400  192980400      2       1  150064       2.7446    0.0030289
enh48291     1  193072300  193073300      1       1  150064       3.0838     0.001022
enh48294     1  193089800  193090800      2       1  150064       3.0646    0.0010898
enh48295     1  193093100  193094100      3       1  150064       3.1849   0.00072396
enh48296     1  193157100  193158100      3       1  150064       3.2071   0.00067052
enh48297     1  193159400  193160400      1       1  150064       3.2848    0.0005103
enh48299     1  193279800  193280800      1       1  150064       3.0684     0.001076
enh48300     1  193308600  193309600      1       1  150064       2.9175     0.001764
enh48310     1  193558400  193559400      4       1  150064       1.7019     0.044389
enh48312     1  194031400  194032400      2       1  150064       1.6941     0.045126
enh48325     1  197751800  197752800      1       1  150064        2.368     0.008942
enh48340     1  198650100  198651100      3       2  150064       1.7596     0.039239
enh48379     1  200322000  200323000      4       1  150064       2.8377    0.0022719
enh48380     1  200323400  200324400      4       2  150064       3.0494    0.0011466
enh48381     1  200375000  200376000      1       1  150064       2.4823     0.006527
enh48384     1  200406200  200407200      1       1  150064       3.4739    0.0002565
enh48386     1  200457300  200458300      3       2  150064       2.6382    0.0041671
enh48387     1  200493800  200494800      4       2  150064       1.9864     0.023494
enh48398     1  200873100  200874100      4       2  150064       2.4617    0.0069141
enh48400     1  200885500  200886500      2       1  150064       3.4882   0.00024311
enh48401     1  200939000  200940000      2       1  150064       3.5174   0.00021793
enh48402     1  200940800  200941800      6       4  150064       1.6844     0.046053
enh48403     1  200961500  200962500      2       1  150064        4.149     1.67e-05
enh48405     1  200989100  200990100      4       2  150064       3.7517   8.7833e-05
enh48408     1  201011400  201012400      5       3  150064       2.9667     0.001505
enh48409     1  201019600  201020600      3       1  150064       4.0697   2.3534e-05
enh48410     1  201024000  201025000      3       2  150064       3.1826   0.00072979
enh48411     1  201025100  201026100      3       1  150064       2.0282     0.021271
enh48418     1  201094400  201095400      1       1  150064        1.821       0.0343
enh48420     1  201106700  201107700      2       1  150064       1.7983     0.036062
enh48424     1  201143900  201144900      2       1  150064       2.3338    0.0098022
enh48433     1  201277600  201278600      2       1  150064        1.945      0.02589
enh48439     1  201353500  201354500      7       3  150064       3.0307      0.00122
enh48442     1  201363600  201364600      8       4  150064       2.1016     0.017793
enh48445     1  201388700  201389700      3       1  150064       1.6927     0.045258
enh48451     1  201435100  201436100      4       2  150064       2.2423     0.012472
enh48454     1  201451400  201452400      6       2  150064       2.0482      0.02027
enh48508     1  201797100  201798100      3       2  150064       2.6745    0.0037417
enh48512     1  201865200  201866200      1       1  150064       1.6949      0.04505
enh48513     1  201869400  201870400      1       1  150064       1.6739      0.04708
enh48514     1  201874000  201875000      2       1  150064       2.1808       0.0146
enh48533     1  202014700  202015700      1       1  150064       2.1061       0.0176
enh48547     1  202111200  202112200      5       2  150064       2.1389      0.01622
enh48548     1  202114400  202115400      1       1  150064         1.77      0.03836
enh48583     1  202587500  202588500      1       1  150064       1.7735      0.03807
enh48612     1  203121800  203122800      1       1  150064       1.6974      0.04481
enh48639     1  203318600  203319600      2       1  150064       1.7053     0.044068
enh48707     1  204041200  204042200      3       2  150064       3.7423   9.1186e-05
enh48708     1  204045500  204046500      2       1  150064       2.5349    0.0056243
enh48709     1  204046800  204047800      3       2  150064       3.0915   0.00099578
enh48711     1  204051000  204052000      4       2  150064       2.2163     0.013337
enh48715     1  204057400  204058400      2       1  150064        3.731    9.535e-05
enh48719     1  204065700  204066700      3       2  150064        1.942     0.026067
enh48735     1  204195900  204196900      5       1  150064       1.7631      0.03894
enh48736     1  204222900  204223900      1       1  150064       2.5598     0.005237
enh48740     1  204244600  204245600      5       2  150064       2.5686     0.005106
enh48743     1  204254400  204255400      9       2  150064       2.6249    0.0043339
enh48776     1  204416000  204417000      2       1  150064        1.882      0.02992
enh48777     1  204421600  204422600      5       2  150064       2.0559     0.019897
enh48778     1  204425800  204426800      4       2  150064       2.7256    0.0032094
enh48779     1  204432600  204433600      1       1  150064       1.7394      0.04098
enh48780     1  204444900  204445900      3       1  150064       1.7076     0.043853
enh48783     1  204452600  204453600      2       1  150064       1.8526      0.03197
enh48784     1  204460200  204461200      1       1  150064       3.1976     0.000693
enh48785     1  204464400  204465400      3       2  150064       2.2606     0.011893
enh48787     1  204482200  204483200      2       1  150064       3.1888   0.00071438
enh48788     1  204484200  204485200      4       2  150064       3.1615   0.00078491
enh48790     1  204489900  204490900      2       1  150064       2.1818     0.014561
enh48791     1  204537400  204538400      2       1  150064       2.1867     0.014381
enh48792     1  204542600  204543600      1       1  150064       2.4773     0.006619
enh48793     1  204547500  204548500      4       2  150064       2.0928     0.018185
enh48794     1  204561000  204562000      4       2  150064       2.4815     0.006541
enh48796     1  204606700  204607700      7       3  150064       2.4211    0.0077358
enh48810     1  204966300  204967300      5       3  150064         3.26   0.00055709
enh48811     1  204982700  204983700      5       2  150064       1.6684     0.047616
enh48812     1  205030500  205031500      4       2  150064       3.9784   3.4688e-05
enh48813     1  205060200  205061200      1       1  150064       3.1723    0.0007562
enh48814     1  205089000  205090000      5       1  150064       2.1342     0.016412
enh48816     1  205110600  205111600      4       2  150064       3.4959   0.00023627
enh48817     1  205144300  205145300      2       1  150064       4.1479   1.6775e-05
enh48818     1  205152600  205153600      5       2  150064       4.3555   6.6377e-06
enh48819     1  205159900  205160900      1       1  150064       3.9929    3.264e-05
enh48821     1  205178700  205179700      4       2  150064       4.4417   4.4622e-06
enh48822     1  205199100  205200100      8       2  150064       1.8556     0.031757
enh48823     1  205204200  205205200      4       2  150064         2.54    0.0055425
enh48824     1  205206300  205207300      4       2  150064       3.0768    0.0010461
enh48825     1  205208400  205209400      3       2  150064       2.1507     0.015751
enh48827     1  205224900  205225900      4       2  150064        2.585    0.0048691
enh48831     1  205249000  205250000      3       1  150064       2.2487     0.012264
enh48835     1  205269500  205270500      2       1  150064        1.791     0.036648
enh48845     1  205321200  205322200      3       1  150064       2.2835     0.011199
enh48847     1  205325500  205326500      1       1  150064       1.7587      0.03931
enh48849     1  205335000  205336000      2       1  150064       2.1379     0.016263
enh48850     1  205338200  205339200      5       2  150064       1.6992     0.044645
enh48852     1  205343800  205344800      4       2  150064       1.9263     0.027033
enh48863     1  205481200  205482200      1       1  150064       1.7082       0.0438
enh48866     1  205518700  205519700      2       1  150064       1.9721     0.024296
enh48868     1  205551200  205552200      4       2  150064       1.6664     0.047813
enh48873     1  205562800  205563800      6       2  150064       1.7132     0.043337
enh48874     1  205567700  205568700      8       3  150064        2.364    0.0090405
enh48878     1  205636400  205637400      3       2  150064       2.0942     0.018122
enh48881     1  205649800  205650800      2       1  150064       2.2197     0.013221
enh48882     1  205658900  205659900      2       1  150064       2.1835     0.014501
enh48883     1  205662100  205663100      4       1  150064       2.1244     0.016819
enh48898     1  205780100  205781100      1       1  150064       2.4157     0.007853
enh48927     1  206645400  206646400      6       3  150064       1.6566     0.048801
enh48929     1  206660700  206661700      2       1  150064       1.6928     0.045242
enh48979     1  207192300  207193300      1       1  150064       2.3087      0.01048
enh48985     1  207239300  207240300      3       1  150064       3.1174    0.0009124
enh48986     1  207250400  207251400      3       1  150064        2.729     0.003176
enh49003     1  207911000  207912000      3       2  150064       1.8372     0.033088
enh49005     1  207923600  207924600      2       1  150064       3.7753   7.9905e-05
enh49006     1  207928500  207929500      2       1  150064       2.8744    0.0020239
enh49007     1  207961800  207962800      2       1  150064       3.2658   0.00054572
enh49009     1  207980600  207981600      2       1  150064       3.7955   7.3661e-05
enh49010     1  207993700  207994700      3       2  150064       2.8435    0.0022313
enh49011     1  207994400  207995400      2       1  150064       3.7437    9.065e-05
enh49012     1  207997800  207998800      6       3  150064       3.8955   4.9007e-05
enh49015     1  208009700  208010700      1       1  150064       1.8747      0.03042
enh49016     1  208011200  208012200      2       1  150064       2.2072     0.013648
enh49017     1  208011800  208012800      1       1  150064       1.9286      0.02689
enh49018     1  208018200  208019200      5       2  150064       4.1152   1.9342e-05
enh49019     1  208021700  208022700      4       2  150064       1.7699     0.038369
enh49020     1  208026500  208027500      7       2  150064       2.1935     0.014135
enh49021     1  208031800  208032800      6       3  150064       3.0814    0.0010301
enh49025     1  208046100  208047100      2       1  150064       2.4233    0.0076908
enh49026     1  208058400  208059400      3       1  150064       2.3672    0.0089614
enh49048     1  208261200  208262200      5       2  150064       2.8464    0.0022109
enh49049     1  208263300  208264300      3       1  150064       2.8185    0.0024121
enh49050     1  208275400  208276400      1       1  150064         2.05      0.02018
enh49051     1  208278600  208279600      4       1  150064       2.3049     0.010587
enh49054     1  208284700  208285700      3       2  150064       2.0024     0.022622
enh49056     1  208290800  208291800      2       1  150064       1.9083     0.028175
enh49057     1  208293300  208294300      5       2  150064       2.2735     0.011499
enh49058     1  208300600  208301600      7       2  150064       3.1629   0.00078109
enh49059     1  208305100  208306100      3       2  150064       2.9641    0.0015178
enh49074     1  208380700  208381700      3       1  150064       1.9987     0.022822
enh49075     1  208386700  208387700      2       1  150064       2.0546     0.019961
enh49076     1  208390800  208391800      7       4  150064       1.7064     0.043968
enh49077     1  208392900  208393900      2       1  150064       2.4943    0.0063098
enh49111     1  209799600  209800600      4       2  150064       1.7928     0.036499
enh49163     1  211434400  211435400      6       4  150064       2.5508    0.0053739
enh49177     1  211687200  211688200      5       2  150064       1.6472     0.049762
enh49180     1  211715500  211716500      2       1  150064        1.735     0.041372
enh49182     1  211732500  211733500      4       2  150064       1.9486      0.02567
enh49188     1  211781000  211782000      5       3  150064       2.2041     0.013757
enh49204     1  211911800  211912800      1       1  150064        1.815      0.03476
enh49243     1  212417400  212418400      2       1  150064       1.9624     0.024861
enh49245     1  212428900  212429900      7       2  150064       2.3348    0.0097762
enh49254     1  212607200  212608200      1       1  150064       2.1962      0.01404
enh49271     1  212769600  212770600      6       3  150064       1.9121      0.02793
enh49317     1  213843000  213844000     10       3  150064       2.1185     0.017066
enh49324     1  214175200  214176200      3       2  150064       2.8987    0.0018733
enh49327     1  214280200  214281200      4       2  150064       1.9413      0.02611
enh49335     1  214510500  214511500      3       2  150064        2.452    0.0071034
enh49341     1  214639800  214640800      5       2  150064       1.6772     0.046753
enh49345     1  214679400  214680400      7       3  150064       1.8492     0.032211
enh49347     1  214687600  214688600      2       1  150064       2.1348     0.016389
enh49349     1  214715400  214716400      6       2  150064       1.8077     0.035323
enh49350     1  214721000  214722000      1       1  150064       2.3529     0.009314
enh49359     1  215765400  215766400      1       1  150064       2.0419      0.02058
enh49366     1  216838200  216839200      4       2  150064       2.0496     0.020202
enh49421     1  219834400  219835400      2       1  150064       1.9995     0.022779
enh49429     1  220217600  220218600      2       1  150064       2.0112     0.022151
enh49431     1  220266400  220267400      2       1  150064        2.041     0.020624
enh49441     1  220551900  220552900      5       2  150064       1.7845     0.037173
enh49442     1  220580300  220581300      2       1  150064       1.9236       0.0272
enh49450     1  220905400  220906400      2       1  150064        1.773     0.038112
enh49492     1  221912600  221913600      3       1  150064       1.8928     0.029189
enh49493     1  221916800  221917800      5       2  150064       3.1988   0.00068992
enh49498     1  222628000  222629000      3       1  150064       2.8637    0.0020939
enh49503     1  222763800  222764800      2       1  150064       1.9374     0.026347
enh49507     1  222816200  222817200      1       1  150064       2.1669      0.01512
enh49508     1  222818600  222819600      1       1  150064       2.1321       0.0165
enh49512     1  222930600  222931600      1       1  150064        2.126      0.01675
enh49514     1  222945500  222946500      3       1  150064       2.5563    0.0052903
enh49550     1  223842600  223843600      5       2  150064       2.2048     0.013733
enh49553     1  223888200  223889200      1       1  150064       1.9712      0.02435
enh49554     1  223893400  223894400      2       1  150064       2.4384    0.0073764
enh49555     1  223895500  223896500      3       1  150064       1.6824     0.046242
enh49556     1  223899000  223900000      5       2  150064       3.3426   0.00041503
enh49557     1  223903700  223904700      5       2  150064       2.0819     0.018675
enh49558     1  223906500  223907500      5       2  150064       3.0728    0.0010602
enh49560     1  223909100  223910100      7       1  150064       2.9523    0.0015773
enh49561     1  223913200  223914200      1       1  150064       2.8498     0.002187
enh49564     1  223920900  223921900      1       1  150064       2.7258     0.003207
enh49566     1  223925500  223926500      4       2  150064       2.1817     0.014566
enh49568     1  223935400  223936400      1       1  150064       1.9807      0.02381
enh49569     1  223938500  223939500      6       2  150064       2.5891    0.0048109
enh49571     1  223953400  223954400      6       3  150064       1.9286     0.026892
enh49572     1  223958900  223959900      2       1  150064       3.8454   6.0189e-05
enh49573     1  223960400  223961400      6       2  150064       2.1735     0.014873
enh49574     1  223964000  223965000      3       2  150064       2.6997    0.0034696
enh49578     1  224019800  224020800      3       2  150064       2.6515    0.0040064
enh49579     1  224022200  224023200      4       2  150064       2.3135     0.010346
enh49580     1  224023500  224024500      1       1  150064       3.4465     0.000284
enh49608     1  224564300  224565300      3       1  150064       2.3911    0.0083999
enh49609     1  224565500  224566500      3       1  150064       1.8923     0.029228
enh49611     1  224617500  224618500      2       1  150064       1.9301       0.0268
enh49612     1  224623600  224624600      2       1  150064       2.0591     0.019744
enh49613     1  224641900  224642900      2       1  150064       2.0662     0.019405
enh49614     1  224645700  224646700      1       1  150064       2.6379     0.004171
enh49617     1  224689900  224690900      3       2  150064         2.69    0.0035731
enh49624     1  224860600  224861600     10       1  150064       1.9523      0.02545
enh49633     1  225606300  225607300      1       1  150064       1.8539      0.03188
enh49667     1  225933500  225934500      1       1  150064       1.8974      0.02889
enh49668     1  225934800  225935800      4       2  150064       1.8791     0.030115
enh49682     1  226011900  226012900      9       3  150064       2.0852     0.018525
enh49686     1  226035100  226036100      2       1  150064       1.9978     0.022868
enh49688     1  226052700  226053700      1       1  150064       2.0343      0.02096
enh49690     1  226064200  226065200      3       1  150064       2.8898    0.0019273
enh49694     1  226084700  226085700      4       2  150064       1.7973      0.03614
enh49706     1  226184600  226185600      2       1  150064       1.8909     0.029316
enh49707     1  226187700  226188700      4       2  150064       1.7341     0.041453
enh49720     1  226311200  226312200      1       1  150064       2.6169     0.004437
enh49723     1  226316000  226317000      4       2  150064       1.9077     0.028218
enh49731     1  226540600  226541600      1       1  150064        1.734      0.04146
enh49733     1  226591700  226592700      1       1  150064       1.8744      0.03044
enh49739     1  226755700  226756700      7       2  150064        2.103     0.017733
enh49741     1  226762700  226763700      3       2  150064       2.5286    0.0057258
enh49749     1  226825300  226826300      1       1  150064       2.5273     0.005747
enh49750     1  226831200  226832200      2       1  150064        1.786     0.037052
enh49757     1  226871600  226872600      3       2  150064       1.9243     0.027156
enh49763     1  226898700  226899700      1       1  150064       2.4902     0.006384
enh49773     1  227014800  227015800      5       2  150064       2.1254     0.016775
enh49777     1  227070300  227071300      3       1  150064       2.2435     0.012432
enh49797     1  227522800  227523800      1       1  150064       2.4622     0.006904
enh49798     1  227544600  227545600      5       2  150064        2.537    0.0055896
enh49835     1  228298500  228299500      1       1  150064       1.8392      0.03294
enh49849     1  228556500  228557500      2       1  150064        1.736     0.041282
enh49863     1  228870000  228871000      2       1  150064       1.8273     0.033824
enh49892     1  229066200  229067200      3       2  150064        1.754     0.039717
enh49901     1  229162900  229163900      1       1  150064       1.8157      0.03471
enh49962     1  230239100  230240100      3       1  150064       3.5544   0.00018939
enh49963     1  230242700  230243700      6       3  150064        3.727   9.6871e-05
enh49964     1  230244500  230245500      6       2  150064       3.9115   4.5865e-05
enh49965     1  230247500  230248500      3       2  150064       4.1016   2.0518e-05
enh49966     1  230255200  230256200      5       2  150064       3.4157   0.00031809
enh49967     1  230260400  230261400      1       1  150064       2.6648     0.003852
enh49968     1  230272400  230273400     10       5  150064       3.6806   0.00011635
enh49969     1  230275600  230276600      8       4  150064       3.1945   0.00070042
enh49979     1  230310500  230311500      7       2  150064       1.9523     0.025453
enh49982     1  230322000  230323000      5       2  150064       1.7516     0.039924
enh49983     1  230324400  230325400      3       1  150064        1.723     0.042444
enh50008     1  230843200  230844200     11       4  150064       1.7476     0.040265
enh50009     1  230844000  230845000      7       2  150064       1.9355     0.026465
enh50010     1  230845400  230846400      3       2  150064       2.4328    0.0074907
enh50063     1  231558900  231559900      2       1  150064       2.0492     0.020222
enh50080     1  231971800  231972800      5       2  150064       1.8208     0.034318
enh50081     1  231973400  231974400      7       3  150064       2.0609     0.019654
enh50096     1  232412600  232413600      1       1  150064       2.3163      0.01027
enh50104     1  232608800  232609800      1       1  150064        2.439     0.007363
enh50124     1  232813900  232814900      3       1  150064       1.8096     0.035183
enh50167     1  234610500  234611500      7       2  150064       2.2575     0.011989
enh50169     1  234622800  234623800      4       2  150064       1.7362     0.041268
enh50170     1  234630500  234631500      5       2  150064       1.9164     0.027658
enh50171     1  234634300  234635300      7       3  150064       2.6283    0.0042902
enh50172     1  234635900  234636900      3       2  150064       1.8352     0.033238
enh50173     1  234638600  234639600      3       1  150064       2.2505      0.01221
enh50174     1  234650900  234651900      2       1  150064       1.9779     0.023968
enh50175     1  234652900  234653900      7       2  150064       2.9419    0.0016313
enh50184     1  234697100  234698100      2       1  150064       2.1024     0.017759
enh50231     1  235014800  235015800      4       1  150064       2.5034    0.0061504
enh50291     1  235800900  235801900      8       1  150064       2.1461     0.015931
enh50330     1  236665700  236666700      1       1  150064       1.7372      0.04118
enh50373     1  240089500  240090500      2       1  150064       1.7152     0.043152
enh50377     1  240275900  240276900      2       1  150064       2.0661     0.019409
enh50391     1  241365500  241366500      5       3  150064       1.7921     0.036558
enh50401     1  243415800  243416800      3       1  150064       4.0345   2.7362e-05
enh50402     1  243420100  243421100      1       1  150064       4.8412    6.453e-07
enh50403     1  243427300  243428300      2       1  150064       3.9425   4.0322e-05
enh50404     1  243430300  243431300      1       1  150064       4.4273    4.771e-06
enh50406     1  243432700  243433700      2       1  150064       4.4701   3.9099e-06
enh50407     1  243447600  243448600      3       2  150064       2.8128    0.0024559
enh50408     1  243450500  243451500      2       1  150064       4.8475   6.2498e-07
enh50411     1  243646500  243647500      3       1  150064       3.6675   0.00012246
enh50412     1  243651600  243652600      1       1  150064        3.979     3.46e-05
enh50413     1  243653300  243654300      2       1  150064       3.8519   5.8594e-05
enh50416     1  243893800  243894800      1       1  150064       2.1786      0.01468
enh50417     1  244011400  244012400      3       2  150064       3.0738    0.0010569
enh50431     1  244377300  244378300      6       2  150064       2.5072    0.0060851
enh50445     1  244602400  244603400      4       2  150064       2.1017     0.017792
enh50446     1  244607900  244608900      1       1  150064       2.2307      0.01285
enh50447     1  244609000  244610000      2       1  150064       2.3236     0.010074
enh50449     1  244611700  244612700      2       1  150064       1.7693     0.038418
enh50450     1  244612700  244613700      1       1  150064       2.4323     0.007502
enh50454     1  244819800  244820800      3       2  150064       1.9286     0.026889
enh50488     1  245549300  245550300      3       1  150064       1.6543     0.049034
enh50489     1  245554400  245555400      5       2  150064       1.6676     0.047694
enh50491     1  245564800  245565800      3       1  150064       1.9972       0.0229
enh50492     1  245573000  245574000      8       3  150064       2.2944     0.010885
enh50500     1  245761900  245762900      9       2  150064       2.4489    0.0071648
enh50511     1  246149500  246150500      3       2  150064       2.1807     0.014603
enh50515     1  246230600  246231600      7       3  150064       1.9767     0.024039
enh50518     1  246430800  246431800      6       2  150064       2.0525      0.02006
enh50529     1  246760400  246761400      2       1  150064       1.7267     0.042114
enh50530     1  246771900  246772900      2       1  150064       2.2501      0.01222
enh50537     1  246861600  246862600      6       3  150064        1.869     0.030814
enh50587     1  249156400  249157400      1       1  150064       1.8718      0.03062
enh57271     2    1689500    1690500      3       1  150064       1.7129     0.043367
enh57280     2    1734600    1735600      6       3  150064       2.0286     0.021248
enh57283     2    1759400    1760400      4       2  150064       2.0788     0.018817
enh57284     2    1761600    1762600      3       1  150064       2.3261     0.010007
enh57310     2    3292000    3293000      4       2  150064        2.049     0.020233
enh57336     2    3624600    3625600     12       5  150064       1.8717     0.030627
enh57337     2    3625400    3626400      2       1  150064       1.6986     0.044695
enh57339     2    3642500    3643500      3       2  150064         1.74     0.040934
enh57365     2    6511900    6512900      3       2  150064       2.0307     0.021142
enh57374     2    7056600    7057600      3       2  150064       2.8319    0.0023136
enh57375     2    7058700    7059700      4       2  150064       2.7947    0.0025971
enh57376     2    7061000    7062000      5       3  150064        1.735     0.041372
enh57377     2    7066500    7067500      5       3  150064       2.2311     0.012837
enh57441     2    8585400    8586400      5       1  150064       3.1424   0.00083791
enh57457     2    8683600    8684600      3       2  150064       1.9324     0.026653
enh57462     2    8738800    8739800      6       3  150064       3.8289   6.4357e-05
enh57464     2    8750300    8751300      4       2  150064       3.2145   0.00065336
enh57471     2    8784400    8785400      4       2  150064        1.822     0.034225
enh57474     2    8826000    8827000      2       1  150064       1.7307     0.041755
enh57492     2    9331100    9332100      2       1  150064       2.0791     0.018805
enh57500     2    9353100    9354100      1       1  150064       3.2624    0.0005523
enh57502     2    9370100    9371100      2       1  150064       1.9918     0.023194
enh57503     2    9374800    9375800      3       2  150064       2.6613    0.0038922
enh57509     2    9391300    9392300      7       2  150064        3.044    0.0011674
enh57514     2    9408400    9409400      4       2  150064       2.3659    0.0089922
enh57516     2    9423200    9424200      4       2  150064       2.0882     0.018391
enh57525     2    9471600    9472600      2       1  150064       2.5718    0.0050588
enh57573     2   10131100   10132100      1       1  150064       1.7486      0.04018
enh57637     2   10549400   10550400      3       1  150064       2.1328     0.016472
enh57672     2   10954300   10955300      4       2  150064       2.5586    0.0052546
enh57712     2   11533500   11534500      2       1  150064       2.2141     0.013412
enh57732     2   11889100   11890100      2       1  150064       2.2114     0.013506
enh57734     2   11894300   11895300      2       1  150064       1.8675     0.030919
enh57735     2   11904200   11905200      2       1  150064       1.7834      0.03726
enh57736     2   11916700   11917700      3       2  150064       1.9444     0.025926
enh57737     2   11918400   11919400      1       1  150064       2.5252     0.005782
enh57738     2   11924500   11925500      2       1  150064       2.6214     0.004379
enh57748     2   12249400   12250400      5       2  150064       1.6559     0.048875
enh57756     2   12427200   12428200      6       2  150064       1.7987     0.036032
enh57766     2   12677600   12678600      1       1  150064       1.7193      0.04278
enh57771     2   12777000   12778000      3       1  150064        3.304   0.00047661
enh57776     2   12880600   12881600      2       1  150064        2.053     0.020037
enh57808     2   15419000   15420000      2       1  150064       2.2882     0.011063
enh57810     2   15696400   15697400      2       1  150064       1.7456     0.040438
enh57811     2   15698900   15699900      4       1  150064       1.8447     0.032539
enh57828     2   15938800   15939800      5       3  150064       1.7461     0.040395
enh57829     2   15940600   15941600      4       2  150064       2.3419    0.0095937
enh57841     2   16078200   16079200      3       1  150064       2.3687    0.0089256
enh57873     2   16803400   16804400      2       1  150064       1.7213     0.042596
enh57890     2   17933000   17934000      1       1  150064       2.0415       0.0206
enh57892     2   17938000   17939000      1       1  150064       2.0909      0.01827
enh57895     2   17981200   17982200      7       1  150064       2.4643    0.0068646
enh57897     2   18002000   18003000      5       3  150064       3.5726   0.00017674
enh57898     2   18003300   18004300      4       2  150064        2.898    0.0018777
enh57899     2   18074100   18075100      7       3  150064       3.3151   0.00045803
enh57931     2   19661700   19662700      4       2  150064       2.2639      0.01179
enh57946     2   20241600   20242600      3       1  150064       1.8505     0.032123
enh57949     2   20262000   20263000      4       2  150064       2.4855    0.0064688
enh57956     2   20308300   20309300      3       1  150064       1.8766     0.030288
enh57965     2   20369700   20370700      6       3  150064       1.6525      0.04922
enh58016     2   20772300   20773300      8       3  150064       1.8935     0.029147
enh58017     2   20779300   20780300      6       2  150064       2.7579    0.0029089
enh58019     2   20789800   20790800      5       2  150064       1.8173     0.034583
enh58024     2   20815800   20816800     10       2  150064       1.8851     0.029706
enh58028     2   20829100   20830100      7       3  150064       2.1607     0.015357
enh58049     2   21498700   21499700      2       1  150064       1.6755     0.046916
enh58052     2   22503700   22504700      1       1  150064       2.4772      0.00662
enh58084     2   23703600   23704600      4       2  150064       1.8388     0.032972
enh58088     2   23726200   23727200      5       2  150064       4.2256   1.1917e-05
enh58092     2   23742800   23743800      2       1  150064       2.6736    0.0037517
enh58114     2   23921300   23922300      3       2  150064       1.9901     0.023288
enh58115     2   24123200   24124200      3       2  150064       1.7043     0.044158
enh58116     2   24127800   24128800      1       1  150064        2.071      0.01918
enh58118     2   24151200   24152200      2       1  150064       1.9116     0.027966
enh58119     2   24161500   24162500      1       1  150064       2.2362      0.01267
enh58121     2   24167200   24168200      6       2  150064       2.7704     0.002799
enh58140     2   24658100   24659100      3       2  150064       3.2274   0.00062465
enh58148     2   24719800   24720800      4       2  150064        2.538    0.0055742
enh58157     2   24798800   24799800      1       1  150064       2.5369     0.005592
enh58159     2   24811000   24812000      2       1  150064       2.1461     0.015933
enh58185     2   25321200   25322200      2       1  150064       1.9089     0.028136
enh58186     2   25351500   25352500      6       3  150064        4.357    6.593e-06
enh58188     2   25410500   25411500      3       1  150064       3.3288   0.00043618
enh58189     2   25420300   25421300      2       1  150064       2.6263    0.0043163
enh58190     2   25427200   25428200      1       1  150064       2.3427     0.009572
enh58191     2   25432300   25433300      2       1  150064       3.3358   0.00042534
enh58192     2   25437900   25438900      1       1  150064       3.4723     0.000258
enh58193     2   25439300   25440300      2       1  150064       3.4026   0.00033375
enh58194     2   25452500   25453500      4       2  150064       3.9435   4.0149e-05
enh58199     2   25501200   25502200      2       1  150064       1.7057      0.04403
enh58206     2   25528800   25529800      1       1  150064       3.7197    9.974e-05
enh58207     2   25534700   25535700      3       2  150064       2.7703    0.0028002
enh58208     2   25538600   25539600      3       2  150064       2.8334    0.0023026
enh58209     2   25546300   25547300      2       1  150064       1.7595     0.039251
enh58210     2   25551300   25552300      2       1  150064       2.5484    0.0054113
enh58212     2   25554900   25555900      1       1  150064       2.0902       0.0183
enh58222     2   25598600   25599600      2       1  150064        4.143   1.7136e-05
enh58234     2   25887100   25888100      2       1  150064       1.8753     0.030376
enh58239     2   26161700   26162700      1       1  150064       1.9976      0.02288
enh58243     2   26214400   26215400      3       1  150064        3.715   0.00010161
enh58244     2   26220400   26221400      5       2  150064       2.5113    0.0060141
enh58246     2   26231300   26232300      5       1  150064         1.72     0.042716
enh58249     2   26249300   26250300      3       2  150064        2.245     0.012384
enh58250     2   26254800   26255800      2       1  150064        2.286     0.011128
enh58252     2   26262800   26263800      2       1  150064       2.6277    0.0042987
enh58254     2   26267100   26268100      3       1  150064       2.7329    0.0031394
enh58276     2   26828900   26829900      3       2  150064       1.9089      0.02814
enh58284     2   26929500   26930500      1       1  150064       2.0956      0.01806
enh58289     2   26963700   26964700      4       2  150064       3.6333   0.00013989
enh58291     2   26986000   26987000      1       1  150064       3.3389    0.0004206
enh58293     2   26989800   26990800      4       2  150064       3.0451     0.001163
enh58294     2   26991700   26992700      2       1  150064       3.1258   0.00088647
enh58295     2   26994400   26995400      3       1  150064        3.144   0.00083325
enh58296     2   27007600   27008600      3       2  150064       2.1143     0.017246
enh58300     2   27184400   27185400      4       2  150064       2.9554    0.0015615
enh58301     2   27187000   27188000      4       2  150064       2.4862    0.0064551
enh58306     2   27239200   27240200      2       1  150064       2.7106     0.003358
enh58307     2   27243100   27244100      1       1  150064       3.3071    0.0004713
enh58308     2   27254200   27255200      1       1  150064       3.0193     0.001267
enh58310     2   27262800   27263800      1       1  150064       2.9461     0.001609
enh58312     2   27271800   27272800      2       1  150064       3.4335   0.00029787
enh58313     2   27292100   27293100      2       1  150064       3.1958   0.00069719
enh58314     2   27298100   27299100      2       1  150064       2.0918     0.018229
enh58316     2   27312500   27313500      2       1  150064        2.379    0.0086803
enh58326     2   27400600   27401600      3       1  150064       2.9722    0.0014783
enh58331     2   27441400   27442400      6       3  150064       2.6812    0.0036678
enh58342     2   27630300   27631300      1       1  150064       3.1035    0.0009562
enh58343     2   27632800   27633800      2       1  150064       2.0799     0.018769
enh58347     2   27664400   27665400      1       1  150064       3.1687    0.0007655
enh58350     2   27668600   27669600      2       1  150064        1.806     0.035459
enh58351     2   27711200   27712200      4       2  150064       3.6298   0.00014183
enh58354     2   27850300   27851300      2       1  150064       1.8163      0.03466
enh58358     2   27906100   27907100      2       1  150064       1.7749     0.037961
enh58364     2   27951500   27952500      3       1  150064       3.8115   6.9052e-05
enh58367     2   27974300   27975300      1       1  150064       4.5508    2.672e-06
enh58368     2   27976800   27977800      1       1  150064       2.4741     0.006678
enh58372     2   27989000   27990000      3       2  150064       4.1572   1.6112e-05
enh58375     2   28018000   28019000      3       1  150064       4.1648    1.558e-05
enh58376     2   28019400   28020400      4       1  150064       4.5306   2.9408e-06
enh58377     2   28021800   28022800      2       1  150064       4.0494   2.5671e-05
enh58378     2   28037600   28038600      1       1  150064       4.4963    3.458e-06
enh58381     2   28143200   28144200      1       1  150064       3.5243    0.0002123
enh58382     2   28144100   28145100      1       1  150064       1.6698      0.04748
enh58383     2   28144800   28145800      3       1  150064       2.5792    0.0049516
enh58389     2   28189100   28190100      3       2  150064       2.8324    0.0023101
enh58390     2   28290200   28291200      2       1  150064       4.0072   3.0721e-05
enh58391     2   28303500   28304500      4       2  150064       2.6781    0.0037018
enh58415     2   28566100   28567100      1       1  150064       2.4836     0.006504
enh58424     2   28612000   28613000      1       1  150064        2.969     0.001494
enh58425     2   28623100   28624100      2       1  150064       2.5793    0.0049499
enh58428     2   28636100   28637100      2       1  150064       1.9748     0.024147
enh58430     2   28646400   28647400      6       3  150064       3.0378    0.0011914
enh58431     2   28659100   28660100      3       2  150064       3.1227   0.00089589
enh58437     2   28766300   28767300      4       2  150064       1.9596     0.025021
enh58439     2   28779400   28780400      4       2  150064       1.6511     0.049364
enh58466     2   29032500   29033500      2       1  150064        3.181   0.00073373
enh58468     2   29093600   29094600      6       3  150064         1.99     0.023295
enh58482     2   29717800   29718800      1       1  150064       1.6909      0.04543
enh58485     2   30368200   30369200      2       1  150064       1.8372     0.033087
enh58491     2   30446600   30447600      4       1  150064       2.0073      0.02236
enh58505     2   30589100   30590100      1       1  150064       1.8188      0.03447
enh58528     2   30911600   30912600      2       1  150064       1.9676     0.024559
enh58562     2   31729100   31730100      4       2  150064       1.6928     0.045247
enh58564     2   31772000   31773000      7       4  150064       1.7629     0.038962
enh58571     2   32236600   32237600      3       2  150064       2.2825     0.011229
enh58612     2   34467300   34468300      3       2  150064       2.2428     0.012454
enh58640     2   36650400   36651400      4       2  150064       1.7258     0.042188
enh58650     2   36688100   36689100      2       1  150064       2.0103     0.022198
enh58652     2   36709500   36710500      2       1  150064       2.3593    0.0091541
enh58653     2   36712800   36713800      2       1  150064       1.9432     0.025999
enh58656     2   36769000   36770000      3       1  150064       1.6648     0.047981
enh58659     2   36822600   36823600      7       2  150064       2.0295     0.021202
enh58662     2   36933200   36934200      4       2  150064        2.538    0.0055736
enh58663     2   37034400   37035400      7       2  150064       1.8254     0.033971
enh58664     2   37046200   37047200     10       3  150064       2.2623     0.011841
enh58665     2   37048300   37049300     11       3  150064       2.8052    0.0025143
enh58666     2   37085900   37086900      4       2  150064       1.7538     0.039729
enh58667     2   37116700   37117700      2       1  150064       2.0112     0.022153
enh58671     2   37227400   37228400      3       2  150064       3.0413    0.0011779
enh58676     2   37382200   37383200      8       2  150064        1.672     0.047258
enh58677     2   37384600   37385600      3       1  150064       1.7418      0.04077
enh58678     2   37394900   37395900      5       3  150064       1.9394     0.026228
enh58679     2   37424500   37425500      3       2  150064       1.7105      0.04359
enh58680     2   37456200   37457200      3       2  150064       2.2591     0.011938
enh58681     2   37459700   37460700      6       2  150064       1.9448     0.025901
enh58683     2   37545000   37546000      2       1  150064       3.1965   0.00069552
enh58684     2   37549300   37550300      2       1  150064        3.763   8.3938e-05
enh58685     2   37549800   37550800      3       1  150064       4.5739   2.3942e-06
enh58686     2   37570400   37571400      8       4  150064       4.1255   1.8498e-05
enh58687     2   37570800   37571800      5       3  150064       2.4303    0.0075439
enh58688     2   37572200   37573200      5       3  150064       1.9198     0.027439
enh58690     2   37603400   37604400      5       3  150064       1.8302     0.033612
enh58695     2   37733700   37734700      4       1  150064       1.8585     0.031551
enh58739     2   38209100   38210100      2       1  150064        1.731     0.041726
enh58740     2   38219400   38220400      5       2  150064       2.4537    0.0070692
enh58742     2   38323200   38324200      3       1  150064       1.9375     0.026341
enh58767     2   38633500   38634500      1       1  150064       2.1375      0.01628
enh58769     2   38645200   38646200      1       1  150064       3.1539    0.0008056
enh58776     2   38676000   38677000      1       1  150064       1.7184      0.04286
enh58799     2   38928100   38929100      2       1  150064       2.4438     0.007266
enh58800     2   38928600   38929600      3       1  150064       2.6122     0.004498
enh58802     2   38947500   38948500      1       1  150064       3.2525    0.0005719
enh58803     2   38949200   38950200      1       1  150064       2.1091      0.01747
enh58811     2   39016700   39017700      4       1  150064       2.3185     0.010212
enh58814     2   39058300   39059300      6       2  150064       2.1428     0.016064
enh58822     2   39322000   39323000      1       1  150064       1.6606       0.0484
enh58830     2   39367100   39368100      4       2  150064        2.851    0.0021789
enh58833     2   39454800   39455800      3       2  150064       1.8022     0.035754
enh58836     2   39608600   39609600      2       1  150064       1.7637     0.038888
enh58849     2   39721600   39722600      1       1  150064       1.7686      0.03848
enh58852     2   39730500   39731500      3       2  150064        2.351    0.0093626
enh58857     2   39795100   39796100      1       1  150064       2.5077     0.006076
enh58865     2   40003800   40004800      2       1  150064       2.1676     0.015094
enh58870     2   40354200   40355200      3       1  150064       1.9426      0.02603
enh58873     2   40392100   40393100      3       1  150064       2.0289     0.021237
enh58875     2   40421000   40422000      2       1  150064        1.721     0.042625
enh58879     2   40467000   40468000      5       2  150064       2.5466    0.0054393
enh58885     2   40500600   40501600      4       1  150064       1.6571     0.048748
enh58889     2   40559000   40560000      4       2  150064       1.9493      0.02563
enh58890     2   40598700   40599700      6       2  150064       1.9226     0.027263
enh58892     2   40645900   40646900      1       1  150064       1.9016      0.02861
enh58897     2   40715000   40716000      4       2  150064       1.9466     0.025791
enh58898     2   40739200   40740200      4       1  150064       3.0293    0.0012257
enh58904     2   42053500   42054500      4       1  150064       2.8046     0.002519
enh58905     2   42055700   42056700      3       1  150064       1.6689     0.047567
enh58906     2   42067200   42068200      2       1  150064        2.308       0.0105
enh58907     2   42068600   42069600      5       1  150064       2.4789    0.0065887
enh58908     2   42086600   42087600      4       2  150064       2.2208     0.013182
enh58992     2   42981300   42982300      4       2  150064       1.8783      0.03017
enh58993     2   43013500   43014500      6       2  150064       2.4807    0.0065563
enh59005     2   43072500   43073500      3       1  150064       2.2827     0.011225
enh59010     2   43106800   43107800      3       1  150064       1.6831     0.046179
enh59012     2   43133900   43134900      4       2  150064       2.6493    0.0040332
enh59030     2   43197600   43198600      3       2  150064       1.8432     0.032652
enh59037     2   43233500   43234500      4       2  150064       1.7101      0.04362
enh59041     2   43253500   43254500     11       4  150064       1.9356     0.026459
enh59064     2   43379900   43380900      5       2  150064       1.9536     0.025374
enh59067     2   43389500   43390500      3       1  150064       1.9087     0.028149
enh59146     2   44331400   44332400      6       2  150064       1.6889     0.045618
enh59163     2   45469300   45470300      1       1  150064         1.98      0.02385
enh59172     2   45639700   45640700      1       1  150064       1.7269      0.04209
enh59178     2   45874900   45875900      1       1  150064       1.7693      0.03842
enh59180     2   45895900   45896900      3       1  150064       2.4099    0.0079779
enh59181     2   45901700   45902700      5       3  150064       1.7354     0.041334
enh59185     2   45951000   45952000      4       2  150064       1.8741     0.030461
enh59187     2   45981100   45982100      7       2  150064       1.9738     0.024203
enh59188     2   45986200   45987200      2       1  150064       2.3983    0.0082368
enh59204     2   46115700   46116700      1       1  150064       2.2402      0.01254
enh59207     2   46131900   46132900      1       1  150064       1.7814      0.03742
enh59218     2   46219300   46220300      5       3  150064       2.2403     0.012536
enh59220     2   46231400   46232400      6       3  150064       2.3195     0.010183
enh59224     2   46269400   46270400      4       2  150064       2.5115    0.0060105
enh59272     2   46729300   46730300      9       4  150064       1.9275     0.026959
enh59281     2   46845100   46846100      1       1  150064       1.9138      0.02782
enh59347     2   47399300   47400300      3       2  150064       2.0307     0.021143
enh59352     2   47438200   47439200      6       2  150064       2.1761     0.014775
enh59353     2   47444500   47445500      5       3  150064        2.448    0.0071828
enh59372     2   47563600   47564600      3       1  150064       1.6973     0.044819
enh59381     2   47881100   47882100      4       2  150064       1.7596     0.039241
enh59382     2   47994600   47995600      3       2  150064        2.471    0.0067377
enh59385     2   48012400   48013400      6       3  150064       2.3971    0.0082621
enh59395     2   48340700   48341700      1       1  150064       2.0415       0.0206
enh59400     2   48447300   48448300      3       2  150064       2.8733    0.0020308
enh59402     2   48476300   48477300      1       1  150064       2.1128      0.01731
enh59405     2   48508800   48509800      3       2  150064       2.1229     0.016882
enh59406     2   48539300   48540300      2       1  150064       2.8249    0.0023645
enh59407     2   48543500   48544500      2       1  150064       2.2372     0.012638
enh59410     2   48571600   48572600      5       2  150064       2.2334     0.012762
enh59411     2   48573200   48574200      3       2  150064        3.596   0.00016159
enh59412     2   48579900   48580900      2       1  150064       1.9463     0.025807
enh59414     2   48622700   48623700      4       2  150064       2.1457     0.015947
enh59415     2   48633300   48634300      7       3  150064       2.5569    0.0052809
enh59416     2   48641200   48642200      5       2  150064       3.4603   0.00026975
enh59417     2   48642800   48643800      5       3  150064       2.3119     0.010392
enh59419     2   48647300   48648300      4       2  150064       2.5545    0.0053166
enh59424     2   48701400   48702400      2       1  150064       2.2353     0.012699
enh59426     2   48709300   48710300      4       2  150064       2.4451    0.0072406
enh59430     2   48755300   48756300      3       1  150064       1.8793     0.030104
enh59432     2   48793500   48794500      5       3  150064       1.8986     0.028806
enh59433     2   48794800   48795800      5       3  150064       2.1054     0.017629
enh59434     2   48942200   48943200      5       3  150064       2.6766     0.003719
enh59440     2   50719000   50720000      1       1  150064       3.0002     0.001349
enh59443     2   51240400   51241400      1       1  150064       2.1981      0.01397
enh59452     2   53995500   53996500      3       1  150064       1.9562     0.025221
enh59457     2   54046200   54047200      1       1  150064       3.2877    0.0005051
enh59458     2   54053600   54054600      3       2  150064       2.6099    0.0045285
enh59460     2   54176800   54177800      4       2  150064       2.6881    0.0035929
enh59464     2   54242600   54243600      1       1  150064       2.2655      0.01174
enh59466     2   54315000   54316000      2       1  150064       1.8354     0.033224
enh59467     2   54341400   54342400      5       2  150064        2.161     0.015346
enh59475     2   54659300   54660300      4       2  150064       2.5311    0.0056859
enh59479     2   54700600   54701600      6       4  150064       1.7264      0.04214
enh59482     2   54724700   54725700      6       4  150064       3.2476   0.00058198
enh59483     2   54725600   54726600      6       4  150064       2.7483     0.002995
enh59484     2   54727600   54728600      8       2  150064       1.6689     0.047572
enh59489     2   54756700   54757700      5       3  150064       2.1516     0.015715
enh59493     2   54773700   54774700      3       2  150064       2.1938     0.014124
enh59501     2   54789600   54790600      1       1  150064       1.9019      0.02859
enh59503     2   54793800   54794800      2       1  150064       2.2905     0.010997
enh59505     2   54802900   54803900      3       1  150064       1.7448      0.04051
enh59506     2   54807800   54808800     10       2  150064       2.3173     0.010244
enh59507     2   54809200   54810200      2       1  150064       1.8623     0.031278
enh59508     2   54811900   54812900      4       1  150064       2.2077     0.013631
enh59511     2   54816500   54817500      3       2  150064       2.2802     0.011298
enh59514     2   54829400   54830400      4       2  150064       1.7839     0.037222
enh59515     2   54832600   54833600      4       2  150064       1.9923      0.02317
enh59518     2   54851500   54852500      1       1  150064       2.3642     0.009035
enh59521     2   54861300   54862300      6       3  150064       2.3214     0.010132
enh59522     2   54863400   54864400      3       2  150064       2.2396      0.01256
enh59524     2   54884500   54885500      4       2  150064       3.4471   0.00028336
enh59526     2   54896600   54897600      1       1  150064       1.6458       0.0499
enh59528     2   54907500   54908500      7       3  150064       2.0777     0.018869
enh59530     2   55099700   55100700      3       2  150064       1.9656     0.024671
enh59532     2   55127000   55128000      3       2  150064       2.3378    0.0096983
enh59535     2   55172700   55173700      5       2  150064       2.3761    0.0087491
enh59537     2   55190000   55191000      3       1  150064         1.66     0.048462
enh59541     2   55229000   55230000      4       2  150064       2.4674    0.0068047
enh59544     2   55240200   55241200      1       1  150064       2.0969        0.018
enh59548     2   55272900   55273900      2       1  150064         2.21     0.013552
enh59549     2   55279100   55280100      4       2  150064       1.8963     0.028959
enh59551     2   55319100   55320100      6       3  150064       1.7671     0.038607
enh59556     2   55346700   55347700      8       4  150064       1.8709     0.030682
enh59562     2   55394900   55395900      5       2  150064       2.0335     0.021003
enh59569     2   55643700   55644700      6       3  150064       1.7866     0.036999
enh59582     2   56235700   56236700      2       1  150064        2.049     0.020231
enh59587     2   56609200   56610200      4       2  150064        2.721    0.0032547
enh59593     2   57961200   57962200      4       2  150064       6.6849   1.1554e-11
enh59594     2   57987200   57988200      4       2  150064        6.132   4.3395e-10
enh59595     2   58117400   58118400      1       1  150064       4.4379    4.542e-06
enh59596     2   58272500   58273500      2       1  150064       4.0931   2.1281e-05
enh59597     2   58274800   58275800      1       1  150064       4.4393    4.513e-06
enh59598     2   58339800   58340800      2       1  150064       3.0329    0.0012109
enh59600     2   58466300   58467300      3       2  150064        3.836   6.2534e-05
enh59601     2   58658800   58659800      2       1  150064       2.4162    0.0078415
enh59602     2   58661800   58662800      2       1  150064       2.1512     0.015729
enh59603     2   58663300   58664300      2       1  150064       1.9798     0.023861
enh59604     2   58674600   58675600      3       2  150064       2.7116    0.0033483
enh59608     2   60032800   60033800      1       1  150064       1.6918      0.04534
enh59609     2   60033600   60034600      1       1  150064       1.7055      0.04405
enh59616     2   60298400   60299400      1       1  150064       2.1217      0.01693
enh59617     2   60320200   60321200      1       1  150064       1.8539      0.03188
enh59618     2   60439500   60440500      2       1  150064       2.3742    0.0087927
enh59620     2   60512800   60513800      5       1  150064       2.3127     0.010369
enh59623     2   60551000   60552000      4       2  150064       2.2041     0.013758
enh59624     2   60580200   60581200      4       2  150064       2.4433    0.0072764
enh59627     2   60637300   60638300      1       1  150064       1.6527       0.0492
enh59631     2   60687100   60688100      1       1  150064       2.1074      0.01754
enh59635     2   60705500   60706500      1       1  150064       3.1202    0.0009037
enh59636     2   60707000   60708000      6       2  150064       3.2685   0.00054063
enh59639     2   60722000   60723000      3       1  150064       3.6764   0.00011827
enh59640     2   60725000   60726000      1       1  150064       4.0529    2.529e-05
enh59642     2   60735100   60736100      2       1  150064       1.6603     0.048424
enh59643     2   60740700   60741700      2       1  150064       3.0157     0.001282
enh59644     2   60743700   60744700      2       1  150064       1.9698     0.024428
enh59647     2   60755200   60756200      3       2  150064       2.0133      0.02204
enh59655     2   60782900   60783900      2       1  150064       2.4824    0.0065255
enh59656     2   60825300   60826300      8       2  150064       2.3283    0.0099488
enh59657     2   60831100   60832100      3       1  150064       2.3251     0.010033
enh59663     2   60982400   60983400      4       2  150064       2.3444    0.0095296
enh59676     2   61372600   61373600      2       1  150064       1.6976     0.044788
enh59677     2   61406500   61407500      5       3  150064       1.6566     0.048799
enh59685     2   61670800   61671800      3       2  150064       2.7295    0.0031713
enh59686     2   61692200   61693200      3       2  150064       2.6498    0.0040264
enh59711     2   62493800   62494800      3       1  150064       2.2941     0.010892
enh59716     2   62536200   62537200      1       1  150064       2.1125      0.01732
enh59722     2   62677300   62678300      3       2  150064       4.3113   8.1138e-06
enh59723     2   62683400   62684400      1       1  150064       1.9283      0.02691
enh59724     2   62685200   62686200      2       1  150064       2.4917    0.0063565
enh59728     2   62701800   62702800      1       1  150064       2.9232     0.001732
enh59729     2   62713000   62714000      2       1  150064       2.3474     0.009452
enh59730     2   62728000   62729000      3       1  150064       2.1819     0.014557
enh59731     2   62731800   62732800      2       1  150064       1.7793     0.037599
enh59732     2   62733800   62734800      3       2  150064       1.9632     0.024809
enh59739     2   62798200   62799200      3       2  150064        1.649      0.04957
enh59740     2   62821600   62822600      2       1  150064       2.9315    0.0016868
enh59743     2   62889300   62890300      4       2  150064       2.9659     0.001509
enh59744     2   62891200   62892200      3       1  150064       2.3306    0.0098876
enh59771     2   64290900   64291900      2       1  150064       1.9995     0.022775
enh59819     2   64679400   64680400      1       1  150064       1.6838      0.04611
enh59826     2   64749400   64750400      2       1  150064        1.778     0.037704
enh59828     2   64826300   64827300      7       2  150064       2.5498    0.0053895
enh59829     2   64828000   64829000      2       1  150064       2.8091     0.002484
enh59940     2   65754800   65755800      2       1  150064       3.7139   0.00010203
enh59941     2   65772700   65773700      1       1  150064       3.1367    0.0008544
enh59967     2   66756200   66757200      6       1  150064       2.5719    0.0050577
enh59969     2   66763800   66764800      2       1  150064       2.1276     0.016683
enh59971     2   66770200   66771200      3       2  150064       2.8564    0.0021427
enh59972     2   66772800   66773800      3       1  150064       1.9378     0.026322
enh59974     2   66782100   66783100      2       1  150064       2.3121     0.010385
enh59977     2   66794100   66795100      1       1  150064        1.728      0.04199
enh59986     2   66925300   66926300      1       1  150064       1.7252      0.04225
enh60015     2   67788000   67789000      1       1  150064        1.647      0.04978
enh60026     2   68288300   68289300      2       1  150064       1.8412     0.032794
enh60031     2   68385900   68386900      5       2  150064       2.2876     0.011081
enh60036     2   68474800   68475800      3       1  150064        2.078     0.018856
enh60049     2   68992800   68993800      1       1  150064       1.6585      0.04861
enh60087     2   69526600   69527600      8       2  150064         1.92     0.027429
enh60094     2   69662600   69663600      1       1  150064       2.0166      0.02187
enh60129     2   69961300   69962300      5       1  150064       2.0585     0.019769
enh60146     2   70017700   70018700      3       1  150064       1.7801     0.037527
enh60151     2   70055000   70056000      3       1  150064        1.947      0.02577
enh60153     2   70140100   70141100      1       1  150064       1.7366      0.04123
enh60154     2   70145000   70146000      3       1  150064       1.8214      0.03427
enh60155     2   70150100   70151100      2       1  150064       1.6862      0.04588
enh60156     2   70153800   70154800      4       1  150064       1.8322     0.033464
enh60161     2   70190800   70191800      2       1  150064       2.0369     0.020829
enh60164     2   70206200   70207200      1       1  150064       1.6844      0.04605
enh60169     2   70261800   70262800      2       1  150064       1.6648     0.047979
enh60172     2   70296000   70297000      3       1  150064       1.9434     0.025981
enh60196     2   70460900   70461900      2       1  150064       1.6831     0.046181
enh60199     2   70486100   70487100      1       1  150064       1.7425      0.04071
enh60200     2   70487200   70488200      2       1  150064       1.6595     0.048504
enh60201     2   70518800   70519800      2       1  150064       1.6909     0.045424
enh60203     2   70527400   70528400      2       1  150064       2.0229     0.021543
enh60226     2   71298600   71299600      3       1  150064       1.8853     0.029692
enh60232     2   71561000   71562000      3       2  150064       1.6505     0.049422
enh60233     2   71563400   71564400      2       1  150064        2.399    0.0082196
enh60252     2   71947700   71948700      1       1  150064       2.6898     0.003575
enh60274     2   72365400   72366400      3       1  150064       2.4654    0.0068435
enh60283     2   72905000   72906000      2       1  150064       2.0716     0.019151
enh60295     2   73210600   73211600      1       1  150064       4.2793    9.375e-06
enh60296     2   73227500   73228500      2       1  150064        3.489   0.00024239
enh60297     2   73234900   73235900      2       1  150064       4.0649   2.4022e-05
enh60299     2   73290400   73291400      3       2  150064       2.5732    0.0050387
enh60301     2   73295600   73296600      1       1  150064       3.5033    0.0002298
enh60305     2   73316300   73317300      2       1  150064       2.7022    0.0034439
enh60306     2   73318900   73319900      3       1  150064       3.0385    0.0011887
enh60307     2   73329800   73330800      6       2  150064       3.1284   0.00087891
enh60308     2   73334000   73335000      2       1  150064       3.4372   0.00029392
enh60309     2   73336900   73337900      1       1  150064       3.2819    0.0005155
enh60310     2   73418900   73419900      4       2  150064       4.3334   7.3418e-06
enh60311     2   73439900   73440900      2       1  150064       2.4099    0.0079777
enh60312     2   73442100   73443100      4       2  150064       2.4479     0.007184
enh60313     2   73462700   73463700      3       1  150064       3.7782   7.8976e-05
enh60314     2   73611600   73612600      2       1  150064       3.7349   9.3901e-05
enh60316     2   73653000   73654000      3       1  150064       4.4218   4.8938e-06
enh60318     2   73852200   73853200      3       1  150064       2.8526    0.0021682
enh60319     2   73867000   73868000      6       2  150064       2.2414       0.0125
enh60320     2   73868200   73869200      3       2  150064       3.4835   0.00024742
enh60321     2   73869400   73870400      6       1  150064       1.8767     0.030276
enh60353     2   74247700   74248700      1       1  150064       2.1868      0.01438
enh60354     2   74252500   74253500      5       2  150064       3.2561   0.00056485
enh60356     2   74258200   74259200      1       1  150064       2.3537     0.009295
enh60357     2   74259800   74260800      2       1  150064       2.6726    0.0037635
enh60359     2   74269700   74270700      2       1  150064       2.0478     0.020291
enh60389     2   74697700   74698700      1       1  150064       2.0558       0.0199
enh60411     2   74967700   74968700      6       1  150064       2.0549     0.019946
enh60456     2   76356500   76357500      6       2  150064       3.8743   5.3456e-05
enh60457     2   76497400   76498400      5       2  150064       2.6103    0.0045226
enh60462     2   79330500   79331500      2       1  150064       1.7152     0.043155
enh60470     2   80358800   80359800      1       1  150064       2.0517       0.0201
enh60503     2   85125700   85126700      1       1  150064        1.984      0.02363
enh60535     2   85471800   85472800      4       2  150064       2.0482     0.020268
enh60555     2   85623600   85624600      3       1  150064       2.2708     0.011579
enh60558     2   85637900   85638900      3       1  150064       2.8256    0.0023599
enh60560     2   85644600   85645600      5       2  150064       3.2498   0.00057749
enh60561     2   85646700   85647700      5       3  150064       1.9963     0.022953
enh60593     2   85844400   85845400      1       1  150064       2.0794      0.01879
enh60608     2   86001000   86002000      3       1  150064       2.1496     0.015794
enh60633     2   86261500   86262500      5       3  150064       1.7404     0.040897
enh60635     2   86295500   86296500      4       2  150064       1.6464      0.04984
enh60658     2   86521700   86522700      1       1  150064       1.6685      0.04761
enh60679     2   86859200   86860200      4       2  150064       1.9584     0.025092
enh60682     2   86921600   86922600      2       1  150064       4.4954   3.4721e-06
enh60683     2   86930200   86931200      1       1  150064       2.7007      0.00346
enh60746     2   96056700   96057700      3       2  150064       2.4263    0.0076262
enh60759     2   96860400   96861400      2       1  150064       3.3592   0.00039078
enh60763     2   96871900   96872900      2       1  150064       2.6324    0.0042391
enh60764     2   96875500   96876500      1       1  150064       3.9123    4.571e-05
enh60766     2   96902900   96903900      2       1  150064       3.3021   0.00047977
enh60769     2   96912300   96913300      3       2  150064       2.0049     0.022487
enh60773     2   96927600   96928600      1       1  150064        3.299    0.0004851
enh60792     2   97204800   97205800      1       1  150064       1.9382       0.0263
enh60793     2   97215400   97216400      1       1  150064        1.664      0.04806
enh60798     2   97287900   97288900      1       1  150064       1.9919      0.02319
enh60804     2   97379800   97380800      1       1  150064       3.7135    0.0001022
enh60805     2   97399600   97400600      1       1  150064        2.361     0.009112
enh60807     2   97423200   97424200      1       1  150064       2.4367     0.007412
enh60808     2   97424900   97425900      3       1  150064        2.197     0.014011
enh60809     2   97430200   97431200      1       1  150064        2.061      0.01965
enh60810     2   97430700   97431700      1       1  150064        2.061      0.01965
enh60812     2   97433300   97434300      1       1  150064       2.3494     0.009401
enh60814     2   97436200   97437200      1       1  150064       2.1304      0.01657
enh60815     2   97438600   97439600      1       1  150064       2.4574     0.006998
enh60816     2   97439800   97440800      2       1  150064       2.1376     0.016273
enh60820     2   97476000   97477000      1       1  150064       1.9413      0.02611
enh60821     2   97478100   97479100      1       1  150064        1.928      0.02693
enh60823     2   97483600   97484600      1       1  150064       2.1714      0.01495
enh60824     2   97487000   97488000      3       1  150064       2.6319    0.0042454
enh60825     2   97488700   97489700      1       1  150064       2.4668     0.006816
enh60826     2   97498200   97499200      1       1  150064       2.0026      0.02261
enh60827     2   97504800   97505800      1       1  150064       2.0077      0.02234
enh60828     2   97525000   97526000      1       1  150064       2.0166      0.02187
enh60829     2   97527400   97528400      3       2  150064       2.4422     0.007299
enh60831     2   97536600   97537600      2       1  150064       1.9317     0.026699
enh60832     2   97540000   97541000      2       1  150064        2.489    0.0064044
enh60833     2   97543400   97544400      2       1  150064       3.9637   3.6895e-05
enh60834     2   97547200   97548200      1       1  150064       1.7491      0.04014
enh60835     2   97552300   97553300      5       2  150064       4.4065   5.2535e-06
enh60837     2   97561200   97562200      5       2  150064       2.9332    0.0016776
enh60838     2   97564000   97565000      2       1  150064        2.942    0.0016304
enh60839     2   97568900   97569900      4       2  150064       3.6407   0.00013596
enh60840     2   97572600   97573600      3       1  150064        3.547   0.00019479
enh60841     2   97579300   97580300      1       1  150064       3.8659    5.535e-05
enh60852     2   97761100   97762100      5       1  150064       2.6068      0.00457
enh60860     2   98362600   98363600      3       1  150064       2.7085     0.003379
enh60865     2   98547000   98548000      1       1  150064       2.0043      0.02252
enh60870     2   98582800   98583800      1       1  150064       2.9781      0.00145
enh60871     2   98585900   98586900      3       1  150064       2.7269     0.003197
enh60872     2   98598900   98599900      2       1  150064        2.456    0.0070248
enh60876     2   98609200   98610200      2       1  150064       2.7566    0.0029207
enh60877     2   98612900   98613900      3       1  150064       2.9854     0.001416
enh60883     2   98701200   98702200      3       1  150064       1.9712     0.024353
enh60884     2   98703900   98704900      2       1  150064       1.6794     0.046533
enh60897     2   99062800   99063800      5       2  150064       2.1669     0.015122
enh60898     2   99068700   99069700      1       1  150064         1.78      0.03754
enh60903     2   99088200   99089200      5       1  150064       1.7535     0.039756
enh60908     2   99100100   99101100      2       1  150064       1.7708     0.038301
enh60914     2   99124400   99125400      3       1  150064       1.8078      0.03532
enh60918     2   99178700   99179700      1       1  150064       1.8114      0.03504
enh60920     2   99200200   99201200      2       1  150064        2.947    0.0016045
enh60921     2   99222800   99223800      3       1  150064       1.6702     0.047443
enh60936     2   99422000   99423000      3       1  150064       1.7118      0.04347
enh60938     2   99449400   99450400      5       2  150064       1.7134      0.04332
enh60962     2  100252600  100253600      2       1  150064       3.1745   0.00075046
enh60963     2  100260000  100261000      4       2  150064       2.9265     0.001714
enh60967     2  100345300  100346300      4       2  150064       2.1264     0.016734
enh60985     2  101350100  101351100      4       1  150064       2.4104    0.0079675
enh60986     2  101360000  101361000      1       1  150064        2.153      0.01566
enh60987     2  101364000  101365000      4       2  150064       2.3063     0.010548
enh61006     2  101541300  101542300      6       2  150064        1.864     0.031159
enh61026     2  101792000  101793000      3       2  150064       2.2288     0.012912
enh61032     2  101850400  101851400      2       1  150064       2.4755    0.0066531
enh61034     2  101856400  101857400      1       1  150064        2.489     0.006405
enh61036     2  101867600  101868600      3       2  150064       1.9112     0.027987
enh61042     2  101917000  101918000      5       2  150064       2.3846    0.0085493
enh61049     2  102051100  102052100      7       2  150064       1.7408     0.040856
enh61115     2  102718000  102719000      1       1  150064       3.0879     0.001008
enh61117     2  102722300  102723300      5       2  150064       3.8689   5.4669e-05
enh61118     2  102731500  102732500      7       3  150064       1.9667     0.024608
enh61134     2  103208500  103209500      3       1  150064       2.0588     0.019757
enh61136     2  103256100  103257100      1       1  150064       2.2984      0.01077
enh61141     2  103351100  103352100      3       1  150064       2.6778    0.0037058
enh61165     2  106001900  106002900      3       2  150064       1.6687     0.047591
enh61177     2  106053800  106054800      4       2  150064       2.3501    0.0093849
enh61184     2  106084700  106085700      2       1  150064       1.6794     0.046533
enh61196     2  106328000  106329000      1       1  150064       2.6493     0.004033
enh61197     2  106346700  106347700      4       2  150064       1.9221     0.027294
enh61198     2  106359700  106360700      2       1  150064       2.2947     0.010874
enh61200     2  106369600  106370600      3       1  150064       1.7621     0.039027
enh61201     2  106371400  106372400      4       1  150064       1.8943      0.02909
enh61233     2  106526800  106527800      1       1  150064       1.7131      0.04335
enh61247     2  106776300  106777300      1       1  150064       1.8693      0.03079
enh61261     2  107000900  107001900      2       1  150064       1.7308     0.041745
enh61277     2  108884500  108885500      7       3  150064       1.9536     0.025377
enh61285     2  109001500  109002500      4       2  150064       2.0426     0.020546
enh61299     2  109200000  109201000      3       2  150064       2.3212     0.010138
enh61305     2  109228600  109229600      1       1  150064       2.0866      0.01846
enh61375     2  110271300  110272300      3       2  150064        3.763   8.3956e-05
enh61378     2  110315500  110316500      1       1  150064       3.9136    4.546e-05
enh61379     2  110365300  110366300      1       1  150064       3.0332      0.00121
enh61380     2  110366400  110367400      4       2  150064       2.8395    0.0022591
enh61381     2  110367200  110368200      2       1  150064       3.2812   0.00051685
enh61382     2  110369000  110370000      5       3  150064       3.4337   0.00029767
enh61383     2  110374500  110375500      2       1  150064       2.7704    0.0027992
enh61385     2  110380700  110381700      4       2  150064       2.8322    0.0023114
enh61387     2  110393800  110394800      3       1  150064       2.5283    0.0057301
enh61388     2  110395300  110396300      3       1  150064        2.386    0.0085156
enh61389     2  110401700  110402700      6       2  150064       1.8685      0.03085
enh61401     2  110857800  110858800      3       2  150064       1.8023     0.035747
enh61402     2  110860200  110861200      3       1  150064       1.6537     0.049092
enh61407     2  110874100  110875100      2       1  150064        2.237     0.012644
enh61408     2  110876900  110877900      3       1  150064       1.8973     0.028895
enh61411     2  110955700  110956700      2       1  150064       2.0892     0.018346
enh61414     2  110972200  110973200      3       1  150064        1.913     0.027876
enh61423     2  111470600  111471600      3       1  150064       2.2963     0.010828
enh61424     2  111528600  111529600      3       1  150064       2.5835    0.0048899
enh61443     2  111804700  111805700      2       1  150064       1.6803     0.046451
enh61449     2  111935600  111936600      4       1  150064       2.2944     0.010883
enh61450     2  111943000  111944000      4       1  150064       2.1884     0.014319
enh61459     2  112252600  112253600      1       1  150064        2.238      0.01261
enh61483     2  112676500  112677500      2       1  150064       2.1086     0.017491
enh61488     2  112752600  112753600      4       1  150064        2.013     0.022057
enh61490     2  112777900  112778900      6       3  150064       2.3194     0.010188
enh61511     2  113251500  113252500      2       1  150064       1.7793     0.037599
enh61561     2  113938100  113939100      1       1  150064       1.7023      0.04435
enh61580     2  114081300  114082300      4       2  150064        1.824     0.034076
enh61581     2  114112800  114113800      3       2  150064       1.7845      0.03717
enh61596     2  114634800  114635800      4       2  150064       2.5767     0.004988
enh61600     2  114667500  114668500      4       2  150064       2.4829    0.0065155
enh61611     2  116083700  116084700      5       3  150064       2.1828     0.014526
enh61639     2  119370600  119371600      2       1  150064       2.4039    0.0081103
enh61648     2  119983000  119984000      6       3  150064       1.7663     0.038673
enh61704     2  121044700  121045700      3       1  150064       1.7418     0.040776
enh61709     2  121257600  121258600      1       1  150064       2.3083      0.01049
enh61719     2  121370400  121371400      3       1  150064       2.0293     0.021216
enh61722     2  121473400  121474400      8       2  150064       1.8462     0.032433
enh61735     2  121551200  121552200      5       2  150064       1.6676     0.047694
enh61778     2  122120500  122121500      2       1  150064       1.8867     0.029603
enh61787     2  122290300  122291300      2       1  150064        2.287     0.011099
enh61797     2  122495000  122496000      2       1  150064       2.3082     0.010494
enh61798     2  122511700  122512700      1       1  150064       1.8269      0.03386
enh61800     2  122529200  122530200      1       1  150064       1.9179      0.02756
enh61801     2  122534400  122535400      4       2  150064       1.9518     0.025483
enh61802     2  122535900  122536900      2       1  150064       1.7488     0.040163
enh61806     2  122767000  122768000      1       1  150064       2.9712     0.001483
enh61807     2  122777200  122778200      2       1  150064       1.9756       0.0241
enh61819     2  124838000  124839000      4       2  150064        2.165     0.015194
enh61820     2  124849600  124850600      2       1  150064       1.8399     0.032888
enh61821     2  125290700  125291700      3       2  150064       2.0266     0.021351
enh61834     2  127665200  127666200      5       1  150064       1.8061     0.035454
enh61836     2  127703600  127704600      1       1  150064       1.6914      0.04538
enh61851     2  127843500  127844500      7       2  150064       2.4133    0.0079045
enh61852     2  127846800  127847800      3       2  150064       1.9228     0.027254
enh61854     2  127857200  127858200      2       1  150064       1.8904     0.029355
enh61855     2  127860000  127861000      3       1  150064        2.621    0.0043841
enh61857     2  127872800  127873800      5       2  150064       2.3562    0.0092312
enh61858     2  127879000  127880000      1       1  150064       1.8663        0.031
enh61860     2  127885400  127886400      5       2  150064       2.1266     0.016726
enh61885     2  128222200  128223200      2       1  150064       1.7947     0.036347
enh61918     2  128615800  128616800      2       1  150064       1.7603     0.039175
enh61926     2  128786200  128787200      2       1  150064       1.7097     0.043657
enh61951     2  129153400  129154400      9       1  150064       1.9032      0.02851
enh61952     2  129165700  129166700      6       3  150064       2.2666     0.011708
enh62014     2  131149600  131150600      1       1  150064       2.1072      0.01755
enh62018     2  131848900  131849900      1       1  150064       2.5573     0.005274
enh62019     2  131852100  131853100      2       1  150064       2.6769    0.0037155
enh62021     2  131861200  131862200      4       2  150064        3.335   0.00042656
enh62022     2  131864600  131865600      2       1  150064        2.684    0.0036368
enh62036     2  133105300  133106300      1       1  150064       1.6687      0.04759
enh62038     2  133131200  133132200      1       1  150064       1.7119      0.04346
enh62039     2  133131800  133132800      1       1  150064       1.7173      0.04296
enh62048     2  133345900  133346900      4       2  150064       2.0199     0.021698
enh62075     2  134844400  134845400      3       1  150064       3.2997   0.00048399
enh62077     2  134879400  134880400      3       1  150064       2.2753     0.011443
enh62080     2  134889400  134890400      1       1  150064       2.7632     0.002862
enh62082     2  134895200  134896200      3       1  150064       3.9695   3.6018e-05
enh62083     2  134896800  134897800      1       1  150064       4.2027    1.319e-05
enh62084     2  134897900  134898900      3       2  150064       3.6291    0.0001422
enh62085     2  134899200  134900200      6       2  150064        3.593   0.00016342
enh62140     2  135678100  135679100      2       1  150064         2.09      0.01831
enh62189     2  137667400  137668400      3       1  150064       2.1512     0.015729
enh62190     2  137742600  137743600      3       2  150064       2.6238    0.0043484
enh62215     2  139481800  139482800      3       2  150064       2.2969     0.010813
enh62216     2  141048000  141049000      2       1  150064       1.9665     0.024619
enh62233     2  144302200  144303200      2       1  150064       1.6577     0.048689
enh62250     2  144596300  144597300      2       1  150064       2.3158     0.010284
enh62255     2  144713000  144714000      1       1  150064       2.9506     0.001586
enh62259     2  145129800  145130800      1       1  150064       2.7902     0.002634
enh62260     2  145136800  145137800      2       1  150064       3.5341    0.0002046
enh62264     2  145161100  145162100      2       1  150064       4.2078   1.2891e-05
enh62266     2  145184400  145185400      2       1  150064       3.1832   0.00072837
enh62269     2  145191600  145192600      2       1  150064        4.191   1.3889e-05
enh62271     2  145198200  145199200      6       3  150064       2.3436    0.0095487
enh62276     2  145213900  145214900      3       1  150064       4.0622   2.4309e-05
enh62278     2  145218800  145219800      2       1  150064       3.4822   0.00024867
enh62287     2  145259600  145260600      1       1  150064       1.9658      0.02466
enh62328     2  148249000  148250000      2       1  150064       3.1094   0.00093718
enh62332     2  148371300  148372300      4       2  150064       1.8563     0.031706
enh62343     2  149403900  149404900      3       1  150064       1.7192     0.042789
enh62352     2  149684700  149685700      3       2  150064       2.2262     0.012999
enh62359     2  150082700  150083700      1       1  150064       1.6883      0.04568
enh62365     2  150212100  150213100      1       1  150064       1.9765      0.02405
enh62375     2  150454000  150455000      3       2  150064       2.2572     0.011997
enh62376     2  150468200  150469200      1       1  150064       1.6918      0.04534
enh62378     2  150588400  150589400      5       1  150064       1.9305     0.026775
enh62380     2  150850600  150851600      2       1  150064       1.7055      0.04405
enh62392     2  151165800  151166800      4       2  150064          2.1     0.017866
enh62440     2  153023300  153024300      2       1  150064       2.3393    0.0096609
enh62443     2  153029700  153030700      3       2  150064       3.2124   0.00065821
enh62445     2  153079700  153080700      1       1  150064       2.8087     0.002487
enh62446     2  153084200  153085200      4       1  150064        2.749    0.0029893
enh62447     2  153099700  153100700      3       2  150064       2.5596    0.0052395
enh62448     2  153193800  153194800      2       1  150064       1.7091     0.043713
enh62450     2  153277600  153278600      2       1  150064       2.4095    0.0079867
enh62454     2  153323500  153324500      3       1  150064       1.7491     0.040137
enh62478     2  153450600  153451600      3       1  150064       1.8641     0.031157
enh62479     2  153468100  153469100      4       2  150064       2.1314     0.016528
enh62480     2  153504100  153505100      3       2  150064       1.8362     0.033163
enh62481     2  153550800  153551800      2       1  150064        2.609    0.0045403
enh62483     2  153683600  153684600      2       1  150064       2.4695    0.0067642
enh62486     2  155340700  155341700      2       1  150064       2.2159     0.013348
enh62492     2  156894000  156895000      3       1  150064        2.267     0.011695
enh62542     2  158695400  158696400      1       1  150064       1.7127      0.04338
enh62559     2  159315700  159316700      5       3  150064       2.3756    0.0087603
enh62563     2  159358600  159359600      5       3  150064       2.8276    0.0023449
enh62564     2  159361400  159362400      4       2  150064        2.261     0.011878
enh62566     2  159395400  159396400      1       1  150064       1.8639      0.03117
enh62567     2  159402800  159403800      5       3  150064       3.2124   0.00065824
enh62619     2  160373000  160374000      1       1  150064       2.9792     0.001445
enh62621     2  160461800  160462800      5       2  150064       3.0711    0.0010662
enh62622     2  160466300  160467300      4       2  150064       2.6527    0.0039921
enh62623     2  160468400  160469400      2       1  150064       2.9327      0.00168
enh62624     2  160474200  160475200      2       1  150064       3.4676   0.00026257
enh62625     2  160567200  160568200      5       2  150064       2.1417     0.016107
enh62627     2  160649100  160650100      1       1  150064       3.0243     0.001246
enh62628     2  160652300  160653300      1       1  150064       2.7293     0.003173
enh62629     2  160655000  160656000      3       1  150064       2.7305    0.0031624
enh62645     2  161021700  161022700      1       1  150064       2.5678     0.005117
enh62666     2  161201600  161202600      5       3  150064       1.6531      0.04916
enh62676     2  161236000  161237000      5       2  150064       1.6895     0.045564
enh62688     2  161284500  161285500      6       2  150064       2.2613     0.011869
enh62696     2  161560200  161561200      4       2  150064       1.6628     0.048171
enh62708     2  162018300  162019300      1       1  150064       2.3141      0.01033
enh62713     2  162851600  162852600      1       1  150064       3.3511    0.0004025
enh62714     2  162868600  162869600      2       1  150064       4.5545   2.6258e-06
enh62715     2  162869600  162870600      4       2  150064       3.1933   0.00070319
enh62716     2  162883800  162884800      2       1  150064       2.6031    0.0046192
enh62717     2  162885400  162886400      2       1  150064       3.1838   0.00072676
enh62733     2  163941600  163942600      5       2  150064        2.072     0.019131
enh62759     2  166659400  166660400      3       2  150064       3.2367   0.00060451
enh62763     2  166810900  166811900      2       1  150064       3.2935   0.00049468
enh62767     2  167350800  167351800      4       2  150064       3.2406   0.00059635
enh62769     2  167813900  167814900      2       1  150064       1.7094     0.043688
enh62807     2  169315400  169316400      3       2  150064       2.2001     0.013901
enh62811     2  169326600  169327600      1       1  150064       2.2774      0.01138
enh62816     2  169374800  169375800      3       1  150064       2.1259     0.016756
enh62817     2  169377500  169378500      2       1  150064       1.8727     0.030553
enh62819     2  169383000  169384000      5       3  150064       1.7572     0.039444
enh62820     2  169386300  169387300      3       1  150064       1.7742     0.038014
enh62822     2  169425300  169426300      2       1  150064       1.8069      0.03539
enh62823     2  169438000  169439000      2       1  150064       2.5969    0.0047033
enh62825     2  169482300  169483300      5       2  150064       3.2136   0.00065548
enh62826     2  169489100  169490100      4       2  150064       2.4168     0.007829
enh62827     2  169491100  169492100      4       2  150064       3.3854   0.00035542
enh62829     2  169496200  169497200      4       1  150064       3.2382   0.00060139
enh62831     2  169510400  169511400      4       1  150064       1.8259      0.03393
enh62833     2  169547000  169548000      3       1  150064       1.6792     0.046561
enh62847     2  169681300  169682300      5       2  150064       2.5357    0.0056109
enh62848     2  169683300  169684300      1       1  150064       3.0944     0.000986
enh62851     2  169842800  169843800      8       2  150064       1.7531     0.039796
enh62853     2  169867500  169868500      2       1  150064       1.7124     0.043414
enh62864     2  170368300  170369300      3       2  150064       1.7461     0.040396
enh62866     2  170428600  170429600      1       1  150064       2.0183      0.02178
enh62905     2  171787300  171788300      2       1  150064       1.8763     0.030307
enh62910     2  172002200  172003200      2       1  150064       2.0362     0.020867
enh62911     2  172002900  172003900      4       2  150064       2.1514     0.015721
enh62914     2  172014400  172015400      3       1  150064       2.2358     0.012682
enh62922     2  172543200  172544200      4       2  150064       3.5842   0.00016909
enh62926     2  172780000  172781000      5       3  150064       3.3223   0.00044639
enh62927     2  172865300  172866300      5       2  150064       3.2481   0.00058082
enh62936     2  173149500  173150500      5       2  150064       2.0878     0.018406
enh62938     2  173158400  173159400      5       2  150064       2.2216     0.013155
enh62971     2  173721100  173722100      2       1  150064       1.6534     0.049129
enh62972     2  173723900  173724900      2       1  150064       1.8378     0.033047
enh62984     2  173942500  173943500      3       2  150064       2.7189    0.0032748
enh62985     2  173943400  173944400      4       2  150064       1.7994     0.035978
enh62988     2  173955600  173956600      3       2  150064       1.6887     0.045641
enh62991     2  174083000  174084000      3       2  150064       2.1942     0.014112
enh62992     2  174091100  174092100      3       2  150064       1.8994     0.028753
enh63017     2  174824100  174825100      4       2  150064       1.6724     0.047225
enh63018     2  174825200  174826200      5       3  150064        2.588    0.0048265
enh63026     2  174875800  174876800      5       2  150064       2.2239     0.013078
enh63027     2  174878700  174879700      2       1  150064       1.7088     0.043747
enh63030     2  174892400  174893400      4       2  150064       1.7098     0.043648
enh63031     2  174896900  174897900      3       2  150064       2.6331    0.0042303
enh63036     2  175111000  175112000      2       1  150064       2.6259    0.0043211
enh63037     2  175113600  175114600      3       2  150064       2.9971    0.0013628
enh63038     2  175254800  175255800      2       1  150064       1.8008     0.035868
enh63039     2  175258400  175259400      1       1  150064       1.7408      0.04086
enh63043     2  175450500  175451500      2       1  150064        1.709     0.043724
enh63048     2  175463500  175464500      1       1  150064       2.3746     0.008783
enh63049     2  175470800  175471800      2       1  150064       2.4229     0.007698
enh63051     2  175475000  175476000      3       2  150064       2.8635    0.0020949
enh63052     2  175477600  175478600      2       1  150064       2.7522    0.0029603
enh63059     2  175528700  175529700      2       1  150064        2.035     0.020925
enh63062     2  175545100  175546100      2       1  150064       2.6965    0.0035033
enh63064     2  175624000  175625000      2       1  150064       1.6485     0.049627
enh63065     2  175628800  175629800      3       2  150064       1.9024     0.028562
enh63074     2  175892200  175893200      1       1  150064        1.768      0.03853
enh63084     2  177156000  177157000      2       1  150064       1.8023     0.035745
enh63097     2  177430200  177431200      4       2  150064         1.68     0.046477
enh63157     2  178835300  178836300      4       2  150064       1.7862      0.03703
enh63160     2  178978100  178979100      1       1  150064       2.1118      0.01735
enh63185     2  180325000  180326000      4       2  150064       4.0775   2.2765e-05
enh63193     2  180870000  180871000      2       1  150064       2.6466    0.0040648
enh63194     2  180990000  180991000      1       1  150064       3.4796    0.0002511
enh63241     2  183874500  183875500      2       1  150064       3.0777     0.001043
enh63245     2  183923100  183924100      8       4  150064       1.6959     0.044952
enh63247     2  183990600  183991600     10       4  150064       1.8414     0.032778
enh63256     2  185461300  185462300      1       1  150064       5.2971    5.884e-08
enh63281     2  188411600  188412600      3       1  150064       1.6685     0.047606
enh63282     2  188413600  188414600      1       1  150064         1.98      0.02385
enh63284     2  188419200  188420200      2       1  150064       1.9497     0.025604
enh63289     2  189160500  189161500      8       3  150064       1.9029     0.028526
enh63291     2  189198200  189199200      2       1  150064        2.091     0.018266
enh63294     2  189494300  189495300      4       2  150064       1.6971     0.044842
enh63295     2  189651400  189652400      2       1  150064       2.6071    0.0045662
enh63331     2  190433700  190434700      2       1  150064       2.1181     0.017084
enh63359     2  191209900  191210900      1       1  150064       2.5887     0.004817
enh63361     2  191221200  191222200      4       1  150064       2.1696      0.01502
enh63365     2  191274200  191275200      1       1  150064       2.8772     0.002006
enh63370     2  191394000  191395000      6       2  150064       1.8963      0.02896
enh63372     2  191400700  191401700      3       2  150064       1.7662     0.038684
enh63373     2  191425600  191426600      1       1  150064        1.784      0.03721
enh63374     2  191437400  191438400      1       1  150064       1.6626       0.0482
enh63376     2  191448200  191449200      1       1  150064       2.3852     0.008536
enh63377     2  191474100  191475100      2       1  150064       3.2701   0.00053747
enh63379     2  191493100  191494100      2       1  150064       2.4091    0.0079953
enh63392     2  191712000  191713000      1       1  150064       1.6837      0.04612
enh63393     2  191719800  191720800      5       2  150064       2.0941     0.018126
enh63395     2  191723900  191724900      3       1  150064       1.6957      0.04497
enh63400     2  191755900  191756900      1       1  150064       1.6797      0.04651
enh63404     2  191793800  191794800      4       2  150064       1.8487     0.032248
enh63411     2  191885900  191886900      4       2  150064       2.4662    0.0068282
enh63415     2  191897000  191898000      1       1  150064       2.2945      0.01088
enh63416     2  191906200  191907200      1       1  150064       2.1558      0.01555
enh63444     2  192306100  192307100      1       1  150064       1.9478      0.02572
enh63467     2  194492200  194493200      1       1  150064       4.8604    5.857e-07
enh63469     2  196398500  196399500      3       2  150064       2.4275    0.0076017
enh63470     2  196401400  196402400      1       1  150064        2.584     0.004883
enh63471     2  196408700  196409700      3       1  150064       3.5838   0.00016935
enh63472     2  196423700  196424700      3       1  150064       3.5588   0.00018624
enh63484     2  196932200  196933200      7       3  150064       3.1076   0.00094311
enh63485     2  196937800  196938800      5       2  150064        2.695    0.0035198
enh63487     2  196965800  196966800      3       1  150064       1.9611     0.024932
enh63488     2  196988300  196989300      1       1  150064       2.0077      0.02234
enh63498     2  197139700  197140700      6       4  150064        1.821     0.034306
enh63510     2  197662200  197663200      1       1  150064       2.2505      0.01221
enh63512     2  197788800  197789800      1       1  150064       2.0893      0.01834
enh63513     2  197792600  197793600      2       1  150064       1.7068     0.043934
enh63523     2  198017200  198018200      3       2  150064       2.4125    0.0079219
enh63525     2  198029100  198030100      2       1  150064       2.3458    0.0094928
enh63538     2  198143800  198144800      4       2  150064       4.8038   7.7832e-07
enh63540     2  198157900  198158900      3       1  150064        5.112   1.5937e-07
enh63541     2  198171600  198172600      3       2  150064       5.2905   6.0986e-08
enh63543     2  198218800  198219800      2       1  150064       5.3646    4.057e-08
enh63544     2  198243100  198244100      1       1  150064       4.7819    8.681e-07
enh63548     2  198316300  198317300      1       1  150064       5.3856    3.611e-08
enh63551     2  198361400  198362400      1       1  150064       6.2257    2.397e-10
enh63555     2  198478800  198479800      1       1  150064       1.9758      0.02409
enh63557     2  198572900  198573900      2       1  150064        4.101   2.0565e-05
enh63558     2  198667600  198668600      2       1  150064       4.1812   1.4498e-05
enh63559     2  198668200  198669200      5       3  150064       4.8872    5.114e-07
enh63571     2  199503700  199504700      1       1  150064       2.5786      0.00496
enh63572     2  199561700  199562700      1       1  150064       2.3783     0.008697
enh63582     2  200678800  200679800      2       1  150064       3.2866   0.00050696
enh63583     2  200774800  200775800      3       2  150064       5.8052   3.2138e-09
enh63584     2  200777200  200778200      3       2  150064        5.733   4.9335e-09
enh63585     2  200806500  200807500      3       2  150064       5.3217   5.1388e-08
enh63586     2  200818000  200819000      4       2  150064       5.9462   1.3719e-09
enh63590     2  200850200  200851200      4       2  150064       4.2116   1.2676e-05
enh63592     2  200854200  200855200      1       1  150064       2.0135      0.02203
enh63593     2  200868000  200869000      1       1  150064       4.7607    9.647e-07
enh63594     2  200887800  200888800      1       1  150064       2.5314     0.005681
enh63595     2  200890600  200891600      5       3  150064       3.4141   0.00031996
enh63596     2  200903800  200904800      2       1  150064        2.015      0.02195
enh63597     2  200904800  200905800      2       1  150064       5.5961   1.0958e-08
enh63598     2  200915600  200916600     10       3  150064       6.5781   2.3819e-11
enh63601     2  200966300  200967300      1       1  150064       6.6905    1.112e-11
enh63603     2  200990900  200991900      2       1  150064       3.2627   0.00055185
enh63605     2  200995200  200996200      3       2  150064       2.3616    0.0090976
enh63607     2  201003600  201004600      3       1  150064       5.3287   4.9471e-08
enh63608     2  201007800  201008800      2       1  150064       5.6707   7.1121e-09
enh63609     2  201023800  201024800      1       1  150064       6.7233    8.882e-12
enh63610     2  201042600  201043600      2       1  150064       2.8592    0.0021238
enh63612     2  201085500  201086500      6       3  150064       1.6943     0.045106
enh63614     2  201167200  201168200      4       2  150064       3.7059   0.00010532
enh63617     2  201174900  201175900      2       1  150064         4.41   5.1679e-06
enh63618     2  201176200  201177200      3       1  150064       2.4709    0.0067377
enh63619     2  201180900  201181900      1       1  150064       2.5725     0.005049
enh63620     2  201183600  201184600      4       2  150064        2.565    0.0051586
enh63621     2  201199800  201200800      2       1  150064        4.056   2.4955e-05
enh63627     2  201221200  201222200      3       2  150064       3.8805   5.2131e-05
enh63628     2  201224700  201225700      1       1  150064       3.5893    0.0001658
enh63629     2  201234200  201235200      3       1  150064        5.596   1.0966e-08
enh63630     2  201237200  201238200      2       1  150064       2.5634    0.0051829
enh63632     2  201239900  201240900      4       2  150064       5.0579     2.12e-07
enh63633     2  201245500  201246500      4       2  150064       2.2986     0.010764
enh63634     2  201247500  201248500      2       1  150064        3.498   0.00023437
enh63637     2  201266800  201267800      3       2  150064       1.8093     0.035203
enh63639     2  201270100  201271100      3       1  150064       3.3255   0.00044135
enh63640     2  201272200  201273200      3       2  150064       2.5622    0.0052006
enh63642     2  201293400  201294400      2       1  150064       5.0813    1.874e-07
enh63643     2  201320100  201321100      1       1  150064       3.8819    5.182e-05
enh63644     2  201331900  201332900      2       1  150064       3.1392   0.00084705
enh63645     2  201334400  201335400      4       2  150064        1.808     0.035305
enh63649     2  201373000  201374000      5       3  150064       2.0277     0.021297
enh63652     2  201468300  201469300      8       3  150064       1.7009     0.044477
enh63660     2  201606700  201607700      6       1  150064       2.1047     0.017659
enh63662     2  201621500  201622500      2       1  150064       1.8124     0.034959
enh63671     2  201751800  201752800      2       1  150064       2.0896     0.018329
enh63679     2  201886200  201887200      2       1  150064        2.026     0.021381
enh63695     2  202021500  202022500      5       2  150064       1.9704     0.024399
enh63709     2  202100500  202101500      4       2  150064       2.0478      0.02029
enh63711     2  202117200  202118200      5       2  150064       3.0645      0.00109
enh63712     2  202118900  202119900      9       4  150064       3.3699   0.00037591
enh63714     2  202127100  202128100      8       4  150064       2.3391     0.009666
enh63729     2  202622100  202623100      5       2  150064       2.0728     0.019096
enh63744     2  202837700  202838700      5       3  150064       1.6796     0.046521
enh63745     2  202839300  202840300     10       2  150064        1.859     0.031511
enh63783     2  203452900  203453900      1       1  150064       1.7028       0.0443
enh63784     2  203453400  203454400      2       1  150064       1.7147     0.043196
enh63789     2  203638100  203639100      1       1  150064       1.7616      0.03907
enh63794     2  203877800  203878800      1       1  150064       2.9017     0.001856
enh63797     2  203905500  203906500      1       1  150064       2.0439      0.02048
enh63799     2  203970600  203971600      1       1  150064       1.9398       0.0262
enh63802     2  204104900  204105900      2       1  150064       2.6149    0.0044624
enh63805     2  204354200  204355200      1       1  150064       2.4107     0.007962
enh63808     2  204367600  204368600      1       1  150064       1.8564       0.0317
enh63809     2  204375100  204376100      1       1  150064       2.3611     0.009111
enh63812     2  204416300  204417300      4       2  150064       2.8915    0.0019172
enh63828     2  204554700  204555700      1       1  150064       1.9738       0.0242
enh63866     2  206342200  206343200      3       1  150064       2.0398     0.020685
enh63884     2  206595000  206596000      3       2  150064       1.6625     0.048209
enh63902     2  206713300  206714300      2       1  150064       2.9118    0.0017968
enh63908     2  206773200  206774200      3       2  150064        1.942      0.02607
enh63920     2  206944000  206945000      1       1  150064       2.1008      0.01783
enh63945     2  208013900  208014900      4       2  150064       1.8513     0.032066
enh63952     2  208038400  208039400      1       1  150064       1.9048       0.0284
enh63959     2  208369100  208370100      3       1  150064       3.2021   0.00068218
enh63962     2  208398300  208399300      2       1  150064       3.6579   0.00012715
enh63963     2  208481300  208482300      3       1  150064       3.7659    8.296e-05
enh64009     2  208853400  208854400      1       1  150064       2.3401     0.009638
enh64017     2  208989000  208990000      5       2  150064       1.8657      0.03104
enh64020     2  209007000  209008000      4       2  150064       1.6653     0.047923
enh64060     2  211449200  211450200      4       2  150064       1.6653      0.04793
enh64069     2  213641500  213642500      4       1  150064       1.8196     0.034408
enh64081     2  214529100  214530100      2       1  150064       1.7022     0.044363
enh64107     2  216636400  216637400      4       2  150064       1.6504      0.04943
enh64124     2  216880200  216881200      2       1  150064       1.7857     0.037073
enh64148     2  217397400  217398400      1       1  150064       2.2004      0.01389
enh64151     2  217405000  217406000      2       1  150064        1.993     0.023129
enh64157     2  217427400  217428400      3       2  150064       1.6557     0.048887
enh64158     2  217447600  217448600      3       2  150064       2.7106    0.0033585
enh64163     2  217484800  217485800      3       2  150064       1.7135     0.043308
enh64172     2  217529600  217530600      2       1  150064       2.1836     0.014494
enh64211     2  217856200  217857200      1       1  150064       2.0359      0.02088
enh64213     2  217881600  217882600      2       1  150064       1.8143     0.034818
enh64220     2  217939600  217940600     10       4  150064       2.3359    0.0097472
enh64221     2  218025900  218026900      1       1  150064       2.1604      0.01537
enh64275     2  218653900  218654900      7       2  150064       2.4717    0.0067242
enh64303     2  218824400  218825400      7       2  150064       1.6735     0.047116
enh64342     2  219192900  219193900      1       1  150064       2.1558      0.01555
enh64389     2  219944900  219945900      5       2  150064       2.7108    0.0033559
enh64393     2  219982100  219983100      4       2  150064       2.1066     0.017576
enh64395     2  220004900  220005900      3       2  150064       2.1817     0.014567
enh64397     2  220025600  220026600      2       1  150064       2.6891    0.0035818
enh64398     2  220034900  220035900      3       1  150064       4.2122   1.2643e-05
enh64399     2  220039800  220040800      2       1  150064       3.3886   0.00035125
enh64401     2  220047100  220048100      1       1  150064       4.1332    1.789e-05
enh64403     2  220072600  220073600      1       1  150064       2.2918      0.01096
enh64406     2  220092100  220093100      1       1  150064        2.173      0.01489
enh64449     2  222392800  222393800      3       1  150064       2.5562     0.005291
enh64450     2  222394800  222395800      3       2  150064       1.6472     0.049754
enh64454     2  222644700  222645700      4       1  150064       2.2288     0.012912
enh64458     2  223263000  223264000      2       1  150064       2.1463     0.015926
enh64485     2  223728000  223729000      4       2  150064       1.6824     0.046245
enh64515     2  225010900  225011900      2       1  150064       2.1875     0.014352
enh64521     2  225277000  225278000      3       2  150064       3.3482   0.00040672
enh64522     2  225349800  225350800      2       1  150064       1.9061     0.028321
enh64523     2  225384800  225385800      3       2  150064       3.6737   0.00011953
enh64524     2  225439800  225440800      8       3  150064        3.204   0.00067765
enh64526     2  225446000  225447000      3       2  150064       4.6729   1.4851e-06
enh64527     2  225447100  225448100      1       1  150064       5.2048    9.708e-08
enh64529     2  225478400  225479400      4       2  150064       2.2379     0.012614
enh64535     2  225759200  225760200      4       2  150064       2.1264     0.016733
enh64536     2  225774500  225775500      7       3  150064       2.0494     0.020212
enh64587     2  227702200  227703200      6       1  150064       1.8715     0.030641
enh64590     2  227756100  227757100      1       1  150064       1.9007      0.02867
enh64591     2  227772600  227773600      3       1  150064       2.0618     0.019612
enh64605     2  228264200  228265200      8       4  150064       1.6599     0.048466
enh64609     2  228282200  228283200      6       3  150064       1.8438     0.032609
enh64613     2  228318800  228319800      2       1  150064       2.2063     0.013681
enh64639     2  228657700  228658700      5       3  150064       1.6947     0.045063
enh64640     2  228660800  228661800      4       1  150064       2.0418     0.020587
enh64641     2  228663700  228664700      5       2  150064       2.7032    0.0034337
enh64649     2  229953200  229954200      5       3  150064       1.9936     0.023099
enh64653     2  230018000  230019000      4       2  150064       2.2565     0.012018
enh64654     2  230024900  230025900      5       2  150064       1.8154     0.034734
enh64658     2  230165600  230166600      3       2  150064       1.7721     0.038186
enh64674     2  230845000  230846000      1       1  150064        2.353     0.009312
enh64693     2  231532500  231533500      3       2  150064        1.912      0.02794
enh64731     2  232003100  232004100      2       1  150064       1.6765      0.04682
enh64764     2  232262700  232263700      1       1  150064       2.5971     0.004701
enh64765     2  232263800  232264800      3       2  150064       1.7419      0.04076
enh64774     2  232326200  232327200      2       1  150064       1.9244     0.027151
enh64775     2  232330200  232331200      2       1  150064       2.7802    0.0027166
enh64786     2  232470200  232471200      2       1  150064       1.7846      0.03716
enh64788     2  232480900  232481900      2       1  150064       1.8806     0.030016
enh64801     2  232526600  232527600      4       1  150064       2.0705     0.019203
enh64806     2  232538800  232539800      4       2  150064       2.4399    0.0073451
enh64807     2  232542200  232543200      5       3  150064       1.7949     0.036334
enh64821     2  232798500  232799500      4       2  150064       2.9469    0.0016049
enh64831     2  233174500  233175500      4       2  150064       2.0692     0.019262
enh64833     2  233183600  233184600      1       1  150064       2.1382      0.01625
enh64842     2  233453000  233454000      4       1  150064       1.7787     0.037648
enh64843     2  233457900  233458900      2       1  150064       1.9191     0.027486
enh64844     2  233554000  233555000      6       3  150064       4.4505   4.2842e-06
enh64846     2  233636800  233637800      1       1  150064       6.1794    3.218e-10
enh64847     2  233642800  233643800      1       1  150064       4.5079    3.273e-06
enh64848     2  233646300  233647300      4       2  150064       4.2163    1.242e-05
enh64850     2  233703200  233704200      1       1  150064       4.5208     3.08e-06
enh64852     2  233725000  233726000      2       1  150064       5.6445   8.2814e-09
enh64854     2  233742200  233743200      3       2  150064       5.7284   5.0695e-09
enh64885     2  234310900  234311900      1       1  150064       2.2286      0.01292
enh64900     2  234659800  234660800      1       1  150064       1.6958      0.04496
enh64921     2  235353300  235354300      5       2  150064        1.669     0.047558
enh64922     2  235354800  235355800      3       1  150064       2.1345     0.016401
enh64935     2  235781800  235782800      4       2  150064       1.9651     0.024701
enh64970     2  236325400  236326400      1       1  150064       1.6815      0.04633
enh64994     2  236471700  236472700      1       1  150064       2.0511      0.02013
enh65001     2  236514100  236515100      1       1  150064       1.8251      0.03399
enh65011     2  236550000  236551000      3       1  150064       2.0383     0.020761
enh65012     2  236552500  236553500      4       1  150064       1.6685     0.047606
enh65013     2  236556300  236557300      3       1  150064       2.3053     0.010575
enh65030     2  236618200  236619200     10       6  150064       2.0763     0.018935
enh65045     2  237242400  237243400      5       1  150064       2.5275    0.0057443
enh65046     2  237246300  237247300      1       1  150064       2.5282     0.005733
enh65057     2  237551000  237552000      4       2  150064       2.2977     0.010791
enh65065     2  237666600  237667600      2       1  150064       1.7837     0.037234
enh65081     2  237891100  237892100      5       2  150064       1.7578     0.039387
enh65082     2  237897200  237898200      4       1  150064       1.8289     0.033704
enh65186     2  238649200  238650200      6       1  150064       1.8772     0.030242
enh65187     2  238651700  238652700      9       2  150064       1.7591     0.039279
enh65266     2  239850800  239851800      3       2  150064       1.6723      0.04723
enh65344     2  240404000  240405000      2       1  150064       2.3513    0.0093534
enh65346     2  240421600  240422600      8       3  150064       2.2881     0.011067
enh65379     2  241289800  241290800      5       3  150064       2.2037     0.013772
enh65380     2  241290900  241291900      8       3  150064       1.9199     0.027435
enh65386     2  241331600  241332600      7       2  150064       2.1881     0.014333
enh65387     2  241337300  241338300      3       2  150064       1.6947     0.045066
enh65388     2  241351200  241352200      7       2  150064       2.5521    0.0053536
enh65436     2  242155700  242156700      3       2  150064       2.1119     0.017349
enh65443     2  242251300  242252300      3       2  150064        1.831     0.033553
enh65447     2  242289200  242290200      2       1  150064       1.8309     0.033555
enh65448     2  242292000  242293000      7       4  150064       2.4677    0.0067995
enh65453     2  242317900  242318900      4       2  150064       2.6785    0.0036975
enh65457     2  242350100  242351100      5       3  150064       2.7348    0.0031213
enh65471     2  242555600  242556600      2       1  150064       2.3737    0.0088059
enh65473     2  242574300  242575300      3       2  150064       1.8432     0.032647
enh65474     2  242578200  242579200      2       1  150064       2.3238     0.010069
enh65491     2  242820200  242821200      4       2  150064       1.6515     0.049323
enh65497     2  242841500  242842500      6       2  150064        1.655     0.048964
enh65557     3    4574700    4575700      5       2  150064       1.7767      0.03781
enh65582     3    4890400    4891400      3       1  150064       1.8424     0.032709
enh65583     3    4907800    4908800      2       1  150064       1.7891     0.036799
enh65609     3    5227600    5228600      1       1  150064       1.6719      0.04727
enh65612     3    5259600    5260600      6       2  150064       1.6473     0.049752
enh65613     3    5264000    5265000      8       4  150064       2.0631     0.019552
enh65627     3    8523400    8524400      4       2  150064       2.1502     0.015769
enh65672     3    9038400    9039400      1       1  150064       2.5868     0.004843
enh65673     3    9069200    9070200      5       2  150064       3.4422   0.00028848
enh65675     3    9109600    9110600      1       1  150064       1.8267      0.03387
enh65682     3    9175400    9176400      2       1  150064       1.9232     0.027225
enh65684     3    9182500    9183500      1       1  150064       2.2035      0.01378
enh65700     3    9403400    9404400      2       1  150064       2.4557    0.0070301
enh65707     3    9455600    9456600      3       2  150064       2.1035     0.017711
enh65709     3    9462600    9463600      3       2  150064       2.2163     0.013337
enh65710     3    9463200    9464200      4       2  150064       1.8364     0.033152
enh65711     3    9465700    9466700      2       1  150064       1.8174      0.03458
enh65714     3    9757000    9758000      5       2  150064       1.9452     0.025878
enh65760     3   10240500   10241500      2       1  150064       1.7216     0.042573
enh65786     3   11413000   11414000      2       1  150064       2.0516     0.020105
enh65805     3   11608900   11609900      3       1  150064       1.9176      0.02758
enh65824     3   11664200   11665200      4       2  150064       2.0189     0.021748
enh65826     3   11672200   11673200      3       1  150064        2.462    0.0069085
enh65827     3   11673000   11674000      5       2  150064        2.347    0.0094633
enh65828     3   11674000   11675000      2       1  150064       2.6237    0.0043495
enh65831     3   11680900   11681900      4       2  150064        2.301     0.010695
enh65832     3   11685500   11686500      2       1  150064       3.9925   3.2686e-05
enh65839     3   11886100   11887100      7       1  150064       2.3975    0.0082534
enh65840     3   11888400   11889400      3       1  150064       2.1749      0.01482
enh65841     3   12185300   12186300      3       2  150064       2.8109    0.0024698
enh65844     3   12219200   12220200      1       1  150064       2.1998      0.01391
enh65851     3   12294600   12295600      2       1  150064        2.169     0.015043
enh65853     3   12333900   12334900      4       2  150064       1.7438     0.040599
enh65865     3   12480500   12481500      4       2  150064        2.697    0.0034987
enh65867     3   12485000   12486000      4       2  150064       4.2764   9.4962e-06
enh65869     3   12502700   12503700      3       2  150064       1.8922     0.029232
enh65870     3   12512500   12513500      2       1  150064       2.4851     0.006476
enh65875     3   12549100   12550100      2       1  150064       1.8333     0.033382
enh65879     3   12600400   12601400      4       1  150064       2.0649     0.019466
enh65880     3   12604400   12605400      2       1  150064       1.7057     0.044032
enh65885     3   12702100   12703100      4       2  150064       1.6649     0.047962
enh65886     3   12723100   12724100      1       1  150064       2.3974     0.008255
enh65889     3   12760800   12761800      1       1  150064       1.7088      0.04374
enh65890     3   12761300   12762300      3       1  150064       1.7404     0.040894
enh65891     3   12770100   12771100      3       2  150064       2.3072     0.010522
enh65900     3   12919400   12920400      2       1  150064       1.6711     0.047353
enh65911     3   13010900   13011900      3       1  150064       1.8912     0.029299
enh65914     3   13027700   13028700      3       2  150064       2.4871    0.0064386
enh65922     3   13080200   13081200      4       1  150064       3.1264   0.00088489
enh65923     3   13083600   13084600      2       1  150064       2.5177    0.0059058
enh65924     3   13087800   13088800      4       1  150064       2.3735    0.0088105
enh65925     3   13111200   13112200      9       3  150064       2.5152     0.005948
enh65932     3   13462500   13463500      2       1  150064        1.901      0.02865
enh65975     3   14337900   14338900      2       1  150064       1.7062     0.043983
enh65988     3   14418600   14419600     10       2  150064        2.414    0.0078903
enh66009     3   14550300   14551300      5       3  150064       1.7129     0.043363
enh66010     3   14565200   14566200      5       2  150064       1.8904     0.029356
enh66011     3   14567100   14568100      6       3  150064       1.7142     0.043245
enh66014     3   14690200   14691200      4       1  150064       1.7479     0.040244
enh66020     3   14844700   14845700      1       1  150064       1.8796      0.03008
enh66027     3   14894000   14895000     10       5  150064       1.9322     0.026665
enh66035     3   14962400   14963400      3       1  150064       2.8547    0.0021541
enh66046     3   15138800   15139800      2       1  150064       1.7907     0.036672
enh66096     3   15836000   15837000      1       1  150064       2.4939     0.006317
enh66113     3   16302800   16303800      5       2  150064       1.8362     0.033167
enh66115     3   16309000   16310000      2       1  150064       1.7183      0.04287
enh66118     3   16353100   16354100      3       1  150064       1.7802      0.03752
enh66119     3   16358900   16359900      9       2  150064       1.8656     0.031046
enh66125     3   16441000   16442000      5       2  150064       2.0809      0.01872
enh66142     3   16878800   16879800      2       1  150064       2.6737    0.0037508
enh66146     3   16890700   16891700      4       2  150064       1.7068     0.043928
enh66152     3   16948200   16949200      2       1  150064       2.0693     0.019258
enh66154     3   16958800   16959800      4       1  150064       3.3368   0.00042379
enh66155     3   16960800   16961800      3       2  150064       2.9651    0.0015131
enh66157     3   17036000   17037000      8       4  150064       1.6567     0.048792
enh66159     3   17053000   17054000      4       2  150064       2.8237    0.0023736
enh66160     3   17055500   17056500      1       1  150064         2.53     0.005703
enh66162     3   17080300   17081300      2       1  150064       2.3698    0.0088991
enh66166     3   17236900   17237900      2       1  150064       3.8841   5.1359e-05
enh66167     3   17465400   17466400      2       1  150064        3.761   8.4606e-05
enh66169     3   17661200   17662200      2       1  150064       4.3834   5.8411e-06
enh66170     3   17780300   17781300      3       2  150064       4.6669   1.5285e-06
enh66171     3   17784800   17785800      4       1  150064         2.91     0.001807
enh66172     3   17788500   17789500      2       1  150064       4.2259   1.1897e-05
enh66173     3   17790500   17791500      1       1  150064       3.0272     0.001234
enh66174     3   17791200   17792200      2       1  150064       3.8504    5.896e-05
enh66185     3   19929800   19930800      6       2  150064        1.725     0.042268
enh66187     3   19986400   19987400      2       1  150064       2.7132    0.0033315
enh66188     3   19990900   19991900      6       3  150064       2.1475     0.015878
enh66233     3   23850600   23851600      1       1  150064       2.4976     0.006252
enh66234     3   23852900   23853900      4       2  150064       3.4433    0.0002873
enh66242     3   23988900   23989900      5       2  150064       1.6824     0.046248
enh66247     3   24178700   24179700      2       1  150064       2.8793    0.0019925
enh66250     3   24254000   24255000      6       3  150064       3.1199   0.00090454
enh66252     3   24301700   24302700      1       1  150064         1.98      0.02385
enh66271     3   24523200   24524200      6       3  150064       2.2687     0.011642
enh66272     3   24526800   24527800      3       2  150064       2.3344    0.0097875
enh66274     3   24531600   24532600      2       1  150064       2.6322    0.0042411
enh66275     3   24532400   24533400      4       2  150064        2.488    0.0064237
enh66276     3   24538100   24539100      4       2  150064       2.0111     0.022158
enh66277     3   24545600   24546600      5       2  150064       2.2719     0.011546
enh66280     3   24551000   24552000      2       1  150064       2.8044    0.0025203
enh66319     3   25822900   25823900      2       1  150064       1.8144      0.03481
enh66360     3   29471800   29472800      4       2  150064       2.0827     0.018637
enh66369     3   29735200   29736200      3       2  150064       2.1283     0.016657
enh66371     3   29800700   29801700      1       1  150064       3.0275     0.001233
enh66372     3   30089600   30090600      3       1  150064       4.1061   2.0118e-05
enh66377     3   30269500   30270500      3       2  150064       2.2904     0.010999
enh66378     3   30275600   30276600      3       2  150064       1.6913     0.045391
enh66379     3   30299400   30300400      4       2  150064       1.8001     0.035922
enh66382     3   30341300   30342300      6       2  150064       2.3179     0.010227
enh66409     3   30706200   30707200      2       1  150064       2.5237    0.0058069
enh66410     3   30706700   30707700      1       1  150064       2.8953     0.001894
enh66412     3   30722500   30723500      3       2  150064       2.1045     0.017668
enh66426     3   31411500   31412500      2       1  150064       1.7529     0.039807
enh66427     3   31503500   31504500      5       2  150064       2.5007    0.0061967
enh66428     3   31529800   31530800      6       2  150064       3.4889   0.00024253
enh66429     3   31534200   31535200      5       3  150064       3.7524   8.7573e-05
enh66430     3   31537900   31538900      1       1  150064       1.9361      0.02643
enh66431     3   31544700   31545700      2       1  150064       2.7674    0.0028254
enh66437     3   31678000   31679000      3       2  150064       3.0009    0.0013459
enh66440     3   31713700   31714700      5       2  150064       1.8948     0.029061
enh66448     3   31978100   31979100      8       3  150064       1.9357      0.02645
enh66454     3   32019800   32020800      5       2  150064       2.3119     0.010392
enh66455     3   32059700   32060700      1       1  150064       3.1554    0.0008015
enh66476     3   32345200   32346200      3       1  150064       2.1335     0.016442
enh66477     3   32352700   32353700      4       2  150064       2.1792     0.014659
enh66516     3   32744700   32745700      5       3  150064       1.6734     0.047124
enh66519     3   32835900   32836900      2       1  150064       2.0059     0.022435
enh66520     3   32854000   32855000      3       2  150064       1.8565     0.031693
enh66521     3   32856200   32857200      1       1  150064       2.3422     0.009586
enh66525     3   32891000   32892000      3       2  150064       1.8207     0.034329
enh66545     3   33396300   33397300      3       2  150064       2.2748     0.011458
enh66547     3   33401500   33402500      1       1  150064       2.2253      0.01303
enh66548     3   33468100   33469100      1       1  150064       2.5452     0.005461
enh66549     3   33470000   33471000      2       1  150064       2.8559    0.0021457
enh66551     3   33478000   33479000      4       2  150064        3.137   0.00085329
enh66552     3   33483300   33484300      4       2  150064       2.8006    0.0025503
enh66553     3   33619800   33620800      2       1  150064       1.6786     0.046615
enh66559     3   33843200   33844200      5       2  150064       1.7755      0.03791
enh66562     3   34053100   34054100      4       2  150064       2.5003    0.0062049
enh66571     3   34393700   34394700      2       1  150064        2.188     0.014334
enh66576     3   34720300   34721300      9       2  150064       2.1066     0.017576
enh66579     3   35084000   35085000      2       1  150064       3.0036    0.0013342
enh66588     3   36917800   36918800      3       1  150064       3.1373   0.00085264
enh66589     3   36934000   36935000      3       1  150064       2.9408    0.0016367
enh66590     3   36947800   36948800      1       1  150064       2.9594     0.001541
enh66593     3   36960600   36961600      3       2  150064        3.267   0.00054338
enh66594     3   36961400   36962400      1       1  150064       5.5129    1.765e-08
enh66599     3   36999200   37000200      1       1  150064       2.6176     0.004428
enh66600     3   37010900   37011900      2       1  150064       2.8671     0.002071
enh66604     3   37144600   37145600      1       1  150064       2.9363     0.001661
enh66605     3   37162700   37163700      3       2  150064        2.144     0.016017
enh66609     3   37173600   37174600      1       1  150064       3.0572     0.001117
enh66610     3   37180500   37181500      1       1  150064       2.6632      0.00387
enh66612     3   37210100   37211100      2       1  150064       2.2812     0.011268
enh66613     3   37212600   37213600      1       1  150064       2.9258     0.001718
enh66614     3   37214500   37215500      2       1  150064       2.0011     0.022689
enh66616     3   37264400   37265400      2       1  150064       2.0467     0.020342
enh66617     3   37270300   37271300      2       1  150064       1.8896     0.029403
enh66627     3   37534600   37535600      2       1  150064       1.7338     0.041474
enh66628     3   37540100   37541100      3       1  150064       1.9193     0.027476
enh66629     3   37548300   37549300      6       3  150064       2.5772    0.0049802
enh66630     3   37552600   37553600      2       1  150064       2.0508     0.020145
enh66631     3   37578800   37579800      7       2  150064       2.6188    0.0044118
enh66643     3   37687400   37688400      4       2  150064        1.982     0.023742
enh66644     3   37702800   37703800      4       2  150064       2.2579     0.011975
enh66648     3   37716500   37717500      2       1  150064       2.0647     0.019474
enh66666     3   37950400   37951400      2       1  150064       3.6389   0.00013692
enh66667     3   37951900   37952900      4       1  150064       3.5907    0.0001649
enh66669     3   37962000   37963000      6       2  150064       3.5497   0.00019286
enh66670     3   37964000   37965000      1       1  150064       3.7125    0.0001026
enh66671     3   37965900   37966900      5       2  150064       2.7937    0.0026054
enh66672     3   37972400   37973400      3       2  150064       3.0321    0.0012143
enh66673     3   37973700   37974700      7       3  150064       3.9796   3.4522e-05
enh66674     3   37977200   37978200      3       2  150064        3.341    0.0004174
enh66679     3   37995600   37996600      2       1  150064       1.8401     0.032875
enh66680     3   37997900   37998900      2       1  150064       2.0516     0.020107
enh66710     3   38494000   38495000      3       1  150064       3.1473   0.00082402
enh66713     3   38513500   38514500      2       1  150064       3.2491    0.0005789
enh66718     3   39092200   39093200      1       1  150064       2.7488     0.002991
enh66721     3   39149600   39150600      8       4  150064       2.0115     0.022138
enh66738     3   39331200   39332200      2       1  150064       1.7522     0.039871
enh66770     3   40732300   40733300      3       1  150064       1.8355     0.033214
enh66772     3   40783200   40784200      1       1  150064       1.9651       0.0247
enh66851     3   42190100   42191100      3       2  150064       3.2587   0.00055968
enh66853     3   42193600   42194600      1       1  150064       2.0862      0.01848
enh66856     3   42206200   42207200      3       1  150064        2.118     0.017088
enh66857     3   42214600   42215600      1       1  150064         2.26      0.01191
enh66858     3   42220500   42221500      3       2  150064       2.0539     0.019994
enh66859     3   42222600   42223600      6       3  150064       2.7247     0.003218
enh66860     3   42225400   42226400      4       2  150064       2.0604     0.019678
enh66861     3   42229700   42230700      5       1  150064       2.2657     0.011734
enh66862     3   42231400   42232400      7       2  150064        2.219     0.013244
enh66872     3   42551500   42552500      3       2  150064       1.8089     0.035235
enh66875     3   42560900   42561900      1       1  150064       2.3269     0.009984
enh66887     3   42692900   42693900      2       1  150064       2.1973     0.013999
enh66927     3   43332700   43333700      1       1  150064       2.1077      0.01753
enh66931     3   43358500   43359500      2       1  150064       1.7782     0.037685
enh66935     3   43404600   43405600      4       2  150064       1.9069     0.028268
enh66939     3   43455000   43456000      2       1  150064       1.8782     0.030177
enh66945     3   43688400   43689400      2       1  150064       2.1929     0.014158
enh66949     3   43736200   43737200      5       2  150064       2.7795    0.0027221
enh66950     3   43737800   43738800      4       2  150064       3.2514   0.00057409
enh66952     3   43771300   43772300      1       1  150064       3.6538    0.0001292
enh66953     3   43777800   43778800      1       1  150064       3.6714    0.0001206
enh66956     3   43794700   43795700      5       2  150064       2.9491    0.0015935
enh66957     3   43795200   43796200      4       2  150064       3.3299   0.00043445
enh66958     3   43799400   43800400      4       2  150064       3.7089   0.00010407
enh66959     3   43803300   43804300      2       1  150064       2.4613    0.0069217
enh66961     3   43811800   43812800      1       1  150064       1.6469      0.04979
enh66966     3   44243600   44244600      3       2  150064       2.6068    0.0045694
enh66967     3   44264200   44265200      4       2  150064         2.35    0.0093877
enh66972     3   44400500   44401500      2       1  150064       2.9193    0.0017543
enh66973     3   44404800   44405800      2       1  150064       2.0951      0.01808
enh66977     3   44464800   44465800      1       1  150064       3.4131    0.0003211
enh66984     3   44597400   44598400      1       1  150064       3.0287     0.001228
enh67017     3   45164900   45165900      1       1  150064       1.7014      0.04443
enh67021     3   45180300   45181300      8       4  150064       2.1403     0.016165
enh67078     3   45818500   45819500      1       1  150064       1.7112      0.04352
enh67231     3   47932200   47933200      1       1  150064       1.9288      0.02688
enh67244     3   48131000   48132000      1       1  150064       1.7805       0.0375
enh67247     3   48192400   48193400      3       1  150064        1.899     0.028779
enh67248     3   48193100   48194100      3       1  150064       2.1859     0.014412
enh67251     3   48235800   48236800      1       1  150064       2.3208      0.01015
enh67253     3   48274000   48275000      2       1  150064       2.8184    0.0024135
enh67283     3   48661200   48662200      1       1  150064        2.289      0.01104
enh67284     3   48670800   48671800      2       1  150064       2.3217     0.010125
enh67288     3   48731800   48732800      3       1  150064       1.8575     0.031623
enh67290     3   48745800   48746800      2       1  150064       1.6997     0.044593
enh67291     3   48751900   48752900      1       1  150064       2.2268      0.01298
enh67292     3   48754800   48755800      1       1  150064       2.1125      0.01732
enh67296     3   48777900   48778900      1       1  150064        1.712      0.04345
enh67300     3   48891100   48892100      1       1  150064       1.8124      0.03496
enh67320     3   49156100   49157100      2       1  150064       2.1108     0.017397
enh67325     3   49201800   49202800      1       1  150064       2.1306      0.01656
enh67330     3   49275800   49276800      5       2  150064       1.7737     0.038055
enh67331     3   49285800   49286800      3       2  150064       1.9876     0.023429
enh67338     3   49334200   49335200      4       2  150064       1.8961     0.028972
enh67345     3   49437500   49438500      5       2  150064       2.2242     0.013066
enh67349     3   49450800   49451800      3       2  150064       1.7453     0.040468
enh67351     3   49458300   49459300      3       1  150064       2.1251      0.01679
enh67353     3   49465300   49466300      2       1  150064       2.3632    0.0090586
enh67357     3   49497600   49498600      1       1  150064       2.1711      0.01496
enh67362     3   49532200   49533200      2       1  150064       1.7921     0.036557
enh67368     3   49590200   49591200      3       2  150064        2.041     0.020626
enh67383     3   49812300   49813300      5       2  150064        2.294     0.010895
enh67384     3   49821800   49822800      1       1  150064       2.3219      0.01012
enh67386     3   49826900   49827900      1       1  150064       2.1898      0.01427
enh67388     3   49849500   49850500      1       1  150064       2.3804     0.008648
enh67391     3   49882200   49883200      1       1  150064       2.0759      0.01895
enh67392     3   49892600   49893600      2       1  150064       2.2205     0.013191
enh67393     3   49910400   49911400      3       2  150064       1.9178     0.027566
enh67394     3   49918500   49919500      1       1  150064       1.9222      0.02729
enh67395     3   49924000   49925000      2       1  150064       2.7434    0.0030407
enh67396     3   49936200   49937200      2       1  150064       2.9568    0.0015542
enh67397     3   49936800   49937800      3       1  150064       2.7068    0.0033969
enh67398     3   49938800   49939800      3       1  150064       2.0912     0.018256
enh67402     3   49968300   49969300      1       1  150064       3.0538      0.00113
enh67406     3   50112300   50113300      4       2  150064       3.0641    0.0010915
enh67407     3   50128100   50129100      3       1  150064       2.8328    0.0023068
enh67408     3   50159000   50160000      3       2  150064       2.9354    0.0016657
enh67412     3   50187800   50188800      4       2  150064       1.8216     0.034259
enh67413     3   50196100   50197100      5       2  150064       2.3333    0.0098167
enh67414     3   50199700   50200700      5       3  150064       2.0638     0.019518
enh67417     3   50238800   50239800      4       2  150064       3.3257   0.00044094
enh67418     3   50248100   50249100      3       2  150064       2.0777     0.018868
enh67423     3   50267400   50268400      1       1  150064       2.4402     0.007339
enh67431     3   50291700   50292700      4       2  150064       3.0069    0.0013198
enh67434     3   50300900   50301900      4       2  150064       2.6457     0.004076
enh67461     3   50409500   50410500      3       2  150064       3.0316    0.0012165
enh67467     3   50480400   50481400      3       2  150064       2.4427    0.0072892
enh67471     3   50512000   50513000      2       1  150064       2.1402     0.016169
enh67472     3   50518300   50519300      2       1  150064       2.6644    0.0038561
enh67474     3   50552000   50553000      1       1  150064         2.99     0.001395
enh67477     3   50562000   50563000      2       1  150064       2.4395    0.0073542
enh67480     3   50595000   50596000      2       1  150064       2.1698     0.015009
enh67502     3   51377300   51378300      2       1  150064       1.8857      0.02967
enh67503     3   51393000   51394000      2       1  150064       2.1008     0.017827
enh67514     3   51655000   51656000      1       1  150064       1.7551      0.03962
enh67518     3   51707200   51708200      2       1  150064       1.8649     0.031095
enh67545     3   52099300   52100300      2       1  150064       1.9623     0.024863
enh67546     3   52103000   52104000      5       2  150064       1.7384     0.041068
enh67549     3   52123000   52124000      1       1  150064        1.723      0.04244
enh67550     3   52138500   52139500      1       1  150064       2.1015       0.0178
enh67551     3   52142800   52143800      3       1  150064       2.0685     0.019296
enh67558     3   52217600   52218600      2       1  150064       2.7869    0.0026611
enh67559     3   52223100   52224100      1       1  150064       3.4801    0.0002506
enh67561     3   52233200   52234200      1       1  150064       3.9421    4.039e-05
enh67562     3   52236400   52237400      1       1  150064        3.771    8.131e-05
enh67564     3   52246200   52247200      1       1  150064        3.957    3.795e-05
enh67565     3   52252300   52253300      2       1  150064       3.3917   0.00034733
enh67566     3   52255800   52256800      1       1  150064       4.1248    1.855e-05
enh67567     3   52259600   52260600      1       1  150064       3.0852     0.001017
enh67571     3   52287300   52288300      1       1  150064       5.6654    7.336e-09
enh67575     3   52319600   52320600      2       1  150064        3.233    0.0006125
enh67579     3   52340400   52341400      2       1  150064       4.0216   2.8898e-05
enh67581     3   52347400   52348400      2       1  150064       2.8812     0.001981
enh67588     3   52466800   52467800      4       2  150064       3.9566   3.8006e-05
enh67594     3   52490900   52491900      3       1  150064       3.8496   5.9145e-05
enh67601     3   52558900   52559900      2       1  150064       4.4184   4.9711e-06
enh67602     3   52564500   52565500      3       1  150064       3.3555   0.00039616
enh67603     3   52569000   52570000      3       1  150064       2.5991    0.0046734
enh67604     3   52572500   52573500      4       2  150064       3.1443   0.00083228
enh67608     3   52716000   52717000      3       2  150064       4.2563   1.0391e-05
enh67609     3   52717600   52718600      2       1  150064       4.4416   4.4639e-06
enh67610     3   52721200   52722200      1       1  150064       4.9238    4.245e-07
enh67611     3   52737600   52738600      1       1  150064       4.5918    2.197e-06
enh67612     3   52741300   52742300      1       1  150064       3.4679    0.0002623
enh67613     3   52747800   52748800      2       1  150064       4.4404   4.4896e-06
enh67614     3   52749200   52750200      3       2  150064       3.9656   3.6603e-05
enh67615     3   52755000   52756000      3       1  150064       3.5828   0.00016997
enh67616     3   52773600   52774600      2       1  150064       4.0313   2.7737e-05
enh67617     3   52803000   52804000      1       1  150064       5.0609    2.086e-07
enh67619     3   52809400   52810400      1       1  150064       4.9788    3.199e-07
enh67621     3   52826200   52827200      5       1  150064       4.8943   4.9338e-07
enh67622     3   52827900   52828900      2       1  150064        4.674   1.4769e-06
enh67623     3   52865400   52866400      4       2  150064       3.4579   0.00027219
enh67624     3   52868900   52869900      2       1  150064       4.8526   6.0923e-07
enh67626     3   52874800   52875800      3       2  150064       4.2599   1.0228e-05
enh67628     3   52877900   52878900      1       1  150064       5.6423    8.392e-09
enh67629     3   52915800   52916800      1       1  150064       5.5459    1.462e-08
enh67630     3   52925300   52926300      1       1  150064       4.9932    2.969e-07
enh67632     3   52927700   52928700      3       1  150064       5.1139   1.5783e-07
enh67634     3   53039800   53040800      5       3  150064        4.693    1.346e-06
enh67637     3   53077500   53078500      2       1  150064       4.0936   2.1237e-05
enh67638     3   53105700   53106700      2       1  150064       2.1692     0.015032
enh67645     3   53147400   53148400      4       2  150064       2.4751    0.0066597
enh67649     3   53183900   53184900      2       1  150064       1.7249     0.042276
enh67658     3   53227700   53228700      3       2  150064       2.0098     0.022228
enh67659     3   53229600   53230600      4       2  150064       3.2444    0.0005884
enh67660     3   53270000   53271000     11       2  150064       2.4312    0.0075242
enh67661     3   53271400   53272400      3       1  150064       1.8499     0.032165
enh67662     3   53272600   53273600      7       2  150064       4.1073   2.0016e-05
enh67664     3   53281800   53282800      4       2  150064       3.3454   0.00041082
enh67665     3   53285100   53286100      3       2  150064       3.1891    0.0007136
enh67666     3   53290000   53291000      4       2  150064       2.6459    0.0040737
enh67667     3   53303800   53304800      1       1  150064       1.9089      0.02814
enh67668     3   53362300   53363300      3       2  150064       3.3384   0.00042133
enh67669     3   53376100   53377100      1       1  150064       4.0947    2.114e-05
enh67670     3   53379400   53380400      1       1  150064        4.146    1.692e-05
enh67673     3   53456500   53457500      6       3  150064        1.835      0.03325
enh67674     3   53495800   53496800      1       1  150064       3.2535    0.0005699
enh67675     3   53512700   53513700      1       1  150064       3.9247    4.341e-05
enh67734     3   56224800   56225800      2       1  150064       1.9218     0.027318
enh67736     3   56662900   56663900      1       1  150064       2.4286     0.007579
enh67746     3   56889700   56890700      2       1  150064         1.66     0.048452
enh67814     3   57878400   57879400      1       1  150064       1.6662      0.04784
enh67849     3   58096100   58097100      2       1  150064       1.9051     0.028382
enh67850     3   58097900   58098900      3       2  150064       1.8751     0.030392
enh67853     3   58150000   58151000      2       1  150064       1.8904      0.02935
enh67854     3   58152700   58153700      2       1  150064       2.1618     0.015317
enh67855     3   58160500   58161500      5       2  150064       1.9982     0.022847
enh67856     3   58163800   58164800     10       2  150064       1.7864     0.037017
enh67868     3   58320000   58321000      4       2  150064       1.7064     0.043971
enh67869     3   58320800   58321800      4       2  150064       2.8257    0.0023589
enh67874     3   58371200   58372200      4       2  150064       2.1847     0.014455
enh67875     3   58373300   58374300      6       2  150064       2.2935     0.010908
enh67876     3   58399800   58400800      2       1  150064       1.8105     0.035106
enh67877     3   58405000   58406000      7       2  150064       2.2735     0.011499
enh67878     3   58407800   58408800      9       4  150064       1.8551     0.031794
enh67879     3   58417700   58418700      2       1  150064       2.2582     0.011967
enh67880     3   58420200   58421200      6       3  150064       1.8137     0.034862
enh67883     3   58456500   58457500      2       1  150064       2.2212     0.013169
enh67886     3   58469800   58470800      2       1  150064       2.5911    0.0047839
enh67887     3   58470400   58471400      1       1  150064       2.2319      0.01281
enh67919     3   59437300   59438300     10       2  150064       2.0123     0.022092
enh67923     3   59639400   59640400      4       2  150064       2.2378     0.012618
enh67928     3   59744800   59745800     10       3  150064       2.5525    0.0053484
enh67935     3   60087600   60088600      7       4  150064       1.6626     0.048196
enh67938     3   60286800   60287800      1       1  150064       3.6921    0.0001112
enh67942     3   61207200   61208200      3       1  150064       1.8367     0.033127
enh67943     3   61225400   61226400      4       2  150064       2.1778     0.014709
enh67944     3   61237600   61238600      4       2  150064       1.7454     0.040454
enh67964     3   61833600   61834600      3       1  150064       2.2755     0.011438
enh67965     3   61848700   61849700      2       1  150064       1.9559     0.025237
enh67981     3   63467400   63468400      7       3  150064       1.7506     0.040006
enh67986     3   63846400   63847400      4       2  150064       2.6841    0.0036359
enh67988     3   63850600   63851600      5       2  150064       2.7717    0.0027884
enh67989     3   63862800   63863800      2       1  150064       4.7223   1.1659e-06
enh67990     3   63863800   63864800      2       1  150064       4.5052    3.315e-06
enh67991     3   63896200   63897200      4       2  150064       2.3692    0.0089141
enh67993     3   63912600   63913600      3       2  150064       2.7253    0.0032117
enh67994     3   63913000   63914000      2       1  150064       3.1341   0.00086204
enh67996     3   63919400   63920400      1       1  150064       2.6535     0.003983
enh68001     3   63950100   63951100      4       2  150064       2.9428    0.0016261
enh68002     3   63951700   63952700      2       1  150064       4.1676   1.5389e-05
enh68009     3   63962200   63963200      3       2  150064       3.1783   0.00074062
enh68010     3   64016000   64017000      4       2  150064       1.7161      0.04307
enh68019     3   64135800   64136800      5       3  150064       2.9951     0.001372
enh68020     3   64143100   64144100      2       1  150064       1.6638     0.048073
enh68022     3   64148800   64149800      5       2  150064       1.8892     0.029435
enh68024     3   64173500   64174500      3       1  150064        2.646    0.0040728
enh68027     3   64196200   64197200      2       1  150064       1.6875     0.045755
enh68028     3   64200800   64201800      4       2  150064       2.6458    0.0040755
enh68029     3   64204600   64205600      4       2  150064       1.7033      0.04426
enh68035     3   64241100   64242100      4       2  150064       1.6634     0.048112
enh68045     3   64354000   64355000      4       2  150064       2.0589     0.019751
enh68047     3   64426800   64427800      8       3  150064        1.789     0.036807
enh68048     3   64447900   64448900      2       1  150064       3.0884    0.0010063
enh68054     3   64628100   64629100      2       1  150064       1.7028     0.044302
enh68092     3   65869300   65870300      9       2  150064       1.8502     0.032144
enh68173     3   66872200   66873200      1       1  150064       2.0026      0.02261
enh68176     3   66875300   66876300     10       2  150064       1.7467     0.040344
enh68178     3   67004300   67005300      1       1  150064       2.3588     0.009167
enh68181     3   67047500   67048500      1       1  150064       2.2613      0.01187
enh68184     3   67697300   67698300      1       1  150064       2.1168      0.01714
enh68185     3   67700200   67701200      3       2  150064       2.8317     0.002315
enh68186     3   67702900   67703900      3       1  150064       2.1222     0.016909
enh68194     3   68531400   68532400      9       4  150064       1.7263     0.042145
enh68216     3   69355600   69356600      5       3  150064       1.9529     0.025413
enh68218     3   69375500   69376500      1       1  150064       3.3497    0.0004045
enh68220     3   69388100   69389100      5       2  150064       2.6679    0.0038166
enh68221     3   69390200   69391200      2       1  150064       3.1718    0.0007574
enh68222     3   69419200   69420200      3       2  150064       2.5128    0.0059892
enh68228     3   69795600   69796600      3       1  150064       2.9379    0.0016524
enh68241     3   71074400   71075400      1       1  150064       1.7848      0.03715
enh68244     3   71100400   71101400      2       1  150064       2.1929     0.014156
enh68249     3   71117100   71118100      1       1  150064       1.7854       0.0371
enh68252     3   71127700   71128700      4       1  150064       1.8485     0.032265
enh68256     3   71156700   71157700      1       1  150064       2.2562      0.01203
enh68257     3   71158300   71159300      1       1  150064        2.213      0.01345
enh68258     3   71161500   71162500      3       2  150064       3.5233   0.00021307
enh68259     3   71166400   71167400      1       1  150064       3.1354    0.0008581
enh68260     3   71168500   71169500      1       1  150064       1.7172      0.04297
enh68261     3   71175500   71176500      5       2  150064       2.1267     0.016723
enh68262     3   71183000   71184000      1       1  150064       1.6936      0.04517
enh68268     3   71224600   71225600      5       2  150064       2.6115    0.0045069
enh68272     3   71254400   71255400      1       1  150064       5.1579    1.249e-07
enh68273     3   71257600   71258600      4       1  150064       1.7293     0.041879
enh68274     3   71262900   71263900      2       1  150064        2.873    0.0020327
enh68278     3   71294500   71295500      3       1  150064       1.9355     0.026462
enh68280     3   71302600   71303600      3       1  150064       2.0368     0.020834
enh68283     3   71312200   71313200      3       1  150064       3.3183   0.00045276
enh68284     3   71314100   71315100      2       1  150064       4.1254   1.8505e-05
enh68285     3   71318800   71319800      7       3  150064       2.3719    0.0088473
enh68288     3   71355000   71356000      2       1  150064       2.3747    0.0087808
enh68289     3   71359400   71360400      3       1  150064       3.1417   0.00083982
enh68291     3   71364000   71365000      2       1  150064       3.7618   8.4343e-05
enh68293     3   71374900   71375900      2       1  150064       2.7391    0.0030806
enh68294     3   71377700   71378700      3       1  150064       3.4572    0.0002729
enh68295     3   71400200   71401200      3       1  150064       2.3425    0.0095774
enh68303     3   71472100   71473100      3       2  150064        2.349    0.0094126
enh68304     3   71477200   71478200      2       1  150064       1.6827     0.046221
enh68307     3   71483000   71484000      7       3  150064       2.2015      0.01385
enh68310     3   71499500   71500500      1       1  150064       2.3986     0.008229
enh68312     3   71502900   71503900      1       1  150064       4.6339    1.794e-06
enh68314     3   71544600   71545600      3       1  150064       4.3853   5.7913e-06
enh68315     3   71545300   71546300      4       2  150064       2.5037    0.0061447
enh68317     3   71564400   71565400      2       1  150064       4.1978   1.3478e-05
enh68319     3   71585800   71586800      3       2  150064       3.5472   0.00019469
enh68320     3   71590200   71591200      3       2  150064       2.0609     0.019657
enh68321     3   71592100   71593100      1       1  150064       3.4803    0.0002504
enh68338     3   71778200   71779200      4       1  150064       2.4847    0.0064834
enh68339     3   71778800   71779800      3       1  150064       2.6396    0.0041502
enh68370     3   72345400   72346400      5       3  150064       2.3868    0.0084989
enh68371     3   72347500   72348500      4       2  150064       2.2237     0.013086
enh68372     3   72352700   72353700      4       2  150064       1.9033     0.028502
enh68376     3   72378300   72379300      2       1  150064       2.3925    0.0083672
enh68391     3   72507400   72508400      3       2  150064       2.0868     0.018454
enh68393     3   72531200   72532200      4       1  150064       1.9651     0.024701
enh68396     3   72571800   72572800      1       1  150064       2.6395     0.004152
enh68397     3   72616800   72617800      4       2  150064       1.6894     0.045571
enh68428     3   73005900   73006900      2       1  150064       2.0494     0.020213
enh68433     3   73044600   73045600      1       1  150064       2.0037      0.02255
enh68434     3   73048300   73049300      3       1  150064       1.8751     0.030387
enh68438     3   73077800   73078800      4       2  150064       1.7161     0.043076
enh68439     3   73086500   73087500      2       1  150064       1.9033     0.028498
enh68441     3   73104700   73105700      1       1  150064       1.6871      0.04579
enh68442     3   73150000   73151000      1       1  150064       1.9443      0.02593
enh68465     3   73565900   73566900      2       1  150064       1.8688     0.030822
enh68513     3   77014000   77015000      5       2  150064       1.8139     0.034845
enh68515     3   77021600   77022600      1       1  150064       1.7745      0.03799
enh68524     3   80745400   80746400      1       1  150064       2.8933     0.001906
enh68555     3   87401000   87402000      5       2  150064       1.7231     0.042435
enh68577     3   94025100   94026100      1       1  150064       1.9029      0.02853
enh68592     3   97484000   97485000      1       1  150064       2.5832     0.004895
enh68595     3   97620300   97621300      2       1  150064       1.6937      0.04516
enh68734     3  101779300  101780300      6       3  150064       2.1128     0.017308
enh68735     3  101784600  101785600      3       1  150064       1.8166     0.034642
enh68739     3  101808300  101809300      2       1  150064       1.8906     0.029337
enh68758     3  105089000  105090000      1       1  150064       2.4325     0.007497
enh68763     3  105520600  105521600      4       2  150064        1.708     0.043815
enh68764     3  105527900  105528900      3       2  150064       2.0647     0.019475
enh68766     3  105584200  105585200      1       1  150064       2.2764      0.01141
enh68768     3  105656800  105657800      2       1  150064       1.8676     0.030909
enh68782     3  107380300  107381300      1       1  150064       2.2708      0.01158
enh68798     3  107843700  107844700      3       2  150064       2.8475    0.0022029
enh68799     3  107845900  107846900      2       1  150064       3.5055   0.00022785
enh68801     3  107908100  107909100      4       1  150064        3.195   0.00069917
enh68802     3  107941800  107942800      1       1  150064       3.2034     0.000679
enh68803     3  107942400  107943400      3       2  150064       1.9197     0.027449
enh68842     3  111034600  111035600      2       1  150064       2.2215     0.013159
enh68843     3  111040400  111041400      5       1  150064        2.112     0.017344
enh68866     3  111685900  111686900      2       1  150064        2.109     0.017473
enh68950     3  113348700  113349700      2       1  150064       1.8377     0.033051
enh68960     3  113467700  113468700      2       1  150064       2.1893     0.014287
enh68976     3  114173600  114174600      1       1  150064       3.2368    0.0006044
enh68979     3  114334100  114335100      3       2  150064       2.1633      0.01526
enh68980     3  114341500  114342500      4       2  150064       2.8304    0.0023242
enh68982     3  114377900  114378900      4       2  150064        2.748    0.0029978
enh68983     3  114378600  114379600      4       2  150064       2.0923     0.018207
enh69020     3  116724200  116725200      6       2  150064       1.7223     0.042506
enh69023     3  116845600  116846600      4       2  150064       1.6847     0.046022
enh69070     3  119186600  119187600      4       2  150064       1.6637     0.048088
enh69109     3  120069200  120070200      1       1  150064       1.7053      0.04407
enh69112     3  120136700  120137700      1       1  150064       1.8344       0.0333
enh69113     3  120139200  120140200      2       1  150064       1.6791     0.046562
enh69153     3  121713700  121714700      4       2  150064       1.9991     0.022798
enh69154     3  121716600  121717600      2       1  150064       2.1789     0.014668
enh69177     3  122234700  122235700      2       1  150064       1.7923     0.036546
enh69188     3  122473900  122474900      3       1  150064       1.7455      0.04045
enh69189     3  122486300  122487300      5       2  150064       1.9829     0.023687
enh69195     3  122574200  122575200      1       1  150064       1.6763      0.04684
enh69196     3  122599100  122600100      1       1  150064       2.9119     0.001796
enh69197     3  122608500  122609500      1       1  150064        3.126    0.0008861
enh69198     3  122612800  122613800      4       2  150064        3.171   0.00075949
enh69199     3  122636000  122637000      4       2  150064       2.2452     0.012377
enh69200     3  122647900  122648900      7       2  150064       2.2222     0.013136
enh69201     3  122650900  122651900      4       2  150064       1.8704     0.030711
enh69216     3  122787600  122788600      5       2  150064       2.9058    0.0018317
enh69240     3  123138200  123139200      3       2  150064       2.0197      0.02171
enh69244     3  123301500  123302500      2       1  150064       2.8251    0.0023635
enh69249     3  123339800  123340800      2       1  150064       1.8527     0.031962
enh69252     3  123354900  123355900      4       2  150064       1.8847     0.029732
enh69286     3  123967200  123968200      3       2  150064       3.5508   0.00019206
enh69288     3  123995400  123996400      3       1  150064       3.9678    3.627e-05
enh69289     3  124015800  124016800      4       1  150064       1.8971     0.028905
enh69290     3  124070400  124071400      4       2  150064       3.4943   0.00023761
enh69292     3  124076600  124077600      1       1  150064       4.0522    2.537e-05
enh69293     3  124081400  124082400      1       1  150064        2.418     0.007802
enh69294     3  124101800  124102800      5       2  150064       2.3081     0.010496
enh69297     3  124120800  124121800      1       1  150064       2.4239     0.007677
enh69298     3  124127800  124128800      3       2  150064        3.207   0.00067065
enh69306     3  124231500  124232500      6       3  150064       1.6968     0.044867
enh69307     3  124270700  124271700      2       1  150064       1.6681     0.047649
enh69308     3  124277300  124278300      3       1  150064       2.8608    0.0021129
enh69357     3  124577700  124578700      3       2  150064       2.3357    0.0097542
enh69361     3  124603500  124604500      3       1  150064       1.9888     0.023363
enh69379     3  124770000  124771000      7       2  150064       1.8542     0.031853
enh69384     3  124838300  124839300      5       2  150064       2.5925    0.0047644
enh69386     3  124848300  124849300      8       4  150064       1.7713     0.038252
enh69392     3  124873400  124874400      2       1  150064       2.5739    0.0050273
enh69397     3  124913400  124914400      3       2  150064       1.7976     0.036122
enh69398     3  124927300  124928300      7       2  150064        2.397     0.008264
enh69416     3  125237000  125238000      6       3  150064       1.7114     0.043499
enh69421     3  125315000  125316000      5       3  150064       1.9109     0.028007
enh69474     3  126811200  126812200      6       2  150064       1.7351     0.041365
enh69524     3  127729900  127730900      4       2  150064       3.0073    0.0013178
enh69525     3  127769400  127770400      3       2  150064       1.7282     0.041973
enh69526     3  127773600  127774600      2       1  150064       2.6506    0.0040175
enh69529     3  127816900  127817900      3       1  150064       2.5572    0.0052758
enh69531     3  127870400  127871400      1       1  150064       3.5232    0.0002132
enh69536     3  127912700  127913700      2       1  150064       2.6484    0.0040443
enh69537     3  127914000  127915000      3       1  150064       3.4563   0.00027381
enh69538     3  127935000  127936000      4       2  150064       4.2966    8.671e-06
enh69539     3  127936200  127937200      2       1  150064       3.7885   7.5779e-05
enh69540     3  127937500  127938500      4       2  150064        3.718    0.0001004
enh69542     3  127947600  127948600      3       1  150064       3.8282   6.4549e-05
enh69556     3  128067400  128068400      2       1  150064       1.8786     0.030149
enh69557     3  128072900  128073900      2       1  150064       2.8082    0.0024906
enh69561     3  128109000  128110000      3       2  150064       2.8061    0.0025075
enh69563     3  128116900  128117900      3       2  150064        4.026   2.8361e-05
enh69586     3  128505600  128506600      2       1  150064        2.623    0.0043584
enh69602     3  128740300  128741300      2       1  150064        2.137     0.016299
enh69608     3  128805600  128806600      1       1  150064       2.0976      0.01797
enh69613     3  128877800  128878800      2       1  150064       1.6767     0.046798
enh69623     3  128966600  128967600      3       1  150064       2.7164    0.0033002
enh69624     3  128996200  128997200      3       2  150064        3.131   0.00087118
enh69625     3  129000800  129001800      3       1  150064       3.2125   0.00065798
enh69626     3  129023400  129024400      1       1  150064       3.6939    0.0001104
enh69629     3  129032000  129033000      3       1  150064       3.1762   0.00074618
enh69651     3  129209000  129210000      3       1  150064       1.7024     0.044341
enh69663     3  129310700  129311700      5       3  150064       2.1873     0.014359
enh69666     3  129320600  129321600      2       1  150064       1.7511     0.039961
enh69669     3  129334300  129335300      3       2  150064       1.7441     0.040567
enh69708     3  130377100  130378100      1       1  150064         1.75      0.04006
enh69720     3  130746000  130747000      3       2  150064       1.8342     0.033309
enh69751     3  132388300  132389300      1       1  150064       3.1672    0.0007695
enh69765     3  133259700  133260700      3       1  150064       1.8878     0.029523
enh69825     3  134428100  134429100      2       1  150064       1.7915     0.036604
enh69832     3  135682900  135683900      2       1  150064       3.2415   0.00059451
enh69833     3  135686400  135687400      3       1  150064       4.1747   1.4919e-05
enh69835     3  135889800  135890800      1       1  150064       2.2668       0.0117
enh69839     3  135916400  135917400      2       1  150064       2.8409    0.0022496
enh69844     3  136068900  136069900      4       2  150064       3.9783   3.4701e-05
enh69845     3  136335600  136336600      1       1  150064       2.6841     0.003636
enh69847     3  136384600  136385600      3       1  150064       2.5511    0.0053688
enh69848     3  136410300  136411300      1       1  150064       2.5084     0.006064
enh69850     3  136449600  136450600      2       1  150064       2.5073    0.0060829
enh69851     3  136467500  136468500      3       2  150064       2.7043    0.0034223
enh69852     3  136468100  136469100      2       1  150064       3.5238    0.0002127
enh69853     3  136472500  136473500      3       2  150064       3.2031   0.00067987
enh69854     3  136502200  136503200      1       1  150064       3.1101     0.000935
enh69855     3  136505100  136506100      2       1  150064        3.281   0.00051724
enh69857     3  136539000  136540000      3       1  150064       2.9199    0.0017506
enh69858     3  136582200  136583200      3       1  150064       2.8193    0.0024062
enh69859     3  136612300  136613300      1       1  150064       3.0285     0.001229
enh69860     3  136648700  136649700      1       1  150064       3.0287     0.001228
enh69861     3  136674200  136675200      3       2  150064       3.5954   0.00016192
enh69862     3  136700800  136701800      2       1  150064       3.7003   0.00010768
enh69863     3  136703500  136704500      2       1  150064       3.5526   0.00019072
enh69864     3  136708300  136709300      2       1  150064       3.1077   0.00094271
enh69865     3  136713600  136714600      2       1  150064       1.9002     0.028701
enh69867     3  136733200  136734200      1       1  150064       4.5297    2.954e-06
enh69876     3  137904800  137905800      2       1  150064       1.9238     0.027192
enh69885     3  138118200  138119200      1       1  150064       2.0893      0.01834
enh69899     3  138405800  138406800      1       1  150064       2.1484      0.01584
enh69902     3  138495000  138496000      3       1  150064       1.8714     0.030646
enh69903     3  138527500  138528500      4       2  150064       1.7041      0.04418
enh69904     3  138528000  138529000      1       1  150064        1.886      0.02965
enh69909     3  138563900  138564900      1       1  150064       1.8789      0.03013
enh69910     3  138564600  138565600      2       1  150064       1.7239     0.042367
enh69911     3  138568000  138569000      2       1  150064       1.9324     0.026657
enh69948     3  139726800  139727800      8       3  150064       2.8856    0.0019536
enh69957     3  140794900  140795900      3       1  150064       1.9318     0.026695
enh69964     3  140822700  140823700      1       1  150064       3.5491    0.0001933
enh69997     3  141123000  141124000      2       1  150064       2.0358     0.020888
enh70078     3  142721800  142722800      1       1  150064       2.6068     0.004569
enh70085     3  143021400  143022400      4       2  150064       2.0141     0.022001
enh70086     3  143033200  143034200      2       1  150064       2.1153       0.0172
enh70114     3  145367000  145368000      3       1  150064       1.8128     0.034932
enh70140     3  146229000  146230000      1       1  150064       2.0542      0.01998
enh70150     3  148171300  148172300      1       1  150064        1.855       0.0318
enh70259     3  150067200  150068200      3       2  150064        1.648     0.049676
enh70273     3  150188200  150189200      4       2  150064         2.05     0.020182
enh70276     3  150236300  150237300      2       1  150064       1.8907     0.029329
enh70279     3  150322900  150323900      2       1  150064        2.072     0.019133
enh70299     3  150690500  150691500      4       1  150064       2.3822    0.0086059
enh70355     3  152048800  152049800      1       1  150064       2.1107       0.0174
enh70362     3  152121100  152122100      1       1  150064       2.1297       0.0166
enh70366     3  152313000  152314000      3       1  150064       2.0084       0.0223
enh70367     3  152314200  152315200      2       1  150064        1.938     0.026311
enh70369     3  152367700  152368700      6       2  150064       1.9116     0.027961
enh70370     3  152389600  152390600      7       3  150064       1.9506     0.025555
enh70372     3  152436400  152437400      1       1  150064        2.134      0.01642
enh70373     3  152441500  152442500      2       1  150064       2.3713    0.0088619
enh70374     3  152561000  152562000      3       1  150064        2.641    0.0041328
enh70400     3  154024300  154025300      3       2  150064       1.8114     0.035043
enh70421     3  155323500  155324500      4       2  150064       2.0345     0.020949
enh70423     3  155379000  155380000      1       1  150064        1.942      0.02607
enh70426     3  155431800  155432800      3       2  150064       1.7073     0.043885
enh70454     3  156395000  156396000      2       1  150064       1.8562      0.03171
enh70478     3  156818000  156819000      2       1  150064       2.2336     0.012756
enh70502     3  157477200  157478200      1       1  150064       1.7493      0.04012
enh70523     3  159386500  159387500      2       1  150064       1.7803     0.037511
enh70524     3  159391000  159392000      2       1  150064       1.7712     0.038262
enh70527     3  159479700  159480700      4       2  150064       1.7059     0.044012
enh70540     3  159554900  159555900      2       1  150064       1.6544     0.049027
enh70542     3  159562400  159563400      3       1  150064       1.7571     0.039448
enh70556     3  159824700  159825700      6       2  150064       1.8537     0.031894
enh70568     3  160397100  160398100      4       1  150064       2.7802    0.0027166
enh70570     3  160519300  160520300      3       1  150064       2.0256     0.021403
enh70572     3  160526200  160527200      9       2  150064       1.8557     0.031749
enh70574     3  160587500  160588500      5       2  150064       2.6066    0.0045717
enh70578     3  160823000  160824000      3       2  150064       2.1065     0.017582
enh70580     3  160941000  160942000      2       1  150064       2.5511    0.0053689
enh70581     3  161133800  161134800      2       1  150064       2.0542      0.01998
enh70582     3  161217500  161218500      4       1  150064       3.4196    0.0003136
enh70583     3  161632100  161633100      1       1  150064       2.2101      0.01355
enh70584     3  161632800  161633800      4       2  150064       3.3391   0.00042029
enh70585     3  161840100  161841100      6       3  150064       5.3277   4.9727e-08
enh70590     3  164828500  164829500      2       1  150064       1.9286     0.026892
enh70604     3  167531400  167532400      2       1  150064        1.852     0.032015
enh70606     3  167588600  167589600      1       1  150064       3.3841    0.0003571
enh70608     3  167626400  167627400      4       2  150064       2.6305    0.0042631
enh70620     3  167801600  167802600      4       1  150064       2.3552    0.0092568
enh70621     3  167804200  167805200      2       1  150064       2.2317     0.012816
enh70622     3  167805800  167806800      4       1  150064       2.3456    0.0094992
enh70623     3  167807700  167808700      1       1  150064       2.0644      0.01949
enh70624     3  167808700  167809700      4       1  150064       2.1899     0.014266
enh70625     3  167814300  167815300      2       1  150064       2.0918      0.01823
enh70626     3  167834600  167835600      2       1  150064       1.9143      0.02779
enh70627     3  167835300  167836300      2       1  150064       2.0134     0.022036
enh70659     3  169480600  169481600      1       1  150064       2.2445       0.0124
enh70669     3  169697600  169698600      1       1  150064       2.1757      0.01479
enh70676     3  169761200  169762200      1       1  150064       2.3273     0.009975
enh70700     3  170317900  170318900      1       1  150064       2.6796     0.003686
enh70702     3  170352300  170353300      1       1  150064        1.989      0.02335
enh70714     3  170694900  170695900      7       3  150064       3.2639   0.00054946
enh70717     3  170723300  170724300      4       1  150064         1.84     0.032883
enh70718     3  170724200  170725200      5       2  150064       3.3227   0.00044572
enh70720     3  170728300  170729300      1       1  150064       2.9706     0.001486
enh70721     3  170731500  170732500      1       1  150064       1.7366      0.04123
enh70722     3  170733600  170734600      4       2  150064       3.0623    0.0010983
enh70727     3  170762800  170763800      4       2  150064       2.9499    0.0015896
enh70743     3  171046200  171047200      1       1  150064       2.0855      0.01851
enh70761     3  171174300  171175300      1       1  150064       1.9072      0.02825
enh70776     3  171447400  171448400      6       2  150064       1.9073     0.028241
enh70784     3  171472400  171473400      3       1  150064       1.9209     0.027375
enh70793     3  171519700  171520700      3       1  150064         2.18     0.014629
enh70887     3  172311900  172312900      8       2  150064       2.7606    0.0028851
enh70899     3  172419300  172420300      5       2  150064       1.8783      0.03017
enh70906     3  173849300  173850300      4       2  150064       2.2172     0.013305
enh70911     3  174160100  174161100      1       1  150064       1.8057      0.03548
enh70919     3  176638100  176639100      7       2  150064       2.3057     0.010563
enh70920     3  176705400  176706400      4       2  150064       2.0724     0.019115
enh70921     3  176758800  176759800      1       1  150064        2.666     0.003838
enh70922     3  176768600  176769600      2       1  150064       2.4725    0.0067091
enh70928     3  176851500  176852500      3       2  150064       2.1543     0.015608
enh70932     3  176868000  176869000      7       4  150064       2.4856    0.0064659
enh70946     3  177001900  177002900      1       1  150064       1.9435      0.02598
enh70947     3  177003900  177004900      3       1  150064       2.9975    0.0013611
enh70954     3  177051200  177052200      1       1  150064       2.2524      0.01215
enh70987     3  177332500  177333500      3       2  150064       1.6937     0.045156
enh71009     3  177919500  177920500      4       2  150064        2.908    0.0018186
enh71013     3  178037400  178038400      4       2  150064       2.8207    0.0023958
enh71014     3  178041900  178042900      2       1  150064       1.8422      0.03272
enh71021     3  178225500  178226500      6       1  150064       2.1366     0.016317
enh71052     3  180629200  180630200      3       1  150064       5.7266   5.1235e-09
enh71053     3  180632000  180633000      4       2  150064       5.8872   1.9634e-09
enh71063     3  182323900  182324900      1       1  150064       2.1914      0.01421
enh71065     3  182355100  182356100      2       1  150064       1.8186     0.034487
enh71081     3  182538900  182539900      2       1  150064       1.8693     0.030791
enh71082     3  182613300  182614300      2       1  150064       2.0375       0.0208
enh71090     3  182695700  182696700      1       1  150064       1.8448      0.03253
enh71096     3  182903100  182904100      1       1  150064       2.4024     0.008144
enh71153     3  183454900  183455900      2       1  150064       1.9978     0.022871
enh71155     3  183526900  183527900      1       1  150064       1.7063      0.04398
enh71156     3  183543800  183544800      3       1  150064        1.871     0.030674
enh71158     3  183600300  183601300      4       2  150064       1.9349       0.0265
enh71159     3  183602800  183603800      7       3  150064       1.8104     0.035115
enh71160     3  183610200  183611200      1       1  150064        2.689     0.003583
enh71222     3  184390500  184391500      4       2  150064       1.7427     0.040694
enh71228     3  184444800  184445800      7       3  150064        1.646     0.049881
enh71229     3  184452700  184453700      4       2  150064       2.3005     0.010711
enh71247     3  184797300  184798300      7       4  150064       2.9766    0.0014574
enh71248     3  184852100  184853100      6       2  150064       1.7014     0.044438
enh71249     3  184871700  184872700      1       1  150064       2.1402      0.01617
enh71266     3  185229100  185230100      4       1  150064        2.166     0.015154
enh71268     3  185248200  185249200      1       1  150064       2.2924      0.01094
enh71286     3  185419400  185420400      1       1  150064       1.8946      0.02907
enh71288     3  185421500  185422500      3       2  150064       2.8216    0.0023891
enh71289     3  185425900  185426900      3       2  150064       2.8322    0.0023111
enh71290     3  185426600  185427600      1       1  150064       2.6721     0.003769
enh71297     3  185441700  185442700      3       1  150064       2.9056     0.001833
enh71298     3  185444000  185445000      3       1  150064       3.3558   0.00039573
enh71299     3  185446200  185447200      2       1  150064       2.3156     0.010289
enh71304     3  185456900  185457900      3       2  150064       1.8372     0.033087
enh71311     3  185482200  185483200      1       1  150064       2.1268      0.01672
enh71331     3  185650900  185651900      3       1  150064       3.4275   0.00030463
enh71335     3  185673700  185674700      2       1  150064       1.6613      0.04833
enh71336     3  185676900  185677900      3       1  150064       2.4954    0.0062905
enh71338     3  185813600  185814600      1       1  150064       2.8143     0.002444
enh71340     3  185824200  185825200      3       1  150064       1.8072     0.035364
enh71347     3  186005700  186006700      7       3  150064       2.8441    0.0022271
enh71367     3  186478400  186479400      2       1  150064       1.6825     0.046234
enh71398     3  186891500  186892500      6       3  150064       1.7772     0.037769
enh71419     3  187529200  187530200      1       1  150064       1.6763      0.04684
enh71435     3  187785300  187786300      1       1  150064       1.6683      0.04763
enh71441     3  187876000  187877000      4       2  150064       1.6705     0.047408
enh71442     3  187876900  187877900      8       4  150064       2.0105     0.022191
enh71443     3  187880800  187881800      2       1  150064       3.0138    0.0012898
enh71444     3  187883000  187884000      6       1  150064       1.8048     0.035555
enh71445     3  187888800  187889800      4       2  150064        3.141   0.00084172
enh71481     3  188079700  188080700     10       3  150064       2.0514     0.020113
enh71482     3  188096200  188097200      4       2  150064       2.0514     0.020112
enh71487     3  188118300  188119300      3       1  150064       1.9763     0.024062
enh71491     3  188194400  188195400      3       2  150064       2.3207     0.010151
enh71503     3  188550000  188551000      2       1  150064       1.6838     0.046108
enh71517     3  188905900  188906900      1       1  150064       2.0073      0.02236
enh71531     3  189729900  189730900      4       2  150064       1.8682     0.030864
enh71572     3  192551000  192552000      2       1  150064       1.9299      0.02681
enh71575     3  192559300  192560300      1       1  150064       1.6959      0.04495
enh71616     3  193494800  193495800      4       2  150064       1.7893     0.036786
enh71617     3  193499300  193500300      2       1  150064       2.2104      0.01354
enh71618     3  193506000  193507000      6       2  150064       1.9538     0.025362
enh71620     3  193520400  193521400      4       2  150064        1.777     0.037788
enh71625     3  193554400  193555400      3       2  150064       1.6584     0.048619
enh71627     3  193563400  193564400      3       1  150064       1.6958     0.044966
enh71653     3  193795800  193796800      4       1  150064       2.0512     0.020125
enh71654     3  193799200  193800200      3       1  150064       2.7274    0.0031917
enh71656     3  193807000  193808000      4       2  150064       2.4049    0.0080891
enh71670     3  193865800  193866800      9       3  150064       2.7323    0.0031448
enh71722     3  194341700  194342700      5       2  150064       1.9654     0.024685
enh71730     3  194461600  194462600      3       2  150064       1.8006     0.035882
enh71801     3  195006600  195007600      2       1  150064        1.707     0.043912
enh71807     3  195270900  195271900      2       1  150064       1.7566     0.039491
enh71831     3  195603200  195604200      3       2  150064       1.7212      0.04261
enh71866     3  195929000  195930000      8       3  150064       2.9195    0.0017532
enh71869     3  195945100  195946100      3       2  150064       2.8112    0.0024677
enh71870     3  195946300  195947300      2       1  150064        2.403    0.0081312
enh71872     3  196005200  196006200      6       3  150064       2.4587    0.0069715
enh71875     3  196015200  196016200      6       2  150064        2.365    0.0090155
enh71877     3  196045500  196046500      6       2  150064       2.7976    0.0025743
enh71879     3  196143000  196144000      6       3  150064       2.6997    0.0034697
enh71881     3  196156700  196157700      3       2  150064       1.8914     0.029284
enh71882     3  196159900  196160900      1       1  150064       2.2209      0.01318
enh71901     3  196465800  196466800      4       2  150064       1.7618     0.039056
enh71904     3  196480700  196481700      2       1  150064       1.9029     0.028528
enh71905     3  196481500  196482500      3       2  150064       2.7108    0.0033566
enh71909     3  196519900  196520900      3       2  150064       2.8199    0.0024021
enh71916     3  196670600  196671600      1       1  150064       2.0387      0.02074
enh71933     3  196908200  196909200      2       1  150064       1.8588     0.031526
enh71934     3  196930200  196931200      2       1  150064       1.6528     0.049188
enh71936     3  196962100  196963100      4       2  150064       2.0191     0.021737
enh71938     3  197020100  197021100      6       1  150064       2.4726    0.0067068
enh71958     3  197183800  197184800      3       2  150064       1.9565     0.025205
enh71959     3  197193200  197194200      2       1  150064       1.8761      0.03032
enh71961     3  197195500  197196500      4       2  150064       2.3219     0.010119
enh71963     3  197221200  197222200      3       2  150064       3.7627   8.4029e-05
enh71964     3  197228800  197229800      2       1  150064       1.6638     0.048078
enh71969     3  197248200  197249200      5       2  150064       1.6626     0.048195
enh71975     3  197285700  197286700      2       1  150064       2.2907      0.01099
enh72002     4     656400     657400      3       1  150064       2.1924     0.014177
enh72004     4     670700     671700      2       1  150064       2.8569    0.0021387
enh72006     4     676900     677900      4       2  150064       1.8507     0.032104
enh72009     4     683400     684400      5       2  150064       2.4845    0.0064868
enh72012     4     698400     699400      8       3  150064       1.7181     0.042889
enh72013     4     701800     702800      4       2  150064       2.6272    0.0043042
enh72014     4     711300     712300      2       1  150064       1.7793     0.037599
enh72015     4     714700     715700      2       1  150064       2.0964     0.018022
enh72016     4     717400     718400      1       1  150064       1.9425      0.02604
enh72017     4     718300     719300      3       2  150064       2.1097     0.017441
enh72018     4     719900     720900      3       1  150064       1.9845     0.023598
enh72020     4     732600     733600      7       3  150064       4.2463   1.0865e-05
enh72047     4    1129400    1130400      5       3  150064       1.8624     0.031275
enh72055     4    1191800    1192800      5       3  150064       2.0467     0.020342
enh72059     4    1202300    1203300      3       1  150064       2.1162     0.017166
enh72060     4    1204000    1205000      7       3  150064       2.5835    0.0048901
enh72072     4    1338600    1339600      4       1  150064       2.2306     0.012855
enh72074     4    1345300    1346300      6       3  150064       2.1873      0.01436
enh72076     4    1546100    1547100      6       2  150064       1.7186     0.042839
enh72099     4    1805800    1806800      1       1  150064       1.8117      0.03502
enh72100     4    1809500    1810500      1       1  150064       2.5501     0.005384
enh72102     4    1851500    1852500      2       1  150064       1.8622     0.031285
enh72110     4    1883200    1884200      2       1  150064       1.8136     0.034869
enh72129     4    2267600    2268600      3       2  150064       2.4332    0.0074822
enh72130     4    2270500    2271500      3       1  150064        2.489    0.0064059
enh72232     4    3343500    3344500      3       2  150064       1.9386     0.026278
enh72261     4    4541000    4542000      3       1  150064       1.7663     0.038669
enh72262     4    4541600    4542600      4       2  150064         2.95    0.0015887
enh72276     4    4755500    4756500      1       1  150064       1.7849      0.03714
enh72288     4    5748600    5749600      9       3  150064       2.0727     0.019102
enh72290     4    5844800    5845800      8       3  150064       1.7904     0.036692
enh72293     4    6073600    6074600      2       1  150064       2.1702     0.014994
enh72306     4    6689600    6690600     11       4  150064       2.1116      0.01736
enh72339     4    6915800    6916800      2       1  150064       1.8666     0.030981
enh72349     4    6947000    6948000      8       3  150064       1.8547     0.031816
enh72353     4    6953300    6954300      1       1  150064       1.9286      0.02689
enh72394     4    7334400    7335400     10       5  150064       2.5459      0.00545
enh72410     4    7706700    7707700      7       3  150064       1.8039     0.035623
enh72411     4    7744400    7745400      3       2  150064       1.6483     0.049641
enh72412     4    7745400    7746400      5       3  150064       2.3859     0.008518
enh72419     4    7807600    7808600      5       2  150064       1.8554     0.031771
enh72420     4    7811900    7812900      7       3  150064       2.3764     0.008741
enh72501     4    8395600    8396600      1       1  150064       1.6801      0.04647
enh72502     4    8396900    8397900      6       2  150064       1.7862     0.037036
enh72503     4    8403700    8404700     10       4  150064       2.2446     0.012397
enh72506     4    8428400    8429400      3       2  150064       2.0252     0.021422
enh72507     4    8430400    8431400      3       1  150064         1.77     0.038365
enh72509     4    8439500    8440500      2       1  150064       1.7125     0.043404
enh72510     4    8440400    8441400      5       3  150064       2.1675     0.015099
enh72512     4    8452300    8453300      5       1  150064       1.7166     0.043027
enh72513     4    8453400    8454400      3       1  150064       2.2338     0.012749
enh72515     4    8504000    8505000      3       2  150064       2.3264    0.0099984
enh72516     4    8508200    8509200     12       4  150064       1.6808     0.046398
enh72519     4    8538400    8539400      4       2  150064       1.7989     0.036018
enh72529     4    9882000    9883000      4       1  150064       1.6761     0.046862
enh72539     4   10033800   10034800      2       1  150064       1.7062     0.043989
enh72552     4   10163900   10164900      4       2  150064       2.1896     0.014276
enh72572     4   12243900   12244900      1       1  150064       2.2748      0.01146
enh72581     4   13627300   13628300      2       1  150064       1.7364     0.041251
enh72586     4   13842000   13843000      1       1  150064       2.1786      0.01468
enh72595     4   14020200   14021200      6       4  150064       2.1453     0.015964
enh72597     4   14027000   14028000      2       1  150064       1.7698     0.038379
enh72627     4   15652600   15653600      1       1  150064       1.7645      0.03882
enh72628     4   15661400   15662400      3       2  150064       1.6524     0.049223
enh72651     4   16207900   16208900      6       3  150064       2.3254     0.010026
enh72657     4   16385800   16386800      9       4  150064       3.3689   0.00037731
enh72659     4   16599500   16600500      2       1  150064       2.2956     0.010849
enh72660     4   16654400   16655400      2       1  150064       2.9336    0.0016754
enh72661     4   16660000   16661000      1       1  150064       2.3432      0.00956
enh72662     4   16673100   16674100      3       2  150064       2.3967    0.0082718
enh72681     4   17324900   17325900      7       3  150064       2.2795     0.011318
enh72688     4   17560400   17561400      2       1  150064       2.1884     0.014321
enh72689     4   17577600   17578600      5       1  150064       2.1161      0.01717
enh72690     4   17581100   17582100      2       1  150064       2.1633     0.015257
enh72691     4   17590900   17591900      1       1  150064       2.2377      0.01262
enh72692     4   17617600   17618600      4       1  150064        2.304      0.01061
enh72694     4   17809500   17810500      4       1  150064       1.9515     0.025501
enh72696     4   18013400   18014400      1       1  150064       2.2473      0.01231
enh72697     4   18020900   18021900      3       1  150064       2.2472     0.012315
enh72698     4   18024400   18025400      2       1  150064       2.0637     0.019521
enh72701     4   18295900   18296900      5       3  150064       2.3836    0.0085715
enh72702     4   18319900   18320900      2       1  150064       1.7003     0.044537
enh72704     4   18403500   18404500      5       3  150064       1.8604     0.031415
enh72705     4   18407000   18408000      5       2  150064       1.7203     0.042687
enh72707     4   18445700   18446700      7       3  150064       2.0545     0.019961
enh72708     4   18515100   18516100      3       1  150064       1.8303       0.0336
enh72709     4   19189100   19190100      4       2  150064       2.3518    0.0093415
enh72710     4   19195100   19196100      2       1  150064       1.9868      0.02347
enh72713     4   19695500   19696500      4       2  150064       2.7101    0.0033635
enh72721     4   20702700   20703700      5       2  150064       1.9287     0.026885
enh72724     4   22240400   22241400      8       4  150064       1.8106     0.035098
enh72747     4   22693500   22694500      4       2  150064       1.8479     0.032305
enh72812     4   25423400   25424400      1       1  150064       1.8773      0.03024
enh72814     4   25449800   25450800      4       1  150064       1.9258     0.027064
enh72825     4   25866400   25867400      1       1  150064       2.4119     0.007935
enh72826     4   25892100   25893100      4       2  150064       2.1868      0.01438
enh72830     4   25920900   25921900      3       2  150064       2.0725     0.019108
enh72831     4   25939600   25940600      1       1  150064        2.215      0.01338
enh72860     4   26239400   26240400      4       2  150064       2.3838    0.0085668
enh72865     4   26319800   26320800      2       1  150064       2.0537     0.020002
enh72874     4   26459200   26460200      4       2  150064       1.9845     0.023601
enh72880     4   26805300   26806300      3       2  150064         2.74    0.0030716
enh72888     4   26866600   26867600      4       2  150064       1.7861     0.037042
enh72893     4   27127800   27128800      3       2  150064       1.8403     0.032859
enh72898     4   30906000   30907000      2       1  150064        2.138     0.016259
enh72899     4   30917900   30918900      5       3  150064       1.6793      0.04655
enh72902     4   30942900   30943900      6       2  150064       2.3539    0.0092891
enh72903     4   30947100   30948100      2       1  150064       1.6863     0.045873
enh72904     4   30952400   30953400      2       1  150064       2.6713    0.0037775
enh72924     4   37465700   37466700      5       3  150064       1.7737     0.038054
enh72964     4   37798700   37799700      5       2  150064         1.82     0.034382
enh72966     4   37826400   37827400      2       1  150064       1.7997     0.035952
enh72985     4   38006500   38007500      7       2  150064       2.1032     0.017726
enh72988     4   38025800   38026800      6       3  150064       2.2049     0.013732
enh72995     4   38073200   38074200      5       3  150064         1.89     0.029376
enh73006     4   38107900   38108900      2       1  150064       1.6687     0.047586
enh73066     4   38607200   38608200      4       2  150064       1.8197     0.034404
enh73071     4   38662900   38663900      4       2  150064       1.8361      0.03317
enh73076     4   38686200   38687200      2       1  150064       2.0673     0.019354
enh73078     4   38725700   38726700      3       2  150064       1.6803      0.04645
enh73126     4   39637700   39638700      2       1  150064       2.4653     0.006844
enh73127     4   39641400   39642400      1       1  150064       2.5731      0.00504
enh73136     4   40035200   40036200     10       3  150064        2.738    0.0030906
enh73204     4   40624000   40625000      3       1  150064       2.0578     0.019803
enh73267     4   42475000   42476000      5       2  150064       2.2622     0.011842
enh73293     4   47464100   47465100      3       2  150064       1.9229     0.027244
enh73297     4   48017000   48018000      1       1  150064       1.6585      0.04861
enh73305     4   48131400   48132400      6       2  150064        1.833     0.033398
enh73317     4   48644700   48645700      2       1  150064       1.8341     0.033319
enh73318     4   48655700   48656700      1       1  150064       1.7022      0.04436
enh73324     4   48703000   48704000      1       1  150064       2.2206      0.01319
enh73328     4   48777000   48778000      1       1  150064       2.1063      0.01759
enh73330     4   48783200   48784200      1       1  150064        2.482     0.006533
enh73398     4   54511300   54512300      4       2  150064       1.8045     0.035576
enh73399     4   54517500   54518500      5       2  150064       2.4526    0.0070911
enh73423     4   55063300   55064300      5       2  150064       2.9432    0.0016241
enh73424     4   55083200   55084200      1       1  150064       2.3698       0.0089
enh73425     4   55083800   55084800      1       1  150064       2.1427      0.01607
enh73437     4   55542400   55543400      7       2  150064       2.1166     0.017147
enh73440     4   55776400   55777400      3       1  150064       1.7302       0.0418
enh73442     4   55795200   55796200      1       1  150064       1.6903      0.04549
enh73458     4   56717900   56718900      3       2  150064       1.7581     0.039365
enh73482     4   57141400   57142400      1       1  150064       2.1236      0.01685
enh73483     4   57142400   57143400      4       2  150064       1.6523     0.049235
enh73501     4   57597900   57598900      2       1  150064        1.761     0.039122
enh73522     4   57964300   57965300      1       1  150064        1.673      0.04716
enh73523     4   57968000   57969000      1       1  150064       1.6622      0.04824
enh73530     4   58136200   58137200      6       2  150064       1.8825     0.029885
enh73537     4   60463500   60464500      6       2  150064       2.2712     0.011568
enh73538     4   61666200   61667200      4       2  150064         1.78     0.037541
enh73540     4   62382700   62383700      3       1  150064       1.9906     0.023265
enh73542     4   62406500   62407500      4       2  150064       2.2184     0.013265
enh73555     4   68564600   68565600      3       1  150064       2.7744    0.0027653
enh73556     4   68567600   68568600      4       2  150064       3.3077   0.00047037
enh73557     4   68579300   68580300      2       1  150064       3.2434   0.00059065
enh73606     4   70683400   70684400      2       1  150064       1.9914     0.023217
enh73609     4   70699900   70700900      2       1  150064       2.1229      0.01688
enh73610     4   70726000   70727000      1       1  150064       3.0855     0.001016
enh73659     4   72576800   72577800      3       2  150064       2.3534     0.009301
enh73661     4   72773400   72774400      8       2  150064       2.4183    0.0077964
enh73664     4   73432700   73433700      2       1  150064       2.8718    0.0020405
enh73674     4   74140300   74141300      1       1  150064       1.7348      0.04139
enh73675     4   74210700   74211700      1       1  150064       1.6591      0.04855
enh73680     4   74319900   74320900      1       1  150064       1.7762      0.03785
enh73689     4   74473200   74474200      1       1  150064       2.3471     0.009459
enh73711     4   75022000   75023000      1       1  150064       2.1452      0.01597
enh73731     4   75658200   75659200      1       1  150064       2.6311     0.004255
enh73732     4   75658800   75659800      1       1  150064       2.6631     0.003871
enh73733     4   75680600   75681600      4       2  150064       2.0556      0.01991
enh73747     4   76212500   76213500     10       1  150064       1.8056     0.035489
enh73768     4   76840900   76841900      1       1  150064       2.0895      0.01833
enh73773     4   76933000   76934000      3       2  150064       1.9994     0.022781
enh73780     4   77114500   77115500      3       2  150064       2.0124     0.022086
enh73785     4   77127300   77128300      4       2  150064        1.783     0.037295
enh73788     4   77144600   77145600      2       1  150064       1.9441     0.025944
enh73789     4   77156900   77157900      1       1  150064       1.8064      0.03543
enh73792     4   77199300   77200300      4       2  150064       2.3038     0.010617
enh73794     4   77204300   77205300      1       1  150064       2.0456       0.0204
enh73802     4   77309100   77310100      3       1  150064       2.1807     0.014604
enh73803     4   77331800   77332800      1       1  150064       2.2277      0.01295
enh73804     4   77351500   77352500      2       1  150064       2.4122    0.0079277
enh73811     4   77460800   77461800      4       2  150064       1.8469      0.03238
enh73815     4   77500100   77501100      3       2  150064       2.3775    0.0087164
enh73819     4   77517200   77518200      3       2  150064       1.9239     0.027186
enh73820     4   77528100   77529100      2       1  150064       1.8516     0.032039
enh73821     4   77531700   77532700      3       1  150064       2.2019     0.013836
enh73825     4   77580000   77581000      1       1  150064        1.732      0.04164
enh73830     4   77608300   77609300      2       1  150064       1.6707     0.047388
enh73835     4   77626900   77627900      4       1  150064       1.7233     0.042419
enh73884     4   78306500   78307500      3       1  150064       2.0352     0.020917
enh73892     4   78591100   78592100      3       2  150064       1.8414     0.032784
enh73913     4   79057200   79058200      3       1  150064       1.7651     0.038777
enh73916     4   79083400   79084400      4       2  150064       1.6643     0.048027
enh73917     4   79086800   79087800      3       2  150064       2.4334     0.007479
enh73918     4   79097200   79098200      1       1  150064       2.0529      0.02004
enh73924     4   79215000   79216000      2       1  150064       1.6965     0.044894
enh73949     4   79563800   79564800      2       1  150064       1.8125     0.034958
enh73954     4   79592900   79593900      2       1  150064       1.9845     0.023601
enh73962     4   79687000   79688000      1       1  150064       1.9781      0.02396
enh74017     4   82415100   82416100      2       1  150064       1.9319     0.026685
enh74019     4   82470900   82471900      1       1  150064       2.4929     0.006336
enh74031     4   82644700   82645700      3       1  150064        1.728     0.041991
enh74046     4   83189100   83190100      3       1  150064        2.799    0.0025631
enh74047     4   83192800   83193800      5       3  150064       2.2037     0.013771
enh74048     4   83203600   83204600      2       1  150064       1.9229     0.027246
enh74052     4   83284700   83285700      2       1  150064       2.0983     0.017941
enh74064     4   83626800   83627800      4       2  150064       1.8848      0.02973
enh74077     4   83754800   83755800      4       1  150064       1.7723     0.038172
enh74087     4   83840000   83841000      2       1  150064       2.1267     0.016723
enh74088     4   83910800   83911800      3       1  150064       2.2038      0.01377
enh74096     4   84071100   84072100      1       1  150064       1.7183      0.04287
enh74097     4   84074400   84075400      3       1  150064       1.9275     0.026959
enh74117     4   84292600   84293600      2       1  150064       2.2039     0.013767
enh74126     4   84469400   84470400      2       1  150064       2.1792     0.014659
enh74128     4   84494700   84495700      3       1  150064       1.8346     0.033283
enh74129     4   84502800   84503800      3       1  150064       2.7951     0.002594
enh74130     4   84523700   84524700      3       1  150064        2.917    0.0017669
enh74131     4   84526600   84527600      4       1  150064       2.6399    0.0041466
enh74132     4   84539400   84540400      3       1  150064       2.6331    0.0042304
enh74133     4   84546900   84547900      1       1  150064       1.9885      0.02338
enh74134     4   84548200   84549200      5       2  150064       2.5338    0.0056423
enh74135     4   84551200   84552200      1       1  150064       1.9612      0.02493
enh74137     4   84678200   84679200      2       1  150064        1.994     0.023076
enh74147     4   85581800   85582800      1       1  150064       1.9328      0.02663
enh74155     4   85964900   85965900      2       1  150064       1.8187     0.034477
enh74179     4   87824600   87825600      4       2  150064       1.8194     0.034427
enh74181     4   87839400   87840400      2       1  150064          2.3     0.010724
enh74187     4   87867700   87868700      2       1  150064       2.8693    0.0020568
enh74189     4   87891600   87892600      4       2  150064       2.7116    0.0033478
enh74192     4   87899200   87900200      1       1  150064         2.72     0.003264
enh74193     4   87915200   87916200      4       2  150064       2.4191    0.0077793
enh74197     4   87931800   87932800      4       2  150064       2.6129    0.0044888
enh74200     4   87939800   87940800      2       1  150064       2.1549     0.015586
enh74201     4   87946900   87947900      3       1  150064       2.5648    0.0051625
enh74202     4   87950500   87951500      3       2  150064       2.6331    0.0042302
enh74203     4   87952300   87953300      2       1  150064       1.9813     0.023781
enh74204     4   87954500   87955500      2       1  150064       2.0702     0.019215
enh74206     4   87959700   87960700      4       2  150064        2.444    0.0072626
enh74207     4   87963900   87964900      1       1  150064       2.6265     0.004313
enh74209     4   87975400   87976400      8       4  150064       2.7267     0.003199
enh74211     4   87978700   87979700      1       1  150064       2.2514      0.01218
enh74224     4   88042100   88043100      2       1  150064       1.8055     0.035501
enh74266     4   89031200   89032200      5       2  150064       2.2254     0.013029
enh74274     4   89152600   89153600      5       2  150064       1.9786     0.023933
enh74302     4   89781600   89782600      1       1  150064       1.7534      0.03977
enh74304     4   89810300   89811300      4       2  150064       1.8279     0.033781
enh74308     4   89854600   89855600      6       3  150064       2.0069     0.022381
enh74310     4   89884900   89885900      3       1  150064       1.7293      0.04188
enh74329     4   90196300   90197300      2       1  150064       1.6478     0.049697
enh74342     4   90629800   90630800      1       1  150064       2.8863     0.001949
enh74343     4   90674100   90675100      3       2  150064       1.9803     0.023833
enh74345     4   90915900   90916900      3       1  150064       2.9936    0.0013786
enh74346     4   91039600   91040600      5       2  150064       1.8084     0.035276
enh74349     4   91136500   91137500      4       1  150064       1.8329     0.033405
enh74355     4   93155200   93156200      1       1  150064       1.9703       0.0244
enh74357     4   93557400   93558400      4       2  150064       2.3207     0.010151
enh74360     4   94666400   94667400      1       1  150064        1.696      0.04494
enh74369     4   95291200   95292200      2       1  150064       1.8886     0.029472
enh74401     4   96460000   96461000      3       2  150064       1.7131     0.043346
enh74409     4   99416200   99417200      3       1  150064       2.0132     0.022045
enh74416     4   99468000   99469000      5       2  150064       2.3095     0.010457
enh74418     4   99489700   99490700      3       2  150064       1.8183      0.03451
enh74427     4   99698800   99699800      4       2  150064       1.7335     0.041505
enh74457     4  100304300  100305300      7       3  150064       1.7141     0.043251
enh74475     4  100815800  100816800      6       2  150064       1.7416     0.040791
enh74477     4  100865600  100866600      4       2  150064       2.5919    0.0047717
enh74479     4  101014000  101015000      5       2  150064       1.7922     0.036551
enh74480     4  101014500  101015500      2       1  150064        2.258     0.011974
enh74481     4  101711700  101712700      3       2  150064       2.0327     0.021039
enh74488     4  102023800  102024800      1       1  150064         2.09      0.01831
enh74492     4  102112500  102113500      3       1  150064       1.9254     0.027088
enh74498     4  102256400  102257400      1       1  150064       1.7044      0.04415
enh74502     4  102756000  102757000      2       1  150064       1.9178     0.027569
enh74504     4  103375700  103376700      4       2  150064        2.832    0.0023129
enh74516     4  103655500  103656500      1       1  150064        2.895     0.001896
enh74517     4  103678500  103679500      2       1  150064       2.3234     0.010078
enh74518     4  103680000  103681000      2       1  150064       3.0803    0.0010341
enh74519     4  103700900  103701900      6       1  150064       3.6556   0.00012828
enh74522     4  103743200  103744200      2       1  150064       3.1289   0.00087718
enh74523     4  103750500  103751500      2       1  150064       3.4804   0.00025034
enh74527     4  103932600  103933600      4       2  150064       2.5792     0.004952
enh74528     4  103939400  103940400      2       1  150064       3.5984   0.00016012
enh74539     4  105338100  105339100      1       1  150064       1.7447      0.04052
enh74541     4  105410500  105411500      3       2  150064       3.1083    0.0009407
enh74542     4  105413800  105414800      2       1  150064       2.8243    0.0023695
enh74543     4  105419200  105420200      5       2  150064       2.0466     0.020351
enh74546     4  105512900  105513900      2       1  150064       1.8278     0.033792
enh74547     4  105514200  105515200      6       2  150064       3.3044    0.0004759
enh74577     4  106631000  106632000      3       1  150064        1.696     0.044939
enh74592     4  107182000  107183000      2       1  150064       1.8748     0.030414
enh74614     4  108836000  108837000      2       1  150064       2.6874    0.0036008
enh74622     4  108926800  108927800      2       1  150064       2.7387    0.0030843
enh74650     4  110552300  110553300      1       1  150064       1.9644      0.02474
enh74660     4  110833400  110834400      1       1  150064       3.3573    0.0003935
enh74662     4  110893800  110894800      2       1  150064       2.4073    0.0080345
enh74679     4  111286100  111287100      2       1  150064       2.9335    0.0016757
enh74680     4  111292600  111293600      2       1  150064       1.9696      0.02444
enh74682     4  111321000  111322000     12       4  150064       1.8469      0.03238
enh74719     4  113601500  113602500      3       2  150064       1.9641     0.024758
enh74722     4  114030200  114031200      5       2  150064       2.9785    0.0014483
enh74724     4  114066200  114067200      3       1  150064       3.6497   0.00013125
enh74725     4  114067300  114068300      4       2  150064       1.6743     0.047036
enh74726     4  114069600  114070600      5       2  150064       3.1396   0.00084579
enh74737     4  114355200  114356200      4       2  150064       2.0667     0.019382
enh74738     4  114356900  114357900      3       2  150064       1.8809      0.02999
enh74755     4  114604700  114605700      2       1  150064       1.7094     0.043685
enh74758     4  114616600  114617600      2       1  150064       2.1916     0.014206
enh74794     4  115523700  115524700      4       2  150064       2.2259     0.013011
enh74795     4  115525800  115526800      1       1  150064       2.2517      0.01217
enh74797     4  115535700  115536700      1       1  150064       2.5674     0.005123
enh74799     4  115575100  115576100      2       1  150064       2.0422     0.020565
enh74802     4  116066300  116067300      2       1  150064        1.702     0.044375
enh74810     4  119511800  119512800      2       1  150064       1.7728     0.038132
enh74811     4  119604700  119605700      5       2  150064       1.8837     0.029803
enh74813     4  119677800  119678800      3       2  150064       2.5419    0.0055122
enh74834     4  119909600  119910600      3       2  150064        1.804     0.035612
enh74873     4  120974300  120975300      3       2  150064       1.7692     0.038428
enh74908     4  122720500  122721500      3       1  150064       2.0174     0.021828
enh74909     4  122723000  122724000      1       1  150064       2.0458      0.02039
enh74923     4  123845200  123846200      8       4  150064       2.2575     0.011988
enh74977     4  124777900  124778900      1       1  150064       1.6813      0.04635
enh75008     4  129162300  129163300      3       1  150064       2.0241     0.021479
enh75009     4  129204100  129205100      1       1  150064       1.8543      0.03185
enh75010     4  129205100  129206100      1       1  150064       1.7304      0.04178
enh75013     4  129236600  129237600      2       1  150064       2.9681    0.0014981
enh75015     4  129307400  129308400      5       3  150064       2.6322    0.0042423
enh75019     4  129389300  129390300      2       1  150064       1.8834     0.029823
enh75099     4  139326300  139327300      5       3  150064       2.3609    0.0091151
enh75113     4  139937800  139938800      3       1  150064       3.2198   0.00064145
enh75114     4  139939400  139940400      5       3  150064       2.0889      0.01836
enh75115     4  139951300  139952300      2       1  150064        2.766    0.0028376
enh75116     4  140002500  140003500      1       1  150064       2.6525     0.003995
enh75118     4  140065500  140066500      4       2  150064       2.3645    0.0090284
enh75121     4  140099800  140100800      4       2  150064       1.9009     0.028657
enh75122     4  140129100  140130100      2       1  150064       2.1132     0.017293
enh75123     4  140187800  140188800      2       1  150064       1.8131     0.034907
enh75133     4  140471000  140472000      2       1  150064       2.7525    0.0029567
enh75134     4  140472000  140473000      1       1  150064       2.9567     0.001555
enh75135     4  140473100  140474100      3       2  150064       2.2174     0.013298
enh75147     4  140603400  140604400      2       1  150064        2.045     0.020428
enh75161     4  140736300  140737300      4       2  150064       3.1507   0.00081431
enh75180     4  140959000  140960000      2       1  150064       1.7342     0.041446
enh75181     4  140960100  140961100      2       1  150064       1.7721     0.038188
enh75191     4  141015900  141016900      3       1  150064       1.8587     0.031533
enh75192     4  141019100  141020100      3       2  150064       2.0461     0.020375
enh75215     4  141263700  141264700      1       1  150064       1.9267      0.02701
enh75222     4  141444100  141445100      1       1  150064       1.7094      0.04369
enh75241     4  141682400  141683400      2       1  150064        2.481    0.0065515
enh75247     4  141814400  141815400      2       1  150064       1.9175     0.027587
enh75251     4  141855400  141856400      4       2  150064        2.293     0.010924
enh75252     4  141942300  141943300      2       1  150064       1.6736     0.047107
enh75253     4  142143000  142144000      2       1  150064       2.3606    0.0091234
enh75273     4  143477300  143478300      4       2  150064       1.9079     0.028202
enh75276     4  143822000  143823000      5       1  150064       2.7843    0.0026823
enh75277     4  143844600  143845600      2       1  150064       2.5259    0.0057696
enh75279     4  143849000  143850000      2       1  150064       2.4408    0.0073279
enh75280     4  143850100  143851100      2       1  150064       2.7967    0.0025816
enh75288     4  144202700  144203700      2       1  150064       2.8138     0.002448
enh75304     4  144281400  144282400      7       2  150064       2.1244      0.01682
enh75306     4  144296400  144297400      2       1  150064       1.7799     0.037544
enh75309     4  144303800  144304800      3       1  150064       2.6921    0.0035497
enh75310     4  144307700  144308700      3       1  150064        1.749     0.040144
enh75312     4  144317600  144318600      2       1  150064       1.7474     0.040286
enh75314     4  144326300  144327300      4       2  150064       2.4579     0.006988
enh75317     4  144479400  144480400      5       2  150064       2.8259    0.0023571
enh75336     4  146413800  146414800      1       1  150064       1.7686      0.03848
enh75378     4  148024200  148025200      5       2  150064       3.1704   0.00076123
enh75417     4  148975200  148976200      1       1  150064       2.3313     0.009868
enh75433     4  149214000  149215000      2       1  150064       2.6044    0.0046024
enh75435     4  149317900  149318900      1       1  150064       4.0893    2.163e-05
enh75436     4  149326300  149327300      2       1  150064       2.8891    0.0019319
enh75449     4  150363700  150364700      1       1  150064       2.6274     0.004302
enh75525     4  153036900  153037900      5       2  150064       1.8978     0.028864
enh75563     4  153879200  153880200      3       1  150064       1.8737     0.030489
enh75570     4  153920600  153921600      3       1  150064       2.0131      0.02205
enh75578     4  154055700  154056700      4       2  150064        1.682     0.046282
enh75596     4  154159000  154160000      6       2  150064       1.7968     0.036187
enh75612     4  154359800  154360800      2       1  150064       1.9025     0.028556
enh75654     4  155581100  155582100      2       1  150064        1.748     0.040236
enh75657     4  155609900  155610900      1       1  150064       1.6488      0.04959
enh75659     4  155957400  155958400      1       1  150064       2.4261     0.007632
enh75666     4  156512800  156513800      3       2  150064        1.896      0.02898
enh75667     4  156549900  156550900      8       2  150064       2.1013     0.017808
enh75684     4  156863600  156864600      1       1  150064       2.4386     0.007373
enh75695     4  158725000  158726000      1       1  150064       1.8679      0.03089
enh75730     4  159688700  159689700      1       1  150064       1.8692       0.0308
enh75731     4  159692100  159693100      1       1  150064       1.9175      0.02759
enh75734     4  159699500  159700500      3       1  150064        1.769     0.038449
enh75735     4  159702800  159703800      1       1  150064       1.9214      0.02734
enh75737     4  159705000  159706000      4       1  150064       2.0487     0.020243
enh75738     4  159707500  159708500      3       1  150064       1.9704     0.024398
enh75742     4  159725900  159726900      2       1  150064       2.2201     0.013207
enh75745     4  159740600  159741600      1       1  150064       2.1507      0.01575
enh75747     4  159744700  159745700      1       1  150064       2.1459      0.01594
enh75749     4  159758400  159759400      3       2  150064        1.659     0.048557
enh75773     4  160472200  160473200      5       2  150064       2.7116    0.0033478
enh75795     4  165710500  165711500      7       2  150064        1.981     0.023798
enh75812     4  166381300  166382300      5       2  150064       2.3739    0.0088004
enh75824     4  169240400  169241400      2       1  150064       1.7671     0.038602
enh75867     4  169989100  169990100      8       3  150064       2.1235     0.016857
enh75868     4  169991100  169992100      4       2  150064       1.6782     0.046656
enh75871     4  170020600  170021600      2       1  150064       2.7468    0.0030094
enh75872     4  170036000  170037000      1       1  150064       2.2591      0.01194
enh75873     4  170070100  170071100      1       1  150064        2.344     0.009538
enh75874     4  170078700  170079700      2       1  150064       1.9234     0.027217
enh75884     4  170142000  170143000      1       1  150064       2.1323      0.01649
enh75890     4  170162300  170163300      4       2  150064       1.7415     0.040796
enh75898     4  170235900  170236900      3       1  150064       4.4052   5.2854e-06
enh75899     4  170284300  170285300      3       1  150064       2.9053    0.0018345
enh75901     4  170406700  170407700      3       1  150064       1.9236     0.027205
enh75902     4  170531900  170532900      4       2  150064       3.3157   0.00045711
enh75904     4  170537700  170538700      3       2  150064       3.3885   0.00035137
enh75905     4  170539800  170540800      2       1  150064       3.2756   0.00052721
enh75906     4  170543600  170544600      2       1  150064        3.486   0.00024516
enh75907     4  170570700  170571700      3       2  150064       2.3768    0.0087315
enh75908     4  170577500  170578500      6       4  150064       1.6655     0.047908
enh75909     4  170578100  170579100      6       4  150064       4.2629    1.009e-05
enh75912     4  170584800  170585800      4       2  150064       4.0911   2.1465e-05
enh75913     4  170586300  170587300      2       1  150064       4.0337   2.7458e-05
enh75947     4  174185400  174186400      4       2  150064       1.7445     0.040533
enh75974     4  175590400  175591400      5       3  150064       1.7636     0.038897
enh76013     4  182741800  182742800      2       1  150064       2.7118    0.0033462
enh76018     4  183497700  183498700      8       3  150064       1.9565     0.025206
enh76020     4  183514400  183515400      1       1  150064       2.1086      0.01749
enh76034     4  184039700  184040700      5       1  150064       2.3375    0.0097066
enh76045     4  184183100  184184100      2       1  150064       1.7548     0.039651
enh76066     4  184492200  184493200      8       2  150064       2.2386      0.01259
enh76092     4  184985600  184986600      3       2  150064       1.6987     0.044689
enh76101     4  185185000  185186000      6       2  150064       2.8168    0.0024251
enh76102     4  185186500  185187500      2       1  150064       2.2319     0.012811
enh76109     4  185234800  185235800      1       1  150064       1.9182      0.02754
enh76115     4  185276000  185277000      4       2  150064       1.7955     0.036283
enh76116     4  185285300  185286300      5       2  150064       2.3427    0.0095727
enh76121     4  185313700  185314700      4       2  150064       2.2487     0.012265
enh76137     4  185391300  185392300      5       2  150064        2.104     0.017689
enh76156     4  185566200  185567200      2       1  150064       1.8073     0.035355
enh76160     4  185668000  185669000      3       1  150064       1.9627     0.024843
enh76227     4  186988800  186989800      3       2  150064       2.5305    0.0056955
enh76230     4  187053400  187054400      4       2  150064       1.8017     0.035799
enh76233     4  187088000  187089000      2       1  150064       1.9798     0.023861
enh76254     4  187623600  187624600      2       1  150064       2.2543     0.012087
enh76260     4  187670500  187671500      5       2  150064       1.8896     0.029408
enh76270     4  187766200  187767200      8       3  150064       1.9588     0.025071
enh76273     4  187856500  187857500      4       2  150064       2.0212     0.021631
enh76277     4  187992500  187993500      8       3  150064       3.6337   0.00013967
enh76280     4  188105300  188106300      1       1  150064       2.0116      0.02213
enh76290     4  189909800  189910800      3       2  150064       2.1516     0.015715
enh76344     5    1097200    1098200      8       4  150064       2.0965     0.018021
enh76345     5    1100000    1101000      4       2  150064        1.893     0.029178
enh76346     5    1102700    1103700      6       2  150064       1.9927     0.023147
enh76356     5    1185200    1186200      6       3  150064       1.6947     0.045068
enh76357     5    1199300    1200300      2       1  150064       1.8679     0.030891
enh76358     5    1207800    1208800      3       1  150064       1.6547     0.048993
enh76375     5    1516200    1517200      2       1  150064       2.0063     0.022411
enh76388     5    4905700    4906700      5       2  150064       2.5404    0.0055358
enh76394     5    5419000    5420000      7       2  150064       2.7739    0.0027693
enh76395     5    5420600    5421600      7       2  150064       2.9492     0.001593
enh76397     5    5429300    5430300      1       1  150064        3.608    0.0001543
enh76398     5    5454100    5455100      1       1  150064       3.0882     0.001007
enh76399     5    5492200    5493200      1       1  150064       3.6504    0.0001309
enh76400     5    5572600    5573600      3       2  150064       2.6081    0.0045528
enh76402     5    6162000    6163000      3       2  150064       2.1455     0.015955
enh76409     5    6634800    6635800      5       2  150064       2.0923     0.018206
enh76411     5    6704400    6705400      4       2  150064       2.4971    0.0062599
enh76414     5    6720900    6721900      5       2  150064       2.9718    0.0014803
enh76415     5    6723200    6724200     10       4  150064        1.864     0.031161
enh76417     5    6728100    6729100      7       3  150064       2.4787    0.0065922
enh76418     5    6729700    6730700      5       3  150064       2.4523    0.0070977
enh76419     5    6731400    6732400     10       4  150064       3.1622   0.00078286
enh76421     5    6766100    6767100      4       2  150064        1.781     0.037453
enh76426     5    7209200    7210200      2       1  150064       2.3749     0.008778
enh76427     5    7271600    7272600      6       3  150064       2.0738     0.019048
enh76430     5    7815800    7816800      2       1  150064       2.4416    0.0073109
enh76488     5   10632100   10633100     14       2  150064       2.1625     0.015289
enh76489     5   10663600   10664600      3       1  150064       1.6639     0.048065
enh76513     5   13589600   13590600      5       2  150064        1.877     0.030256
enh76541     5   14209200   14210200      2       1  150064        2.095     0.018087
enh76564     5   14326100   14327100      4       2  150064       1.7999     0.035936
enh76582     5   14463900   14464900      3       2  150064       1.7929     0.036494
enh76600     5   14672200   14673200      1       1  150064       2.0484      0.02026
enh76602     5   14676100   14677100      1       1  150064       1.8928      0.02919
enh76633     5   15914500   15915500      1       1  150064       1.9523      0.02545
enh76638     5   16483300   16484300      3       2  150064       1.8026     0.035724
enh76645     5   16539000   16540000      2       1  150064       2.5106    0.0060262
enh76650     5   16573400   16574400      1       1  150064       1.7198      0.04273
enh76656     5   16720800   16721800      2       1  150064       2.2437     0.012426
enh76678     5   16884100   16885100      7       3  150064       1.7231     0.042436
enh76752     5   32276400   32277400      3       2  150064       1.7105     0.043588
enh76759     5   32330700   32331700      4       2  150064       1.7726     0.038149
enh76785     5   33320000   33321000      5       2  150064       2.3209     0.010147
enh76814     5   34522000   34523000      8       2  150064       1.8003     0.035905
enh76854     5   35050600   35051600      1       1  150064       1.7032      0.04427
enh76861     5   35172500   35173500      3       2  150064       1.9493     0.025629
enh76862     5   35182700   35183700      3       1  150064       1.9108     0.028015
enh76878     5   35479500   35480500      1       1  150064       2.0371      0.02082
enh76903     5   36418600   36419600      3       2  150064       1.8451      0.03251
enh76937     5   37371600   37372600      1       1  150064       1.7507         0.04
enh76942     5   37662200   37663200      2       1  150064       1.8879     0.029517
enh76973     5   38745900   38746900      5       2  150064       2.4864    0.0064516
enh76978     5   38808900   38809900      1       1  150064       2.0195      0.02172
enh76981     5   39015300   39016300      2       1  150064         2.25     0.012223
enh76982     5   39062600   39063600      3       1  150064       2.5214    0.0058437
enh76983     5   39072200   39073200      2       1  150064         2.18     0.014628
enh76994     5   39396900   39397900      4       2  150064       2.0437     0.020493
enh76999     5   39420400   39421400      1       1  150064       1.9815      0.02377
enh77001     5   39432600   39433600      3       1  150064       2.3613    0.0091061
enh77002     5   39434700   39435700      3       1  150064       2.7203    0.0032612
enh77006     5   39450800   39451800      3       2  150064       2.0803     0.018749
enh77069     5   41449700   41450700      4       2  150064       1.6987     0.044688
enh77105     5   43120000   43121000      2       1  150064       1.7263     0.042146
enh77111     5   43356800   43357800      3       2  150064       1.6713     0.047334
enh77126     5   44810700   44811700      2       1  150064       3.2993   0.00048464
enh77127     5   45094500   45095500      2       1  150064       2.3704    0.0088838
enh77129     5   49694000   49695000      3       2  150064       4.6166   1.9501e-06
enh77130     5   49703300   49704300      3       1  150064       4.3508   6.7823e-06
enh77131     5   49716000   49717000      2       1  150064       3.8362   6.2486e-05
enh77132     5   49735000   49736000      2       1  150064       4.0829    2.224e-05
enh77133     5   49737400   49738400      1       1  150064       3.7711    8.126e-05
enh77135     5   49989400   49990400      2       1  150064       1.7333     0.041523
enh77141     5   50279900   50280900      5       2  150064        1.933     0.026615
enh77172     5   52414600   52415600      5       3  150064        1.878     0.030188
enh77177     5   52898600   52899600      2       1  150064       2.1356     0.016358
enh77189     5   53573900   53574900      5       2  150064         2.37    0.0088947
enh77191     5   53580400   53581400      1       1  150064       2.1008      0.01783
enh77193     5   53597400   53598400      2       1  150064       2.6232    0.0043557
enh77194     5   53603800   53604800      1       1  150064       2.0056      0.02245
enh77195     5   53607500   53608500      2       1  150064        1.647     0.049777
enh77215     5   53897600   53898600      4       2  150064       2.3674    0.0089562
enh77218     5   53939400   53940400      3       1  150064       1.8124     0.034962
enh77219     5   53941900   53942900      5       2  150064       1.9622     0.024872
enh77228     5   54040100   54041100      3       2  150064       1.8775     0.030225
enh77236     5   54140500   54141500      6       2  150064       2.5919    0.0047731
enh77272     5   55209100   55210100      4       2  150064        2.376    0.0087498
enh77275     5   55218600   55219600      4       2  150064       3.0143     0.001288
enh77276     5   55219200   55220200      5       3  150064       2.6588    0.0039205
enh77310     5   55459900   55460900      3       1  150064       1.6582     0.048637
enh77380     5   56328300   56329300      3       2  150064       1.7064     0.043966
enh77391     5   56594800   56595800      7       4  150064       2.5164    0.0059281
enh77399     5   56797200   56798200      3       2  150064       1.9657     0.024666
enh77409     5   57569400   57570400      2       1  150064        3.589   0.00016596
enh77410     5   57749700   57750700      4       2  150064       3.2348   0.00060872
enh77421     5   58218100   58219100      2       1  150064       1.8599     0.031452
enh77422     5   58316400   58317400      2       1  150064        2.658    0.0039304
enh77423     5   58330200   58331200      2       1  150064       2.2708     0.011579
enh77424     5   58331300   58332300      4       2  150064        2.001     0.022694
enh77428     5   58392900   58393900      1       1  150064       1.7009      0.04448
enh77433     5   58439600   58440600      2       1  150064       1.6888     0.045633
enh77449     5   58591900   58592900      4       2  150064       1.7639     0.038871
enh77466     5   58817900   58818900      3       1  150064        2.106     0.017602
enh77467     5   58820900   58821900      1       1  150064       2.0621       0.0196
enh77469     5   58849500   58850500      2       1  150064       1.7314     0.041692
enh77470     5   58858400   58859400      2       1  150064       2.6337    0.0042232
enh77476     5   58886800   58887800      2       1  150064       1.8385     0.032995
enh77478     5   58920600   58921600      3       2  150064        2.656    0.0039542
enh77479     5   58944600   58945600      3       2  150064       2.6196    0.0044022
enh77482     5   59005100   59006100      3       2  150064       1.7158     0.043099
enh77490     5   59966800   59967800      4       2  150064       2.1459     0.015942
enh77494     5   59983700   59984700      2       1  150064       2.3726    0.0088313
enh77498     5   60097500   60098500      1       1  150064       4.6324    1.807e-06
enh77501     5   60272200   60273200      4       1  150064       3.3562   0.00039514
enh77502     5   60273800   60274800      2       1  150064       2.0932     0.018166
enh77504     5   60347400   60348400      3       2  150064        2.199     0.013938
enh77506     5   60418600   60419600      3       1  150064       2.4427    0.0072894
enh77509     5   60541200   60542200      1       1  150064       2.8933     0.001906
enh77510     5   60559400   60560400      3       2  150064       2.7323    0.0031451
enh77511     5   60570700   60571700      4       2  150064       4.0373   2.7033e-05
enh77512     5   60572800   60573800      4       2  150064       3.9699   3.5957e-05
enh77513     5   60575900   60576900      4       1  150064       3.9375   4.1163e-05
enh77515     5   60597400   60598400      1       1  150064       1.6491      0.04956
enh77516     5   60600200   60601200      3       1  150064        4.054   2.5171e-05
enh77517     5   60602200   60603200      2       1  150064       3.0155    0.0012827
enh77519     5   60614500   60615500      3       2  150064       5.7393   4.7535e-09
enh77520     5   60617300   60618300      4       2  150064       4.1239   1.8624e-05
enh77521     5   60624400   60625400      1       1  150064       6.6855    1.151e-11
enh77525     5   60666200   60667200      4       2  150064       4.0763   2.2875e-05
enh77529     5   60703400   60704400      1       1  150064       2.5525     0.005347
enh77530     5   60705200   60706200      3       2  150064       2.8612    0.0021103
enh77531     5   60711800   60712800      1       1  150064       5.0953    1.741e-07
enh77533     5   60727800   60728800      2       1  150064       5.8212   2.9217e-09
enh77535     5   60750800   60751800      3       1  150064       5.7432   4.6457e-09
enh77545     5   60922400   60923400      2       1  150064       1.8152     0.034744
enh77550     5   60963500   60964500      4       2  150064       1.6535     0.049118
enh77551     5   60969400   60970400      1       1  150064       1.8512      0.03207
enh77568     5   61606000   61607000      3       2  150064       2.1313     0.016532
enh77569     5   61607300   61608300      5       3  150064       1.7001     0.044555
enh77571     5   61697800   61698800      3       2  150064        1.959     0.025058
enh77572     5   61709400   61710400      2       1  150064       1.9192     0.027478
enh77577     5   62348600   62349600      4       1  150064       2.2534     0.012116
enh77588     5   64322700   64323700      1       1  150064       2.7858      0.00267
enh77589     5   64330200   64331200      4       1  150064       2.6771    0.0037133
enh77601     5   64779100   64780100      4       2  150064       1.9537     0.025369
enh77603     5   64860000   64861000      3       2  150064       2.0854     0.018515
enh77646     5   66388100   66389100      5       2  150064       2.0822     0.018662
enh77647     5   66390700   66391700      1       1  150064       2.8054     0.002513
enh77650     5   66442200   66443200      1       1  150064       3.0258      0.00124
enh77685     5   67205900   67206900      5       2  150064       2.1018     0.017784
enh77696     5   67475600   67476600      5       3  150064       1.7934     0.036452
enh77700     5   67509500   67510500      3       2  150064       1.9903      0.02328
enh77701     5   67515600   67516600      3       2  150064       1.7567     0.039487
enh77724     5   67626900   67627900      2       1  150064       1.9025     0.028553
enh77732     5   67773900   67774900      3       2  150064       1.7132     0.043339
enh77779     5   70752800   70753800      1       1  150064       2.2458      0.01236
enh77792     5   71234800   71235800      1       1  150064       1.6544      0.04902
enh77802     5   71578400   71579400      4       1  150064       1.9137     0.027828
enh77803     5   71602400   71603400      1       1  150064        2.217      0.01331
enh77816     5   71853400   71854400      1       1  150064       2.2165      0.01333
enh77835     5   72433300   72434300      3       1  150064       2.2678     0.011669
enh77836     5   72434600   72435600      6       1  150064       2.0439     0.020484
enh77837     5   72446400   72447400     11       2  150064       1.8391      0.03295
enh77853     5   72913300   72914300      4       2  150064       2.1238     0.016843
enh77865     5   73081900   73082900      4       2  150064       1.8445     0.032554
enh77953     5   74572900   74573900      1       1  150064       1.8322      0.03346
enh77958     5   74768800   74769800      4       2  150064       2.6602    0.0039042
enh77962     5   74854600   74855600      1       1  150064        2.215      0.01338
enh77972     5   74965300   74966300      2       1  150064        2.081     0.018715
enh77973     5   74973400   74974400      5       1  150064       3.1525   0.00080929
enh78003     5   75953200   75954200      7       3  150064       2.0621       0.0196
enh78038     5   77069300   77070300      3       1  150064       1.9461      0.02582
enh78040     5   77290400   77291400      3       2  150064       2.8835    0.0019664
enh78041     5   77583400   77584400      9       2  150064        4.486   3.6292e-06
enh78042     5   77588700   77589700      4       2  150064       3.6686   0.00012193
enh78043     5   77654500   77655500      2       1  150064       1.9902     0.023287
enh78044     5   77657700   77658700      3       2  150064       1.6667     0.047784
enh78046     5   77792200   77793200      2       1  150064       1.9786     0.023933
enh78048     5   77795800   77796800      6       3  150064       2.0478     0.020291
enh78049     5   77796800   77797800      4       2  150064       2.2196     0.013222
enh78056     5   77817200   77818200      1       1  150064        2.755     0.002935
enh78073     5   77900400   77901400      3       2  150064       1.7102      0.04361
enh78076     5   77919700   77920700      2       1  150064       2.0579       0.0198
enh78119     5   78326900   78327900      3       1  150064        1.897     0.028911
enh78121     5   78402700   78403700      4       1  150064       2.5683    0.0051094
enh78150     5   79500700   79501700      4       2  150064       2.0721      0.01913
enh78151     5   79507900   79508900      6       3  150064       1.8593     0.031492
enh78153     5   79512800   79513800      2       1  150064       1.8464     0.032419
enh78155     5   79516000   79517000      5       3  150064        1.785     0.037133
enh78193     5   81073800   81074800      4       2  150064       2.2007     0.013878
enh78194     5   81075300   81076300      2       1  150064       1.8606     0.031401
enh78200     5   81152800   81153800      2       1  150064       3.1561   0.00079939
enh78206     5   81572200   81573200      1       1  150064       2.5124     0.005996
enh78245     5   85699200   85700200      4       2  150064       1.9666     0.024616
enh78246     5   85748000   85749000      1       1  150064       1.7046      0.04413
enh78247     5   85754300   85755300     10       3  150064       1.7604     0.039172
enh78249     5   85765200   85766200      3       2  150064       2.0238     0.021497
enh78260     5   87426200   87427200      5       3  150064       2.6768     0.003716
enh78263     5   87562600   87563600      1       1  150064       3.0352     0.001202
enh78264     5   87566000   87567000      1       1  150064       2.5414      0.00552
enh78265     5   87571200   87572200      1       1  150064       2.7161     0.003303
enh78268     5   88044600   88045600      1       1  150064        2.523     0.005818
enh78271     5   88124900   88125900      1       1  150064       2.3685      0.00893
enh78274     5   88237500   88238500      3       1  150064       2.5526    0.0053455
enh78275     5   88238500   88239500      2       1  150064       2.4301    0.0075464
enh78281     5   88716500   88717500      1       1  150064       4.7905    8.319e-07
enh78285     5   89768000   89769000      1       1  150064       1.8942       0.0291
enh78292     5   90235800   90236800      5       3  150064       4.0617   2.4359e-05
enh78293     5   90236200   90237200      6       3  150064       3.9292   4.2611e-05
enh78294     5   90244800   90245800      2       1  150064       1.8953      0.02903
enh78295     5   90263400   90264400      6       2  150064       2.5983    0.0046839
enh78296     5   90278000   90279000      1       1  150064       4.5689    2.452e-06
enh78297     5   90320400   90321400      2       1  150064       1.6457     0.049916
enh78301     5   90388700   90389700      2       1  150064       2.0002     0.022741
enh78302     5   90410000   90411000      3       1  150064       2.5203    0.0058632
enh78303     5   90415600   90416600      2       1  150064       2.3015     0.010682
enh78304     5   90422300   90423300      1       1  150064       2.1306      0.01656
enh78305     5   90458100   90459100      4       2  150064       2.3577    0.0091942
enh78307     5   90485900   90486900      2       1  150064       2.9127    0.0017915
enh78308     5   90490200   90491200      4       1  150064       1.9644     0.024741
enh78338     5   93581100   93582100      1       1  150064       1.9407      0.02615
enh78342     5   93952100   93953100      2       1  150064       2.6652    0.0038477
enh78343     5   93955200   93956200      3       2  150064       2.6984    0.0034842
enh78384     5   95198800   95199800      1       1  150064       2.4713     0.006732
enh78388     5   95238200   95239200      2       1  150064        2.199     0.013939
enh78389     5   95247200   95248200      3       1  150064       1.7239     0.042365
enh78400     5   95336700   95337700      1       1  150064       1.9079       0.0282
enh78401     5   95351400   95352400      2       1  150064       2.5354     0.005616
enh78404     5   95379000   95380000      1       1  150064       1.6687      0.04759
enh78407     5   95403400   95404400      3       1  150064       1.8395      0.03292
enh78413     5   95492800   95493800      1       1  150064       1.8842      0.02977
enh78415     5   95532400   95533400      3       1  150064       3.0855     0.001016
enh78416     5   95534800   95535800      2       1  150064       2.8843    0.0019615
enh78420     5   95633600   95634600      2       1  150064       3.5671   0.00018048
enh78425     5   95917800   95918800      2       1  150064       1.7824     0.037343
enh78429     5   95984400   95985400      3       2  150064       1.7315     0.041678
enh78430     5   95992100   95993100      2       1  150064       2.2349      0.01271
enh78432     5   95999900   96000900      3       2  150064       1.9628     0.024836
enh78433     5   96001800   96002800      2       1  150064        2.213     0.013449
enh78434     5   96002700   96003700      4       2  150064       2.0209     0.021645
enh78435     5   96003700   96004700      5       3  150064       2.0453      0.02041
enh78436     5   96005800   96006800      2       1  150064       2.4606    0.0069346
enh78451     5   96083200   96084200      3       2  150064       2.4065    0.0080535
enh78466     5   96211000   96212000      8       4  150064       1.8176     0.034565
enh78471     5   96273100   96274100      4       1  150064       2.5183    0.0058969
enh78472     5   96274000   96275000      2       1  150064       2.6753    0.0037333
enh78473     5   96297400   96298400      1       1  150064       2.6248     0.004335
enh78486     5   96883500   96884500      4       2  150064       1.8758     0.030339
enh78487     5   97444800   97445800      1       1  150064       2.3256      0.01002
enh78492     5   97853500   97854500      1       1  150064       2.0652      0.01945
enh78509     5   98356200   98357200      2       1  150064       1.8156     0.034718
enh78510     5   98361300   98362300      4       2  150064       1.6709     0.047375
enh78517     5  101284900  101285900      4       2  150064       1.6756      0.04691
enh78518     5  101330600  101331600      4       2  150064       1.9389     0.026256
enh78523     5  101488600  101489600      1       1  150064       1.7143      0.04324
enh78526     5  101632400  101633400      4       2  150064        2.863    0.0020982
enh78552     5  102846800  102847800      2       1  150064       2.2577     0.011982
enh78558     5  102904700  102905700      3       1  150064       2.2892     0.011034
enh78564     5  106724000  106725000      3       1  150064       2.3799    0.0086579
enh78569     5  106855300  106856300      2       1  150064       2.7102     0.003362
enh78570     5  106878100  106879100      2       1  150064       3.1787    0.0007396
enh78575     5  107003500  107004500      1       1  150064        1.883      0.02985
enh78576     5  107101400  107102400      4       2  150064       2.7785    0.0027303
enh78579     5  107144100  107145100      2       1  150064       1.8118     0.035006
enh78594     5  108723600  108724600      3       1  150064       2.1118      0.01735
enh78595     5  108742300  108743300      4       2  150064       3.4588   0.00027134
enh78596     5  108747000  108748000      7       3  150064       2.7297    0.0031699
enh78597     5  108748500  108749500      2       1  150064       2.2662      0.01172
enh78598     5  108791000  108792000      4       2  150064       2.7231    0.0032333
enh78600     5  108820300  108821300      3       2  150064        3.241   0.00059564
enh78601     5  108932800  108933800      2       1  150064       1.7704     0.038331
enh78603     5  108992600  108993600      4       2  150064       4.3304   7.4427e-06
enh78604     5  109028500  109029500      1       1  150064       2.3268     0.009989
enh78606     5  109031800  109032800      3       2  150064       2.0136     0.022028
enh78607     5  109039400  109040400      4       2  150064        4.598   2.1327e-06
enh78608     5  109040700  109041700      4       2  150064        1.896     0.028977
enh78609     5  109043600  109044600      6       3  150064       3.2395   0.00059861
enh78610     5  109075400  109076400      3       2  150064       4.0192   2.9202e-05
enh78611     5  109078700  109079700      7       3  150064       2.5345    0.0056299
enh78612     5  109094800  109095800      6       3  150064       4.6175   1.9423e-06
enh78613     5  109139400  109140400      6       2  150064       2.4436      0.00727
enh78614     5  109188600  109189600      3       2  150064       2.9146    0.0017807
enh78615     5  109193000  109194000      2       1  150064       4.6616   1.5684e-06
enh78616     5  109236600  109237600      3       1  150064       1.8873     0.029559
enh78636     5  111016600  111017600      7       2  150064       1.8769     0.030267
enh78637     5  111024600  111025600      2       1  150064       2.0522     0.020074
enh78638     5  111071000  111072000      3       1  150064       2.1681     0.015075
enh78663     5  112042200  112043200      3       2  150064       2.0532     0.020025
enh78676     5  112314000  112315000      3       1  150064         2.09     0.018307
enh78693     5  113142600  113143600      1       1  150064       2.1149      0.01722
enh78695     5  114525600  114526600      4       2  150064        1.787     0.036966
enh78698     5  114577700  114578700      1       1  150064       1.8093       0.0352
enh78701     5  114673400  114674400      2       1  150064       2.6161    0.0044464
enh78702     5  114678200  114679200      5       3  150064       2.3456    0.0094988
enh78709     5  114759100  114760100      7       2  150064       1.6797     0.046512
enh78712     5  114795700  114796700      5       2  150064       2.1253      0.01678
enh78726     5  115184200  115185200      1       1  150064       2.3328      0.00983
enh78730     5  115425100  115426100      6       3  150064       2.1403     0.016164
enh78733     5  115706800  115707800      3       1  150064       1.7899     0.036732
enh78757     5  115878300  115879300      2       1  150064       2.5223    0.0058293
enh78758     5  115880500  115881500      7       3  150064       1.9251     0.027108
enh78808     5  118678200  118679200      3       1  150064       2.5857    0.0048597
enh78812     5  118693100  118694100      2       1  150064       2.4076    0.0080294
enh78813     5  118694200  118695200      2       1  150064       1.6976      0.04479
enh78816     5  118735100  118736100      1       1  150064       2.2649      0.01176
enh78848     5  121815300  121816300      1       1  150064       2.0341      0.02097
enh78850     5  121828900  121829900      3       1  150064        2.566    0.0051435
enh78864     5  122764400  122765400      4       2  150064       1.9459     0.025836
enh78891     5  123707000  123708000      3       1  150064       2.0493     0.020217
enh78898     5  123934800  123935800      4       2  150064       1.9146     0.027773
enh78899     5  123940900  123941900      4       2  150064       2.7943    0.0026007
enh78911     5  123998100  123999100      3       2  150064       1.8592     0.031501
enh78969     5  124884800  124885800      2       1  150064       1.9556     0.025253
enh78972     5  125004000  125005000      3       1  150064       2.2142     0.013409
enh78976     5  125337700  125338700      6       2  150064       3.2834   0.00051284
enh78988     5  125750400  125751400      3       1  150064       2.0887     0.018369
enh78989     5  125758000  125759000      3       2  150064       1.7156     0.043121
enh78996     5  125806300  125807300      2       1  150064        2.141     0.016136
enh79000     5  125874300  125875300      5       1  150064        2.908    0.0018185
enh79001     5  125879200  125880200      5       1  150064        2.999    0.0013544
enh79010     5  126183500  126184500      2       1  150064       2.4293    0.0075644
enh79012     5  126192700  126193700      3       1  150064       1.9836     0.023648
enh79013     5  126204300  126205300      6       3  150064       3.4166   0.00031705
enh79017     5  126307400  126308400      1       1  150064       3.8866    5.083e-05
enh79031     5  126435600  126436600      5       2  150064       3.3232   0.00044495
enh79032     5  126437300  126438300      6       3  150064       3.2961   0.00049013
enh79035     5  126782000  126783000      6       2  150064       1.6707     0.047388
enh79040     5  127089700  127090700      2       1  150064       2.1448     0.015986
enh79042     5  127149400  127150400      3       2  150064       3.0831    0.0010242
enh79045     5  127187700  127188700      5       1  150064       3.7871   7.6217e-05
enh79046     5  127191700  127192700      1       1  150064       3.9135    4.548e-05
enh79047     5  127193700  127194700      1       1  150064        3.928    4.283e-05
enh79050     5  127202600  127203600      2       1  150064       3.3989    0.0003383
enh79052     5  127211300  127212300      3       1  150064       3.9318   4.2164e-05
enh79053     5  127221000  127222000      2       1  150064        3.941    4.057e-05
enh79054     5  127228400  127229400      1       1  150064       3.7947    7.391e-05
enh79063     5  127416100  127417100      3       1  150064       2.4815    0.0065408
enh79069     5  127584200  127585200      1       1  150064       2.6954     0.003515
enh79071     5  127600000  127601000      2       1  150064       2.6019     0.004636
enh79072     5  127791200  127792200      3       2  150064       1.9955     0.022996
enh79095     5  130592700  130593700      1       1  150064       1.8493      0.03221
enh79096     5  130598000  130599000      1       1  150064       1.6604      0.04842
enh79102     5  130621500  130622500      1       1  150064       1.6723      0.04723
enh79103     5  130648400  130649400      4       1  150064       1.8391     0.032953
enh79109     5  130871600  130872600      2       1  150064       1.7383     0.041081
enh79111     5  130945800  130946800      1       1  150064       1.7649      0.03879
enh79163     5  131752400  131753400      1       1  150064        1.679      0.04658
enh79170     5  131767600  131768600      1       1  150064       2.0335        0.021
enh79175     5  131793600  131794600      4       2  150064       2.4699    0.0067573
enh79178     5  131802900  131803900      4       2  150064       1.6942     0.045112
enh79323     5  133926500  133927500      4       2  150064       1.7533     0.039779
enh79365     5  134574900  134575900      6       3  150064       1.9219     0.027309
enh79397     5  134931800  134932800      4       1  150064        1.762     0.039038
enh79400     5  134978600  134979600      5       2  150064       2.0127     0.022073
enh79405     5  135029200  135030200      8       4  150064       2.4774    0.0066168
enh79406     5  135031000  135032000      3       2  150064       2.4238    0.0076789
enh79407     5  135050900  135051900      2       1  150064       1.7549     0.039634
enh79408     5  135054800  135055800      2       1  150064       1.8878     0.029524
enh79411     5  135204900  135205900      6       2  150064       2.1652     0.015185
enh79427     5  135372500  135373500      1       1  150064       2.2179      0.01328
enh79450     5  136599100  136600100      1       1  150064       1.8451      0.03251
enh79451     5  136604900  136605900      7       2  150064       2.5144    0.0059618
enh79452     5  136607600  136608600      5       2  150064       1.7479     0.040239
enh79460     5  137069500  137070500      1       1  150064       2.3083      0.01049
enh79465     5  137140200  137141200      2       1  150064       3.0831    0.0010244
enh79466     5  137223600  137224600      2       1  150064       2.6324    0.0042394
enh79469     5  137365700  137366700      1       1  150064       1.7893      0.03678
enh79470     5  137369300  137370300      1       1  150064       1.7626      0.03898
enh79472     5  137390200  137391200      4       1  150064        2.571    0.0050696
enh79480     5  137672100  137673100      5       3  150064       2.9152    0.0017774
enh79481     5  137675800  137676800      3       1  150064       3.2208   0.00063924
enh79483     5  137705000  137706000      4       2  150064       2.4794    0.0065804
enh79487     5  137785300  137786300      1       1  150064       3.4458    0.0002847
enh79489     5  137798400  137799400      6       2  150064       3.7326    9.477e-05
enh79491     5  137828900  137829900      2       1  150064         3.06    0.0011065
enh79493     5  137876000  137877000      2       1  150064        4.384   5.8268e-06
enh79494     5  137880700  137881700      2       1  150064       4.4219    4.891e-06
enh79495     5  137902000  137903000      2       1  150064       4.5947   2.1664e-06
enh79496     5  137909000  137910000      2       1  150064        2.418    0.0078021
enh79497     5  137936800  137937800      6       3  150064       4.9123   4.5007e-07
enh79498     5  137938700  137939700      2       1  150064       5.0774   1.9129e-07
enh79499     5  137940900  137941900      2       1  150064       2.6648    0.0038517
enh79500     5  137945400  137946400      2       1  150064        4.495   3.4782e-06
enh79501     5  137947200  137948200      3       1  150064        4.658   1.5961e-06
enh79580     5  138872000  138873000      1       1  150064       1.7968      0.03618
enh79583     5  138922400  138923400      2       1  150064       2.3016      0.01068
enh79590     5  138986200  138987200      2       1  150064       2.0527     0.020051
enh79596     5  139036700  139037700      3       1  150064       2.3431    0.0095613
enh79597     5  139043800  139044800      1       1  150064       2.9032     0.001847
enh79599     5  139051500  139052500      1       1  150064       3.7447     9.03e-05
enh79600     5  139054000  139055000      5       1  150064       3.3882   0.00035172
enh79601     5  139057100  139058100      6       1  150064        3.272   0.00053392
enh79602     5  139064600  139065600      3       1  150064       4.2129   1.2608e-05
enh79603     5  139068100  139069100      1       1  150064       4.4396    4.506e-06
enh79604     5  139073000  139074000      2       1  150064       4.0495   2.5668e-05
enh79618     5  139243000  139244000      2       1  150064       2.2927     0.010932
enh79619     5  139259800  139260800      1       1  150064       1.7424      0.04072
enh79624     5  139488900  139489900      1       1  150064       3.3836    0.0003577
enh79629     5  139530500  139531500      2       1  150064       1.8248     0.034012
enh79630     5  139536000  139537000      2       1  150064       3.5479   0.00019415
enh79631     5  139544600  139545600      4       1  150064       2.1886     0.014313
enh79632     5  139556200  139557200      3       2  150064       3.3107   0.00046536
enh79634     5  139559000  139560000      2       1  150064       2.6779    0.0037043
enh79637     5  139576200  139577200      1       1  150064       1.7828      0.03731
enh79640     5  139595200  139596200      5       1  150064       2.4789    0.0065899
enh79641     5  139597600  139598600      2       1  150064       1.7367     0.041224
enh79642     5  139601700  139602700      1       1  150064       3.3559    0.0003956
enh79644     5  139607400  139608400      3       1  150064       3.4692   0.00026101
enh79645     5  139615700  139616700      3       2  150064       3.0318    0.0012155
enh79646     5  139619600  139620600      1       1  150064       1.7217      0.04256
enh79658     5  139672400  139673400      1       1  150064       3.4603    0.0002698
enh79660     5  139680700  139681700      1       1  150064       3.6524    0.0001299
enh79661     5  139690300  139691300      2       1  150064       2.1781     0.014697
enh79674     5  139783800  139784800      3       2  150064       2.3455    0.0095016
enh79675     5  139922700  139923700      1       1  150064       3.4583    0.0002718
enh79676     5  139925800  139926800      4       2  150064       2.2754     0.011441
enh79678     5  139933400  139934400      1       1  150064       3.5038    0.0002293
enh79683     5  139948400  139949400      3       2  150064       2.3251     0.010034
enh79684     5  139974200  139975200      4       2  150064       2.6057    0.0045839
enh79686     5  139988400  139989400      1       1  150064       2.8179     0.002417
enh79688     5  140017800  140018800      3       2  150064       2.3221     0.010115
enh79690     5  140025400  140026400      4       2  150064       3.1794    0.0007378
enh79691     5  140028000  140029000      2       1  150064       3.9582   3.7763e-05
enh79692     5  140042900  140043900      2       1  150064       3.6706     0.000121
enh79693     5  140045400  140046400      2       1  150064       2.3365    0.0097317
enh79694     5  140052000  140053000      1       1  150064       4.0009    3.155e-05
enh79695     5  140069400  140070400      5       2  150064       4.2883   9.0009e-06
enh79696     5  140071900  140072900      7       2  150064       4.2648   1.0006e-05
enh79697     5  140079000  140080000      1       1  150064         4.26    1.022e-05
enh79698     5  140080800  140081800      2       1  150064       3.9675   3.6313e-05
enh79699     5  140098100  140099100      3       2  150064       4.0009   3.1546e-05
enh79700     5  140105200  140106200      1       1  150064        4.319    7.836e-06
enh79728     5  141062700  141063700      1       1  150064       2.2371      0.01264
enh79736     5  141204200  141205200      6       2  150064       2.1706     0.014981
enh79737     5  141205900  141206900      7       2  150064       1.8217     0.034254
enh79738     5  141215000  141216000      3       1  150064       2.4179    0.0078043
enh79745     5  141247300  141248300      1       1  150064       2.5538     0.005327
enh79746     5  141248800  141249800      3       2  150064       2.0674     0.019349
enh79749     5  141252400  141253400      2       1  150064       2.3224     0.010106
enh79764     5  141443200  141444200      1       1  150064       2.0168      0.02186
enh79765     5  141468400  141469400      2       1  150064       2.3471    0.0094601
enh79771     5  141564500  141565500      5       2  150064       1.8234      0.03412
enh79772     5  141566300  141567300      2       1  150064       3.0828    0.0010253
enh79779     5  141659500  141660500      4       1  150064        1.947     0.025769
enh79786     5  141685400  141686400      5       2  150064       1.7467     0.040342
enh79789     5  141706800  141707800      3       2  150064       3.0707    0.0010678
enh79791     5  141735300  141736300      3       2  150064       2.0771     0.018895
enh79792     5  141737400  141738400      3       2  150064       2.2247     0.013051
enh79796     5  141763400  141764400      4       2  150064       2.0732     0.019078
enh79797     5  141765900  141766900      1       1  150064       2.1229      0.01688
enh79805     5  141820700  141821700      4       1  150064       1.7112     0.043523
enh79842     5  142158400  142159400      1       1  150064       3.1275    0.0008816
enh79933     5  143468800  143469800      2       1  150064       1.6476     0.049719
enh79934     5  143548200  143549200      2       1  150064       1.7394     0.040981
enh79947     5  144845800  144846800      3       2  150064       1.9149      0.02775
enh79970     5  145386900  145387900      2       1  150064       2.2034     0.013782
enh79971     5  145406000  145407000      3       1  150064       1.6644     0.048017
enh79972     5  145412100  145413100      3       1  150064       1.9216     0.027328
enh80008     5  147047200  147048200      4       2  150064       1.8577     0.031608
enh80027     5  147797500  147798500      2       1  150064        1.873     0.030536
enh80058     5  148668000  148669000      1       1  150064       2.1323      0.01649
enh80059     5  148678300  148679300      3       2  150064       2.2426     0.012463
enh80063     5  148720700  148721700      1       1  150064       2.2603       0.0119
enh80066     5  148733700  148734700      3       2  150064       1.6896     0.045552
enh80067     5  148735900  148736900      2       1  150064       1.7978     0.036104
enh80070     5  148750600  148751600      2       1  150064       1.8278     0.033789
enh80079     5  148809300  148810300      3       2  150064       1.8365     0.033142
enh80112     5  149036900  149037900      4       2  150064       1.7035      0.04424
enh80115     5  149050900  149051900      4       2  150064       3.3148   0.00045848
enh80117     5  149082100  149083100      5       2  150064       2.2257     0.013016
enh80120     5  149112800  149113800      5       3  150064       2.8077    0.0024952
enh80122     5  149125200  149126200      2       1  150064       2.1302     0.016576
enh80123     5  149128100  149129100      3       2  150064       2.2253     0.013029
enh80124     5  149130500  149131500      4       2  150064       2.8648    0.0020866
enh80130     5  149164100  149165100     11       3  150064       2.0949      0.01809
enh80131     5  149169800  149170800      2       1  150064       3.1275   0.00088164
enh80134     5  149178800  149179800      6       3  150064       1.6985     0.044703
enh80136     5  149184100  149185100      3       2  150064       1.9273     0.026973
enh80138     5  149191800  149192800      3       2  150064       2.0267     0.021345
enh80139     5  149203500  149204500      4       2  150064       1.9484     0.025684
enh80142     5  149219200  149220200      1       1  150064       2.0693      0.01926
enh80187     5  149543300  149544300      3       1  150064       1.8449     0.032528
enh80188     5  149549600  149550600      2       1  150064       2.0382     0.020766
enh80189     5  149551100  149552100      3       1  150064       1.9841     0.023624
enh80190     5  149553600  149554600      2       1  150064       1.7984     0.036054
enh80193     5  149558100  149559100      1       1  150064       1.9663      0.02463
enh80206     5  149674000  149675000      4       2  150064       1.6493     0.049542
enh80207     5  149678800  149679800      2       1  150064       1.9516      0.02549
enh80243     5  149923400  149924400      2       1  150064       1.9048     0.028403
enh80343     5  151050400  151051400      2       1  150064       1.7058     0.044021
enh80364     5  151840000  151841000      7       2  150064       2.4661    0.0068292
enh80365     5  151841300  151842300      7       2  150064       3.0309     0.001219
enh80367     5  152842800  152843800      4       2  150064       4.3483    6.859e-06
enh80368     5  153381700  153382700      6       3  150064       1.9503     0.025571
enh80369     5  153416900  153417900      2       1  150064       3.0963   0.00097967
enh80370     5  153419000  153420000      5       2  150064       3.6317   0.00014077
enh80371     5  153451400  153452400      2       1  150064       3.2966   0.00048932
enh80372     5  153451900  153452900      3       2  150064       3.6127   0.00015151
enh80373     5  153457400  153458400      4       2  150064       2.7149    0.0033144
enh80374     5  153470800  153471800      2       1  150064       3.3227   0.00044569
enh80375     5  153541900  153542900      1       1  150064       3.2738    0.0005305
enh80377     5  153573700  153574700      2       1  150064       2.1697     0.015015
enh80379     5  153578900  153579900      1       1  150064       3.4745    0.0002559
enh80380     5  153581900  153582900     11       4  150064       3.6734   0.00011965
enh80381     5  153596400  153597400      9       6  150064        2.505    0.0061226
enh80382     5  153600600  153601600      3       2  150064       2.7156    0.0033075
enh80383     5  153620300  153621300      4       2  150064       3.5001   0.00023259
enh80384     5  153623100  153624100      4       2  150064       3.5594   0.00018586
enh80385     5  153634300  153635300      6       2  150064       2.6394    0.0041529
enh80386     5  153637200  153638200      1       1  150064       1.9982      0.02285
enh80387     5  153654100  153655100      6       2  150064       4.9384   3.9384e-07
enh80388     5  153666700  153667700      5       3  150064       3.8409   6.1301e-05
enh80389     5  153675700  153676700      4       1  150064        4.085   2.2037e-05
enh80390     5  153681200  153682200      5       2  150064       4.4901   3.5603e-06
enh80396     5  153784800  153785800      5       2  150064       2.7745    0.0027647
enh80406     5  154071300  154072300      6       3  150064       1.7405     0.040889
enh80409     5  154092900  154093900      1       1  150064       1.8972       0.0289
enh80429     5  154319600  154320600      2       1  150064       1.8015     0.035813
enh80433     5  155752700  155753700      1       1  150064       2.4165     0.007836
enh80434     5  155755700  155756700      5       2  150064       2.7715    0.0027899
enh80439     5  155901700  155902700      5       2  150064       1.6565     0.048811
enh80440     5  155923500  155924500      3       2  150064       2.6767    0.0037173
enh80500     5  157254700  157255700      5       3  150064       2.2176     0.013293
enh80501     5  157255600  157256600      3       1  150064       1.9981     0.022853
enh80548     5  158447000  158448000      3       2  150064       1.8624     0.031273
enh80556     5  158632400  158633400      4       2  150064        1.803     0.035697
enh80683     5  167687400  167688400      4       2  150064       1.8509     0.032091
enh80710     5  167914600  167915600      1       1  150064       2.1444        0.016
enh80712     5  168002200  168003200      2       1  150064       2.3522    0.0093307
enh80714     5  168003700  168004700      3       1  150064        2.555    0.0053097
enh80788     5  170058600  170059600      3       2  150064       1.6474     0.049739
enh80789     5  170060200  170061200      5       3  150064       2.0839     0.018583
enh80790     5  170060900  170061900      5       2  150064       2.0299     0.021183
enh80796     5  170813200  170814200      1       1  150064        2.005      0.02248
enh80798     5  170845100  170846100      2       1  150064       1.6565     0.048809
enh80817     5  171372300  171373300      4       2  150064       1.7269     0.042089
enh80844     5  171589700  171590700      6       2  150064       1.6458     0.049899
enh80849     5  171604000  171605000     10       2  150064        1.665     0.047955
enh80851     5  171606600  171607600      5       3  150064       2.0114     0.022142
enh80876     5  171868300  171869300      1       1  150064        1.793      0.03649
enh80885     5  171930700  171931700      2       1  150064       2.2841     0.011181
enh80886     5  171935700  171936700      5       3  150064       1.7157     0.043105
enh80891     5  171971900  171972900      2       1  150064       2.1047     0.017661
enh80902     5  172029600  172030600      1       1  150064        1.849      0.03223
enh80905     5  172047200  172048200      4       1  150064        1.803     0.035695
enh80906     5  172049200  172050200      5       2  150064       1.7978     0.036103
enh80967     5  172324500  172325500      4       2  150064       1.8375     0.033068
enh80972     5  172357800  172358800      4       2  150064        1.844     0.032593
enh80980     5  172455900  172456900      4       2  150064       2.4613    0.0069219
enh81006     5  173116900  173117900      7       4  150064       1.7277     0.042021
enh81010     5  173162900  173163900      9       2  150064       2.8031     0.002531
enh81012     5  173171700  173172700      2       1  150064       2.6084     0.004548
enh81033     5  173321500  173322500      2       1  150064       1.7127      0.04338
enh81040     5  173355200  173356200      1       1  150064       1.7068      0.04393
enh81056     5  173946900  173947900      2       1  150064        1.825        0.034
enh81061     5  174035300  174036300      5       2  150064         2.34    0.0096424
enh81068     5  174808800  174809800      7       2  150064       3.0876    0.0010088
enh81069     5  174810100  174811100      4       2  150064       3.0031    0.0013361
enh81070     5  174960800  174961800      1       1  150064       2.0183      0.02178
enh81092     5  175839400  175840400      1       1  150064       2.0575      0.01982
enh81099     5  175892700  175893700      3       1  150064       1.8239     0.034087
enh81102     5  175957300  175958300      7       3  150064       2.0137     0.022018
enh81116     5  176327200  176328200      3       2  150064        2.096     0.018041
enh81142     5  176733100  176734100      3       1  150064        1.714     0.043268
enh81170     5  176936900  176937900      1       1  150064       3.0958    0.0009813
enh81173     5  176973000  176974000      1       1  150064       3.0418     0.001176
enh81174     5  176975200  176976200      1       1  150064       2.9243     0.001726
enh81176     5  176983900  176984900      1       1  150064       3.0843      0.00102
enh81192     5  177637500  177638500      4       2  150064       1.7245     0.042308
enh81193     5  177642200  177643200      4       2  150064       2.5141    0.0059661
enh81194     5  177651500  177652500      7       3  150064       2.8452    0.0022189
enh81206     5  177784000  177785000      1       1  150064       2.3889     0.008449
enh81217     5  177869400  177870400      3       2  150064       1.9379     0.026319
enh81218     5  177887600  177888600      4       1  150064        1.744     0.040583
enh81230     5  178654100  178655100      2       1  150064       1.9518      0.02548
enh81231     5  178685000  178686000      8       2  150064       2.9718    0.0014804
enh81232     5  178686100  178687100      7       2  150064       2.9392    0.0016455
enh81235     5  178711900  178712900      3       2  150064       2.8818    0.0019768
enh81236     5  178722200  178723200      3       2  150064       1.9588     0.025067
enh81239     5  178744600  178745600      1       1  150064       2.4226     0.007704
enh81243     5  178758400  178759400      1       1  150064       2.6392     0.004155
enh81244     5  178833400  178834400      2       1  150064       2.1809     0.014594
enh81258     5  179127800  179128800      4       2  150064       1.8793       0.0301
enh81260     5  179158400  179159400      1       1  150064       1.7517      0.03991
enh81265     5  179189600  179190600      1       1  150064       1.8839      0.02979
enh81271     5  179235100  179236100      3       1  150064       1.8923     0.029226
enh81394     6    1334900    1335900      2       1  150064       2.9482    0.0015983
enh81416     6    1850600    1851600      1       1  150064       1.9286      0.02689
enh81417     6    1872300    1873300      1       1  150064       2.3432     0.009559
enh81428     6    2258400    2259400      1       1  150064       1.8767      0.03028
enh81432     6    2449200    2450200      4       2  150064        1.791     0.036648
enh81476     6    2957500    2958500     10       2  150064       2.1833     0.014508
enh81477     6    2960300    2961300      5       2  150064       2.0789     0.018814
enh81481     6    2972300    2973300      8       3  150064       1.7329     0.041558
enh81503     6    3139100    3140100      1       1  150064       2.4976     0.006251
enh81551     6    3546000    3547000      2       1  150064       2.1927     0.014164
enh81554     6    3722200    3723200      4       2  150064       2.3317    0.0098577
enh81555     6    3739200    3740200      9       4  150064        2.721    0.0032546
enh81559     6    3753000    3754000      1       1  150064       3.2207    0.0006394
enh81590     6    4023600    4024600      4       2  150064       2.2073     0.013646
enh81591     6    4055300    4056300      1       1  150064       1.8429      0.03267
enh81593     6    4067800    4068800      4       2  150064        1.881     0.029988
enh81596     6    4091600    4092600      2       1  150064       1.8434     0.032638
enh81599     6    4125700    4126700      2       1  150064       2.2641     0.011785
enh81630     6    4804000    4805000      3       2  150064       2.2084     0.013607
enh81633     6    4814400    4815400      3       2  150064       2.4253    0.0076477
enh81638     6    4901700    4902700      4       1  150064       1.7039     0.044197
enh81642     6    4907800    4908800      3       1  150064        2.493    0.0063334
enh81643     6    4910000    4911000      4       2  150064        2.219     0.013244
enh81644     6    4914100    4915100      4       2  150064       2.4935     0.006325
enh81668     6    5294200    5295200      7       4  150064       1.7709     0.038292
enh81673     6    5321900    5322900      2       1  150064       1.7833     0.037269
enh81674     6    5339300    5340300      1       1  150064       1.7307      0.04175
enh81725     6    6885200    6886200      3       1  150064       2.2973       0.0108
enh81739     6    7053100    7054100      2       1  150064       1.9897     0.023315
enh81740     6    7058300    7059300      7       4  150064       2.2024      0.01382
enh81741     6    7060700    7061700      4       2  150064        1.863      0.03123
enh81745     6    7100000    7101000      2       1  150064       2.2397     0.012557
enh81748     6    7112000    7113000      2       1  150064       1.8276     0.033805
enh81783     6    7240600    7241600      1       1  150064       2.2411      0.01251
enh81817     6    7784800    7785800      1       1  150064       2.1434      0.01604
enh81824     6    7975900    7976900      3       2  150064       1.9557     0.025249
enh81840     6   10441100   10442100      2       1  150064       1.9639     0.024773
enh81884     6   11215200   11216200      2       1  150064       1.7786     0.037649
enh81889     6   11236400   11237400      6       3  150064       2.4664    0.0068243
enh81894     6   11267000   11268000      2       1  150064       1.8298     0.033641
enh81899     6   11292000   11293000      1       1  150064       1.7943      0.03638
enh81900     6   11297100   11298100      6       2  150064       1.7265     0.042132
enh81920     6   11434500   11435500      7       3  150064       2.5029    0.0061582
enh81925     6   11599100   11600100      1       1  150064       2.0619      0.01961
enh81927     6   11609300   11610300      4       2  150064       2.1913     0.014214
enh81940     6   11751000   11752000      3       2  150064       2.3816    0.0086194
enh81961     6   11938800   11939800      4       2  150064       1.7303     0.041791
enh81962     6   11943300   11944300      9       2  150064       2.1817     0.014566
enh81968     6   12033800   12034800      1       1  150064       2.1399      0.01618
enh81971     6   12119100   12120100      4       2  150064       1.8227     0.034176
enh82014     6   13229100   13230100      1       1  150064       1.9693      0.02446
enh82015     6   13272200   13273200      1       1  150064       2.4184     0.007794
enh82044     6   13707800   13708800      2       1  150064       2.7686    0.0028147
enh82045     6   13712900   13713900      3       1  150064       1.6542     0.049039
enh82047     6   13762600   13763600      2       1  150064        1.824     0.034077
enh82067     6   14141800   14142800      5       2  150064       1.9447     0.025907
enh82092     6   14550200   14551200      2       1  150064       2.3125     0.010375
enh82093     6   14560200   14561200     10       2  150064       1.6736     0.047107
enh82096     6   14639400   14640400      2       1  150064       2.5105    0.0060281
enh82097     6   14655500   14656500      4       2  150064       1.8137     0.034858
enh82112     6   14826200   14827200      1       1  150064       1.7117      0.04348
enh82146     6   15299800   15300800      3       2  150064       2.0313     0.021111
enh82162     6   15351500   15352500      4       2  150064        1.718     0.042899
enh82174     6   15401700   15402700      2       1  150064       1.7666     0.038647
enh82177     6   15409200   15410200      1       1  150064       2.0873      0.01843
enh82214     6   15879800   15880800      7       3  150064       2.3943     0.008326
enh82215     6   15896100   15897100      4       2  150064       2.3566    0.0092203
enh82217     6   15901400   15902400      4       2  150064       2.5632     0.005185
enh82230     6   16134900   16135900      1       1  150064       1.7302       0.0418
enh82232     6   16138400   16139400      1       1  150064       1.7536      0.03975
enh82234     6   16146200   16147200      2       1  150064       1.7475     0.040277
enh82242     6   16201100   16202100      1       1  150064       3.1826    0.0007299
enh82246     6   16239800   16240800      2       1  150064       1.7514     0.039937
enh82247     6   16244200   16245200      4       2  150064       2.3567    0.0092181
enh82252     6   16331800   16332800      2       1  150064       3.0729    0.0010599
enh82253     6   16335000   16336000      2       1  150064        2.782    0.0027009
enh82255     6   16342400   16343400      2       1  150064       2.4297    0.0075546
enh82258     6   16359100   16360100      3       1  150064       1.9315     0.026711
enh82259     6   16361900   16362900      5       2  150064       1.8929     0.029188
enh82265     6   16399300   16400300     14       6  150064       2.1372     0.016289
enh82271     6   16433400   16434400      4       2  150064        1.802     0.035773
enh82282     6   16670000   16671000      5       3  150064       1.8001     0.035921
enh82284     6   16683600   16684600      7       3  150064        2.073     0.019084
enh82291     6   16718800   16719800      4       2  150064       2.0827     0.018639
enh82292     6   16726800   16727800      5       1  150064       1.6469     0.049787
enh82295     6   16742100   16743100      8       4  150064       2.1758     0.014784
enh82299     6   16752800   16753800      4       2  150064       2.4618    0.0069113
enh82301     6   16758100   16759100      3       2  150064       2.4419    0.0073045
enh82318     6   17418000   17419000      1       1  150064       2.0206      0.02166
enh82356     6   18503200   18504200      6       3  150064       2.0508     0.020143
enh82362     6   19803400   19804400     10       3  150064       2.0099     0.022221
enh82364     6   19851400   19852400      3       1  150064       1.7088     0.043745
enh82370     6   20173700   20174700      6       2  150064       1.7435      0.04062
enh82371     6   20176900   20177900      6       2  150064        2.289     0.011038
enh82378     6   20206300   20207300      4       2  150064       2.0822     0.018662
enh82385     6   20292300   20293300      1       1  150064       2.1714      0.01495
enh82386     6   20314300   20315300      4       2  150064       1.6904     0.045474
enh82402     6   20535600   20536600      7       2  150064        2.651     0.004013
enh82403     6   20652200   20653200      2       1  150064        1.721     0.042622
enh82404     6   20662200   20663200      7       2  150064       2.1276     0.016687
enh82410     6   20877500   20878500      3       2  150064       2.2916     0.010964
enh82433     6   21809100   21810100      3       1  150064       1.6822     0.046265
enh82437     6   21856000   21857000      4       2  150064       1.6884     0.045667
enh82457     6   22099200   22100200      3       1  150064       1.7688     0.038464
enh82459     6   22145700   22146700      1       1  150064       2.1187      0.01706
enh82480     6   24147900   24148900      2       1  150064       2.1674     0.015101
enh82481     6   24195000   24196000      4       2  150064       2.0094     0.022249
enh82486     6   24385600   24386600      8       3  150064       3.5113   0.00022297
enh82487     6   24402000   24403000      5       2  150064       2.1063     0.017591
enh82490     6   24495900   24496900      4       2  150064       1.6969      0.04486
enh82491     6   24502100   24503100      8       2  150064       1.7915     0.036603
enh82494     6   24584300   24585300      4       2  150064       3.7034   0.00010636
enh82496     6   24645200   24646200     11       3  150064       2.7483     0.002995
enh82497     6   24646600   24647600      6       3  150064       3.0642    0.0010914
enh82500     6   24672700   24673700      5       2  150064       2.4163    0.0078385
enh82502     6   24683700   24684700      2       1  150064       2.7173    0.0032905
enh82505     6   24727600   24728600      3       2  150064       3.2845   0.00051077
enh82507     6   24753300   24754300      3       2  150064       3.0179    0.0012725
enh82508     6   24763600   24764600      3       2  150064       1.9335     0.026587
enh82514     6   24908600   24909600      6       3  150064       4.1505   1.6587e-05
enh82518     6   25007000   25008000      1       1  150064       2.1088      0.01748
enh82519     6   25015100   25016100      4       2  150064       1.9661     0.024645
enh82520     6   25035300   25036300      6       3  150064       2.4564    0.0070178
enh82521     6   25118600   25119600      6       3  150064       3.2588   0.00055935
enh82524     6   25137300   25138300      7       3  150064        3.062    0.0010993
enh82525     6   25139300   25140300      7       2  150064       2.0607     0.019664
enh82527     6   25155200   25156200      9       4  150064       4.1749   1.4908e-05
enh82528     6   25166600   25167600      2       1  150064       3.8621   5.6207e-05
enh82529     6   25170100   25171100      4       2  150064        4.818   7.2516e-07
enh82530     6   25174300   25175300      3       1  150064        4.575   2.3808e-06
enh82532     6   25223500   25224500      2       1  150064       2.0004      0.02273
enh82534     6   25277700   25278700      2       1  150064        2.307     0.010528
enh82536     6   25295900   25296900      2       1  150064       2.3161     0.010277
enh82537     6   25296800   25297800      3       2  150064       1.8851     0.029711
enh82541     6   25329600   25330600      5       2  150064       2.5328    0.0056584
enh82546     6   25346000   25347000     11       5  150064       2.0703     0.019213
enh82550     6   25404800   25405800      8       2  150064       2.1823     0.014544
enh82553     6   25417100   25418100      6       3  150064       5.2942   5.9776e-08
enh82554     6   25418200   25419200      9       4  150064       4.6075   2.0375e-06
enh82555     6   25419200   25420200      6       2  150064       3.9119    4.578e-05
enh82559     6   25635500   25636500      2       1  150064       1.9284     0.026905
enh82561     6   25744300   25745300      7       2  150064        2.028     0.021281
enh82562     6   25750700   25751700      4       2  150064       4.3098   8.1709e-06
enh82563     6   25756100   25757100      3       1  150064       2.4045    0.0080983
enh82564     6   25757500   25758500      4       2  150064        2.127     0.016711
enh82565     6   25801600   25802600      3       2  150064       4.7181   1.1906e-06
enh82566     6   25835900   25836900      2       1  150064       6.0203   8.7048e-10
enh82567     6   25880800   25881800      3       2  150064        2.076     0.018945
enh82568     6   25882200   25883200      4       2  150064        2.504    0.0061399
enh82569     6   25883500   25884500      3       1  150064       2.1941     0.014114
enh82572     6   25934000   25935000      7       3  150064       5.1025    1.676e-07
enh82573     6   25952700   25953700      4       1  150064       3.2625   0.00055221
enh82574     6   25961500   25962500      2       1  150064       6.3781   8.9657e-11
enh82575     6   25965000   25966000      3       2  150064       3.6218    0.0001463
enh82581     6   25993600   25994600      2       1  150064       6.2143   2.5779e-10
enh82583     6   26022300   26023300      5       3  150064       5.5929   1.1162e-08
enh82584     6   26025200   26026200      1       1  150064       7.9707    7.886e-16
enh82585     6   26027800   26028800      1       1  150064       1.9967      0.02293
enh82586     6   26053500   26054500      3       2  150064       6.2917   1.5705e-10
enh82587     6   26057200   26058200      1       1  150064       8.0137    5.564e-16
enh82592     6   26088900   26089900      1       1  150064        3.072     0.001063
enh82593     6   26102600   26103600      3       2  150064       2.9307    0.0016908
enh82594     6   26104800   26105800      4       2  150064       6.3414   1.1387e-10
enh82596     6   26128300   26129300      5       2  150064       6.4432   5.8495e-11
enh82598     6   26160400   26161400      3       1  150064       4.2725   9.6633e-06
enh82600     6   26170900   26171900      1       1  150064       2.4731     0.006697
enh82601     6   26173600   26174600      1       1  150064       4.3734    6.117e-06
enh82605     6   26206800   26207800      9       3  150064       1.9284     0.026904
enh82606     6   26214400   26215400      1       1  150064       3.1458    0.0008282
enh82609     6   26232400   26233400      1       1  150064       4.7305     1.12e-06
enh82617     6   26282800   26283800      1       1  150064       4.3395    7.139e-06
enh82618     6   26286600   26287600      7       3  150064       4.0763   2.2874e-05
enh82619     6   26295000   26296000      3       1  150064       4.5472   2.7183e-06
enh82620     6   26296500   26297500      3       2  150064       3.2893   0.00050227
enh82621     6   26305500   26306500      6       2  150064       4.2662   9.9398e-06
enh82622     6   26309800   26310800      2       1  150064        7.181   3.4592e-13
enh82624     6   26351800   26352800      7       3  150064       3.5743   0.00017559
enh82625     6   26363800   26364800      4       2  150064       7.2604   1.9301e-13
enh82628     6   26396600   26397600      7       3  150064       5.0416   2.3081e-07
enh82631     6   26403400   26404400      2       1  150064       4.6353   1.7825e-06
enh82635     6   26431500   26432500      1       1  150064        9.077    5.579e-20
enh82636     6   26439500   26440500      1       1  150064       4.9922    2.984e-07
enh82640     6   26476700   26477700      3       1  150064       7.1303    5.009e-13
enh82641     6   26485000   26486000      2       1  150064       6.5808   2.3393e-11
enh82644     6   26523400   26524400      4       2  150064       3.1376   0.00085175
enh82645     6   26534700   26535700      5       3  150064       3.1172   0.00091295
enh82647     6   26539800   26540800      5       2  150064        3.565    0.0001819
enh82648     6   26550000   26551000      4       2  150064       6.3183    1.322e-10
enh82649     6   26552500   26553500      1       1  150064       3.6131    0.0001513
enh82650     6   26555900   26556900      3       2  150064       3.5055   0.00022786
enh82652     6   26598000   26599000      4       2  150064       6.7992   5.2593e-12
enh82654     6   26660200   26661200      3       2  150064       2.6406    0.0041376
enh82655     6   27046000   27047000      3       2  150064       5.0522    2.184e-07
enh82661     6   27154700   27155700      9       3  150064       1.6669     0.047772
enh82662     6   27343200   27344200      5       3  150064       3.6113   0.00015232
enh82663     6   27357000   27358000      7       3  150064       7.6119   1.3503e-14
enh82664     6   27438500   27439500      8       2  150064       3.8031   7.1434e-05
enh82666     6   27655800   27656800      8       3  150064       4.2383    1.126e-05
enh82668     6   27719400   27720400      4       2  150064       5.3473   4.4639e-08
enh82670     6   27750200   27751200      1       1  150064       6.4168    6.958e-11
enh82672     6   27758600   27759600      2       1  150064       7.4623   4.2514e-14
enh82674     6   27773800   27774800      2       1  150064       6.9521   1.7994e-12
enh82675     6   27779300   27780300      2       1  150064       5.6899   6.3575e-09
enh82676     6   27781000   27782000      1       1  150064       8.9249    2.231e-19
enh82677     6   27783400   27784400      2       1  150064       7.4727    3.927e-14
enh82679     6   27802500   27803500      1       1  150064       3.0124     0.001296
enh82681     6   27835400   27836400      3       1  150064       7.0777   7.3272e-13
enh82684     6   27859100   27860100      3       1  150064       5.9631   1.2373e-09
enh82687     6   28046900   28047900      3       2  150064       2.2322     0.012801
enh82689     6   28103000   28104000      4       2  150064       4.0027   3.1307e-05
enh82690     6   28105400   28106400      2       1  150064        5.034   2.4017e-07
enh82691     6   28110600   28111600      3       2  150064       5.8429    2.565e-09
enh82692     6   28129600   28130600     11       4  150064       7.7395   4.9906e-15
enh82693     6   28193600   28194600      2       1  150064       5.6816   6.6702e-09
enh82694     6   28218000   28219000      1       1  150064       8.4397    1.591e-17
enh82696     6   28233800   28234800      3       2  150064       6.5316   3.2534e-11
enh82698     6   28249800   28250800      4       2  150064       7.8339   2.3651e-15
enh82699     6   28278500   28279500      2       1  150064       7.5633   1.9656e-14
enh82700     6   28302100   28303100      5       1  150064       3.3114   0.00046421
enh82701     6   28304900   28305900      5       2  150064        7.562   1.9852e-14
enh82702     6   28321400   28322400      5       2  150064       7.2716   1.7769e-13
enh82705     6   28351400   28352400      1       1  150064          7.1    6.236e-13
enh82706     6   28365600   28366600      3       2  150064       7.9338   1.0627e-15
enh82708     6   28510700   28511700      6       3  150064       3.0056    0.0013253
enh82710     6   28830800   28831800      6       3  150064       8.5167   8.2116e-18
enh82711     6   28832200   28833200      6       3  150064       9.3482   4.4571e-21
enh82712     6   28845400   28846400      3       2  150064       3.4947   0.00023733
enh82713     6   28865200   28866200      2       1  150064       3.9228   4.3761e-05
enh82715     6   28892200   28893200      3       2  150064       3.6582   0.00012699
enh82716     6   28895400   28896400      4       2  150064       3.0798    0.0010355
enh82717     6   28909700   28910700      3       1  150064       2.4369    0.0074072
enh82719     6   28915300   28916300      5       2  150064       2.7546    0.0029383
enh82720     6   28942500   28943500      1       1  150064       2.0725      0.01911
enh82721     6   28947700   28948700      2       1  150064       7.8022   3.0407e-15
enh82722     6   28950600   28951600      2       1  150064        3.324   0.00044365
enh82723     6   28953600   28954600      3       2  150064       7.5488   2.1971e-14
enh82724     6   28972300   28973300      1       1  150064       1.8353      0.03323
enh82988     6   33160900   33161900      5       2  150064       3.7063   0.00010516
enh82989     6   33165600   33166600      4       2  150064       1.6505     0.049416
enh82992     6   33174200   33175200      2       1  150064       2.2488     0.012262
enh82993     6   33176600   33177600      2       1  150064       2.7497    0.0029824
enh83000     6   33258000   33259000      1       1  150064       4.0471    2.593e-05
enh83002     6   33268000   33269000      1       1  150064       2.0321      0.02107
enh83004     6   33283000   33284000      1       1  150064       4.7028    1.283e-06
enh83006     6   33287600   33288600      3       1  150064       2.3168     0.010258
enh83007     6   33291600   33292600      1       1  150064       4.0833     2.22e-05
enh83008     6   33312100   33313100      3       2  150064       3.2854   0.00050912
enh83009     6   33324400   33325400      3       1  150064       5.8941   1.8833e-09
enh83010     6   33342700   33343700      1       1  150064       4.1667    1.545e-05
enh83011     6   33358100   33359100      3       1  150064       4.0536   2.5222e-05
enh83012     6   33360800   33361800      2       1  150064       3.7962   7.3471e-05
enh83013     6   33361400   33362400      2       1  150064       3.7962   7.3471e-05
enh83014     6   33376500   33377500      3       2  150064       3.8402    6.147e-05
enh83015     6   33379500   33380500      1       1  150064       3.6921    0.0001112
enh83016     6   33383400   33384400      2       1  150064        2.976      0.00146
enh83018     6   33391700   33392700      1       1  150064        3.638    0.0001374
enh83019     6   33394100   33395100      1       1  150064          5.1    1.698e-07
enh83020     6   33397700   33398700      2       1  150064       2.3443    0.0095324
enh83021     6   33400900   33401900      4       2  150064       5.8471   2.5017e-09
enh83024     6   33455400   33456400      2       1  150064       3.4154    0.0003185
enh83025     6   33455900   33456900      1       1  150064       1.7888      0.03682
enh83026     6   33476600   33477600      5       2  150064       2.4812    0.0065462
enh83027     6   33539300   33540300      1       1  150064        5.199    1.002e-07
enh83029     6   33548100   33549100      4       2  150064       2.6809    0.0036707
enh83030     6   33553100   33554100      2       1  150064       1.9522     0.025456
enh83031     6   33556600   33557600      5       3  150064       3.6504   0.00013093
enh83034     6   33561000   33562000      7       4  150064       3.8147   6.8173e-05
enh83035     6   33565400   33566400      4       2  150064       2.8979    0.0018781
enh83039     6   33592900   33593900      4       2  150064       2.7142    0.0033222
enh83041     6   33596100   33597100      7       4  150064       3.9261    4.316e-05
enh83042     6   33598500   33599500      5       2  150064       2.1506     0.015754
enh83044     6   33604100   33605100      4       2  150064       2.3909    0.0084024
enh83045     6   33605600   33606600      8       4  150064       4.1572   1.6106e-05
enh83047     6   33644600   33645600      4       2  150064       2.5772    0.0049804
enh83048     6   33661900   33662900      4       2  150064       4.7229   1.1628e-06
enh83049     6   33667900   33668900      5       3  150064       4.4111   5.1418e-06
enh83050     6   33677800   33678800      4       2  150064       2.4279    0.0075928
enh83051     6   33685800   33686800      7       4  150064       4.6521   1.6426e-06
enh83052     6   33707500   33708500      7       3  150064        4.644   1.7082e-06
enh83054     6   33714700   33715700      9       3  150064       3.3898   0.00034968
enh83055     6   33719000   33720000      3       2  150064       3.9247   4.3416e-05
enh83056     6   33729400   33730400      6       2  150064       4.2371   1.1319e-05
enh83057     6   33738200   33739200      4       2  150064       4.5535   2.6376e-06
enh83059     6   33757000   33758000      5       3  150064       3.0621     0.001099
enh83060     6   33762200   33763200      4       2  150064       2.4493    0.0071563
enh83061     6   33792100   33793100      5       3  150064       2.0602      0.01969
enh83062     6   33795400   33796400      9       3  150064       3.1763    0.0007459
enh83063     6   33806900   33807900      6       2  150064       1.6948     0.045055
enh83066     6   33842700   33843700      2       1  150064        2.291     0.010981
enh83067     6   33846300   33847300      3       1  150064       2.4541    0.0070622
enh83068     6   33848100   33849100      6       3  150064       3.3591   0.00039103
enh83070     6   33853400   33854400      5       3  150064       3.0123    0.0012965
enh83074     6   33880000   33881000      3       1  150064       1.8501     0.032147
enh83078     6   33955700   33956700      4       2  150064       3.3129   0.00046174
enh83080     6   34023800   34024800      1       1  150064       2.4735     0.006689
enh83089     6   34252300   34253300      2       1  150064        1.787     0.036973
enh83103     6   34337600   34338600      2       1  150064       1.9495     0.025616
enh83106     6   34357700   34358700      1       1  150064       2.1859      0.01441
enh83110     6   34458300   34459300      2       1  150064       1.9263     0.027031
enh83114     6   34522000   34523000      3       1  150064        2.519    0.0058842
enh83116     6   34528100   34529100      4       2  150064       2.6381    0.0041692
enh83117     6   34530600   34531600      7       4  150064       2.7367    0.0031031
enh83121     6   34577200   34578200      4       2  150064       2.3547    0.0092692
enh83161     6   34983200   34984200      2       1  150064       2.0328     0.021035
enh83172     6   35056900   35057900      4       2  150064       2.2978     0.010787
enh83175     6   35133300   35134300      3       2  150064       2.0032     0.022578
enh83239     6   35885400   35886400      2       1  150064       1.6486      0.04961
enh83276     6   36209900   36210900      1       1  150064       1.8484      0.03227
enh83283     6   36281200   36282200      3       2  150064       1.9638     0.024778
enh83339     6   36733400   36734400      4       2  150064       1.7136     0.043297
enh83366     6   36946900   36947900      5       1  150064        1.732     0.041639
enh83394     6   37150400   37151400      4       2  150064       1.9845     0.023603
enh83407     6   37458300   37459300      2       1  150064       2.3715    0.0088577
enh83419     6   37729400   37730400      2       1  150064       1.7207     0.042651
enh83420     6   37758700   37759700      1       1  150064       2.0272      0.02132
enh83422     6   37776700   37777700      4       2  150064         2.32     0.010171
enh83423     6   37785300   37786300      3       2  150064       2.1637     0.015242
enh83427     6   37835800   37836800      5       3  150064       1.6998     0.044587
enh83429     6   37885000   37886000      5       3  150064       2.5431    0.0054936
enh83431     6   37898800   37899800      5       3  150064       1.8374     0.033077
enh83432     6   37947400   37948400      2       1  150064       2.5588     0.005251
enh83435     6   38078100   38079100      2       1  150064       2.2633     0.011808
enh83439     6   38122600   38123600      4       2  150064       2.0506     0.020152
enh83440     6   38137300   38138300      2       1  150064       2.1596       0.0154
enh83444     6   38180000   38181000      2       1  150064       2.0138     0.022018
enh83448     6   38237200   38238200      2       1  150064       2.8437    0.0022299
enh83457     6   38670800   38671800      2       1  150064       2.1185     0.017065
enh83462     6   38956200   38957200      3       1  150064        1.783     0.037293
enh83536     6   40076200   40077200      4       2  150064       2.1129     0.017306
enh83546     6   40551000   40552000      1       1  150064       1.6817      0.04631
enh83560     6   40867100   40868100      2       1  150064       2.0037     0.022553
enh83609     6   41511000   41512000      2       1  150064       1.6837     0.046118
enh83614     6   41543200   41544200      3       1  150064       1.9633     0.024806
enh83617     6   41547000   41548000      1       1  150064       1.8513      0.03206
enh83618     6   41549000   41550000      2       1  150064       2.0434     0.020506
enh83619     6   41551700   41552700      5       2  150064       2.5282    0.0057322
enh83622     6   41569500   41570500      5       2  150064       1.9513     0.025512
enh83624     6   41593000   41594000      3       2  150064       2.3497    0.0093945
enh83645     6   41708800   41709800      2       1  150064       1.6501     0.049466
enh83650     6   41756100   41757100      2       1  150064       1.9106      0.02803
enh83653     6   41863700   41864700      4       2  150064       1.7129     0.043362
enh83678     6   42065500   42066500      7       3  150064        1.694     0.045131
enh83706     6   42228100   42229100      2       1  150064        2.027     0.021332
enh83723     6   42372200   42373200      2       1  150064       1.6739     0.047072
enh83728     6   42392600   42393600      2       1  150064       1.6492      0.04955
enh83738     6   42515600   42516600      1       1  150064       1.6976      0.04479
enh83742     6   42591900   42592900      3       1  150064       2.3575       0.0092
enh83743     6   42677600   42678600      6       2  150064       1.7633     0.038923
enh83744     6   42693500   42694500      1       1  150064        1.991      0.02324
enh83745     6   42695300   42696300      3       1  150064       2.2262     0.013001
enh83749     6   42738000   42739000      2       1  150064       1.8914     0.029286
enh83750     6   42739300   42740300      3       1  150064       1.8754     0.030371
enh83752     6   42748100   42749100      2       1  150064       1.9747     0.024153
enh83785     6   43042000   43043000      2       1  150064       2.0045     0.022507
enh83788     6   43050600   43051600      4       1  150064       2.0831     0.018622
enh83789     6   43056600   43057600      4       2  150064       1.8392     0.032941
enh83794     6   43082000   43083000      2       1  150064       2.1082     0.017508
enh83798     6   43095500   43096500      4       1  150064       2.0438     0.020485
enh83801     6   43113900   43114900      1       1  150064       1.9181      0.02755
enh83803     6   43142900   43143900      1       1  150064       3.1477    0.0008228
enh83805     6   43150800   43151800      3       1  150064       3.7162   0.00010113
enh83806     6   43157500   43158500      2       1  150064       3.2498   0.00057745
enh83811     6   43235200   43236200      2       1  150064       2.6311     0.004255
enh83812     6   43240200   43241200      3       2  150064       3.5978   0.00016048
enh83813     6   43246700   43247700      1       1  150064       2.7392     0.003079
enh83814     6   43254800   43255800      1       1  150064       3.2877    0.0005051
enh83815     6   43258000   43259000      3       2  150064       3.3518   0.00040146
enh83816     6   43265100   43266100      2       1  150064       4.1781   1.4701e-05
enh83821     6   43334900   43335900      1       1  150064       2.9902     0.001394
enh83822     6   43337800   43338800      2       1  150064       4.3415   7.0759e-06
enh83825     6   43359200   43360200      1       1  150064        4.623    1.891e-06
enh83827     6   43375700   43376700      1       1  150064       2.9523     0.001577
enh83828     6   43388400   43389400      6       2  150064       2.5086    0.0060612
enh83830     6   43394200   43395200      6       4  150064       3.5148   0.00022005
enh83833     6   43444200   43445200      4       1  150064       3.5735   0.00017612
enh83834     6   43446400   43447400      1       1  150064       2.0111      0.02216
enh83835     6   43449000   43450000      2       1  150064       2.9715    0.0014818
enh83836     6   43456200   43457200      3       2  150064       1.7739     0.038043
enh83837     6   43458900   43459900      4       1  150064        2.697    0.0034985
enh83838     6   43462100   43463100      3       1  150064       3.4503   0.00028002
enh83839     6   43464000   43465000      1       1  150064       2.1137      0.01727
enh83841     6   43474000   43475000      3       2  150064       2.6343    0.0042157
enh83842     6   43478400   43479400      2       1  150064       3.5429   0.00019785
enh83843     6   43482600   43483600      5       2  150064       3.3797   0.00036277
enh83844     6   43485900   43486900      1       1  150064       1.9832      0.02367
enh83847     6   43593900   43594900      1       1  150064       2.7006     0.003461
enh83849     6   43604700   43605700      3       2  150064       2.6995    0.0034723
enh83855     6   43653700   43654700      3       1  150064       2.5042    0.0061371
enh83856     6   43663000   43664000      4       1  150064       2.3207     0.010151
enh83857     6   43666600   43667600      3       2  150064       3.0386    0.0011882
enh83868     6   43730900   43731900      3       2  150064       2.1857     0.014418
enh83879     6   43821800   43822800      2       1  150064       1.8418     0.032749
enh83881     6   43846400   43847400      1       1  150064       2.2292       0.0129
enh83905     6   44018000   44019000      4       2  150064       1.6883     0.045681
enh83906     6   44021900   44022900      3       2  150064       1.7673     0.038588
enh83916     6   44054500   44055500      5       3  150064       2.8381    0.0022695
enh83917     6   44061900   44062900      3       2  150064       3.3443   0.00041243
enh83920     6   44079400   44080400      4       2  150064       2.0697     0.019241
enh83921     6   44080000   44081000      5       3  150064       3.0747    0.0010536
enh83922     6   44081100   44082100      6       2  150064       2.1175     0.017108
enh83923     6   44083700   44084700      3       2  150064       1.6519     0.049272
enh83925     6   44087900   44088900      3       2  150064       2.0134     0.022034
enh83928     6   44101500   44102500      1       1  150064       2.6045     0.004601
enh83961     6   44622800   44623800      5       3  150064       1.8438     0.032604
enh83970     6   44705900   44706900      3       2  150064       2.6599    0.0039087
enh83974     6   44821900   44822900      1       1  150064       2.7394     0.003078
enh83978     6   45086300   45087300      4       2  150064       2.1012     0.017811
enh83982     6   45228400   45229400      5       3  150064       2.0684       0.0193
enh83984     6   45346400   45347400      2       1  150064       2.4551    0.0070428
enh84006     6   45919200   45920200      5       2  150064       1.7496     0.040091
enh84016     6   46029300   46030300      2       1  150064       1.8106     0.035105
enh84023     6   46187800   46188800      3       2  150064       2.0678     0.019327
enh84030     6   46523700   46524700      1       1  150064       2.1656      0.01517
enh84041     6   46775800   46776800      1       1  150064        2.055      0.01994
enh84044     6   46815800   46816800      2       1  150064       1.8814     0.029957
enh84045     6   46816500   46817500      2       1  150064       1.9144     0.027782
enh84140     6   51952200   51953200      2       1  150064       1.6772     0.046754
enh84157     6   52198200   52199200      3       1  150064       1.9659     0.024656
enh84161     6   52217000   52218000      4       1  150064       1.8886     0.029471
enh84164     6   52228900   52229900      6       3  150064       1.8775     0.030222
enh84166     6   52236400   52237400      8       3  150064       2.1618     0.015315
enh84189     6   52387200   52388200      2       1  150064       1.7672       0.0386
enh84191     6   52402300   52403300      2       1  150064       1.9357     0.026449
enh84203     6   52432300   52433300      7       3  150064       2.1236     0.016853
enh84205     6   52436000   52437000      5       3  150064       2.4847    0.0064837
enh84214     6   52527800   52528800      2       1  150064       1.6902     0.045499
enh84233     6   52874200   52875200      1       1  150064       1.7598      0.03922
enh84248     6   53111200   53112200      8       1  150064       2.7232    0.0032327
enh84249     6   53128900   53129900      2       1  150064       2.8042    0.0025221
enh84252     6   53166600   53167600      4       1  150064       2.9756    0.0014622
enh84254     6   53171500   53172500      2       1  150064       2.7491     0.002988
enh84257     6   53191100   53192100      2       1  150064       2.0628     0.019565
enh84269     6   53396700   53397700      9       2  150064       1.6924     0.045286
enh84280     6   53561100   53562100      3       1  150064       1.8196     0.034412
enh84308     6   53863300   53864300      3       2  150064       1.8347     0.033275
enh84310     6   53884800   53885800      3       2  150064       1.9237     0.027199
enh84330     6   54729600   54730600      8       3  150064       1.6815      0.04633
enh84332     6   54743200   54744200      3       2  150064       2.2457     0.012361
enh84333     6   54751700   54752700      1       1  150064        1.944      0.02595
enh84335     6   54879200   54880200      3       2  150064       1.9041     0.028446
enh84348     6   56263700   56264700      4       2  150064       2.0864     0.018472
enh84349     6   56269300   56270300      3       1  150064       2.4827    0.0065199
enh84353     6   56340600   56341600      3       1  150064       2.3035     0.010625
enh84358     6   56389900   56390900      1       1  150064       2.1615      0.01533
enh84361     6   56416500   56417500      1       1  150064       2.3983     0.008236
enh84362     6   56420000   56421000      2       1  150064       1.7868     0.036987
enh84363     6   56489000   56490000      2       1  150064       2.0592     0.019738
enh84364     6   56513800   56514800      1       1  150064       2.2052      0.01372
enh84365     6   56520500   56521500      1       1  150064       2.7301     0.003166
enh84366     6   56523600   56524600      4       2  150064       2.5791    0.0049525
enh84368     6   56533800   56534800      3       2  150064       2.9599    0.0015388
enh84370     6   56537800   56538800      3       1  150064       2.3196     0.010182
enh84371     6   56548500   56549500      2       1  150064       3.9539   3.8436e-05
enh84372     6   56551800   56552800      2       1  150064       3.8952   4.9054e-05
enh84373     6   56558800   56559800      3       1  150064       3.9955   3.2278e-05
enh84376     6   56589100   56590100      1       1  150064       3.1034    0.0009566
enh84377     6   56589800   56590800      3       2  150064       2.3781    0.0087021
enh84379     6   56592600   56593600      1       1  150064       3.0858     0.001015
enh84381     6   56604800   56605800      2       1  150064       3.0829    0.0010248
enh84382     6   56606200   56607200      1       1  150064       3.1529    0.0008083
enh84383     6   56607200   56608200      4       1  150064       3.1279   0.00088019
enh84385     6   56620700   56621700      1       1  150064       3.2014    0.0006837
enh84386     6   56621900   56622900      2       1  150064       3.0661    0.0010842
enh84388     6   56705500   56706500      1       1  150064       3.7972    7.318e-05
enh84389     6   56708800   56709800      4       1  150064       3.7532   8.7306e-05
enh84391     6   56716700   56717700      1       1  150064       3.8618    5.628e-05
enh84393     6   56727900   56728900      1       1  150064       1.8396      0.03291
enh84394     6   56740000   56741000      3       1  150064        3.559   0.00018611
enh84395     6   56740800   56741800      3       1  150064       3.3978   0.00033964
enh84407     6   57169400   57170400      3       2  150064       3.0198    0.0012647
enh84408     6   57170700   57171700      2       1  150064       1.9819     0.023745
enh84423     6   64001800   64002800      1       1  150064       2.1321       0.0165
enh84434     6   64185900   64186900      2       1  150064       3.3316   0.00043168
enh84435     6   64188500   64189500      3       1  150064       3.2918    0.0004978
enh84436     6   64195900   64196900      3       2  150064       2.9213    0.0017429
enh84437     6   64202400   64203400      3       1  150064       3.3347   0.00042696
enh84438     6   64206000   64207000      3       1  150064       3.3553   0.00039644
enh84439     6   64211300   64212300      5       1  150064       3.3963   0.00034157
enh84440     6   64219800   64220800      3       1  150064       3.3171   0.00045477
enh84441     6   64223800   64224800      5       2  150064          3.6   0.00015913
enh84442     6   64225700   64226700      2       1  150064       2.7759    0.0027521
enh84445     6   64237400   64238400      1       1  150064       3.3347     0.000427
enh84446     6   64274600   64275600      2       1  150064         2.11     0.017428
enh84451     6   64344300   64345300      2       1  150064       3.1593   0.00079068
enh84452     6   64347600   64348600      1       1  150064       3.2709    0.0005361
enh84459     6   64441300   64442300      2       1  150064       3.1838   0.00072683
enh84467     6   64614600   64615600      2       1  150064        1.763     0.038951
enh84471     6   64794000   64795000      1       1  150064       3.5953     0.000162
enh84473     6   65011200   65012200      5       1  150064       3.3037   0.00047706
enh84497     6   71120800   71121800      1       1  150064       1.7586      0.03932
enh84517     6   72430700   72431700      4       2  150064        1.813     0.034918
enh84521     6   74008200   74009200      7       2  150064       1.9839     0.023631
enh84539     6   74373400   74374400      4       2  150064        1.956     0.025233
enh84544     6   74783000   74784000      9       3  150064       1.6844     0.046054
enh84593     6   76644100   76645100      4       2  150064       1.8031     0.035687
enh84616     6   80113600   80114600      6       2  150064       2.2719     0.011546
enh84617     6   80131400   80132400      5       3  150064       2.9347    0.0016693
enh84622     6   80279100   80280100      6       2  150064        2.078     0.018854
enh84624     6   80309800   80310800      4       2  150064       2.4015     0.008164
enh84626     6   80318200   80319200      3       2  150064        2.237     0.012642
enh84638     6   80487800   80488800      2       1  150064       1.6971     0.044843
enh84644     6   80836100   80837100      2       1  150064       1.6536     0.049108
enh84646     6   80943400   80944400      1       1  150064       1.8236      0.03411
enh84649     6   81155600   81156600      2       1  150064       1.6482     0.049655
enh84650     6   81187500   81188500      3       1  150064        2.076     0.018945
enh84651     6   81232900   81233900      6       2  150064       1.7301     0.041802
enh84668     6   82643500   82644500      2       1  150064       2.3797    0.0086628
enh84671     6   82732000   82733000      2       1  150064       1.9532     0.025401
enh84675     6   83075500   83076500      1       1  150064       1.8763      0.03031
enh84678     6   83779800   83780800      4       2  150064       2.1547     0.015594
enh84679     6   83899600   83900600      1       1  150064       2.7122     0.003342
enh84680     6   83901100   83902100      4       2  150064       3.4821   0.00024875
enh84681     6   84131100   84132100      6       2  150064       3.7151   0.00010155
enh84683     6   84173400   84174400      3       1  150064       4.1434   1.7113e-05
enh84684     6   84189400   84190400      4       1  150064       2.2046      0.01374
enh84685     6   84221000   84222000      1       1  150064       2.3421     0.009589
enh84705     6   86289600   86290600      2       1  150064       2.8542    0.0021576
enh84706     6   86301300   86302300      3       2  150064       2.8852    0.0019561
enh84707     6   86304400   86305400      2       1  150064       3.4496   0.00028075
enh84708     6   86348700   86349700      4       2  150064       3.3063   0.00047269
enh84709     6   86349800   86350800      2       1  150064       2.8717    0.0020414
enh84710     6   86354400   86355400      3       2  150064       3.4819    0.0002489
enh84712     6   86413100   86414100      1       1  150064       2.7582     0.002906
enh84713     6   86454400   86455400      1       1  150064       3.5829    0.0001699
enh84714     6   86461100   86462100      2       1  150064       3.2926   0.00049632
enh84716     6   86575900   86576900      4       2  150064       2.1217     0.016932
enh84728     6   87922900   87923900      4       2  150064       2.3357    0.0097526
enh84729     6   87945400   87946400      2       1  150064       2.1209     0.016967
enh84730     6   88050600   88051600      6       3  150064       1.8917     0.029268
enh84732     6   88183600   88184600      3       2  150064       2.0682     0.019309
enh84733     6   88185000   88186000      3       1  150064       2.2938     0.010901
enh84735     6   88244000   88245000      2       1  150064       2.4975    0.0062538
enh84736     6   88280800   88281800      3       1  150064       1.9532     0.025399
enh84737     6   88282400   88283400      4       2  150064       2.3095     0.010458
enh84738     6   88283800   88284800      2       1  150064       2.5742    0.0050233
enh84740     6   88293500   88294500      3       1  150064       2.3832    0.0085822
enh84742     6   88296400   88297400      2       1  150064       1.8792     0.030106
enh84745     6   88337900   88338900      3       2  150064       2.2898     0.011017
enh84750     6   88400900   88401900      4       2  150064       2.5334    0.0056474
enh84751     6   88405200   88406200      2       1  150064       2.3466    0.0094735
enh84753     6   88412600   88413600      6       3  150064       1.9278     0.026938
enh84764     6   88505800   88506800      3       2  150064       1.7058     0.044023
enh84770     6   88639200   88640200      7       3  150064       2.5403    0.0055378
enh84810     6   90887400   90888400      1       1  150064       1.9824      0.02372
[truncated: 696,429 more chars]
