# Supplementary material for: Identifying enhancer properties associated with genetic risk for complex traits using regulome-wide association studies
Source: PLoS Comput Biol. 2022 Sep 7;18(9):e1010430. doi: 10.1371/journal.pcbi.1010430 (PMC9484640; doi:10.1371/journal.pcbi.1010430)
Supplement: S3 Table — Sample names are as described in the ROADMAP epigenomics project integrative analysis portal: https://egg2.wustl.edu/roadmap/web_portal/meta.html. (ZIP) [file pcbi.1010430.s010.zip › supplemental_table3/E108muscle_sig_enhancers05.gcov.out]

GENE       CHR      START       STOP  NSNPS  NPARAM       N        ZSTAT            P
enh49306     1     895000     896000      1       1  150064       1.8429      0.03267
enh49316     1     966400     967400      1       1  150064       1.6666       0.0478
enh49330     1    1168300    1169300      2       1  150064       1.7908     0.036659
enh49331     1    1171700    1172700      1       1  150064       2.0985      0.01793
enh49332     1    1179000    1180000      5       2  150064       1.9985     0.022831
enh49391     1    1501800    1502800      1       1  150064       1.9612      0.02493
enh49413     1    1706400    1707400      2       1  150064       2.8494    0.0021899
enh49437     1    1841400    1842400      3       1  150064       2.0797     0.018775
enh49446     1    2063200    2064200      1       1  150064       2.0727       0.0191
enh49452     1    2127000    2128000      2       1  150064       2.5265    0.0057606
enh49456     1    2137600    2138600      3       2  150064       2.2989     0.010754
enh49462     1    2172900    2173900      6       2  150064       1.9091     0.028122
enh49466     1    2181500    2182500      4       2  150064       1.7417     0.040784
enh49477     1    2211100    2212100      3       1  150064       2.1734     0.014875
enh49478     1    2214900    2215900      5       3  150064       1.7983     0.036064
enh49482     1    2233200    2234200      2       1  150064        2.019     0.021745
enh49483     1    2236000    2237000      5       3  150064       2.5458    0.0054515
enh49495     1    2391700    2392700      2       1  150064        3.842   6.1011e-05
enh49502     1    2486000    2487000      1       1  150064       2.5752     0.005009
enh49508     1    2523900    2524900      7       1  150064       3.0434    0.0011695
enh49509     1    2525400    2526400      2       1  150064       2.7807    0.0027122
enh49510     1    2538900    2539900     12       2  150064        2.871    0.0020456
enh49525     1    3137600    3138600      9       3  150064       1.7184     0.042859
enh49580     1    4231000    4232000     10       3  150064       3.1256   0.00088726
enh49587     1    5831100    5832100      7       3  150064       2.8072    0.0024986
enh49598     1    6088300    6089300      2       1  150064       1.7294      0.04187
enh49607     1    6260400    6261400      1       1  150064       1.7453      0.04047
enh49634     1    6531700    6532700      2       1  150064       2.2622     0.011844
enh49638     1    6552100    6553100      3       1  150064       1.9459     0.025835
enh49639     1    6555400    6556400      2       1  150064       2.0574     0.019824
enh49641     1    6567600    6568600      1       1  150064       2.4253     0.007647
enh49642     1    6572800    6573800      2       1  150064       1.9351     0.026486
enh49650     1    6645000    6646000      3       2  150064       2.3356    0.0097571
enh49651     1    6650100    6651100      2       1  150064       1.8228     0.034167
enh49653     1    6655000    6656000      5       3  150064       2.3299     0.009907
enh49654     1    6658200    6659200      6       3  150064       1.6901     0.045505
enh49658     1    6675800    6676800      3       1  150064       2.1533     0.015649
enh49659     1    6676500    6677500      1       1  150064       3.6524    0.0001299
enh49660     1    6683200    6684200      1       1  150064       4.1984    1.344e-05
enh49662     1    6694400    6695400      8       2  150064        2.543    0.0054959
enh49664     1    6726700    6727700      1       1  150064       2.1925      0.01417
enh49665     1    6732500    6733500      3       2  150064       3.5853   0.00016837
enh49666     1    6734300    6735300      1       1  150064       4.3237    7.671e-06
enh49669     1    6758800    6759800      3       2  150064       4.0168   2.9492e-05
enh49670     1    6759400    6760400      3       1  150064        3.954   3.8435e-05
enh49675     1    6847100    6848100      3       1  150064       1.7795     0.037581
enh49695     1    7020100    7021100      1       1  150064       1.9101      0.02806
enh49699     1    7044700    7045700      4       2  150064       2.5706     0.005076
enh49704     1    7208600    7209600      1       1  150064       1.6595      0.04851
enh49739     1    7829900    7830900      1       1  150064       1.8858      0.02966
enh49742     1    7845400    7846400      6       3  150064       1.9298     0.026813
enh49790     1    8362000    8363000      2       1  150064       3.7709    8.133e-05
enh49791     1    8362900    8363900      3       1  150064       2.8474    0.0022042
enh49793     1    8377200    8378200      1       1  150064       3.5064    0.0002271
enh49794     1    8383500    8384500      3       2  150064       3.6196    0.0001475
enh49796     1    8403700    8404700      2       1  150064       3.1255   0.00088761
enh49798     1    8413700    8414700      1       1  150064       1.7445      0.04054
enh49799     1    8416300    8417300      1       1  150064        2.381     0.008632
enh49800     1    8419100    8420100      3       2  150064       2.5203    0.0058626
enh49801     1    8423000    8424000      3       2  150064       4.7224   1.1653e-06
enh49802     1    8424900    8425900      2       1  150064       1.6652     0.047941
enh49806     1    8436600    8437600      2       1  150064       4.8227   7.0802e-07
enh49807     1    8439800    8440800      2       1  150064       3.5915   0.00016438
enh49811     1    8446800    8447800      3       1  150064       5.1215   1.5158e-07
enh49813     1    8452600    8453600      1       1  150064       5.5087    1.807e-08
enh49814     1    8454500    8455500      2       1  150064       3.3185   0.00045251
enh49815     1    8457800    8458800      1       1  150064       2.3545     0.009273
enh49817     1    8462600    8463600      2       1  150064       5.4332    2.767e-08
enh49818     1    8464400    8465400      2       1  150064       4.6602   1.5796e-06
enh49819     1    8466100    8467100      4       2  150064       5.0461   2.2541e-07
enh49821     1    8473700    8474700      2       1  150064       2.8875    0.0019416
enh49822     1    8475800    8476800      6       3  150064       5.1497   1.3042e-07
enh49823     1    8476200    8477200      7       3  150064       4.6551   1.6192e-06
enh49825     1    8486500    8487500      2       1  150064       4.9564   3.5904e-07
enh49826     1    8489500    8490500      1       1  150064       5.7027    5.896e-09
enh49829     1    8497300    8498300      2       1  150064        4.551   2.6695e-06
enh49831     1    8516000    8517000      2       1  150064       3.2735   0.00053114
enh49833     1    8524300    8525300      4       2  150064       2.1952     0.014075
enh49835     1    8534200    8535200      3       1  150064       4.4316   4.6762e-06
enh49836     1    8537000    8538000      2       1  150064       3.2278   0.00062379
enh49838     1    8556900    8557900      3       1  150064       2.7352    0.0031169
enh49839     1    8566200    8567200      2       1  150064       2.2809     0.011276
enh49840     1    8567000    8568000      2       1  150064        3.653   0.00012961
enh49841     1    8569100    8570100      2       1  150064       2.9289    0.0017009
enh49847     1    8600700    8601700      2       1  150064       3.9022   4.7664e-05
enh49848     1    8612600    8613600      1       1  150064       3.1458    0.0008281
enh49849     1    8615000    8616000      1       1  150064        3.125    0.0008889
enh49850     1    8623100    8624100      3       2  150064       2.3761    0.0087482
enh49852     1    8640400    8641400      2       1  150064       2.1247     0.016807
enh49853     1    8649600    8650600      2       1  150064       2.5036    0.0061472
enh49855     1    8655800    8656800      2       1  150064       2.6443    0.0040927
enh49856     1    8657400    8658400      1       1  150064       3.1292    0.0008763
enh49857     1    8659100    8660100      2       1  150064       2.9415    0.0016333
enh49860     1    8699200    8700200      2       1  150064       2.6007    0.0046514
enh49861     1    8700800    8701800      2       1  150064       3.7904    7.521e-05
enh49862     1    8703200    8704200      1       1  150064       2.8288     0.002336
enh49863     1    8703800    8704800      1       1  150064       2.8288     0.002336
enh49865     1    8711800    8712800      1       1  150064       2.6695     0.003798
enh49866     1    8719200    8720200      1       1  150064       2.4949       0.0063
enh49867     1    8721900    8722900      1       1  150064       2.2886      0.01105
enh49869     1    8726200    8727200      1       1  150064       2.8965     0.001887
enh49870     1    8728900    8729900      1       1  150064       1.9571      0.02517
enh49871     1    8730400    8731400      2       1  150064       2.3313     0.009868
enh49876     1    8766900    8767900      4       2  150064       2.4406    0.0073308
enh49877     1    8772000    8773000      1       1  150064       1.7195      0.04276
enh49881     1    8787600    8788600      2       1  150064       3.5067   0.00022689
enh49882     1    8793400    8794400      1       1  150064       1.8197       0.0344
enh49888     1    8871400    8872400      3       2  150064       2.4797    0.0065747
enh49901     1    8931800    8932800      1       1  150064       1.8274      0.03382
enh49905     1    8943200    8944200      5       2  150064       1.8942     0.029096
enh49907     1    8951700    8952700      1       1  150064       2.0249      0.02144
enh49910     1    8978000    8979000      4       1  150064       2.2139     0.013419
enh49937     1    9221900    9222900      1       1  150064       1.9856      0.02354
enh49949     1    9319000    9320000      2       1  150064        1.686     0.045894
enh49972     1    9409600    9410600      1       1  150064       1.7885      0.03685
enh49977     1    9422600    9423600      4       2  150064       1.7315     0.041684
enh50042     1    9923400    9924400      3       2  150064        2.006      0.02243
enh50049     1    9959800    9960800      2       1  150064       1.7542     0.039694
enh50162     1   10774000   10775000      1       1  150064       1.9622      0.02487
enh50175     1   10901000   10902000      2       1  150064       1.9252     0.027102
enh50183     1   11005500   11006500      5       3  150064       1.6539     0.049077
enh50208     1   11335400   11336400      1       1  150064       2.0523      0.02007
enh50211     1   11350800   11351800      2       1  150064       1.8014     0.035822
enh50213     1   11376400   11377400      3       1  150064       2.2901     0.011008
enh50223     1   11767400   11768400      4       2  150064       1.7161     0.043076
enh50233     1   11854100   11855100      3       1  150064       1.8679     0.030889
enh50240     1   11931900   11932900      6       2  150064       2.8044    0.0025208
enh50247     1   11981000   11982000      6       3  150064       1.9053      0.02837
enh50255     1   11997100   11998100      2       1  150064       2.3366    0.0097313
enh50256     1   11997900   11998900      1       1  150064       2.7935     0.002607
enh50257     1   11999000   12000000      5       2  150064       2.1527     0.015672
enh50258     1   12000200   12001200      4       1  150064       2.0448     0.020437
enh50259     1   12003900   12004900      3       2  150064       1.9455     0.025858
enh50272     1   12112400   12113400      5       2  150064       1.7028     0.044306
enh50276     1   12190200   12191200      3       1  150064       1.6689     0.047567
enh50375     1   14074400   14075400      2       1  150064       1.6562     0.048838
enh50380     1   14090500   14091500      1       1  150064       1.7987      0.03603
enh50395     1   14467400   14468400      4       1  150064       1.7981     0.036079
enh50397     1   14585600   14586600      5       3  150064       1.9607     0.024958
enh50401     1   14813100   14814100      3       2  150064        2.427    0.0076113
enh50443     1   15533300   15534300      1       1  150064       2.2984      0.01077
enh50573     1   16353000   16354000      4       2  150064       2.2654     0.011743
enh50602     1   16564000   16565000      2       1  150064       2.7283    0.0031827
enh50603     1   16570300   16571300      1       1  150064        2.126      0.01675
enh50607     1   16592500   16593500      3       1  150064       2.1759      0.01478
enh50609     1   16613600   16614600      1       1  150064       2.2454      0.01237
enh50610     1   16620100   16621100      3       2  150064       1.8576     0.031611
enh50611     1   16644300   16645300      4       2  150064        2.379    0.0086791
enh50613     1   16650500   16651500      1       1  150064       2.2849      0.01116
enh50615     1   16679400   16680400      1       1  150064       2.0801      0.01876
enh50619     1   16698500   16699500      2       1  150064       1.7669     0.038622
enh50621     1   16701000   16702000      1       1  150064       1.8357       0.0332
enh50624     1   16714300   16715300      2       1  150064       1.7653      0.03876
enh50627     1   16722200   16723200      4       2  150064       1.9584     0.025092
enh50631     1   16794900   16795900      5       3  150064       1.7452     0.040477
enh50633     1   16824200   16825200      3       1  150064       1.8836     0.029809
enh50635     1   16839500   16840500      1       1  150064       2.1937      0.01413
enh50669     1   17287700   17288700      3       2  150064       1.8156     0.034716
enh50672     1   17310900   17311900      2       1  150064       2.5752    0.0050092
enh50678     1   17342300   17343300      5       2  150064       2.0112     0.022154
enh50679     1   17371400   17372400      7       2  150064        2.316      0.01028
enh50680     1   17373900   17374900      7       2  150064        2.435    0.0074458
enh50681     1   17377400   17378400      6       2  150064       2.3886    0.0084573
enh50682     1   17378200   17379200      3       2  150064       2.7772    0.0027413
enh50683     1   17382400   17383400      5       2  150064       2.8606    0.0021143
enh50684     1   17386000   17387000      4       2  150064       2.9968     0.001364
enh50686     1   17389800   17390800      8       3  150064       2.0338     0.020984
enh50687     1   17393000   17394000      1       1  150064       2.6458     0.004075
enh50688     1   17407700   17408700      6       2  150064       2.5555    0.0053023
enh50689     1   17410200   17411200      3       1  150064       2.2607     0.011888
enh50705     1   17774100   17775100      3       2  150064       1.8741     0.030456
enh50772     1   19263200   19264200      2       1  150064        1.845     0.032521
enh50791     1   19417000   19418000      2       1  150064       2.0153     0.021935
enh50813     1   19640100   19641100      3       2  150064       1.9131     0.027865
enh50814     1   19641900   19642900      5       2  150064        1.834     0.033328
enh50857     1   19821600   19822600      2       1  150064       3.1151    0.0009193
enh50858     1   19832000   19833000      7       3  150064       1.8529     0.031947
enh50859     1   19835200   19836200      4       2  150064        2.021     0.021641
enh50871     1   19938900   19939900      1       1  150064       1.7696       0.0384
enh50873     1   19943400   19944400      2       1  150064       1.6558     0.048884
enh50877     1   19966800   19967800      1       1  150064       2.3371     0.009718
enh50905     1   20420100   20421100      4       2  150064       2.3072     0.010521
enh50906     1   20422000   20423000      4       2  150064       1.6931     0.045221
enh50920     1   20651700   20652700      6       2  150064       2.2421     0.012477
enh50923     1   20732700   20733700      4       2  150064       2.0437     0.020491
enh50927     1   20819100   20820100      2       1  150064       1.7513      0.03995
enh50928     1   20819800   20820800      1       1  150064       1.7361      0.04127
enh50951     1   21059800   21060800      2       1  150064       2.8097    0.0024792
enh50952     1   21065600   21066600      3       1  150064       2.7123    0.0033411
enh50956     1   21108100   21109100      2       1  150064       2.9231    0.0017326
enh50958     1   21114600   21115600      2       1  150064       2.4415    0.0073133
enh50961     1   21247700   21248700      1       1  150064       2.4741     0.006678
enh50962     1   21290000   21291000      5       2  150064       1.7492     0.040128
enh50965     1   21319200   21320200      2       1  150064       2.0949     0.018091
enh50968     1   21332000   21333000      2       1  150064       2.9263    0.0017152
enh50969     1   21338900   21339900      3       2  150064       1.6757       0.0469
enh50970     1   21339600   21340600      2       1  150064       2.6501    0.0040235
enh50973     1   21348700   21349700      2       1  150064       2.0738     0.019051
enh50974     1   21351400   21352400      4       2  150064        2.339    0.0096673
enh50975     1   21359000   21360000      1       1  150064       1.8696      0.03077
enh50976     1   21361400   21362400      2       1  150064       1.9996     0.022773
enh50977     1   21369200   21370200      5       3  150064       2.6484    0.0040443
enh50979     1   21386600   21387600      1       1  150064       1.8633      0.03121
enh50980     1   21395700   21396700      2       1  150064       1.9849      0.02358
enh50982     1   21403200   21404200      4       2  150064       2.5195    0.0058759
enh50983     1   21409600   21410600      2       1  150064       2.4697    0.0067617
enh50984     1   21416400   21417400      2       1  150064       2.7459    0.0030177
enh50989     1   21465700   21466700      1       1  150064       2.4763     0.006638
enh50990     1   21475400   21476400      4       2  150064       2.6318    0.0042469
enh50991     1   21476500   21477500      4       2  150064       1.7142     0.043247
enh50992     1   21477900   21478900      2       1  150064       2.7957    0.0025891
enh50994     1   21489300   21490300      2       1  150064        2.621    0.0043839
enh50996     1   21497000   21498000      2       1  150064       2.5652    0.0051565
enh50997     1   21498200   21499200      2       1  150064        2.091     0.018263
enh50998     1   21499900   21500900      1       1  150064       2.4774     0.006618
enh51001     1   21521100   21522100      1       1  150064       1.7381       0.0411
enh51044     1   22032500   22033500      4       2  150064       2.2858     0.011134
enh51045     1   22089400   22090400      5       1  150064       2.0897     0.018321
enh51087     1   22350000   22351000      5       2  150064       2.2927     0.010933
enh51090     1   22374900   22375900      3       2  150064        3.234   0.00061028
enh51093     1   22382200   22383200      2       1  150064       2.7113    0.0033512
enh51097     1   22401200   22402200      3       2  150064       2.1345     0.016401
enh51105     1   22448800   22449800      7       4  150064       1.7571     0.039447
enh51145     1   23141600   23142600      8       2  150064       1.9944     0.023055
enh51220     1   23912400   23913400      1       1  150064        1.799      0.03601
enh51239     1   24085600   24086600      1       1  150064       1.8901      0.02937
enh51277     1   24372600   24373600      3       1  150064       2.5782    0.0049652
enh51304     1   24691400   24692400      3       2  150064       1.7634     0.038918
enh51308     1   24719900   24720900      2       1  150064       2.3716    0.0088561
enh51315     1   24830000   24831000      2       1  150064       1.9913     0.023224
enh51318     1   24833200   24834200      2       1  150064       1.7526     0.039832
enh51319     1   24836100   24837100      3       2  150064       1.7051     0.044088
enh51320     1   24867300   24868300      6       2  150064       2.8995    0.0018685
enh51322     1   24945800   24946800      3       1  150064        1.789     0.036809
enh51323     1   24967400   24968400      2       1  150064       2.5702    0.0050815
enh51369     1   25311000   25312000      1       1  150064       2.2718      0.01155
enh51515     1   26481200   26482200      1       1  150064       1.7446      0.04053
enh51522     1   26507900   26508900      5       3  150064       2.7236    0.0032283
enh51544     1   26785700   26786700      2       1  150064       1.7634     0.038916
enh51552     1   26864700   26865700      1       1  150064       2.1879      0.01434
enh51556     1   26881800   26882800      3       1  150064       2.0804     0.018747
enh51557     1   26900900   26901900      5       3  150064       1.7477     0.040262
enh51563     1   27017100   27018100      1       1  150064       2.4913     0.006363
enh51565     1   27033500   27034500      2       1  150064       2.6037    0.0046111
enh51566     1   27041100   27042100      2       1  150064       1.8779     0.030197
enh51567     1   27048200   27049200      1       1  150064       2.7248     0.003217
enh51568     1   27052100   27053100      3       1  150064       2.5882    0.0048246
enh51571     1   27070500   27071500      3       2  150064        1.957     0.025176
enh51572     1   27073900   27074900      1       1  150064       2.7082     0.003382
enh51574     1   27078600   27079600      1       1  150064       2.7031     0.003435
enh51576     1   27093100   27094100      2       1  150064       2.8092    0.0024836
enh51577     1   27093900   27094900      1       1  150064       2.0566      0.01986
enh51584     1   27123900   27124900      1       1  150064       2.7391      0.00308
enh51589     1   27157400   27158400      1       1  150064        2.646     0.004073
enh51591     1   27175200   27176200      1       1  150064       2.4217     0.007724
enh51592     1   27179300   27180300      1       1  150064       3.8436    6.061e-05
enh51596     1   27204100   27205100      1       1  150064       2.0777      0.01887
enh51597     1   27214800   27215800      1       1  150064       2.4794      0.00658
enh51601     1   27246900   27247900      2       1  150064       2.7103    0.0033606
enh51602     1   27249600   27250600      1       1  150064        2.512     0.006003
enh51613     1   27397200   27398200      2       1  150064       3.3197   0.00045054
enh51614     1   27425400   27426400      1       1  150064         2.29      0.01101
enh51620     1   27448900   27449900      2       1  150064        2.571    0.0050697
enh51626     1   27466000   27467000      1       1  150064       1.6802      0.04646
enh51647     1   27667900   27668900      2       1  150064       2.6571    0.0039408
enh51653     1   27693800   27694800      1       1  150064       1.8301      0.03362
enh51710     1   27933000   27934000      2       1  150064       1.9507     0.025546
enh51712     1   27947700   27948700      2       1  150064       1.6501     0.049462
enh51713     1   27951600   27952600      1       1  150064       2.1084       0.0175
enh51715     1   27969900   27970900      1       1  150064       1.9646      0.02473
enh51758     1   28431000   28432000      2       1  150064       2.3353    0.0097647
enh51777     1   28588100   28589100      3       1  150064        2.265     0.011756
enh51782     1   28623000   28624000      3       2  150064       2.0438     0.020484
enh51785     1   28697200   28698200      2       1  150064         3.39   0.00034946
enh51786     1   28736100   28737100      8       3  150064       2.2663     0.011716
enh51787     1   28743400   28744400      2       1  150064       2.0408     0.020638
enh51788     1   28743900   28744900      4       1  150064       2.0635     0.019532
enh51790     1   28782200   28783200      1       1  150064       2.4036     0.008118
enh51794     1   28837000   28838000      7       3  150064       2.5351    0.0056213
enh51796     1   28845600   28846600      1       1  150064       2.4689     0.006776
enh51797     1   28878100   28879100      1       1  150064       2.8194     0.002406
enh51799     1   28905600   28906600      1       1  150064        2.917     0.001767
enh51801     1   28916900   28917900      2       1  150064       2.8882    0.0019374
enh51804     1   28967200   28968200      2       1  150064       2.2745     0.011467
enh51805     1   28970900   28971900      1       1  150064       2.3123      0.01038
enh51807     1   28973600   28974600      2       1  150064       2.0484     0.020261
enh51822     1   29211200   29212200      4       1  150064       2.0635      0.01953
enh51830     1   29279800   29280800      2       1  150064       2.9504    0.0015869
enh51835     1   29369600   29370600      2       1  150064        3.021    0.0012595
enh51836     1   29376400   29377400      1       1  150064        3.915    4.521e-05
enh51837     1   29378700   29379700      3       1  150064       3.7008   0.00010744
enh51838     1   29459800   29460800      2       1  150064       1.7028     0.044305
enh51846     1   29505000   29506000      3       2  150064       2.5506    0.0053764
enh51850     1   29557600   29558600      3       1  150064       2.1232     0.016867
enh51865     1   30457300   30458300      3       2  150064       3.9025   4.7592e-05
enh51876     1   31148000   31149000      3       1  150064       1.8253     0.033976
enh51882     1   31180400   31181400     14       3  150064       1.7291     0.041895
enh51885     1   31216500   31217500      1       1  150064       1.9473      0.02575
enh51898     1   31274600   31275600      1       1  150064       1.7209      0.04263
enh51910     1   31351900   31352900      2       1  150064        1.785     0.037131
enh51919     1   31382200   31383200      2       1  150064       1.7205     0.042675
enh51928     1   31449000   31450000      1       1  150064       1.7721      0.03819
enh51960     1   31688600   31689600      8       2  150064       2.9787    0.0014475
enh51961     1   31730200   31731200      1       1  150064       3.8717    5.405e-05
enh51963     1   31738800   31739800      2       1  150064       2.7328    0.0031399
enh51965     1   31770900   31771900      2       1  150064       3.3482   0.00040666
enh51966     1   31772000   31773000      6       2  150064       3.9116   4.5846e-05
enh51967     1   31799000   31800000      3       2  150064       2.6714    0.0037772
enh51968     1   31834600   31835600      3       2  150064       2.9688    0.0014948
enh51969     1   31838200   31839200      1       1  150064        3.389    0.0003507
enh51971     1   31847200   31848200      2       1  150064       2.7671    0.0028278
enh51972     1   31849200   31850200      2       1  150064       2.5774    0.0049766
enh51973     1   31854800   31855800      4       1  150064       4.2914   8.8794e-06
enh51974     1   31866600   31867600      3       1  150064       2.9803    0.0014397
enh51975     1   31867800   31868800      2       1  150064       3.0636    0.0010934
enh51976     1   31878500   31879500      5       2  150064        2.883    0.0019695
enh51978     1   31888500   31889500      2       1  150064        2.709    0.0033745
enh51979     1   31891200   31892200      2       1  150064       2.9711    0.0014836
enh51980     1   31894700   31895700      3       1  150064       1.7846     0.037167
enh51989     1   32029700   32030700      1       1  150064       2.3782     0.008699
enh52013     1   32138500   32139500      2       1  150064       1.7052     0.044079
enh52030     1   32262200   32263200      1       1  150064       1.7442      0.04056
enh52043     1   32398700   32399700      3       2  150064       2.0779     0.018861
enh52077     1   32616800   32617800      1       1  150064       2.0177      0.02181
enh52092     1   32707600   32708600      3       1  150064       1.7063     0.043974
enh52101     1   32810700   32811700      1       1  150064        2.932     0.001684
enh52135     1   33223200   33224200      3       1  150064        2.368    0.0089431
enh52138     1   33232400   33233400      3       1  150064       2.2142     0.013406
enh52140     1   33279800   33280800      2       1  150064        1.684      0.04609
enh52145     1   33338000   33339000      2       1  150064        1.997     0.022915
enh52174     1   33502600   33503600      2       1  150064       1.8687     0.030829
enh52184     1   33564700   33565700      1       1  150064       2.2931      0.01092
enh52206     1   33737000   33738000      2       1  150064       1.6836     0.046128
enh52208     1   33758200   33759200      2       1  150064       1.7152     0.043157
enh52209     1   33761000   33762000      3       1  150064       1.8874     0.029554
enh52211     1   33766200   33767200      3       2  150064       2.3437    0.0095463
enh52217     1   33810800   33811800      1       1  150064       1.7861      0.03704
enh52238     1   33936200   33937200      3       1  150064       1.7455     0.040446
enh52266     1   35317800   35318800      4       2  150064       1.9904     0.023276
enh52267     1   35322800   35323800      4       2  150064        1.898     0.028849
enh52274     1   35586000   35587000      2       1  150064       1.7055      0.04405
enh52277     1   35653200   35654200      2       1  150064       1.6956     0.044984
enh52280     1   35675900   35676900      3       1  150064       3.5077   0.00022599
enh52303     1   36002400   36003400      2       1  150064       3.0799    0.0010355
enh52311     1   36102000   36103000      2       1  150064       3.6011   0.00015847
enh52316     1   36181500   36182500      1       1  150064       3.4063    0.0003292
enh52318     1   36275600   36276600      4       2  150064       4.3204    7.789e-06
enh52319     1   36311000   36312000      2       1  150064       2.7211    0.0032536
enh52320     1   36313400   36314400      3       2  150064       3.8886   5.0412e-05
enh52321     1   36316500   36317500      4       2  150064        3.494    0.0002379
enh52325     1   36391000   36392000      1       1  150064       4.1361    1.766e-05
enh52327     1   36398300   36399300      1       1  150064        3.492    0.0002397
enh52328     1   36401300   36402300      3       2  150064       2.5871    0.0048389
enh52330     1   36553200   36554200      1       1  150064       3.1405    0.0008432
enh52334     1   36565300   36566300      6       2  150064       2.5158     0.005938
enh52335     1   36581200   36582200      3       1  150064       2.1813     0.014579
enh52337     1   36588600   36589600      2       1  150064       3.7128   0.00010249
enh52338     1   36600700   36601700      2       1  150064       3.3181   0.00045322
enh52340     1   36607500   36608500      2       1  150064       3.3975   0.00034006
enh52342     1   36613000   36614000      3       1  150064       3.8801   5.2202e-05
enh52346     1   36631600   36632600      2       1  150064       3.9408   4.0604e-05
enh52348     1   36634100   36635100      3       1  150064       4.7064   1.2608e-06
enh52349     1   36634700   36635700      3       2  150064       4.1798    1.459e-05
enh52350     1   36637300   36638300      1       1  150064       4.5633    2.518e-06
enh52353     1   36652900   36653900      3       1  150064       2.6234    0.0043531
enh52395     1   36809300   36810300      1       1  150064       1.9367      0.02639
enh52419     1   37169200   37170200      1       1  150064        2.832     0.002313
enh52453     1   38271800   38272800      4       2  150064       2.3417     0.009599
enh52454     1   38275600   38276600      2       1  150064       2.7272    0.0031936
enh52455     1   38278900   38279900      1       1  150064       3.2541    0.0005687
enh52462     1   38322600   38323600      1       1  150064       3.1702    0.0007616
enh52463     1   38323400   38324400      1       1  150064       3.1702    0.0007616
enh52464     1   38355900   38356900      4       2  150064       3.1962   0.00069617
enh52468     1   38390600   38391600      2       1  150064       2.7968    0.0025808
enh52469     1   38392200   38393200      1       1  150064       2.5346     0.005629
enh52470     1   38395000   38396000      4       2  150064       2.5493    0.0053965
enh52474     1   38453500   38454500      1       1  150064        2.104      0.01769
enh52501     1   39439100   39440100      6       3  150064       2.8179    0.0024166
enh52506     1   39468400   39469400      1       1  150064       2.3639     0.009042
enh52507     1   39492800   39493800      5       2  150064       1.7435     0.040624
enh52509     1   39541900   39542900      2       1  150064       2.9168    0.0017683
enh52513     1   39568400   39569400      1       1  150064        1.984      0.02363
enh52514     1   39574800   39575800      2       1  150064       1.7871     0.036959
enh52516     1   39581900   39582900      3       1  150064       2.2439     0.012419
enh52520     1   39601600   39602600      2       1  150064       1.8929     0.029185
enh52536     1   39644700   39645700      1       1  150064       1.8615      0.03134
enh52537     1   39648400   39649400      2       1  150064       1.8156     0.034712
enh52539     1   39650900   39651900      2       1  150064       2.1225     0.016899
enh52550     1   39696400   39697400      1       1  150064       1.7105      0.04359
enh52567     1   39863100   39864100      3       2  150064       1.9366     0.026394
enh52586     1   39974500   39975500      4       2  150064       2.3427    0.0095713
enh52598     1   40118800   40119800      3       2  150064       1.9954     0.022998
enh52614     1   40345800   40346800      3       1  150064       2.1568     0.015512
enh52664     1   40862500   40863500      2       1  150064       2.2069      0.01366
enh52673     1   40997900   40998900      2       1  150064       1.9879     0.023409
enh52680     1   41155000   41156000      5       3  150064       2.1322     0.016493
enh52681     1   41155800   41156800      3       2  150064       2.3236     0.010073
enh52684     1   41164400   41165400      2       1  150064       2.6446    0.0040899
enh52685     1   41168900   41169900      5       2  150064       1.8471      0.03237
enh52686     1   41169800   41170800      6       3  150064       2.8202    0.0023994
enh52689     1   41178800   41179800      3       2  150064       2.5619    0.0052053
enh52693     1   41188200   41189200      3       2  150064       2.6826    0.0036529
enh52701     1   41205400   41206400      3       2  150064       2.6545    0.0039717
enh52704     1   41221600   41222600      2       1  150064       2.2931     0.010921
enh52715     1   41270700   41271700      6       2  150064       1.8032     0.035678
enh52733     1   41447000   41448000      2       1  150064       2.1477     0.015868
enh52735     1   41469300   41470300      5       2  150064       2.2817     0.011254
enh52736     1   41480100   41481100      3       1  150064       1.7402      0.04091
enh52741     1   41574200   41575200      4       2  150064       2.1731     0.014886
enh52742     1   41575500   41576500      2       1  150064       2.5881    0.0048257
enh52743     1   41617500   41618500      2       1  150064         2.58    0.0049407
enh52744     1   41658000   41659000      1       1  150064       2.6002     0.004659
enh52759     1   41845400   41846400      1       1  150064       3.4912    0.0002404
enh52760     1   41848500   41849500      3       2  150064       2.5888    0.0048157
enh52761     1   41853000   41854000      2       1  150064       1.9565     0.025206
enh52763     1   41860700   41861700      3       1  150064       1.6804     0.046443
enh52768     1   41892900   41893900      6       3  150064       1.7012      0.04445
enh52771     1   41898800   41899800      2       1  150064        2.695    0.0035195
enh52777     1   41950300   41951300      7       4  150064       2.8808    0.0019834
enh52778     1   41960500   41961500      4       2  150064       3.2234    0.0006334
enh52786     1   42024000   42025000      3       2  150064       1.7405     0.040889
enh52902     1   43414900   43415900      8       2  150064       1.9734     0.024226
enh52904     1   43421000   43422000      3       1  150064         2.19     0.014263
enh52906     1   43425000   43426000      1       1  150064        2.297      0.01081
enh52919     1   43703800   43704800      1       1  150064       2.0292      0.02122
enh52921     1   43739700   43740700      4       2  150064       1.8094     0.035197
enh52922     1   43750300   43751300      2       1  150064       2.9997    0.0013512
enh52931     1   43825600   43826600      3       2  150064       3.7678   8.2356e-05
enh52932     1   43831400   43832400      3       2  150064       1.9251     0.027108
enh52936     1   43856600   43857600      2       1  150064       3.2894   0.00050194
enh52937     1   43901400   43902400      2       1  150064       3.4636   0.00026649
enh52940     1   43920500   43921500      4       2  150064       4.1611   1.5834e-05
enh52941     1   43938300   43939300      1       1  150064       3.0047     0.001329
enh52943     1   43998400   43999400      3       2  150064       2.5678    0.0051167
enh52944     1   44001400   44002400      1       1  150064        1.985      0.02357
enh52946     1   44006800   44007800      2       1  150064       1.9089     0.028134
enh52947     1   44012700   44013700      3       2  150064       2.8609    0.0021123
enh52948     1   44018500   44019500      1       1  150064       3.1374    0.0008524
enh52949     1   44022700   44023700      1       1  150064       3.0287     0.001228
enh52952     1   44038500   44039500      3       1  150064       2.2899     0.011014
enh52953     1   44042800   44043800      4       2  150064       3.9293   4.2603e-05
enh52954     1   44047500   44048500      5       2  150064       2.8226    0.0023819
enh52955     1   44052600   44053600      4       1  150064       1.9153     0.027727
enh52956     1   44114200   44115200      5       2  150064       4.0012   3.1507e-05
enh52957     1   44117400   44118400      1       1  150064       4.3591    6.529e-06
enh52959     1   44136900   44137900      2       1  150064       2.7227    0.0032376
enh52960     1   44153700   44154700      1       1  150064       3.5304    0.0002075
enh52962     1   44171200   44172200      2       1  150064       2.8891     0.001932
enh52964     1   44177100   44178100      1       1  150064       3.1581     0.000794
enh52966     1   44182800   44183800      1       1  150064       3.2761    0.0005262
enh52967     1   44185000   44186000      3       2  150064       3.1023   0.00096001
enh52968     1   44186200   44187200      3       2  150064       5.2417   7.9543e-08
enh52969     1   44195400   44196400      2       1  150064       2.5985    0.0046822
enh52970     1   44228600   44229600      1       1  150064       3.2448    0.0005877
enh52972     1   44231800   44232800      1       1  150064       3.3254    0.0004415
enh52973     1   44241800   44242800      2       1  150064       2.4065    0.0080536
enh52974     1   44248100   44249100      3       2  150064       3.1074   0.00094358
enh52975     1   44251800   44252800      2       1  150064       2.3699    0.0088966
enh52979     1   44301200   44302200      1       1  150064       2.9436     0.001622
enh52980     1   44318700   44319700      2       1  150064        3.435   0.00029627
enh52983     1   44327600   44328600      2       1  150064        2.298     0.010782
enh52985     1   44336000   44337000      2       1  150064       2.9769     0.001456
enh52986     1   44345900   44346900      1       1  150064       3.9254    4.329e-05
enh52987     1   44350400   44351400      3       2  150064       3.2264   0.00062671
enh52991     1   44398200   44399200      1       1  150064       1.6986       0.0447
enh52992     1   44400300   44401300      3       2  150064        1.882     0.029916
enh52995     1   44415600   44416600      1       1  150064       3.1968    0.0006947
enh52996     1   44417000   44418000      1       1  150064       3.1562    0.0007992
enh52998     1   44419800   44420800      2       1  150064       2.3841    0.0085614
enh53001     1   44437900   44438900      1       1  150064        1.931      0.02674
enh53002     1   44438900   44439900      4       2  150064       3.0886    0.0010053
enh53003     1   44442700   44443700      5       2  150064       2.5588    0.0052521
enh53004     1   44446300   44447300      4       2  150064       1.9799      0.02386
enh53005     1   44456000   44457000      1       1  150064       2.0898      0.01832
enh53009     1   44480000   44481000      2       1  150064       3.2733   0.00053156
enh53010     1   44481000   44482000      1       1  150064       1.7054      0.04406
enh53017     1   44677600   44678600      1       1  150064       2.7892     0.002642
enh53018     1   44680100   44681100      2       1  150064       1.8408     0.032822
enh53020     1   44704900   44705900      2       1  150064       2.2454      0.01237
enh53025     1   44747800   44748800      2       1  150064       2.7045      0.00342
enh53205     1   46764600   46765600      1       1  150064       2.5042     0.006137
enh53217     1   46985900   46986900      4       1  150064       2.0555     0.019915
enh53218     1   46987600   46988600      1       1  150064       1.7331      0.04154
enh53247     1   47495800   47496800      2       1  150064       1.7714     0.038243
enh53272     1   48249000   48250000      1       1  150064       2.5494     0.005395
enh53273     1   48257600   48258600      2       1  150064       2.3106     0.010429
enh53279     1   48293600   48294600      5       2  150064       1.8578     0.031597
enh53284     1   48337100   48338100      6       3  150064       2.4214    0.0077295
enh53286     1   48347400   48348400      2       1  150064       1.9375      0.02634
enh53319     1   49240600   49241600      5       3  150064       1.6972     0.044829
enh53324     1   50641000   50642000      2       1  150064       2.2838     0.011192
enh53334     1   51440000   51441000      2       1  150064       1.9673     0.024574
enh53338     1   51485400   51486400      1       1  150064       2.2147      0.01339
enh53353     1   51761600   51762600      4       2  150064       1.7318     0.041651
enh53517     1   53642200   53643200      4       2  150064       1.9477     0.025723
enh53519     1   53660700   53661700      3       2  150064       3.1648   0.00077584
enh53520     1   53664200   53665200      2       1  150064       3.0935   0.00098902
enh53521     1   53684300   53685300      2       1  150064       2.1388     0.016228
enh53523     1   53702100   53703100      4       2  150064       2.5829    0.0048987
enh53552     1   54422500   54423500      3       1  150064       1.7584     0.039338
enh53553     1   54447400   54448400      1       1  150064       2.3782     0.008699
enh53554     1   54448200   54449200      2       1  150064       2.3025     0.010653
enh53570     1   54667400   54668400      1       1  150064       2.2007      0.01388
enh53571     1   54667800   54668800      5       3  150064       3.0468    0.0011565
enh53572     1   54685800   54686800      5       2  150064       1.8345     0.033287
enh53574     1   54694600   54695600      2       1  150064       2.0398     0.020687
enh53619     1   54815600   54816600      1       1  150064       1.7965      0.03621
enh53626     1   54836900   54837900      2       1  150064       2.0707     0.019196
enh53629     1   54843800   54844800      2       1  150064       1.9919      0.02319
enh53630     1   54846100   54847100      4       1  150064        2.067     0.019368
enh53631     1   54849800   54850800      2       1  150064       1.8796     0.030079
enh53731     1   56025400   56026400      1       1  150064       1.7179      0.04291
enh53732     1   56045900   56046900      4       2  150064       1.9804     0.023828
enh53733     1   56046400   56047400      4       2  150064       1.6724     0.047227
enh53734     1   56046800   56047800      4       2  150064       3.5254   0.00021143
enh53740     1   56115400   56116400      2       1  150064       2.2302     0.012867
enh53741     1   56115800   56116800      5       2  150064       2.1957     0.014058
enh53743     1   56160900   56161900      9       2  150064       2.0841     0.018574
enh53744     1   56184400   56185400      2       1  150064       1.7767      0.03781
enh53780     1   56836500   56837500      3       1  150064       1.6824     0.046241
enh53874     1   59183900   59184900      1       1  150064       1.8184       0.0345
enh53927     1   59617600   59618600      3       2  150064       2.1496     0.015795
enh53932     1   59649900   59650900      3       1  150064       1.9972     0.022903
enh53933     1   59651600   59652600      2       1  150064        2.232     0.012809
enh53976     1   60006100   60007100      3       1  150064       1.8711     0.030666
enh54003     1   60217800   60218800      4       2  150064        2.363    0.0090627
enh54005     1   60224100   60225100      2       1  150064       2.2913     0.010974
enh54020     1   61228800   61229800      6       2  150064       1.8754     0.030368
enh54029     1   61377200   61378200      5       3  150064       1.8739     0.030474
enh54031     1   61402500   61403500      1       1  150064       1.7319      0.04165
enh54036     1   61455300   61456300      2       1  150064       1.8711     0.030669
enh54082     1   61696000   61697000      3       1  150064       1.8764     0.030301
enh54115     1   61858000   61859000      5       2  150064       2.0269     0.021336
enh54117     1   61869100   61870100      2       1  150064       2.1279     0.016673
enh54133     1   62352900   62353900      5       2  150064       1.7076      0.04386
enh54141     1   62490500   62491500      4       2  150064       1.8594     0.031487
enh54142     1   62506100   62507100      4       1  150064       1.9095     0.028101
enh54145     1   62522600   62523600      4       2  150064       1.9728     0.024258
enh54160     1   62849700   62850700      1       1  150064       2.0361      0.02087
enh54188     1   64073900   64074900      6       2  150064       1.7517     0.039909
enh54288     1   65294600   65295600      2       1  150064       2.7477    0.0030003
enh54293     1   65338700   65339700      2       1  150064       3.0689    0.0010742
enh54294     1   65340600   65341600      4       2  150064       1.7017     0.044402
enh54295     1   65344300   65345300      1       1  150064       1.9643      0.02475
enh54299     1   65355700   65356700      1       1  150064       3.6018     0.000158
enh54305     1   65376700   65377700      3       1  150064       2.6756    0.0037299
enh54306     1   65379300   65380300      2       1  150064        1.913     0.027875
enh54307     1   65382300   65383300      4       2  150064        2.671    0.0037809
enh54310     1   65391200   65392200      1       1  150064       2.8801     0.001988
enh54311     1   65393400   65394400      1       1  150064       2.9146     0.001781
enh54312     1   65396800   65397800      4       2  150064       2.0038     0.022545
enh54313     1   65398000   65399000      3       1  150064       2.3488    0.0094178
enh54315     1   65404500   65405500      2       1  150064       1.8888     0.029458
enh54316     1   65405300   65406300      3       2  150064        3.289   0.00050272
enh54321     1   65416500   65417500      1       1  150064       3.1234    0.0008938
enh54322     1   65421500   65422500      2       1  150064       2.4354    0.0074375
enh54323     1   65427400   65428400      4       1  150064        2.863    0.0020985
enh54324     1   65429700   65430700      4       2  150064       1.8966     0.028943
enh54333     1   65514300   65515300      4       2  150064       1.7229     0.042449
enh54334     1   65523700   65524700      1       1  150064       2.1813      0.01458
enh54337     1   65579700   65580700      3       1  150064        2.237     0.012642
enh54338     1   65615200   65616200      2       1  150064       2.3592    0.0091569
enh54342     1   65641600   65642600      3       2  150064       2.0039     0.022542
enh54356     1   66153200   66154200      5       2  150064       2.7778    0.0027366
enh54357     1   66156700   66157700      4       2  150064        1.722     0.042536
enh54358     1   66277600   66278600      1       1  150064       1.6821      0.04627
enh54359     1   66414500   66415500      5       2  150064       3.0007    0.0013469
enh54360     1   66444900   66445900      2       1  150064       2.2897     0.011019
enh54368     1   66731800   66732800      3       1  150064       2.5618    0.0052059
enh54369     1   66738200   66739200      3       1  150064       2.4017    0.0081602
enh54372     1   66746100   66747100      1       1  150064       2.1097      0.01744
enh54376     1   66765600   66766600      5       1  150064       2.1653     0.015182
enh54377     1   66768100   66769100      2       1  150064       1.9877     0.023423
enh54456     1   67848300   67849300      7       2  150064       1.7766     0.037821
enh54458     1   67859100   67860100      2       1  150064       2.2355     0.012693
enh54472     1   68002200   68003200      3       2  150064       2.0843     0.018565
enh54485     1   68084100   68085100      3       2  150064       2.2176     0.013291
enh54496     1   68174200   68175200      1       1  150064       2.1873      0.01436
enh54500     1   68189100   68190100      2       1  150064       1.9157     0.027699
enh54506     1   68214500   68215500      3       1  150064       2.0568      0.01985
enh54508     1   68220000   68221000      2       1  150064       1.7258     0.042194
enh54509     1   68221300   68222300      1       1  150064       2.4668     0.006817
enh54519     1   68258100   68259100      4       2  150064       3.2494   0.00057822
enh54520     1   68268100   68269100      7       3  150064        2.067     0.019366
enh54521     1   68269300   68270300      3       2  150064       2.5673    0.0051245
enh54523     1   68277800   68278800      3       1  150064       1.8056     0.035487
enh54524     1   68280200   68281200      1       1  150064       1.8605      0.03141
enh54525     1   68282700   68283700      5       3  150064       3.6275   0.00014308
enh54526     1   68284700   68285700      3       2  150064       2.6741    0.0037461
enh54527     1   68285800   68286800      2       1  150064       1.9004     0.028691
enh54528     1   68288800   68289800      3       2  150064       2.1793     0.014654
enh54529     1   68295700   68296700      4       2  150064       3.5136     0.000221
enh54530     1   68299600   68300600      2       1  150064       3.1481   0.00082179
enh54531     1   68305400   68306400      2       1  150064       2.2469     0.012322
enh54539     1   68607400   68608400      2       1  150064       1.7134     0.043322
enh54632     1   76976800   76977800      2       1  150064       2.1659     0.015161
enh54664     1   78360700   78361700      1       1  150064        1.758      0.03937
enh54670     1   78393000   78394000      1       1  150064       1.8534      0.03191
enh54673     1   78446400   78447400      2       1  150064        2.026     0.021384
enh54680     1   78474200   78475200      3       2  150064       2.0605     0.019677
enh54685     1   78510300   78511300      2       1  150064       1.6581      0.04865
enh54693     1   78561500   78562500      2       1  150064       1.7587     0.039313
enh54704     1   79472400   79473400      3       2  150064       2.0681     0.019315
enh54715     1   82145300   82146300      3       2  150064       2.2103     0.013542
enh54716     1   82146700   82147700      4       2  150064       1.8182     0.034516
enh54749     1   84226200   84227200      7       3  150064        2.706    0.0034046
enh54752     1   84280900   84281900      3       1  150064       2.2669     0.011699
enh54761     1   84542100   84543100      1       1  150064       1.8123      0.03497
enh54778     1   84946000   84947000      5       3  150064       1.6896     0.045549
enh54801     1   85528000   85529000      3       2  150064       2.2418     0.012488
enh54817     1   85785900   85786900      2       1  150064       2.1548     0.015588
enh54823     1   85827600   85828600      1       1  150064         2.42     0.007761
enh54824     1   85828700   85829700      2       1  150064       1.9954     0.023002
enh54826     1   85841200   85842200      2       1  150064       1.9722     0.024291
enh54828     1   85845600   85846600      5       2  150064       2.0904     0.018293
enh54830     1   85863800   85864800      4       2  150064       2.0858     0.018498
enh54832     1   85872800   85873800      2       1  150064       1.7445     0.040535
enh54835     1   85893100   85894100      5       2  150064        1.994     0.023076
enh54838     1   85906100   85907100      3       1  150064       1.7187     0.042831
enh54840     1   85916600   85917600      1       1  150064       2.6717     0.003773
enh54841     1   85919000   85920000      2       1  150064       1.8111     0.035059
enh54842     1   85924700   85925700      5       2  150064       1.8171     0.034598
enh54853     1   86034500   86035500      3       2  150064       2.1136     0.017274
enh54867     1   86534300   86535300      4       1  150064        1.666     0.047859
enh54918     1   87929400   87930400      4       2  150064       2.0591     0.019742
enh54921     1   88148800   88149800      3       2  150064       2.5086      0.00606
enh54925     1   88351600   88352600      4       1  150064       2.1987      0.01395
enh54989     1   90125600   90126600      3       2  150064       1.6936     0.045173
enh54991     1   90158600   90159600      1       1  150064       1.7242      0.04234
enh54992     1   90185100   90186100      1       1  150064       1.6991      0.04465
enh55005     1   90307500   90308500      3       2  150064       2.4101    0.0079752
enh55028     1   91390200   91391200      1       1  150064       2.5134     0.005979
enh55029     1   91458500   91459500      2       1  150064        1.703     0.044287
enh55033     1   91481400   91482400      2       1  150064       1.7401      0.04092
enh55034     1   91482800   91483800      2       1  150064        2.801    0.0025469
enh55035     1   91485000   91486000      6       2  150064        1.881     0.029987
enh55036     1   91488100   91489100      3       1  150064       2.4412    0.0073191
enh55074     1   92242500   92243500      7       2  150064       2.5047    0.0061276
enh55105     1   92765500   92766500      4       2  150064       2.8423    0.0022392
enh55107     1   93176600   93177600      4       2  150064       1.6832     0.046167
enh55119     1   93399200   93400200      3       1  150064       1.7157     0.043106
enh55120     1   93401100   93402100      3       1  150064       1.7756       0.0379
enh55121     1   93405400   93406400      1       1  150064       1.7733      0.03809
enh55124     1   93416100   93417100      3       1  150064       1.8399     0.032888
enh55125     1   93417900   93418900      1       1  150064       2.1765      0.01476
enh55127     1   93421300   93422300      2       1  150064       2.3225     0.010102
enh55128     1   93423900   93424900      1       1  150064       1.7987      0.03603
enh55130     1   93438400   93439400      1       1  150064       1.6825      0.04624
enh55160     1   94047100   94048100      2       1  150064       1.8464     0.032421
enh55162     1   94051200   94052200      5       2  150064       1.7339     0.041472
enh55223     1   94528100   94529100      3       2  150064       1.9738     0.024204
enh55306     1   95330000   95331000      5       3  150064       2.7381      0.00309
enh55308     1   95349200   95350200      3       2  150064       2.2582     0.011965
enh55325     1   95454900   95455900      1       1  150064       1.9067      0.02828
enh55326     1   95459400   95460400      1       1  150064       1.9374      0.02635
enh55331     1   95507500   95508500      2       1  150064       2.0905     0.018287
enh55333     1   95549800   95550800      6       2  150064       1.9616     0.024904
enh55334     1   95552300   95553300      3       1  150064       2.2242     0.013066
enh55336     1   95583700   95584700      3       2  150064        2.617    0.0044348
enh55338     1   95644400   95645400      2       1  150064       1.7002     0.044545
enh55341     1   95692500   95693500      3       2  150064       1.7099     0.043638
enh55345     1   95709600   95710600      4       2  150064       2.0297     0.021191
enh55349     1   96881700   96882700      4       2  150064       2.8778    0.0020024
enh55350     1   96947500   96948500      3       2  150064       2.0392     0.020717
enh55351     1   96953100   96954100      2       1  150064       2.3162     0.010272
enh55356     1   97063600   97064600      1       1  150064       2.7308     0.003159
enh55358     1   97189200   97190200      3       1  150064       3.8812   5.1973e-05
enh55360     1   97196000   97197000      4       2  150064        3.075    0.0010527
enh55361     1   97213300   97214300      2       1  150064       2.1013     0.017805
enh55368     1   97711000   97712000      2       1  150064       2.1219     0.016922
enh55370     1   97717000   97718000      6       2  150064       2.3111     0.010415
enh55371     1   97901600   97902600      1       1  150064        2.908     0.001819
enh55373     1   98096300   98097300      1       1  150064       2.5085     0.006062
enh55374     1   98224100   98225100      1       1  150064       2.9854     0.001416
enh55375     1   98262000   98263000      2       1  150064       2.1589     0.015429
enh55377     1   98329800   98330800      1       1  150064       5.8004    3.307e-09
enh55378     1   98369000   98370000      2       1  150064       5.3934   3.4576e-08
enh55379     1   98369600   98370600      4       2  150064       5.9064   1.7479e-09
enh55380     1   98383300   98384300      3       2  150064       5.4966   1.9356e-08
enh55399     1  100101600  100102600      5       2  150064       2.9731    0.0014741
enh55482     1  103318400  103319400      5       2  150064       1.9989     0.022807
enh55488     1  108281900  108282900      6       3  150064       2.4282    0.0075872
enh55492     1  108439700  108440700      6       2  150064       1.8204     0.034349
enh55498     1  108508200  108509200      5       3  150064       2.2686     0.011647
enh55499     1  108518400  108519400      3       2  150064       1.7071     0.043898
enh55505     1  108660600  108661600      8       3  150064       1.8824     0.029889
enh55507     1  108733000  108734000      2       1  150064       2.9407    0.0016371
enh55508     1  108740200  108741200      6       2  150064       2.6406    0.0041376
enh55609     1  110052800  110053800      4       2  150064       1.8154     0.034728
enh55617     1  110088600  110089600      3       2  150064       1.7333     0.041525
enh55633     1  110178600  110179600      4       2  150064        2.074     0.019042
enh55634     1  110182500  110183500      1       1  150064       1.8088      0.03524
enh55636     1  110191600  110192600      3       2  150064       2.0587     0.019761
enh55638     1  110199500  110200500      4       2  150064        1.982     0.023742
enh55654     1  110358100  110359100      2       1  150064        1.885     0.029718
enh55664     1  110438500  110439500      6       2  150064       1.8306     0.033578
enh55667     1  110446700  110447700      1       1  150064       1.7552      0.03961
enh55678     1  110530100  110531100      1       1  150064       2.2206      0.01319
enh55682     1  110545400  110546400      1       1  150064        1.927      0.02699
enh55687     1  110576000  110577000      1       1  150064       2.1318      0.01651
enh55691     1  110599000  110600000      1       1  150064       2.2328      0.01278
enh55708     1  110855100  110856100      5       2  150064       2.4154     0.007859
enh55710     1  110887100  110888100      2       1  150064       1.9302      0.02679
enh55712     1  110892800  110893800      2       1  150064       2.1775     0.014723
enh55714     1  110926100  110927100      4       2  150064         2.06     0.019699
enh55723     1  111005700  111006700      1       1  150064       2.4417      0.00731
enh55725     1  111009200  111010200      3       2  150064       2.0603     0.019684
enh55726     1  111019200  111020200      3       1  150064       2.3585    0.0091743
enh55738     1  111728300  111729300      1       1  150064       2.0145      0.02198
enh55749     1  111994400  111995400      2       1  150064       2.2203     0.013199
enh55765     1  112134200  112135200      3       2  150064       2.8477     0.002202
enh55767     1  112140000  112141000      2       1  150064       1.7785     0.037657
enh55768     1  112147700  112148700      4       2  150064       2.5009     0.006194
enh55772     1  112166000  112167000      8       4  150064       2.2978     0.010786
enh55781     1  112202900  112203900      5       3  150064        2.294     0.010897
enh55792     1  112283000  112284000      5       2  150064       1.8296     0.033655
enh55802     1  112418300  112419300      1       1  150064       1.7118      0.04347
enh55804     1  112424000  112425000      3       2  150064       2.0862     0.018482
enh55805     1  112446500  112447500      1       1  150064       2.0661      0.01941
enh55808     1  112463300  112464300      4       2  150064          2.7    0.0034674
enh55809     1  112467000  112468000      5       3  150064       2.3295    0.0099159
enh55813     1  112494300  112495300      2       1  150064        2.496    0.0062806
enh55814     1  112498600  112499600      1       1  150064       2.0179       0.0218
enh55816     1  112506700  112507700      4       2  150064       2.4341    0.0074639
enh55820     1  112522900  112523900      3       2  150064       2.6072    0.0045636
enh55838     1  112935800  112936800      2       1  150064       1.8168     0.034623
enh55839     1  112937200  112938200      2       1  150064       1.9099     0.028072
enh55840     1  112940200  112941200      3       1  150064        2.336    0.0097448
enh55841     1  112973200  112974200      3       1  150064       2.3021     0.010664
enh55842     1  112987100  112988100      3       1  150064       2.1693     0.015032
enh55843     1  112988800  112989800      4       2  150064       2.3688    0.0089225
enh55847     1  113087000  113088000      1       1  150064       3.1847    0.0007246
enh55848     1  113159400  113160400      3       2  150064       3.7995   7.2484e-05
enh55851     1  113179300  113180300      1       1  150064       3.2955    0.0004912
enh55852     1  113215700  113216700      4       2  150064       3.9815   3.4237e-05
enh55853     1  113218700  113219700      2       1  150064       2.7755    0.0027562
enh55854     1  113230800  113231800      2       1  150064       2.4976    0.0062517
enh55855     1  113240900  113241900      2       1  150064       3.6358   0.00013855
enh55881     1  113569400  113570400      2       1  150064       1.9782     0.023953
enh55892     1  113682800  113683800      1       1  150064       1.6575      0.04871
enh55950     1  114802700  114803700      2       1  150064       2.0903     0.018295
enh55952     1  114853100  114854100      2       1  150064       2.0404     0.020656
enh55959     1  115004800  115005800      2       1  150064        1.876     0.030328
enh55961     1  115050200  115051200      1       1  150064       2.5298     0.005706
enh55970     1  115225700  115226700      3       2  150064       2.0931     0.018169
enh55975     1  115238300  115239300      1       1  150064       2.6061     0.004579
enh55976     1  115242100  115243100      1       1  150064       2.4136     0.007897
enh55978     1  115257500  115258500      2       1  150064       1.7788     0.037633
enh55979     1  115259500  115260500      2       1  150064       1.9462     0.025816
enh55980     1  115263200  115264200      3       2  150064       3.3351   0.00042639
enh55982     1  115266100  115267100      1       1  150064       2.3715     0.008859
enh55984     1  115287700  115288700      4       2  150064       2.9909     0.001391
enh55987     1  115321300  115322300      1       1  150064       1.8218      0.03424
enh55990     1  115604600  115605600      3       1  150064       2.1682     0.015072
enh55991     1  115610700  115611700      3       2  150064       1.8631     0.031224
enh55997     1  115642300  115643300      6       2  150064       3.8735   5.3648e-05
enh55998     1  115676800  115677800      3       2  150064       3.6199   0.00014736
enh55999     1  115680800  115681800      4       2  150064       2.2178     0.013284
enh56003     1  115712100  115713100      8       5  150064       3.4596   0.00027046
enh56004     1  115721800  115722800     12       4  150064       3.2508   0.00057533
enh56005     1  115725900  115726900      6       3  150064       3.0204    0.0012624
enh56006     1  115731200  115732200      5       3  150064       2.6995    0.0034717
enh56007     1  115736600  115737600      8       3  150064        3.032    0.0012147
enh56009     1  115741100  115742100      2       1  150064       3.1816    0.0007323
enh56010     1  115762200  115763200      6       3  150064       2.7503    0.0029766
enh56014     1  115868400  115869400      6       3  150064       2.3963    0.0082801
enh56017     1  115906800  115907800      4       1  150064       2.1265      0.01673
enh56026     1  116185700  116186700      1       1  150064       2.1895      0.01428
enh56066     1  116925800  116926800      1       1  150064        1.869      0.03081
enh56091     1  117305700  117306700      3       2  150064       2.1517     0.015709
enh56093     1  117362600  117363600      1       1  150064       3.1865      0.00072
enh56094     1  117367700  117368700      3       1  150064       3.6779   0.00011757
enh56095     1  117376000  117377000      4       2  150064       2.9261    0.0017165
enh56110     1  117526000  117527000      5       3  150064       1.7624     0.039001
enh56123     1  117689500  117690500      7       1  150064        1.791     0.036649
enh56140     1  118083500  118084500      5       2  150064       1.9427     0.026028
enh56185     1  118686900  118687900      1       1  150064       2.1447      0.01599
enh56189     1  118789500  118790500      3       2  150064       1.7744     0.037996
enh56242     1  120188200  120189200      1       1  150064       1.9527      0.02543
enh56381     1  145394500  145395500      3       2  150064       1.6508     0.049388
enh56416     1  145588000  145589000      3       1  150064       1.9471     0.025762
enh56418     1  145609100  145610100      1       1  150064       1.8132       0.0349
enh56419     1  145627800  145628800      1       1  150064       1.7195      0.04276
enh56421     1  145631700  145632700      1       1  150064       1.6837      0.04612
enh56432     1  146639400  146640400      5       3  150064       2.5746    0.0050178
enh56433     1  146645400  146646400      6       2  150064       2.0747     0.019009
enh56435     1  146697400  146698400      6       3  150064       2.6682    0.0038132
enh56436     1  146713000  146714000      2       1  150064       3.1524   0.00080975
enh56438     1  146716400  146717400      5       2  150064       2.2623     0.011838
enh56439     1  146718700  146719700      5       3  150064       1.7537     0.039744
enh56443     1  146966600  146967600      2       1  150064       2.1904     0.014247
enh56468     1  147224800  147225800      2       1  150064       1.8651     0.031084
enh56474     1  147253200  147254200      1       1  150064       2.1717      0.01494
enh56485     1  149819800  149820800      1       1  150064       2.4705     0.006747
enh56491     1  149887600  149888600      1       1  150064       1.7468      0.04034
enh56492     1  149897300  149898300      4       2  150064       1.7368     0.041216
enh56500     1  149949500  149950500      1       1  150064       2.8656     0.002081
enh56508     1  149984100  149985100      2       1  150064       1.9331     0.026611
enh56510     1  149992900  149993900      1       1  150064       2.0556      0.01991
enh56511     1  150025800  150026800      5       2  150064       5.5329   1.5753e-08
enh56513     1  150037400  150038400      1       1  150064       5.5334     1.57e-08
enh56515     1  150065300  150066300      1       1  150064       5.5309    1.593e-08
enh56517     1  150110000  150111000      3       1  150064       5.6432   8.3458e-09
enh56518     1  150113400  150114400      1       1  150064       5.9242    1.569e-09
enh56520     1  150119500  150120500      1       1  150064       5.9312    1.504e-09
enh56521     1  150129900  150130900      4       2  150064       5.8987   1.8318e-09
enh56522     1  150136800  150137800      2       1  150064         4.73   1.1226e-06
enh56524     1  150158400  150159400      3       2  150064       4.7642   9.4794e-07
enh56525     1  150159000  150160000      1       1  150064       5.4736    2.205e-08
enh56526     1  150159500  150160500      1       1  150064       5.4736    2.205e-08
enh56527     1  150164100  150165100      1       1  150064       2.0092      0.02226
enh56528     1  150185000  150186000      3       2  150064       4.6806   1.4303e-06
enh56529     1  150208900  150209900      2       1  150064       1.9992     0.022793
enh56531     1  150229200  150230200      1       1  150064        2.696     0.003509
enh56535     1  150241900  150242900      3       1  150064       4.9797   3.1842e-07
enh56537     1  150245800  150246800      1       1  150064        5.069        2e-07
enh56539     1  150256500  150257500      1       1  150064       4.9984    2.891e-07
enh56541     1  150266800  150267800      1       1  150064       1.7334      0.04151
enh56542     1  150282000  150283000      4       1  150064       1.8087     0.035251
enh56543     1  150294800  150295800      5       2  150064       5.3544   4.2929e-08
enh56544     1  150339400  150340400      3       2  150064       4.0739   2.3115e-05
enh56548     1  150356100  150357100      4       2  150064       4.4328   4.6508e-06
enh56549     1  150358500  150359500      4       2  150064        4.064   2.4116e-05
enh56550     1  150359300  150360300      2       1  150064       4.2877   9.0281e-06
enh56551     1  150361800  150362800      3       2  150064       4.0914   2.1441e-05
enh56552     1  150377800  150378800      3       2  150064       1.8845     0.029749
enh56553     1  150381300  150382300      2       1  150064       3.9694   3.6027e-05
enh56554     1  150382200  150383200      2       1  150064       3.9829   3.4041e-05
enh56557     1  150460700  150461700      3       1  150064       4.5462   2.7315e-06
enh56558     1  150479800  150480800      5       2  150064       1.8588      0.03153
enh56559     1  150481400  150482400      5       3  150064       4.8443   6.3533e-07
enh56560     1  150486600  150487600      1       1  150064       5.0598    2.098e-07
enh56561     1  150489300  150490300      2       1  150064       4.4767   3.7907e-06
enh56562     1  150493700  150494700      1       1  150064       2.0537         0.02
enh56564     1  150504000  150505000      4       2  150064       3.6676    0.0001224
enh56568     1  150525800  150526800      2       1  150064          1.8     0.035929
enh56572     1  150546200  150547200      3       1  150064       1.8757     0.030351
enh56573     1  150553200  150554200      1       1  150064       1.7288      0.04192
enh56582     1  150738000  150739000      6       3  150064       1.8918     0.029256
enh56596     1  150974600  150975600      2       1  150064        4.428   4.7557e-06
enh56608     1  151035000  151036000      2       1  150064       1.8598     0.031455
enh56609     1  151041400  151042400      4       2  150064       2.9276    0.0017081
enh56610     1  151044300  151045300      6       4  150064       2.3316    0.0098612
enh56611     1  151098200  151099200      1       1  150064       2.9898     0.001396
enh56619     1  151115200  151116200      5       2  150064       2.8999    0.0018665
enh56621     1  151128500  151129500      1       1  150064       2.5476     0.005424
enh56625     1  151141400  151142400      1       1  150064       1.7299      0.04182
enh56634     1  151228200  151229200      2       1  150064       3.4523   0.00027791
enh56652     1  151373500  151374500      1       1  150064       3.3175    0.0004542
enh56654     1  151413000  151414000      3       2  150064       2.7539    0.0029447
enh56657     1  151426900  151427900      1       1  150064       3.3109     0.000465
enh56658     1  151428500  151429500      3       1  150064       2.7731    0.0027763
enh56722     1  152414900  152415900      5       1  150064       1.7114     0.043502
enh56739     1  153498000  153499000      1       1  150064       2.0546      0.01996
enh56771     1  153702200  153703200      3       2  150064       1.7096     0.043672
enh56781     1  153761200  153762200      1       1  150064       2.5081     0.006069
enh56783     1  153776600  153777600      2       1  150064       3.5068   0.00022676
enh56786     1  153814100  153815100      1       1  150064       3.6578    0.0001272
enh56787     1  153838600  153839600      1       1  150064       2.2649      0.01176
enh56788     1  153845200  153846200      5       1  150064       1.7399     0.040938
enh56789     1  153852500  153853500      2       1  150064       3.3154   0.00045762
enh56791     1  153859800  153860800      5       2  150064       2.6466    0.0040657
enh56793     1  153876200  153877200      2       1  150064       3.1628   0.00078142
enh56794     1  153890100  153891100      2       1  150064       2.0632     0.019546
enh56796     1  153901200  153902200      2       1  150064       1.8265      0.03389
enh56799     1  153926300  153927300      2       1  150064       2.1156     0.017188
enh56801     1  153931700  153932700      4       2  150064       1.9594     0.025031
enh56803     1  153936800  153937800      2       1  150064       2.0757     0.018962
enh56804     1  153938200  153939200      2       1  150064       2.7928     0.002613
enh56805     1  153941100  153942100      2       1  150064       2.3994    0.0082099
enh56806     1  153947800  153948800      2       1  150064       2.2278     0.012946
enh56810     1  153965600  153966600      4       2  150064       2.2873     0.011088
enh56814     1  154148500  154149500      3       2  150064       3.1236   0.00089326
enh56815     1  154150300  154151300      2       1  150064        1.801     0.035852
enh56816     1  154152700  154153700      1       1  150064       2.3617     0.009096
enh56817     1  154156500  154157500      2       1  150064       2.4679    0.0067953
enh56818     1  154158500  154159500      2       1  150064       2.1452     0.015968
enh56821     1  154166900  154167900      4       2  150064       1.9617     0.024898
enh56826     1  154195700  154196700      1       1  150064       1.9978      0.02287
enh56842     1  154394300  154395300      7       3  150064       1.8586     0.031544
enh56843     1  154395500  154396500      4       2  150064       2.1786      0.01468
enh56845     1  154398900  154399900      1       1  150064       1.8516      0.03204
enh56848     1  154406000  154407000      2       1  150064       2.2077     0.013634
enh56849     1  154407700  154408700      2       1  150064       2.2156     0.013361
enh56851     1  154414200  154415200      2       1  150064       2.7097    0.0033674
enh56852     1  154415600  154416600      4       2  150064       2.2968     0.010815
enh56853     1  154418300  154419300      3       1  150064       2.5301     0.005701
enh56858     1  154457400  154458400      1       1  150064       1.6633      0.04813
enh56864     1  154525900  154526900      2       1  150064       1.8993     0.028763
enh56865     1  154528200  154529200      1       1  150064       2.2665      0.01171
enh56868     1  154571800  154572800      3       2  150064       1.7237     0.042382
enh56870     1  154581600  154582600      2       1  150064       1.6851      0.04598
enh56871     1  154595300  154596300      3       2  150064       1.7237      0.04238
enh56888     1  154779200  154780200      6       3  150064       2.0366     0.020846
enh56889     1  154782000  154783000      3       2  150064       2.5862     0.004852
enh56891     1  154788600  154789600      1       1  150064       4.2946    8.751e-06
enh56892     1  154792500  154793500      4       2  150064       4.2661   9.9458e-06
enh56893     1  154795000  154796000      7       3  150064       3.4024     0.000334
enh56899     1  154824400  154825400      5       2  150064        2.199     0.013937
enh56901     1  154829600  154830600      2       1  150064       2.2827     0.011223
enh56902     1  154832500  154833500      3       1  150064       3.0179    0.0012726
enh56904     1  154849900  154850900      2       1  150064       3.2677   0.00054205
enh56905     1  154884100  154885100      1       1  150064       3.9787    3.464e-05
enh56908     1  154910700  154911700      5       2  150064       3.8442   6.0473e-05
enh56909     1  154914300  154915300      2       1  150064       3.8289   6.4357e-05
enh56911     1  154923600  154924600      1       1  150064       2.0133      0.02204
enh56925     1  154983600  154984600      2       1  150064       1.9708     0.024372
enh56926     1  154986000  154987000      2       1  150064       3.7761   7.9665e-05
enh56927     1  154988000  154989000      3       2  150064       2.4353      0.00744
enh56928     1  154990000  154991000      1       1  150064       4.5142    3.178e-06
enh56929     1  154990900  154991900      1       1  150064       2.3559      0.00924
enh56930     1  155008600  155009600      4       2  150064       2.9609    0.0015335
enh56932     1  155016500  155017500      2       1  150064       2.4019    0.0081556
enh56933     1  155020800  155021800      1       1  150064       3.3362    0.0004246
enh56935     1  155033400  155034400      2       1  150064       2.2043     0.013751
enh56936     1  155042000  155043000      1       1  150064       1.8595      0.03148
enh56937     1  155043800  155044800      2       1  150064       2.7308    0.0031594
enh56948     1  155111100  155112100      2       1  150064       1.7452     0.040475
enh56952     1  155157100  155158100      4       2  150064       1.6924     0.045283
enh56956     1  155175700  155176700      1       1  150064       1.7265      0.04213
enh56964     1  155214900  155215900      1       1  150064       2.2046      0.01374
enh56965     1  155219600  155220600      2       1  150064       2.0696     0.019246
enh56968     1  155229900  155230900      2       1  150064       2.0295     0.021205
enh56972     1  155241200  155242200      2       1  150064       2.0835     0.018604
enh56974     1  155248000  155249000      2       1  150064       2.2396     0.012558
enh56975     1  155277300  155278300      1       1  150064        2.564     0.005174
enh56976     1  155279800  155280800      1       1  150064       2.7019     0.003447
enh56977     1  155289400  155290400      2       1  150064       1.8741      0.03046
enh56987     1  155477400  155478400      1       1  150064       2.3163      0.01027
enh56992     1  155505000  155506000      1       1  150064        2.431     0.007528
enh56993     1  155505700  155506700      1       1  150064        2.431     0.007528
enh57002     1  155605700  155606700      1       1  150064       2.7108     0.003356
enh57004     1  155617700  155618700      2       1  150064       2.5713    0.0050652
enh57005     1  155618200  155619200      2       1  150064       1.8937     0.029134
enh57018     1  155843400  155844400      2       1  150064       1.9611     0.024934
enh57020     1  155859400  155860400      2       1  150064       2.3789    0.0086825
enh57021     1  155862800  155863800      1       1  150064       3.1041    0.0009543
enh57022     1  155879100  155880100      2       1  150064       2.5756    0.0050033
enh57024     1  155900000  155901000      1       1  150064       2.1215      0.01694
enh57025     1  155904700  155905700      1       1  150064       2.0349      0.02093
enh57030     1  155929500  155930500      4       1  150064       2.4357    0.0074308
enh57031     1  155930800  155931800      2       1  150064       2.8968    0.0018848
enh57034     1  155940900  155941900      2       1  150064       2.3704    0.0088844
enh57038     1  155958200  155959200      1       1  150064       2.4907     0.006375
enh57039     1  155959100  155960100      1       1  150064       2.1154       0.0172
enh57041     1  155978400  155979400      4       2  150064       2.9896    0.0013968
enh57045     1  156030500  156031500      1       1  150064       2.2241      0.01307
enh57046     1  156039500  156040500      1       1  150064       2.1843      0.01447
enh57049     1  156059700  156060700      3       1  150064       1.9285     0.026897
enh57050     1  156066200  156067200      1       1  150064       1.6961      0.04493
enh57051     1  156070700  156071700      1       1  150064       1.9914      0.02322
enh57058     1  156116700  156117700      2       1  150064       2.0195     0.021717
enh57061     1  156131800  156132800      2       1  150064       2.9325     0.001681
enh57110     1  156708900  156709900      3       2  150064        1.714     0.043261
enh57111     1  156711600  156712600      4       2  150064       2.4346    0.0074544
enh57114     1  156724800  156725800      4       2  150064       1.8307     0.033574
enh57122     1  156770900  156771900      2       1  150064       1.7927     0.036514
enh57156     1  157961600  157962600      3       1  150064       1.7069     0.043921
enh57159     1  157970900  157971900      1       1  150064       1.7935      0.03645
enh57202     1  159083700  159084700      2       1  150064       2.6704    0.0037886
enh57228     1  159993900  159994900      4       2  150064       2.1096     0.017447
enh57231     1  160047800  160048800      3       1  150064        1.956     0.025232
enh57235     1  160079100  160080100      5       3  150064       2.0905     0.018287
enh57236     1  160083100  160084100      1       1  150064       1.8028      0.03571
enh57237     1  160091600  160092600      3       1  150064         2.05     0.020185
enh57252     1  160159900  160160900      2       1  150064       1.7672     0.038596
enh57253     1  160162000  160163000      4       2  150064       1.6516     0.049309
enh57254     1  160164900  160165900      4       2  150064       2.7675    0.0028241
enh57256     1  160168100  160169100      1       1  150064       3.0265     0.001237
enh57257     1  160173700  160174700      1       1  150064       3.0586     0.001112
enh57258     1  160180700  160181700      2       1  150064       2.1281     0.016663
enh57259     1  160186700  160187700      1       1  150064       2.1502      0.01577
enh57260     1  160189600  160190600      1       1  150064       3.0075     0.001317
enh57262     1  160213400  160214400      1       1  150064       2.8772     0.002006
enh57263     1  160215700  160216700      5       2  150064       2.8356    0.0022868
enh57264     1  160216600  160217600      5       2  150064       2.3257     0.010018
enh57266     1  160220100  160221100      2       1  150064       2.6088    0.0045425
enh57268     1  160227000  160228000      1       1  150064       2.5181       0.0059
enh57269     1  160232900  160233900      3       1  150064       2.7284    0.0031825
enh57272     1  160261900  160262900      2       1  150064       3.0543    0.0011281
enh57273     1  160278600  160279600      1       1  150064       2.2495      0.01224
enh57274     1  160310100  160311100      1       1  150064       2.7614     0.002878
enh57275     1  160314300  160315300      1       1  150064       2.4281     0.007589
enh57276     1  160316500  160317500      4       2  150064       2.8063    0.0025057
enh57277     1  160320200  160321200      7       3  150064       3.9885    3.324e-05
enh57278     1  160322500  160323500      2       1  150064       2.4236    0.0076846
enh57279     1  160325600  160326600      1       1  150064        2.893     0.001908
enh57280     1  160327400  160328400      2       1  150064       2.0007      0.02271
enh57281     1  160329200  160330200      1       1  150064       2.7642     0.002853
enh57282     1  160344900  160345900      2       1  150064       1.9713     0.024342
enh57342     1  161179400  161180400      1       1  150064       2.1338      0.01643
enh57345     1  161194400  161195400      6       3  150064       1.7374     0.041158
enh57361     1  161468800  161469800      2       1  150064        2.616    0.0044487
enh57362     1  161482300  161483300      1       1  150064       2.1487      0.01583
enh57393     1  161980000  161981000      3       2  150064       1.8779     0.030197
enh57394     1  161989800  161990800      2       1  150064       1.9721       0.0243
enh57402     1  162165900  162166900      4       2  150064       1.7198     0.042738
enh57403     1  162166800  162167800      6       3  150064       1.7783     0.037674
enh57404     1  162176700  162177700      3       2  150064       2.0176     0.021818
enh57405     1  162178000  162179000      5       2  150064       1.8169     0.034615
enh57406     1  162182800  162183800      2       1  150064       1.7972     0.036152
enh57422     1  162529700  162530700      2       1  150064       1.9254      0.02709
enh57446     1  162679300  162680300      3       2  150064        1.952     0.025469
enh57465     1  163098400  163099400      6       3  150064       1.9115     0.027973
enh57467     1  163138000  163139000      4       2  150064       3.2035   0.00067896
enh57468     1  163141000  163142000      4       2  150064       2.2854     0.011143
enh57472     1  163292300  163293300      4       2  150064       2.6841    0.0036363
enh57476     1  163804000  163805000      3       1  150064       2.5022    0.0061708
enh57477     1  163811200  163812200      1       1  150064       2.5331     0.005653
enh57478     1  163813100  163814100      5       2  150064        2.162     0.015311
enh57504     1  164597800  164598800      1       1  150064       2.1757      0.01479
enh57505     1  164598200  164599200      1       1  150064       2.1757      0.01479
enh57538     1  164744800  164745800      3       1  150064       1.7202     0.042694
enh57541     1  164763400  164764400      2       1  150064       1.8374     0.033078
enh57542     1  164770300  164771300      2       1  150064       1.9828     0.023694
enh57544     1  164774100  164775100      1       1  150064       1.7448      0.04051
enh57547     1  164811800  164812800      3       1  150064       1.7358     0.041301
enh57551     1  164949200  164950200      4       2  150064        2.186     0.014408
enh57566     1  165377700  165378700      3       2  150064       2.7147    0.0033164
enh57571     1  165411900  165412900      2       1  150064       2.5058    0.0061086
enh57585     1  165570100  165571100      6       2  150064        1.822      0.03423
enh57586     1  165598600  165599600      8       2  150064       1.8212     0.034289
enh57597     1  165706900  165707900      5       2  150064       3.5775   0.00017346
enh57598     1  165721200  165722200      4       2  150064       2.4999    0.0062122
enh57600     1  165739200  165740200      2       1  150064       2.3176     0.010235
enh57605     1  165810700  165811700      3       1  150064       1.8372     0.033089
enh57606     1  165812000  165813000      4       2  150064       1.9413      0.02611
enh57607     1  165818400  165819400      2       1  150064       1.7394     0.040981
enh57608     1  165820000  165821000      1       1  150064       2.3718     0.008852
enh57609     1  165822500  165823500      3       1  150064       2.2727     0.011523
enh57611     1  165828300  165829300      2       1  150064       2.7052    0.0034133
enh57624     1  166033200  166034200      3       2  150064       2.2004     0.013891
enh57632     1  166439000  166440000      2       1  150064       2.7182     0.003282
enh57641     1  166843600  166844600      2       1  150064       3.4847   0.00024635
enh57663     1  167131800  167132800      6       3  150064       1.7318     0.041658
enh57665     1  167188000  167189000      1       1  150064       2.7692      0.00281
enh57672     1  167217100  167218100      2       1  150064       2.2148     0.013388
enh57759     1  168013800  168014800      5       3  150064       1.8877     0.029534
enh57765     1  168053600  168054600      1       1  150064       2.2271      0.01297
enh57785     1  168408800  168409800      2       1  150064       2.0125     0.022083
enh57844     1  169087700  169088700     10       2  150064       2.0781     0.018852
enh57845     1  169088800  169089800      2       1  150064       2.9606    0.0015354
enh57846     1  169089400  169090400      1       1  150064       2.5028     0.006161
enh57847     1  169090100  169091100      4       2  150064       1.7754     0.037915
enh57848     1  169091100  169092100      1       1  150064       2.8665     0.002075
enh57849     1  169091800  169092800      3       1  150064       2.1157     0.017186
enh57850     1  169093300  169094300      6       2  150064       2.3367    0.0097269
enh57852     1  169098400  169099400      6       3  150064       2.2334     0.012761
enh57871     1  169680800  169681800      2       1  150064       1.9602     0.024988
enh57878     1  170042000  170043000      3       1  150064       2.0649     0.019466
enh57897     1  170503000  170504000      1       1  150064       2.1321       0.0165
enh57956     1  171459600  171460600      5       3  150064       1.7741      0.03802
enh57980     1  171868200  171869200      3       1  150064       1.9264      0.02703
enh57991     1  172208800  172209800      2       1  150064       1.8486      0.03226
enh57999     1  172312300  172313300      2       1  150064       1.8722     0.030589
enh58002     1  172328900  172329900      1       1  150064       1.8053      0.03551
enh58003     1  172351400  172352400      2       1  150064       2.7009     0.003458
enh58004     1  172359800  172360800      5       2  150064       2.0803     0.018749
enh58017     1  172500000  172501000      3       2  150064       1.6888     0.045631
enh58040     1  173388800  173389800      5       2  150064       2.6576    0.0039345
enh58041     1  173394100  173395100      1       1  150064       2.2271      0.01297
enh58042     1  173397600  173398600      4       2  150064       2.3375    0.0097071
enh58043     1  173399700  173400700      1       1  150064        2.312      0.01039
enh58050     1  173683000  173684000      1       1  150064       3.4023    0.0003341
enh58051     1  173685600  173686600      1       1  150064       3.4989    0.0002336
enh58053     1  173794500  173795500      1       1  150064       3.4042    0.0003318
enh58054     1  173821900  173822900      1       1  150064        3.358    0.0003926
enh58056     1  173839200  173840200      2       1  150064       2.2799     0.011306
enh58058     1  173970000  173971000      2       1  150064       3.2422   0.00059298
enh58059     1  173974200  173975200      2       1  150064       2.9816    0.0014339
enh58060     1  173987400  173988400      4       2  150064       3.5258    0.0002111
enh58061     1  173992500  173993500      2       1  150064       2.9267    0.0017129
enh58062     1  174129600  174130600      2       1  150064       3.0947   0.00098495
enh58063     1  174134900  174135900      2       1  150064       2.7675    0.0028248
enh58065     1  174175400  174176400      4       2  150064       2.4521    0.0071003
enh58067     1  174231800  174232800      5       3  150064       3.7266   9.7057e-05
enh58069     1  174767700  174768700      1       1  150064       3.2494    0.0005783
enh58074     1  174935000  174936000      1       1  150064       2.9455     0.001612
enh58075     1  174945400  174946400      1       1  150064       2.8844     0.001961
enh58082     1  174998200  174999200      1       1  150064       2.4331     0.007486
enh58089     1  175124100  175125100      5       2  150064       3.3626    0.0003861
enh58090     1  175132000  175133000      5       2  150064       4.1767   1.4788e-05
enh58091     1  175138600  175139600      4       1  150064       3.3356   0.00042554
enh58094     1  175151800  175152800      3       1  150064       3.5963   0.00016137
enh58095     1  175153200  175154200      3       1  150064        3.839   6.1762e-05
enh58097     1  175162500  175163500      4       1  150064       3.3679   0.00037868
enh58108     1  175287300  175288300      1       1  150064       2.0206      0.02166
enh58112     1  175499000  175500000      3       2  150064       2.1487      0.01583
enh58113     1  175712200  175713200      2       1  150064       1.8049     0.035545
enh58114     1  175752000  175753000      1       1  150064       2.3676     0.008952
enh58123     1  176662400  176663400      3       2  150064        1.775     0.037953
enh58127     1  176811000  176812000      5       2  150064       2.7481    0.0029968
enh58128     1  176812200  176813200      6       3  150064       2.4658    0.0068361
enh58129     1  176815500  176816500      5       2  150064       2.2391     0.012575
enh58135     1  177243400  177244400      1       1  150064       4.1036    2.034e-05
enh58136     1  177271300  177272300      4       2  150064       4.9563    3.592e-07
enh58138     1  177417600  177418600      8       3  150064       3.7202   9.9522e-05
enh58139     1  177569500  177570500      1       1  150064       2.5989     0.004676
enh58141     1  177769200  177770200      5       2  150064       2.7588    0.0029004
enh58155     1  178025700  178026700      2       1  150064       2.0695     0.019247
enh58157     1  178029800  178030800      6       3  150064       2.1663     0.015143
enh58174     1  178296600  178297600      1       1  150064        1.736      0.04128
enh58178     1  178314600  178315600      1       1  150064       1.7373      0.04117
enh58179     1  178341400  178342400      1       1  150064       3.3527    0.0004002
enh58180     1  178357300  178358300      1       1  150064       1.8337      0.03335
enh58182     1  178454000  178455000      1       1  150064       2.5219     0.005836
enh58183     1  178455000  178456000      1       1  150064       2.4263     0.007627
enh58200     1  178620300  178621300      2       1  150064       1.7408     0.040858
enh58216     1  178942300  178943300      1       1  150064       2.9835     0.001425
enh58233     1  179095700  179096700      2       1  150064       1.6824      0.04625
enh58235     1  179098000  179099000      4       2  150064       1.7121     0.043439
enh58239     1  179112000  179113000      3       1  150064       1.7358     0.041304
enh58240     1  179122300  179123300      5       3  150064       2.0903     0.018296
enh58241     1  179138800  179139800      1       1  150064       2.1591      0.01542
enh58249     1  179199200  179200200      1       1  150064       1.8435      0.03263
enh58253     1  179333800  179334800      5       3  150064       2.8804    0.0019862
enh58257     1  179783000  179784000      2       1  150064       1.8026     0.035728
enh58261     1  179844500  179845500      1       1  150064       1.9217      0.02732
enh58263     1  179854100  179855100      2       1  150064       2.0451     0.020422
enh58296     1  180496000  180497000      4       2  150064       1.8978     0.028859
enh58297     1  180497800  180498800      6       3  150064       2.5623    0.0051995
enh58305     1  180605000  180606000      3       2  150064       4.0046   3.1056e-05
enh58307     1  180612700  180613700      2       1  150064       2.1936     0.014133
enh58309     1  180867500  180868500      4       2  150064       2.7679     0.002821
enh58311     1  180882900  180883900      1       1  150064        2.595      0.00473
enh58312     1  180892000  180893000      3       1  150064        2.222      0.01314
enh58321     1  180937300  180938300      4       1  150064       1.8593     0.031489
enh58365     1  181680800  181681800      4       2  150064        1.829       0.0337
enh58376     1  182118300  182119300      2       1  150064       2.1035     0.017711
enh58397     1  182305900  182306900      7       3  150064       1.8613     0.031348
enh58408     1  182362500  182363500      1       1  150064       2.0259      0.02139
enh58428     1  182644200  182645200      2       1  150064       3.1389   0.00084791
enh58429     1  182668300  182669300      4       2  150064       3.3869   0.00035343
enh58432     1  182745700  182746700      4       2  150064       3.4512   0.00027904
enh58441     1  182997400  182998400      5       2  150064        1.822     0.034231
enh58498     1  183443700  183444700      2       1  150064       3.0031    0.0013362
enh58500     1  183449400  183450400      1       1  150064       3.0575     0.001116
enh58506     1  183545600  183546600      6       3  150064       2.6637    0.0038649
enh58572     1  184087100  184088100      1       1  150064       2.5078     0.006075
enh58574     1  184120200  184121200      1       1  150064       2.2839      0.01119
enh58578     1  184191200  184192200      4       2  150064       2.4655    0.0068409
enh58579     1  184191800  184192800      4       2  150064       2.8516    0.0021748
enh58581     1  184253800  184254800      2       1  150064       2.5539    0.0053264
enh58608     1  184430400  184431400      3       2  150064       1.7562     0.039529
enh58613     1  184456600  184457600      2       1  150064       3.3913   0.00034784
enh58616     1  184463800  184464800      5       2  150064       2.5655    0.0051507
enh58619     1  184471000  184472000      2       1  150064       2.8857    0.0019526
enh58620     1  184472300  184473300      2       1  150064        1.803     0.035697
enh58630     1  184543500  184544500      5       2  150064       2.3178      0.01023
enh58643     1  184714800  184715800      4       2  150064       2.0694     0.019256
enh58646     1  184724900  184725900      3       1  150064       2.1648       0.0152
enh58668     1  184925800  184926800      4       2  150064       2.3201     0.010168
enh58669     1  184928100  184929100      5       3  150064       1.9742      0.02418
enh58672     1  184937900  184938900      4       1  150064       2.5454    0.0054571
enh58673     1  184939600  184940600      2       1  150064       2.7954    0.0025919
enh58675     1  184950800  184951800      3       1  150064        2.411    0.0079547
enh58680     1  185037200  185038200      1       1  150064        1.771      0.03828
enh58682     1  185127500  185128500      1       1  150064       1.9047      0.02841
enh58702     1  185648800  185649800      1       1  150064       1.8262      0.03391
enh58712     1  186176300  186177300      1       1  150064        1.951      0.02553
enh58713     1  186342200  186343200      1       1  150064        1.751      0.03997
enh58714     1  186345800  186346800      1       1  150064       1.7256      0.04221
enh58736     1  190919000  190920000      3       2  150064       3.3067   0.00047208
enh58743     1  192503500  192504500      3       1  150064       2.0863     0.018474
enh58755     1  192841400  192842400      2       1  150064       2.8487    0.0021948
enh58757     1  192871900  192872900      2       1  150064       2.3399    0.0096454
enh58758     1  192873200  192874200      3       1  150064       2.6284     0.004289
enh58764     1  193071500  193072500      1       1  150064       2.1654      0.01518
enh58767     1  193089800  193090800      2       1  150064       3.0646    0.0010898
enh58768     1  193093100  193094100      3       1  150064       3.1849   0.00072396
enh58774     1  193558400  193559400      4       1  150064       1.7019     0.044389
enh58778     1  196369700  196370700      1       1  150064       2.2115       0.0135
enh58781     1  196619300  196620300      2       1  150064       3.0322    0.0012139
enh58788     1  197165400  197166400      3       2  150064       2.8876    0.0019407
enh58792     1  197528600  197529600      4       1  150064       2.2609     0.011882
enh58824     1  198650600  198651600      2       1  150064       2.0886     0.018371
enh58826     1  198814100  198815100      2       1  150064       2.8075    0.0024966
enh58836     1  198891800  198892800      1       1  150064       1.6523      0.04924
enh58848     1  200200900  200201900      2       1  150064       2.4686    0.0067816
enh58851     1  200270400  200271400      4       2  150064       2.3615    0.0091014
enh58853     1  200305700  200306700      3       1  150064       2.5561     0.005292
enh58854     1  200321200  200322200      1       1  150064       2.9111     0.001801
enh58855     1  200337100  200338100      2       1  150064       2.1667     0.015128
enh58858     1  200375200  200376200      1       1  150064       2.4823     0.006527
enh58860     1  200442800  200443800      2       1  150064       2.6782    0.0037013
enh58861     1  200452600  200453600      4       1  150064       2.1779     0.014706
enh58862     1  200457300  200458300      3       2  150064       2.6382    0.0041671
enh58863     1  200494000  200495000      4       2  150064       2.0448     0.020439
enh58881     1  200836400  200837400      4       2  150064       2.0144     0.021983
enh58882     1  200864500  200865500      1       1  150064       2.5305     0.005695
enh58883     1  200876600  200877600      2       1  150064       3.0823    0.0010271
enh58884     1  200886000  200887000      3       1  150064       3.5701   0.00017843
enh58885     1  200938800  200939800      2       1  150064       3.5174   0.00021793
enh58886     1  200941000  200942000      8       3  150064       1.9368     0.026382
enh58887     1  200984000  200985000      2       1  150064       3.6222   0.00014604
enh58889     1  200989500  200990500      3       2  150064       3.3452   0.00041107
enh58892     1  201003000  201004000      1       1  150064        2.054      0.01999
enh58893     1  201005300  201006300      5       2  150064       3.5667   0.00018074
enh58894     1  201011600  201012600      7       3  150064         3.71   0.00010363
enh58895     1  201019400  201020400      2       1  150064       4.3319   7.3904e-06
enh58907     1  201094200  201095200      1       1  150064        1.821       0.0343
enh58911     1  201106300  201107300      2       1  150064       1.6794     0.046539
enh58927     1  201271300  201272300      2       1  150064       1.8281     0.033768
enh58933     1  201352900  201353900      5       2  150064       2.3105      0.01043
enh58948     1  201451300  201452300      6       2  150064       2.0981     0.017949
enh58952     1  201467100  201468100      2       1  150064       1.8696      0.03077
enh59001     1  201690200  201691200      7       2  150064       1.9318     0.026692
enh59014     1  201743200  201744200      3       1  150064       1.9685     0.024507
enh59022     1  201818600  201819600      1       1  150064       1.6978      0.04477
enh59027     1  201868000  201869000      2       1  150064       2.0084     0.022303
enh59028     1  201880300  201881300      2       1  150064       2.1457      0.01595
enh59064     1  202111100  202112100      5       2  150064       2.1389      0.01622
enh59144     1  203015900  203016900      2       1  150064       1.9891     0.023343
enh59148     1  203041500  203042500      3       1  150064        2.255     0.012066
enh59151     1  203059100  203060100      1       1  150064        1.863      0.03123
enh59152     1  203068200  203069200      1       1  150064       2.2344      0.01273
enh59166     1  203232400  203233400      1       1  150064       1.8487      0.03225
enh59187     1  203318600  203319600      2       1  150064       1.7053     0.044068
enh59189     1  203323400  203324400      2       1  150064        1.962     0.024882
enh59219     1  203566500  203567500      3       1  150064       1.8166     0.034641
enh59224     1  203593700  203594700      2       1  150064       1.7098     0.043649
enh59240     1  203651200  203652200      6       1  150064       1.7335     0.041505
enh59264     1  204010300  204011300      3       2  150064       2.0032     0.022576
enh59265     1  204013100  204014100      3       2  150064       1.7729     0.038125
enh59267     1  204041200  204042200      3       2  150064       3.7423   9.1186e-05
enh59268     1  204045400  204046400      2       1  150064       2.5349    0.0056243
enh59270     1  204050500  204051500      5       3  150064       1.9449     0.025893
enh59271     1  204054100  204055100      5       2  150064       1.9291     0.026858
enh59274     1  204057800  204058800      5       2  150064       2.3561    0.0092328
enh59278     1  204065800  204066800      2       1  150064       1.6759     0.046877
enh59281     1  204071600  204072600      2       1  150064       1.9284     0.026901
enh59294     1  204195100  204196100      4       1  150064       1.9709     0.024366
enh59296     1  204222900  204223900      1       1  150064       2.5598     0.005237
enh59298     1  204233500  204234500      4       1  150064       2.1106     0.017401
enh59299     1  204244800  204245800      3       1  150064       2.5919    0.0047722
enh59301     1  204249300  204250300      5       3  150064       2.3009     0.010697
enh59331     1  204413500  204414500      2       1  150064       1.9284     0.026905
enh59332     1  204416600  204417600      3       2  150064       1.8843     0.029761
enh59334     1  204421600  204422600      5       2  150064       2.0559     0.019897
enh59335     1  204424800  204425800      4       1  150064        1.987      0.02346
enh59338     1  204437300  204438300      4       2  150064       2.2551     0.012065
enh59340     1  204460300  204461300      1       1  150064       3.1976     0.000693
enh59341     1  204464400  204465400      3       2  150064       2.2606     0.011893
enh59344     1  204482400  204483400      1       1  150064       3.2963    0.0004899
enh59345     1  204484200  204485200      4       2  150064       3.1615   0.00078491
enh59347     1  204489800  204490800      2       1  150064       2.1818     0.014561
enh59348     1  204497400  204498400      3       1  150064       3.0189    0.0012683
enh59379     1  204966500  204967500      4       2  150064       3.4567   0.00027343
enh59380     1  204972600  204973600      4       2  150064       2.0254     0.021411
enh59382     1  205030500  205031500      4       2  150064       3.9784   3.4688e-05
enh59384     1  205110000  205111000      5       2  150064       3.7052    0.0001056
enh59385     1  205110900  205111900      5       2  150064       3.9274   4.2929e-05
enh59387     1  205138300  205139300      2       1  150064       2.4487    0.0071692
enh59389     1  205144300  205145300      2       1  150064       4.1479   1.6775e-05
enh59390     1  205145800  205146800      3       1  150064       4.3782   5.9828e-06
enh59391     1  205147400  205148400      2       1  150064       1.7044     0.044158
enh59392     1  205152500  205153500      5       1  150064       4.3302   7.4479e-06
enh59393     1  205157000  205158000      4       2  150064       4.1821   1.4442e-05
enh59395     1  205168200  205169200      3       1  150064       4.0127   3.0014e-05
enh59397     1  205173200  205174200      2       1  150064       4.3115   8.1069e-06
enh59398     1  205178600  205179600      4       2  150064       4.4417   4.4622e-06
enh59399     1  205181200  205182200      2       1  150064       3.1831   0.00072844
enh59401     1  205200300  205201300      1       1  150064       2.8242      0.00237
enh59402     1  205205900  205206900      5       2  150064       2.8752    0.0020186
enh59403     1  205211500  205212500      1       1  150064       1.7726      0.03815
enh59404     1  205214300  205215300      2       1  150064       3.0954   0.00098264
enh59408     1  205238700  205239700      2       1  150064       2.3275    0.0099688
enh59409     1  205242200  205243200      2       1  150064       1.7414     0.040805
enh59411     1  205263200  205264200      2       1  150064        1.951     0.025529
enh59419     1  205325500  205326500      1       1  150064       1.7587      0.03931
enh59420     1  205390800  205391800      1       1  150064       2.1182      0.01708
enh59426     1  205462500  205463500      3       1  150064       2.4945    0.0063065
enh59432     1  205490600  205491600      4       2  150064       2.2843     0.011177
enh59437     1  205551300  205552300      4       2  150064       1.6664     0.047813
enh59440     1  205567800  205568800      8       3  150064       2.3828    0.0085916
enh59451     1  205630800  205631800      6       2  150064       1.6473     0.049747
enh59452     1  205633600  205634600      4       2  150064       1.7177     0.042924
enh59464     1  205761300  205762300      4       2  150064        2.162     0.015311
enh59486     1  206588900  206589900      2       1  150064       1.6656     0.047892
enh59543     1  207038200  207039200      2       1  150064       2.5308    0.0056901
enh59554     1  207218700  207219700      1       1  150064       3.3826     0.000359
enh59556     1  207225000  207226000      2       1  150064       2.7994    0.0025596
enh59559     1  207237600  207238600      1       1  150064       2.4979     0.006247
enh59560     1  207240200  207241200      2       1  150064       3.0548     0.001126
enh59562     1  207243400  207244400      2       1  150064       2.9267    0.0017129
enh59563     1  207250000  207251000      4       1  150064        2.906    0.0018305
enh59582     1  207916800  207917800      3       1  150064       3.7229   9.8465e-05
enh59584     1  207923300  207924300      2       1  150064       3.7753   7.9905e-05
enh59585     1  207927900  207928900      1       1  150064       3.3754    0.0003685
enh59586     1  207971100  207972100      2       1  150064       2.4101    0.0079736
enh59587     1  207977000  207978000      3       1  150064       3.7054   0.00010552
enh59589     1  208002000  208003000      1       1  150064       4.9466    3.777e-07
enh59591     1  208008300  208009300      3       2  150064       1.7097     0.043665
enh59592     1  208012200  208013200      2       1  150064       2.2082     0.013616
enh59593     1  208013100  208014100      3       2  150064       3.9261   4.3175e-05
enh59595     1  208017700  208018700      7       3  150064       4.6778   1.4502e-06
enh59597     1  208025900  208026900      4       2  150064       4.1386   1.7474e-05
enh59598     1  208027600  208028600      4       2  150064       3.4755    0.0002549
enh59599     1  208029800  208030800      3       1  150064       3.5388   0.00020095
enh59600     1  208032000  208033000      9       4  150064       3.0265    0.0012372
enh59601     1  208033900  208034900      3       2  150064       3.0147     0.001286
enh59602     1  208035200  208036200      6       3  150064       3.7508   8.8118e-05
enh59603     1  208036300  208037300      6       3  150064       3.2735   0.00053106
enh59604     1  208038800  208039800      4       2  150064       3.8271   6.4821e-05
enh59606     1  208045900  208046900      2       1  150064       2.4233    0.0076908
enh59627     1  208204400  208205400      1       1  150064        2.099      0.01791
enh59637     1  208263100  208264100      5       2  150064       2.8939    0.0019023
enh59641     1  208293100  208294100      5       2  150064       2.2735     0.011499
enh59642     1  208300800  208301800     10       2  150064       3.0871    0.0010106
enh59643     1  208307400  208308400      2       1  150064       2.7083    0.0033817
enh59644     1  208313000  208314000      1       1  150064       2.5004     0.006203
enh59646     1  208318800  208319800      2       1  150064       1.7073     0.043884
enh59647     1  208323200  208324200      1       1  150064       1.7063      0.04398
enh59653     1  208349900  208350900      2       1  150064       1.6756     0.046906
enh59659     1  208386200  208387200      3       2  150064       2.2112     0.013511
enh59660     1  208390800  208391800      7       4  150064       1.7064     0.043968
enh59666     1  208407700  208408700      2       1  150064       1.6738     0.047086
enh59688     1  209782900  209783900      1       1  150064       2.6085     0.004547
enh59693     1  209804000  209805000      6       3  150064       1.6758     0.046892
enh59701     1  209838300  209839300      1       1  150064       1.8796      0.03008
enh59769     1  211704000  211705000      9       3  150064       1.6633     0.048124
enh59776     1  211780300  211781300      6       3  150064        1.904     0.028456
enh59833     1  212417400  212418400      2       1  150064       1.9624     0.024861
enh59835     1  212429000  212430000      6       2  150064       2.3535    0.0092989
enh59839     1  212472700  212473700      2       1  150064       1.9167     0.027639
enh59841     1  212479800  212480800      4       2  150064       2.3944    0.0083229
enh59842     1  212483300  212484300      1       1  150064       2.2238      0.01308
enh59843     1  212485000  212486000      2       1  150064       1.9171     0.027611
enh59871     1  212769500  212770500      6       3  150064       1.9121      0.02793
enh59895     1  213141500  213142500      2       1  150064        2.095     0.018088
enh59913     1  214078300  214079300      1       1  150064       2.6749     0.003738
enh59914     1  214163600  214164600      1       1  150064       4.4489    4.315e-06
enh59916     1  214175200  214176200      3       2  150064       2.8987    0.0018733
enh59925     1  214280200  214281200      4       2  150064       1.9413      0.02611
enh59937     1  214469700  214470700      2       1  150064       1.8409     0.032815
enh59944     1  214524500  214525500      5       2  150064       1.7606     0.039156
enh59962     1  214635400  214636400      8       1  150064       1.7371     0.041182
enh59964     1  214640000  214641000      4       1  150064       1.7721     0.038188
enh59973     1  214671300  214672300      3       1  150064        1.701     0.044468
enh59975     1  214677700  214678700      6       2  150064       2.2179     0.013281
enh59992     1  214714500  214715500      2       1  150064       1.9683     0.024519
enh59996     1  214731100  214732100      2       1  150064       2.1024     0.017761
enh59999     1  214777400  214778400      2       1  150064       1.6883     0.045676
enh60015     1  216940100  216941100      1       1  150064       2.4542     0.007059
enh60060     1  218620300  218621300      4       1  150064        1.672     0.047265
enh60061     1  218632200  218633200      3       2  150064       2.6463    0.0040688
enh60109     1  219965600  219966600      4       1  150064       1.6501      0.04946
enh60110     1  220164400  220165400      6       2  150064       1.8501     0.032153
enh60112     1  220217600  220218600      2       1  150064       2.0112     0.022151
enh60114     1  220266200  220267200      2       1  150064        2.041     0.020624
enh60127     1  220442100  220443100      2       1  150064       1.7508      0.03999
enh60142     1  220905200  220906200      2       1  150064        1.773     0.038112
enh60208     1  221889100  221890100      1       1  150064       2.0218       0.0216
enh60240     1  222628900  222629900      2       1  150064        1.982     0.023738
enh60241     1  222632400  222633400      5       2  150064       3.0836    0.0010227
enh60246     1  222818600  222819600      1       1  150064       2.1321       0.0165
enh60247     1  222828400  222829400      3       2  150064       2.1824     0.014538
enh60251     1  222945500  222946500      3       1  150064       2.5563    0.0052903
enh60289     1  223838000  223839000      7       3  150064       2.2297     0.012882
enh60292     1  223888100  223889100      1       1  150064       1.9712      0.02435
enh60293     1  223890100  223891100      2       1  150064       2.9555    0.0015611
enh60295     1  223898600  223899600      7       2  150064       3.8684   5.4769e-05
enh60296     1  223903300  223904300      3       2  150064       3.1691   0.00076461
enh60297     1  223904100  223905100      4       1  150064        2.426    0.0076332
enh60298     1  223907500  223908500      4       2  150064       2.0856     0.018509
enh60299     1  223909100  223910100      7       1  150064       2.9523    0.0015773
enh60301     1  223915000  223916000      2       1  150064       2.8231    0.0023782
enh60302     1  223917700  223918700      2       1  150064       2.7587    0.0029013
enh60304     1  223921600  223922600      2       1  150064       2.9336    0.0016751
enh60305     1  223923600  223924600      2       1  150064       3.3102   0.00046619
enh60309     1  223929300  223930300      2       1  150064       1.6798     0.046502
enh60310     1  223930500  223931500     11       2  150064       1.6803     0.046445
enh60312     1  223935700  223936700      1       1  150064       1.9807      0.02381
enh60313     1  223936700  223937700      3       1  150064       2.5361    0.0056044
enh60314     1  223952900  223953900      4       2  150064       2.3418    0.0095944
enh60315     1  223958100  223959100      3       1  150064        3.709   0.00010402
enh60316     1  223959700  223960700      7       2  150064       2.7202    0.0032623
enh60317     1  223962900  223963900      2       1  150064       3.5699   0.00017853
enh60319     1  224007500  224008500      2       1  150064       3.2512   0.00057456
enh60322     1  224014700  224015700      1       1  150064       3.5115    0.0002228
enh60323     1  224019200  224020200      4       2  150064       3.2273   0.00062475
enh60325     1  224021300  224022300      6       2  150064       2.6392    0.0041545
enh60326     1  224023500  224024500      1       1  150064       3.4465     0.000284
enh60328     1  224028000  224029000      2       1  150064       1.8336     0.033354
enh60329     1  224028800  224029800      2       1  150064       3.7203   9.9492e-05
enh60330     1  224030200  224031200      1       1  150064       3.5734    0.0001762
enh60350     1  224546500  224547500      2       1  150064       2.3981    0.0082411
enh60351     1  224555900  224556900      2       1  150064       1.8439     0.032601
enh60352     1  224563400  224564400      1       1  150064       2.2344      0.01273
enh60353     1  224565200  224566200      3       2  150064       1.9862     0.023507
enh60354     1  224566400  224567400      2       1  150064       2.4161    0.0078444
enh60355     1  224615000  224616000      1       1  150064       2.2869       0.0111
enh60356     1  224617000  224618000      2       1  150064       2.3121     0.010386
enh60358     1  224623600  224624600      2       1  150064       2.0591     0.019744
enh60360     1  224638300  224639300      2       1  150064       2.2748     0.011458
enh60361     1  224641900  224642900      2       1  150064       2.0662     0.019405
enh60362     1  224644300  224645300      4       2  150064       1.9456     0.025854
enh60363     1  224646500  224647500      2       1  150064       2.4324    0.0074988
enh60365     1  224689700  224690700      3       2  150064       2.1965     0.014029
enh60369     1  224701000  224702000      2       1  150064       2.0267     0.021347
enh60375     1  224860500  224861500     10       1  150064       1.9478      0.02572
enh60376     1  224910400  224911400      7       4  150064       2.0531      0.02003
enh60389     1  225639100  225640100      2       1  150064       1.8143     0.034813
enh60451     1  225934100  225935100      3       2  150064       1.8934     0.029152
enh60452     1  225938400  225939400      4       2  150064       1.7637     0.038893
enh60461     1  226002600  226003600      2       1  150064       1.9121     0.027931
enh60464     1  226012200  226013200      9       3  150064       2.1853     0.014433
enh60467     1  226035600  226036600      2       1  150064       2.1065     0.017579
enh60470     1  226063900  226064900      3       1  150064       2.8898    0.0019273
enh60471     1  226065700  226066700      2       1  150064       2.5989    0.0046758
enh60483     1  226184100  226185100      2       1  150064        1.676     0.046864
enh60493     1  226299600  226300600      3       2  150064       1.8205     0.034338
enh60495     1  226310200  226311200      1       1  150064       2.5982     0.004686
enh60496     1  226312300  226313300      3       2  150064       2.0554     0.019921
enh60499     1  226320200  226321200      5       3  150064       1.6661     0.047846
enh60500     1  226322400  226323400      1       1  150064       2.6331     0.004231
enh60508     1  226540600  226541600      1       1  150064        1.734      0.04146
enh60510     1  226551400  226552400      4       2  150064        1.888      0.02951
enh60513     1  226584500  226585500      2       1  150064       1.7628      0.03897
enh60516     1  226591500  226592500      2       1  150064       2.2468     0.012325
enh60517     1  226596000  226597000      5       2  150064       1.6976     0.044794
enh60528     1  226762800  226763800      3       2  150064       2.5286    0.0057258
enh60529     1  226776100  226777100      1       1  150064       1.9868      0.02347
enh60536     1  226825300  226826300      1       1  150064       2.5273     0.005747
enh60537     1  226828300  226829300      1       1  150064       2.8036     0.002527
enh60538     1  226832500  226833500      1       1  150064       3.0217     0.001257
enh60548     1  226898600  226899600      1       1  150064       2.4902     0.006384
enh60553     1  226915400  226916400      2       1  150064       1.8192     0.034437
enh60554     1  226917500  226918500      1       1  150064       2.6623     0.003881
enh60555     1  226919100  226920100      4       2  150064        2.085     0.018535
enh60562     1  227014900  227015900      3       1  150064       2.1328     0.016472
enh60563     1  227059800  227060800      2       1  150064       2.0152     0.021944
enh60564     1  227061400  227062400      6       3  150064       1.9688     0.024489
enh60565     1  227070400  227071400      4       1  150064        1.938     0.026313
enh60568     1  227079600  227080600      7       2  150064       2.3018     0.010672
enh60570     1  227099800  227100800      1       1  150064        1.817      0.03461
enh60598     1  227506800  227507800      5       2  150064       1.9373     0.026355
enh60601     1  227544700  227545700      7       3  150064       2.1394     0.016201
enh60676     1  228460300  228461300      2       1  150064        2.154     0.015619
enh60705     1  228873900  228874900      7       3  150064       1.7094     0.043689
enh60727     1  229066100  229067100      3       2  150064        1.754     0.039717
enh60736     1  229121800  229122800      6       2  150064       1.7394     0.040981
enh60742     1  229163900  229164900      1       1  150064       1.8152      0.03475
enh60851     1  230234900  230235900      2       1  150064       1.6923     0.045294
enh60852     1  230238000  230239000      5       2  150064       3.8353   6.2695e-05
enh60853     1  230243400  230244400      5       2  150064       3.9605     3.74e-05
enh60854     1  230246700  230247700      5       2  150064       3.8264   6.5009e-05
enh60855     1  230250000  230251000      3       1  150064       3.5765   0.00017411
enh60856     1  230256000  230257000      3       2  150064       2.5537    0.0053289
enh60859     1  230263800  230264800      9       4  150064       3.4892   0.00024222
enh60861     1  230267400  230268400      1       1  150064       1.8975      0.02888
enh60862     1  230271400  230272400      9       3  150064       1.8924     0.029217
enh60863     1  230272900  230273900      5       3  150064        2.663    0.0038719
enh60864     1  230274800  230275800      7       3  150064       3.9843   3.3834e-05
enh60865     1  230276500  230277500      5       3  150064       2.5174    0.0059112
enh60874     1  230298100  230299100      1       1  150064       1.8418      0.03275
enh60875     1  230301000  230302000      5       2  150064       1.7598     0.039222
enh60879     1  230310700  230311700      8       2  150064       2.2143     0.013404
enh60880     1  230313000  230314000      4       1  150064       1.9108     0.028015
enh60883     1  230324600  230325600      3       1  150064        1.723     0.042444
enh60884     1  230325900  230326900      2       1  150064       1.9928     0.023144
enh60886     1  230328600  230329600      4       2  150064       1.6655     0.047909
enh60909     1  230406200  230407200      2       1  150064       2.0144     0.021985
enh60910     1  230409700  230410700      3       2  150064       1.8399     0.032893
enh60912     1  230439400  230440400      5       3  150064       1.7334     0.041508
enh60913     1  230443500  230444500      2       1  150064       2.2896     0.011023
enh60935     1  230848100  230849100      3       2  150064       1.8843     0.029762
enh61002     1  231559700  231560700      4       1  150064       1.7814     0.037424
enh61055     1  232564600  232565600      1       1  150064       2.6404     0.004141
enh61058     1  232571300  232572300      6       3  150064       2.2176     0.013292
enh61059     1  232608200  232609200      3       1  150064       2.1716     0.014942
enh61060     1  232612600  232613600      1       1  150064       1.8193      0.03443
enh61061     1  232621900  232622900      5       2  150064        2.703    0.0034361
enh61117     1  233426400  233427400      3       1  150064       1.6804     0.046444
enh61122     1  234237900  234238900      3       1  150064       1.8301     0.033619
enh61125     1  234303700  234304700      3       1  150064       1.8731     0.030526
enh61137     1  234610700  234611700     10       2  150064       2.0555     0.019916
enh61138     1  234611600  234612600      7       3  150064       2.2207     0.013185
enh61139     1  234612800  234613800      8       3  150064       1.6699     0.047472
enh61140     1  234622400  234623400      4       2  150064       1.7362     0.041268
enh61142     1  234630600  234631600      5       2  150064       1.9164     0.027658
enh61143     1  234633900  234634900      4       2  150064       2.8166    0.0024266
enh61145     1  234638900  234639900      1       1  150064       1.9488      0.02566
enh61147     1  234651000  234652000      2       1  150064       2.7282    0.0031841
enh61155     1  234695200  234696200      6       3  150064       1.7541      0.03971
enh61156     1  234697800  234698800      2       1  150064       1.9754     0.024111
enh61160     1  234722200  234723200      3       2  150064       2.0786     0.018826
enh61190     1  234895700  234896700      3       2  150064       1.7982     0.036074
enh61208     1  235014600  235015600      4       1  150064       2.4732    0.0066957
enh61218     1  235095100  235096100      6       2  150064        1.916     0.027685
enh61330     1  236445600  236446600      1       1  150064       2.1571       0.0155
enh61333     1  236683900  236684900      2       1  150064       1.9139     0.027819
enh61355     1  236879700  236880700      6       2  150064       1.6991     0.044647
enh61384     1  240072500  240073500      1       1  150064       1.8901      0.02937
enh61400     1  241767100  241768100      3       2  150064       1.9668     0.024601
enh61401     1  241790900  241791900      5       2  150064       2.6692    0.0038018
enh61402     1  241800800  241801800      9       4  150064       1.9708     0.024373
enh61412     1  243368200  243369200      1       1  150064       3.2555    0.0005659
enh61414     1  243398000  243399000      1       1  150064        2.666     0.003838
enh61416     1  243407400  243408400      1       1  150064       3.8631    5.598e-05
enh61417     1  243410100  243411100      2       1  150064       2.6922    0.0035494
enh61418     1  243412300  243413300      2       1  150064       4.0336   2.7463e-05
enh61420     1  243420300  243421300      1       1  150064       4.8412    6.453e-07
enh61422     1  243427400  243428400      2       1  150064       3.9425   4.0322e-05
enh61423     1  243431400  243432400      1       1  150064       4.8918    4.997e-07
enh61425     1  243450200  243451200      1       1  150064       4.8728    5.502e-07
enh61436     1  243645100  243646100      1       1  150064       4.8235    7.053e-07
enh61437     1  243654100  243655100      1       1  150064       4.2856    9.112e-06
enh61439     1  243664200  243665200      3       1  150064       4.8922   4.9864e-07
enh61442     1  243875500  243876500      1       1  150064       4.9795    3.187e-07
enh61443     1  243877000  243878000      1       1  150064       2.1802      0.01462
enh61446     1  243894100  243895100      2       1  150064       3.8836   5.1468e-05
enh61449     1  243953400  243954400      2       1  150064       3.7991   7.2608e-05
enh61450     1  243954500  243955500      3       2  150064       3.1632   0.00078012
enh61451     1  243963000  243964000      2       1  150064       4.3661    6.323e-06
enh61452     1  243966800  243967800      1       1  150064       4.7773    8.883e-07
enh61454     1  244014400  244015400      3       2  150064       4.1088   1.9883e-05
enh61455     1  244087800  244088800      1       1  150064       4.2458    1.089e-05
enh61469     1  244370300  244371300      1       1  150064       2.5433      0.00549
enh61471     1  244377300  244378300      6       2  150064       2.5072    0.0060851
enh61472     1  244393700  244394700      3       1  150064       1.8521     0.032008
enh61473     1  244395200  244396200      1       1  150064        2.151      0.01574
enh61474     1  244397400  244398400      6       1  150064       2.0703     0.019211
enh61484     1  244602500  244603500      4       2  150064       2.1017     0.017792
enh61485     1  244608100  244609100      2       1  150064        2.132     0.016503
enh61486     1  244609100  244610100      1       1  150064       1.6759      0.04688
enh61487     1  244612000  244613000      2       1  150064       2.3452    0.0095087
enh61491     1  244820400  244821400      3       2  150064       1.9286     0.026889
enh61494     1  244827900  244828900      4       2  150064       1.8515     0.032048
enh61495     1  244829200  244830200      4       1  150064       2.1799     0.014633
enh61497     1  244836200  244837200      4       2  150064       1.7491     0.040141
enh61499     1  244841900  244842900      6       3  150064       3.1325   0.00086674
enh61529     1  245761300  245762300      5       2  150064       1.7819     0.037381
enh61530     1  245762200  245763200      6       1  150064       2.5013    0.0061871
enh61541     1  246149600  246150600      3       2  150064       2.1807     0.014603
enh61542     1  246160600  246161600     10       3  150064       1.8984     0.028824
enh61544     1  246198300  246199300     10       3  150064        1.964     0.024767
enh61547     1  246617800  246618800      5       2  150064       1.7739     0.038039
enh61549     1  246639400  246640400      3       2  150064       1.8371     0.033096
enh61558     1  246748200  246749200      1       1  150064       2.0615      0.01963
enh61568     1  246771500  246772500      3       1  150064       2.1364     0.016321
enh61569     1  246773700  246774700      3       1  150064       1.9938     0.023087
enh61570     1  246780500  246781500      2       1  150064       1.9448     0.025902
enh61587     1  246859400  246860400      5       2  150064       1.8059     0.035464
enh61590     1  246913800  246914800      4       2  150064          1.8     0.035927
enh61591     1  246932200  246933200      2       1  150064        1.668     0.047662
enh61633     1  249134500  249135500      1       1  150064       2.4173     0.007817
enh61634     1  249137200  249138200      1       1  150064       2.2483      0.01228
enh61638     1  249156400  249157400      1       1  150064       1.8718      0.03062
enh61642     1  249199200  249200200      1       1  150064       1.7708       0.0383
enh69878     2     826500     827500      5       2  150064       2.0316     0.021097
enh69880     2     969700     970700      6       2  150064       1.9771     0.024014
enh69881     2    1005800    1006800      2       1  150064       2.2477     0.012297
enh69923     2    1732300    1733300      2       1  150064       1.8546     0.031828
enh69944     2    2527100    2528100      6       2  150064       2.2714     0.011561
enh69959     2    2855300    2856300      2       1  150064       2.0819     0.018676
enh69965     2    3203900    3204900      6       2  150064       1.9912      0.02323
enh69966     2    3240500    3241500      3       1  150064       2.6273    0.0043037
enh69991     2    3621500    3622500      1       1  150064       2.0286      0.02125
enh69994     2    3642300    3643300      4       2  150064        2.878    0.0020011
enh70007     2    4600500    4601500      4       2  150064       2.6766    0.0037189
enh70008     2    4603400    4604400      6       3  150064       2.6968    0.0035003
enh70022     2    6321600    6322600      2       1  150064       1.7199     0.042729
enh70024     2    6364000    6365000      3       2  150064        2.268     0.011664
enh70034     2    7059600    7060600      3       1  150064       1.8028     0.035709
enh70035     2    7061500    7062500      4       2  150064        2.317     0.010252
enh70036     2    7063000    7064000      8       2  150064        3.012    0.0012977
enh70037     2    7066500    7067500      5       3  150064       2.2311     0.012837
enh70105     2    8665500    8666500      2       1  150064       1.6534     0.049129
enh70142     2    9314800    9315800      4       1  150064       2.0648     0.019473
enh70149     2    9352300    9353300      6       4  150064       1.7396     0.040964
enh70150     2    9354700    9355700      1       1  150064       1.9041      0.02845
enh70151     2    9355600    9356600      3       1  150064       2.9002    0.0018646
enh70157     2    9368900    9369900      1       1  150064        3.181    0.0007338
enh70158     2    9372300    9373300      1       1  150064       1.8161      0.03468
enh70164     2    9389700    9390700      5       2  150064       2.1678     0.015085
enh70165     2    9392000    9393000      2       1  150064       2.6586    0.0039239
enh70170     2    9403600    9404600      4       2  150064       2.2769     0.011396
enh70171     2    9404200    9405200      1       1  150064        3.188    0.0007163
enh70173     2    9408500    9409500      4       2  150064       2.3659    0.0089922
enh70191     2    9471500    9472500      2       1  150064       2.5718    0.0050588
enh70209     2    9685600    9686600      3       2  150064       2.0401     0.020668
enh70226     2    9751100    9752100      2       1  150064       1.7277     0.042019
enh70235     2    9798600    9799600      1       1  150064       2.2914      0.01097
enh70272     2   10123800   10124800      9       4  150064       1.8234     0.034118
enh70273     2   10132700   10133700      3       1  150064       2.8195    0.0024049
enh70275     2   10143500   10144500      2       1  150064       1.8196     0.034409
enh70277     2   10158600   10159600      6       3  150064       1.8064     0.035425
enh70352     2   10954100   10955100      6       2  150064       2.6681    0.0038141
enh70413     2   11535200   11536200      6       2  150064       1.7433      0.04064
enh70418     2   11586500   11587500      4       1  150064       1.8761     0.030323
enh70419     2   11597800   11598800      2       1  150064       1.8317     0.033495
enh70421     2   11602800   11603800      3       1  150064       1.7042     0.044168
enh70422     2   11604100   11605100      4       2  150064       1.9436     0.025973
enh70449     2   11883200   11884200      5       3  150064       1.7708     0.038296
enh70459     2   11904200   11905200      2       1  150064       1.7834      0.03726
enh70462     2   11914200   11915200      2       1  150064       1.8871     0.029574
enh70464     2   11924600   11925600      2       1  150064       2.6214     0.004379
enh70479     2   12272100   12273100      4       2  150064       1.6938     0.045149
enh70487     2   12427100   12428100      5       2  150064       1.6543     0.049033
enh70498     2   12640600   12641600      4       2  150064       1.9469     0.025773
enh70500     2   12677600   12678600      1       1  150064       1.7193      0.04278
enh70503     2   12695000   12696000      2       1  150064       1.8598     0.031459
enh70514     2   12880800   12881800      3       2  150064       2.0345     0.020951
enh70536     2   15309900   15310900      6       2  150064       2.6182    0.0044192
enh70537     2   15552000   15553000      1       1  150064       1.8925      0.02921
enh70538     2   15578200   15579200      2       1  150064       2.0762     0.018936
enh70541     2   15699000   15700000      4       1  150064       1.8447     0.032539
enh70543     2   15710000   15711000      1       1  150064       1.8396      0.03291
enh70596     2   17815900   17816900      2       1  150064       2.5461     0.005446
enh70599     2   17828200   17829200      3       2  150064       1.7582     0.039355
enh70600     2   17932700   17933700      3       1  150064       1.9908     0.023252
enh70602     2   17974800   17975800      1       1  150064       2.1191      0.01704
enh70604     2   17981100   17982100      7       1  150064       2.4643    0.0068646
enh70605     2   17986800   17987800      1       1  150064       1.9595      0.02503
enh70607     2   17996600   17997600      3       1  150064       2.3427    0.0095728
enh70608     2   18002800   18003800      2       1  150064       1.7553     0.039602
enh70609     2   18032900   18033900      7       4  150064       1.8073     0.035355
enh70610     2   18062100   18063100      4       2  150064        1.865     0.031091
enh70611     2   18074600   18075600      5       2  150064       3.5721   0.00017705
enh70612     2   18092000   18093000      6       2  150064       2.6332    0.0042293
enh70613     2   18092700   18093700      5       3  150064       2.9652    0.0015125
enh70614     2   18096500   18097500      4       2  150064       2.9331    0.0016782
enh70615     2   18099900   18100900      5       3  150064       2.3741    0.0087955
enh70625     2   18334700   18335700      8       3  150064       2.9901    0.0013943
enh70664     2   19314100   19315100      1       1  150064       2.6166     0.004441
enh70665     2   19320800   19321800      5       2  150064       2.0715     0.019154
enh70672     2   19548200   19549200      2       1  150064        2.264     0.011786
enh70674     2   19661700   19662700      4       2  150064       2.2639      0.01179
enh70708     2   20242500   20243500      2       1  150064       1.9731      0.02424
enh70759     2   20773600   20774600      3       1  150064       2.7904    0.0026325
enh70761     2   20789600   20790600      5       2  150064       1.8173     0.034583
enh70767     2   20842200   20843200      2       1  150064       2.1033     0.017719
enh70779     2   21493000   21494000      1       1  150064       2.1294      0.01661
enh70782     2   22113200   22114200      4       2  150064        2.926    0.0017166
enh70783     2   22503500   22504500      1       1  150064       2.4772      0.00662
enh70784     2   22722500   22723500      1       1  150064       4.3969     5.49e-06
enh70788     2   23264700   23265700      7       3  150064       1.7346      0.04141
enh70808     2   23703600   23704600      4       2  150064       1.8388     0.032972
enh70812     2   23726000   23727000      5       2  150064       4.2256   1.1917e-05
enh70815     2   23738900   23739900      4       2  150064       3.2338   0.00061084
enh70816     2   23742900   23743900      3       2  150064       2.4684     0.006786
enh70842     2   23921000   23922000      6       2  150064       2.0023     0.022625
enh70847     2   24047400   24048400      5       2  150064       1.6605     0.048402
enh70848     2   24122900   24123900      3       1  150064       1.7631     0.038946
enh70850     2   24124800   24125800      1       1  150064       2.0809      0.01872
enh70851     2   24126500   24127500      3       2  150064       1.6499     0.049485
enh70852     2   24127800   24128800      1       1  150064        2.071      0.01918
enh70853     2   24139500   24140500      4       2  150064       2.2374      0.01263
enh70856     2   24151200   24152200      2       1  150064       1.9116     0.027966
enh70857     2   24161500   24162500      1       1  150064       2.2362      0.01267
enh70859     2   24166800   24167800      6       3  150064       2.3826    0.0085959
enh70861     2   24169500   24170500      3       1  150064       1.9042     0.028442
enh70871     2   24347300   24348300      2       1  150064       1.6722     0.047238
enh70893     2   24655900   24656900      3       1  150064       3.2648    0.0005477
enh70894     2   24659300   24660300      2       1  150064       2.2088     0.013595
enh70902     2   24728300   24729300      2       1  150064       2.0495     0.020206
enh70903     2   24729500   24730500      4       2  150064       1.7834     0.037264
enh70908     2   24782100   24783100      2       1  150064       1.7998     0.035949
enh70910     2   24798800   24799800      1       1  150064       2.5369     0.005592
enh70913     2   24836200   24837200      1       1  150064       2.4708      0.00674
enh70916     2   24881200   24882200      2       1  150064       2.1824     0.014541
enh70965     2   25321100   25322100      2       1  150064       1.9089     0.028136
enh70966     2   25346200   25347200      4       1  150064       3.6785   0.00011729
enh70967     2   25351900   25352900      3       1  150064       4.5958   2.1556e-06
enh70968     2   25374500   25375500      3       2  150064       3.4053   0.00033047
enh70970     2   25384400   25385400      3       1  150064       4.1609   1.5851e-05
enh70971     2   25439200   25440200      3       1  150064       3.3274   0.00043832
enh70972     2   25452400   25453400      4       2  150064       3.9435   4.0149e-05
enh70977     2   25486200   25487200      3       2  150064       3.6998   0.00010789
enh70981     2   25508400   25509400      2       1  150064       1.9292     0.026854
enh70982     2   25513900   25514900      3       2  150064       1.8063     0.035438
enh70983     2   25520400   25521400      1       1  150064       2.2963      0.01083
enh70986     2   25530500   25531500      5       2  150064       3.4965   0.00023573
enh70987     2   25533300   25534300      1       1  150064       2.3123      0.01038
enh70988     2   25536300   25537300      1       1  150064       2.8611     0.002111
enh70990     2   25546100   25547100      2       1  150064       1.7595     0.039251
enh70991     2   25548200   25549200      3       2  150064       2.0021     0.022638
enh70992     2   25550700   25551700      3       1  150064       2.5519    0.0053573
enh70993     2   25553300   25554300      1       1  150064       1.9943      0.02306
enh71001     2   25598700   25599700      2       1  150064        4.143   1.7136e-05
enh71004     2   25676000   25677000      2       1  150064       1.6521     0.049258
enh71012     2   25840600   25841600      1       1  150064       2.0558       0.0199
enh71013     2   25872000   25873000      5       2  150064       1.7409     0.040852
enh71014     2   25887200   25888200      2       1  150064       1.8753     0.030376
enh71022     2   26075100   26076100      5       2  150064       1.9901     0.023289
enh71036     2   26214500   26215500      4       2  150064       3.7867   7.6332e-05
enh71037     2   26220200   26221200      7       3  150064       2.8477    0.0022021
enh71039     2   26231200   26232200      5       1  150064         1.72     0.042716
enh71044     2   26262600   26263600      2       1  150064       2.6277    0.0042987
enh71046     2   26267100   26268100      3       1  150064       2.7329    0.0031394
enh71054     2   26308700   26309700      4       2  150064       2.0709     0.019183
enh71060     2   26330700   26331700      1       1  150064       2.1892      0.01429
enh71061     2   26331400   26332400      1       1  150064       2.1892      0.01429
enh71064     2   26343600   26344600      3       1  150064       1.7825      0.03733
enh71065     2   26344000   26345000      3       1  150064       1.6545     0.049009
enh71072     2   26401200   26402200      2       1  150064       2.4287     0.007577
enh71073     2   26402200   26403200      3       1  150064        1.709     0.043728
enh71106     2   26927100   26928100      2       1  150064       1.7498     0.040079
enh71107     2   26929700   26930700      1       1  150064       2.0956      0.01806
enh71112     2   26963000   26964000      4       2  150064       3.6266    0.0001436
enh71113     2   26979000   26980000      1       1  150064       3.3366    0.0004241
enh71115     2   26989600   26990600      4       2  150064       3.0451     0.001163
enh71116     2   26991200   26992200      1       1  150064       3.3193    0.0004512
enh71118     2   27007600   27008600      3       2  150064       2.1143     0.017246
enh71123     2   27170000   27171000      2       1  150064       3.3282   0.00043702
enh71124     2   27184200   27185200      3       2  150064       2.1409     0.016141
enh71127     2   27199000   27200000      3       1  150064       3.2493    0.0005785
enh71128     2   27204100   27205100      1       1  150064       3.2539    0.0005691
enh71130     2   27213800   27214800      1       1  150064       2.5416     0.005518
enh71131     2   27224400   27225400      1       1  150064       3.1894    0.0007128
enh71132     2   27229600   27230600      2       1  150064         2.87    0.0020526
enh71134     2   27239700   27240700      2       1  150064       2.7106     0.003358
enh71135     2   27248400   27249400      1       1  150064       3.3146    0.0004588
enh71136     2   27250200   27251200      2       1  150064       3.0989   0.00097126
enh71137     2   27254400   27255400      1       1  150064       3.0193     0.001267
enh71140     2   27271600   27272600      1       1  150064       2.9272      0.00171
enh71143     2   27286200   27287200      2       1  150064       3.9856    3.366e-05
enh71144     2   27291500   27292500      1       1  150064       3.7026    0.0001067
enh71145     2   27298000   27299000      2       1  150064       2.0918     0.018229
enh71149     2   27345300   27346300      2       1  150064       2.6162    0.0044459
enh71151     2   27355000   27356000      2       1  150064       2.4193    0.0077762
enh71155     2   27405600   27406600      3       2  150064       2.0776     0.018873
enh71157     2   27432100   27433100      5       3  150064       2.1164     0.017157
enh71160     2   27441000   27442000      9       3  150064       2.3197      0.01018
enh71161     2   27503400   27504400      1       1  150064       2.3305     0.009891
enh71162     2   27512600   27513600      3       2  150064       1.9069     0.028268
enh71172     2   27595300   27596300      2       1  150064       2.3713    0.0088636
enh71174     2   27604000   27605000      1       1  150064       3.0578     0.001115
enh71175     2   27630200   27631200      1       1  150064       3.1035    0.0009562
enh71176     2   27632800   27633800      2       1  150064       2.0799     0.018769
enh71179     2   27655600   27656600      1       1  150064       3.1906      0.00071
enh71180     2   27665000   27666000      1       1  150064       3.1687    0.0007655
enh71181     2   27668100   27669100      1       1  150064       1.9908      0.02325
enh71182     2   27711200   27712200      4       2  150064       3.6298   0.00014183
enh71183     2   27716200   27717200      1       1  150064        3.188    0.0007163
enh71186     2   27850300   27851300      2       1  150064       1.8163      0.03466
enh71187     2   27852600   27853600      4       2  150064       1.6601     0.048445
enh71190     2   27888400   27889400      2       1  150064        1.985     0.023573
enh71194     2   27912000   27913000      2       1  150064       3.4993   0.00023321
enh71197     2   27937000   27938000      1       1  150064       2.8369     0.002278
enh71201     2   27951600   27952600      3       1  150064       3.8115   6.9052e-05
enh71205     2   27983900   27984900      2       1  150064       2.0176     0.021815
enh71206     2   27988800   27989800      3       2  150064       4.4211   4.9099e-06
enh71210     2   28018200   28019200      3       1  150064       4.2211   1.2157e-05
enh71211     2   28021700   28022700      2       1  150064       4.0494   2.5671e-05
enh71213     2   28045400   28046400      3       1  150064       2.7333     0.003135
enh71215     2   28072300   28073300      3       1  150064        4.262   1.0132e-05
enh71218     2   28114500   28115500      1       1  150064       1.9473      0.02575
enh71219     2   28123900   28124900      1       1  150064        3.996    3.221e-05
enh71220     2   28129000   28130000      2       1  150064       3.5374   0.00020207
enh71223     2   28143000   28144000      1       1  150064       3.6355    0.0001387
enh71226     2   28179800   28180800      2       1  150064       2.8508    0.0021806
enh71234     2   28261300   28262300      2       1  150064       3.4971   0.00023515
enh71236     2   28303400   28304400      5       3  150064       2.3963    0.0082801
enh71238     2   28324700   28325700      1       1  150064       2.2133      0.01344
enh71241     2   28385900   28386900      1       1  150064       2.2808      0.01128
enh71264     2   28601600   28602600      4       2  150064       2.2538     0.012105
enh71266     2   28611800   28612800      2       1  150064       3.1887   0.00071447
enh71269     2   28629000   28630000      5       2  150064       2.6397    0.0041488
enh71271     2   28635200   28636200      1       1  150064       2.5742     0.005024
enh71274     2   28646200   28647200      6       3  150064       3.0378    0.0011914
enh71275     2   28659600   28660600      1       1  150064       3.5496    0.0001929
enh71279     2   28750500   28751500      4       2  150064       2.0234     0.021514
enh71315     2   28968000   28969000      2       1  150064       2.2727     0.011523
enh71321     2   28985200   28986200      1       1  150064        2.729     0.003176
enh71324     2   28993100   28994100      2       1  150064       2.1513     0.015727
enh71325     2   28999600   29000600      3       2  150064       2.5442    0.0054768
enh71326     2   29025400   29026400      1       1  150064       2.8096      0.00248
enh71327     2   29032500   29033500      2       1  150064        3.181   0.00073373
enh71329     2   29093600   29094600      6       3  150064         1.99     0.023295
enh71354     2   29643800   29644800      3       1  150064       3.8457   6.0109e-05
enh71359     2   30368200   30369200      2       1  150064       1.8372     0.033087
enh71366     2   30446500   30447500      4       1  150064       2.0094     0.022245
enh71389     2   30583700   30584700      3       1  150064       1.8711     0.030665
enh71390     2   30589000   30590000      1       1  150064       1.8188      0.03447
enh71391     2   30594600   30595600      2       1  150064       1.7379     0.041116
enh71451     2   32205100   32206100      2       1  150064       1.7042     0.044168
enh71460     2   32236600   32237600      3       2  150064       2.2825     0.011229
enh71529     2   33546600   33547600      2       1  150064       2.0047     0.022498
enh71572     2   36608100   36609100      5       3  150064       1.8851     0.029709
enh71581     2   36632100   36633100      5       3  150064       1.7881     0.036876
enh71584     2   36645100   36646100      1       1  150064       1.8216      0.03426
enh71585     2   36647300   36648300      1       1  150064       2.3588     0.009167
enh71586     2   36650200   36651200      4       2  150064       1.7258     0.042188
enh71587     2   36654500   36655500      8       3  150064       2.6461    0.0040711
enh71589     2   36661300   36662300      1       1  150064       2.1714      0.01495
enh71592     2   36675700   36676700      1       1  150064       2.2365      0.01266
enh71597     2   36687900   36688900      2       1  150064       1.8887     0.029466
enh71601     2   36710500   36711500      4       2  150064       1.6997     0.044598
enh71636     2   36933300   36934300      4       2  150064        2.538    0.0055736
enh71640     2   37048700   37049700      6       1  150064       2.9531    0.0015729
enh71641     2   37116700   37117700      2       1  150064       2.0112     0.022153
enh71644     2   37178000   37179000      4       2  150064       1.8639     0.031171
enh71646     2   37179600   37180600      1       1  150064       3.2131    0.0006566
enh71647     2   37190400   37191400      4       2  150064       1.7158     0.043097
enh71649     2   37194700   37195700      1       1  150064       2.9809     0.001437
enh71650     2   37247500   37248500      1       1  150064       3.0485      0.00115
enh71655     2   37324200   37325200      3       2  150064       1.7846      0.03716
enh71659     2   37384400   37385400      3       1  150064       1.8706     0.030697
enh71660     2   37422600   37423600      1       1  150064       3.5202    0.0002156
enh71661     2   37424500   37425500      3       2  150064       1.7105      0.04359
enh71662     2   37456200   37457200      3       2  150064       2.2591     0.011938
enh71663     2   37460000   37461000      5       2  150064        3.157   0.00079709
enh71664     2   37532200   37533200      5       3  150064       3.0478    0.0011528
enh71666     2   37545200   37546200      1       1  150064       3.9736     3.54e-05
enh71667     2   37548600   37549600      2       1  150064       3.6531   0.00012954
enh71668     2   37553000   37554000      3       2  150064       3.5159   0.00021917
enh71670     2   37570200   37571200      5       2  150064       3.6298    0.0001418
enh71671     2   37572200   37573200      5       3  150064       1.9198     0.027439
enh71672     2   37576800   37577800      2       1  150064       2.7638    0.0028562
enh71674     2   37592600   37593600      4       2  150064        2.604    0.0046077
enh71678     2   37641400   37642400      4       2  150064       2.1762      0.01477
enh71683     2   37733500   37734500      4       1  150064       1.8585     0.031551
enh71728     2   38151100   38152100      4       2  150064       1.9939     0.023079
enh71733     2   38323300   38324300      3       1  150064       1.9375     0.026341
enh71753     2   38528700   38529700      6       2  150064       1.7642     0.038848
enh71762     2   38633500   38634500      1       1  150064       2.1375      0.01628
enh71777     2   38730700   38731700      5       2  150064        1.744     0.040577
enh71798     2   38948700   38949700      4       1  150064       1.9725     0.024276
enh71801     2   38964400   38965400      2       1  150064       2.4299    0.0075516
enh71802     2   38967700   38968700      1       1  150064       2.2486      0.01227
enh71806     2   39057400   39058400      1       1  150064       2.1365      0.01632
enh71816     2   39322000   39323000      1       1  150064       1.6606       0.0484
enh71823     2   39367800   39368800      2       1  150064       2.6626    0.0038771
enh71824     2   39370000   39371000      4       2  150064       2.7414     0.003059
enh71828     2   39454800   39455800      3       2  150064       1.8022     0.035754
enh71838     2   39609300   39610300      3       2  150064       1.9668     0.024605
enh71839     2   39614800   39615800      4       1  150064       1.7551     0.039622
enh71859     2   39653000   39654000      2       1  150064       2.3016     0.010678
enh71877     2   39767900   39768900      3       2  150064       2.6328    0.0042341
enh71882     2   39820600   39821600      1       1  150064        2.696     0.003509
enh71886     2   39866800   39867800      1       1  150064        2.064      0.01951
enh71890     2   39959500   39960500      1       1  150064        2.403      0.00813
enh71891     2   39963300   39964300      2       1  150064       2.4439    0.0072654
enh71892     2   39998000   39999000      1       1  150064       2.0623      0.01959
enh71893     2   39999200   40000200      6       3  150064       2.5035    0.0061493
enh71894     2   40000700   40001700      1       1  150064       2.0746      0.01901
enh71896     2   40003900   40004900      2       1  150064       2.1676     0.015094
enh71903     2   40392100   40393100      3       1  150064       2.0289     0.021237
enh71908     2   40466800   40467800      4       2  150064       2.6961    0.0035077
enh71910     2   40500700   40501700      4       1  150064       1.6571     0.048748
enh71913     2   40556300   40557300      1       1  150064        1.876      0.03033
enh71914     2   40558800   40559800      4       2  150064       2.3806    0.0086431
enh71915     2   40573500   40574500      4       2  150064       2.1551     0.015577
enh71916     2   40579900   40580900      3       2  150064       2.3671     0.008964
enh71922     2   40630100   40631100      3       1  150064       2.0112     0.022152
enh71923     2   40645700   40646700      1       1  150064       1.9016      0.02861
enh71926     2   40661600   40662600      6       2  150064       2.2159     0.013348
enh71928     2   40681600   40682600      3       1  150064       2.3402    0.0096374
enh71931     2   40714600   40715600      3       1  150064       2.8359     0.002285
enh71932     2   40715400   40716400      3       1  150064       1.7557      0.03957
enh71934     2   40738100   40739100      2       1  150064        2.759     0.002899
enh71935     2   40739500   40740500      6       3  150064       3.4442   0.00028639
enh71936     2   41824900   41825900      4       1  150064       1.8613     0.031351
enh71943     2   42006800   42007800      2       1  150064       1.8853     0.029693
enh71944     2   42068600   42069600      5       1  150064       2.4789    0.0065887
enh71945     2   42074800   42075800      8       3  150064       3.3863   0.00035421
enh71946     2   42078300   42079300      4       2  150064       2.9702    0.0014881
enh72015     2   43013400   43014400      6       2  150064       2.4807    0.0065563
enh72028     2   43072800   43073800      4       1  150064       2.3666    0.0089753
enh72029     2   43078600   43079600      4       2  150064       1.7226     0.042485
enh72031     2   43087500   43088500      3       1  150064       1.6524     0.049225
enh72042     2   43160900   43161900      4       2  150064       1.9837     0.023643
enh72048     2   43183200   43184200      5       3  150064       1.9733     0.024233
enh72084     2   43379900   43380900      5       2  150064       1.9536     0.025374
enh72164     2   44330000   44331000      5       3  150064       2.1278     0.016678
enh72168     2   44399200   44400200      1       1  150064       2.1429      0.01606
enh72171     2   44410400   44411400      4       1  150064       1.8272     0.033834
enh72172     2   44412000   44413000      4       2  150064       2.1065     0.017579
enh72173     2   44415200   44416200      2       1  150064       1.6504     0.049435
enh72174     2   44418200   44419200      1       1  150064       1.7877      0.03691
enh72175     2   44422600   44423600      2       1  150064        1.687     0.045799
enh72224     2   45896100   45897100      4       2  150064        2.375    0.0087753
enh72225     2   45901900   45902900      3       2  150064       1.9215     0.027334
enh72239     2   45981100   45982100      7       2  150064       1.9738     0.024203
enh72240     2   45986400   45987400      3       2  150064       2.0413     0.020609
enh72253     2   46049800   46050800      5       3  150064       1.9071     0.028256
enh72272     2   46149100   46150100      4       1  150064        1.812     0.034993
enh72280     2   46190900   46191900      6       3  150064       2.1596     0.015402
enh72281     2   46196100   46197100     11       2  150064       2.3409    0.0096176
enh72282     2   46216000   46217000      4       2  150064       2.5961     0.004714
enh72283     2   46219500   46220500      3       2  150064       2.4645    0.0068611
enh72288     2   46266300   46267300      1       1  150064       1.6664      0.04782
enh72289     2   46274200   46275200      5       2  150064       1.9121     0.027934
enh72290     2   46285100   46286100      5       2  150064       3.0103     0.001305
enh72291     2   46290100   46291100      4       2  150064         3.29    0.0005009
enh72352     2   46727400   46728400      3       2  150064        1.713     0.043354
enh72353     2   46730600   46731600      3       2  150064       2.5329    0.0056563
enh72357     2   46773100   46774100      1       1  150064       1.6782      0.04665
enh72363     2   46791100   46792100      4       2  150064       1.8325     0.033439
enh72364     2   46794200   46795200      2       1  150064       1.7672     0.038598
enh72370     2   46845200   46846200      1       1  150064       1.9138      0.02782
enh72392     2   47040200   47041200      3       2  150064       1.6923     0.045291
enh72427     2   47212800   47213800      1       1  150064       1.7302       0.0418
enh72448     2   47318200   47319200      5       2  150064       1.6891     0.045604
enh72454     2   47396400   47397400      2       1  150064       2.2205     0.013193
enh72455     2   47398200   47399200      2       1  150064       1.7209     0.042635
enh72456     2   47399400   47400400      3       2  150064       2.0307     0.021143
enh72473     2   47563600   47564600      3       1  150064       1.6973     0.044819
enh72483     2   47994800   47995800      2       1  150064       2.2832     0.011209
enh72485     2   48012400   48013400      6       3  150064       2.3971    0.0082621
enh72487     2   48096600   48097600      2       1  150064       2.5491    0.0053994
enh72488     2   48112000   48113000      2       1  150064       2.1082     0.017507
enh72489     2   48119000   48120000      5       3  150064       2.9342    0.0016722
enh72490     2   48122200   48123200      4       2  150064        2.343    0.0095659
enh72493     2   48129100   48130100      1       1  150064       2.9361     0.001662
enh72499     2   48340400   48341400      1       1  150064       2.0415       0.0206
enh72503     2   48447200   48448200      4       2  150064       2.8448    0.0022222
enh72504     2   48476100   48477100      1       1  150064       2.1128      0.01731
enh72505     2   48509100   48510100      4       2  150064       2.7214    0.0032504
enh72506     2   48511400   48512400      2       1  150064       3.1667   0.00077087
enh72507     2   48533200   48534200      2       1  150064        2.354    0.0092865
enh72508     2   48539100   48540100      3       1  150064       2.7455    0.0030207
enh72509     2   48543600   48544600      1       1  150064       2.8941     0.001901
enh72510     2   48547000   48548000      4       2  150064       2.0054     0.022463
enh72511     2   48552800   48553800      5       2  150064       2.6788    0.0036946
enh72513     2   48559100   48560100      2       1  150064       3.2332    0.0006121
enh72514     2   48568200   48569200      5       2  150064       3.0855    0.0010161
enh72515     2   48568800   48569800      6       3  150064       3.1742   0.00075125
enh72518     2   48572700   48573700      5       2  150064       2.7475    0.0030026
enh72519     2   48573800   48574800      6       4  150064       3.7599   8.5003e-05
enh72521     2   48578900   48579900      3       2  150064       1.6704     0.047424
enh72522     2   48580700   48581700      3       2  150064       1.7453     0.040469
enh72526     2   48642300   48643300      5       3  150064       2.5089    0.0060555
enh72528     2   48647700   48648700      3       2  150064       2.8124    0.0024586
enh72534     2   48701400   48702400      2       1  150064       2.2353     0.012699
enh72535     2   48708300   48709300      4       2  150064       2.7629    0.0028646
enh72539     2   48745200   48746200      2       1  150064       2.2639     0.011789
enh72540     2   48746500   48747500      8       4  150064       1.8836     0.029811
enh72542     2   48754900   48755900      3       2  150064       2.2297     0.012884
enh72548     2   48787200   48788200      6       2  150064       1.8341     0.033317
enh72549     2   48795800   48796800      5       3  150064       1.8262     0.033913
enh72550     2   48799700   48800700      5       2  150064       1.7464     0.040375
enh72551     2   48940200   48941200      5       3  150064       2.2885     0.011054
enh72552     2   48942100   48943100      4       2  150064       2.3992    0.0082158
enh72553     2   48949600   48950600      6       3  150064       1.9674     0.024568
enh72559     2   50719000   50720000      1       1  150064       3.0002     0.001349
enh72560     2   51185300   51186300      1       1  150064       2.3845     0.008551
enh72561     2   51240100   51241100      1       1  150064       2.1981      0.01397
enh72569     2   53995500   53996500      3       1  150064       1.9562     0.025221
enh72571     2   54015400   54016400      4       1  150064       2.2744     0.011472
enh72572     2   54053800   54054800      3       2  150064       2.6099    0.0045285
enh72574     2   54123800   54124800      1       1  150064        3.483    0.0002479
enh72575     2   54166000   54167000      4       2  150064       2.8541     0.002158
enh72576     2   54172400   54173400      2       1  150064       1.7235     0.042399
enh72577     2   54176700   54177700      5       3  150064       2.4142    0.0078856
enh72578     2   54184200   54185200      2       1  150064       2.3289    0.0099325
enh72579     2   54188300   54189300      2       1  150064       2.4166    0.0078321
enh72582     2   54194000   54195000      5       2  150064       1.9327     0.026638
enh72585     2   54216300   54217300      3       1  150064       2.3442     0.009535
enh72588     2   54242800   54243800      1       1  150064       2.2655      0.01174
enh72591     2   54291000   54292000      2       1  150064       3.1703   0.00076139
enh72592     2   54315000   54316000      2       1  150064       1.8354     0.033224
enh72593     2   54330700   54331700      4       2  150064       2.5832    0.0048945
enh72594     2   54333700   54334700      2       1  150064       3.4716   0.00025872
enh72595     2   54334900   54335900      6       2  150064       3.4022   0.00033419
enh72596     2   54341200   54342200      5       2  150064        2.161     0.015346
enh72613     2   54628900   54629900      6       2  150064       2.0744      0.01902
enh72617     2   54650200   54651200      2       1  150064       2.7509    0.0029718
enh72619     2   54661800   54662800      2       1  150064       2.4786    0.0065953
enh72621     2   54667000   54668000      1       1  150064       2.5264     0.005762
enh72631     2   54699200   54700200      3       1  150064       2.4015     0.008165
enh72632     2   54700800   54701800      6       4  150064       1.7264      0.04214
enh72638     2   54710900   54711900      5       2  150064       1.9319     0.026683
enh72643     2   54727400   54728400      8       2  150064       1.6689     0.047572
enh72651     2   54750200   54751200      3       2  150064       2.1909     0.014229
enh72652     2   54751000   54752000      4       2  150064       2.0948     0.018095
enh72653     2   54752800   54753800      2       1  150064       1.6741     0.047051
enh72658     2   54773000   54774000      2       1  150064       2.0531      0.02003
enh72661     2   54779800   54780800      2       1  150064       1.8259     0.033934
enh72667     2   54801200   54802200      4       2  150064       2.6339    0.0042205
enh72668     2   54805100   54806100     10       1  150064       1.6721     0.047248
enh72669     2   54808500   54809500      3       1  150064       1.6691     0.047552
enh72671     2   54812300   54813300      4       2  150064       2.3355    0.0097597
enh72673     2   54822300   54823300      5       2  150064       1.8679     0.030888
enh72674     2   54824800   54825800      2       1  150064       2.0423     0.020559
enh72675     2   54830500   54831500      6       3  150064       3.0577    0.0011151
enh72678     2   54839900   54840900      5       2  150064       2.4294    0.0075625
enh72679     2   54845400   54846400      5       3  150064       2.6875    0.0035999
enh72680     2   54852100   54853100      2       1  150064       2.8326    0.0023083
enh72681     2   54858600   54859600      4       1  150064       1.7431     0.040659
enh72682     2   54863400   54864400      3       2  150064       2.2396      0.01256
enh72683     2   54867200   54868200      6       3  150064       2.5437    0.0054839
enh72684     2   54885500   54886500      3       1  150064       2.9042    0.0018409
enh72685     2   54894300   54895300      1       1  150064       2.4722     0.006714
enh72689     2   54907500   54908500      7       3  150064       2.0777     0.018869
enh72694     2   55087200   55088200      3       2  150064       3.1327   0.00086614
enh72698     2   55132200   55133200      5       2  150064       2.5172    0.0059152
enh72700     2   55153800   55154800      4       2  150064       2.6708    0.0037839
enh72702     2   55172000   55173000      3       1  150064       3.3971   0.00034048
enh72705     2   55185700   55186700      3       1  150064       1.7837     0.037235
enh72715     2   55217800   55218800      2       1  150064       2.0402     0.020664
enh72716     2   55222400   55223400      5       2  150064       2.7688     0.002813
enh72718     2   55228700   55229700      8       4  150064       2.2431     0.012445
enh72719     2   55231000   55232000      6       3  150064        2.299     0.010753
enh72720     2   55241200   55242200      3       1  150064        1.882     0.029917
enh72721     2   55246300   55247300      4       2  150064       1.8909      0.02932
enh72727     2   55272900   55273900      2       1  150064         2.21     0.013552
enh72728     2   55273800   55274800      1       1  150064       1.7422      0.04074
enh72729     2   55278900   55279900      3       2  150064        1.742     0.040758
enh72730     2   55282900   55283900      3       2  150064       2.0073     0.022358
enh72743     2   55394900   55395900      5       2  150064       2.0335     0.021003
enh72766     2   56096700   56097700      1       1  150064       1.6757       0.0469
enh72767     2   56098300   56099300      1       1  150064       1.9554      0.02527
enh72768     2   56102500   56103500      4       2  150064       1.8661     0.031014
enh72771     2   56110600   56111600      3       2  150064        1.845     0.032518
enh72776     2   56192800   56193800      6       2  150064         1.78      0.03754
enh72777     2   56235700   56236700      2       1  150064        2.049     0.020231
enh72781     2   56476100   56477100      3       1  150064       2.1523     0.015687
enh72782     2   56486800   56487800      4       2  150064       1.9001     0.028709
enh72793     2   57920000   57921000      1       1  150064       2.1449      0.01598
enh72794     2   57986400   57987400      1       1  150064       4.5121     3.21e-06
enh72795     2   57987100   57988100      3       2  150064       5.7603   4.1982e-09
enh72797     2   58272000   58273000      2       1  150064       4.1022   2.0464e-05
enh72798     2   58275000   58276000      1       1  150064       4.4393    4.513e-06
enh72800     2   58283300   58284300      2       1  150064       2.6638    0.0038635
enh72803     2   58466800   58467800      2       1  150064       4.1103   1.9758e-05
enh72812     2   60440700   60441700      3       2  150064        2.635    0.0042066
enh72815     2   60512800   60513800      5       1  150064       2.3127     0.010369
enh72821     2   60705500   60706500      1       1  150064       3.1202    0.0009037
enh72826     2   60742500   60743500      2       1  150064       2.0565     0.019868
enh72827     2   60743200   60744200      1       1  150064       2.4357     0.007432
enh72830     2   60871900   60872900      1       1  150064       3.9505    3.899e-05
enh72848     2   61408700   61409700      1       1  150064       2.4981     0.006243
enh72851     2   61583200   61584200      3       2  150064       2.0802     0.018755
enh72852     2   61583800   61584800      3       2  150064       2.0802     0.018755
enh72854     2   61585600   61586600      3       1  150064       2.6533    0.0039854
enh72855     2   61606700   61607700      2       1  150064        3.034    0.0012067
enh72857     2   61641800   61642800      1       1  150064       2.3368     0.009724
enh72863     2   61665900   61666900      1       1  150064       3.3974    0.0003401
enh72868     2   61685600   61686600      2       1  150064        1.899     0.028781
enh72912     2   62432100   62433100      2       1  150064       1.8729     0.030541
enh72914     2   62443900   62444900      1       1  150064       2.2089      0.01359
enh72917     2   62491500   62492500      5       2  150064        2.541    0.0055275
enh72927     2   62653200   62654200      6       3  150064       2.9619    0.0015287
enh72928     2   62684800   62685800      2       1  150064       2.4917    0.0063565
enh72929     2   62685700   62686700      4       2  150064       1.7413     0.040815
enh72930     2   62688600   62689600      4       2  150064       1.8055     0.035499
enh72932     2   62696500   62697500      1       1  150064       1.7781      0.03769
enh72935     2   62713000   62714000      2       1  150064       2.3474     0.009452
enh72936     2   62715800   62716800      3       2  150064       2.7455    0.0030209
enh72937     2   62731800   62732800      2       1  150064       1.7793     0.037599
enh72938     2   62733600   62734600      4       2  150064        2.598    0.0046888
enh72941     2   62805200   62806200      5       3  150064       2.8598    0.0021198
enh72944     2   62887200   62888200      2       1  150064        1.737     0.041191
enh72945     2   62890900   62891900      3       1  150064       2.3306    0.0098876
enh72947     2   62926600   62927600      4       2  150064       3.2986   0.00048583
enh72951     2   62952200   62953200      1       1  150064       2.6627     0.003876
enh73003     2   64291100   64292100      2       1  150064       1.9995     0.022775
enh73017     2   64429000   64430000      1       1  150064       1.6741      0.04706
enh73044     2   64653400   64654400      1       1  150064       2.1111      0.01738
enh73045     2   64667400   64668400     13       3  150064       1.7419     0.040761
enh73046     2   64674800   64675800      1       1  150064       2.2436      0.01243
enh73050     2   64687400   64688400      3       2  150064       2.2465     0.012337
enh73057     2   64820000   64821000      2       1  150064       2.0388     0.020733
enh73059     2   64822500   64823500      1       1  150064       2.2417      0.01249
enh73060     2   64826500   64827500      6       2  150064       2.5254     0.005779
enh73061     2   64832200   64833200      1       1  150064       2.0075      0.02235
enh73131     2   65300100   65301100      3       2  150064       2.7608    0.0028826
enh73160     2   65571400   65572400      3       1  150064        1.876     0.030326
enh73180     2   65630400   65631400      1       1  150064       2.0333      0.02101
enh73190     2   65772800   65773800      2       1  150064       2.6961    0.0035078
enh73225     2   66763900   66764900      2       1  150064       2.1276     0.016683
enh73228     2   66782000   66783000      2       1  150064       2.3121     0.010385
enh73231     2   66810900   66811900      1       1  150064       1.9309      0.02675
enh73241     2   67190000   67191000      1       1  150064       1.6593      0.04853
enh73248     2   67788300   67789300      1       1  150064        1.647      0.04978
enh73271     2   68351600   68352600      2       1  150064        2.177      0.01474
enh73275     2   68386200   68387200      5       2  150064       2.8937    0.0019034
enh73278     2   68422300   68423300      5       2  150064       1.8373     0.033084
enh73280     2   68433500   68434500      3       2  150064       2.7654    0.0028423
enh73288     2   68472900   68473900      2       1  150064       2.5392    0.0055561
enh73291     2   68482800   68483800      1       1  150064       2.8455     0.002217
enh73293     2   68507300   68508300      2       1  150064       2.9225     0.001736
enh73305     2   68654400   68655400      1       1  150064       1.7041      0.04418
enh73306     2   68657700   68658700      2       1  150064       1.8471     0.032363
enh73327     2   68992600   68993600      2       1  150064       1.7172     0.042969
enh73398     2   69655700   69656700      2       1  150064       1.7538     0.039736
enh73445     2   69960900   69961900      4       1  150064       1.8338      0.03334
enh73447     2   69970100   69971100      2       1  150064        2.244     0.012416
enh73448     2   69970800   69971800      2       1  150064       2.0354     0.020905
enh73449     2   69971200   69972200      3       1  150064        1.813     0.034918
enh73459     2   69995100   69996100      2       1  150064       2.1241     0.016832
enh73466     2   70016900   70017900      5       2  150064       1.7414     0.040805
enh73469     2   70055100   70056100      5       3  150064       2.4367    0.0074115
enh73476     2   70145000   70146000      3       1  150064       1.8214      0.03427
enh73481     2   70191200   70192200      1       1  150064       2.1937      0.01413
enh73487     2   70261800   70262800      2       1  150064       1.6648     0.047979
enh73512     2   70486600   70487600      2       1  150064       1.6595     0.048504
enh73513     2   70489500   70490500      1       1  150064       1.7361      0.04127
enh73515     2   70518900   70519900      1       1  150064       1.7556      0.03958
enh73516     2   70527400   70528400      2       1  150064       2.0229     0.021543
enh73534     2   71298700   71299700      3       1  150064       1.8853     0.029692
enh73538     2   71370300   71371300      3       2  150064       2.5413    0.0055215
enh73548     2   71506100   71507100      3       1  150064       2.0484     0.020262
enh73551     2   71533600   71534600      7       3  150064       2.3967    0.0082707
enh73554     2   71562900   71563900      2       1  150064        2.399    0.0082196
enh73556     2   71566700   71567700      5       3  150064       3.0834    0.0010233
enh73557     2   71568400   71569400      2       1  150064       2.5568     0.005282
enh73559     2   71589200   71590200      8       4  150064       1.8575     0.031622
enh73560     2   71644300   71645300      7       3  150064       2.8841    0.0019629
enh73562     2   71678200   71679200      2       1  150064        2.801    0.0025476
enh73610     2   72028700   72029700      2       1  150064       2.1933     0.014142
enh73614     2   72061000   72062000      2       1  150064         2.26     0.011911
enh73625     2   72357400   72358400      2       1  150064       3.4974   0.00023489
enh73626     2   72365100   72366100      1       1  150064        2.597     0.004702
enh73627     2   72368800   72369800      2       1  150064       2.8866    0.0019472
enh73629     2   72463100   72464100      1       1  150064        2.753     0.002953
enh73633     2   72641400   72642400      1       1  150064       1.6961      0.04493
enh73646     2   73208000   73209000      1       1  150064       4.2077     1.29e-05
enh73647     2   73211200   73212200      2       1  150064       3.6391   0.00013679
enh73648     2   73235100   73236100      2       1  150064       4.0649   2.4022e-05
enh73649     2   73290200   73291200      4       2  150064       2.5887    0.0048164
enh73651     2   73294900   73295900      2       1  150064       2.8195    0.0024051
enh73652     2   73295800   73296800      1       1  150064       3.5033    0.0002298
enh73657     2   73319600   73320600      2       1  150064       3.1168   0.00091398
enh73658     2   73320900   73321900      4       2  150064        2.642    0.0041205
enh73659     2   73329900   73330900      4       2  150064       2.8765    0.0020107
enh73660     2   73333000   73334000      2       1  150064       3.1442   0.00083265
enh73662     2   73336500   73337500      4       1  150064       2.6464    0.0040674
enh73663     2   73439700   73440700      2       1  150064       3.9133   4.5522e-05
enh73666     2   73462800   73463800      3       1  150064       3.7782   7.8976e-05
enh73668     2   73465100   73466100      2       1  150064       1.6809     0.046393
enh73670     2   73611600   73612600      2       1  150064       3.7349   9.3901e-05
enh73673     2   73867700   73868700      3       1  150064       4.0881   2.1749e-05
enh73678     2   73986300   73987300      3       1  150064       2.8224    0.0023835
enh73681     2   74058400   74059400      4       2  150064        2.695    0.0035199
enh73682     2   74059000   74060000      2       1  150064       2.7866    0.0026634
enh73689     2   74118300   74119300      3       1  150064       1.9956     0.022988
enh73706     2   74247800   74248800      1       1  150064       2.1868      0.01438
enh73707     2   74252400   74253400      3       2  150064       2.5212    0.0058484
enh73708     2   74253000   74254000      5       1  150064       3.0081    0.0013146
enh73709     2   74253700   74254700      1       1  150064       3.0007     0.001347
enh73710     2   74258000   74259000      4       1  150064        2.161     0.015348
enh73712     2   74267500   74268500      1       1  150064       3.1088    0.0009394
enh73713     2   74268700   74269700      1       1  150064       3.0596     0.001108
enh73714     2   74272200   74273200      2       1  150064       2.4259    0.0076357
enh73715     2   74306500   74307500      1       1  150064       2.8324      0.00231
enh73718     2   74401700   74402700      6       2  150064       1.8584     0.031554
enh73723     2   74429100   74430100      3       2  150064       2.0551     0.019935
enh73743     2   74697600   74698600      1       1  150064       2.0558       0.0199
enh73756     2   74810600   74811600      1       1  150064        1.784      0.03721
enh73767     2   74967800   74968800      6       1  150064       1.8074     0.035354
enh73784     2   75099300   75100300      6       2  150064       1.8729      0.03054
enh73786     2   75114800   75115800      6       2  150064       1.9313     0.026724
enh73787     2   75120400   75121400      2       1  150064       2.6601    0.0039054
enh73812     2   78812800   78813800      2       1  150064       1.6825     0.046232
enh73816     2   78981800   78982800      2       1  150064       1.8848     0.029729
enh73820     2   80467600   80468600      6       2  150064       1.8172     0.034593
enh73821     2   80469200   80470200      3       1  150064       1.6853     0.045969
enh73877     2   85384500   85385500      2       1  150064       1.8849     0.029719
enh73904     2   85518000   85519000      2       1  150064       1.8685     0.030843
enh73911     2   85567300   85568300      1       1  150064       1.7273      0.04206
enh73918     2   85621100   85622100      3       2  150064       2.1436     0.016034
enh73919     2   85623500   85624500      2       1  150064       1.6886     0.045644
enh73922     2   85635700   85636700      4       2  150064       2.4865    0.0064495
enh73923     2   85637400   85638400      3       1  150064       3.2094   0.00066513
enh73924     2   85643000   85644000      4       1  150064        2.705    0.0034151
enh73925     2   85644600   85645600      5       2  150064       3.2498   0.00057749
enh73926     2   85646700   85647700      5       3  150064       1.9963     0.022953
enh73959     2   85844700   85845700      1       1  150064       2.0794      0.01879
enh73961     2   85871800   85872800      1       1  150064       1.8098      0.03516
enh73979     2   85992100   85993100      8       3  150064       2.1965     0.014029
enh73980     2   85994400   85995400      3       2  150064       1.9229     0.027247
enh73982     2   85998900   85999900      2       1  150064       2.0752     0.018985
enh74029     2   86295000   86296000      3       2  150064       2.1238     0.016845
enh74035     2   86367600   86368600      4       2  150064       1.9786     0.023932
enh74094     2   86859500   86860500      4       2  150064       1.6547     0.048997
enh74096     2   86930300   86931300      1       1  150064       2.7007      0.00346
enh74144     2   88928100   88929100      2       1  150064       2.2154     0.013366
enh74196     2   96841400   96842400      3       1  150064       3.5507   0.00019213
enh74201     2   96865700   96866700      1       1  150064       3.9562    3.808e-05
enh74203     2   96875800   96876800      1       1  150064       3.9123    4.571e-05
enh74207     2   96903800   96904800      1       1  150064       3.1324    0.0008668
enh74208     2   96905200   96906200      1       1  150064       3.9241    4.353e-05
enh74211     2   96914500   96915500      4       2  150064       2.4719      0.00672
enh74223     2   97022000   97023000      1       1  150064       3.4551     0.000275
enh74225     2   97063200   97064200      2       1  150064       2.5724      0.00505
enh74226     2   97069100   97070100      3       2  150064       2.0935     0.018151
enh74230     2   97096700   97097700      2       1  150064       2.6512    0.0040106
enh74241     2   97206800   97207800      4       2  150064       1.9647     0.024723
enh74246     2   97219200   97220200      2       1  150064       2.1345     0.016403
enh74257     2   97288000   97289000      1       1  150064       1.9919      0.02319
enh74260     2   97297500   97298500      1       1  150064        2.562     0.005203
enh74264     2   97350700   97351700      1       1  150064        2.613     0.004488
enh74265     2   97395700   97396700      1       1  150064       2.3479     0.009439
enh74268     2   97413100   97414100      2       1  150064       3.9458   3.9765e-05
enh74269     2   97425400   97426400      2       1  150064       1.9136     0.027833
enh74270     2   97430600   97431600      1       1  150064        2.061      0.01965
enh74273     2   97439700   97440700      2       1  150064       2.1376     0.016273
enh74275     2   97458400   97459400      2       1  150064       2.9304    0.0016928
enh74277     2   97477000   97478000      1       1  150064        2.391     0.008401
enh74279     2   97483600   97484600      1       1  150064       2.1714      0.01495
enh74282     2   97488100   97489100      1       1  150064       2.1452      0.01597
enh74283     2   97489300   97490300      2       1  150064       2.9683    0.0014971
enh74285     2   97498400   97499400      1       1  150064       2.0026      0.02261
enh74286     2   97503400   97504400      1       1  150064        2.615     0.004462
enh74287     2   97508100   97509100      1       1  150064       1.9876      0.02343
enh74293     2   97536500   97537500      2       1  150064       1.9317     0.026699
enh74294     2   97540000   97541000      2       1  150064        2.489    0.0064044
enh74295     2   97543400   97544400      2       1  150064       3.9637   3.6895e-05
enh74296     2   97547300   97548300      1       1  150064       1.7491      0.04014
enh74297     2   97549000   97550000      1       1  150064       3.5172    0.0002181
enh74299     2   97551900   97552900      3       1  150064       4.0482   2.5804e-05
enh74302     2   97561100   97562100      5       2  150064       2.9332    0.0016776
enh74303     2   97564300   97565300      1       1  150064        3.734    9.424e-05
enh74304     2   97569100   97570100      4       2  150064       3.6646   0.00012388
enh74305     2   97571500   97572500      5       1  150064       3.6086   0.00015393
enh74306     2   97574400   97575400      2       1  150064       3.0363    0.0011976
enh74307     2   97578800   97579800      2       1  150064       3.5059   0.00022755
enh74311     2   97594200   97595200      3       2  150064       3.7628   8.4021e-05
enh74315     2   97761200   97762200      6       1  150064       2.4276    0.0075996
enh74316     2   97808200   97809200      1       1  150064       1.6661      0.04785
enh74318     2   98260800   98261800      2       1  150064       2.3703    0.0088868
enh74320     2   98277000   98278000      3       2  150064       2.5713    0.0050661
enh74325     2   98352400   98353400      1       1  150064       2.2414       0.0125
enh74337     2   98460600   98461600      2       1  150064       1.9684     0.024509
enh74343     2   98534700   98535700      1       1  150064       3.0864     0.001013
enh74347     2   98553000   98554000      1       1  150064       2.8963     0.001888
enh74348     2   98567000   98568000      6       3  150064       2.1762     0.014772
enh74351     2   98584700   98585700      3       1  150064       2.7019    0.0034477
enh74352     2   98596200   98597200      4       2  150064       2.0347     0.020938
enh74355     2   98607200   98608200      2       1  150064       3.0585    0.0011121
enh74356     2   98608100   98609100      1       1  150064       2.0385      0.02075
enh74357     2   98608900   98609900      2       1  150064       2.9515     0.001581
enh74358     2   98612900   98613900      3       1  150064       2.9854     0.001416
enh74359     2   98624600   98625600      2       1  150064       2.2927     0.010932
enh74360     2   98627200   98628200      2       1  150064       2.6621    0.0038827
enh74369     2   98750500   98751500      2       1  150064       2.2184     0.013264
enh74371     2   98758600   98759600      2       1  150064       2.8169    0.0024242
enh74380     2   99063000   99064000      4       1  150064       2.1642     0.015226
enh74381     2   99068000   99069000      1       1  150064        1.848       0.0323
enh74384     2   99075200   99076200      2       1  150064       1.7638     0.038884
enh74390     2   99087200   99088200      1       1  150064        1.792      0.03657
enh74391     2   99088300   99089300      5       1  150064       1.7535     0.039756
enh74397     2   99100200   99101200      1       1  150064       1.8484      0.03227
enh74401     2   99107500   99108500      2       1  150064       1.8631     0.031224
enh74402     2   99108600   99109600      2       1  150064       1.7642     0.038849
enh74409     2   99227200   99228200      1       1  150064       1.8062      0.03544
enh74428     2   99422300   99423300      3       1  150064       1.7118      0.04347
enh74431     2   99449700   99450700      3       1  150064       1.7629     0.038962
enh74466     2  100223700  100224700      2       1  150064       2.2657     0.011735
enh74467     2  100252500  100253500      2       1  150064       3.1745   0.00075046
enh74469     2  100260300  100261300      4       2  150064       3.0465    0.0011575
enh74471     2  100273100  100274100      3       2  150064       1.8485     0.032266
enh74472     2  100276700  100277700      1       1  150064       2.0517       0.0201
enh74476     2  100308300  100309300      3       2  150064       1.8918     0.029256
enh74479     2  100345300  100346300      4       2  150064       2.1264     0.016734
enh74485     2  100576900  100577900      1       1  150064        1.887      0.02958
enh74504     2  101350100  101351100      4       1  150064       2.4104    0.0079675
enh74507     2  101396600  101397600      3       2  150064        2.002     0.022641
enh74518     2  101494000  101495000      4       2  150064       1.9468     0.025777
enh74525     2  101541400  101542400      6       2  150064        1.864     0.031159
enh74573     2  101882800  101883800      2       1  150064       1.8887     0.029464
enh74576     2  101918400  101919400      1       1  150064       2.3392     0.009663
enh74584     2  102051100  102052100      7       2  150064       1.7408     0.040856
enh74600     2  102254900  102255900      2       1  150064       2.0991     0.017902
enh74678     2  102717100  102718100      5       3  150064       1.9019     0.028594
enh74680     2  102722500  102723500      6       3  150064       3.2639   0.00054945
enh74681     2  102729400  102730400      3       2  150064       2.2134     0.013435
enh74682     2  102738000  102739000      7       2  150064       1.9739     0.024195
enh74689     2  102804200  102805200      4       2  150064       1.8226     0.034185
enh74713     2  103342500  103343500      2       1  150064       2.5383    0.0055693
enh74714     2  103351100  103352100      3       1  150064       2.6778    0.0037058
enh74717     2  103376000  103377000      4       2  150064       2.1318     0.016514
enh74727     2  103425600  103426600      3       1  150064       3.0403    0.0011819
enh74733     2  103452800  103453800      1       1  150064       2.5382     0.005572
enh74739     2  104995400  104996400      3       2  150064       1.8521     0.032007
enh74777     2  106120700  106121700      1       1  150064       2.0889      0.01836
enh74790     2  106341900  106342900     12       3  150064       2.3442    0.0095332
enh74791     2  106348900  106349900      5       1  150064       1.8338     0.033341
enh74792     2  106359700  106360700      2       1  150064       2.2947     0.010874
enh74795     2  106371000  106372000      6       2  150064       1.9135      0.02784
enh74797     2  106377000  106378000      3       1  150064       2.5684    0.0051078
enh74799     2  106378900  106379900      6       3  150064       1.6498     0.049489
enh74800     2  106380200  106381200      7       2  150064       1.6886     0.045649
enh74910     2  109168600  109169600      1       1  150064       2.0803      0.01875
enh74922     2  109200000  109201000      3       2  150064       2.3212     0.010138
enh74934     2  109231600  109232600      3       1  150064       1.8293     0.033678
enh75038     2  110267900  110268900      3       2  150064       4.5927   2.1875e-06
enh75039     2  110271500  110272500      3       2  150064        3.763   8.3956e-05
enh75042     2  110315600  110316600      2       1  150064       3.8335   6.3177e-05
enh75045     2  110368900  110369900      5       3  150064       3.4337   0.00029767
enh75046     2  110395400  110396400      4       2  150064       3.3785   0.00036447
enh75047     2  110401900  110402900      3       2  150064       2.6335    0.0042256
enh75048     2  110420500  110421500      4       2  150064       1.8359     0.033183
enh75057     2  110477200  110478200      2       1  150064       1.6778      0.04669
enh75059     2  110857100  110858100      6       2  150064       2.0413     0.020611
enh75070     2  110971900  110972900      3       1  150064        1.913     0.027876
enh75071     2  110974200  110975200      2       1  150064       2.1056     0.017617
enh75076     2  111472100  111473100      2       1  150064       1.9187     0.027509
enh75078     2  111529300  111530300      4       2  150064       2.3416    0.0096007
enh75079     2  111534800  111535800      3       2  150064       1.9785     0.023934
enh75095     2  111905900  111906900      4       2  150064       2.3252     0.010032
enh75100     2  111942700  111943700      4       1  150064       2.1767     0.014752
enh75110     2  112249200  112250200      2       1  150064       1.6981     0.044749
enh75112     2  112252800  112253800      1       1  150064        2.238      0.01261
enh75135     2  112661200  112662200      3       1  150064       2.0154      0.02193
enh75139     2  112677200  112678200      3       2  150064       2.0374     0.020804
enh75140     2  112703800  112704800      3       1  150064       1.7818     0.037389
enh75149     2  112789400  112790400      4       2  150064       2.2383     0.012601
enh75183     2  113431800  113432800      1       1  150064       2.4515     0.007114
enh75228     2  114095200  114096200      2       1  150064       1.9954     0.023001
enh75245     2  114635000  114636000      4       2  150064       2.5767     0.004988
enh75249     2  114651100  114652100     10       3  150064       2.2863      0.01112
enh75254     2  114667500  114668500      4       2  150064       2.4829    0.0065155
enh75268     2  118817700  118818700      2       1  150064          2.3     0.010723
enh75269     2  118844800  118845800      3       2  150064       1.9882     0.023393
enh75275     2  119144400  119145400      3       1  150064       2.0514     0.020113
enh75282     2  119496100  119497100      2       1  150064       1.8167     0.034629
enh75291     2  119985800  119986800      2       1  150064       2.3512    0.0093574
enh75311     2  120072500  120073500      4       2  150064       1.8852     0.029703
enh75326     2  120177600  120178600      1       1  150064       2.2423      0.01247
enh75374     2  120977100  120978100      2       1  150064       1.6469     0.049792
enh75379     2  120987200  120988200      1       1  150064       1.6605      0.04841
enh75388     2  121014900  121015900      2       1  150064        1.702     0.044374
enh75396     2  121117500  121118500      3       1  150064        1.789      0.03681
enh75401     2  121261300  121262300      1       1  150064       2.0304      0.02116
enh75434     2  121550800  121551800      4       1  150064       1.8439     0.032601
enh75474     2  121954200  121955200      4       2  150064       1.6537     0.049098
enh75483     2  122120600  122121600      2       1  150064       1.8867     0.029603
enh75503     2  122277400  122278400      3       2  150064       1.7412     0.040824
enh75508     2  122289900  122290900      4       2  150064       2.2455     0.012369
enh75566     2  122495000  122496000      2       1  150064       2.3082     0.010494
enh75567     2  122511600  122512600      1       1  150064       1.8269      0.03386
enh75570     2  122529400  122530400      2       1  150064       1.7443     0.040553
enh75601     2  127533400  127534400      4       2  150064       1.9853     0.023556
enh75603     2  127588800  127589800      3       2  150064       2.3034     0.010628
enh75619     2  127849000  127850000      6       4  150064       2.2857     0.011137
enh75620     2  127856600  127857600      3       1  150064       3.1255   0.00088759
enh75621     2  127857000  127858000      3       2  150064       3.0098    0.0013072
enh75623     2  127878800  127879800      2       1  150064       2.0543     0.019971
enh75624     2  127885700  127886700      5       1  150064       2.0111     0.022158
enh75696     2  128612900  128613900      2       1  150064       1.9235     0.027207
enh75697     2  128615800  128616800      2       1  150064       1.7603     0.039175
enh75704     2  128786400  128787400      2       1  150064       1.7097     0.043657
enh75736     2  129145800  129146800      1       1  150064       2.2001       0.0139
enh75738     2  129165900  129166900      7       4  150064       2.1544     0.015605
enh75786     2  131131800  131132800      3       1  150064       2.1006     0.017839
enh75787     2  131134000  131135000      3       2  150064       1.7561     0.039535
enh75790     2  131149600  131150600      1       1  150064       2.1072      0.01755
enh75798     2  131794900  131795900      2       1  150064       3.2354   0.00060747
enh75799     2  131798800  131799800      1       1  150064       3.4002    0.0003367
enh75802     2  131805400  131806400      1       1  150064       3.2976    0.0004875
enh75803     2  131812400  131813400      1       1  150064       3.3102    0.0004661
enh75806     2  131818500  131819500      2       1  150064       3.1486   0.00082014
enh75807     2  131819700  131820700      2       1  150064       2.6284    0.0042893
enh75808     2  131821700  131822700      2       1  150064       3.1467   0.00082561
enh75809     2  131831900  131832900      1       1  150064       3.3708    0.0003748
enh75810     2  131833200  131834200      3       1  150064       3.3306   0.00043325
enh75811     2  131834600  131835600      1       1  150064       3.3548    0.0003971
enh75813     2  131848900  131849900      1       1  150064       2.5573     0.005274
enh75815     2  131861200  131862200      4       2  150064        3.335   0.00042656
enh75816     2  131864500  131865500      2       1  150064        2.684    0.0036368
enh75823     2  132398600  132399600      1       1  150064       2.2584      0.01196
enh75825     2  132431400  132432400      2       1  150064       2.2331     0.012771
enh75828     2  133105400  133106400      1       1  150064       1.6687      0.04759
enh75829     2  133109400  133110400      3       2  150064       1.7459      0.04041
enh75864     2  134837800  134838800      1       1  150064       1.8672      0.03094
enh75865     2  134855200  134856200      3       1  150064       3.2536   0.00056969
enh75867     2  134880700  134881700      2       1  150064       2.8151    0.0024384
enh75872     2  134889000  134890000      1       1  150064       2.7632     0.002862
enh75874     2  134896000  134897000      3       2  150064        2.987    0.0014085
enh75875     2  134897900  134898900      3       2  150064       3.6291    0.0001422
enh75876     2  134899000  134900000      5       2  150064       3.9182   4.4597e-05
enh75888     2  134945400  134946400      7       3  150064       1.6896     0.045554
enh75931     2  135674200  135675200      1       1  150064       3.0217     0.001257
enh75932     2  135678900  135679900      1       1  150064       2.2514      0.01218
enh75934     2  135691200  135692200      2       1  150064       1.7384     0.041068
enh75977     2  138737600  138738600      1       1  150064        1.833       0.0334
enh75982     2  139122300  139123300      1       1  150064       2.9193     0.001754
enh75987     2  139272300  139273300      2       1  150064        2.498    0.0062443
enh75990     2  139293400  139294400      4       2  150064        2.345    0.0095147
enh75991     2  139465300  139466300      5       3  150064       2.3918    0.0083829
enh75993     2  141004600  141005600      1       1  150064       3.4008    0.0003359
enh75997     2  143625800  143626800      2       1  150064       1.7656     0.038731
enh76011     2  144660800  144661800      1       1  150064       3.2983    0.0004863
enh76015     2  144713000  144714000      1       1  150064       2.9506     0.001586
enh76017     2  144857100  144858100      1       1  150064       2.1594      0.01541
enh76019     2  144995000  144996000      1       1  150064       2.0335        0.021
enh76023     2  145090800  145091800      1       1  150064       3.2093    0.0006652
enh76026     2  145129600  145130600      1       1  150064       3.0087     0.001312
enh76027     2  145130000  145131000      1       1  150064       2.7902     0.002634
enh76028     2  145136700  145137700      1       1  150064       4.2411    1.112e-05
enh76032     2  145161200  145162200      2       1  150064       4.2078   1.2891e-05
enh76033     2  145170700  145171700      3       1  150064       3.1929   0.00070419
enh76034     2  145182200  145183200      2       1  150064       2.3847    0.0085468
enh76035     2  145184300  145185300      2       1  150064       3.2428   0.00059181
enh76037     2  145186900  145187900      1       1  150064        3.432    0.0002996
enh76039     2  145191800  145192800      1       1  150064        2.707     0.003395
enh76041     2  145196100  145197100      1       1  150064       4.5173    3.132e-06
enh76042     2  145198500  145199500      6       3  150064       2.3436    0.0095487
enh76044     2  145204800  145205800      2       1  150064       1.7417      0.04078
enh76048     2  145214100  145215100      3       1  150064       4.0622   2.4309e-05
enh76049     2  145219100  145220100      2       1  150064       3.4822   0.00024867
enh76062     2  145259800  145260800      1       1  150064       1.9658      0.02466
enh76085     2  145874400  145875400      3       1  150064       2.7218    0.0032461
enh76086     2  145914900  145915900      1       1  150064       1.8551      0.03179
enh76090     2  146514600  146515600      3       2  150064       1.7806     0.037492
enh76096     2  146675600  146676600      2       1  150064       1.9922     0.023175
enh76098     2  147697100  147698100      2       1  150064       1.7672     0.038597
enh76103     2  148109300  148110300      3       1  150064       2.4473    0.0071973
enh76111     2  148257200  148258200      1       1  150064       2.7453     0.003023
enh76119     2  148607300  148608300      3       1  150064       2.6279    0.0042959
enh76120     2  148612400  148613400      2       1  150064       2.1293     0.016614
enh76121     2  148617100  148618100      2       1  150064       2.2004     0.013891
enh76122     2  148627000  148628000      2       1  150064       2.2105     0.013534
enh76123     2  148627600  148628600      2       1  150064       2.2233     0.013097
enh76129     2  148775800  148776800      2       1  150064       2.2751     0.011451
enh76132     2  148783800  148784800      5       1  150064       1.6764     0.046832
enh76133     2  149076000  149077000      2       1  150064       1.6601     0.048442
enh76134     2  149309800  149310800      2       1  150064       2.9679     0.001499
enh76135     2  149310800  149311800      3       1  150064       2.2658     0.011732
enh76138     2  149404000  149405000      3       1  150064       1.7192     0.042789
enh76139     2  149405000  149406000      2       1  150064       3.0023    0.0013396
enh76158     2  149835600  149836600      1       1  150064       1.7951      0.03632
enh76160     2  150418500  150419500      1       1  150064       2.1357      0.01635
enh76163     2  150437100  150438100      6       4  150064       2.4026    0.0081386
enh76168     2  150453700  150454700      3       2  150064       2.2572     0.011997
enh76169     2  150454400  150455400      2       1  150064       1.9964     0.022947
enh76185     2  151111800  151112800      2       1  150064       1.8585     0.031551
enh76187     2  151153000  151154000      2       1  150064       1.9978     0.022869
enh76214     2  152400700  152401700      5       1  150064       1.7748     0.037967
enh76215     2  152409500  152410500      1       1  150064       2.1168      0.01714
enh76219     2  152475600  152476600      4       2  150064       1.9625     0.024852
enh76244     2  152644200  152645200      5       1  150064       1.6509     0.049381
enh76249     2  152680200  152681200      3       2  150064       1.6489     0.049586
enh76255     2  152708000  152709000      2       1  150064       2.2955     0.010852
enh76270     2  152931600  152932600      6       2  150064       1.6786     0.046618
enh76271     2  152953400  152954400      2       1  150064       2.0321      0.02107
enh76272     2  153022500  153023500      1       1  150064        3.211    0.0006614
enh76274     2  153030100  153031100      2       1  150064       2.0004     0.022726
enh76275     2  153056700  153057700      2       1  150064       3.3625   0.00038614
enh76277     2  153079700  153080700      1       1  150064       2.8087     0.002487
enh76278     2  153084200  153085200      4       1  150064        2.749    0.0029893
enh76279     2  153100000  153101000      3       2  150064       2.5596    0.0052395
enh76280     2  153190500  153191500      3       1  150064       2.3965     0.008276
enh76281     2  153193900  153194900      1       1  150064       1.7657      0.03872
enh76282     2  153196200  153197200      2       1  150064       1.6644     0.048017
enh76283     2  153197200  153198200      4       2  150064       2.3338    0.0098023
enh76287     2  153228800  153229800      5       2  150064        3.015    0.0012848
enh76288     2  153231400  153232400      1       1  150064       1.6686       0.0476
enh76289     2  153236600  153237600      6       2  150064       1.7094     0.043691
enh76290     2  153237400  153238400      4       2  150064       1.6489     0.049587
enh76293     2  153251500  153252500      4       2  150064       2.0714     0.019163
enh76294     2  153252900  153253900      4       2  150064       2.0615     0.019628
enh76296     2  153257200  153258200      7       2  150064       2.3216     0.010128
enh76304     2  153273300  153274300     10       3  150064       2.0402     0.020666
enh76306     2  153277300  153278300      1       1  150064       2.4169     0.007827
enh76307     2  153278400  153279400      1       1  150064       2.5947     0.004734
enh76308     2  153282300  153283300      5       2  150064       1.9843     0.023611
enh76310     2  153290100  153291100      2       1  150064       2.0212     0.021629
enh76343     2  153450800  153451800      4       1  150064       1.8652     0.031074
enh76347     2  153466100  153467100      8       4  150064       1.8398     0.032897
enh76348     2  153468400  153469400      4       1  150064       2.1423     0.016087
enh76349     2  153476500  153477500      5       3  150064       3.6729   0.00011991
enh76350     2  153503600  153504600      1       1  150064       2.9765     0.001458
enh76352     2  153550800  153551800      2       1  150064        2.609    0.0045403
enh76353     2  153576800  153577800      2       1  150064        2.911    0.0018013
enh76402     2  158604100  158605100      1       1  150064       2.2924      0.01094
enh76417     2  158695200  158696200      1       1  150064       1.7127      0.04338
enh76435     2  159316200  159317200      5       3  150064        2.406    0.0080642
enh76436     2  159316900  159317900      4       2  150064        3.117   0.00091365
enh76438     2  159333500  159334500      1       1  150064       3.0841     0.001021
enh76439     2  159342900  159343900      4       2  150064       2.8311    0.0023193
enh76440     2  159344800  159345800      2       1  150064       1.7782     0.037686
enh76442     2  159349700  159350700      6       2  150064       2.8574    0.0021356
enh76448     2  159395500  159396500      1       1  150064       1.8639      0.03117
enh76451     2  159493500  159494500      4       2  150064       3.4109   0.00032376
enh76452     2  159511800  159512800      6       2  150064       1.9942     0.023063
enh76453     2  159520700  159521700      1       1  150064       1.6869      0.04581
enh76467     2  159698400  159699400      1       1  150064       2.2162      0.01334
enh76529     2  160373000  160374000      1       1  150064       2.9792     0.001445
enh76530     2  160374300  160375300      1       1  150064        2.404     0.008109
enh76531     2  160461800  160462800      5       2  150064       3.0711    0.0010662
enh76533     2  160465300  160466300      3       2  150064       1.9367     0.026389
enh76534     2  160467100  160468100      3       1  150064       2.6654    0.0038452
enh76535     2  160468300  160469300      4       2  150064        2.522    0.0058345
enh76536     2  160474100  160475100      2       1  150064       3.4676   0.00026257
enh76538     2  160567100  160568100      5       2  150064       2.1417     0.016107
enh76540     2  160573600  160574600      4       2  150064       2.1779     0.014706
enh76542     2  160593600  160594600      7       3  150064        2.805    0.0025157
enh76543     2  160600500  160601500      9       3  150064       3.1078    0.0009424
enh76545     2  160641800  160642800      2       1  150064       2.5747    0.0050171
enh76548     2  160655000  160656000      3       1  150064       2.7305    0.0031624
enh76562     2  161014300  161015300      5       2  150064       2.0187     0.021762
enh76575     2  161088700  161089700      2       1  150064       1.6537     0.049095
enh76587     2  161138400  161139400      1       1  150064       1.6973      0.04482
enh76614     2  161201300  161202300      3       2  150064       1.9094     0.028103
enh76669     2  161508400  161509400      2       1  150064       1.7171     0.042984
enh76673     2  161560300  161561300      4       2  150064       1.6628     0.048171
enh76697     2  162869600  162870600      4       2  150064       3.1933   0.00070319
enh76699     2  162879000  162880000      1       1  150064       3.1915    0.0007078
enh76700     2  162885500  162886500      1       1  150064       3.3731    0.0003716
enh76732     2  164583700  164584700      1       1  150064       1.6934      0.04519
enh76779     2  166807200  166808200      3       2  150064       2.0156     0.021921
enh76781     2  166811100  166812100      2       1  150064       3.2935   0.00049468
enh76829     2  169322900  169323900      2       1  150064       1.7044     0.044157
enh76830     2  169326900  169327900      1       1  150064       2.2774      0.01138
enh76837     2  169374600  169375600      3       1  150064        1.888     0.029515
enh76839     2  169378100  169379100      2       1  150064       1.8807     0.030008
enh76841     2  169380100  169381100      1       1  150064       1.6585      0.04861
enh76843     2  169382900  169383900      5       3  150064       1.7572     0.039444
enh76844     2  169385200  169386200      3       2  150064       3.2223   0.00063589
enh76845     2  169386700  169387700      5       3  150064       1.9246     0.027143
enh76849     2  169424500  169425500      1       1  150064       1.9423      0.02605
enh76855     2  169490200  169491200      4       2  150064       3.0722    0.0010625
enh76857     2  169495700  169496700      4       2  150064       2.8634    0.0020954
enh76888     2  170375000  170376000      3       2  150064       2.3116       0.0104
enh76892     2  170428800  170429800      2       1  150064        1.851     0.032082
enh76927     2  171075200  171076200      1       1  150064       1.7551      0.03962
enh76948     2  171942900  171943900      2       1  150064       2.5562    0.0052908
enh76949     2  171990800  171991800      4       1  150064        1.931     0.026742
enh76950     2  171993200  171994200      3       2  150064       2.1576     0.015481
enh76952     2  172002900  172003900      4       2  150064       2.1514     0.015721
enh76954     2  172014100  172015100      2       1  150064       1.9045     0.028423
enh76956     2  172042400  172043400      3       2  150064       2.5819    0.0049133
enh76957     2  172128200  172129200      4       2  150064       2.3211      0.01014
enh76969     2  172560300  172561300      3       2  150064       4.1165   1.9238e-05
enh76970     2  172708500  172709500      2       1  150064       3.3292   0.00043548
enh76973     2  172735000  172736000      2       1  150064       3.4282   0.00030383
enh76985     2  172812500  172813500      7       3  150064        3.976   3.5049e-05
enh76988     2  172816900  172817900      5       3  150064       2.9071    0.0018239
enh76990     2  172865300  172866300      5       2  150064       3.2481   0.00058082
enh76997     2  173150000  173151000      8       3  150064       1.8417      0.03276
enh76999     2  173176200  173177200      1       1  150064       2.3977     0.008249
enh77036     2  173687800  173688800      1       1  150064       2.2274      0.01296
enh77037     2  173708900  173709900      4       2  150064       1.9009     0.028659
enh77040     2  173727200  173728200      3       2  150064       1.6726     0.047198
enh77060     2  173937900  173938900      2       1  150064       1.9332     0.026606
enh77061     2  173943600  173944600      4       2  150064       1.7994     0.035978
enh77063     2  173945800  173946800      5       2  150064       3.1098   0.00093601
enh77064     2  173948200  173949200      5       2  150064       1.6983     0.044721
enh77065     2  173950400  173951400      6       3  150064       1.9486     0.025669
enh77068     2  173959200  173960200      3       2  150064       2.3925     0.008367
enh77069     2  173963200  173964200      2       1  150064       2.5665    0.0051364
enh77070     2  173964300  173965300      5       3  150064       1.7648     0.038799
enh77072     2  173967600  173968600      5       3  150064       2.7024    0.0034425
enh77074     2  173971200  173972200      4       2  150064       2.8733    0.0020313
enh77075     2  173973400  173974400      2       1  150064       1.9585     0.025087
enh77076     2  173980000  173981000      2       1  150064       1.7573      0.03943
enh77082     2  173988700  173989700      1       1  150064       2.3689      0.00892
enh77084     2  173995100  173996100      1       1  150064       1.6463      0.04985
enh77085     2  173996800  173997800      4       2  150064       2.8268    0.0023508
enh77086     2  173999100  174000100      4       2  150064       1.8704     0.030713
enh77087     2  174000800  174001800      2       1  150064       1.6468       0.0498
enh77089     2  174012900  174013900      2       1  150064       2.4692    0.0067712
enh77095     2  174036900  174037900      5       2  150064       3.2077   0.00066906
enh77096     2  174046100  174047100      2       1  150064       1.8225     0.034187
enh77101     2  174059000  174060000      6       2  150064       2.7164    0.0033002
enh77105     2  174070600  174071600      1       1  150064       2.2292       0.0129
enh77109     2  174082900  174083900      3       2  150064       2.1942     0.014112
enh77110     2  174093800  174094800      7       2  150064       2.2115     0.013502
enh77127     2  174793600  174794600      5       2  150064       1.8754     0.030368
enh77130     2  174805500  174806500      5       3  150064       2.2863     0.011119
enh77131     2  174813400  174814400      4       2  150064       1.6463     0.049855
enh77132     2  174814600  174815600      5       1  150064       2.0835     0.018605
enh77133     2  174816200  174817200      7       3  150064       1.9265     0.027019
enh77146     2  174878800  174879800      2       1  150064       1.7088     0.043747
enh77148     2  174887500  174888500      7       3  150064       2.1021     0.017771
enh77156     2  174918400  174919400      3       1  150064       1.9065     0.028292
enh77157     2  174927000  174928000      2       1  150064       2.2485     0.012273
enh77158     2  175041300  175042300      1       1  150064       2.2454      0.01237
enh77159     2  175111400  175112400      2       1  150064       2.6259    0.0043211
enh77160     2  175113600  175114600      3       2  150064       2.9971    0.0013628
enh77166     2  175352400  175353400      1       1  150064       3.7024    0.0001068
enh77172     2  175450700  175451700      2       1  150064        1.709     0.043724
enh77173     2  175452700  175453700      2       1  150064       1.6616     0.048296
enh77177     2  175464200  175465200      1       1  150064       1.9423      0.02605
enh77178     2  175466000  175467000      3       1  150064       2.1437     0.016028
enh77179     2  175467400  175468400      3       1  150064       2.0291     0.021226
enh77180     2  175470700  175471700      2       1  150064       2.4229     0.007698
enh77182     2  175474700  175475700      2       1  150064       2.2738      0.01149
enh77194     2  175545100  175546100      2       1  150064       2.6965    0.0035033
enh77198     2  175636800  175637800      4       1  150064       1.6662      0.04784
enh77213     2  175892600  175893600      4       2  150064       1.6482     0.049657
enh77238     2  177156100  177157100      2       1  150064       1.8023     0.035745
enh77239     2  177157800  177158800      2       1  150064       2.0204     0.021671
enh77240     2  177255200  177256200      1       1  150064       1.8978      0.02886
enh77241     2  177256400  177257400      1       1  150064       1.8763      0.03031
enh77245     2  177325700  177326700      3       2  150064       1.9113     0.027983
enh77253     2  177399600  177400600      1       1  150064       1.8883      0.02949
enh77255     2  177430200  177431200      4       2  150064         1.68     0.046477
enh77332     2  178742800  178743800      1       1  150064       1.7489      0.04015
enh77339     2  178976200  178977200      2       1  150064       1.9619     0.024889
enh77340     2  178978200  178979200      2       1  150064       2.7261    0.0032045
enh77349     2  179120700  179121700      1       1  150064       2.0193      0.02173
enh77355     2  179150000  179151000      3       2  150064       1.7926     0.036517
enh77366     2  179395300  179396300      8       4  150064       1.8323     0.033457
enh77371     2  179435500  179436500      1       1  150064       1.7163      0.04305
enh77399     2  179621300  179622300      2       1  150064       1.7078     0.043833
enh77414     2  179652200  179653200      5       2  150064        1.751     0.039975
enh77418     2  179659000  179660000      2       1  150064       1.8323     0.033453
enh77427     2  179693600  179694600      5       2  150064       1.6564     0.048823
enh77471     2  180324700  180325700      4       2  150064       4.9311    4.089e-07
enh77491     2  180898700  180899700      2       1  150064       1.7773     0.037762
enh77492     2  180990000  180991000      1       1  150064       3.4796    0.0002511
enh77494     2  181359900  181360900      7       2  150064       1.7839     0.037221
enh77532     2  183386800  183387800      4       2  150064       1.8506     0.032115
enh77534     2  183579200  183580200      2       1  150064       2.4001    0.0081953
enh77536     2  183627900  183628900      3       2  150064       2.2242     0.013067
enh77544     2  183814000  183815000      2       1  150064       1.8571     0.031646
enh77545     2  183874600  183875600      2       1  150064       3.0777     0.001043
enh77548     2  183893800  183894800      4       2  150064       2.0579     0.019801
enh77552     2  183990500  183991500      9       3  150064       1.9821     0.023734
enh77567     2  187408500  187409500      2       1  150064       2.5653    0.0051545
enh77589     2  187919800  187920800      2       1  150064       1.7201     0.042704
enh77592     2  188267800  188268800      1       1  150064       1.6688      0.04758
enh77617     2  189475000  189476000      3       2  150064       1.6615     0.048311
enh77618     2  189494300  189495300      4       2  150064       1.6971     0.044842
enh77635     2  189861700  189862700      3       1  150064       1.7575     0.039418
enh77687     2  190398900  190399900      1       1  150064        1.646      0.04988
enh77698     2  190433500  190434500      2       1  150064       2.1181     0.017084
enh77719     2  190714500  190715500      1       1  150064       2.0135      0.02203
enh77720     2  190735200  190736200      3       2  150064       2.5558     0.005297
enh77739     2  191220600  191221600      1       1  150064       1.7229      0.04245
enh77740     2  191222900  191223900      1       1  150064       2.4581     0.006983
enh77744     2  191273900  191274900      1       1  150064       2.8772     0.002006
enh77755     2  191440900  191441900      1       1  150064       2.4636     0.006878
enh77757     2  191447600  191448600      3       1  150064       2.2885     0.011053
enh77776     2  191718800  191719800      3       1  150064        1.869      0.03081
enh77785     2  191756300  191757300      2       1  150064       1.8837     0.029805
enh77789     2  191838000  191839000      4       2  150064       1.7884     0.036852
enh77793     2  191879400  191880400      4       2  150064       1.7544     0.039678
enh77794     2  191885900  191886900      4       2  150064       2.4662    0.0068282
enh77796     2  191915000  191916000      4       1  150064       1.8149     0.034767
enh77834     2  192305900  192306900      1       1  150064       1.9478      0.02572
enh77835     2  192331200  192332200      2       1  150064       2.2975     0.010794
enh77875     2  196423800  196424800      4       2  150064       3.4686   0.00026163
enh77884     2  196974200  196975200      3       1  150064       2.0331      0.02102
enh77885     2  196977400  196978400      4       2  150064       1.8998     0.028732
enh77887     2  197007000  197008000      7       2  150064       1.7413     0.040817
enh77901     2  197140400  197141400      4       2  150064       2.5991    0.0046729
enh77902     2  197149100  197150100      1       1  150064       2.4366     0.007413
enh77903     2  197156600  197157600      4       2  150064       3.1434   0.00083509
enh77907     2  197264300  197265300      3       2  150064       1.6888     0.045631
enh77908     2  197431400  197432400      2       1  150064       2.4131    0.0079082
enh77909     2  197466200  197467200      2       1  150064       2.7355    0.0031146
enh77913     2  197666000  197667000      1       1  150064       2.2069      0.01366
enh77914     2  197789100  197790100      1       1  150064       2.0893      0.01834
enh77918     2  197876300  197877300      6       2  150064       3.2318   0.00061506
enh77919     2  197936100  197937100      2       1  150064       2.0929     0.018181
enh77924     2  197962000  197963000      2       1  150064       2.4016    0.0081622
enh77928     2  198016900  198017900      3       1  150064       2.2758     0.011429
enh77930     2  198026200  198027200      2       1  150064       2.2899     0.011013
enh77931     2  198028800  198029800      2       1  150064       2.3458    0.0094928
enh77945     2  198107400  198108400      2       1  150064       1.9562      0.02522
enh77951     2  198144200  198145200      5       2  150064       4.3434    7.015e-06
enh77953     2  198158100  198159100      3       1  150064        5.112   1.5937e-07
enh77954     2  198162100  198163100      1       1  150064       5.4332    2.767e-08
enh77955     2  198169000  198170000      4       2  150064       5.1597   1.2367e-07
enh77956     2  198170400  198171400      4       1  150064       5.0277   2.4814e-07
enh77957     2  198171800  198172800      2       1  150064       5.3304   4.9004e-08
enh77959     2  198233500  198234500      3       1  150064       5.1947   1.0253e-07
enh77960     2  198242000  198243000      1       1  150064       6.0861    5.786e-10
enh77961     2  198243100  198244100      1       1  150064       4.7819    8.681e-07
enh77963     2  198292900  198293900      1       1  150064       6.4019    7.671e-11
enh77965     2  198308100  198309100      1       1  150064        5.405     3.24e-08
enh77970     2  198361300  198362300      1       1  150064       6.2257    2.397e-10
enh77974     2  198402800  198403800      2       1  150064       5.4894   2.0166e-08
enh77980     2  198492700  198493700      3       1  150064       2.4528    0.0070883
enh77982     2  198541300  198542300      2       1  150064       4.6838    1.408e-06
enh77983     2  198573400  198574400      2       1  150064        4.101   2.0565e-05
enh77984     2  198643100  198644100      3       1  150064       4.2743   9.5854e-06
enh77989     2  198667800  198668800      3       2  150064       5.3473   4.4647e-08
enh77990     2  198673400  198674400      3       1  150064       4.8378   6.5633e-07
enh77991     2  198702000  198703000      1       1  150064       2.7909     0.002628
enh77992     2  198703500  198704500      1       1  150064       3.0064     0.001322
enh77993     2  198711900  198712900      4       2  150064       4.8384   6.5445e-07
enh77997     2  198737800  198738800      2       1  150064       3.7759   7.9729e-05
enh77998     2  198743300  198744300      1       1  150064       5.1723    1.156e-07
enh77999     2  198748500  198749500      2       1  150064       4.1785   1.4672e-05
enh78000     2  198753600  198754600      2       1  150064       4.2409   1.1133e-05
enh78001     2  198756000  198757000      2       1  150064        3.961   3.7311e-05
enh78002     2  198758200  198759200      1       1  150064       5.0337    2.405e-07
enh78003     2  198766700  198767700      1       1  150064       4.3332    7.349e-06
enh78005     2  198780300  198781300      2       1  150064       3.5144   0.00022033
enh78007     2  198790300  198791300      1       1  150064       5.0773    1.914e-07
enh78010     2  198815000  198816000      2       1  150064       4.2573   1.0345e-05
enh78011     2  198823600  198824600      1       1  150064       5.1876    1.065e-07
enh78012     2  198837300  198838300      3       2  150064       3.1101   0.00093507
enh78013     2  198860400  198861400      3       2  150064        5.072   1.9685e-07
enh78015     2  198893800  198894800      8       2  150064       4.3818   5.8848e-06
enh78020     2  198976800  198977800      1       1  150064       1.7405      0.04089
enh78025     2  200168800  200169800      1       1  150064       3.1071    0.0009446
enh78030     2  200675000  200676000      1       1  150064       2.6814     0.003666
enh78031     2  200678800  200679800      2       1  150064       3.2866   0.00050696
enh78032     2  200714300  200715300      2       1  150064       4.4982   3.4271e-06
enh78033     2  200733400  200734400      3       2  150064       5.6935   6.2246e-09
enh78034     2  200774800  200775800      3       2  150064       5.8052   3.2138e-09
enh78035     2  200777200  200778200      3       2  150064        5.733   4.9335e-09
enh78036     2  200778500  200779500      3       2  150064       3.7227   9.8536e-05
enh78037     2  200818100  200819100      4       2  150064       5.9462   1.3719e-09
enh78045     2  201013000  201014000      3       2  150064       4.5869   2.2489e-06
enh78047     2  201042700  201043700      2       1  150064       2.8592    0.0021238
enh78048     2  201087800  201088800      5       3  150064       3.8423   6.0932e-05
enh78052     2  201139700  201140700      1       1  150064       1.7913      0.03662
enh78055     2  201175500  201176500      2       1  150064       4.3751   6.0675e-06
enh78056     2  201181700  201182700      4       2  150064       4.1246   1.8572e-05
enh78057     2  201185400  201186400      2       1  150064       2.0784     0.018838
enh78058     2  201193900  201194900      4       2  150064       2.8612    0.0021102
enh78059     2  201194800  201195800      4       2  150064       2.8118    0.0024631
enh78070     2  201221800  201222800      3       2  150064       4.1614   1.5815e-05
enh78071     2  201224000  201225000      2       1  150064       4.0502   2.5586e-05
enh78072     2  201224700  201225700      1       1  150064       3.5893    0.0001658
enh78073     2  201229000  201230000      3       1  150064       4.8925   4.9787e-07
enh78074     2  201229600  201230600      4       2  150064       5.7961   3.3934e-09
enh78077     2  201239800  201240800      5       2  150064       5.0095   2.7279e-07
enh78078     2  201242100  201243100      2       1  150064       4.0926   2.1329e-05
enh78079     2  201244100  201245100      2       1  150064       4.3839   5.8276e-06
enh78081     2  201247000  201248000      5       2  150064       4.4118   5.1248e-06
enh78082     2  201270200  201271200      3       1  150064       3.3255   0.00044135
enh78085     2  201320300  201321300      3       1  150064       3.6447   0.00013385
enh78086     2  201331800  201332800      2       1  150064       3.1392   0.00084705
enh78087     2  201334300  201335300      4       2  150064        1.808     0.035305
enh78097     2  201559500  201560500      4       2  150064       2.2416     0.012495
enh78100     2  201606400  201607400      5       2  150064       1.9379     0.026317
enh78103     2  201642200  201643200      2       1  150064        2.272     0.011543
enh78112     2  201751900  201752900      2       1  150064       2.0896     0.018329
enh78141     2  202100500  202101500      4       2  150064       2.0478      0.02029
enh78145     2  202118700  202119700      7       3  150064       2.9491    0.0015935
enh78167     2  202560400  202561400      5       2  150064       1.7065     0.043955
enh78186     2  202839000  202840000     12       3  150064        1.834     0.033326
enh78212     2  203113500  203114500      1       1  150064       1.7039       0.0442
enh78234     2  203453500  203454500      3       2  150064       1.6602     0.048435
enh78247     2  203884000  203885000      2       1  150064       1.6528      0.04919
enh78252     2  204105400  204106400      3       1  150064        2.359    0.0091633
enh78256     2  204307000  204308000      3       1  150064       2.4006    0.0081832
enh78257     2  204334700  204335700      1       1  150064       2.1229      0.01688
enh78270     2  204520900  204521900      2       1  150064       1.8384     0.033003
enh78273     2  204554900  204555900      1       1  150064       1.9738       0.0242
enh78291     2  204762000  204763000      2       1  150064       2.0595     0.019722
enh78295     2  204876500  204877500      4       2  150064       1.8888     0.029457
enh78296     2  204896400  204897400      1       1  150064       1.7717      0.03822
enh78328     2  205837100  205838100      1       1  150064       2.1553      0.01557
enh78365     2  206713200  206714200      2       1  150064       2.9118    0.0017968
enh78374     2  206944000  206945000      1       1  150064       2.1008      0.01783
enh78379     2  207027700  207028700      4       2  150064       2.0237     0.021501
enh78380     2  207076900  207077900      2       1  150064       1.9356     0.026461
enh78394     2  207900600  207901600      1       1  150064       1.7684       0.0385
enh78397     2  207906200  207907200      1       1  150064        1.648      0.04968
enh78398     2  207911100  207912100      2       1  150064        1.793      0.03649
enh78417     2  208089200  208090200      3       2  150064       2.3638    0.0090448
enh78419     2  208092400  208093400      6       3  150064       1.9023     0.028568
enh78428     2  208272600  208273600      4       2  150064       3.3696   0.00037633
enh78429     2  208302400  208303400      1       1  150064       2.8015     0.002543
enh78433     2  208345600  208346600      3       1  150064       2.1836     0.014497
enh78434     2  208363000  208364000      4       2  150064        3.779   7.8745e-05
enh78435     2  208364300  208365300      1       1  150064       3.4572    0.0002729
enh78436     2  208368300  208369300      4       2  150064       3.2714   0.00053516
enh78439     2  208398100  208399100      1       1  150064       4.0619    2.434e-05
enh78442     2  208422500  208423500      1       1  150064       4.0507    2.553e-05
enh78443     2  208425800  208426800      2       1  150064       3.1947   0.00069982
enh78444     2  208481400  208482400      3       1  150064       3.7659    8.296e-05
enh78529     2  213193900  213194900      3       2  150064       3.1221   0.00089798
enh78530     2  213194800  213195800      4       2  150064       2.5859     0.004856
enh78531     2  213404000  213405000      4       1  150064       3.8383   6.1953e-05
enh78532     2  213550900  213551900      7       4  150064       2.1618     0.015318
enh78533     2  213641500  213642500      4       1  150064       1.8196     0.034408
enh78539     2  213836900  213837900      2       1  150064       1.6976     0.044793
enh78540     2  213839100  213840100      2       1  150064       1.7183     0.042875
enh78558     2  214711300  214712300      3       2  150064       2.0122     0.022097
enh78560     2  215243200  215244200      5       2  150064       2.2804     0.011291
enh78563     2  215347900  215348900      4       2  150064       1.8099     0.035156
enh78595     2  216618400  216619400      4       2  150064       1.7426     0.040701
enh78614     2  216896000  216897000      2       1  150064       2.1648       0.0152
enh78631     2  217277900  217278900      3       1  150064       2.8614    0.0021086
enh78632     2  217289700  217290700      3       2  150064       1.9727     0.024265
enh78639     2  217404700  217405700      2       1  150064        1.993     0.023129
enh78644     2  217427400  217428400      3       2  150064       1.6557     0.048887
enh78648     2  217484700  217485700      3       2  150064       1.7135     0.043308
enh78653     2  217521800  217522800      3       1  150064        1.825     0.033998
enh78654     2  217529900  217530900      1       1  150064       2.3264     0.009999
enh78655     2  217535600  217536600      4       1  150064       2.2693     0.011626
enh78656     2  217541900  217542900      1       1  150064       2.1484      0.01584
enh78657     2  217544300  217545300      1       1  150064       2.0855      0.01851
enh78670     2  217617300  217618300      1       1  150064       2.1318      0.01651
enh78672     2  217620700  217621700      1       1  150064       2.5263     0.005764
enh78673     2  217623000  217624000      4       2  150064       2.6012    0.0046453
enh78674     2  217624900  217625900      2       1  150064        2.692    0.0035518
enh78705     2  217901700  217902700      9       4  150064       1.9389     0.026255
enh78713     2  217939600  217940600     10       4  150064       2.3359    0.0097472
enh78772     2  218492800  218493800      2       1  150064       2.4716    0.0067248
enh78796     2  218620600  218621600      4       2  150064       1.7853     0.037103
enh78798     2  218641400  218642400      6       1  150064       1.8507     0.032103
enh78800     2  218653500  218654500      7       3  150064       2.2778     0.011369
enh78801     2  218655400  218656400      3       2  150064       2.0218     0.021597
enh78831     2  218781900  218782900      7       3  150064       2.4353    0.0074402
enh78832     2  218782900  218783900     13       3  150064       2.7179    0.0032853
enh78837     2  218815300  218816300      2       1  150064       1.9827     0.023699
enh78869     2  219139400  219140400      1       1  150064       1.8132       0.0349
enh78925     2  219946800  219947800      5       2  150064       1.8635     0.031196
enh78928     2  220014200  220015200      1       1  150064       2.9887     0.001401
enh78929     2  220025600  220026600      2       1  150064       2.6891    0.0035818
enh78931     2  220044200  220045200      2       1  150064       3.8727   5.3813e-05
enh78938     2  220091900  220092900      2       1  150064       1.9286     0.026889
enh78958     2  220301300  220302300      2       1  150064       2.0941     0.018126
enh78959     2  220304300  220305300      1       1  150064       2.5317     0.005676
enh78967     2  220340700  220341700      1       1  150064       2.6716     0.003774
enh79001     2  221823800  221824800      1       1  150064       2.5469     0.005435
enh79006     2  222308400  222309400      4       1  150064       1.6987     0.044684
enh79011     2  222393400  222394400      4       2  150064       2.8771     0.002007
enh79020     2  223263000  223264000      2       1  150064       2.1463     0.015926
enh79053     2  223728200  223729200      4       2  150064       1.9622     0.024867
enh79069     2  223769000  223770000      1       1  150064       1.8174      0.03458
enh79091     2  224402800  224403800      4       2  150064       1.8459     0.032452
enh79092     2  224428000  224429000      1       1  150064       2.1643      0.01522
enh79133     2  225010500  225011500      2       1  150064       1.8981     0.028841
enh79135     2  225085700  225086700      2       1  150064       1.7259     0.042182
enh79141     2  225266800  225267800      5       3  150064       2.3293    0.0099211
enh79142     2  225269900  225270900      3       2  150064       1.8579     0.031593
enh79143     2  225271500  225272500      7       2  150064       2.7159    0.0033043
enh79144     2  225276000  225277000      2       1  150064        2.515    0.0059508
enh79145     2  225277600  225278600      5       1  150064       3.1201    0.0009039
enh79146     2  225293400  225294400      2       1  150064       2.2338     0.012749
enh79147     2  225349800  225350800      2       1  150064       1.9061     0.028321
enh79149     2  225384700  225385700      3       2  150064       3.6737   0.00011953
enh79153     2  225392800  225393800      7       2  150064       3.0817     0.001029
enh79155     2  225410700  225411700      2       1  150064       2.7169    0.0032953
enh79157     2  225428400  225429400      3       2  150064       1.7376      0.04114
enh79160     2  225439200  225440200      5       2  150064       3.4801   0.00025064
enh79162     2  225446300  225447300      3       2  150064       4.6729   1.4851e-06
enh79164     2  225586600  225587600      1       1  150064       2.7417     0.003056
enh79165     2  225587400  225588400      1       1  150064       2.7417     0.003056
enh79169     2  225702400  225703400      3       2  150064       2.2422     0.012475
enh79170     2  225774600  225775600      8       3  150064       1.7529     0.039808
enh79177     2  225813400  225814400      1       1  150064       2.1633      0.01526
enh79211     2  227182000  227183000      3       2  150064       2.4118    0.0079368
enh79212     2  227184400  227185400      3       2  150064       1.7016      0.04442
enh79227     2  227348600  227349600      4       2  150064       2.4696    0.0067639
enh79274     2  227699100  227700100      3       2  150064       2.6478    0.0040509
enh79275     2  227701900  227702900      2       1  150064        1.826     0.033928
enh79276     2  227772600  227773600      3       1  150064       2.0618     0.019612
enh79283     2  228054300  228055300      4       2  150064       1.9323     0.026664
enh79292     2  228262000  228263000      6       2  150064       2.7527    0.0029553
enh79308     2  228383200  228384200      8       4  150064       2.3467    0.0094713
enh79322     2  229311000  229312000      3       1  150064       4.1751   1.4892e-05
enh79331     2  230131000  230132000      2       1  150064       1.7272     0.042064
enh79336     2  230165600  230166600      3       2  150064       1.7721     0.038186
enh79368     2  230845000  230846000      1       1  150064        2.353     0.009312
enh79394     2  231532500  231533500      3       2  150064        1.912      0.02794
enh79435     2  232003000  232004000      2       1  150064       1.6765      0.04682
enh79459     2  232264300  232265300      3       2  150064       1.6577     0.048685
enh79461     2  232276000  232277000      5       2  150064       1.7566     0.039491
enh79463     2  232325800  232326800      1       1  150064       2.7003     0.003464
enh79480     2  232471300  232472300      5       3  150064       1.6972     0.044828
enh79482     2  232480000  232481000      5       2  150064       1.8536     0.031899
enh79483     2  232481200  232482200      3       1  150064        1.871     0.030673
enh79490     2  232528500  232529500      3       1  150064       2.1975     0.013994
enh79491     2  232532100  232533100      1       1  150064       2.7311     0.003156
enh79495     2  232542200  232543200      5       3  150064       1.7949     0.036334
enh79507     2  232798600  232799600      2       1  150064       2.5171    0.0059155
enh79512     2  232852600  232853600      4       2  150064        1.808     0.035299
enh79524     2  233100100  233101100      2       1  150064       1.7872      0.03695
enh79528     2  233174700  233175700      3       1  150064       1.9645     0.024736
enh79530     2  233183400  233184400      1       1  150064       2.1382      0.01625
enh79533     2  233304200  233305200     17       4  150064       2.5187    0.0058893
enh79548     2  233435500  233436500      1       1  150064       1.8311      0.03354
enh79551     2  233441500  233442500      4       2  150064       2.0523     0.020072
enh79555     2  233452500  233453500      3       1  150064       1.7182     0.042877
enh79556     2  233457200  233458200      1       1  150064       2.1019      0.01778
enh79567     2  233552200  233553200      3       2  150064       5.1622   1.2203e-07
enh79569     2  233565900  233566900      4       2  150064       4.9287   4.1396e-07
enh79570     2  233585700  233586700      3       2  150064       5.7821   3.6876e-09
enh79571     2  233643900  233644900      2       1  150064       5.6406   8.4732e-09
enh79573     2  233700100  233701100      6       3  150064       4.0566   2.4895e-05
enh79574     2  233702800  233703800      1       1  150064       3.5443    0.0001968
enh79575     2  233704100  233705100      2       1  150064       5.5563   1.3774e-08
enh79577     2  233721100  233722100      5       3  150064       2.8653     0.002083
enh79580     2  233756200  233757200      1       1  150064       4.2405    1.115e-05
enh79583     2  233918500  233919500      1       1  150064       2.5708     0.005073
enh79585     2  233928200  233929200      1       1  150064       1.7135      0.04331
enh79626     2  234347500  234348500      1       1  150064       2.3988     0.008225
enh79666     2  235354800  235355800      3       1  150064       2.1345     0.016401
enh79684     2  235781800  235782800      4       2  150064       1.9651     0.024701
enh79735     2  236420000  236421000      2       1  150064       2.6068    0.0045697
enh79748     2  236472200  236473200      2       1  150064       2.3953    0.0083034
enh79757     2  236514200  236515200      2       1  150064       1.8384     0.032999
enh79763     2  236543400  236544400      2       1  150064       1.8264     0.033891
enh79764     2  236549400  236550400      4       1  150064       2.3116       0.0104
enh79765     2  236556300  236557300      3       1  150064       2.3053     0.010575
enh79777     2  236617400  236618400     10       4  150064       1.7999     0.035938
enh79786     2  236776700  236777700      3       2  150064       2.7815    0.0027056
enh79804     2  237242800  237243800      5       1  150064        2.611    0.0045138
enh79805     2  237246400  237247400      1       1  150064       2.5282     0.005733
enh79815     2  237562800  237563800      7       2  150064       2.1962     0.014037
enh79828     2  237690900  237691900      3       1  150064       2.0616     0.019624
enh79848     2  237897300  237898300      4       1  150064       1.8289     0.033704
enh79934     2  238480900  238481900      1       1  150064       2.1434      0.01604
enh79935     2  238483500  238484500      9       3  150064       1.7736     0.038063
enh79975     2  238620000  238621000      1       1  150064       1.8384        0.033
enh79986     2  238648700  238649700      5       1  150064       1.8289     0.033708
enh79987     2  238649600  238650600      9       1  150064       1.8434     0.032635
enh79988     2  238650300  238651300     10       2  150064       1.8818      0.02993
enh79990     2  238652500  238653500      6       1  150064       1.9289     0.026871
enh79991     2  238653400  238654400      6       2  150064       1.6754     0.046924
enh79995     2  238769900  238770900      2       1  150064       1.8405     0.032846
enh80009     2  238880400  238881400      4       2  150064       1.8171     0.034602
enh80024     2  239107400  239108400      2       1  150064       1.7567     0.039487
enh80037     2  239169100  239170100      2       1  150064       1.6853     0.045966
enh80187     2  240385900  240386900      3       2  150064       1.9728     0.024259
enh80217     2  240930400  240931400      1       1  150064       1.7514      0.03994
enh80245     2  241290400  241291400      5       2  150064       2.0861     0.018484
enh80252     2  241328900  241329900      8       4  150064       1.7769     0.037791
enh80253     2  241331300  241332300      5       2  150064       2.4678    0.0067975
enh80275     2  241577500  241578500      2       1  150064       1.7855     0.037087
enh80285     2  241872800  241873800      1       1  150064       1.9018       0.0286
enh80297     2  242031700  242032700      1       1  150064       2.4526     0.007091
enh80315     2  242251600  242252600      2       1  150064       1.9405     0.026157
enh80328     2  242350000  242351000      4       2  150064       2.0214     0.021619
enh80345     2  242574200  242575200      3       2  150064       1.8432     0.032647
enh80347     2  242579800  242580800      3       1  150064       2.1179      0.01709
enh80350     2  242604600  242605600      3       1  150064       2.1349     0.016386
enh80354     2  242667000  242668000      4       2  150064       1.6626     0.048195
enh80363     2  242783200  242784200      1       1  150064       1.9926      0.02315
enh80369     2  242820200  242821200      4       2  150064       1.6515     0.049323
enh80374     2  242841200  242842200      6       2  150064       1.6543     0.049038
enh80387     3     525200     526200      1       1  150064       1.6813      0.04635
enh80451     3    4846400    4847400      1       1  150064       1.6881       0.0457
enh80460     3    4907800    4908800      2       1  150064       1.7891     0.036799
enh80498     3    5259200    5260200      5       1  150064       2.0245     0.021459
enh80540     3    8620300    8621300      4       1  150064       1.6568     0.048777
enh80541     3    8623000    8624000      6       1  150064       1.7503     0.040035
enh80566     3    9069000    9070000      6       2  150064       3.5214   0.00021466
enh80569     3    9113800    9114800      5       2  150064       1.8241     0.034071
enh80575     3    9176800    9177800      2       1  150064       2.3251     0.010034
enh80576     3    9183100    9184100      1       1  150064       2.2035      0.01378
enh80592     3    9394800    9395800      1       1  150064       1.7965      0.03621
enh80597     3    9447500    9448500      4       2  150064       1.9666     0.024617
enh80598     3    9451100    9452100      3       2  150064       2.2399      0.01255
enh80600     3    9455600    9456600      3       2  150064       2.1035     0.017711
enh80602     3    9462400    9463400      2       1  150064       2.5539    0.0053266
enh80603     3    9463600    9464600      4       2  150064       2.7018    0.0034483
enh80604     3    9465100    9466100      2       1  150064       1.9569     0.025179
enh80609     3    9757000    9758000      5       2  150064       1.9452     0.025878
enh80664     3   10233000   10234000      3       2  150064       2.0825     0.018649
enh80666     3   10240300   10241300      2       1  150064       1.7216     0.042573
enh80683     3   10417900   10418900     10       2  150064       3.1663   0.00077187
enh80684     3   10421900   10422900      3       2  150064       4.4311   4.6866e-06
enh80685     3   10422800   10423800      5       2  150064       3.0642    0.0010912
enh80686     3   10439500   10440500      4       2  150064       3.8903   5.0053e-05
enh80689     3   10467800   10468800      4       2  150064       2.0304      0.02116
enh80691     3   10477400   10478400      4       2  150064       2.5269     0.005753
enh80694     3   10507400   10508400      3       2  150064       2.2494     0.012243
enh80695     3   10511200   10512200      4       1  150064       2.3466    0.0094737
enh80700     3   10593600   10594600      3       1  150064       2.2016     0.013848
enh80702     3   10599900   10600900      5       2  150064       2.7623    0.0028695
enh80703     3   10611800   10612800      3       1  150064       2.5268     0.005755
enh80704     3   10642500   10643500      3       2  150064       1.9418     0.026081
enh80742     3   11413000   11414000      2       1  150064       2.0516     0.020105
enh80749     3   11479800   11480800      2       1  150064        2.094     0.018131
enh80766     3   11595500   11596500      5       2  150064       1.8449     0.032528
enh80768     3   11600700   11601700      2       1  150064       1.8007     0.035877
enh80769     3   11603400   11604400      1       1  150064       2.5596     0.005239
enh80770     3   11608200   11609200      2       1  150064       2.7706     0.002798
enh80772     3   11612500   11613500      3       2  150064       2.0001     0.022744
enh80774     3   11619000   11620000      2       1  150064       1.8641     0.031155
enh80797     3   11674400   11675400      1       1  150064       2.7667     0.002831
enh80798     3   11685500   11686500      2       1  150064       3.9925   3.2686e-05
enh80799     3   11703000   11704000      2       1  150064       3.0804    0.0010335
enh80806     3   11859100   11860100      4       2  150064       1.7984     0.036057
enh80807     3   11885700   11886700      4       1  150064       2.4669    0.0068148
enh80808     3   11888700   11889700      1       1  150064       2.3023      0.01066
enh80813     3   12197700   12198700      4       2  150064       1.6799     0.046487
enh80818     3   12219900   12220900      1       1  150064       3.2532    0.0005705
enh80825     3   12344700   12345700      1       1  150064       2.1794      0.01465
enh80833     3   12394700   12395700      3       1  150064       2.0632     0.019545
enh80850     3   12482600   12483600      3       2  150064       3.1767   0.00074483
enh80851     3   12486300   12487300      6       3  150064       2.1171     0.017124
enh80854     3   12503400   12504400      4       2  150064       1.9011     0.028642
enh80856     3   12521000   12522000      3       1  150064       2.2586     0.011955
enh80857     3   12524100   12525100      2       1  150064       1.9554     0.025269
enh80861     3   12549100   12550100      2       1  150064       1.8333     0.033382
enh80863     3   12563800   12564800      3       1  150064       2.8724     0.002037
enh80864     3   12568400   12569400      3       2  150064         1.65     0.049474
enh80866     3   12600300   12601300      4       1  150064       2.0649     0.019466
enh80867     3   12603500   12604500      4       1  150064       2.3425    0.0095783
enh80869     3   12617600   12618600      3       2  150064       2.9165    0.0017697
enh80870     3   12633200   12634200      1       1  150064       2.0054      0.02246
enh80872     3   12663500   12664500      2       1  150064       1.8685     0.030845
enh80874     3   12669200   12670200      2       1  150064       2.1951     0.014078
enh80876     3   12679000   12680000      2       1  150064        2.729    0.0031768
enh80880     3   12689500   12690500      2       1  150064       2.2124      0.01347
enh80881     3   12690700   12691700      5       2  150064       1.8877     0.029534
enh80885     3   12698300   12699300      3       2  150064        1.686     0.045894
enh80889     3   12723100   12724100      1       1  150064       2.3974     0.008255
enh80890     3   12735300   12736300      4       2  150064       1.9715     0.024335
enh80892     3   12747400   12748400      2       1  150064       1.9656     0.024671
enh80894     3   12761500   12762500      6       1  150064       2.3696    0.0089049
enh80895     3   12770300   12771300      3       1  150064       2.5427    0.0054992
enh80917     3   12919300   12920300      2       1  150064       1.6711     0.047353
enh80925     3   12953600   12954600      1       1  150064       1.9865      0.02349
enh80944     3   13013700   13014700      4       2  150064       1.8556     0.031755
enh80947     3   13026400   13027400      4       1  150064       1.7152     0.043158
enh80948     3   13027800   13028800      3       1  150064        2.488    0.0064226
enh80961     3   13075600   13076600      3       1  150064       2.4109    0.0079575
enh80962     3   13087800   13088800      4       1  150064       2.3735    0.0088105
enh80963     3   13089000   13090000      5       2  150064       2.8019    0.0025401
enh80965     3   13094500   13095500      2       1  150064       1.7649     0.038794
enh80966     3   13095700   13096700      2       1  150064       1.8322     0.033462
enh80967     3   13110400   13111400      9       3  150064       2.0393     0.020713
enh80969     3   13121600   13122600      4       2  150064        2.403    0.0081305
enh80970     3   13123300   13124300      4       2  150064       2.9498    0.0015901
enh80971     3   13129400   13130400      5       2  150064       1.9464     0.025803
enh80989     3   13387900   13388900      2       1  150064       2.1091     0.017467
enh80990     3   13390400   13391400      4       2  150064       2.0088     0.022279
enh80991     3   13420500   13421500      4       1  150064       2.1205     0.016981
enh81059     3   14377300   14378300     14       4  150064       2.0137     0.022021
enh81062     3   14419200   14420200      7       1  150064       2.3153     0.010298
enh81063     3   14427700   14428700      8       4  150064       1.6946      0.04508
enh81088     3   14550100   14551100      5       3  150064       1.7129     0.043363
enh81089     3   14550600   14551600      3       2  150064       2.6799    0.0036824
enh81090     3   14553000   14554000      2       1  150064       2.3183     0.010216
enh81092     3   14561400   14562400      3       2  150064       1.9171     0.027614
enh81093     3   14564300   14565300      1       1  150064       1.9606      0.02496
enh81095     3   14571300   14572300     13       2  150064       1.7735     0.038075
enh81100     3   14592800   14593800      6       2  150064       2.2607      0.01189
enh81101     3   14623000   14624000      2       1  150064       2.1746     0.014829
enh81102     3   14689900   14690900      4       1  150064       1.6976     0.044792
enh81103     3   14691600   14692600      2       1  150064       1.7422     0.040736
enh81118     3   14894100   14895100     11       5  150064       1.9282     0.026917
enh81128     3   14962300   14963300      2       1  150064       2.6052    0.0045911
enh81141     3   15138600   15139600      2       1  150064       1.7907     0.036672
enh81210     3   15679300   15680300      2       1  150064       1.6901     0.045507
enh81242     3   16014700   16015700      5       2  150064       1.9233     0.027219
enh81246     3   16067700   16068700      4       2  150064       1.8269     0.033857
enh81263     3   16183800   16184800     10       2  150064       1.6963     0.044915
enh81276     3   16309400   16310400      2       1  150064        2.097     0.017998
enh81280     3   16353200   16354200      3       1  150064       1.7802      0.03752
enh81291     3   16417100   16418100      4       2  150064       1.6925     0.045274
enh81296     3   16437600   16438600      3       2  150064       2.4353     0.007439
enh81297     3   16441400   16442400      6       2  150064       2.1199     0.017007
enh81303     3   16460500   16461500      4       2  150064       1.7414     0.040808
enh81332     3   16782800   16783800      8       4  150064       2.0201     0.021686
enh81333     3   16811000   16812000      4       2  150064       2.8462    0.0022123
enh81335     3   16837900   16838900      7       2  150064       2.8736    0.0020293
enh81336     3   16842700   16843700      1       1  150064       2.6594     0.003914
enh81337     3   16849500   16850500      2       1  150064       1.9369     0.026377
enh81338     3   16851600   16852600      4       2  150064        3.013    0.0012935
enh81339     3   16857400   16858400      4       2  150064       3.5075   0.00022616
enh81343     3   16891400   16892400      6       2  150064       2.1343      0.01641
enh81353     3   16941500   16942500      2       1  150064       1.6752     0.046948
enh81356     3   16949300   16950300      1       1  150064       2.2188      0.01325
enh81357     3   16951300   16952300      4       2  150064       3.5827   0.00017003
enh81358     3   16954000   16955000      2       1  150064       2.9331    0.0016779
enh81359     3   16957800   16958800      6       3  150064       4.1108   1.9714e-05
enh81360     3   16970100   16971100      5       2  150064       2.4467    0.0072078
enh81361     3   16972000   16973000      2       1  150064       2.9489    0.0015943
enh81362     3   16974200   16975200      4       2  150064       1.7915     0.036606
enh81364     3   16977400   16978400      3       1  150064       1.7499     0.040067
enh81367     3   17015000   17016000      3       2  150064       1.7283     0.041967
enh81374     3   17046000   17047000      4       2  150064       1.9889     0.023359
enh81375     3   17047500   17048500      2       1  150064       2.2391     0.012573
enh81380     3   17081200   17082200      3       2  150064       1.8085     0.035267
enh81381     3   17085200   17086200      3       2  150064       1.9608     0.024949
enh81384     3   17118600   17119600      3       2  150064        2.529    0.0057196
enh81386     3   17131200   17132200      5       2  150064       1.8499     0.032161
enh81389     3   17185200   17186200      1       1  150064       2.8664     0.002076
enh81390     3   17199400   17200400      2       1  150064       1.6523     0.049232
enh81391     3   17202300   17203300      3       2  150064       1.9001     0.028707
enh81393     3   17220800   17221800      2       1  150064       4.2979   8.6213e-06
enh81395     3   17232000   17233000      1       1  150064       4.6319    1.812e-06
enh81397     3   17236900   17237900      2       1  150064       3.8841   5.1359e-05
enh81399     3   17276600   17277600      1       1  150064       4.6442    1.707e-06
enh81400     3   17377400   17378400      2       1  150064       4.3328    7.362e-06
enh81401     3   17443100   17444100      4       1  150064       3.0978   0.00097479
enh81403     3   17673200   17674200      4       2  150064       3.1895   0.00071251
enh81405     3   17680900   17681900      1       1  150064       4.3788    5.968e-06
enh81406     3   17780900   17781900      4       1  150064       4.7449   1.0431e-06
enh81407     3   17784800   17785800      4       1  150064         2.91     0.001807
enh81408     3   17790700   17791700      1       1  150064       3.0272     0.001234
enh81418     3   19991000   19992000      5       2  150064       1.9078     0.028211
enh81452     3   21686100   21687100      4       2  150064       2.0058     0.022438
enh81456     3   21788900   21789900      7       3  150064       1.8403     0.032864
enh81457     3   21792800   21793800      5       3  150064       1.6692     0.047534
enh81458     3   21820100   21821100      6       3  150064       3.0659    0.0010851
enh81459     3   21824600   21825600      9       4  150064        3.835   6.2792e-05
enh81460     3   21826900   21827900      6       3  150064       1.9617     0.024896
enh81461     3   21832800   21833800      5       2  150064       3.1414   0.00084063
enh81484     3   23239900   23240900      3       1  150064       2.1069     0.017563
enh81529     3   23853300   23854300      1       1  150064       2.4984     0.006238
enh81530     3   23861200   23862200      5       3  150064       2.0479     0.020287
enh81535     3   23878000   23879000      2       1  150064       2.3853    0.0085317
enh81557     3   24058300   24059300      6       3  150064       2.4516    0.0071103
enh81559     3   24088900   24089900      3       2  150064       2.9405    0.0016382
enh81562     3   24169600   24170600      1       1  150064       1.8406      0.03284
enh81563     3   24175800   24176800      3       2  150064       2.8643    0.0020896
enh81564     3   24179800   24180800      1       1  150064       3.0797     0.001036
enh81566     3   24190000   24191000      3       2  150064       2.1768     0.014749
enh81568     3   24226300   24227300      4       1  150064       3.9211   4.4067e-05
enh81569     3   24233400   24234400      3       2  150064       1.6506      0.04941
enh81570     3   24237400   24238400      1       1  150064       3.5675    0.0001802
enh81571     3   24254600   24255600      5       2  150064       3.1636   0.00077908
enh81573     3   24264000   24265000      4       2  150064       2.6018    0.0046372
enh81607     3   24498600   24499600      4       2  150064       1.8738     0.030482
enh81608     3   24502100   24503100      2       1  150064       3.1487   0.00082007
enh81609     3   24503900   24504900      2       1  150064       2.6058    0.0045836
enh81611     3   24518700   24519700      2       1  150064       2.6065    0.0045732
enh81612     3   24522300   24523300      1       1  150064       2.1304      0.01657
enh81613     3   24525000   24526000      4       2  150064        2.138     0.016259
enh81615     3   24532500   24533500      4       2  150064        2.488    0.0064237
enh81633     3   25023200   25024200      6       3  150064       1.8767     0.030278
enh81652     3   25513700   25514700      2       1  150064       2.2844     0.011173
enh81654     3   25522600   25523600      3       1  150064       2.1411     0.016132
enh81665     3   25634300   25635300      1       1  150064       2.2734       0.0115
enh81670     3   25700800   25701800      3       1  150064       1.6595     0.048508
enh81673     3   25822400   25823400      1       1  150064       2.0353      0.02091
enh81755     3   28786300   28787300      4       2  150064       1.8829     0.029855
enh81756     3   28833200   28834200      2       1  150064       2.7306    0.0031614
enh81757     3   28881900   28882900      4       2  150064       2.4322    0.0075036
enh81765     3   28958400   28959400      1       1  150064       2.1239      0.01684
enh81767     3   29106600   29107600      2       1  150064       1.9839     0.023632
enh81768     3   29113600   29114600      2       1  150064       1.9888     0.023362
enh81774     3   29220200   29221200      6       2  150064       1.6636     0.048099
enh81776     3   29267700   29268700      4       2  150064       2.8366    0.0022799
enh81798     3   29412100   29413100      5       3  150064       2.1366     0.016317
enh81804     3   29450500   29451500      6       3  150064       2.1043     0.017675
enh81807     3   29469200   29470200      6       2  150064       1.6934     0.045186
enh81808     3   29471700   29472700      5       2  150064        1.766     0.038695
enh81810     3   29482200   29483200      8       4  150064       1.9267     0.027011
enh81811     3   29494700   29495700      4       2  150064       2.8451    0.0022197
enh81815     3   29555300   29556300      5       2  150064       1.8787     0.030142
enh81816     3   29567000   29568000      4       2  150064       1.6458     0.049906
enh81830     3   29724300   29725300      4       2  150064       1.8435     0.032628
enh81831     3   29736400   29737400      3       1  150064       1.6544     0.049023
enh81832     3   29752200   29753200      5       2  150064       1.7412     0.040825
enh81833     3   29799100   29800100      1       1  150064       2.6222     0.004368
enh81834     3   29801900   29802900      8       1  150064       2.8865    0.0019478
enh81835     3   30043800   30044800      3       2  150064       3.5648   0.00018206
enh81840     3   30323400   30324400      4       2  150064       2.1982     0.013967
enh81843     3   30334000   30335000      3       2  150064       3.6042   0.00015654
enh81846     3   30356500   30357500      3       2  150064       2.1243     0.016821
enh81848     3   30385500   30386500      1       1  150064       2.0476       0.0203
enh81850     3   30389000   30390000      3       1  150064       1.6587     0.048593
enh81851     3   30391100   30392100      5       2  150064       2.0295     0.021205
enh81854     3   30412100   30413100      3       2  150064       3.1646   0.00077635
enh81862     3   30514300   30515300      3       2  150064        2.275     0.011452
enh81863     3   30517600   30518600      1       1  150064       2.0844      0.01856
enh81896     3   30706000   30707000      2       1  150064       2.5237    0.0058069
enh81910     3   30807900   30808900      4       2  150064       1.7993     0.035984
enh81942     3   31411500   31412500      2       1  150064       1.7529     0.039807
enh81947     3   31588900   31589900      2       1  150064       2.6997    0.0034698
enh81960     3   31637400   31638400      3       2  150064       2.2756     0.011434
enh81962     3   31676800   31677800      2       1  150064       1.6942     0.045115
enh81974     3   31987400   31988400      5       2  150064       2.3864     0.008508
enh81981     3   32011900   32012900      6       2  150064       3.2501   0.00057673
enh81983     3   32020500   32021500      2       1  150064       2.1924     0.014176
enh81984     3   32044200   32045200      2       1  150064       3.4012   0.00033541
enh81986     3   32081200   32082200      1       1  150064       3.0998    0.0009683
enh82000     3   32167500   32168500      2       1  150064       2.3148     0.010312
enh82005     3   32198600   32199600      3       1  150064       1.9166     0.027647
enh82012     3   32343800   32344800      6       3  150064       1.6664     0.047817
enh82050     3   32744700   32745700      5       3  150064       1.6734     0.047124
enh82062     3   33125200   33126200      1       1  150064       2.0718      0.01914
enh82073     3   33208900   33209900      2       1  150064       1.7679     0.038536
enh82075     3   33413900   33414900      1       1  150064       3.0412     0.001178
enh82076     3   33466200   33467200      2       1  150064       2.1255     0.016774
enh82077     3   33467800   33468800      2       1  150064       3.1168   0.00091427
enh82078     3   33468700   33469700      6       3  150064       2.6987     0.003481
enh82079     3   33470700   33471700      3       1  150064       2.4003    0.0081915
enh82080     3   33473400   33474400      4       2  150064       3.2911   0.00049894
enh82081     3   33474700   33475700      8       4  150064       3.0303    0.0012214
enh82082     3   33477400   33478400      3       2  150064       2.9535    0.0015711
enh82083     3   33483100   33484100      6       3  150064       2.7076    0.0033882
enh82087     3   33696400   33697400      3       2  150064       2.3329    0.0098273
enh82092     3   33844000   33845000      4       1  150064       1.8373     0.033082
enh82104     3   35693000   35694000      1       1  150064       2.1741      0.01485
enh82127     3   36587500   36588500      3       1  150064       2.6085    0.0045464
enh82128     3   36603100   36604100      1       1  150064       2.2206      0.01319
enh82129     3   36604000   36605000      2       1  150064       1.9006     0.028678
enh82132     3   36933700   36934700      2       1  150064        2.625     0.004332
enh82133     3   36947800   36948800      1       1  150064       2.9594     0.001541
enh82137     3   36984600   36985600      2       1  150064       2.7253    0.0032117
enh82138     3   37011100   37012100      2       1  150064       2.7975    0.0025753
enh82140     3   37036000   37037000      2       1  150064       1.8574      0.03163
enh82142     3   37038300   37039300      1       1  150064       2.9081     0.001818
enh82143     3   37071900   37072900      3       1  150064       3.0297    0.0012238
enh82145     3   37082900   37083900      4       2  150064        1.751      0.03997
enh82146     3   37091000   37092000      2       1  150064       2.7781    0.0027341
enh82147     3   37095500   37096500      3       2  150064       2.6262    0.0043168
enh82156     3   37204400   37205400      3       1  150064       3.0441    0.0011669
enh82157     3   37211200   37212200      2       1  150064       2.6712    0.0037795
enh82158     3   37212500   37213500      1       1  150064       2.9258     0.001718
enh82159     3   37213600   37214600      1       1  150064       3.0054     0.001326
enh82160     3   37214500   37215500      2       1  150064       2.0011     0.022689
enh82161     3   37220100   37221100      4       2  150064       3.0927   0.00099164
enh82162     3   37221600   37222600      3       1  150064       2.6843    0.0036343
enh82163     3   37222900   37223900      1       1  150064       2.2626      0.01183
enh82164     3   37225100   37226100      7       3  150064       2.6122    0.0044976
enh82165     3   37239300   37240300      2       1  150064       2.1644     0.015216
enh82167     3   37254400   37255400      2       1  150064       2.1823     0.014545
enh82168     3   37259400   37260400      3       1  150064       2.6153    0.0044579
enh82170     3   37298600   37299600      6       3  150064       2.0675     0.019341
enh82172     3   37307800   37308800      2       1  150064       1.9375     0.026341
enh82173     3   37312100   37313100      1       1  150064       2.0669      0.01937
enh82174     3   37312800   37313800      2       1  150064       2.0703      0.01921
enh82179     3   37365500   37366500      1       1  150064       1.9351      0.02649
enh82187     3   37540100   37541100      3       1  150064       1.9193     0.027476
enh82191     3   37578400   37579400      5       2  150064       2.5563    0.0052895
enh82193     3   37588400   37589400      8       1  150064       2.3002     0.010719
enh82207     3   37687000   37688000      3       2  150064       2.4512    0.0071182
enh82208     3   37694100   37695100      4       1  150064       1.8654     0.031064
enh82209     3   37702800   37703800      4       2  150064       2.2579     0.011975
enh82211     3   37710000   37711000      2       1  150064       1.6831     0.046177
enh82214     3   37730800   37731800      4       2  150064       2.7581    0.0029067
enh82220     3   37828600   37829600      2       1  150064       2.2195     0.013226
enh82237     3   37940000   37941000      4       1  150064        1.721     0.042623
enh82240     3   37944200   37945200      2       1  150064       3.1648   0.00077607
enh82242     3   37950600   37951600      2       1  150064       3.6389   0.00013692
enh82243     3   37962200   37963200      5       2  150064       3.6222   0.00014605
enh82244     3   37964900   37965900      1       1  150064       1.9498       0.0256
enh82246     3   37977100   37978100      3       2  150064        3.341    0.0004174
enh82251     3   37997800   37998800      2       1  150064       2.0516     0.020107
enh82285     3   38494000   38495000      3       1  150064       3.1473   0.00082402
enh82286     3   38498200   38499200      5       1  150064       3.0889    0.0010045
enh82287     3   38499600   38500600      2       1  150064       2.9328    0.0016794
enh82289     3   38503400   38504400      2       1  150064       2.4975    0.0062539
enh82290     3   38504300   38505300      4       2  150064       2.8533    0.0021635
enh82292     3   38513100   38514100      3       1  150064       3.4181   0.00031534
enh82294     3   38515400   38516400      4       2  150064       2.9243    0.0017264
enh82295     3   38528300   38529300      1       1  150064        3.492    0.0002397
enh82301     3   38589500   38590500      1       1  150064       3.2215    0.0006375
enh82302     3   38621100   38622100      2       1  150064       1.8995     0.028748
enh82305     3   39092200   39093200      1       1  150064       2.7488     0.002991
enh82311     3   39149900   39150900      6       3  150064       2.1038     0.017697
enh82339     3   39331300   39332300      1       1  150064       1.8839      0.02979
enh82356     3   40002900   40003900      3       2  150064       2.9596    0.0015402
enh82379     3   40732200   40733200      2       1  150064        1.661     0.048356
enh82380     3   40736100   40737100      2       1  150064       1.6782      0.04665
enh82381     3   40754600   40755600      4       2  150064       1.8068     0.035397
enh82382     3   40782900   40783900      2       1  150064       1.9293     0.026846
enh82468     3   42189200   42190200      1       1  150064       2.5325     0.005663
enh82469     3   42189700   42190700      3       1  150064       2.5561    0.0052933
enh82474     3   42201700   42202700      2       1  150064       1.8176     0.034561
enh82475     3   42202600   42203600      1       1  150064       1.7506      0.04001
enh82481     3   42214600   42215600      1       1  150064         2.26      0.01191
enh82482     3   42217700   42218700      3       2  150064       2.5686    0.0051049
enh82483     3   42220600   42221600      3       2  150064       2.2817     0.011253
enh82484     3   42222200   42223200      5       2  150064       2.3051      0.01058
enh82485     3   42223600   42224600      6       2  150064       2.5029    0.0061595
enh82486     3   42224800   42225800      4       2  150064       2.2091     0.013584
enh82487     3   42226000   42227000      7       2  150064       2.2189     0.013248
enh82488     3   42230800   42231800     10       3  150064        2.079     0.018808
enh82489     3   42233800   42234800      6       2  150064       2.4383    0.0073782
enh82490     3   42237000   42238000      3       1  150064       2.5243    0.0057956
enh82496     3   42417300   42418300      4       1  150064       2.5323    0.0056658
enh82506     3   42554200   42555200      5       2  150064       1.6595     0.048507
enh82554     3   43131800   43132800      5       2  150064       2.1664     0.015139
enh82579     3   43358000   43359000      2       1  150064       1.7782     0.037685
enh82585     3   43386600   43387600      2       1  150064       1.8421      0.03273
enh82588     3   43404800   43405800      4       2  150064       1.9069     0.028268
enh82593     3   43432700   43433700      3       2  150064       2.4738    0.0066849
enh82594     3   43435300   43436300      3       2  150064       2.4605    0.0069373
enh82595     3   43440000   43441000      1       1  150064       1.7372      0.04118
enh82598     3   43455000   43456000      2       1  150064       1.8782     0.030177
enh82600     3   43464400   43465400      2       1  150064       1.8625     0.031267
enh82609     3   43689000   43690000      4       2  150064       2.4888     0.006408
enh82614     3   43737200   43738200      4       2  150064       2.3239     0.010065
enh82618     3   43785200   43786200      3       1  150064        1.859     0.031514
enh82620     3   43795100   43796100      4       2  150064       3.3299   0.00043445
enh82621     3   43800200   43801200      2       1  150064       2.1932     0.014145
enh82627     3   44226200   44227200      6       3  150064        2.833    0.0023055
enh82633     3   44396700   44397700      3       1  150064       2.9899    0.0013954
enh82634     3   44398200   44399200      4       2  150064       2.2695     0.011618
enh82635     3   44400500   44401500      2       1  150064       2.9193    0.0017543
enh82638     3   44513100   44514100      2       1  150064       3.0276    0.0012327
enh82643     3   44597500   44598500      1       1  150064       3.0287     0.001228
enh82651     3   44727100   44728100      5       3  150064       1.6802     0.046456
enh82681     3   45154500   45155500      4       2  150064       2.0524     0.020064
enh82683     3   45165000   45166000      1       1  150064       1.7014      0.04443
enh82684     3   45179200   45180200      7       4  150064       2.0373      0.02081
enh82685     3   45180600   45181600      6       3  150064       1.7972     0.036152
enh82690     3   45219800   45220800     10       4  150064        2.173      0.01489
enh82818     3   46605000   46606000      6       3  150064       1.8075     0.035339
enh82820     3   46616000   46617000      2       1  150064        1.924     0.027176
enh82835     3   46752600   46753600      4       2  150064       1.6667     0.047785
enh82917     3   47436800   47437800      1       1  150064       1.6514      0.04933
enh82951     3   47865400   47866400      1       1  150064       2.3659     0.008992
enh82956     3   47931300   47932300      2       1  150064       1.8561     0.031721
enh82958     3   47934400   47935400      4       2  150064       2.1185     0.017065
enh82976     3   48064100   48065100      1       1  150064       1.8167      0.03463
enh82988     3   48099600   48100600      1       1  150064        1.666      0.04786
enh83001     3   48160400   48161400      1       1  150064       1.8275      0.03381
enh83004     3   48192700   48193700      4       1  150064       1.8757     0.030347
enh83006     3   48235800   48236800      1       1  150064       2.3208      0.01015
enh83008     3   48258600   48259600      2       1  150064       2.2918     0.010958
enh83009     3   48273900   48274900      2       1  150064       2.8184    0.0024135
enh83011     3   48281400   48282400      2       1  150064       1.7938     0.036423
enh83018     3   48343700   48344700      5       1  150064       1.9833     0.023668
enh83048     3   48670700   48671700      2       1  150064       2.3217     0.010125
enh83049     3   48674100   48675100      1       1  150064       2.2591      0.01194
enh83052     3   48720300   48721300      2       1  150064       1.9742      0.02418
enh83053     3   48724200   48725200      2       1  150064       2.5576    0.0052695
enh83054     3   48730900   48731900      2       1  150064       1.7726      0.03815
enh83056     3   48737800   48738800      3       1  150064       2.1449      0.01598
enh83059     3   48748900   48749900      4       1  150064       2.3221     0.010114
enh83060     3   48750000   48751000      1       1  150064       2.0126      0.02208
enh83061     3   48752000   48753000      1       1  150064       2.2268      0.01298
enh83062     3   48754800   48755800      1       1  150064       2.1125      0.01732
enh83070     3   48872700   48873700      1       1  150064       1.7854       0.0371
enh83073     3   48890900   48891900      1       1  150064       1.8124      0.03496
enh83075     3   48918500   48919500      1       1  150064       1.8089      0.03523
enh83080     3   48963900   48964900      1       1  150064       1.7185      0.04285
enh83082     3   48968200   48969200      1       1  150064       1.7662      0.03868
enh83085     3   48973100   48974100      1       1  150064       1.8074      0.03535
enh83090     3   48985700   48986700      1       1  150064       1.9022      0.02857
enh83094     3   48992000   48993000      2       1  150064       1.8739     0.030472
enh83096     3   49004500   49005500      1       1  150064       1.8945      0.02908
enh83105     3   49087400   49088400      3       2  150064       2.1956     0.014061
enh83111     3   49155800   49156800      2       1  150064       2.1108     0.017397
enh83125     3   49262000   49263000      1       1  150064       2.2337      0.01275
enh83126     3   49275700   49276700      5       2  150064       1.7737     0.038055
enh83128     3   49285900   49286900      3       2  150064       1.9876     0.023429
enh83135     3   49331000   49332000      1       1  150064       1.7692      0.03843
enh83138     3   49333700   49334700      2       1  150064       2.0713     0.019166
enh83152     3   49423200   49424200      2       1  150064       1.9127     0.027893
enh83153     3   49425700   49426700      2       1  150064       2.6292    0.0042788
enh83156     3   49437100   49438100      4       2  150064       2.0955     0.018063
enh83160     3   49443200   49444200      2       1  150064        2.571    0.0050703
enh83166     3   49458300   49459300      3       1  150064       2.1251      0.01679
enh83168     3   49465200   49466200      2       1  150064       2.3632    0.0090586
enh83169     3   49467200   49468200      1       1  150064        2.313      0.01036
enh83173     3   49497500   49498500      1       1  150064       2.1711      0.01496
enh83181     3   49524100   49525100      4       2  150064       1.6946      0.04508
enh83183     3   49534600   49535600      2       1  150064       2.3145     0.010319
enh83192     3   49556100   49557100      2       1  150064       1.8477     0.032325
enh83198     3   49590200   49591200      3       2  150064        2.041     0.020626
enh83209     3   49733400   49734400      4       2  150064       1.9363     0.026417
enh83210     3   49735800   49736800      2       1  150064       2.2933     0.010915
enh83211     3   49738400   49739400      3       2  150064       2.3215     0.010131
enh83212     3   49740600   49741600      1       1  150064       1.8435      0.03263
enh83213     3   49751400   49752400      5       2  150064       1.8611     0.031364
enh83220     3   49812400   49813400      5       2  150064        2.294     0.010895
enh83222     3   49818600   49819600      1       1  150064       1.7784      0.03767
enh83223     3   49819600   49820600      4       2  150064       2.0121     0.022104
enh83224     3   49821600   49822600      3       2  150064        2.037     0.020826
enh83226     3   49836500   49837500      1       1  150064       1.7144      0.04323
enh83228     3   49849000   49850000      1       1  150064       2.3804     0.008648
enh83232     3   49894200   49895200      2       1  150064       2.0486     0.020249
enh83233     3   49902500   49903500      2       1  150064       2.8276     0.002345
enh83234     3   49918600   49919600      1       1  150064       1.9222      0.02729
enh83235     3   49937800   49938800      1       1  150064       2.8215      0.00239
enh83239     3   49965000   49966000      3       2  150064       1.7315      0.04168
enh83240     3   49968000   49969000      1       1  150064       3.0538      0.00113
enh83243     3   49997200   49998200      2       1  150064       2.9361    0.0016618
enh83244     3   50003600   50004600      2       1  150064        3.501   0.00023178
enh83246     3   50128400   50129400      3       1  150064       2.8875    0.0019418
enh83248     3   50159000   50160000      3       2  150064       2.9354    0.0016657
enh83250     3   50174800   50175800      4       2  150064       1.7291     0.041896
enh83254     3   50209300   50210300      2       1  150064        2.092     0.018219
enh83257     3   50248200   50249200      3       2  150064       2.0777     0.018868
enh83263     3   50267500   50268500      1       1  150064       2.4402     0.007339
enh83269     3   50287900   50288900      2       1  150064       2.1402     0.016169
enh83273     3   50301300   50302300      3       2  150064       3.0689    0.0010743
enh83283     3   50351800   50352800      1       1  150064       1.8585      0.03155
enh83331     3   51424900   51425900      2       1  150064       2.0497     0.020197
enh83336     3   51535500   51536500      1       1  150064       2.2004      0.01389
enh83339     3   51593300   51594300      2       1  150064       3.1575   0.00079559
enh83342     3   51655200   51656200      1       1  150064       1.7551      0.03962
enh83345     3   51707100   51708100      1       1  150064        2.137       0.0163
enh83350     3   51721700   51722700      1       1  150064       2.6726     0.003763
enh83370     3   52063000   52064000      3       1  150064       1.6723     0.047232
enh83375     3   52083200   52084200      1       1  150064       1.8409      0.03282
enh83379     3   52099400   52100400      2       1  150064       1.9623     0.024863
enh83383     3   52123100   52124100      1       1  150064        1.723      0.04244
enh83384     3   52143200   52144200      3       1  150064       2.0728     0.019096
enh83386     3   52153400   52154400      1       1  150064       2.1241      0.01683
enh83390     3   52174000   52175000      1       1  150064       1.7253      0.04224
enh83397     3   52229900   52230900      2       1  150064       3.5017   0.00023113
enh83398     3   52233200   52234200      1       1  150064       3.9421    4.039e-05
enh83399     3   52236500   52237500      1       1  150064        3.771    8.131e-05
enh83400     3   52252700   52253700      2       1  150064       3.3917   0.00034733
enh83401     3   52264800   52265800      4       2  150064       2.1337     0.016432
enh83407     3   52287200   52288200      2       1  150064       5.4157   3.0521e-08
enh83409     3   52305200   52306200      3       2  150064       4.4495   4.3037e-06
enh83415     3   52333300   52334300      4       2  150064       3.9249   4.3386e-05
enh83416     3   52347400   52348400      2       1  150064       2.8812     0.001981
enh83428     3   52486500   52487500      2       1  150064       1.6686     0.047596
enh83429     3   52491100   52492100      3       2  150064       3.2098   0.00066409
enh83441     3   52532000   52533000      2       1  150064       2.9165    0.0017697
enh83443     3   52559500   52560500      2       1  150064       4.4057   5.2729e-06
enh83444     3   52564200   52565200      1       1  150064       4.5547    2.623e-06
enh83445     3   52569000   52570000      3       1  150064       2.5991    0.0046734
enh83446     3   52573700   52574700      3       1  150064       3.1335   0.00086361
enh83448     3   52640400   52641400      1       1  150064        4.617    1.947e-06
enh83452     3   52720900   52721900      1       1  150064       4.9238    4.245e-07
enh83454     3   52741300   52742300      1       1  150064       3.4679    0.0002623
enh83455     3   52803000   52804000      1       1  150064       5.0609    2.086e-07
enh83457     3   52827500   52828500      2       1  150064       4.5645   2.5031e-06
enh83458     3   52853500   52854500      3       1  150064       5.2096   9.4637e-08
enh83459     3   52861400   52862400      3       1  150064        4.983   3.1296e-07
enh83460     3   52864400   52865400      7       2  150064       4.8911   5.0146e-07
enh83461     3   52868600   52869600      2       1  150064       4.9937    2.962e-07
enh83463     3   52876800   52877800      1       1  150064       1.9797      0.02387
enh83464     3   52880500   52881500      3       1  150064       5.1362   1.4021e-07
enh83467     3   52890800   52891800      5       2  150064        5.566   1.3032e-08
enh83469     3   52925300   52926300      1       1  150064       4.9932    2.969e-07
enh83470     3   52928300   52929300      4       2  150064       5.2742   6.6653e-08
enh83471     3   52931800   52932800      2       1  150064        4.483   3.6795e-06
enh83472     3   52968400   52969400      2       1  150064       5.4771   2.1615e-08
enh83473     3   53005500   53006500      4       2  150064       3.0688    0.0010745
enh83474     3   53012100   53013100      1       1  150064       3.0485      0.00115
enh83481     3   53069600   53070600      3       2  150064       2.1356     0.016357
enh83482     3   53074200   53075200      3       1  150064        3.124   0.00089216
enh83483     3   53076600   53077600      3       1  150064       4.2995   8.5598e-06
enh83484     3   53077200   53078200      4       2  150064       4.1283   1.8276e-05
enh83485     3   53105700   53106700      2       1  150064       2.1692     0.015032
enh83487     3   53117700   53118700      2       1  150064       2.4634     0.006881
enh83488     3   53137400   53138400      1       1  150064       2.8338       0.0023
enh83490     3   53146800   53147800      2       1  150064       2.3952    0.0083059
enh83494     3   53174500   53175500      1       1  150064       5.8968    1.853e-09
enh83496     3   53183900   53184900      2       1  150064       1.7249     0.042276
enh83503     3   53227700   53228700      3       2  150064       2.0098     0.022228
enh83504     3   53229600   53230600      4       2  150064       3.2444    0.0005884
enh83505     3   53230300   53231300      4       2  150064       3.0072    0.0013184
enh83506     3   53257000   53258000      6       2  150064       1.9301     0.026796
enh83507     3   53269200   53270200     10       2  150064       2.3096     0.010455
enh83508     3   53270600   53271600      8       2  150064       1.8191     0.034449
enh83509     3   53272000   53273000      5       2  150064       3.0313    0.0012175
enh83510     3   53273800   53274800      3       2  150064       3.4162   0.00031748
enh83511     3   53277800   53278800      7       3  150064       3.0421    0.0011748
enh83512     3   53284700   53285700      3       2  150064       3.1891    0.0007136
enh83513     3   53290000   53291000      4       2  150064       2.6459    0.0040737
enh83514     3   53293700   53294700      4       1  150064       3.4535   0.00027669
enh83516     3   53298500   53299500      1       1  150064       3.9283    4.277e-05
enh83517     3   53303700   53304700      1       1  150064       1.9089      0.02814
enh83518     3   53320400   53321400      1       1  150064       2.3112      0.01041
enh83519     3   53333300   53334300      1       1  150064       4.0704    2.347e-05
enh83525     3   53355200   53356200      1       1  150064       1.6692      0.04754
enh83526     3   53357400   53358400      3       1  150064       1.8416     0.032765
enh83529     3   53362500   53363500      2       1  150064       3.4599   0.00027018
enh83530     3   53376100   53377100      1       1  150064       4.0947    2.114e-05
enh83533     3   53558900   53559900      1       1  150064       1.6755      0.04692
enh83544     3   53914000   53915000      1       1  150064       2.2603       0.0119
enh83547     3   54157800   54158800      2       1  150064       2.1123     0.017331
enh83553     3   54561200   54562200      4       2  150064       2.1703     0.014993
enh83554     3   54562100   54563100      3       1  150064       1.8453     0.032499
enh83555     3   54570000   54571000      1       1  150064        2.003      0.02259
enh83589     3   56644500   56645500      6       2  150064       2.1153     0.017203
enh83609     3   56883600   56884600      3       1  150064       1.9285     0.026897
enh83733     3   58150000   58151000      2       1  150064       1.8904      0.02935
enh83734     3   58152700   58153700      2       1  150064       2.1618     0.015317
enh83737     3   58163900   58164900      8       2  150064       1.7897     0.036755
enh83750     3   58273200   58274200      2       1  150064        2.578    0.0049682
enh83751     3   58282100   58283100     11       2  150064       2.0488     0.020239
enh83752     3   58283800   58284800      7       2  150064       1.8102     0.035131
enh83753     3   58294900   58295900      3       2  150064       2.0731     0.019083
enh83754     3   58306700   58307700      3       1  150064       1.6712      0.04734
enh83760     3   58337400   58338400      2       1  150064       1.8801     0.030046
enh83764     3   58369500   58370500      4       1  150064       2.1043     0.017677
enh83765     3   58372900   58373900      4       1  150064       2.3439    0.0095415
enh83766     3   58376900   58377900      5       2  150064       1.9567      0.02519
enh83767     3   58399900   58400900      2       1  150064       1.8105     0.035106
enh83768     3   58405300   58406300      5       1  150064       2.2201     0.013206
enh83769     3   58407500   58408500      5       2  150064       1.8755      0.03036
enh83770     3   58410100   58411100      4       2  150064       2.0635     0.019531
enh83771     3   58417700   58418700      2       1  150064       2.2582     0.011967
enh83775     3   58456700   58457700      3       2  150064       2.0161     0.021894
enh83776     3   58460400   58461400      1       1  150064       1.7159      0.04309
enh83777     3   58469500   58470500      1       1  150064       2.4373     0.007399
enh83805     3   59437100   59438100     10       2  150064        1.937     0.026371
enh83819     3   60279800   60280800      6       2  150064       3.4452   0.00028528
enh83825     3   61225400   61226400      4       2  150064       2.1778     0.014709
enh83826     3   61237600   61238600      4       2  150064       1.7454     0.040454
enh83873     3   61826900   61827900      3       1  150064       1.7369     0.041207
enh83874     3   61833700   61834700      3       1  150064       2.2755     0.011438
enh83876     3   61848800   61849800      2       1  150064       1.9559     0.025237
enh83878     3   61857300   61858300      1       1  150064       1.9515       0.0255
enh83887     3   61902800   61903800      1       1  150064       1.8039      0.03562
enh83902     3   62075700   62076700      3       1  150064       1.6605     0.048409
enh83903     3   62081300   62082300      5       2  150064       2.7861    0.0026677
enh83904     3   62085600   62086600      3       2  150064       2.7729    0.0027782
enh83905     3   62088800   62089800      1       1  150064       2.4471       0.0072
enh83906     3   62103800   62104800      3       2  150064       1.6518     0.049289
enh83926     3   63850600   63851600      5       2  150064       2.7717    0.0027884
enh83927     3   63855800   63856800      1       1  150064       2.5298     0.005706
enh83929     3   63881000   63882000      2       1  150064       3.4688   0.00026138
enh83932     3   63916600   63917600      3       2  150064       2.7044    0.0034218
enh83933     3   63919000   63920000      2       1  150064       2.2564     0.012024
enh83935     3   63925600   63926600      3       2  150064       2.5713    0.0050657
enh83936     3   63927400   63928400      1       1  150064       2.9303     0.001693
enh83941     3   63950100   63951100      4       2  150064       2.9428    0.0016261
enh83945     3   63958200   63959200      2       1  150064       1.9866     0.023486
enh83946     3   63959600   63960600      3       2  150064       3.6189   0.00014794
enh83947     3   63961900   63962900      2       1  150064       3.4776   0.00025299
enh83951     3   63997100   63998100      4       2  150064       3.2143   0.00065381
enh83952     3   64007000   64008000      3       2  150064       2.3156     0.010291
enh83954     3   64015800   64016800      4       2  150064       1.6919     0.045328
enh83961     3   64136000   64137000      6       3  150064       3.4284    0.0003036
enh83963     3   64147800   64148800      4       2  150064       1.9557     0.025252
enh83964     3   64173500   64174500      3       1  150064        2.646    0.0040728
enh83968     3   64196100   64197100      2       1  150064       1.6875     0.045755
enh83970     3   64200400   64201400      2       1  150064       2.0011     0.022691
enh83971     3   64201400   64202400      5       3  150064       2.6926    0.0035452
enh83973     3   64204800   64205800      5       3  150064        1.843     0.032667
enh83974     3   64206100   64207100      4       2  150064       2.4391    0.0073619
enh83975     3   64207500   64208500      4       2  150064       1.9966     0.022934
enh83976     3   64212000   64213000      4       2  150064       2.0376     0.020796
enh83977     3   64214400   64215400      3       2  150064       2.4717    0.0067244
enh83979     3   64228900   64229900      2       1  150064       1.8275     0.033815
enh83982     3   64242700   64243700      4       2  150064       3.6287   0.00014245
enh83985     3   64249300   64250300      3       2  150064       2.6781    0.0037023
enh83997     3   64445400   64446400      2       1  150064       1.9914     0.023216
enh83998     3   64453000   64454000      4       2  150064       2.4864    0.0064518
enh84029     3   64751400   64752400      6       3  150064        2.382    0.0086087
enh84034     3   64846000   64847000      2       1  150064       1.8883     0.029496
enh84072     3   65604900   65605900      4       2  150064       2.0677     0.019333
enh84083     3   65816400   65817400      5       2  150064       1.6614     0.048318
enh84087     3   65868900   65869900      8       2  150064       1.9126     0.027897
enh84193     3   66871700   66872700      1       1  150064       2.0026      0.02261
enh84195     3   67047400   67048400      2       1  150064       1.8736     0.030492
enh84197     3   67432800   67433800      8       3  150064       2.4062    0.0080598
enh84202     3   67685500   67686500      4       1  150064       1.8647     0.031114
enh84203     3   67697600   67698600      3       1  150064       2.0442     0.020466
enh84204     3   67700100   67701100      3       2  150064       2.8317     0.002315
enh84205     3   67702800   67703800      4       1  150064       2.1123     0.017329
enh84232     3   69223800   69224800      1       1  150064        1.761      0.03912
enh84239     3   69355400   69356400      3       2  150064       2.7642    0.0028529
enh84245     3   69388100   69389100      5       2  150064       2.6679    0.0038166
enh84246     3   69401000   69402000      8       2  150064       2.1879      0.01434
enh84247     3   69413000   69414000      9       2  150064       2.5659    0.0051455
enh84248     3   69417100   69418100     12       1  150064       2.9945    0.0013744
enh84249     3   69418700   69419700      6       2  150064       3.0966   0.00097877
enh84251     3   69458000   69459000      3       1  150064       1.9652     0.024696
enh84252     3   69469700   69470700      3       2  150064       2.3952    0.0083052
enh84268     3   69798900   69799900      1       1  150064       3.1491    0.0008189
enh84270     3   69815500   69816500      2       1  150064       3.1223   0.00089735
enh84274     3   69825100   69826100      1       1  150064       3.3402    0.0004186
enh84275     3   69826600   69827600      2       1  150064       3.0717    0.0010641
enh84276     3   69830500   69831500      1       1  150064       2.9796     0.001443
enh84277     3   69834800   69835800      1       1  150064       3.2866     0.000507
enh84279     3   69840900   69841900      2       1  150064       2.9268    0.0017124
enh84280     3   69857400   69858400      3       2  150064       2.1863     0.014395
enh84281     3   69860500   69861500      6       1  150064       3.1552   0.00080191
enh84282     3   69865200   69866200      1       1  150064       3.3451    0.0004113
enh84283     3   69869000   69870000      8       2  150064       3.4345   0.00029682
enh84285     3   69885800   69886800      3       1  150064       3.6478   0.00013226
enh84286     3   69887600   69888600      6       2  150064       3.1568   0.00079769
enh84287     3   69899400   69900400      5       2  150064        2.205     0.013729
enh84293     3   69994400   69995400      4       2  150064       3.6146   0.00015041
enh84311     3   71074300   71075300      1       1  150064       1.7848      0.03715
enh84313     3   71079100   71080100      1       1  150064       1.8222      0.03421
enh84318     3   71099200   71100200      1       1  150064       1.9498       0.0256
enh84319     3   71105500   71106500      2       1  150064       1.7902     0.036712
enh84322     3   71117400   71118400      1       1  150064       1.8504      0.03213
enh84324     3   71121700   71122700      1       1  150064       1.7424      0.04072
enh84325     3   71126100   71127100      3       2  150064       3.0428    0.0011718
enh84326     3   71127700   71128700      4       1  150064       1.8485     0.032265
enh84329     3   71157900   71158900      3       2  150064       1.9673     0.024572
enh84330     3   71161600   71162600      3       2  150064       3.5233   0.00021307
enh84331     3   71166700   71167700      1       1  150064       3.1354    0.0008581
enh84333     3   71177000   71178000      1       1  150064       2.9911      0.00139
enh84335     3   71186000   71187000      4       1  150064       1.6911     0.045409
enh84337     3   71191700   71192700      3       1  150064       1.6807      0.04641
enh84341     3   71253200   71254200      4       2  150064       2.7802     0.002716
enh84344     3   71274300   71275300      3       2  150064       3.6639   0.00012418
enh84345     3   71276000   71277000      1       1  150064       2.5692     0.005097
enh84346     3   71287800   71288800      2       1  150064        1.951     0.025527
enh84347     3   71295400   71296400      1       1  150064       2.4266     0.007621
enh84350     3   71355000   71356000      2       1  150064       2.3747    0.0087808
enh84359     3   71472100   71473100      3       2  150064        2.349    0.0094126
enh84360     3   71477200   71478200      2       1  150064       1.6827     0.046221
enh84363     3   71481100   71482100      4       2  150064       2.2854     0.011144
enh84364     3   71482700   71483700      8       3  150064       2.1356     0.016357
enh84370     3   71499800   71500800      1       1  150064       2.3986     0.008229
enh84371     3   71504800   71505800      2       1  150064       2.8391    0.0022621
enh84372     3   71517500   71518500      3       1  150064       3.5408   0.00019947
enh84373     3   71546000   71547000      5       1  150064       2.4894    0.0063985
enh84374     3   71552600   71553600      1       1  150064       4.9105    4.543e-07
enh84375     3   71553600   71554600      1       1  150064       4.8402    6.485e-07
enh84377     3   71564800   71565800      1       1  150064        4.929    4.133e-07
enh84378     3   71570800   71571800      4       1  150064       4.4782   3.7636e-06
enh84379     3   71585700   71586700      3       2  150064       3.5472   0.00019469
enh84381     3   71592200   71593200      1       1  150064       3.4803    0.0002504
enh84387     3   71678700   71679700      5       2  150064       4.1355   1.7712e-05
enh84401     3   71778800   71779800      3       1  150064       2.6396    0.0041502
enh84435     3   72347400   72348400      5       2  150064       2.2409     0.012516
enh84440     3   72378300   72379300      2       1  150064       2.3925    0.0083672
enh84460     3   72530900   72531900      4       1  150064       1.9651     0.024701
enh84463     3   72540900   72541900      5       2  150064       1.7452     0.040473
enh84464     3   72616400   72617400      3       2  150064       2.1763     0.014765
enh84478     3   73006400   73007400      3       1  150064       2.0631      0.01955
enh84480     3   73044600   73045600      1       1  150064       2.0037      0.02255
enh84483     3   73052300   73053300     11       3  150064       1.7367     0.041216
enh84484     3   73057500   73058500      6       1  150064        2.187     0.014371
enh84486     3   73065900   73066900      2       1  150064       1.8878     0.029529
enh84487     3   73072000   73073000      5       2  150064       2.1799     0.014632
enh84491     3   73080400   73081400      1       1  150064       1.9126       0.0279
enh84493     3   73089500   73090500      6       2  150064       2.0186     0.021767
enh84494     3   73090300   73091300      3       1  150064       2.0939     0.018135
enh84496     3   73093200   73094200      6       2  150064       1.6736     0.047109
enh84497     3   73095000   73096000      4       1  150064       1.9582     0.025103
enh84498     3   73098000   73099000      5       1  150064       1.8818     0.029931
enh84499     3   73104900   73105900      1       1  150064       1.6871      0.04579
enh84500     3   73119500   73120500      3       1  150064       2.3755     0.008762
enh84518     3   73493600   73494600      2       1  150064       2.2903     0.011002
enh84555     3   73675400   73676400      1       1  150064       2.1507      0.01575
enh84597     3   81497800   81498800      3       1  150064       1.7853     0.037105
enh84601     3   81541000   81542000      1       1  150064       2.0674      0.01935
enh84608     3   81781700   81782700      1       1  150064       2.2135      0.01343
enh84609     3   81784500   81785500      2       1  150064       2.0243      0.02147
enh84617     3   81805500   81806500      1       1  150064       2.0665      0.01939
enh84618     3   81811600   81812600      5       2  150064       1.6726     0.047206
enh84630     3   84953500   84954500      9       2  150064       3.3262   0.00044021
enh84631     3   84954400   84955400      3       1  150064       2.3946    0.0083193
enh84676     3   94853800   94854800     11       3  150064       2.3158     0.010283
enh84677     3   95641700   95642700      3       2  150064       1.9964     0.022946
enh84680     3   97484100   97485100      1       1  150064       2.5832     0.004895
enh84688     3   97604900   97605900      2       1  150064       1.9437     0.025968
enh84689     3   97620400   97621400      2       1  150064       1.6937      0.04516
enh84691     3   97651000   97652000      3       1  150064       1.9305     0.026771
enh84705     3   98411400   98412400      2       1  150064       1.9648     0.024718
enh84729     3   99261500   99262500      2       1  150064         2.53    0.0057028
enh84736     3   99377500   99378500      4       1  150064       1.9359     0.026441
enh84737     3   99392800   99393800      1       1  150064       2.1444        0.016
enh84738     3   99396400   99397400      2       1  150064       2.1311     0.016538
enh84806     3   99842600   99843600      1       1  150064       1.6504      0.04943
enh84925     3  105088600  105089600      2       1  150064       2.3358    0.0097504
enh84931     3  105520500  105521500      4       2  150064        1.708     0.043815
enh84932     3  105525100  105526100      5       2  150064       2.8747    0.0020219
enh84933     3  105527900  105528900      3       2  150064       2.0647     0.019475
enh84934     3  105541800  105542800      1       1  150064       1.7223      0.04251
enh84937     3  105554300  105555300      1       1  150064        2.238      0.01261
enh84939     3  105562400  105563400      2       1  150064       1.7758     0.037887
enh84946     3  105603600  105604600      4       2  150064       2.1878     0.014342
enh84957     3  105902400  105903400      1       1  150064       2.2935      0.01091
enh84963     3  106171400  106172400      4       2  150064       1.7742     0.038012
enh84982     3  106982000  106983000      3       1  150064       2.2331     0.012772
enh84986     3  107323000  107324000      1       1  150064       2.4233      0.00769
enh84987     3  107379100  107380100      3       2  150064       2.6402    0.0041429
enh84990     3  107403000  107404000      1       1  150064       2.6608     0.003898
enh85006     3  107806800  107807800      4       2  150064       2.1767     0.014752
enh85007     3  107810500  107811500      2       1  150064       1.8906     0.029342
enh85009     3  107843200  107844200      3       2  150064       3.0751    0.0010521
enh85010     3  107845800  107846800      2       1  150064       3.5055   0.00022785
enh85013     3  107939200  107940200      4       1  150064       3.1598   0.00078945
enh85014     3  107942300  107943300      3       2  150064       1.9197     0.027449
enh85029     3  110533100  110534100      8       4  150064         1.65     0.049474
enh85033     3  111040300  111041300      7       2  150064       2.0106     0.022185
enh85044     3  111457000  111458000      3       1  150064       1.6848     0.046011
enh85092     3  111846100  111847100      2       1  150064       1.9087     0.028152
enh85150     3  112912500  112913500      2       1  150064       1.7796     0.037567
enh85160     3  112971200  112972200      1       1  150064       1.8656      0.03105
enh85162     3  112976700  112977700      8       3  150064       1.8752     0.030385
enh85199     3  113467600  113468600      2       1  150064       2.1893     0.014287
enh85213     3  114094600  114095600      2       1  150064       1.6744     0.047028
enh85220     3  114129800  114130800      1       1  150064       1.7579      0.03938
enh85231     3  114171400  114172400      4       2  150064       4.3726   6.1375e-06
enh85232     3  114174000  114175000      3       1  150064       2.7301    0.0031653
enh85233     3  114175400  114176400      3       2  150064       3.4937    0.0002382
enh85236     3  114203200  114204200      4       2  150064       1.8188     0.034472
enh85241     3  114270800  114271800      2       1  150064       2.5016     0.006182
enh85250     3  114317400  114318400      4       2  150064       1.8751     0.030392
enh85255     3  114328000  114329000      2       1  150064       2.5814    0.0049203
enh85257     3  114335700  114336700      2       1  150064       2.9184    0.0017589
enh85258     3  114338200  114339200      4       2  150064        2.617    0.0044356
enh85259     3  114340500  114341500      5       2  150064       3.1661   0.00077254
enh85260     3  114345500  114346500      1       1  150064       1.7002      0.04455
enh85263     3  114378400  114379400      5       3  150064       2.8274    0.0023466
enh85314     3  115299400  115300400      2       1  150064       1.8338     0.033345
enh85315     3  115342300  115343300      1       1  150064       2.2994      0.01074
enh85319     3  115418800  115419800      1       1  150064       1.7851      0.03712
enh85334     3  116582700  116583700      4       1  150064       1.7704      0.03833
enh85340     3  118651600  118652600      2       1  150064       2.1444     0.015999
enh85371     3  119186600  119187600      4       2  150064       1.6637     0.048088
enh85374     3  119235300  119236300      6       2  150064        1.679     0.046579
enh85430     3  120069300  120070300      1       1  150064       1.7053      0.04407
enh85447     3  120216200  120217200      4       2  150064       1.6497     0.049504
enh85451     3  120285800  120286800      5       3  150064       2.2948     0.010871
enh85452     3  120286400  120287400      5       3  150064       2.6967    0.0035017
enh85485     3  121716000  121717000      3       2  150064        2.659    0.0039186
enh85486     3  121717200  121718200      2       1  150064       2.1789     0.014668
enh85519     3  122493100  122494100      5       2  150064       1.8647     0.031109
enh85527     3  122609000  122610000      3       2  150064       2.8453    0.0022183
enh85528     3  122612400  122613400      6       2  150064       3.0443     0.001166
enh85543     3  122789100  122790100      4       1  150064       2.8865     0.001948
enh85546     3  122799300  122800300      3       2  150064       1.9501      0.02558
enh85547     3  122802400  122803400      4       2  150064        2.096      0.01804
enh85552     3  122816900  122817900      2       1  150064       2.0628     0.019564
enh85581     3  123301900  123302900      1       1  150064       2.1419       0.0161
enh85582     3  123324200  123325200      3       2  150064       1.7576     0.039407
enh85583     3  123339600  123340600      2       1  150064       1.8527     0.031962
enh85602     3  123430800  123431800      6       2  150064       1.6668     0.047776
enh85640     3  123953500  123954500      2       1  150064       2.1526     0.015675
enh85641     3  123967700  123968700      5       3  150064       3.7697   8.1732e-05
enh85642     3  123975200  123976200      5       2  150064       2.9609    0.0015335
enh85644     3  123978900  123979900      4       1  150064       3.3847    0.0003563
enh85645     3  123981700  123982700      3       2  150064       4.4017   5.3713e-06
enh85646     3  123985200  123986200      5       3  150064       3.9063   4.6852e-05
enh85648     3  124000200  124001200      2       1  150064       3.7227   9.8564e-05
enh85649     3  124002300  124003300      1       1  150064        3.743    9.093e-05
enh85650     3  124015800  124016800      4       1  150064       1.8971     0.028905
enh85699     3  124597700  124598700      3       1  150064        2.243     0.012449
enh85702     3  124602200  124603200      5       1  150064       2.1151     0.017211
enh85703     3  124603300  124604300      4       1  150064       1.9767     0.024036
enh85711     3  124701300  124702300      3       1  150064       1.7302     0.041798
enh85712     3  124704300  124705300      4       1  150064       1.6788       0.0466
enh85733     3  124838300  124839300      5       2  150064       2.5925    0.0047644
enh85734     3  124838800  124839800      5       2  150064       2.5925    0.0047644
enh85736     3  124844600  124845600      8       3  150064       3.3295   0.00043499
enh85748     3  125070500  125071500      2       1  150064       1.8656     0.031048
enh85751     3  125078200  125079200      1       1  150064       2.6884      0.00359
enh85757     3  125237000  125238000      6       3  150064       1.7114     0.043499
enh85761     3  125308100  125309100      2       1  150064       2.4263     0.007626
enh85762     3  125309100  125310100      2       1  150064       2.4667     0.006818
enh85764     3  125315000  125316000      5       3  150064       1.9109     0.028007
enh85766     3  125325100  125326100      6       2  150064       1.9737     0.024205
enh85767     3  125327000  125328000      3       1  150064       1.6761     0.046858
enh85774     3  125369700  125370700      4       1  150064       1.8113     0.035048
enh85778     3  125736000  125737000      2       1  150064       1.7093     0.043694
enh85779     3  125758900  125759900      4       1  150064       1.9131     0.027866
enh85839     3  126530200  126531200      1       1  150064       1.7109      0.04355
enh85844     3  126589400  126590400      1       1  150064       2.1184      0.01707
enh85849     3  126632800  126633800      5       2  150064       2.4395     0.007353
enh85851     3  126645000  126646000      2       1  150064       2.1119     0.017349
enh85854     3  126667400  126668400      7       3  150064       1.7493     0.040119
enh85875     3  127305200  127306200      1       1  150064       1.6953      0.04501
enh85883     3  127389900  127390900      1       1  150064        1.789      0.03681
enh85885     3  127397100  127398100      3       2  150064       1.9677     0.024549
enh85937     3  127798700  127799700      2       1  150064       2.8751    0.0020196
enh85940     3  127826400  127827400      2       1  150064       2.4519    0.0071044
enh85948     3  127897800  127898800      3       2  150064       3.9156   4.5091e-05
enh85949     3  127899400  127900400      2       1  150064       3.2432   0.00059092
enh85950     3  127911600  127912600      1       1  150064       3.4273    0.0003048
enh85951     3  127913500  127914500      3       1  150064        3.536    0.0002031
enh85953     3  127929000  127930000      3       2  150064       3.1391   0.00084735
enh85954     3  127934900  127935900      4       2  150064       4.2966    8.671e-06
enh85966     3  128041800  128042800      2       1  150064       1.6651     0.047944
enh85968     3  128059100  128060100      2       1  150064       3.0413    0.0011779
enh85973     3  128094600  128095600      3       1  150064       1.9036     0.028483
enh85975     3  128109300  128110300      3       2  150064       2.8061    0.0025075
enh85976     3  128111600  128112600      2       1  150064       2.4779     0.006607
enh85977     3  128113900  128114900      1       1  150064       2.3185      0.01021
enh85978     3  128117100  128118100      3       2  150064        4.026   2.8361e-05
enh86009     3  128505900  128506900      1       1  150064       3.3491    0.0004053
enh86013     3  128516300  128517300      2       1  150064       2.1064     0.017584
enh86024     3  128538900  128539900      1       1  150064        3.316    0.0004565
enh86027     3  128565200  128566200      3       2  150064        1.823      0.03415
enh86035     3  128725100  128726100      2       1  150064        2.497    0.0062617
enh86045     3  128805500  128806500      1       1  150064       2.0976      0.01797
enh86050     3  128841600  128842600      2       1  150064       1.7523      0.03986
enh86051     3  128877800  128878800      2       1  150064       1.6767     0.046798
enh86053     3  128890100  128891100      1       1  150064       2.0992       0.0179
enh86055     3  128906000  128907000      1       1  150064       2.2691      0.01163
enh86056     3  128910600  128911600      1       1  150064       2.1898      0.01427
enh86061     3  128930200  128931200      1       1  150064        2.084      0.01858
enh86063     3  128942800  128943800      1       1  150064       2.3885     0.008458
enh86065     3  128950000  128951000      1       1  150064       2.8747     0.002022
enh86069     3  128958500  128959500      3       1  150064       2.8831    0.0019688
enh86072     3  128996200  128997200      3       2  150064        3.131   0.00087118
enh86073     3  128998800  128999800      2       1  150064         3.13   0.00087403
enh86074     3  129001000  129002000      3       1  150064       3.2125   0.00065798
enh86075     3  129002300  129003300      2       1  150064       3.4004   0.00033641
enh86076     3  129023200  129024200      1       1  150064       3.6939    0.0001104
enh86079     3  129032100  129033100      3       1  150064       3.1762   0.00074618
enh86083     3  129068000  129069000      2       1  150064       2.3862     0.008511
enh86084     3  129071800  129072800      2       1  150064        1.691     0.045422
enh86086     3  129085700  129086700      1       1  150064       2.8594     0.002122
enh86103     3  129209100  129210100      3       1  150064       1.7024     0.044341
enh86107     3  129222400  129223400      1       1  150064       2.3689     0.008921
enh86118     3  129319200  129320200      2       1  150064       1.9546     0.025315
enh86120     3  129330800  129331800      3       2  150064       1.7852     0.037112
enh86121     3  129338600  129339600      6       1  150064       1.7112     0.043519
enh86133     3  129403200  129404200      3       2  150064       1.9086     0.028155
enh86141     3  129512000  129513000      1       1  150064         1.87      0.03074
enh86143     3  129540700  129541700      2       1  150064       1.8391     0.032953
enh86169     3  130462600  130463600      1       1  150064       1.9919      0.02319
enh86190     3  130746000  130747000      3       2  150064       1.8342     0.033309
enh86232     3  132929900  132930900      2       1  150064        2.422    0.0077176
enh86234     3  133014600  133015600      5       3  150064        2.688    0.0035939
enh86250     3  133259500  133260500      2       1  150064       1.7055     0.044052
enh86268     3  133602100  133603100      8       3  150064       3.1666   0.00077128
enh86347     3  134428100  134429100      2       1  150064       1.7915     0.036604
enh86378     3  135648300  135649300      1       1  150064       3.9984    3.189e-05
enh86379     3  135663400  135664400      2       1  150064       3.6769   0.00011802
enh86380     3  135682900  135683900      2       1  150064       3.2415   0.00059451
enh86382     3  135693000  135694000      2       1  150064       3.6891   0.00011254
enh86384     3  135707700  135708700      3       1  150064       3.5913   0.00016452
enh86385     3  135710100  135711100      3       1  150064       3.2944   0.00049319
enh86386     3  135713300  135714300      5       1  150064        3.638   0.00013736
enh86388     3  135739300  135740300      4       1  150064       3.6889   0.00011262
enh86389     3  135740800  135741800      4       2  150064       2.7745    0.0027643
enh86391     3  135755000  135756000      2       1  150064        2.853    0.0021653
enh86392     3  135761200  135762200      3       1  150064       3.5211   0.00021492
enh86394     3  135766600  135767600      4       2  150064       3.4294   0.00030242
enh86395     3  135768100  135769100      3       1  150064       1.9823     0.023721
enh86396     3  135768900  135769900      6       2  150064       3.5752   0.00017499
enh86399     3  135793700  135794700      2       1  150064       2.4321    0.0075061
enh86411     3  135916500  135917500      2       1  150064       2.8409    0.0022496
enh86414     3  135995200  135996200      2       1  150064       3.6965   0.00010931
enh86415     3  136000400  136001400      2       1  150064       4.8233   7.0616e-07
enh86418     3  136069400  136070400      3       2  150064        3.621   0.00014672
enh86420     3  136335000  136336000      2       1  150064       2.5686    0.0051059
enh86421     3  136351200  136352200      4       2  150064        1.773     0.038114
enh86424     3  136410400  136411400      1       1  150064       2.5084     0.006064
enh86426     3  136444400  136445400      3       2  150064       5.2031   9.7987e-08
enh86428     3  136449700  136450700      2       1  150064       2.5073    0.0060829
enh86430     3  136466600  136467600      2       1  150064       1.6967     0.044879
enh86431     3  136472600  136473600      2       1  150064       3.1548   0.00080316
enh86432     3  136476900  136477900      2       1  150064       2.3305    0.0098887
enh86433     3  136502200  136503200      1       1  150064       3.1101     0.000935
enh86436     3  136521000  136522000      2       1  150064       2.3337    0.0098062
enh86437     3  136536400  136537400      3       1  150064       3.0338    0.0012075
enh86438     3  136554600  136555600      1       1  150064       2.0492      0.02022
enh86439     3  136557600  136558600      1       1  150064       2.2451      0.01238
enh86440     3  136569700  136570700      2       1  150064        2.736      0.00311
enh86441     3  136575400  136576400      2       1  150064        2.911    0.0018013
enh86442     3  136576800  136577800      3       2  150064       4.0592   2.4621e-05
enh86443     3  136578900  136579900      1       1  150064       3.0474     0.001154
enh86444     3  136582200  136583200      3       1  150064       2.8193    0.0024062
enh86445     3  136584600  136585600      1       1  150064       3.0133     0.001292
enh86446     3  136612500  136613500      1       1  150064       3.0285     0.001229
enh86447     3  136617500  136618500      2       1  150064       2.4929    0.0063349
enh86448     3  136625400  136626400      2       1  150064       2.5703    0.0050805
enh86450     3  136637000  136638000      1       1  150064       2.8617     0.002107
enh86451     3  136650100  136651100      1       1  150064       1.7527      0.03983
enh86453     3  136661600  136662600      3       2  150064       2.6271    0.0043052
enh86454     3  136673800  136674800      4       2  150064       3.4608   0.00026925
enh86455     3  136713600  136714600      2       1  150064       1.9002     0.028701
enh86456     3  136750800  136751800      5       1  150064       4.1883   1.4053e-05
enh86475     3  137924000  137925000      1       1  150064       2.1035      0.01771
enh86476     3  137924900  137925900      1       1  150064       2.3348     0.009777
enh86483     3  138051200  138052200      1       1  150064       1.8888      0.02946
enh86484     3  138057000  138058000      4       1  150064       1.8589     0.031519
enh86486     3  138072800  138073800      6       3  150064       1.9171     0.027613
enh86488     3  138078300  138079300      5       2  150064       1.7127     0.043384
enh86489     3  138085800  138086800      2       1  150064       1.6874     0.045759
enh86492     3  138096200  138097200      1       1  150064        2.009      0.02227
enh86498     3  138118100  138119100      1       1  150064       2.0893      0.01834
enh86499     3  138131500  138132500      1       1  150064       1.7416      0.04079
enh86514     3  138399800  138400800      5       2  150064       1.9839     0.023635
enh86518     3  138536600  138537600      1       1  150064       1.8135      0.03488
enh86522     3  138563900  138564900      1       1  150064       1.8789      0.03013
enh86560     3  139659600  139660600      6       3  150064        1.874     0.030466
enh86561     3  139726600  139727600      9       4  150064        2.868    0.0020651
enh86577     3  140287600  140288600      4       2  150064       1.7456      0.04044
enh86579     3  140426900  140427900      3       1  150064       1.8794     0.030094
enh86580     3  140436800  140437800      8       1  150064       2.7429    0.0030451
enh86581     3  140438600  140439600      6       1  150064       2.8913     0.001918
enh86584     3  140582100  140583100      3       2  150064       1.7084      0.04378
enh86597     3  140794500  140795500      3       1  150064       1.9477     0.025724
enh86614     3  140974300  140975300      1       1  150064       1.7661      0.03869
enh86620     3  141022200  141023200      5       3  150064       1.7786     0.037652
enh86636     3  141138500  141139500      6       3  150064       2.3723    0.0088393
enh86638     3  141143800  141144800      3       1  150064       1.8512     0.032073
enh86639     3  141145600  141146600      1       1  150064       1.8689      0.03082
enh86695     3  142706200  142707200      4       2  150064       2.0839     0.018587
enh86697     3  142721800  142722800      1       1  150064       2.6068     0.004569
enh86705     3  143021400  143022400      4       2  150064       2.0141     0.022001
enh86706     3  143032800  143033800      3       1  150064       1.8315     0.033511
enh86731     3  143549700  143550700      1       1  150064       2.0766      0.01892
enh86799     3  148474600  148475600      1       1  150064       2.0657      0.01943
enh86832     3  148939500  148940500      4       2  150064       2.4525    0.0070927
enh86837     3  148991500  148992500      2       1  150064       2.0534     0.020018
enh86838     3  149016100  149017100      2       1  150064       1.8686     0.030841
enh86885     3  149298400  149299400      1       1  150064       1.7712      0.03826
enh87074     3  151999700  152000700      2       1  150064       2.0564     0.019872
enh87085     3  152035000  152036000      3       2  150064       2.3324    0.0098396
enh87094     3  152054700  152055700      5       2  150064       1.7383     0.041083
enh87099     3  152062800  152063800      2       1  150064       1.6743     0.047032
enh87107     3  152082100  152083100      1       1  150064       2.5358      0.00561
enh87113     3  152092600  152093600      1       1  150064       2.2571        0.012
enh87129     3  152125900  152126900      2       1  150064       1.7644     0.038832
enh87135     3  152147200  152148200      1       1  150064       1.6567      0.04879
enh87143     3  152190000  152191000      3       2  150064       1.7883     0.036867
enh87144     3  152214900  152215900      3       1  150064       1.9367      0.02639
enh87149     3  152626800  152627800      3       1  150064       2.3437    0.0095463
enh87150     3  152627700  152628700      1       1  150064        2.117      0.01713
enh87166     3  153317100  153318100      2       1  150064       2.0457     0.020394
enh87176     3  153942000  153943000      2       1  150064       1.6774     0.046735
enh87201     3  155001400  155002400      6       2  150064       2.1209     0.016965
enh87210     3  155455600  155456600      1       1  150064        2.304      0.01061
enh87232     3  156135100  156136100      1       1  150064        1.665      0.04796
enh87238     3  156209800  156210800      3       2  150064       1.7954     0.036295
enh87252     3  156394700  156395700      2       1  150064       1.8562      0.03171
enh87278     3  156794300  156795300      2       1  150064       2.2162     0.013339
enh87282     3  156817100  156818100      4       1  150064       2.1941     0.014114
enh87285     3  156833300  156834300      2       1  150064       2.4107     0.007961
enh87309     3  157573800  157574800      6       2  150064       2.4055    0.0080762
enh87334     3  158494000  158495000      2       1  150064       1.7285     0.041954
enh87344     3  159386300  159387300      3       1  150064        1.794     0.036403
enh87364     3  159553900  159554900      1       1  150064       1.7965      0.03621
enh87365     3  159555400  159556400      1       1  150064       1.6551      0.04895
enh87368     3  159562000  159563000      2       1  150064       1.8186     0.034489
enh87369     3  159563400  159564400      2       1  150064       1.9377     0.026329
enh87382     3  159593600  159594600      2       1  150064       2.0719     0.019139
enh87390     3  159611600  159612600      1       1  150064       2.6663     0.003835
enh87418     3  160395500  160396500      3       1  150064       1.8198     0.034393
enh87427     3  160497900  160498900      4       2  150064       2.2819     0.011249
enh87428     3  160499000  160500000      4       2  150064       2.3481    0.0094359
enh87430     3  160514400  160515400      3       1  150064       1.6771     0.046761
enh87433     3  160526000  160527000      7       3  150064       2.0356     0.020897
enh87435     3  160559800  160560800      1       1  150064       2.6254     0.004327
enh87436     3  160587800  160588800      4       2  150064       2.3267    0.0099919
enh87438     3  160594000  160595000      1       1  150064         2.06       0.0197
enh87440     3  160603600  160604600      4       2  150064       2.2924     0.010942
enh87441     3  160647000  160648000      4       2  150064       2.8185    0.0024121
enh87449     3  160823000  160824000      3       2  150064       2.1065     0.017582
enh87451     3  160941000  160942000      2       1  150064       2.5511    0.0053689
enh87453     3  161133200  161134200      1       1  150064       2.3963      0.00828
enh87454     3  161632100  161633100      1       1  150064       2.2101      0.01355
enh87455     3  161632800  161633800      4       2  150064       3.3391   0.00042029
enh87456     3  161657600  161658600      3       2  150064       3.8084   6.9938e-05
enh87457     3  161912900  161913900      6       2  150064       3.2744   0.00052946
enh87458     3  161934700  161935700      4       2  150064       2.8281    0.0023412
enh87469     3  167021600  167022600      2       1  150064        2.464    0.0068691
enh87473     3  167467800  167468800      2       1  150064       3.3527   0.00040014
enh87475     3  167531700  167532700      1       1  150064       1.9569      0.02518
enh87476     3  167579100  167580100      2       1  150064       2.9752    0.0014641
enh87478     3  167588300  167589300      1       1  150064       3.3841    0.0003571
enh87479     3  167593000  167594000      2       1  150064       2.5243    0.0057972
enh87481     3  167659000  167660000      3       1  150064       2.1983     0.013965
enh87496     3  167805900  167806900      3       1  150064       2.2753     0.011444
enh87498     3  167808300  167809300      2       1  150064       2.1791     0.014661
enh87499     3  167809600  167810600      4       1  150064       1.9754     0.024112
enh87500     3  167814200  167815200      2       1  150064       1.9648     0.024721
enh87501     3  167833700  167834700      7       1  150064       2.1306     0.016563
enh87502     3  167838900  167839900      1       1  150064       1.8286      0.03373
enh87506     3  168594200  168595200      4       2  150064       2.0767     0.018913
enh87514     3  169016700  169017700      6       3  150064       2.0504     0.020161
enh87526     3  169350900  169351900      1       1  150064       1.7068      0.04393
enh87528     3  169416500  169417500      1       1  150064       2.1165      0.01715
enh87529     3  169417600  169418600      3       2  150064       2.2713     0.011565
enh87532     3  169492400  169493400      1       1  150064       2.6313     0.004253
enh87535     3  169688500  169689500      2       1  150064       2.0416     0.020596
enh87536     3  169762100  169763100      1       1  150064       2.2286      0.01292
enh87559     3  170331800  170332800      4       2  150064       2.1998     0.013912
enh87569     3  170585200  170586200      3       1  150064        2.065      0.01946
enh87571     3  170715700  170716700      2       1  150064       3.1957    0.0006974
enh87594     3  170987100  170988100      2       1  150064       1.7063     0.043972
enh87596     3  171001800  171002800      6       2  150064       1.6521      0.04926
enh87604     3  171046500  171047500      1       1  150064       2.0855      0.01851
enh87605     3  171049900  171050900      4       2  150064        2.845    0.0022207
enh87627     3  171135300  171136300      2       1  150064        1.944     0.025946
enh87628     3  171138700  171139700      4       2  150064       1.7429     0.040674
enh87634     3  171173800  171174800      2       1  150064        1.803     0.035695
enh87654     3  171519500  171520500      5       2  150064       2.0718     0.019141
enh87655     3  171521900  171522900      8       3  150064        2.046      0.02038
enh87774     3  172297900  172298900      4       2  150064       1.7558     0.039562
enh87777     3  172312300  172313300      7       2  150064       2.7684    0.0028162
enh87778     3  172313800  172314800      6       2  150064       2.8667    0.0020741
enh87800     3  174160100  174161100      1       1  150064       1.8057      0.03548
enh87802     3  175150200  175151200      1       1  150064       3.3597    0.0003901
enh87804     3  176558200  176559200      3       2  150064       2.0048     0.022493
enh87810     3  176758200  176759200      1       1  150064       2.6702      0.00379
enh87814     3  176787200  176788200      2       1  150064       2.3702    0.0088881
enh87815     3  176787800  176788800      6       3  150064        2.259      0.01194
enh87816     3  176788900  176789900      2       1  150064        2.796    0.0025866
enh87817     3  176793400  176794400      2       1  150064        2.803    0.0025316
enh87818     3  176794200  176795200      3       1  150064       3.1396   0.00084599
enh87820     3  176803800  176804800      3       2  150064       3.2682   0.00054123
enh87825     3  176828100  176829100      2       1  150064        2.588    0.0048272
enh87834     3  176866400  176867400      2       1  150064       2.4719    0.0067194
enh87835     3  176867300  176868300      5       3  150064       2.0497     0.020198
enh87856     3  177057900  177058900      1       1  150064       2.6273     0.004303
enh87888     3  177314200  177315200      2       1  150064        2.111     0.017387
enh87892     3  177332700  177333700      4       2  150064       2.7936    0.0026061
enh87895     3  177358200  177359200      4       2  150064       2.1131     0.017296
enh87926     3  177888300  177889300      2       1  150064       2.1739     0.014856
enh87928     3  177919400  177920400      4       2  150064        2.908    0.0018186
enh87929     3  177920700  177921700      1       1  150064        2.546     0.005449
enh87930     3  178038100  178039100      7       2  150064       2.0287     0.021243
enh87933     3  178099900  178100900      4       2  150064       1.7596     0.039241
enh87938     3  178243500  178244500      4       2  150064       1.7564     0.039513
enh88005     3  179416800  179417800      2       1  150064       2.8087    0.0024869
enh88026     3  180526400  180527400      2       1  150064       2.4414    0.0073157
enh88027     3  180586500  180587500      1       1  150064       2.9146     0.001781
enh88028     3  180589000  180590000      4       2  150064       4.8867   5.1273e-07
enh88030     3  180629000  180630000      2       1  150064       5.4446   2.5956e-08
enh88031     3  180633300  180634300      1       1  150064       6.2898    1.589e-10
enh88036     3  180649200  180650200      3       1  150064       5.3789   3.7478e-08
enh88037     3  180651300  180652300      4       2  150064       5.8488   2.4754e-09
enh88042     3  181203800  181204800      1       1  150064       2.7795     0.002722
enh88055     3  182528000  182529000      2       1  150064       1.7884      0.03686
enh88069     3  182695600  182696600      1       1  150064       1.8448      0.03253
enh88070     3  182698800  182699800      1       1  150064       1.6873      0.04577
enh88117     3  183304400  183305400      3       2  150064       1.7859     0.037056
enh88127     3  183379600  183380600      5       1  150064       1.7784     0.037667
enh88133     3  183517900  183518900      2       1  150064       2.0917     0.018232
enh88135     3  183536400  183537400      6       3  150064       1.7856     0.037079
enh88137     3  183544000  183545000      3       1  150064        1.871     0.030674
enh88145     3  183600200  183601200      4       2  150064       1.9349       0.0265
enh88154     3  183730000  183731000      2       1  150064       1.6734     0.047125
enh88220     3  184395900  184396900      2       1  150064       1.7178     0.042921
enh88226     3  184444800  184445800      7       3  150064        1.646     0.049881
enh88229     3  184473300  184474300      3       2  150064        2.016       0.0219
enh88231     3  184478600  184479600      1       1  150064       2.2389      0.01258
enh88238     3  184531300  184532300      2       1  150064       2.2819     0.011248
enh88239     3  184532000  184533000      2       1  150064       2.2819     0.011248
enh88240     3  184532500  184533500      1       1  150064       1.7503      0.04003
enh88264     3  185217000  185218000      1       1  150064       1.9695      0.02445
enh88275     3  185419700  185420700      1       1  150064       1.8946      0.02907
enh88276     3  185426600  185427600      1       1  150064       2.6721     0.003769
enh88279     3  185446300  185447300      3       2  150064        2.646    0.0040721
enh88281     3  185456800  185457800      1       1  150064       2.3019      0.01067
enh88283     3  185475800  185476800      1       1  150064        1.769      0.03845
enh88293     3  185645600  185646600      3       2  150064       3.4029   0.00033342
enh88294     3  185660300  185661300      2       1  150064       2.0431      0.02052
enh88300     3  185808500  185809500      1       1  150064       2.8366      0.00228
enh88305     3  185824200  185825200      3       1  150064       1.8072     0.035364
enh88351     3  186646500  186647500      1       1  150064       2.2784      0.01135
enh88387     3  186891300  186892300      4       2  150064       1.9813     0.023778
enh88408     3  187445600  187446600      4       2  150064       1.8582     0.031571
enh88409     3  187449600  187450600      6       3  150064       1.7722     0.038184
enh88444     3  187794200  187795200      5       3  150064       1.7977      0.03611
enh88450     3  187879400  187880400      8       4  150064       1.8582     0.031567
enh88451     3  187882900  187883900      6       1  150064       1.8048     0.035555
enh88452     3  187884700  187885700      6       2  150064       1.8134     0.034884
enh88453     3  187887100  187888100      8       3  150064       4.4921   3.5266e-06
enh88454     3  187888800  187889800      4       2  150064        3.141   0.00084172
enh88457     3  187898100  187899100      4       2  150064       1.8424     0.032712
enh88461     3  187907700  187908700      6       3  150064       1.8865     0.029614
enh88463     3  187913800  187914800      3       2  150064       1.8591     0.031507
enh88483     3  187972200  187973200      3       1  150064       1.7234     0.042405
enh88517     3  188071500  188072500      2       1  150064       1.9355     0.026463
enh88519     3  188079700  188080700     10       3  150064       2.0514     0.020113
enh88523     3  188102700  188103700      1       1  150064       1.6734      0.04712
enh88525     3  188108500  188109500      3       2  150064       2.0403     0.020659
enh88528     3  188117900  188118900      4       1  150064       1.9962     0.022959
enh88529     3  188134800  188135800      2       1  150064       1.9766     0.024041
enh88533     3  188150800  188151800      2       1  150064       1.7346     0.041407
enh88536     3  188187800  188188800      3       2  150064       1.6698      0.04748
enh88537     3  188194500  188195500      2       1  150064       2.9073    0.0018226
enh88542     3  188225000  188226000      2       1  150064       1.7455     0.040453
enh88563     3  188352900  188353900      4       2  150064       2.9446     0.001617
enh88592     3  188550500  188551500      2       1  150064       1.6838     0.046108
enh88606     3  188662000  188663000      1       1  150064       1.7079      0.04383
enh88619     3  188903500  188904500      3       2  150064       2.4384    0.0073752
enh88620     3  188905700  188906700      1       1  150064       2.0073      0.02236
enh88623     3  188987800  188988800      2       1  150064       1.9996      0.02277
enh88662     3  189720900  189721900      3       2  150064       2.4131    0.0079089
enh88663     3  189726200  189727200      3       1  150064        1.654     0.049062
enh88664     3  189729900  189730900      4       2  150064       1.8682     0.030864
enh88687     3  191008300  191009300      5       1  150064       1.9882     0.023397
enh88729     3  193506100  193507100      8       3  150064       1.9452     0.025873
enh88732     3  193549100  193550100      2       1  150064       1.6609     0.048366
enh88738     3  193587100  193588100      8       4  150064        2.756    0.0029258
enh88760     3  193789400  193790400      2       1  150064       2.0231     0.021531
enh88764     3  193807000  193808000      4       2  150064       2.4049    0.0080891
enh88771     3  193865900  193866900      8       2  150064       2.6038    0.0046097
enh88816     3  194341700  194342700      5       2  150064       1.9654     0.024685
enh88828     3  194461600  194462600      3       2  150064       1.8006     0.035882
enh88891     3  194928500  194929500      1       1  150064       1.7171      0.04298
enh88905     3  195139500  195140500      4       2  150064       1.9618     0.024892
enh88914     3  195272100  195273100      3       1  150064       1.6826      0.04623
enh88983     3  195929100  195930100      6       3  150064       2.4566     0.007013
enh88984     3  195946500  195947500      3       2  150064       2.0706     0.019196
enh88989     3  196005100  196006100      7       3  150064       2.3365    0.0097315
enh88990     3  196009000  196010000      2       1  150064       2.9455    0.0016124
enh88991     3  196010300  196011300      1       1  150064       1.8952      0.02903
enh88993     3  196141000  196142000      1       1  150064       3.0899     0.001001
enh88995     3  196146100  196147100      2       1  150064       1.9822      0.02373
enh88997     3  196148700  196149700      4       2  150064       3.1084   0.00094048
enh88999     3  196156800  196157800      3       2  150064       1.8914     0.029284
enh89000     3  196160000  196161000      2       1  150064       3.1878   0.00071689
enh89001     3  196181400  196182400      2       1  150064       2.7101    0.0033636
enh89002     3  196216800  196217800      1       1  150064       1.8749       0.0304
enh89004     3  196225100  196226100      1       1  150064       1.7678      0.03855
enh89034     3  196465800  196466800      4       2  150064       1.7618     0.039056
enh89036     3  196480900  196481900      3       1  150064       1.6564     0.048821
enh89037     3  196484600  196485600     10       3  150064       2.4161    0.0078431
enh89042     3  196519800  196520800      4       2  150064       2.5114    0.0060134
enh89044     3  196570400  196571400      1       1  150064       3.1641    0.0007777
enh89050     3  196670800  196671800      1       1  150064       2.0387      0.02074
enh89063     3  196904700  196905700      1       1  150064       2.0092      0.02226
enh89064     3  196908000  196909000      2       1  150064       1.8588     0.031526
enh89066     3  196930400  196931400      2       1  150064       1.6528     0.049188
enh89068     3  196949300  196950300      4       2  150064       2.9987    0.0013557
enh89069     3  196954800  196955800      4       2  150064       2.3942    0.0083275
enh89070     3  196961600  196962600      1       1  150064       2.0492      0.02022
enh89073     3  196997300  196998300      3       2  150064       2.1472     0.015888
enh89074     3  197005200  197006200      3       1  150064       2.4192     0.007778
enh89075     3  197016400  197017400      5       2  150064       2.3296    0.0099139
enh89078     3  197019700  197020700      8       1  150064       2.5279    0.0057381
enh89091     3  197101400  197102400      2       1  150064       2.5632    0.0051861
enh89099     3  197157700  197158700      3       2  150064       1.8644     0.031135
enh89101     3  197183800  197184800      3       2  150064       1.9565     0.025205
enh89103     3  197195500  197196500      4       2  150064       2.3219     0.010119
enh89105     3  197222200  197223200      6       3  150064       2.4094    0.0079901
enh89108     3  197248100  197249100      5       2  150064       1.6626     0.048195
enh89147     4     657800     658800      2       1  150064       1.9956     0.022989
enh89148     4     666400     667400      3       2  150064        2.863    0.0020979
enh89149     4     670700     671700      2       1  150064       2.8569    0.0021387
enh89150     4     676800     677800      4       2  150064       1.8507     0.032104
enh89152     4     683400     684400      5       2  150064       2.4845    0.0064868
enh89153     4     701000     702000     11       3  150064       2.5933    0.0047528
enh89154     4     701400     702400      5       2  150064       1.9469     0.025775
enh89155     4     702400     703400      3       1  150064       2.8527    0.0021678
enh89156     4     703700     704700      5       2  150064       2.3198     0.010176
enh89157     4     711200     712200      1       1  150064       2.0247      0.02145
enh89158     4     714800     715800      2       1  150064       2.0964     0.018022
enh89159     4     717300     718300      1       1  150064       1.9425      0.02604
enh89160     4     719300     720300      2       1  150064       2.2999     0.010727
enh89161     4     720400     721400      3       1  150064         1.98     0.023853
enh89162     4     744500     745500      4       2  150064       2.8428     0.002236
enh89163     4     766100     767100      5       3  150064       2.5709    0.0050716
enh89187     4    1160300    1161300      4       2  150064       1.7705     0.038321
enh89197     4    1191700    1192700      4       2  150064        2.176     0.014777
enh89201     4    1202400    1203400      3       1  150064       2.1162     0.017166
enh89207     4    1235600    1236600      9       4  150064       2.2024     0.013818
enh89218     4    1338500    1339500      4       1  150064       2.2306     0.012855
enh89219     4    1342300    1343300      4       2  150064       1.9268     0.027005
enh89220     4    1345300    1346300      6       3  150064       2.1873      0.01436
enh89221     4    1546100    1547100      6       2  150064       1.7186     0.042839
enh89243     4    1811000    1812000      1       1  150064       2.5366     0.005596
enh89245     4    1844600    1845600      1       1  150064       2.2104      0.01354
enh89249     4    1863500    1864500      2       1  150064       2.5194    0.0058785
enh89260     4    1994100    1995100      3       1  150064       1.9887     0.023369
enh89275     4    2269900    2270900      4       1  150064        2.676    0.0037258
enh89276     4    2273300    2274300      1       1  150064       2.0927      0.01819
enh89373     4    2959400    2960400      2       1  150064       1.7861     0.037043
enh89417     4    3343500    3344500      3       2  150064       1.9386     0.026278
enh89455     4    4481600    4482600      1       1  150064       2.1617      0.01532
enh89456     4    4482700    4483700      4       2  150064       3.1832   0.00072821
enh89457     4    4541200    4542200      4       2  150064       2.4288    0.0075743
enh89463     4    4970700    4971700      5       3  150064       1.8036     0.035646
enh89474     4    5748800    5749800     10       3  150064        2.088     0.018397
enh89493     4    6690700    6691700      1       1  150064       1.8193      0.03443
enh89545     4    6915800    6916800      2       1  150064       1.8666     0.030981
enh89558     4    6953400    6954400      1       1  150064       1.9286      0.02689
enh89559     4    6955800    6956800      7       3  150064       1.7116     0.043485
enh89560     4    6956600    6957600      5       2  150064       1.7272     0.042065
enh89590     4    7136400    7137400      8       3  150064       2.1365     0.016321
enh89597     4    7238400    7239400      5       2  150064       1.9122     0.027928
enh89614     4    7334600    7335600      9       3  150064       2.2939     0.010897
enh89630     4    7706800    7707800      7       3  150064       1.9106      0.02803
enh89631     4    7745200    7746200      3       2  150064       3.3344   0.00042748
enh89715     4    8157100    8158100      3       1  150064        2.819    0.0024089
enh89747     4    8392200    8393200      6       3  150064       2.3964    0.0082777
enh89749     4    8403700    8404700     10       4  150064       2.2446     0.012397
enh89753     4    8430400    8431400      3       1  150064         1.77     0.038365
enh89756     4    8439100    8440100      3       2  150064       1.6647     0.047987
enh89757     4    8440500    8441500      5       3  150064       2.1675     0.015099
enh89760     4    8504800    8505800     11       4  150064       1.6737     0.047099
enh89761     4    8508200    8509200     12       4  150064       1.6808     0.046398
enh89762     4    8516900    8517900      6       3  150064       2.2469     0.012323
enh89763     4    8518800    8519800      1       1  150064        2.247      0.01232
enh89771     4    9918100    9919100      6       3  150064       1.8361     0.033173
enh89780     4   10033700   10034700      2       1  150064       1.7062     0.043989
enh89795     4   10131300   10132300      7       4  150064       1.8924      0.02922
enh89808     4   13175500   13176500      2       1  150064        2.076     0.018947
enh89815     4   13627100   13628100      2       1  150064       1.7364     0.041251
enh89843     4   15033000   15034000      5       2  150064       1.7776     0.037735
enh89872     4   15563400   15564400      4       2  150064       1.6538     0.049087
enh89887     4   15708100   15709100      1       1  150064       2.9519     0.001579
enh89923     4   16219000   16220000      4       2  150064       2.5969    0.0047028
enh89933     4   16599600   16600600      2       1  150064       2.2956     0.010849
enh89935     4   16609600   16610600      5       2  150064       2.3415    0.0096042
enh89938     4   16673400   16674400      3       2  150064       2.3967    0.0082718
enh89964     4   17325300   17326300      8       3  150064       2.1933     0.014144
enh89973     4   17577500   17578500      5       1  150064       2.1161      0.01717
enh89974     4   17582100   17583100      1       1  150064       2.1821      0.01455
enh89975     4   17619100   17620100      3       1  150064       2.3297    0.0099114
enh89977     4   17624900   17625900      3       1  150064       2.1187     0.017056
enh89978     4   17626200   17627200      1       1  150064       2.3112      0.01041
enh89979     4   17638000   17639000      6       3  150064       2.6213    0.0043803
enh89980     4   17651700   17652700      6       1  150064       2.5782    0.0049653
enh89981     4   17682400   17683400      4       1  150064       2.7601    0.0028893
enh89988     4   17815400   17816400      2       1  150064       1.8942     0.029097
enh89989     4   18011000   18012000      2       1  150064       1.9749     0.024139
enh89990     4   18013200   18014200      1       1  150064       2.2473      0.01231
enh89991     4   18020900   18021900      3       1  150064       2.2472     0.012315
enh89993     4   19695700   19696700      3       2  150064       3.0825    0.0010264
enh89994     4   19750200   19751200      3       2  150064       2.0233     0.021521
enh90001     4   20702800   20703800      5       2  150064       1.9287     0.026885
enh90028     4   23292400   23293400      5       1  150064        2.209     0.013588
enh90030     4   23366500   23367500      3       1  150064       2.0883     0.018386
enh90031     4   23370700   23371700      1       1  150064        2.446     0.007223
enh90033     4   23389400   23390400      2       1  150064       1.9376     0.026337
enh90034     4   23392300   23393300      1       1  150064       4.5222     3.06e-06
enh90063     4   24227600   24228600      2       1  150064       2.0265     0.021356
enh90067     4   24249300   24250300      1       1  150064       2.2223      0.01313
enh90070     4   24262900   24263900      8       3  150064       1.9053     0.028371
enh90071     4   24264000   24265000      5       3  150064       1.8938     0.029124
enh90072     4   24267400   24268400      4       2  150064       2.1943     0.014105
enh90080     4   24538400   24539400      2       1  150064       1.7576     0.039408
enh90104     4   24912700   24913700      1       1  150064       2.6059     0.004581
enh90134     4   25828600   25829600      1       1  150064        1.652      0.04927
enh90138     4   25858500   25859500      2       1  150064       2.0273     0.021315
enh90140     4   25865100   25866100      3       1  150064       2.9199    0.0017506
enh90148     4   25929500   25930500      2       1  150064       2.0844     0.018561
enh90150     4   25939700   25940700      3       1  150064       2.6928    0.0035429
enh90151     4   25940200   25941200      3       1  150064       2.6928    0.0035429
enh90193     4   26357300   26358300      2       1  150064       2.2508       0.0122
enh90197     4   26378600   26379600      1       1  150064       2.2668       0.0117
enh90210     4   26586400   26587400      1       1  150064       3.4971    0.0002352
enh90211     4   26728400   26729400      2       1  150064        3.011    0.0013021
enh90213     4   26749900   26750900      1       1  150064       3.1988    0.0006899
enh90221     4   26804700   26805700      2       1  150064        3.133   0.00086519
enh90222     4   26806400   26807400      3       2  150064       3.7646   8.3408e-05
enh90225     4   26823200   26824200      2       1  150064       2.1047     0.017658
enh90231     4   26866300   26867300      4       2  150064       1.7861     0.037042
enh90235     4   26875000   26876000      2       1  150064       1.8768     0.030271
enh90240     4   26905600   26906600      2       1  150064       1.7489     0.040153
enh90241     4   26906400   26907400      2       1  150064       2.1604     0.015371
enh90249     4   27050200   27051200      1       1  150064       1.7987      0.03603
enh90250     4   27250600   27251600      1       1  150064       1.7213       0.0426
enh90252     4   27431000   27432000      4       2  150064       1.7835     0.037254
enh90254     4   30754400   30755400      4       1  150064       2.2053     0.013715
enh90256     4   30803800   30804800      2       1  150064       2.3696    0.0089047
enh90261     4   34975300   34976300      3       2  150064       2.1033     0.017718
enh90262     4   36226500   36227500      2       1  150064       1.8163      0.03466
enh90299     4   37826500   37827500      2       1  150064       1.7997     0.035952
enh90317     4   37948000   37949000      4       2  150064       1.9599     0.025004
enh90329     4   38006100   38007100      6       2  150064       2.1909     0.014229
enh90335     4   38025700   38026700      7       3  150064       1.9814     0.023774
enh90337     4   38052000   38053000      6       2  150064       1.7916     0.036598
enh90397     4   38607400   38608400      5       3  150064       1.7556     0.039581
enh90398     4   38612400   38613400      6       2  150064       2.0823     0.018658
enh90399     4   38614900   38615900      2       1  150064       1.7722     0.038177
enh90403     4   38663100   38664100      4       2  150064       1.8361      0.03317
enh90409     4   38685900   38686900      2       1  150064       2.0673     0.019354
enh90412     4   38692900   38693900      3       1  150064       2.1523     0.015686
enh90455     4   39615500   39616500      1       1  150064       2.3881     0.008467
enh90459     4   39641500   39642500      1       1  150064       2.5731      0.00504
enh90460     4   39656800   39657800      2       1  150064       1.9328     0.026632
enh90473     4   39935600   39936600      7       4  150064       1.7555     0.039591
enh90496     4   40588900   40589900      1       1  150064       2.6921      0.00355
enh90497     4   40623300   40624300      4       2  150064       1.8001     0.035925
enh90645     4   42607700   42608700      9       2  150064       1.8903     0.029359
enh90664     4   47488400   47489400      5       3  150064        2.309     0.010473
enh90669     4   47580100   47581100      3       1  150064       1.8067     0.035406
enh90685     4   48131400   48132400      6       2  150064        1.833     0.033398
enh90688     4   48332900   48333900      2       1  150064         2.37    0.0088951
enh90690     4   48339800   48340800      2       1  150064       1.9425      0.02604
enh90697     4   48382400   48383400      1       1  150064       3.0226     0.001253
enh90699     4   48605400   48606400      2       1  150064       2.1294     0.016612
enh90701     4   48644400   48645400      2       1  150064       1.8341     0.033319
enh90702     4   48653400   48654400      2       1  150064       2.9275    0.0017087
enh90706     4   48670000   48671000      1       1  150064       2.3414     0.009606
enh90717     4   48776800   48777800      3       1  150064       2.3619    0.0090908
enh90718     4   48778500   48779500      2       1  150064       1.9604     0.024973
enh90778     4   53798800   53799800      2       1  150064        1.952     0.025467
enh90818     4   54488200   54489200      2       1  150064       2.0373     0.020808
enh90821     4   54520700   54521700      2       1  150064       1.8357       0.0332
enh90844     4   55063300   55064300      5       2  150064       2.9432    0.0016241
enh90845     4   55083200   55084200      1       1  150064       2.3698       0.0089
enh90852     4   55268800   55269800      5       2  150064       2.4344    0.0074587
enh90884     4   56275600   56276600      2       1  150064       1.7429     0.040677
enh90889     4   56732000   56733000      2       1  150064       1.8645     0.031126
enh90904     4   57331100   57332100      3       2  150064       1.6578     0.048676
enh90952     4   57960700   57961700      4       2  150064       1.7935     0.036446
enh90956     4   57972200   57973200      1       1  150064        1.734      0.04146
enh90963     4   58136100   58137100      6       2  150064       1.8825     0.029885
enh90982     4   68564600   68565600      3       1  150064       2.7744    0.0027653
enh90983     4   68567600   68568600      4       2  150064       3.3077   0.00047037
enh90997     4   70849600   70850600      2       1  150064       1.9084     0.028172
enh91048     4   73432500   73433500      2       1  150064       2.8718    0.0020405
enh91087     4   75022400   75023400      1       1  150064       2.1452      0.01597
enh91090     4   75071600   75072600      1       1  150064       1.7774      0.03775
enh91096     4   75718200   75719200      8       3  150064        1.866     0.031024
enh91114     4   76435700   76436700      6       2  150064       1.9213     0.027344
enh91144     4   76932900   76933900      3       2  150064       1.9994     0.022781
enh91149     4   77003000   77004000      2       1  150064       1.7632     0.038935
enh91151     4   77007300   77008300      1       1  150064        1.962      0.02488
enh91162     4   77111000   77112000      7       4  150064       2.3376    0.0097032
enh91166     4   77127900   77128900      4       2  150064       2.2661     0.011724
enh91172     4   77194300   77195300      9       2  150064       2.3682    0.0089369
enh91173     4   77199000   77200000      5       2  150064       2.4856    0.0064658
enh91179     4   77232200   77233200      3       2  150064       2.0169     0.021853
enh91180     4   77298300   77299300      2       1  150064       1.7072     0.043889
enh91189     4   77490900   77491900      2       1  150064       2.2143     0.013403
enh91190     4   77500600   77501600      3       2  150064       2.3775    0.0087164
enh91193     4   77532300   77533300      2       1  150064       1.9167     0.027635
enh91258     4   78308700   78309700      4       2  150064        2.501     0.006193
enh91286     4   79056800   79057800      3       1  150064       1.8121     0.034987
enh91287     4   79168700   79169700      6       3  150064       2.1216     0.016935
enh91288     4   79189200   79190200      2       1  150064       1.8605     0.031404
enh91302     4   79563800   79564800      2       1  150064       1.8125     0.034958
enh91314     4   79670700   79671700      1       1  150064       2.3241      0.01006
enh91333     4   80350600   80351600      2       1  150064       1.6909      0.04543
enh91352     4   80990400   80991400      1       1  150064       3.0418     0.001176
enh91356     4   81127000   81128000      2       1  150064       2.7115    0.0033486
enh91360     4   82057500   82058500      1       1  150064       1.9606      0.02496
enh91367     4   82471400   82472400      2       1  150064       2.5831    0.0048963
enh91380     4   83189100   83190100      3       1  150064        2.799    0.0025631
enh91383     4   83281300   83282300      2       1  150064       2.1198     0.017013
enh91384     4   83284800   83285800      2       1  150064       2.0983     0.017941
enh91406     4   83733000   83734000      1       1  150064         1.89      0.02938
enh91407     4   83754700   83755700      4       1  150064       1.7723     0.038172
enh91411     4   83818500   83819500      1       1  150064       1.7584      0.03934
enh91413     4   83910400   83911400      4       1  150064       2.3499    0.0093887
enh91420     4   84070800   84071800      1       1  150064       1.7183      0.04287
enh91438     4   84468600   84469600      5       1  150064       2.3884    0.0084605
enh91440     4   84476000   84477000      6       2  150064       2.4344    0.0074578
enh91441     4   84477200   84478200      2       1  150064       2.4474    0.0071937
enh91442     4   84479200   84480200      6       2  150064       2.7951    0.0025938
enh91443     4   84481500   84482500      2       1  150064       1.8569     0.031662
enh91444     4   84494700   84495700      3       1  150064       1.8346     0.033283
enh91445     4   84503000   84504000      3       1  150064       2.7951     0.002594
enh91446     4   84523700   84524700      3       1  150064        2.917    0.0017669
enh91447     4   84526600   84527600      4       1  150064       2.6399    0.0041466
enh91448     4   84539500   84540500      2       1  150064       2.2656     0.011738
enh91450     4   84551500   84552500      2       1  150064       1.8953     0.029027
enh91454     4   85777000   85778000      1       1  150064       1.9527      0.02543
enh91511     4   86850400   86851400      3       2  150064       2.2056     0.013707
enh91514     4   86886900   86887900      4       2  150064       1.9979     0.022862
enh91526     4   87770000   87771000      2       1  150064       1.9592     0.025045
enh91527     4   87812200   87813200      2       1  150064       2.7537    0.0029461
enh91529     4   87839400   87840400      2       1  150064          2.3     0.010724
enh91533     4   87860200   87861200      1       1  150064       2.8133     0.002452
enh91537     4   87867800   87868800      2       1  150064       2.8693    0.0020568
enh91540     4   87891600   87892600      4       2  150064       2.7116    0.0033478
enh91548     4   87939500   87940500      3       1  150064       2.6285    0.0042886
enh91552     4   87946700   87947700      3       1  150064       2.5648    0.0051625
enh91553     4   87948900   87949900      2       1  150064       1.9593      0.02504
enh91554     4   87952400   87953400      2       1  150064       1.9813     0.023781
enh91555     4   87955400   87956400      2       1  150064       2.6384    0.0041643
enh91559     4   87964600   87965600      4       2  150064       2.2184     0.013263
enh91560     4   87967800   87968800      3       2  150064         1.72     0.042717
enh91561     4   87972000   87973000      6       2  150064       1.8762     0.030315
enh91585     4   88032800   88033800      1       1  150064       1.9804      0.02383
enh91586     4   88036900   88037900      1       1  150064       1.8707      0.03069
enh91591     4   88109500   88110500      3       2  150064       2.1855     0.014428
enh91618     4   88476600   88477600      4       2  150064       1.8689     0.030818
enh91621     4   88541500   88542500      3       1  150064       1.8347     0.033277
enh91648     4   89140000   89141000      3       2  150064        1.795      0.03633
enh91650     4   89152600   89153600      5       2  150064       1.9786     0.023933
enh91701     4   89750000   89751000      3       1  150064       1.8513     0.032064
enh91707     4   89873200   89874200      1       1  150064       2.3353     0.009763
enh91730     4   90674100   90675100      3       2  150064       1.9803     0.023833
enh91732     4   90816000   90817000      5       3  150064       1.6772     0.046752
enh91737     4   93023200   93024200      2       1  150064       2.6105      0.00452
enh91740     4   95291900   95292900      3       1  150064        1.891      0.02931
enh91803     4   96239600   96240600      3       2  150064       2.4924    0.0063434
enh91816     4   99467400   99468400      8       3  150064       1.9748     0.024146
enh91818     4   99489800   99490800      3       2  150064       1.8183      0.03451
enh91828     4   99584400   99585400      1       1  150064       3.2478    0.0005815
enh91846     4  100244300  100245300      3       1  150064       2.4542    0.0070606
enh91848     4  100282700  100283700      4       2  150064       1.7284     0.041962
enh91849     4  100304300  100305300      7       3  150064       1.7141     0.043251
enh91873     4  100657700  100658700      6       2  150064       1.7042     0.044168
enh91884     4  100808700  100809700      1       1  150064       3.1377    0.0008514
enh91886     4  100815900  100816900      6       2  150064       1.7416     0.040791
enh91887     4  100865600  100866600      4       2  150064       2.5919    0.0047717
enh91898     4  101207500  101208500      2       1  150064       1.8517     0.032031
enh91908     4  101261800  101262800      2       1  150064       1.6569     0.048767
enh91910     4  101341300  101342300      6       3  150064       1.9512     0.025519
enh91920     4  101902500  101903500      1       1  150064       2.2511      0.01219
enh91923     4  101971100  101972100      2       1  150064       1.7876     0.036923
enh91924     4  102024000  102025000      1       1  150064         2.09      0.01831
enh91927     4  102047800  102048800      4       2  150064       2.3512     0.009356
enh91932     4  102098000  102099000      2       1  150064       2.2876     0.011081
enh91939     4  102122300  102123300      2       1  150064       2.1351     0.016378
enh91942     4  102145500  102146500      5       1  150064       2.2946     0.010877
enh91944     4  102159800  102160800      3       1  150064       1.7503     0.040034
enh91954     4  102256000  102257000      1       1  150064       1.7044      0.04415
enh91960     4  102570800  102571800      1       1  150064       1.7432      0.04065
enh91965     4  102914400  102915400      1       1  150064       2.7686     0.002815
enh91968     4  103375800  103376800      4       2  150064        2.832    0.0023129
enh91971     4  103427400  103428400      1       1  150064       1.9243      0.02716
enh91982     4  103617500  103618500      1       1  150064        2.417     0.007825
enh91983     4  103653000  103654000      1       1  150064       3.6146    0.0001504
enh91984     4  103654100  103655100      1       1  150064       3.2513    0.0005744
enh91986     4  103656000  103657000      2       1  150064       2.1671     0.015114
enh91988     4  103678500  103679500      2       1  150064       2.3234     0.010078
enh91989     4  103680100  103681100      2       1  150064       3.0803    0.0010341
enh91990     4  103728000  103729000      2       1  150064       3.0073    0.0013178
enh91991     4  103732300  103733300      3       1  150064       3.5565   0.00018795
enh91992     4  103737200  103738200      1       1  150064       3.7155    0.0001014
enh91993     4  103741400  103742400      4       2  150064       3.6147   0.00015037
enh91994     4  103788200  103789200      1       1  150064       3.8858      5.1e-05
enh91995     4  103932800  103933800      3       1  150064        2.687     0.003605
enh91996     4  103939300  103940300      2       1  150064       3.5984   0.00016012
enh91997     4  103941500  103942500      3       1  150064       2.5793    0.0049495
enh92004     4  105413700  105414700      2       1  150064       2.8243    0.0023695
enh92005     4  105512300  105513300      2       1  150064         1.84     0.032881
enh92006     4  105513800  105514800      6       2  150064       3.0466    0.0011574
enh92032     4  106628000  106629000      1       1  150064        2.009      0.02227
enh92034     4  106631400  106632400      1       1  150064       2.0505      0.02016
enh92084     4  108853700  108854700      2       1  150064       2.0506     0.020153
enh92091     4  108924200  108925200      2       1  150064       2.4424    0.0072945
enh92092     4  108926900  108927900      3       2  150064       2.2929     0.010928
enh92099     4  109266800  109267800      6       2  150064       2.3522    0.0093303
enh92141     4  110842100  110843100      3       1  150064        2.422    0.0077167
enh92151     4  111285800  111286800      1       1  150064       1.6798       0.0465
enh92157     4  111424000  111425000      8       2  150064       2.0635      0.01953
enh92161     4  111461600  111462600      2       1  150064       1.9299     0.026811
enh92196     4  113635600  113636600      3       2  150064       2.5192    0.0058811
enh92197     4  113636400  113637400      2       1  150064       2.8811    0.0019813
enh92198     4  113652500  113653500      1       1  150064       2.1385      0.01624
enh92213     4  114037500  114038500      3       2  150064       3.3631   0.00038538
enh92215     4  114066000  114067000      3       2  150064       3.1254   0.00088774
enh92216     4  114068700  114069700      5       2  150064       3.5318   0.00020638
enh92217     4  114082400  114083400      2       1  150064       1.8986      0.02881
enh92218     4  114091600  114092600      1       1  150064       2.5503     0.005381
enh92221     4  114107800  114108800      1       1  150064        1.901      0.02865
enh92233     4  114354900  114355900      2       1  150064       2.2228     0.013114
enh92263     4  114587200  114588200      3       1  150064       2.2112     0.013512
enh92271     4  114616500  114617500      2       1  150064       1.9263     0.027035
enh92272     4  114621200  114622200      3       1  150064       2.2875     0.011084
enh92276     4  114633000  114634000      6       3  150064       2.1525     0.015678
enh92292     4  119511800  119512800      2       1  150064       1.7728     0.038132
enh92299     4  119677800  119678800      3       2  150064       2.5419    0.0055122
enh92300     4  119684900  119685900      1       1  150064       1.8906      0.02934
enh92332     4  119929700  119930700      1       1  150064       2.0589      0.01975
enh92345     4  120037800  120038800      1       1  150064       1.8834      0.02982
enh92350     4  120060800  120061800      1       1  150064       1.9698      0.02443
enh92352     4  120069800  120070800      4       1  150064        1.724     0.042358
enh92353     4  120070200  120071200      2       1  150064       1.8806     0.030016
enh92402     4  121630800  121631800      1       1  150064        1.872       0.0306
enh92423     4  122723000  122724000      1       1  150064       2.0458      0.02039
enh92429     4  123084200  123085200      1       1  150064       1.6831      0.04618
enh92437     4  123652400  123653400      1       1  150064       1.7892      0.03679
enh92456     4  123819900  123820900      7       3  150064       2.1673     0.015107
enh92457     4  123830600  123831600      4       2  150064       2.0614     0.019634
enh92459     4  123845200  123846200      8       4  150064       2.2575     0.011988
enh92495     4  124508300  124509300      2       1  150064       2.6911    0.0035613
enh92500     4  124552800  124553800      1       1  150064       1.9374      0.02635
enh92528     4  124777800  124778800      1       1  150064       1.6813      0.04635
enh92556     4  125857900  125858900      3       2  150064       1.8628     0.031242
enh92570     4  127454200  127455200      2       1  150064        1.924     0.027179
enh92598     4  129162200  129163200      3       1  150064       2.0241     0.021479
enh92599     4  129200300  129201300      1       1  150064       1.9384      0.02629
enh92602     4  129268500  129269500      3       2  150064        2.003     0.022589
enh92612     4  129314500  129315500      7       3  150064        1.724     0.042356
enh92613     4  129345000  129346000      3       1  150064       1.9829      0.02369
enh92617     4  129373400  129374400      2       1  150064        2.034     0.020977
enh92620     4  129389200  129390200      2       1  150064       1.8834     0.029823
enh92621     4  129439000  129440000      3       2  150064       1.6745     0.047015
enh92623     4  129449700  129450700      4       2  150064       1.6508     0.049387
enh92639     4  129678700  129679700      1       1  150064       1.9123      0.02792
enh92676     4  138294900  138295900      1       1  150064       1.7423      0.04073
enh92702     4  139327500  139328500      2       1  150064       2.6741     0.003746
enh92703     4  139483100  139484100      4       2  150064       2.1261     0.016749
enh92704     4  139516800  139517800      3       2  150064       1.6581     0.048645
enh92715     4  139812800  139813800      1       1  150064        1.786      0.03705
enh92716     4  139819000  139820000      1       1  150064       1.7202       0.0427
enh92724     4  139938100  139939100      4       2  150064       3.1766   0.00074507
enh92726     4  139946000  139947000      3       2  150064       2.6905     0.003567
enh92728     4  139950500  139951500      2       1  150064       2.6784    0.0036988
enh92730     4  139953000  139954000      2       1  150064       2.6957    0.0035122
enh92738     4  140006400  140007400      1       1  150064       1.7745      0.03799
enh92742     4  140066200  140067200      2       1  150064         2.44    0.0073429
enh92743     4  140074500  140075500      1       1  150064       3.2176    0.0006463
enh92745     4  140084400  140085400      1       1  150064       2.5525     0.005348
enh92750     4  140092500  140093500      2       1  150064       2.0898      0.01832
enh92752     4  140128000  140129000      4       2  150064       2.6838    0.0036397
enh92753     4  140128700  140129700      2       1  150064       2.0973     0.017983
enh92754     4  140129600  140130600      5       2  150064       3.3709   0.00037468
enh92755     4  140134800  140135800      2       1  150064       1.7963     0.036224
enh92756     4  140164500  140165500      2       1  150064        2.404    0.0081075
enh92757     4  140188000  140189000      2       1  150064       1.8131     0.034907
enh92778     4  140453600  140454600      1       1  150064       2.1819      0.01456
enh92779     4  140454400  140455400      5       2  150064       2.3107     0.010426
enh92780     4  140455400  140456400      2       1  150064       2.1637     0.015245
enh92781     4  140456500  140457500      3       2  150064       1.8982     0.028832
enh92782     4  140458100  140459100      3       2  150064       1.8647     0.031112
enh92784     4  140471100  140472100      2       1  150064       2.7525    0.0029567
enh92785     4  140472700  140473700      2       1  150064       2.0435       0.0205
enh92789     4  140489500  140490500      5       2  150064       3.5675   0.00018021
enh92790     4  140497000  140498000      6       2  150064       3.8599   5.6728e-05
enh92791     4  140513700  140514700      1       1  150064       1.6754      0.04693
enh92808     4  140603400  140604400      2       1  150064        2.045     0.020428
enh92823     4  140715200  140716200      2       1  150064       2.1649     0.015198
enh92826     4  140735300  140736300      1       1  150064        3.108    0.0009419
enh92838     4  140888200  140889200      4       1  150064       1.6666     0.047795
enh92857     4  141016400  141017400      1       1  150064       2.7132     0.003332
enh92882     4  141444000  141445000      1       1  150064       1.7094      0.04369
enh92909     4  141814300  141815300      1       1  150064       2.1205      0.01698
enh92913     4  141855900  141856900      6       3  150064       2.7511    0.0029702
enh92914     4  141860000  141861000      3       1  150064        3.033    0.0012106
enh92915     4  141865000  141866000      2       1  150064       2.5704    0.0050789
enh92916     4  141868200  141869200      5       2  150064       3.0701    0.0010701
enh92917     4  141876100  141877100      3       1  150064       2.1168      0.01714
enh92918     4  141877000  141878000      6       3  150064        2.021     0.021641
enh92925     4  141923700  141924700      8       2  150064       1.7253      0.04224
enh92957     4  143071200  143072200      2       1  150064       1.8228     0.034164
enh92978     4  143673100  143674100      5       3  150064       1.7903     0.036706
enh92982     4  143879900  143880900      2       1  150064       2.8633    0.0020963
enh92983     4  143881900  143882900      1       1  150064       3.0893     0.001003
enh92990     4  144202900  144203900      2       1  150064       2.8138     0.002448
enh93002     4  144282000  144283000      5       2  150064       1.8792     0.030105
enh93003     4  144290700  144291700      2       1  150064       1.6468     0.049805
enh93004     4  144293300  144294300      5       2  150064       1.8806     0.030014
enh93006     4  144296700  144297700      2       1  150064       1.7799     0.037544
enh93009     4  144303000  144304000      2       1  150064       1.9702     0.024408
enh93010     4  144304700  144305700      4       2  150064        2.385      0.00854
enh93015     4  144318800  144319800      2       1  150064       2.7002    0.0034653
enh93021     4  144479400  144480400      5       2  150064       2.8259    0.0023571
enh93045     4  146268900  146269900      2       1  150064        1.651      0.04937
enh93053     4  146413600  146414600      1       1  150064       1.7686      0.03848
enh93055     4  146418500  146419500      1       1  150064       1.7146      0.04321
enh93061     4  146445600  146446600      1       1  150064       1.7379      0.04111
enh93127     4  147981300  147982300      2       1  150064       2.2347      0.01272
enh93128     4  147999700  148000700      2       1  150064       1.9359     0.026439
enh93130     4  148024800  148025800      6       1  150064       2.7464    0.0030128
enh93131     4  148038700  148039700      3       2  150064       1.7319     0.041644
enh93204     4  148904800  148905800      2       1  150064       2.0611     0.019646
enh93220     4  148974900  148975900      2       1  150064       2.2553     0.012056
enh93222     4  148982700  148983700      4       2  150064       2.0855     0.018514
enh93237     4  149209200  149210200      2       1  150064       2.4307    0.0075341
enh93239     4  149232200  149233200      2       1  150064       1.8907     0.029331
enh93240     4  149265400  149266400      3       2  150064       2.2016     0.013848
enh93242     4  149290700  149291700      2       1  150064          2.2     0.013905
enh93244     4  149317900  149318900      1       1  150064       4.0893    2.163e-05
enh93259     4  150433500  150434500      1       1  150064       2.2356      0.01269
enh93280     4  151871700  151872700      2       1  150064         1.79     0.036729
enh93296     4  152153200  152154200      3       1  150064       1.6707     0.047392
enh93333     4  152405400  152406400      1       1  150064       2.1248       0.0168
enh93360     4  152872200  152873200      3       2  150064       2.1421     0.016093
enh93362     4  152882800  152883800      1       1  150064        2.327     0.009982
enh93373     4  153036900  153037900      5       2  150064       1.8978     0.028864
enh93441     4  154359300  154360300      2       1  150064       1.9025     0.028556
enh93521     4  156512700  156513700      3       2  150064        1.896      0.02898
enh93523     4  156549800  156550800      9       2  150064       2.0916     0.018237
enh93534     4  156694900  156695900      4       2  150064       2.9862    0.0014125
enh93535     4  156699300  156700300      3       2  150064       3.1852   0.00072332
enh93546     4  157219100  157220100      4       2  150064       2.0995     0.017885
enh93550     4  157515600  157516600      4       2  150064       1.7702     0.038347
enh93551     4  157519000  157520000      3       1  150064       2.7566    0.0029204
enh93610     4  159688500  159689500      1       1  150064       1.8692       0.0308
enh93613     4  159698000  159699000      4       1  150064       1.8273     0.033826
enh93615     4  159705200  159706200      4       1  150064       1.9284       0.0269
enh93625     4  159725600  159726600      2       1  150064       2.2201     0.013207
enh93638     4  159805100  159806100      1       1  150064       2.1571       0.0155
enh93697     4  160232200  160233200      3       1  150064       1.6612     0.048338
enh93704     4  160319600  160320600      2       1  150064       1.7514     0.039935
enh93705     4  160321300  160322300      3       1  150064       1.7785     0.037658
enh93711     4  163626800  163627800      3       2  150064       1.9492     0.025636
enh93732     4  166382400  166383400      2       1  150064       1.8188     0.034471
enh93746     4  169240400  169241400      2       1  150064       1.7671     0.038602
enh93821     4  169786700  169787700      3       1  150064       2.1048     0.017653
enh93848     4  169989200  169990200      8       3  150064       2.1235     0.016857
enh93849     4  169991300  169992300      5       2  150064       2.4822    0.0065291
enh93850     4  170000300  170001300      2       1  150064       1.9724     0.024281
enh93852     4  170020500  170021500      2       1  150064       2.7468    0.0030094
enh93854     4  170036900  170037900      2       1  150064       2.9329    0.0016788
enh93856     4  170054900  170055900      1       1  150064       2.4425     0.007292
enh93859     4  170086000  170087000      2       1  150064       2.2185     0.013259
enh93872     4  170162300  170163300      4       2  150064       1.7415     0.040796
enh93881     4  170226500  170227500      4       2  150064       4.4322   4.6648e-06
enh93882     4  170232700  170233700      1       1  150064       3.8965    4.879e-05
enh93883     4  170236200  170237200      3       1  150064       4.2191   1.2264e-05
enh93884     4  170263200  170264200      1       1  150064       4.5171    3.134e-06
enh93885     4  170266100  170267100      4       2  150064       3.8522    5.854e-05
enh93887     4  170406600  170407600      3       1  150064       1.9236     0.027205
enh93888     4  170531300  170532300      5       2  150064       1.6846     0.046029
enh93890     4  170539800  170540800      2       1  150064       3.2756   0.00052721
enh93891     4  170543600  170544600      2       1  150064        3.486   0.00024516
enh93895     4  170580000  170581000      3       2  150064       3.9536    3.849e-05
enh93896     4  170583000  170584000      2       1  150064       3.7258    9.736e-05
enh93897     4  170585100  170586100      3       1  150064       3.9918   3.2781e-05
enh93905     4  170935800  170936800      2       1  150064       1.8262      0.03391
enh93916     4  174185500  174186500      4       2  150064       1.7445     0.040533
enh93923     4  174336400  174337400      1       1  150064       2.6598     0.003909
enh93940     4  176867400  176868400      2       1  150064       4.2666   9.9257e-06
enh93941     4  176964900  176965900      5       2  150064       2.0299     0.021183
enh93991     4  178361600  178362600      3       1  150064       1.9138     0.027821
enh94014     4  184018000  184019000      1       1  150064       2.3451     0.009511
enh94017     4  184039700  184040700      5       1  150064       2.3375    0.0097066
enh94018     4  184046700  184047700      1       1  150064       2.2688      0.01164
enh94027     4  184183000  184184000      2       1  150064       1.7548     0.039651
enh94040     4  184492200  184493200      8       2  150064       2.2386      0.01259
enh94060     4  184796800  184797800      4       2  150064       2.2595     0.011926
enh94076     4  185185000  185186000      6       2  150064       2.8168    0.0024251
enh94077     4  185186500  185187500      2       1  150064       2.2319     0.012811
enh94099     4  185311900  185312900      7       3  150064       2.1125     0.017323
enh94102     4  185321700  185322700      3       2  150064       2.4114    0.0079458
enh94108     4  185342600  185343600      3       2  150064       1.9515       0.0255
enh94109     4  185344100  185345100      4       2  150064       1.8811     0.029981
enh94111     4  185349000  185350000      3       2  150064       1.6788     0.046597
enh94112     4  185350900  185351900      2       1  150064       1.9946     0.023045
enh94127     4  185390600  185391600      4       2  150064       1.9131     0.027866
enh94137     4  185566800  185567800      1       1  150064       1.8208      0.03432
enh94148     4  185677400  185678400      2       1  150064       1.7733     0.038092
enh94159     4  185740000  185741000      2       1  150064       1.9293     0.026849
enh94168     4  185889700  185890700      3       1  150064       1.7049     0.044105
enh94203     4  186426500  186427500      2       1  150064       1.9892     0.023341
enh94263     4  186988600  186989600      3       2  150064       2.5305    0.0056955
enh94281     4  187623600  187624600      2       1  150064       2.2543     0.012087
enh94286     4  187766200  187767200      8       3  150064       1.9588     0.025071
enh94294     4  188097300  188098300      3       2  150064       1.8748     0.030411
enh94365     5    1097200    1098200      8       4  150064       2.0965     0.018021
enh94366     5    1100100    1101100      5       3  150064        1.689     0.045611
enh94367     5    1104700    1105700      3       2  150064       2.5834     0.004891
enh94368     5    1106500    1107500      3       1  150064       2.3682    0.0089368
enh94397     5    1516300    1517300      2       1  150064       2.0063     0.022411
enh94401     5    1537000    1538000      1       1  150064       1.6978      0.04477
enh94431     5    4905900    4906900      4       2  150064       2.4209    0.0077414
enh94442     5    5304200    5305200      2       1  150064       2.2029     0.013802
enh94450     5    5420600    5421600      7       2  150064       2.9492     0.001593
enh94452     5    5424800    5425800      1       1  150064       2.8418     0.002243
enh94453     5    5427800    5428800      1       1  150064       3.0103     0.001305
enh94454     5    5429800    5430800      2       1  150064       4.0821   2.2313e-05
enh94455     5    5432600    5433600      3       2  150064       2.7274    0.0031922
enh94456     5    5480900    5481900      3       2  150064       3.9667   3.6437e-05
enh94457     5    5482200    5483200      1       1  150064       3.2157    0.0006507
enh94458     5    5483300    5484300      4       2  150064       3.2421   0.00059328
enh94459     5    5492300    5493300      1       1  150064       3.6504    0.0001309
enh94460     5    5494000    5495000      3       2  150064       2.4642    0.0068667
enh94461     5    5496100    5497100      3       2  150064       3.6018     0.000158
enh94462     5    5572600    5573600      3       2  150064       2.6081    0.0045528
enh94473     5    5710400    5711400      4       2  150064       2.7779    0.0027353
enh94504     5    6615000    6616000      3       1  150064       2.1673     0.015105
enh94506     5    6634900    6635900      8       3  150064       1.9633     0.024804
enh94509     5    6703400    6704400      6       4  150064       1.8364      0.03315
enh94511     5    6718400    6719400      5       2  150064       3.1312   0.00087039
enh94512     5    6720700    6721700      7       2  150064       2.6507    0.0040164
enh94513     5    6723400    6724400      9       4  150064       2.1037     0.017701
enh94515     5    6729800    6730800      4       2  150064       2.3871      0.00849
enh94516     5    6730900    6731900      6       2  150064       2.7219    0.0032452
enh94517     5    6732200    6733200      4       2  150064       2.7483    0.0029951
enh94518     5    6734200    6735200      6       3  150064       3.2888   0.00050301
enh94519     5    6736200    6737200      6       2  150064       3.1889   0.00071414
enh94524     5    6766800    6767800      3       1  150064       1.6875     0.045758
enh94525     5    6770200    6771200      5       3  150064        1.766     0.038694
enh94533     5    7208800    7209800      4       2  150064       2.4973    0.0062565
enh94538     5    7401200    7402200      2       1  150064       1.6649     0.047967
enh94544     5    7418200    7419200      5       2  150064       1.7946     0.036358
enh94556     5    7596900    7597900      3       2  150064        1.895     0.029046
enh94568     5    7815800    7816800      2       1  150064       2.4416    0.0073109
enh94660     5   10626300   10627300      1       1  150064       1.6877      0.04573
enh94661     5   10631800   10632800     12       2  150064       2.1134     0.017284
enh94662     5   10633300   10634300      7       2  150064       1.9487     0.025664
enh94666     5   10667200   10668200      2       1  150064        1.669     0.047561
enh94710     5   14200200   14201200      3       2  150064       1.8269     0.033859
enh94713     5   14208500   14209500      3       2  150064        1.674     0.047061
enh94774     5   14464500   14465500      2       1  150064       2.1076     0.017533
enh94775     5   14490500   14491500      1       1  150064       1.7976      0.03612
enh94788     5   14671700   14672700      1       1  150064       2.0484      0.02026
enh94791     5   14678300   14679300      4       2  150064       2.3538    0.0092908
enh94796     5   14714500   14715500      2       1  150064       2.3969    0.0082681
enh94863     5   15831400   15832400      1       1  150064       1.6516      0.04931
enh94867     5   15914500   15915500      1       1  150064       1.9523      0.02545
enh94873     5   16459400   16460400      1       1  150064         1.78      0.03754
enh94885     5   16524100   16525100      4       2  150064       1.6503     0.049444
enh94892     5   16569200   16570200      1       1  150064       1.6963      0.04491
enh94903     5   16713200   16714200      1       1  150064       2.8418     0.002243
enh94904     5   16725800   16726800      2       1  150064       1.6854      0.04596
enh94988     5   31769700   31770700      5       3  150064       1.8815     0.029955
enh94989     5   31774700   31775700      1       1  150064       1.7612       0.0391
enh95000     5   31928900   31929900      3       2  150064       2.1007     0.017832
enh95011     5   32019300   32020300      6       3  150064       1.8572     0.031639
enh95057     5   32330800   32331800      4       2  150064       1.7726     0.038149
enh95100     5   33257600   33258600      2       1  150064       1.8956     0.029005
enh95101     5   33281400   33282400      3       1  150064       1.7538     0.039731
enh95103     5   33291300   33292300      2       1  150064       1.6529     0.049173
enh95105     5   33308600   33309600      3       2  150064       2.3579    0.0091893
enh95106     5   33319900   33320900      5       2  150064       2.3209     0.010147
enh95108     5   33325000   33326000      6       2  150064       1.9459     0.025834
enh95109     5   33330200   33331200      7       2  150064       2.3161     0.010277
enh95161     5   34519300   34520300      8       2  150064       1.9778     0.023975
enh95162     5   34526700   34527700      8       3  150064       2.1022     0.017767
enh95224     5   36300400   36301400      4       1  150064       1.9844     0.023606
enh95231     5   36502500   36503500      8       3  150064       1.7777     0.037726
enh95271     5   37663300   37664300      1       1  150064       1.8089      0.03523
enh95285     5   37823400   37824400      4       2  150064       2.6452    0.0040822
enh95288     5   37832900   37833900      3       2  150064       3.1946   0.00070017
[truncated: 995,107 more chars]
