# Supplementary material for: Identifying enhancer properties associated with genetic risk for complex traits using regulome-wide association studies
Source: PLoS Comput Biol. 2022 Sep 7;18(9):e1010430. doi: 10.1371/journal.pcbi.1010430 (PMC9484640; doi:10.1371/journal.pcbi.1010430)
Supplement: S3 Table — Sample names are as described in the ROADMAP epigenomics project integrative analysis portal: https://egg2.wustl.edu/roadmap/web_portal/meta.html. (ZIP) [file pcbi.1010430.s010.zip › supplemental_table3/E093thymus_sig_enhancers05.gcov.out]

GENE      CHR      START       STOP  NSNPS  NPARAM       N        ZSTAT            P
enh39579    1    1168700    1169700      3       1  150064       1.9619      0.02489
enh39631    1    1706200    1707200      2       1  150064       2.8494    0.0021899
enh39646    1    1817200    1818200      1       1  150064       1.6936      0.04517
enh39650    1    1841200    1842200      3       1  150064       2.0797     0.018775
enh39659    1    2043500    2044500      4       1  150064       2.5425    0.0055028
enh39660    1    2057900    2058900      2       1  150064       2.6994    0.0034735
enh39661    1    2063200    2064200      1       1  150064       2.0727       0.0191
enh39663    1    2071000    2072000      5       2  150064       3.2169   0.00064792
enh39665    1    2080600    2081600      2       1  150064       3.3196    0.0004507
enh39672    1    2127000    2128000      2       1  150064       2.5265    0.0057606
enh39691    1    2211100    2212100      3       1  150064       2.1734     0.014875
enh39697    1    2233400    2234400      2       1  150064       2.0543     0.019974
enh39698    1    2236300    2237300      6       3  150064       2.1639     0.015234
enh39719    1    2524500    2525500      7       2  150064       2.8255    0.0023604
enh39720    1    2542200    2543200      1       1  150064       2.6463     0.004069
enh39786    1    5445000    5446000      1       1  150064       1.7546      0.03966
enh39787    1    5448900    5449900      1       1  150064       1.6795      0.04653
enh39810    1    6260300    6261300      1       1  150064       1.7453      0.04047
enh39811    1    6264400    6265400      3       2  150064         2.25     0.012223
enh39835    1    6519200    6520200      1       1  150064       1.7365      0.04124
enh39837    1    6531800    6532800      2       1  150064       2.2622     0.011844
enh39841    1    6551600    6552600      4       2  150064       1.7381     0.041093
enh39843    1    6568900    6569900      6       2  150064       2.8282    0.0023403
enh39849    1    6644900    6645900      2       1  150064       2.7908    0.0026291
enh39852    1    6658400    6659400      6       3  150064       1.6901     0.045505
enh39855    1    6675600    6676600      3       1  150064       2.1533     0.015649
enh39856    1    6684200    6685200      2       1  150064       2.1264     0.016733
enh39860    1    6846900    6847900      3       1  150064       1.7795     0.037581
enh39890    1    8002600    8003600      2       1  150064       2.0947     0.018098
enh39922    1    8403100    8404100      5       3  150064       3.3751   0.00036895
enh39924    1    8412900    8413900      4       2  150064       4.2404   1.1158e-05
enh39925    1    8423500    8424500      5       2  150064       3.9983   3.1898e-05
enh39928    1    8439800    8440800      2       1  150064       3.5915   0.00016438
enh39930    1    8444400    8445400      2       1  150064       4.8974   4.8548e-07
enh39932    1    8447600    8448600      2       1  150064       4.7983    8.002e-07
enh39933    1    8450700    8451700      2       1  150064       3.1862   0.00072075
enh39934    1    8454500    8455500      2       1  150064       3.3185   0.00045251
enh39935    1    8457200    8458200      1       1  150064       1.6541      0.04905
enh39936    1    8467600    8468600      2       1  150064       4.9569   3.5806e-07
enh39941    1    8488400    8489400      2       1  150064       5.4703   2.2466e-08
enh39942    1    8498500    8499500      1       1  150064        5.656    7.747e-09
enh39946    1    8523900    8524900      5       3  150064       2.7613    0.0028785
enh39948    1    8536000    8537000      2       1  150064       3.8195   6.6868e-05
enh39949    1    8556400    8557400      3       1  150064       2.6321    0.0042425
enh39952    1    8574800    8575800      2       1  150064       2.9651     0.001513
enh39953    1    8576700    8577700      2       1  150064       2.4796     0.006576
enh39955    1    8582700    8583700      2       1  150064       1.9051     0.028382
enh39957    1    8586200    8587200      3       1  150064        2.376    0.0087516
enh39960    1    8599800    8600800      2       1  150064       2.4961    0.0062787
enh39962    1    8614700    8615700      2       1  150064       3.0698    0.0010711
enh39964    1    8650900    8651900      3       2  150064       2.5933    0.0047533
enh39965    1    8658300    8659300      6       2  150064       2.9781    0.0014503
enh39966    1    8662900    8663900      3       1  150064       2.8042    0.0025223
enh39968    1    8685300    8686300      2       1  150064       1.6667     0.047782
enh39969    1    8686000    8687000      1       1  150064       2.9013     0.001858
enh39970    1    8686600    8687600      1       1  150064       2.9013     0.001858
enh39973    1    8721600    8722600      1       1  150064       2.2886      0.01105
enh39974    1    8725300    8726300      2       1  150064        2.471    0.0067368
enh39975    1    8729200    8730200      1       1  150064       1.9571      0.02517
enh39976    1    8730400    8731400      2       1  150064       2.3313     0.009868
enh39977    1    8740200    8741200      1       1  150064       2.2928      0.01093
enh39982    1    8766900    8767900      4       2  150064       2.4406    0.0073308
enh39983    1    8772300    8773300      1       1  150064       1.7195      0.04276
enh39986    1    8811700    8812700      3       1  150064       2.0125     0.022083
enh39987    1    8814800    8815800      1       1  150064       1.9749      0.02414
enh40000    1    8951800    8952800      1       1  150064       2.0249      0.02144
enh40001    1    8959400    8960400      4       2  150064       2.2143     0.013406
enh40002    1    8978100    8979100      4       1  150064       2.2139     0.013419
enh40004    1    8998700    8999700      4       2  150064       2.8836    0.0019657
enh40032    1    9202000    9203000      1       1  150064       1.7824      0.03734
enh40061    1    9422500    9423500      4       2  150064       1.7315     0.041684
enh40084    1    9651400    9652400      1       1  150064       1.8634       0.0312
enh40142    1    9959800    9960800      2       1  150064       1.7542     0.039694
enh40169    1   10367700   10368700      3       1  150064       1.7143     0.043237
enh40172    1   10448900   10449900      3       2  150064       1.9007     0.028668
enh40177    1   10489200   10490200      3       2  150064       1.6593      0.04853
enh40209    1   10961000   10962000      3       1  150064       2.1209     0.016963
enh40234    1   11335900   11336900      1       1  150064       2.0523      0.02007
enh40237    1   11351200   11352200      2       1  150064       1.8014     0.035822
enh40256    1   11778400   11779400      1       1  150064       1.7455      0.04045
enh40279    1   11998200   11999200      2       1  150064       1.9438      0.02596
enh40280    1   12011700   12012700      2       1  150064       1.7433      0.04064
enh40293    1   12107600   12108600      2       1  150064       2.6349    0.0042078
enh40294    1   12112000   12113000      4       2  150064       1.7134     0.043322
enh40295    1   12128400   12129400      3       2  150064       2.2248     0.013046
enh40296    1   12129600   12130600      3       1  150064       2.8273     0.002347
enh40298    1   12147300   12148300      3       2  150064       2.2788     0.011338
enh40349    1   12660100   12661100      7       3  150064       1.6979     0.044762
enh40373    1   14028700   14029700      3       2  150064       2.6984    0.0034838
enh40378    1   14039400   14040400      7       3  150064       1.6943     0.045108
enh40379    1   14050900   14051900      3       2  150064       2.0983     0.017938
enh40384    1   14074300   14075300      2       1  150064       1.6562     0.048838
enh40480    1   16152000   16153000      7       2  150064       2.0326     0.021046
enh40528    1   16541900   16542900      5       2  150064        1.812     0.034996
enh40531    1   16564100   16565100      2       1  150064       2.7283    0.0031827
enh40532    1   16570400   16571400      1       1  150064        2.126      0.01675
enh40535    1   16644800   16645800      3       1  150064       2.0685     0.019295
enh40538    1   16679500   16680500      1       1  150064       2.0801      0.01876
enh40542    1   16698500   16699500      2       1  150064       1.7669     0.038622
enh40543    1   16701100   16702100      1       1  150064       1.8357       0.0332
enh40545    1   16711300   16712300      3       1  150064       1.7799     0.037547
enh40546    1   16714400   16715400      2       1  150064       1.7653      0.03876
enh40551    1   16824200   16825200      3       1  150064       1.8836     0.029809
enh40552    1   16826700   16827700      3       1  150064        2.091     0.018265
enh40581    1   17349800   17350800      5       3  150064       2.1998     0.013911
enh40582    1   17371600   17372600      7       1  150064       2.3649    0.0090177
enh40583    1   17372200   17373200      4       1  150064       2.2589     0.011946
enh40584    1   17378500   17379500      2       1  150064       2.7791    0.0027255
enh40586    1   17386200   17387200      2       1  150064       3.0875    0.0010093
enh40588    1   17389100   17390100      7       3  150064       2.5833    0.0048926
enh40589    1   17390200   17391200      8       3  150064       2.1257     0.016764
enh40590    1   17392900   17393900      3       1  150064       3.0542    0.0011282
enh40607    1   17760000   17761000      2       1  150064       1.7503     0.040031
enh40656    1   19641500   19642500      4       2  150064       1.8414     0.032783
enh40696    1   19835300   19836300      5       2  150064       1.8503     0.032138
enh40727    1   20497600   20498600      1       1  150064       1.9738       0.0242
enh40733    1   20819900   20820900      1       1  150064       1.7361      0.04127
enh40746    1   21059800   21060800      2       1  150064       2.8097    0.0024792
enh40748    1   21108300   21109300      2       1  150064       2.9231    0.0017326
enh40750    1   21114500   21115500      2       1  150064       2.4415    0.0073133
enh40751    1   21258300   21259300      2       1  150064       1.8992     0.028767
enh40756    1   21415600   21416600      3       1  150064       2.7094    0.0033702
enh40757    1   21417300   21418300      2       1  150064       2.9799    0.0014419
enh40758    1   21425400   21426400      1       1  150064        1.856      0.03173
enh40759    1   21475900   21476900      1       1  150064       3.0309     0.001219
enh40760    1   21500400   21501400      2       1  150064       2.3653    0.0090067
enh40763    1   21516600   21517600      5       2  150064       2.5985    0.0046812
enh40764    1   21521300   21522300      1       1  150064       1.7381       0.0411
enh40810    1   21999500   22000500      4       2  150064       1.7454     0.040457
enh40811    1   22087700   22088700      3       2  150064       2.0299     0.021182
enh40812    1   22089200   22090200      5       2  150064       1.7174     0.042958
enh40813    1   22092500   22093500      5       3  150064       2.2365     0.012661
enh40814    1   22095600   22096600      2       1  150064        2.546    0.0054488
enh40815    1   22097000   22098000      7       3  150064       2.3658    0.0089957
enh40848    1   22349400   22350400      2       1  150064       2.5516    0.0053615
enh40849    1   22353100   22354100     10       3  150064       2.9377    0.0016535
enh40850    1   22353800   22354800     14       3  150064       2.9712     0.001483
enh40855    1   22374700   22375700      2       1  150064       3.2572   0.00056259
enh40857    1   22389100   22390100      5       2  150064       2.5164    0.0059277
enh40858    1   22396700   22397700      3       2  150064       2.1207     0.016975
enh40864    1   22418700   22419700      1       1  150064       1.7696       0.0384
enh40866    1   22430800   22431800      5       3  150064       2.5588    0.0052517
enh40889    1   23437800   23438800      2       1  150064       1.9202     0.027415
enh40987    1   24677700   24678700      2       1  150064       1.6658     0.047881
enh40988    1   24691400   24692400      3       2  150064       1.7634     0.038918
enh40993    1   24719300   24720300      2       1  150064       2.4106    0.0079635
enh40995    1   24744700   24745700      3       1  150064       1.9351     0.026492
enh40999    1   24806700   24807700      4       2  150064       2.1522      0.01569
enh41000    1   24810300   24811300      1       1  150064       2.2153      0.01337
enh41002    1   24826100   24827100      1       1  150064       2.3138      0.01034
enh41004    1   24840700   24841700      3       1  150064       2.4443    0.0072566
enh41005    1   24841700   24842700      2       1  150064        2.274     0.011484
enh41009    1   24852000   24853000      5       1  150064       2.7924    0.0026157
enh41010    1   24853200   24854200      3       1  150064       2.5922    0.0047685
enh41011    1   24855300   24856300      2       1  150064       2.6651    0.0038478
enh41012    1   24862000   24863000      4       2  150064       2.4306    0.0075369
enh41014    1   24867600   24868600      7       3  150064       2.6794    0.0036878
enh41020    1   24967400   24968400      2       1  150064       2.5702    0.0050815
enh41064    1   25321000   25322000      6       3  150064       2.0867     0.018459
enh41127    1   25969200   25970200      1       1  150064       1.7449       0.0405
enh41242    1   26865400   26866400      4       2  150064       1.8326     0.033435
enh41256    1   27004200   27005200      4       2  150064       2.0716      0.01915
enh41258    1   27017000   27018000      1       1  150064       2.4913     0.006363
enh41259    1   27026600   27027600      2       1  150064       1.9902     0.023285
enh41261    1   27033500   27034500      2       1  150064       2.6037    0.0046111
enh41262    1   27042300   27043300      1       1  150064       2.7222     0.003242
enh41263    1   27047600   27048600      2       1  150064       2.6519    0.0040023
enh41264    1   27052500   27053500      2       1  150064       2.5861    0.0048537
enh41266    1   27064800   27065800      1       1  150064       2.7089     0.003375
enh41268    1   27069000   27070000      2       1  150064       2.3819    0.0086126
enh41269    1   27071900   27072900      1       1  150064       2.7083     0.003381
enh41270    1   27079300   27080300      2       1  150064       2.5595    0.0052415
enh41271    1   27097700   27098700      1       1  150064       2.7473     0.003004
enh41278    1   27154200   27155200      2       1  150064       2.1232     0.016866
enh41280    1   27158200   27159200      2       1  150064       2.6325    0.0042379
enh41281    1   27160700   27161700      1       1  150064       1.8565      0.03169
enh41283    1   27175400   27176400      1       1  150064       2.4217     0.007724
enh41286    1   27214900   27215900      1       1  150064       2.4794      0.00658
enh41291    1   27246900   27247900      2       1  150064       2.7103    0.0033606
enh41292    1   27249500   27250500      1       1  150064        2.512     0.006003
enh41300    1   27396700   27397700      4       1  150064        1.756     0.039544
enh41333    1   27666100   27667100      6       4  150064       2.0718     0.019143
enh41388    1   27900000   27901000      2       1  150064       1.9362     0.026424
enh41395    1   27947000   27948000      4       1  150064       1.9267     0.027006
enh41396    1   27953800   27954800      3       1  150064       1.7172     0.042971
enh41401    1   27970100   27971100      2       1  150064       1.7707     0.038307
enh41460    1   28497100   28498100      1       1  150064       2.0349      0.02093
enh41472    1   28609000   28610000      5       3  150064       1.8461     0.032436
enh41478    1   28692100   28693100      8       2  150064       2.2861     0.011125
enh41480    1   28697600   28698600      1       1  150064       2.0562      0.01988
enh41481    1   28699800   28700800      2       1  150064       2.2181     0.013274
enh41482    1   28743400   28744400      2       1  150064       2.0408     0.020638
enh41483    1   28744100   28745100      3       1  150064       2.0707     0.019194
enh41485    1   28764600   28765600      1       1  150064       2.0581      0.01979
enh41488    1   28777600   28778600      4       2  150064       1.7947     0.036349
enh41489    1   28781900   28782900      2       1  150064       1.8159     0.034693
enh41493    1   28837900   28838900      4       2  150064       2.4913    0.0063641
enh41497    1   28878100   28879100      1       1  150064       2.8194     0.002406
enh41499    1   28905500   28906500      2       1  150064       2.7673    0.0028261
enh41502    1   28916500   28917500      3       1  150064       2.7318    0.0031493
enh41505    1   28925300   28926300      4       2  150064       1.8943     0.029094
enh41507    1   28967200   28968200      2       1  150064       2.2745     0.011467
enh41508    1   28971000   28972000      1       1  150064       2.3123      0.01038
enh41509    1   28973500   28974500      2       1  150064       2.0484     0.020261
enh41518    1   29111200   29112200      1       1  150064       2.4417      0.00731
enh41521    1   29198400   29199400      3       1  150064        1.739     0.041021
enh41524    1   29210900   29211900      3       2  150064       2.8059    0.0025088
enh41529    1   29246900   29247900      2       1  150064       3.1857   0.00072194
enh41531    1   29248600   29249600      2       1  150064       2.7158    0.0033057
enh41532    1   29251000   29252000      2       1  150064       3.3626   0.00038607
enh41536    1   29266100   29267100      3       1  150064       2.6893    0.0035799
enh41538    1   29282000   29283000      1       1  150064       2.0212      0.02163
enh41539    1   29284700   29285700      3       2  150064       3.2268   0.00062597
enh41540    1   29288600   29289600      1       1  150064       3.5865    0.0001676
enh41543    1   29298800   29299800      2       1  150064       2.8308    0.0023213
enh41544    1   29306800   29307800      4       2  150064       2.2125     0.013465
enh41545    1   29308400   29309400      1       1  150064       2.1268      0.01672
enh41546    1   29312400   29313400      3       2  150064       2.9616    0.0015305
enh41554    1   29528200   29529200      2       1  150064       2.3593    0.0091552
enh41555    1   29555900   29556900      3       1  150064       2.0326     0.021045
enh41556    1   29557600   29558600      3       1  150064       2.1232     0.016867
enh41564    1   30457500   30458500      4       2  150064       4.7347   1.0966e-06
enh41565    1   30516300   30517300      2       1  150064       3.2835   0.00051257
enh41571    1   31194700   31195700      3       2  150064       1.7283     0.041964
enh41589    1   31448900   31449900      2       1  150064       1.7234     0.042407
enh41611    1   31771000   31772000      1       1  150064       3.4255    0.0003068
enh41612    1   31772600   31773600      3       2  150064       3.7093   0.00010391
enh41613    1   31844500   31845500      3       2  150064        2.686    0.0036152
enh41615    1   31862600   31863600      7       2  150064       3.8162   6.7756e-05
enh41616    1   31866600   31867600      3       1  150064       2.9803    0.0014397
enh41617    1   31867600   31868600      2       1  150064       2.8315    0.0023167
enh41618    1   31869600   31870600      3       1  150064       3.4974    0.0002349
enh41619    1   31894700   31895700      3       1  150064       1.7846     0.037167
enh41620    1   31898200   31899200      6       2  150064       3.1493   0.00081833
enh41656    1   32262300   32263300      1       1  150064       1.7442      0.04056
enh41662    1   32305600   32306600      3       1  150064       1.6791     0.046562
enh41681    1   32411300   32412300      1       1  150064       1.6861      0.04589
enh41694    1   32490100   32491100      1       1  150064        2.487     0.006441
enh41710    1   32616800   32617800      1       1  150064       2.0177      0.02181
enh41723    1   32707600   32708600      3       1  150064       1.7063     0.043974
enh41725    1   32712300   32713300      4       1  150064       1.7135     0.043314
enh41744    1   32810800   32811800      1       1  150064        2.932     0.001684
enh41770    1   33223100   33224100      3       1  150064        2.368    0.0089431
enh41772    1   33230300   33231300      2       1  150064       1.6873     0.045769
enh41776    1   33279900   33280900      2       1  150064        1.684      0.04609
enh41794    1   33502600   33503600      2       1  150064       1.8687     0.030829
enh41808    1   33618600   33619600      2       1  150064       1.9122     0.027923
enh41819    1   33760700   33761700      4       2  150064       1.8675     0.030913
enh41821    1   33766000   33767000      3       2  150064       2.3437    0.0095463
enh41828    1   33811400   33812400      1       1  150064       1.7861      0.03704
enh41842    1   33937000   33938000      2       1  150064       2.4899    0.0063881
enh41847    1   35318300   35319300      4       2  150064       1.8872     0.029566
enh41848    1   35323100   35324100      3       2  150064       2.0918     0.018229
enh41862    1   35585600   35586600      2       1  150064       1.7055      0.04405
enh41863    1   35611500   35612500      2       1  150064       1.8724     0.030576
enh41867    1   35675900   35676900      3       1  150064       3.5077   0.00022599
enh41896    1   36102200   36103200      2       1  150064       3.6011   0.00015847
enh41903    1   36263800   36264800      1       1  150064        3.365    0.0003827
enh41904    1   36265800   36266800      1       1  150064       1.8066      0.03541
enh41905    1   36269700   36270700      2       1  150064       3.7614    8.448e-05
enh41907    1   36275800   36276800      1       1  150064       1.7772      0.03777
enh41909    1   36316600   36317600      3       2  150064       3.0233    0.0012503
enh41910    1   36325800   36326800      2       1  150064        2.732    0.0031477
enh41915    1   36398200   36399200      1       1  150064        3.492    0.0002397
enh41917    1   36553200   36554200      1       1  150064       3.1405    0.0008432
enh41918    1   36555700   36556700      3       2  150064        3.192   0.00070642
enh41921    1   36565000   36566000      6       2  150064       2.3137     0.010343
enh41923    1   36581200   36582200      3       1  150064       2.1813     0.014579
enh41925    1   36592300   36593300      2       1  150064       3.1389   0.00084786
enh41926    1   36600000   36601000      3       1  150064       3.6681   0.00012219
enh41927    1   36607600   36608600      2       1  150064       3.3975   0.00034006
enh41928    1   36613100   36614100      3       1  150064       3.8801   5.2202e-05
enh41932    1   36631100   36632100      2       1  150064       3.9408   4.0604e-05
enh41934    1   36653100   36654100      3       1  150064       2.6234    0.0043531
enh41980    1   37169100   37170100      1       1  150064        2.832     0.002313
enh42000    1   38271800   38272800      4       2  150064       2.3417     0.009599
enh42003    1   38291000   38292000      2       1  150064       2.6184    0.0044174
enh42006    1   38315400   38316400      1       1  150064        3.465    0.0002651
enh42007    1   38318700   38319700      1       1  150064       3.1126    0.0009271
enh42010    1   38323300   38324300      1       1  150064       3.1702    0.0007616
enh42013    1   38388500   38389500      2       1  150064       1.9326     0.026641
enh42014    1   38390600   38391600      2       1  150064       2.7968    0.0025808
enh42015    1   38392200   38393200      1       1  150064       2.5346     0.005629
enh42017    1   38395300   38396300      5       2  150064       2.8028     0.002533
enh42019    1   38411100   38412100      5       3  150064       1.7668     0.038629
enh42034    1   38939700   38940700      5       2  150064       2.2074     0.013644
enh42046    1   39490600   39491600      2       1  150064       1.8507     0.032107
enh42047    1   39492900   39493900      5       2  150064       1.7435     0.040624
enh42053    1   39568400   39569400      1       1  150064        1.984      0.02363
enh42061    1   39650900   39651900      2       1  150064       2.1225     0.016899
enh42087    1   39862200   39863200      2       1  150064       1.6723     0.047237
enh42093    1   39975100   39976100      7       3  150064        2.213      0.01345
enh42094    1   39991300   39992300      3       1  150064       2.5327    0.0056586
enh42118    1   40347100   40348100      3       2  150064       2.0052     0.022472
enh42121    1   40358200   40359200      1       1  150064       1.8066      0.03541
enh42122    1   40372900   40373900      2       1  150064       2.2891     0.011037
enh42187    1   40998100   40999100      3       2  150064       1.9022     0.028572
enh42199    1   41159500   41160500      4       2  150064       2.4007     0.008182
enh42201    1   41164200   41165200      2       1  150064       2.6446    0.0040899
enh42205    1   41178200   41179200      2       1  150064        2.522    0.0058352
enh42216    1   41274700   41275700      6       2  150064       3.1941   0.00070143
enh42226    1   41442900   41443900      1       1  150064        1.752      0.03989
enh42227    1   41447100   41448100      2       1  150064       2.1477     0.015868
enh42236    1   41574600   41575600      4       2  150064       2.1731     0.014886
enh42237    1   41617600   41618600      2       1  150064         2.58    0.0049407
enh42246    1   41835300   41836300      8       3  150064       4.3288   7.4945e-06
enh42247    1   41839400   41840400      6       3  150064       2.8402    0.0022542
enh42248    1   41844200   41845200      3       1  150064       3.1376   0.00085168
enh42249    1   41853500   41854500      3       1  150064       2.0269     0.021335
enh42250    1   41858100   41859100      7       4  150064       1.6818     0.046304
enh42257    1   41981200   41982200      1       1  150064       1.7727      0.03814
enh42319    1   42317200   42318200      2       1  150064       1.8417     0.032759
enh42403    1   43419700   43420700      3       2  150064       2.1424      0.01608
enh42405    1   43427100   43428100      5       2  150064       2.6018    0.0046374
enh42418    1   43739400   43740400      2       1  150064        2.174     0.014854
enh42421    1   43760700   43761700      1       1  150064       2.8936     0.001904
enh42424    1   43826400   43827400      1       1  150064       2.7397     0.003075
enh42425    1   43831000   43832000      2       1  150064       1.9653     0.024692
enh42428    1   43856400   43857400      4       2  150064       4.1648   1.5578e-05
enh42430    1   43920200   43921200      3       2  150064       4.1734   1.5006e-05
enh42432    1   44001800   44002800      1       1  150064        1.985      0.02357
enh42434    1   44010500   44011500      2       1  150064       2.7759    0.0027523
enh42436    1   44023400   44024400      1       1  150064       3.0287     0.001228
enh42438    1   44034400   44035400      3       2  150064       4.2355   1.1403e-05
enh42439    1   44047500   44048500      5       2  150064       2.8226    0.0023819
enh42440    1   44114300   44115300      5       2  150064       4.0012   3.1507e-05
enh42441    1   44117300   44118300      1       1  150064       4.3591    6.529e-06
enh42445    1   44177300   44178300      1       1  150064       3.1581     0.000794
enh42446    1   44229000   44230000      1       1  150064       3.2448    0.0005877
enh42447    1   44248900   44249900      3       2  150064       3.7981   7.2899e-05
enh42448    1   44251700   44252700      2       1  150064       2.3699    0.0088966
enh42450    1   44255200   44256200      3       1  150064       2.7864    0.0026647
enh42454    1   44318900   44319900      3       1  150064       3.9946   3.2404e-05
enh42455    1   44333900   44334900      2       1  150064       2.8449    0.0022214
enh42456    1   44350900   44351900      4       2  150064       2.5961    0.0047146
enh42459    1   44413900   44414900      5       2  150064       3.6271    0.0001433
enh42462    1   44439000   44440000      2       1  150064       1.9816     0.023762
enh42463    1   44442900   44443900      5       2  150064       2.5588    0.0052521
enh42464    1   44445900   44446900      4       2  150064       1.9799      0.02386
enh42465    1   44456100   44457100      1       1  150064       2.0898      0.01832
enh42466    1   44458000   44459000      1       1  150064       2.9213     0.001743
enh42473    1   44677600   44678600      1       1  150064       2.7892     0.002642
enh42474    1   44679800   44680800      1       1  150064       2.3252      0.01003
enh42498    1   45060400   45061400      2       1  150064       1.7146     0.043208
enh42511    1   45184600   45185600      1       1  150064       1.8209      0.03431
enh42651    1   47797900   47798900      2       1  150064       1.9259     0.027059
enh42678    1   49240100   49241100      2       1  150064       2.0617     0.019617
enh42697    1   51733300   51734300      2       1  150064       1.7671     0.038602
enh42712    1   51981500   51982500      8       3  150064       1.7506     0.040007
enh42713    1   51985700   51986700      4       2  150064       1.6839     0.046102
enh42749    1   52988700   52989700      1       1  150064       1.8582      0.03157
enh42799    1   53648500   53649500      1       1  150064       2.6301     0.004268
enh42800    1   53661200   53662200      1       1  150064       2.0792       0.0188
enh42802    1   53684400   53685400      1       1  150064       2.2179      0.01328
enh42804    1   53702200   53703200      4       2  150064       2.5829    0.0048987
enh42807    1   53760000   53761000      3       2  150064        3.057    0.0011178
enh42808    1   53771700   53772700      4       2  150064       2.1252     0.016783
enh42822    1   54024200   54025200      4       2  150064       2.3565    0.0092239
enh42844    1   54422500   54423500      3       1  150064       1.7584     0.039338
enh42853    1   54685400   54686400      4       2  150064       2.1891     0.014296
enh42855    1   54694900   54695900      1       1  150064       2.0633      0.01954
enh42856    1   54696300   54697300      2       1  150064       1.7162     0.043064
enh42877    1   54807400   54808400      2       1  150064       1.8867     0.029599
enh42879    1   54819000   54820000      2       1  150064       2.3288    0.0099338
enh42883    1   54834000   54835000      7       3  150064       2.1655     0.015176
enh42885    1   54840700   54841700      4       2  150064       1.7323     0.041612
enh42887    1   54845800   54846800      4       2  150064       1.7313     0.041702
enh42888    1   54850400   54851400      1       1  150064       2.1615      0.01533
enh42956    1   56001700   56002700      6       3  150064       1.9705     0.024391
enh42959    1   56184500   56185500      2       1  150064       1.7767      0.03781
enh43016    1   59165800   59166800      2       1  150064       2.3789    0.0086815
enh43027    1   59324100   59325100      4       2  150064       1.9851     0.023568
enh43065    1   59612700   59613700      2       1  150064       2.1872     0.014363
enh43098    1   61377300   61378300      4       2  150064        1.968     0.024537
enh43100    1   61401600   61402600      2       1  150064       1.7825     0.037332
enh43103    1   61455100   61456100      4       2  150064       1.7392     0.041002
enh43159    1   64106000   64107000      3       2  150064       1.7723     0.038176
enh43204    1   65342200   65343200      2       1  150064       1.7233      0.04242
enh43208    1   65348900   65349900      5       2  150064        2.766    0.0028376
enh43210    1   65358700   65359700      4       2  150064       1.7434     0.040634
enh43213    1   65367800   65368800      4       1  150064       1.6604     0.048419
enh43218    1   65379500   65380500      3       2  150064       2.9212    0.0017436
enh43219    1   65382200   65383200      5       2  150064       2.8138    0.0024477
enh43222    1   65391700   65392700      2       1  150064       2.7824     0.002698
enh43225    1   65401800   65402800      4       2  150064       1.7347     0.041401
enh43226    1   65402500   65403500      4       2  150064       3.1017   0.00096207
enh43227    1   65404300   65405300      2       1  150064       1.8888     0.029458
enh43228    1   65405700   65406700      3       2  150064        3.289   0.00050272
enh43229    1   65407200   65408200      3       2  150064        1.905     0.028389
enh43235    1   65420900   65421900      6       3  150064       2.5044    0.0061337
enh43236    1   65423200   65424200      6       2  150064       2.2221     0.013139
enh43238    1   65428900   65429900      6       3  150064         2.02     0.021693
enh43245    1   65521000   65522000      5       2  150064       1.9944     0.023054
enh43246    1   65525600   65526600      2       1  150064       2.2948     0.010872
enh43248    1   65529900   65530900      3       2  150064       1.7161     0.043068
enh43252    1   65640000   65641000      5       1  150064       1.8082     0.035289
enh43253    1   65641800   65642800      3       2  150064       2.0039     0.022542
enh43259    1   66153300   66154300      5       2  150064       2.7778    0.0027366
enh43260    1   66277600   66278600      1       1  150064       1.6821      0.04627
enh43267    1   66731700   66732700      3       1  150064       2.5618    0.0052059
enh43268    1   66736800   66737800      2       1  150064       1.7028     0.044304
enh43271    1   66751300   66752300      2       1  150064       2.1502     0.015772
enh43272    1   66766000   66767000      7       2  150064        2.249     0.012256
enh43275    1   66795200   66796200      1       1  150064       2.9779     0.001451
enh43296    1   66910200   66911200      3       2  150064         1.89     0.029382
enh43301    1   67198100   67199100      2       1  150064       1.8446      0.03255
enh43334    1   67801900   67802900      4       1  150064       1.7968      0.03618
enh43337    1   67858400   67859400      3       2  150064       2.1952     0.014076
enh43351    1   68154200   68155200      5       2  150064       2.2997     0.010733
enh43353    1   68189200   68190200      1       1  150064       2.0043      0.02252
enh43356    1   68214300   68215300      2       1  150064       2.0104     0.022192
enh43360    1   68269200   68270200      3       2  150064       2.5673    0.0051245
enh43361    1   68281300   68282300      4       2  150064       3.3275   0.00043813
enh43386    1   71374600   71375600      5       2  150064       2.3163      0.01027
enh43389    1   72171700   72172700      1       1  150064       4.2587    1.028e-05
enh43390    1   72198000   72199000      3       2  150064       2.3346    0.0097817
enh43410    1   76619400   76620400      2       1  150064       1.6795     0.046531
enh43428    1   76976700   76977700      2       1  150064       2.1659     0.015161
enh43458    1   78353200   78354200      9       4  150064       2.5601    0.0052325
enh43460    1   78446300   78447300      2       1  150064        2.026     0.021384
enh43469    1   79114500   79115500      1       1  150064       2.3844     0.008554
enh43482    1   84049000   84050000      4       2  150064       2.5368     0.005594
enh43483    1   84080600   84081600      4       2  150064        1.784      0.03721
enh43490    1   84226200   84227200      7       3  150064        2.706    0.0034046
enh43491    1   84281000   84282000      3       1  150064       2.2669     0.011699
enh43492    1   84284200   84285200      2       1  150064       4.3231   7.6919e-06
enh43501    1   84622200   84623200      3       2  150064       2.3493    0.0094036
enh43503    1   84628500   84629500      2       1  150064       1.9878     0.023417
enh43508    1   84639400   84640400      1       1  150064        1.923      0.02724
enh43519    1   84966900   84967900      2       1  150064       1.9051     0.028385
enh43540    1   85319800   85320800      3       1  150064       2.2982     0.010774
enh43542    1   85341600   85342600      3       2  150064       2.1777     0.014712
enh43547    1   85438800   85439800      6       1  150064       2.2177     0.013286
enh43576    1   86969500   86970500      2       1  150064       2.1501     0.015774
enh43599    1   87811600   87812600      3       1  150064       1.7206     0.042657
enh43600    1   87817000   87818000      7       2  150064       1.9535      0.02538
enh43604    1   87929400   87930400      4       2  150064       2.0591     0.019742
enh43663    1   89823500   89824500      4       2  150064       1.7728     0.038134
enh43664    1   89828800   89829800      1       1  150064       2.1685      0.01506
enh43681    1   90067200   90068200      5       1  150064       1.9719     0.024311
enh43694    1   90125800   90126800      2       1  150064        2.303     0.010639
enh43695    1   90132500   90133500      3       1  150064       1.6965       0.0449
enh43704    1   90164000   90165000      1       1  150064       1.7523      0.03986
enh43717    1   90264700   90265700      6       1  150064       1.8906     0.029337
enh43718    1   90273000   90274000      2       1  150064       2.0835     0.018602
enh43719    1   90277800   90278800      1       1  150064       1.9384      0.02629
enh43726    1   90307000   90308000      2       1  150064       1.7625     0.038994
enh43742    1   90406400   90407400      1       1  150064       2.0617      0.01962
enh43753    1   91389000   91390000      2       1  150064       2.0817     0.018684
enh43754    1   91390200   91391200      1       1  150064       2.5134     0.005979
enh43755    1   91391000   91392000      2       1  150064       2.1155     0.017195
enh43757    1   91449100   91450100      1       1  150064       1.7466      0.04035
enh43762    1   91478300   91479300      3       1  150064       2.2465     0.012336
enh43763    1   91481400   91482400      2       1  150064       1.7401      0.04092
enh43764    1   91483100   91484100      1       1  150064       2.3451      0.00951
enh43765    1   91484900   91485900      5       2  150064       1.8113     0.035044
enh43766    1   91488100   91489100      3       1  150064       2.4412    0.0073191
enh43767    1   91489400   91490400      2       1  150064       3.1923   0.00070572
enh43786    1   92112300   92113300      3       2  150064       1.9386     0.026274
enh43800    1   92246500   92247500      3       1  150064       2.3754    0.0087654
enh43837    1   92765500   92766500      4       2  150064       2.8423    0.0022392
enh43838    1   92766200   92767200      3       2  150064       1.8755     0.030364
enh43843    1   92832100   92833100      2       1  150064       2.4688    0.0067779
enh43845    1   92841600   92842600      2       1  150064       1.7308     0.041746
enh43847    1   92876800   92877800      2       1  150064       2.6373     0.004179
enh43849    1   92930700   92931700      3       2  150064       2.5219    0.0058364
enh43851    1   92942300   92943300      2       1  150064       3.1959   0.00069705
enh43852    1   92953000   92954000      1       1  150064       2.0676      0.01934
enh43853    1   92960700   92961700      2       1  150064       1.8883     0.029496
enh43854    1   92969600   92970600      1       1  150064       2.0413      0.02061
enh43855    1   92981000   92982000      2       1  150064       2.4617    0.0069145
enh43856    1   93002800   93003800      2       1  150064        2.821    0.0023936
enh43864    1   93319600   93320600      2       1  150064       2.1632     0.015261
enh43869    1   93348400   93349400      2       1  150064        1.731     0.041726
enh43870    1   93366700   93367700      2       1  150064       1.6776     0.046711
enh43871    1   93394800   93395800      1       1  150064       1.6959      0.04495
enh43872    1   93400000   93401000      2       1  150064       2.8424    0.0022386
enh43873    1   93401000   93402000      3       1  150064       1.7756       0.0379
enh43876    1   93415600   93416600      1       1  150064       1.8858      0.02966
enh43877    1   93418000   93419000      1       1  150064       2.1765      0.01476
enh43878    1   93421600   93422600      1       1  150064       2.1151      0.01721
enh43880    1   93423800   93424800      1       1  150064       1.7987      0.03603
enh43888    1   93459000   93460000      1       1  150064       2.0825      0.01865
enh43893    1   93494200   93495200      3       2  150064       1.8514     0.032057
enh44019    1   95329300   95330300      4       2  150064       1.9191     0.027487
enh44020    1   95349100   95350100      3       2  150064       2.2582     0.011965
enh44030    1   95448300   95449300      3       2  150064        1.731     0.041722
enh44032    1   95487000   95488000      1       1  150064       2.0245      0.02146
enh44033    1   95508400   95509400      7       2  150064       1.9798     0.023862
enh44036    1   95698200   95699200      5       3  150064       1.8727     0.030558
enh44039    1   97186000   97187000      2       1  150064       1.7221     0.042524
enh44040    1   97189300   97190300      3       1  150064       3.8876   5.0622e-05
enh44041    1   97193200   97194200      1       1  150064       2.5774     0.004977
enh44042    1   97195900   97196900      4       2  150064        3.075    0.0010527
enh44044    1   97213200   97214200      2       1  150064       2.1013     0.017805
enh44045    1   97842900   97843900      6       3  150064       3.1391   0.00084744
enh44046    1   98096300   98097300      1       1  150064       2.5085     0.006062
enh44048    1   98370600   98371600      4       2  150064       5.4629   2.3425e-08
enh44050    1   98375000   98376000      3       2  150064       5.5425   1.4907e-08
enh44051    1   98376600   98377600      1       1  150064       6.0414    7.639e-10
enh44052    1   98377800   98378800      3       2  150064       6.4671   4.9965e-11
enh44053    1   98381800   98382800      4       1  150064       5.9707   1.1815e-09
enh44054    1   98382400   98383400      1       1  150064       6.4573    5.331e-11
enh44057    1   98636800   98637800      2       1  150064       2.9189    0.0017561
enh44058    1   98698200   98699200      2       1  150064       3.0845    0.0010196
enh44064    1   98853300   98854300      3       2  150064        1.968     0.024534
enh44065    1   98867800   98868800      2       1  150064       2.7218    0.0032465
enh44183    1  101918800  101919800      3       2  150064       2.1347     0.016393
enh44208    1  108282000  108283000      6       3  150064       2.4282    0.0075872
enh44212    1  108347000  108348000      8       3  150064       2.6676    0.0038199
enh44213    1  108349700  108350700      6       1  150064       2.5307    0.0056916
enh44214    1  108352400  108353400      5       2  150064       2.3612    0.0091073
enh44216    1  108364000  108365000      4       2  150064       2.2704     0.011593
enh44219    1  108374300  108375300      5       1  150064       2.1291     0.016622
enh44233    1  108438100  108439100      5       2  150064       1.9101      0.02806
enh44234    1  108440400  108441400      3       1  150064       1.8382     0.033014
enh44235    1  108442400  108443400      3       2  150064       2.1888     0.014306
enh44237    1  108462400  108463400      5       3  150064       2.0588     0.019756
enh44244    1  108484300  108485300      6       2  150064       1.7058     0.044027
enh44245    1  108492400  108493400      4       2  150064       2.1863     0.014395
enh44250    1  108508400  108509400      5       2  150064       2.0632     0.019547
enh44259    1  108660500  108661500      6       3  150064       1.9794     0.023886
enh44262    1  108740400  108741400      7       3  150064       2.7227    0.0032374
enh44351    1  110088500  110089500      3       2  150064       1.7333     0.041525
enh44367    1  110178400  110179400      2       1  150064       1.8193      0.03443
enh44368    1  110182500  110183500      1       1  150064       1.8088      0.03524
enh44370    1  110186100  110187100      2       1  150064       2.0658     0.019423
enh44384    1  110357900  110358900      2       1  150064        1.885     0.029718
enh44394    1  110438400  110439400      5       2  150064       1.9161     0.027674
enh44407    1  110545800  110546800      1       1  150064        1.927      0.02699
enh44411    1  110575800  110576800      2       1  150064       1.8614     0.031341
enh44414    1  110745600  110746600      1       1  150064       2.2414       0.0125
enh44418    1  110758400  110759400      2       1  150064       2.0969     0.018003
enh44422    1  110809400  110810400      3       1  150064       1.6898      0.04553
enh44426    1  110887100  110888100      2       1  150064       1.9302      0.02679
enh44428    1  110892700  110893700      2       1  150064       2.1775     0.014723
enh44430    1  110926400  110927400      3       1  150064       2.6083     0.004549
enh44431    1  110928200  110929200      1       1  150064       2.6579     0.003932
enh44451    1  111323100  111324100      4       2  150064       2.3344    0.0097885
enh44452    1  111326800  111327800      8       4  150064       3.2188   0.00064357
enh44458    1  111432500  111433500      2       1  150064       1.7701     0.038356
enh44459    1  111438600  111439600      2       1  150064        1.812     0.034989
enh44474    1  111751200  111752200      2       1  150064       1.6746     0.047002
enh44489    1  111994000  111995000      3       2  150064       1.8109      0.03508
enh44501    1  112134400  112135400      3       2  150064       2.8477     0.002202
enh44515    1  112202100  112203100      1       1  150064       1.9584      0.02509
enh44520    1  112232400  112233400      4       2  150064       1.6563     0.048831
enh44525    1  112291700  112292700      5       2  150064        1.805     0.035535
enh44531    1  112936100  112937100      3       1  150064       1.8437     0.032611
enh44532    1  112937200  112938200      2       1  150064       1.9099     0.028072
enh44533    1  112940000  112941000      1       1  150064       2.4403     0.007338
enh44536    1  113159400  113160400      3       2  150064       3.7995   7.2484e-05
enh44537    1  113165300  113166300      3       2  150064       2.1612     0.015339
enh44538    1  113168900  113169900      3       2  150064       2.2809     0.011278
enh44541    1  113178600  113179600      1       1  150064       3.2955    0.0004912
enh44543    1  113188500  113189500      3       2  150064       2.2645     0.011772
enh44545    1  113215800  113216800      2       1  150064       3.0364    0.0011973
enh44546    1  113218800  113219800      2       1  150064       2.7755    0.0027562
enh44547    1  113230800  113231800      2       1  150064       2.4976    0.0062517
enh44548    1  113239100  113240100      5       3  150064        2.005     0.022481
enh44549    1  113241200  113242200      2       1  150064       3.6366   0.00013811
enh44550    1  113244000  113245000      2       1  150064       2.6048    0.0045965
enh44551    1  113246200  113247200      5       2  150064       2.2074     0.013643
enh44572    1  113674600  113675600      2       1  150064       1.7731     0.038103
enh44573    1  113682800  113683800      1       1  150064       1.6575      0.04871
enh44574    1  113683600  113684600      1       1  150064       1.6575      0.04871
enh44576    1  113689400  113690400      3       1  150064       1.7311     0.041719
enh44621    1  114525800  114526800      4       2  150064         2.22      0.01321
enh44630    1  114812200  114813200      3       1  150064       1.7454     0.040454
enh44635    1  114883500  114884500      2       1  150064       2.1314     0.016528
enh44643    1  115024800  115025800      3       2  150064       1.8554     0.031773
enh44645    1  115031900  115032900      7       2  150064       1.9976      0.02288
enh44646    1  115047300  115048300      4       2  150064       2.1532      0.01565
enh44647    1  115050000  115051000      1       1  150064       2.5298     0.005706
enh44651    1  115257500  115258500      2       1  150064       1.7788     0.037633
enh44652    1  115259500  115260500      2       1  150064       1.9462     0.025816
enh44653    1  115294500  115295500      2       1  150064       2.6518    0.0040031
enh44658    1  115604100  115605100      5       2  150064       1.8196     0.034411
enh44659    1  115606000  115607000      8       3  150064       2.8862    0.0019495
enh44660    1  115611300  115612300      5       2  150064       2.2915     0.010966
enh44662    1  115627600  115628600      3       2  150064         3.46   0.00027013
enh44664    1  115632700  115633700      5       2  150064       1.8358     0.033193
enh44665    1  115634200  115635200      6       3  150064       3.8669   5.5109e-05
enh44667    1  115642900  115643900      4       2  150064       3.7716   8.1087e-05
enh44668    1  115649800  115650800      1       1  150064       1.8129      0.03492
enh44669    1  115655100  115656100      7       4  150064       3.7919   7.4742e-05
enh44672    1  115906200  115907200      6       2  150064       2.6952    0.0035169
enh44673    1  116012500  116013500      2       1  150064       2.4932    0.0063296
enh44675    1  116185800  116186800      1       1  150064       2.1895      0.01428
enh44685    1  116249400  116250400      6       2  150064       2.4484    0.0071745
enh44720    1  116925400  116926400      1       1  150064        1.869      0.03081
enh44752    1  117253700  117254700      6       2  150064       1.6534      0.04912
enh44759    1  117302400  117303400      3       1  150064       1.9911     0.023235
enh44761    1  117309600  117310600      4       2  150064       2.7855     0.002672
enh44763    1  117320300  117321300      3       1  150064       3.3991   0.00033806
enh44764    1  117337000  117338000      2       1  150064       2.8465    0.0022104
enh44765    1  117339400  117340400      3       1  150064       2.7976    0.0025741
enh44767    1  117358700  117359700      1       1  150064       3.5666    0.0001808
enh44768    1  117368500  117369500      1       1  150064       3.0317     0.001216
enh44787    1  117550600  117551600      4       2  150064        2.573    0.0050416
enh44960    1  145435900  145436900      1       1  150064       1.7244      0.04232
enh44982    1  145588000  145589000      3       1  150064       1.9471     0.025762
enh44985    1  145609100  145610100      1       1  150064       1.8132       0.0349
enh44989    1  145726200  145727200      1       1  150064       1.9945      0.02305
enh44990    1  145726800  145727800      1       1  150064        1.699      0.04466
enh44993    1  146641600  146642600      6       2  150064       2.3072     0.010523
enh44994    1  146645300  146646300      6       1  150064       2.0854     0.018517
enh44995    1  146695800  146696800      1       1  150064       2.3824     0.008601
enh44996    1  146697300  146698300      7       3  150064       2.6934    0.0035359
enh44999    1  146716500  146717500      5       2  150064       2.2623     0.011838
enh45000    1  146718700  146719700      5       3  150064       1.7537     0.039744
enh45001    1  146721600  146722600      4       1  150064       2.1444        0.016
enh45021    1  147234300  147235300      2       1  150064       1.7329     0.041556
enh45051    1  149853400  149854400      2       1  150064       2.1646     0.015209
enh45057    1  149889400  149890400      1       1  150064       1.7202       0.0427
enh45059    1  149903300  149904300      1       1  150064       1.6977      0.04478
enh45066    1  149993400  149994400      3       1  150064       1.7071     0.043906
enh45067    1  150025700  150026700      5       2  150064       5.5329   1.5753e-08
enh45071    1  150063900  150064900      1       1  150064       5.5301      1.6e-08
enh45072    1  150076400  150077400      8       2  150064       5.2957   5.9269e-08
enh45076    1  150119500  150120500      1       1  150064       5.9312    1.504e-09
enh45078    1  150129800  150130800      3       1  150064       5.8984   1.8355e-09
enh45079    1  150132100  150133100      4       1  150064       5.4742   2.1975e-08
enh45080    1  150134000  150135000      2       1  150064       5.2123   9.3234e-08
enh45081    1  150136800  150137800      2       1  150064         4.73   1.1226e-06
enh45082    1  150159000  150160000      1       1  150064       5.4736    2.205e-08
enh45087    1  150241900  150242900      3       1  150064       4.9797   3.1842e-07
enh45089    1  150245700  150246700      1       1  150064        5.069        2e-07
enh45092    1  150295200  150296200      6       3  150064       5.1464   1.3276e-07
enh45093    1  150334800  150335800      5       2  150064       4.6395   1.7465e-06
enh45094    1  150339600  150340600      2       1  150064       1.7546     0.039661
enh45097    1  150344600  150345600      3       2  150064        5.254   7.4425e-08
enh45098    1  150345400  150346400      4       2  150064       5.3619   4.1181e-08
enh45100    1  150356000  150357000      2       1  150064       3.9827   3.4068e-05
enh45102    1  150359300  150360300      2       1  150064       4.2877   9.0281e-06
enh45103    1  150382100  150383100      2       1  150064       3.9829   3.4041e-05
enh45104    1  150387600  150388600      8       3  150064       4.9398   3.9109e-07
enh45105    1  150436600  150437600      3       2  150064       4.9256   4.2054e-07
enh45107    1  150486600  150487600      1       1  150064       5.0598    2.098e-07
enh45108    1  150488900  150489900      2       1  150064       4.4767   3.7907e-06
enh45110    1  150520400  150521400      4       2  150064       2.8151    0.0024382
enh45116    1  150546000  150547000      6       3  150064       1.7778     0.037718
enh45122    1  150586400  150587400      7       3  150064       2.0331     0.021023
enh45129    1  150738200  150739200      6       2  150064       1.6908     0.045442
enh45135    1  150814000  150815000      1       1  150064       1.6587      0.04859
enh45136    1  150824800  150825800      2       1  150064       1.8476     0.032332
enh45142    1  150948300  150949300      1       1  150064       1.9752      0.02412
enh45146    1  150967900  150968900      3       2  150064       3.7924     7.46e-05
enh45147    1  150971600  150972600      1       1  150064       4.9978    2.899e-07
enh45148    1  150974500  150975500      2       1  150064        4.428   4.7557e-06
enh45153    1  151021300  151022300      1       1  150064       3.8789    5.247e-05
enh45155    1  151035000  151036000      2       1  150064       1.8598     0.031455
enh45156    1  151041500  151042500      3       2  150064       3.2928   0.00049598
enh45157    1  151044300  151045300      6       4  150064       2.3316    0.0098612
enh45160    1  151115400  151116400      6       2  150064       2.8935     0.001905
enh45161    1  151116700  151117700      2       1  150064       3.0688    0.0010745
enh45162    1  151119600  151120600      3       2  150064       2.7149    0.0033143
enh45170    1  151168400  151169400      4       2  150064       1.8421     0.032727
enh45174    1  151228100  151229100      2       1  150064       3.4523   0.00027791
enh45189    1  151373100  151374100      1       1  150064       3.3175    0.0004542
enh45191    1  151416800  151417800      2       1  150064        2.118     0.017088
enh45192    1  151426900  151427900      1       1  150064       3.3109     0.000465
enh45193    1  151428500  151429500      3       1  150064       2.7731    0.0027763
enh45194    1  151444800  151445800      1       1  150064       2.5897     0.004803
enh45213    1  151675600  151676600      1       1  150064       2.5736     0.005032
enh45220    1  151779900  151780900      4       2  150064       1.8403      0.03286
enh45291    1  153583600  153584600      2       1  150064       2.4537    0.0070704
enh45303    1  153641300  153642300      2       1  150064       1.6588     0.048581
enh45307    1  153702300  153703300      2       1  150064       1.9206     0.027394
enh45316    1  153761400  153762400      1       1  150064       2.5081     0.006069
enh45318    1  153768300  153769300      4       2  150064        2.967    0.0015038
enh45319    1  153776900  153777900      2       1  150064       3.3589   0.00039121
enh45320    1  153821700  153822700      2       1  150064       3.0358    0.0011996
enh45321    1  153826100  153827100      2       1  150064        2.106     0.017602
enh45323    1  153845600  153846600      4       2  150064       2.2599     0.011915
enh45324    1  153852700  153853700      2       1  150064       3.3154   0.00045762
enh45326    1  153859900  153860900      5       2  150064       2.6466    0.0040657
enh45331    1  153890200  153891200      2       1  150064       2.0632     0.019546
enh45334    1  153900500  153901500      4       1  150064       3.2653   0.00054669
enh45336    1  153919900  153920900      2       1  150064       2.1083     0.017504
enh45338    1  153931400  153932400      5       3  150064       2.2696     0.011615
enh45339    1  153933400  153934400      2       1  150064       2.7014    0.0034523
enh45340    1  153937000  153938000      3       1  150064       2.1985     0.013955
enh45341    1  153937500  153938500      4       2  150064       2.0088     0.022277
enh45342    1  153941200  153942200      3       1  150064       2.4604    0.0069387
enh45344    1  153947800  153948800      2       1  150064       2.2278     0.012946
enh45348    1  153965600  153966600      4       2  150064       2.2873     0.011088
enh45349    1  154086800  154087800      2       1  150064       2.1151     0.017209
enh45352    1  154149000  154150000      4       2  150064        2.879    0.0019948
enh45357    1  154194900  154195900      1       1  150064       1.9978      0.02287
enh45359    1  154237400  154238400      3       1  150064       3.6341   0.00013947
enh45360    1  154243400  154244400      1       1  150064       1.8912       0.0293
enh45361    1  154245900  154246900      1       1  150064       2.0864      0.01847
enh45366    1  154323900  154324900      3       2  150064       2.1166     0.017146
enh45377    1  154394300  154395300      7       3  150064       1.8586     0.031544
enh45380    1  154406700  154407700      1       1  150064       2.7729     0.002778
enh45382    1  154417000  154418000      3       2  150064       2.3655    0.0090021
enh45383    1  154426200  154427200      3       1  150064       2.2278     0.012946
enh45386    1  154450500  154451500      2       1  150064       2.4608    0.0069308
enh45390    1  154528300  154529300      1       1  150064       2.2665      0.01171
enh45396    1  154595600  154596600      3       1  150064       1.9576     0.025138
enh45399    1  154687600  154688600      3       2  150064       1.8721     0.030599
enh45411    1  154780400  154781400      2       1  150064       1.6878     0.045724
enh45413    1  154792400  154793400      4       2  150064       4.2661   9.9458e-06
enh45417    1  154834700  154835700      2       1  150064        3.154   0.00080513
enh45419    1  154898000  154899000      1       1  150064       2.2952      0.01086
enh45422    1  154911800  154912800      4       1  150064       3.5745   0.00017547
enh45429    1  154940900  154941900      1       1  150064        2.829     0.002335
enh45434    1  154987200  154988200      1       1  150064       3.9339    4.179e-05
enh45435    1  154990800  154991800      1       1  150064       2.3559      0.00924
enh45436    1  154995100  154996100      2       1  150064       3.2291   0.00062084
enh45437    1  155008700  155009700      3       1  150064       3.1309   0.00087142
enh45442    1  155033500  155034500      2       1  150064       2.2043     0.013751
enh45444    1  155042100  155043100      1       1  150064       1.8595      0.03148
enh45453    1  155111100  155112100      2       1  150064       1.7452     0.040475
enh45457    1  155148400  155149400      3       2  150064       1.8078     0.035319
enh45458    1  155157500  155158500      3       1  150064       1.8637     0.031178
enh45462    1  155184900  155185900      1       1  150064       1.8644      0.03113
enh45465    1  155197900  155198900      3       2  150064       1.6662     0.047838
enh45469    1  155214800  155215800      1       1  150064       2.2046      0.01374
enh45471    1  155223100  155224100      1       1  150064       2.2083      0.01361
enh45475    1  155241200  155242200      2       1  150064       2.0835     0.018604
enh45477    1  155248100  155249100      2       1  150064       2.2396     0.012558
enh45479    1  155277100  155278100      2       1  150064       2.5297     0.005708
enh45480    1  155280100  155281100      1       1  150064       2.7019     0.003447
enh45481    1  155289500  155290500      2       1  150064       1.8741      0.03046
enh45488    1  155477400  155478400      1       1  150064       2.3163      0.01027
enh45494    1  155500300  155501300      1       1  150064       2.4889     0.006407
enh45495    1  155505300  155506300      1       1  150064        2.431     0.007528
enh45496    1  155507500  155508500      1       1  150064       2.4148     0.007873
enh45504    1  155605800  155606800      1       1  150064       2.7108     0.003356
enh45506    1  155615600  155616600      1       1  150064       2.6751     0.003735
enh45515    1  155827500  155828500      1       1  150064       2.1047      0.01766
enh45518    1  155879100  155880100      2       1  150064       2.5756    0.0050033
enh45520    1  155901100  155902100      1       1  150064        1.938      0.02631
enh45521    1  155904600  155905600      1       1  150064       2.0349      0.02093
enh45522    1  155907800  155908800      2       1  150064       2.6992    0.0034752
enh45525    1  155931200  155932200      2       1  150064       2.8968    0.0018848
enh45528    1  155941000  155942000      1       1  150064        2.449     0.007163
enh45532    1  155958200  155959200      1       1  150064       2.4907     0.006375
enh45533    1  155960100  155961100      2       1  150064       2.8238    0.0023733
enh45534    1  155974300  155975300      3       2  150064       3.7577   8.5757e-05
enh45543    1  156059900  156060900      2       1  150064       1.8362     0.033167
enh45544    1  156066200  156067200      1       1  150064       1.6961      0.04493
enh45546    1  156073200  156074200      1       1  150064       1.7129      0.04337
enh45549    1  156088100  156089100      2       1  150064       1.6642     0.048041
enh45555    1  156120100  156121100      3       1  150064       2.5126    0.0059922
enh45557    1  156131600  156132600      3       1  150064       3.3314   0.00043213
enh45585    1  156493200  156494200      3       2  150064       1.6938     0.045151
enh45603    1  156709100  156710100      3       2  150064        1.714     0.043261
enh45604    1  156711600  156712600      4       2  150064       2.4346    0.0074544
enh45613    1  156770900  156771900      2       1  150064       1.7927     0.036514
enh45688    1  158228200  158229200      1       1  150064       1.7641      0.03886
enh45690    1  158244500  158245500      2       1  150064       1.6839     0.046103
enh45691    1  158251800  158252800      1       1  150064       1.8014      0.03582
enh45698    1  158365000  158366000      7       4  150064       1.7076     0.043854
enh45699    1  158366200  158367200      4       1  150064       1.9939     0.023082
enh45701    1  158371300  158372300      6       2  150064       2.2401     0.012541
enh45716    1  158921700  158922700      7       2  150064       1.8315     0.033514
enh45761    1  159973600  159974600      2       1  150064       1.8829     0.029854
enh45773    1  160162700  160163700      7       2  150064       2.1637     0.015243
enh45774    1  160173600  160174600      1       1  150064       3.0586     0.001112
enh45777    1  160229900  160230900      1       1  150064       2.8501     0.002185
enh45778    1  160232900  160233900      3       1  150064       2.7284    0.0031825
enh45782    1  160314100  160315100      1       1  150064       2.4281     0.007589
enh45783    1  160316200  160317200      3       1  150064       2.5981    0.0046871
enh45785    1  160346000  160347000      6       2  150064       2.4663    0.0068263
enh45795    1  160421300  160422300      1       1  150064       1.8034      0.03566
enh45796    1  160424300  160425300      2       1  150064         2.08     0.018761
enh45798    1  160436200  160437200      2       1  150064       3.0109    0.0013024
enh45799    1  160440500  160441500      4       1  150064       2.6336    0.0042243
enh45801    1  160450400  160451400      1       1  150064       3.0858     0.001015
enh45802    1  160453000  160454000      4       2  150064        1.706     0.044002
enh45804    1  160458600  160459600      3       1  150064       2.8612    0.0021105
enh45837    1  160654700  160655700      2       1  150064       2.3982    0.0082382
enh45873    1  160846400  160847400      3       1  150064       1.7194     0.042771
enh45874    1  160848800  160849800      6       1  150064       1.9055     0.028356
enh45923    1  161179000  161180000      1       1  150064       2.1338      0.01643
enh45928    1  161197500  161198500      1       1  150064       1.9315      0.02671
enh45941    1  161468900  161469900      2       1  150064        2.616    0.0044487
enh45942    1  161474600  161475600      3       2  150064       1.8705     0.030707
enh46001    1  163289800  163290800      2       1  150064       1.8664     0.030993
enh46025    1  164742100  164743100      1       1  150064       1.7675      0.03857
enh46026    1  164754800  164755800      1       1  150064       2.9073     0.001823
enh46028    1  164763600  164764600      3       1  150064       1.8793     0.030105
enh46034    1  165604000  165605000      2       1  150064       1.7128     0.043377
enh46042    1  165739100  165740100      2       1  150064       2.3176     0.010235
enh46046    1  165810800  165811800      4       2  150064       2.0894     0.018337
enh46047    1  165812100  165813100      4       2  150064       1.8804     0.030028
enh46048    1  165815100  165816100      1       1  150064       2.5153     0.005946
enh46050    1  165821700  165822700      2       1  150064       2.2491     0.012252
enh46070    1  166843600  166844600      2       1  150064       3.4847   0.00024635
enh46072    1  166870700  166871700      3       2  150064       2.4472    0.0071984
enh46090    1  167131900  167132900      7       3  150064        1.965     0.024706
enh46091    1  167188000  167189000      1       1  150064       2.7692      0.00281
enh46174    1  168053900  168054900      1       1  150064       2.2271      0.01297
enh46185    1  168356300  168357300      3       2  150064       2.2226     0.013122
enh46239    1  169579200  169580200      6       3  150064       1.8534      0.03191
enh46248    1  169650300  169651300      4       1  150064       2.2885     0.011053
enh46251    1  169674400  169675400      8       2  150064       2.0863     0.018474
enh46263    1  170042100  170043100      3       1  150064       2.0649     0.019466
enh46281    1  171403700  171404700     11       2  150064       1.7213     0.042595
enh46293    1  171712300  171713300      3       1  150064       1.8565     0.031693
enh46306    1  172307200  172308200      3       2  150064       1.8067     0.035402
enh46307    1  172312300  172313300      2       1  150064       1.8722     0.030589
enh46310    1  172329000  172330000      1       1  150064       1.8053      0.03551
enh46312    1  172359900  172360900      5       2  150064       1.8912     0.029298
enh46313    1  172363000  172364000      5       2  150064       1.9039     0.028459
enh46317    1  172395800  172396800      1       1  150064       1.7609      0.03913
enh46328    1  172500000  172501000      3       2  150064       1.6888     0.045631
enh46364    1  172864400  172865400      1       1  150064       1.8182      0.03452
enh46368    1  172916500  172917500      2       1  150064       2.4995    0.0062178
enh46384    1  173378700  173379700      2       1  150064       1.8757     0.030349
enh46387    1  173389100  173390100      4       2  150064       2.6759     0.003727
enh46388    1  173398000  173399000      4       2  150064       2.3375    0.0097071
enh46389    1  173399700  173400700      1       1  150064        2.312      0.01039
enh46392    1  173428700  173429700      3       2  150064       1.9085     0.028166
enh46393    1  173443300  173444300      4       2  150064       1.7862     0.037036
enh46394    1  173448400  173449400      3       1  150064       2.3809    0.0086353
enh46398    1  173685600  173686600      1       1  150064       3.4989    0.0002336
enh46400    1  173794700  173795700      1       1  150064       3.4042    0.0003318
enh46402    1  173839200  173840200      2       1  150064       2.2799     0.011306
enh46403    1  173855000  173856000      2       1  150064       3.8852   5.1115e-05
enh46405    1  173970200  173971200      2       1  150064       3.2422   0.00059298
enh46406    1  173973800  173974800      3       2  150064       2.6899    0.0035733
enh46407    1  173974500  173975500      1       1  150064       3.4302    0.0003016
enh46408    1  173976300  173977300      3       1  150064       3.1941    0.0007014
enh46409    1  173978000  173979000      2       1  150064       2.9118    0.0017968
enh46410    1  173980600  173981600      1       1  150064       3.4179    0.0003155
enh46411    1  173984500  173985500      1       1  150064       3.1996    0.0006881
enh46412    1  173987100  173988100      5       2  150064       3.5323   0.00020598
enh46413    1  173988700  173989700      2       1  150064       3.3167   0.00045536
enh46414    1  173992500  173993500      2       1  150064       2.9267    0.0017129
enh46416    1  174121800  174122800      2       1  150064       3.8232   6.5877e-05
enh46418    1  174129600  174130600      2       1  150064       3.0947   0.00098495
enh46419    1  174130600  174131600      2       1  150064       2.4974    0.0062558
enh46420    1  174134900  174135900      2       1  150064       2.7675    0.0028248
enh46424    1  174173500  174174500      1       1  150064       2.4562     0.007021
enh46425    1  174175300  174176300      3       2  150064       2.9516    0.0015809
enh46426    1  174760700  174761700      1       1  150064       2.0002      0.02274
enh46427    1  174767800  174768800      1       1  150064       3.2494    0.0005783
enh46429    1  174783800  174784800      4       2  150064         1.92     0.027427
enh46430    1  174794400  174795400      5       2  150064       3.3876   0.00035252
enh46432    1  174885400  174886400      3       2  150064       2.4054    0.0080766
enh46445    1  174998400  174999400      2       1  150064       1.9851     0.023567
enh46450    1  175124100  175125100      5       2  150064       3.3626    0.0003861
enh46451    1  175143000  175144000      2       1  150064       3.8131   6.8629e-05
enh46452    1  175143700  175144700      5       2  150064       2.1114     0.017367
enh46455    1  175153800  175154800      2       1  150064       3.8128   6.8687e-05
enh46456    1  175162800  175163800      3       1  150064        3.374   0.00037044
enh46467    1  175265500  175266500      1       1  150064       1.8889      0.02945
enh46468    1  175288200  175289200      3       1  150064       1.6749     0.046977
enh46477    1  176171100  176172100      1       1  150064       3.4701    0.0002601
enh46479    1  176177400  176178400      1       1  150064       2.2069      0.01366
enh46486    1  178455100  178456100      2       1  150064       1.9743     0.024175
enh46494    1  178620000  178621000      1       1  150064       1.8413      0.03279
enh46500    1  178942300  178943300      1       1  150064       2.9835     0.001425
enh46513    1  179069600  179070600      2       1  150064       1.8213     0.034284
enh46514    1  179097800  179098800      4       2  150064       1.7121     0.043439
enh46517    1  179110800  179111800      1       1  150064       1.9879      0.02341
enh46520    1  179159700  179160700      2       1  150064       1.8908     0.029325
enh46524    1  179266700  179267700      9       5  150064       1.6556     0.048904
enh46525    1  179270000  179271000      3       1  150064       1.7514     0.039937
enh46527    1  179333700  179334700      4       2  150064         2.81    0.0024768
enh46532    1  179782900  179783900      1       1  150064        2.367     0.008966
enh46536    1  179844700  179845700      1       1  150064       1.9217      0.02732
enh46560    1  180366300  180367300      3       1  150064       1.9562     0.025219
enh46561    1  180371200  180372200      3       2  150064       2.2616     0.011861
enh46569    1  180602400  180603400      4       2  150064       2.1448     0.015983
enh46573    1  180862500  180863500      3       1  150064       2.3148     0.010311
enh46574    1  180887600  180888600      5       2  150064       1.7742     0.038018
enh46614    1  181104900  181105900      1       1  150064       2.3382     0.009689
enh46624    1  181392600  181393600      5       2  150064       2.0283     0.021266
enh46626    1  181410400  181411400      3       2  150064       2.0139     0.022012
enh46636    1  182115100  182116100      4       2  150064       2.1687     0.015054
enh46646    1  182247400  182248400      2       1  150064       1.8012     0.035832
enh46650    1  182362200  182363200      1       1  150064       1.9317       0.0267
enh46651    1  182363200  182364200      4       1  150064       2.2013     0.013857
enh46660    1  182571200  182572200      1       1  150064       1.6815      0.04633
enh46693    1  183443900  183444900      1       1  150064       3.0258      0.00124
enh46695    1  183449300  183450300      2       1  150064       2.7001    0.0034661
enh46705    1  183553800  183554800      6       3  150064       1.9293     0.026845
enh46739    1  184120500  184121500      1       1  150064       2.2839      0.01119
enh46744    1  184191600  184192600      4       1  150064       1.6733     0.047132
enh46749    1  184460700  184461700      4       2  150064       2.2105     0.013535
enh46754    1  184715000  184716000      4       2  150064       2.0694     0.019256
enh46756    1  184724800  184725800      3       1  150064       2.1648       0.0152
enh46781    1  185127300  185128300      1       1  150064       1.9047      0.02841
enh46799    1  185411000  185412000      4       2  150064        1.738     0.041102
enh46814    1  186251300  186252300      2       1  150064       2.1886     0.014315
enh46818    1  186342200  186343200      1       1  150064        1.751      0.03997
enh46819    1  186345800  186346800      1       1  150064       1.7256      0.04221
enh46826    1  192126700  192127700      1       1  150064       2.7003     0.003464
enh46827    1  192136500  192137500      2       1  150064       2.0194     0.021722
enh46835    1  192503500  192504500      3       1  150064       2.0863     0.018474
enh46839    1  192520300  192521300      1       1  150064       2.2984      0.01077
enh46851    1  193032400  193033400      3       2  150064       2.0773     0.018885
enh46853    1  193072300  193073300      1       1  150064       3.0838     0.001022
enh46855    1  193089800  193090800      2       1  150064       3.0646    0.0010898
enh46856    1  193093000  193094000      3       1  150064       3.1849   0.00072396
enh46857    1  193154400  193155400      2       1  150064       2.6921    0.0035497
enh46859    1  193210300  193211300      4       2  150064       2.2993     0.010744
enh46860    1  193279300  193280300      2       1  150064       2.4077    0.0080277
enh46867    1  193429100  193430100      3       1  150064       2.6117    0.0045043
enh46873    1  193538300  193539300      4       2  150064       1.7268     0.042105
enh46874    1  193558200  193559200      3       1  150064       1.6962     0.044926
enh46878    1  194028400  194029400      3       2  150064       2.0608      0.01966
enh46884    1  196619100  196620100      2       1  150064       3.0322    0.0012139
enh46887    1  196622500  196623500      1       1  150064       4.0574    2.481e-05
enh46893    1  197165500  197166500      3       2  150064       2.8876    0.0019407
enh46895    1  197254500  197255500      1       1  150064       3.5453    0.0001961
enh46903    1  197732600  197733600      2       1  150064       2.4774    0.0066165
enh46906    1  197737400  197738400      3       1  150064       2.3259     0.010011
enh46907    1  197738000  197739000      3       1  150064       2.4005    0.0081861
enh46909    1  197745500  197746500      1       1  150064       2.5951     0.004728
enh46910    1  197747300  197748300      1       1  150064        2.516     0.005934
enh46956    1  198574600  198575600      4       2  150064        1.812     0.034995
enh46972    1  198637200  198638200      2       1  150064       1.8331     0.033396
enh46973    1  198639400  198640400      5       3  150064       2.7242    0.0032232
enh46992    1  198757400  198758400      1       1  150064       1.7767      0.03781
enh46995    1  198806200  198807200      2       1  150064       2.4732    0.0066951
enh47048    1  199368800  199369800      9       3  150064       1.6758     0.046887
enh47049    1  199519700  199520700      3       1  150064       1.8234     0.034118
enh47062    1  200270300  200271300      3       2  150064       2.2916     0.010963
enh47065    1  200306400  200307400      3       2  150064       1.7229     0.042453
enh47066    1  200320200  200321200      1       1  150064       2.8818     0.001977
enh47067    1  200323100  200324100      3       1  150064       2.7011    0.0034555
enh47068    1  200374800  200375800      1       1  150064       2.4823     0.006527
enh47070    1  200406400  200407400      1       1  150064       3.4739    0.0002565
enh47071    1  200442700  200443700      2       1  150064       2.6782    0.0037013
enh47072    1  200457200  200458200      4       2  150064       2.7451    0.0030243
enh47073    1  200481100  200482100      8       4  150064       3.9551   3.8244e-05
enh47079    1  200505600  200506600      6       3  150064       2.0601     0.019694
enh47099    1  200865500  200866500      4       2  150064        2.182     0.014555
enh47100    1  200872700  200873700      5       3  150064        2.442    0.0073025
enh47101    1  200874600  200875600      6       2  150064       3.2685   0.00054056
enh47104    1  200941000  200942000      8       3  150064       1.9368     0.026382
enh47105    1  200977400  200978400      2       1  150064        2.105     0.017644
enh47106    1  200981600  200982600      2       1  150064       2.7206     0.003258
enh47108    1  200987400  200988400      4       2  150064       2.0677     0.019334
enh47110    1  201011500  201012500      6       3  150064       2.6968    0.0035006
enh47111    1  201025100  201026100      3       1  150064       2.0282     0.021271
enh47120    1  201271600  201272600      3       2  150064       1.6944     0.045098
enh47129    1  201435200  201436200      4       2  150064       2.2423     0.012472
enh47130    1  201451300  201452300      6       2  150064       2.0981     0.017949
enh47158    1  201797000  201798000      3       2  150064       2.6745    0.0037417
enh47162    1  201865000  201866000      1       1  150064       1.6949      0.04505
enh47163    1  201873800  201874800      3       1  150064       2.4447     0.007249
enh47178    1  202110800  202111800      6       3  150064       1.7567     0.039481
enh47208    1  202584800  202585800      1       1  150064        1.812      0.03499
enh47234    1  203098700  203099700      1       1  150064       1.8161      0.03468
enh47277    1  203576700  203577700      2       1  150064        1.791     0.036647
enh47314    1  204047100  204048100      3       2  150064       3.0915   0.00099578
enh47315    1  204049300  204050300      2       1  150064       1.6922     0.045304
enh47318    1  204057000  204058000      3       2  150064       3.8158   6.7871e-05
enh47321    1  204076400  204077400      2       1  150064       2.4232    0.0076912
enh47326    1  204222900  204223900      1       1  150064       2.5598     0.005237
enh47328    1  204254800  204255800      2       1  150064       1.8462     0.032433
enh47346    1  204415300  204416300      2       1  150064       1.9149     0.027755
enh47347    1  204420200  204421200      2       1  150064       2.0769     0.018907
enh47348    1  204426100  204427100      3       1  150064       2.7873    0.0026572
enh47349    1  204432100  204433100      3       1  150064       2.0149     0.021958
enh47351    1  204450200  204451200      6       2  150064       3.5434   0.00019752
enh47353    1  204452500  204453500      2       1  150064       1.8526      0.03197
enh47354    1  204460400  204461400      1       1  150064       3.1976     0.000693
enh47355    1  204465100  204466100      4       2  150064       2.8373    0.0022752
enh47360    1  204480700  204481700      4       1  150064       3.3507   0.00040297
enh47362    1  204492300  204493300      5       3  150064       3.4987   0.00023372
enh47363    1  204496500  204497500      5       1  150064       3.2548   0.00056733
enh47364    1  204500400  204501400      1       1  150064       2.3215      0.01013
enh47366    1  204511700  204512700      2       1  150064       3.2493   0.00057839
enh47367    1  204512900  204513900      2       1  150064       2.7219    0.0032453
enh47369    1  204515400  204516400      4       2  150064        3.182   0.00073128
enh47372    1  204531600  204532600      5       3  150064       2.6668     0.003829
enh47373    1  204533000  204534000      2       1  150064       2.8121    0.0024607
enh47375    1  204535900  204536900      2       1  150064       2.6913    0.0035586
enh47376    1  204537500  204538500      3       2  150064       2.2364     0.012662
enh47377    1  204547100  204548100      1       1  150064       3.4754     0.000255
enh47378    1  204548700  204549700      5       2  150064        3.562   0.00018399
enh47379    1  204553700  204554700      3       2  150064        2.054     0.019987
enh47380    1  204591400  204592400      1       1  150064        2.313      0.01036
enh47393    1  204966600  204967600      4       2  150064       3.4567   0.00027343
enh47394    1  204982700  204983700      5       2  150064       1.6684     0.047616
enh47395    1  205030400  205031400      4       2  150064       3.9784   3.4688e-05
enh47396    1  205088300  205089300      1       1  150064         1.98      0.02385
enh47397    1  205110500  205111500      4       2  150064       3.4959   0.00023627
enh47398    1  205139900  205140900      3       2  150064       4.0385   2.6902e-05
enh47399    1  205144300  205145300      2       1  150064       4.1479   1.6775e-05
enh47400    1  205152900  205153900      6       2  150064       4.5969   2.1439e-06
enh47401    1  205168500  205169500      4       2  150064       4.1241   1.8606e-05
enh47402    1  205172800  205173800      3       1  150064       3.7427   9.1036e-05
enh47403    1  205178600  205179600      4       2  150064       4.4417   4.4622e-06
enh47404    1  205181300  205182300      2       1  150064       3.1831   0.00072844
enh47405    1  205183800  205184800      2       1  150064       1.7782     0.037686
enh47408    1  205199100  205200100      8       2  150064       1.8556     0.031757
enh47409    1  205206500  205207500      3       2  150064       2.5443    0.0054754
enh47410    1  205216100  205217100      4       2  150064       2.4166    0.0078334
enh47411    1  205217900  205218900      3       2  150064       2.3691    0.0089157
enh47412    1  205225300  205226300      4       2  150064       2.8472     0.002205
enh47413    1  205227700  205228700      1       1  150064       1.8197       0.0344
enh47416    1  205243700  205244700      1       1  150064       1.7506      0.04001
enh47418    1  205251800  205252800      3       1  150064       1.9535     0.025381
enh47421    1  205260600  205261600      6       2  150064       2.0618     0.019613
enh47423    1  205268900  205269900      1       1  150064       2.0397      0.02069
enh47427    1  205280000  205281000      1       1  150064       1.9549       0.0253
enh47444    1  205551300  205552300      4       2  150064       1.6664     0.047813
enh47447    1  205567800  205568800      8       3  150064       2.3828    0.0085916
enh47458    1  205640900  205641900      3       2  150064       1.7645     0.038828
enh47460    1  205662200  205663200      3       1  150064       2.0239     0.021491
enh47501    1  206646400  206647400      5       2  150064        3.047    0.0011555
enh47502    1  206652300  206653300      4       2  150064            2     0.022752
enh47510    1  206713300  206714300      1       1  150064       1.7644      0.03883
enh47558    1  207032000  207033000      5       2  150064       2.1216     0.016934
enh47559    1  207038100  207039100      3       2  150064       3.4827   0.00024819
enh47579    1  207224900  207225900      3       1  150064       3.1904    0.0007105
enh47582    1  207243600  207244600      2       1  150064       2.9267    0.0017129
enh47604    1  207922500  207923500      3       2  150064        3.773   8.0646e-05
enh47605    1  207926900  207927900      7       4  150064       2.1126     0.017319
enh47608    1  207971800  207972800      1       1  150064       3.7794     7.86e-05
enh47609    1  207980200  207981200      2       1  150064        3.844   6.0526e-05
enh47610    1  207994100  207995100      3       2  150064       3.3828   0.00035871
enh47611    1  208001100  208002100      2       1  150064       4.2839    9.183e-06
enh47612    1  208004000  208005000      2       1  150064       1.6881     0.045692
enh47613    1  208006300  208007300      5       2  150064       4.9819   3.1482e-07
enh47614    1  208010300  208011300      4       2  150064       2.7929    0.0026119
enh47615    1  208013100  208014100      3       2  150064       3.9261   4.3175e-05
enh47616    1  208014600  208015600      3       2  150064       3.7542    8.695e-05
enh47617    1  208017800  208018800      8       3  150064       4.6857   1.3953e-06
enh47618    1  208020600  208021600      5       2  150064       3.3619   0.00038707
enh47619    1  208025000  208026000      2       1  150064       3.2287   0.00062185
enh47620    1  208029700  208030700      3       1  150064       3.5388   0.00020095
enh47621    1  208032100  208033100     10       4  150064       3.1087    0.0009395
enh47622    1  208033800  208034800      3       2  150064       3.0147     0.001286
enh47623    1  208035600  208036600      4       2  150064       3.0236    0.0012488
enh47624    1  208044300  208045300      4       2  150064       2.4614    0.0069188
enh47625    1  208048400  208049400      1       1  150064        2.825     0.002364
enh47627    1  208055200  208056200      4       2  150064       2.3794    0.0086709
enh47646    1  208257500  208258500      4       1  150064       2.1476     0.015873
enh47647    1  208263500  208264500      3       1  150064       2.8185    0.0024121
enh47649    1  208278900  208279900      3       1  150064       2.4234    0.0076875
enh47650    1  208290800  208291800      2       1  150064       1.9083     0.028175
enh47654    1  208338100  208339100      4       2  150064       1.8636     0.031192
enh47659    1  208380500  208381500      3       1  150064       1.9987     0.022822
enh47661    1  208386600  208387600      2       1  150064       2.0546     0.019961
enh47662    1  208392900  208393900      2       1  150064       2.4943    0.0063098
enh47670    1  209571700  209572700      1       1  150064       2.1746      0.01483
enh47721    1  211402100  211403100      2       1  150064       1.8533      0.03192
enh47722    1  211421000  211422000      3       2  150064       2.3593    0.0091543
enh47723    1  211430400  211431400      6       2  150064       1.6817     0.046317
enh47724    1  211434600  211435600      6       3  150064       3.0256    0.0012408
enh47725    1  211498600  211499600      1       1  150064       2.8602     0.002117
enh47728    1  211507200  211508200      5       2  150064       2.0906     0.018284
enh47730    1  211516700  211517700      3       2  150064       2.0689     0.019277
enh47732    1  211522200  211523200      2       1  150064        2.247      0.01232
enh47733    1  211524700  211525700      1       1  150064        2.402     0.008153
enh47734    1  211527500  211528500      2       1  150064       1.8666     0.030978
enh47737    1  211687300  211688300      5       2  150064       1.6472     0.049762
enh47742    1  211715200  211716200      1       1  150064       1.8722      0.03059
enh47750    1  211780600  211781600      6       3  150064       1.9049     0.028393
enh47765    1  211911700  211912700      1       1  150064        1.815      0.03476
enh47798    1  212417200  212418200      2       1  150064       1.9624     0.024861
enh47799    1  212420300  212421300      2       1  150064       1.9187     0.027512
enh47807    1  212469400  212470400      4       2  150064       1.7928     0.036501
enh47809    1  212474300  212475300      2       1  150064       1.8451     0.032513
enh47810    1  212483400  212484400      1       1  150064       2.2238      0.01308
enh47814    1  212588700  212589700      2       1  150064       2.2218     0.013148
enh47815    1  212605200  212606200      5       3  150064       2.1691     0.015036
enh47816    1  212607100  212608100      1       1  150064       2.1962      0.01404
enh47831    1  212769700  212770700      6       3  150064       1.8899     0.029383
enh47833    1  212787500  212788500      1       1  150064       1.7017      0.04441
enh47863    1  213141600  213142600      4       2  150064       2.4171    0.0078228
enh47871    1  213843400  213844400     10       3  150064       1.8883     0.029495
enh47883    1  214475400  214476400      4       2  150064       2.3357    0.0097526
enh47887    1  214601500  214602500      5       2  150064       1.7948     0.036345
enh47897    1  214722300  214723300      3       1  150064       1.6514     0.049329
enh47914    1  218632900  218633900      2       1  150064       2.0383     0.020761
enh47927    1  220217200  220218200      3       2  150064       1.6894     0.045571
enh47933    1  220266400  220267400      2       1  150064        2.041     0.020624
enh47934    1  220268500  220269500      3       2  150064       1.6464     0.049836
enh47938    1  220442100  220443100      2       1  150064       1.7508      0.03999
enh47948    1  221242100  221243100      1       1  150064        1.732      0.04164
enh47974    1  221912600  221913600      3       1  150064       1.8928     0.029189
enh47975    1  221916800  221917800      5       2  150064       3.1988   0.00068992
enh47989    1  222591200  222592200      1       1  150064       2.3123      0.01038
enh47991    1  222628100  222629100      3       1  150064       2.8637    0.0020939
enh47996    1  222763800  222764800      2       1  150064       1.9374     0.026347
enh47998    1  222792500  222793500      1       1  150064       1.6887      0.04564
enh47999    1  222818500  222819500      1       1  150064       2.1321       0.0165
enh48000    1  222819000  222820000      2       1  150064       2.2575     0.011987
enh48004    1  222945500  222946500      3       1  150064       2.5563    0.0052903
enh48023    1  223373500  223374500      3       2  150064       1.8852     0.029705
enh48031    1  223481600  223482600      2       1  150064       1.7314     0.041691
enh48040    1  223840100  223841100      5       1  150064       2.2344      0.01273
enh48041    1  223888400  223889400      1       1  150064       1.9712      0.02435
enh48042    1  223893200  223894200      1       1  150064       3.1898    0.0007119
enh48043    1  223895000  223896000      4       1  150064       1.6508     0.049393
enh48044    1  223898600  223899600      7       2  150064       3.8684   5.4769e-05
enh48045    1  223905300  223906300      5       3  150064       3.2641    0.0005491
enh48046    1  223909100  223910100      7       1  150064       2.9523    0.0015773
enh48047    1  223913200  223914200      1       1  150064       2.8498     0.002187
enh48048    1  223914000  223915000      1       1  150064       2.9057     0.001832
enh48049    1  223914800  223915800      1       1  150064       2.6463     0.004069
enh48050    1  223917800  223918800      2       1  150064       2.7587    0.0029013
enh48052    1  223920700  223921700      1       1  150064       2.7258     0.003207
enh48054    1  223926600  223927600      1       1  150064       1.6616       0.0483
enh48055    1  223935500  223936500      1       1  150064       1.9807      0.02381
enh48056    1  223936700  223937700      3       1  150064       2.5361    0.0056044
enh48057    1  223959000  223960000      4       2  150064       3.7196   9.9754e-05
enh48059    1  224000600  224001600      1       1  150064       3.5558    0.0001884
enh48060    1  224010500  224011500      4       1  150064       3.4388   0.00029213
enh48062    1  224019300  224020300      4       2  150064       3.2273   0.00062475
enh48064    1  224023300  224024300      1       1  150064       3.4465     0.000284
enh48065    1  224029600  224030600      2       1  150064       2.9574    0.0015512
enh48092    1  224543600  224544600      3       2  150064       1.9533     0.025394
enh48093    1  224546600  224547600      4       2  150064        2.912    0.0017959
enh48094    1  224566000  224567000      1       1  150064       2.2322       0.0128
enh48095    1  224570900  224571900      3       1  150064       2.7324    0.0031441
enh48097    1  224617400  224618400      2       1  150064       1.9301       0.0268
enh48099    1  224623400  224624400      2       1  150064       2.0591     0.019744
enh48100    1  224624100  224625100      2       1  150064       2.4151    0.0078663
enh48101    1  224644200  224645200      4       2  150064       1.9456     0.025854
enh48102    1  224653100  224654100      3       1  150064       2.3639    0.0090409
enh48103    1  224685200  224686200      1       1  150064       2.0878      0.01841
enh48104    1  224686500  224687500      6       3  150064       2.2552     0.012062
enh48116    1  224905900  224906900      3       1  150064       2.0684     0.019302
enh48117    1  224922200  224923200      3       2  150064        2.023     0.021536
enh48118    1  224932500  224933500      2       1  150064       1.6828     0.046205
enh48123    1  225622900  225623900      1       1  150064       1.6963      0.04491
enh48125    1  225628400  225629400      1       1  150064       1.9171      0.02761
enh48144    1  225934400  225935400      3       2  150064       2.1402      0.01617
enh48156    1  226012800  226013800      3       2  150064       2.0645     0.019485
enh48160    1  226035200  226036200      2       1  150064       1.9978     0.022868
enh48163    1  226052800  226053800      1       1  150064       2.0343      0.02096
enh48164    1  226055100  226056100      1       1  150064        2.326      0.01001
enh48170    1  226085000  226086000      4       2  150064       1.7422     0.040738
enh48190    1  226253700  226254700      2       1  150064        2.767    0.0028287
enh48191    1  226269900  226270900      2       1  150064       2.3561    0.0092342
enh48196    1  226307100  226308100      3       1  150064       2.7158    0.0033056
enh48197    1  226311700  226312700      2       1  150064       2.9394    0.0016442
enh48199    1  226320100  226321100      5       3  150064       1.6661     0.047846
enh48206    1  226591400  226592400      2       1  150064       2.2468     0.012325
enh48207    1  226596000  226597000      5       2  150064       1.6976     0.044794
enh48213    1  226644700  226645700      2       1  150064        1.995      0.02302
enh48215    1  226790500  226791500      4       2  150064       2.1532     0.015653
enh48218    1  226828700  226829700      1       1  150064       2.8036     0.002527
enh48238    1  226898400  226899400      1       1  150064       2.4902     0.006384
enh48240    1  226903300  226904300      3       2  150064       1.7135     0.043313
enh48243    1  226910100  226911100      4       2  150064       1.9897     0.023313
enh48244    1  226914800  226915800      2       1  150064       2.3349    0.0097731
enh48245    1  226919200  226920200      3       2  150064       2.4845    0.0064868
enh48246    1  226928400  226929400      4       2  150064       2.5752    0.0050089
enh48247    1  226935800  226936800      1       1  150064       2.4835     0.006505
enh48250    1  226951800  226952800      1       1  150064       2.1459      0.01594
enh48258    1  227014600  227015600      5       2  150064       2.1254     0.016775
enh48261    1  227057400  227058400      2       1  150064       2.1411     0.016133
enh48262    1  227069200  227070200      3       1  150064       2.1711     0.014964
enh48276    1  227544600  227545600      5       2  150064        2.537    0.0055896
enh48341    1  228800000  228801000      1       1  150064       2.0296       0.0212
enh48342    1  228870000  228871000      2       1  150064       1.8273     0.033824
enh48343    1  228874300  228875300      3       2  150064       1.8093       0.0352
enh48372    1  229096200  229097200      4       2  150064        1.865      0.03109
enh48376    1  229121900  229122900      6       2  150064       1.7394     0.040981
enh48454    1  230228800  230229800      3       1  150064        3.408   0.00032721
enh48455    1  230230800  230231800      7       4  150064       2.6446    0.0040899
enh48456    1  230234700  230235700      3       2  150064       1.7195     0.042762
enh48457    1  230237200  230238200      6       2  150064       3.8176    6.738e-05
enh48458    1  230243300  230244300      4       2  150064       3.5514   0.00019159
enh48459    1  230250500  230251500      2       1  150064       3.7005    0.0001076
enh48460    1  230254700  230255700      4       2  150064       2.7746    0.0027632
enh48461    1  230264200  230265200      3       2  150064       2.7238    0.0032271
enh48462    1  230265700  230266700      2       1  150064       1.8541     0.031859
enh48464    1  230272600  230273600     11       5  150064       3.5771   0.00017372
enh48465    1  230276200  230277200      7       4  150064       2.3992    0.0082146
enh48476    1  230310100  230311100      9       3  150064        1.771     0.038281
enh48479    1  230323300  230324300      8       3  150064       1.7681     0.038521
enh48496    1  230406100  230407100      2       1  150064       2.0144     0.021985
enh48498    1  230410000  230411000      7       3  150064       1.8502     0.032144
enh48550    1  231558500  231559500      2       1  150064       2.0492     0.020222
enh48590    1  232593200  232594200      6       3  150064       2.1428     0.016063
enh48644    1  234306400  234307400      1       1  150064       1.9483      0.02569
enh48649    1  234451000  234452000      3       1  150064        1.665     0.047957
enh48661    1  234610300  234611300      5       2  150064       1.9476     0.025731
enh48662    1  234611900  234612900      7       4  150064       1.9102     0.028053
enh48665    1  234626500  234627500      9       5  150064       2.6977    0.0034906
enh48666    1  234630500  234631500      5       2  150064       1.9164     0.027658
enh48667    1  234634200  234635200      8       3  150064       2.7698    0.0028044
enh48669    1  234640700  234641700      2       1  150064       2.2576     0.011985
enh48670    1  234651000  234652000      2       1  150064       2.7282    0.0031841
enh48671    1  234652700  234653700      6       2  150064       2.9763    0.0014586
enh48714    1  235011000  235012000      4       2  150064       1.7006     0.044509
enh48715    1  235015000  235016000      4       1  150064       2.5034    0.0061504
enh48717    1  235017300  235018300      6       2  150064       2.3523    0.0093283
enh48733    1  235109800  235110800      5       2  150064       1.8403     0.032863
enh48787    1  235587200  235588200      1       1  150064       2.2959      0.01084
enh48797    1  235805900  235806900      7       2  150064       1.9266     0.027012
enh48800    1  236000500  236001500      1       1  150064        2.169      0.01504
enh48806    1  236020100  236021100      2       1  150064        2.232     0.012809
enh48840    1  236445700  236446700      1       1  150064       2.1571       0.0155
enh48847    1  236665600  236666600      1       1  150064       1.7372      0.04118
enh48891    1  241790800  241791800      6       2  150064       2.5618    0.0052061
enh48893    1  241800000  241801000      6       3  150064         1.78     0.037537
enh48904    1  243263900  243264900      1       1  150064       2.3843     0.008556
enh48905    1  243277300  243278300      2       1  150064       2.1798     0.014634
enh48907    1  243407400  243408400      1       1  150064       3.8631    5.598e-05
enh48908    1  243409900  243410900      2       1  150064       2.6922    0.0035494
enh48909    1  243411000  243412000      4       2  150064       3.7988   7.2691e-05
enh48910    1  243413900  243414900      4       2  150064       4.2609   1.0181e-05
enh48912    1  243420200  243421200      1       1  150064       4.8412    6.453e-07
enh48914    1  243427500  243428500      2       1  150064       3.9425   4.0322e-05
enh48915    1  243431400  243432400      1       1  150064       4.8918    4.997e-07
enh48916    1  243449200  243450200      1       1  150064       4.8785    5.346e-07
enh48918    1  243517800  243518800      3       1  150064       2.5039    0.0061416
enh48926    1  243614800  243615800      9       3  150064       4.5065   3.2946e-06
enh48927    1  243622200  243623200      2       1  150064       2.2711     0.011571
enh48931    1  243640600  243641600      3       1  150064       4.5811   2.3125e-06
enh48932    1  243645100  243646100      1       1  150064       4.8235    7.053e-07
enh48933    1  243646600  243647600      3       1  150064       3.6675   0.00012246
enh48936    1  243672200  243673200      1       1  150064       3.4815    0.0002493
enh48937    1  243689200  243690200      4       2  150064       3.5864   0.00016765
enh48938    1  243759000  243760000      1       1  150064       5.0012    2.848e-07
enh48939    1  243761100  243762100      2       1  150064       2.9503    0.0015874
enh48940    1  243875500  243876500      1       1  150064       4.9795    3.187e-07
enh48941    1  243877100  243878100      1       1  150064       2.1802      0.01462
enh48942    1  243886600  243887600      2       1  150064       2.5088    0.0060569
enh48943    1  243890600  243891600      3       2  150064       4.4888   3.5809e-06
enh48944    1  243894300  243895300      2       1  150064       3.8836   5.1468e-05
enh48945    1  243897000  243898000      1       1  150064       4.7869     8.47e-07
enh48947    1  243914500  243915500      2       1  150064        3.559   0.00018614
enh48948    1  243954600  243955600      3       2  150064       2.0206     0.021663
enh48949    1  243956400  243957400      3       2  150064       3.4607   0.00026938
enh48950    1  243966800  243967800      1       1  150064       4.7773    8.883e-07
enh48954    1  244014600  244015600      1       1  150064       3.3251     0.000442
enh48958    1  244238900  244239900      2       1  150064       2.0402     0.020663
enh48960    1  244377300  244378300      6       2  150064       2.5072    0.0060851
enh48961    1  244386900  244387900      4       2  150064       1.7514     0.039941
enh48962    1  244395200  244396200      1       1  150064        2.151      0.01574
enh48963    1  244397000  244398000      5       2  150064       2.2029       0.0138
enh48964    1  244402100  244403100      2       1  150064       1.9392     0.026242
enh48966    1  244416500  244417500      4       2  150064       1.9635     0.024792
enh48977    1  244602600  244603600      4       2  150064       2.1017     0.017792
enh48979    1  244607900  244608900      1       1  150064       2.2307      0.01285
enh48980    1  244608700  244609700      2       1  150064       2.3236     0.010074
enh48981    1  244611900  244612900      1       1  150064       2.1862       0.0144
enh48982    1  244623200  244624200      1       1  150064       1.7102      0.04361
enh48986    1  244827400  244828400      3       1  150064       2.1247     0.016805
enh48987    1  244828400  244829400      6       2  150064       1.6771     0.046759
enh49017    1  245543400  245544400      1       1  150064       2.1058      0.01761
enh49019    1  245556700  245557700      6       2  150064       2.3091     0.010468
enh49021    1  245607600  245608600      1       1  150064       2.3996     0.008206
enh49025    1  245762100  245763100      8       2  150064       2.5045    0.0061312
enh49036    1  246230600  246231600      7       3  150064       1.9767     0.024039
enh49040    1  246378500  246379500     13       2  150064       2.2424     0.012469
enh49041    1  246382300  246383300     11       3  150064       2.5849    0.0048697
enh49044    1  246660400  246661400      3       1  150064       2.1023     0.017765
enh49045    1  246670800  246671800     13       5  150064       2.4524    0.0070952
enh49046    1  246690500  246691500      8       4  150064       1.8793     0.030102
enh49054    1  246750000  246751000      1       1  150064       1.7767      0.03781
enh49058    1  246770500  246771500      2       1  150064       1.8193     0.034432
enh49059    1  246772100  246773100      1       1  150064       2.3339     0.009801
enh49060    1  246773800  246774800      4       2  150064       2.0202     0.021684
enh49063    1  246862400  246863400      5       3  150064       1.6525     0.049218
enh49064    1  246866700  246867700      6       1  150064       2.6681    0.0038138
enh49068    1  246931800  246932800      4       1  150064       1.7561     0.039533
enh49071    1  246948500  246949500      1       1  150064       1.6911      0.04541
enh49126    1  249134900  249135900      2       1  150064       1.8202     0.034368
enh49127    1  249148100  249149100      2       1  150064       1.8529     0.031946
enh49133    1  249199200  249200200      1       1  150064       1.7708       0.0383
enh55971    2     829000     830000     11       3  150064        2.906    0.0018302
enh55974    2     969800     970800      6       2  150064       1.9771     0.024014
enh55975    2     974700     975700      9       2  150064       2.0979     0.017959
enh55976    2    1006000    1007000      3       2  150064       1.7095     0.043681
enh55992    2    1734300    1735300      6       3  150064        1.679     0.046581
enh56005    2    2703800    2704800      1       1  150064        1.923      0.02724
enh56010    2    2849900    2850900      4       2  150064       1.8371     0.033094
enh56011    2    2852500    2853500      3       1  150064       1.8441     0.032584
enh56017    2    3221100    3222100      5       1  150064       1.7865     0.037005
enh56018    2    3226700    3227700      4       1  150064       2.5833    0.0048931
enh56019    2    3244700    3245700      4       2  150064       2.2355     0.012692
enh56021    2    3307200    3308200      4       1  150064       2.7783    0.0027318
enh56035    2    3621500    3622500      1       1  150064       2.0286      0.02125
enh56038    2    3642300    3643300      4       2  150064        2.878    0.0020011
enh56072    2    7051800    7052800      3       2  150064       2.5317    0.0056761
enh56073    2    7056400    7057400      3       2  150064       2.8319    0.0023136
enh56074    2    7059700    7060700      4       2  150064        2.114     0.017259
enh56075    2    7061600    7062600      4       2  150064        2.317     0.010252
enh56076    2    7065900    7066900      6       3  150064       2.4181    0.0078005
enh56095    2    7211300    7212300      2       1  150064       2.0503      0.02017
enh56101    2    7571500    7572500      1       1  150064       1.9847      0.02359
enh56103    2    7591400    7592400      2       1  150064       2.5784    0.0049632
enh56104    2    7607600    7608600      1       1  150064       3.1312    0.0008704
enh56105    2    7637100    7638100      2       1  150064       2.6045    0.0046004
enh56106    2    7638800    7639800      4       2  150064       2.0583     0.019781
enh56107    2    7655800    7656800      4       2  150064       2.3873    0.0084854
enh56115    2    7832300    7833300      2       1  150064        1.949     0.025649
enh56122    2    7936200    7937200      1       1  150064        2.905     0.001836
enh56174    2    8581600    8582600      2       1  150064       1.7458     0.040426
enh56184    2    8649400    8650400      1       1  150064       2.5253      0.00578
enh56185    2    8658700    8659700      1       1  150064       1.6802      0.04646
enh56196    2    8740000    8741000      4       1  150064       3.1104   0.00093418
enh56201    2    8784300    8785300      4       2  150064        1.822     0.034225
enh56202    2    8797000    8798000      5       2  150064        2.271     0.011575
enh56223    2    9331200    9332200      1       1  150064       1.9545      0.02532
enh56224    2    9352400    9353400      6       4  150064       1.7396     0.040964
enh56225    2    9370700    9371700      1       1  150064       1.9795      0.02388
enh56226    2    9374800    9375800      3       2  150064       2.6613    0.0038922
enh56259    2    9790000    9791000      1       1  150064       2.4696     0.006764
enh56260    2    9795300    9796300      8       2  150064       2.5542     0.005321
enh56286    2   10159300   10160300      9       4  150064       2.4135    0.0078997
enh56300    2   10280900   10281900      2       1  150064       2.3959    0.0082892
enh56336    2   10547600   10548600      8       2  150064       2.1173     0.017119
enh56362    2   10947700   10948700      9       2  150064       1.8183     0.034506
enh56364    2   10953200   10954200      6       3  150064       2.0708     0.019191
enh56403    2   11890600   11891600      2       1  150064        1.706     0.044003
enh56410    2   11915100   11916100      2       1  150064       1.6887     0.045636
enh56412    2   11924700   11925700      2       1  150064       2.6214     0.004379
enh56424    2   12084800   12085800      7       3  150064       2.1826     0.014533
enh56444    2   12427200   12428200      6       2  150064       1.7987     0.036032
enh56454    2   12559600   12560600      1       1  150064        2.065      0.01946
enh56465    2   12642200   12643200      3       1  150064       1.8501     0.032152
enh56466    2   12654200   12655200      3       1  150064       2.3348    0.0097762
enh56468    2   12696600   12697600      2       1  150064       1.9724     0.024281
enh56472    2   12777000   12778000      3       1  150064        3.304   0.00047661
enh56490    2   15282600   15283600      1       1  150064       1.7611      0.03911
enh56491    2   15295700   15296700      3       2  150064       1.7296     0.041847
enh56495    2   15440900   15441900      2       1  150064       2.0292     0.021221
enh56496    2   15450400   15451400      3       1  150064       2.4445    0.0072522
enh56501    2   15699200   15700200      3       1  150064       1.8802     0.030041
enh56513    2   16105400   16106400      2       1  150064       1.6605      0.04841
enh56534    2   17042100   17043100      2       1  150064       2.3836    0.0085712
enh56538    2   17933100   17934100      1       1  150064       2.0415       0.0206
enh56539    2   17936700   17937700      1       1  150064       2.1711      0.01496
enh56540    2   17938300   17939300      1       1  150064       2.0909      0.01827
enh56541    2   17985700   17986700      6       2  150064          2.2     0.013903
enh56542    2   17986700   17987700      1       1  150064       1.9595      0.02503
enh56544    2   17996600   17997600      3       1  150064       2.3427    0.0095728
enh56552    2   19673300   19674300      3       2  150064       1.8886      0.02947
enh56565    2   20261900   20262900      5       2  150064       2.3283    0.0099476
enh56595    2   20768100   20769100      7       3  150064       2.3394    0.0096584
enh56596    2   20771200   20772200      6       2  150064       2.7499    0.0029806
enh56597    2   20773500   20774500      4       2  150064       2.9595    0.0015409
enh56598    2   20777400   20778400      5       2  150064       2.5391    0.0055574
enh56602    2   20813600   20814600      7       2  150064       1.7291     0.041899
enh56603    2   20816600   20817600      8       1  150064       1.8833     0.029832
enh56606    2   20841600   20842600      4       2  150064       2.0273     0.021318
enh56618    2   23510000   23511000      1       1  150064       1.6528      0.04919
enh56639    2   24114500   24115500      6       3  150064       1.9138     0.027824
enh56641    2   24127800   24128800      1       1  150064        2.071      0.01918
enh56645    2   24151200   24152200      2       1  150064       1.9116     0.027966
enh56646    2   24161500   24162500      1       1  150064       2.2362      0.01267
enh56656    2   24347100   24348100      2       1  150064       1.6722     0.047238
enh56675    2   24657800   24658800      3       2  150064       3.2324   0.00061369
enh56686    2   24766900   24767900      3       2  150064       1.8898     0.029392
enh56687    2   24791100   24792100      2       1  150064       1.6719     0.047272
enh56688    2   24798700   24799700      1       1  150064       2.5369     0.005592
enh56691    2   24835900   24836900      2       1  150064       1.8495     0.032195
enh56717    2   25320800   25321800      2       1  150064       1.9089     0.028136
enh56719    2   25351500   25352500      6       3  150064        4.357    6.593e-06
enh56721    2   25384400   25385400      3       1  150064       4.1609   1.5851e-05
enh56722    2   25424800   25425800      2       1  150064       3.2021   0.00068214
enh56723    2   25427100   25428100      1       1  150064       2.3427     0.009572
enh56725    2   25432300   25433300      2       1  150064       3.3358   0.00042534
enh56726    2   25437800   25438800      2       1  150064       3.3209   0.00044866
enh56727    2   25439500   25440500      4       1  150064       3.2685   0.00054051
enh56729    2   25453600   25454600      2       1  150064       3.9732   3.5455e-05
enh56734    2   25495800   25496800      4       2  150064       1.7538     0.039736
enh56735    2   25498600   25499600      2       1  150064       1.7146     0.043208
enh56738    2   25509500   25510500      2       1  150064       2.1409      0.01614
enh56743    2   25525700   25526700      2       1  150064       2.2775     0.011379
enh56745    2   25529700   25530700      4       2  150064       3.5569   0.00018763
enh56746    2   25532700   25533700      3       2  150064       2.7455    0.0030207
enh56747    2   25539300   25540300      3       2  150064       2.2337     0.012751
enh56748    2   25546200   25547200      2       1  150064       1.7595     0.039251
enh56749    2   25553100   25554100      1       1  150064       1.9943      0.02306
enh56750    2   25554800   25555800      2       1  150064        1.925     0.027113
enh56751    2   25559000   25560000      1       1  150064       1.7268       0.0421
enh56757    2   25598500   25599500      2       1  150064        4.143   1.7136e-05
enh56772    2   25840600   25841600      1       1  150064       2.0558       0.0199
enh56776    2   26013400   26014400      5       3  150064       2.3199     0.010173
enh56787    2   26075700   26076700      1       1  150064       1.7816      0.03741
enh56796    2   26205600   26206600      2       1  150064       1.6586     0.048595
enh56797    2   26214200   26215200      3       1  150064        3.715   0.00010161
enh56799    2   26231300   26232300      5       1  150064         1.72     0.042716
enh56801    2   26238800   26239800      2       1  150064       2.4055    0.0080745
enh56803    2   26255200   26256200      3       1  150064       2.0545     0.019965
enh56804    2   26260700   26261700      4       2  150064       2.8396    0.0022588
enh56806    2   26267400   26268400      2       1  150064       3.1104   0.00093416
enh56816    2   26308700   26309700      4       2  150064       2.0709     0.019183
enh56817    2   26320800   26321800      2       1  150064       2.9095      0.00181
enh56826    2   26492100   26493100      2       1  150064       2.1871     0.014367
enh56830    2   26523400   26524400      3       2  150064       1.6587     0.048589
enh56835    2   26700300   26701300      5       2  150064       2.1119     0.017347
enh56847    2   26963500   26964500      3       1  150064        3.665   0.00012365
enh56848    2   26985900   26986900      2       1  150064       3.1708   0.00076023
enh56850    2   26990000   26991000      4       2  150064       3.0451     0.001163
enh56851    2   26991900   26992900      2       1  150064       3.1258   0.00088647
enh56854    2   26996900   26997900      2       1  150064       3.1335   0.00086353
enh56856    2   27000200   27001200      1       1  150064       3.2803    0.0005185
enh56859    2   27033200   27034200      2       1  150064       3.5217   0.00021442
enh56862    2   27254200   27255200      1       1  150064       3.0193     0.001267
enh56865    2   27271800   27272800      2       1  150064       3.4335   0.00029787
enh56867    2   27292200   27293200      3       1  150064       3.2354   0.00060736
enh56869    2   27299500   27300500      1       1  150064         2.94     0.001641
enh56870    2   27302500   27303500      1       1  150064       2.0437      0.02049
enh56873    2   27345200   27346200      2       1  150064       2.6162    0.0044459
enh56876    2   27432400   27433400      7       3  150064       2.4129     0.007913
enh56878    2   27441400   27442400      6       3  150064       2.6812    0.0036678
enh56880    2   27525400   27526400      1       1  150064       2.1382      0.01625
enh56881    2   27525800   27526800      2       1  150064       2.4601    0.0069449
enh56882    2   27543700   27544700      2       1  150064       1.9898     0.023304
enh56883    2   27574600   27575600      1       1  150064       2.7773     0.002741
enh56887    2   27594800   27595800      2       1  150064       2.3713    0.0088636
enh56889    2   27604000   27605000      1       1  150064       3.0578     0.001115
enh56890    2   27614500   27615500      2       1  150064       3.0097    0.0013077
enh56894    2   27632800   27633800      2       1  150064       2.0799     0.018769
enh56897    2   27654600   27655600      1       1  150064       3.2276    0.0006242
enh56898    2   27664600   27665600      1       1  150064       3.1687    0.0007655
enh56899    2   27668400   27669400      2       1  150064        1.806     0.035459
enh56900    2   27711300   27712300      4       2  150064       3.6298   0.00014183
enh56901    2   27712800   27713800      2       1  150064        2.505    0.0061232
enh56902    2   27793700   27794700      4       2  150064       1.6556     0.048903
enh56904    2   27807500   27808500      3       2  150064       2.7382    0.0030892
enh56906    2   27814300   27815300      7       3  150064       3.0288    0.0012278
enh56908    2   27852600   27853600      4       2  150064       1.6601     0.048445
enh56911    2   27888300   27889300      2       1  150064        1.985     0.023573
enh56915    2   27937400   27938400      2       1  150064       2.0899     0.018314
enh56916    2   27951800   27952800      3       1  150064       3.8446   6.0373e-05
enh56918    2   27958800   27959800      2       1  150064       3.4552   0.00027493
enh56920    2   27974700   27975700      2       1  150064       4.2084   1.2859e-05
enh56923    2   27987900   27988900      1       1  150064       4.1169     1.92e-05
enh56924    2   27988800   27989800      3       2  150064       4.4211   4.9099e-06
enh56925    2   27993400   27994400      1       1  150064       3.8587      5.7e-05
enh56927    2   28018800   28019800      3       1  150064       4.2565   1.0384e-05
enh56928    2   28021200   28022200      1       1  150064       3.8846    5.125e-05
enh56930    2   28033600   28034600      1       1  150064       4.5139    3.183e-06
enh56932    2   28114500   28115500      1       1  150064       1.9473      0.02575
enh56935    2   28137500   28138500      2       1  150064       1.9275     0.026958
enh56936    2   28143000   28144000      1       1  150064       3.6355    0.0001387
enh56941    2   28188500   28189500      3       2  150064       3.2273   0.00062488
enh56942    2   28202800   28203800      2       1  150064         4.51   3.2416e-06
enh56969    2   28602900   28603900      5       2  150064       1.7416     0.040793
enh56970    2   28612000   28613000      1       1  150064        2.969     0.001494
enh56973    2   28634900   28635900      1       1  150064       2.5742     0.005024
enh56974    2   28645200   28646200      2       1  150064       1.8966     0.028941
enh56975    2   28647600   28648600      4       2  150064       3.4242    0.0003083
enh56976    2   28653600   28654600      3       1  150064       2.1719      0.01493
enh56977    2   28657200   28658200      3       2  150064       2.1139     0.017262
enh57010    2   28992200   28993200      5       2  150064        3.213   0.00065678
enh57011    2   28994600   28995600      2       1  150064        2.601    0.0046479
enh57012    2   28997800   28998800      4       2  150064       2.6867     0.003608
enh57013    2   29032400   29033400      3       1  150064       3.1758   0.00074719
enh57032    2   29340800   29341800      2       1  150064       1.9973     0.022896
enh57035    2   29412100   29413100      3       2  150064       3.0524    0.0011353
enh57044    2   30447100   30448100      4       1  150064       2.0073      0.02236
enh57073    2   30581000   30582000      5       3  150064        1.725     0.042262
enh57074    2   30583700   30584700      3       1  150064       1.8711     0.030665
enh57075    2   30589000   30590000      1       1  150064       1.8188      0.03447
enh57100    2   31155600   31156600      6       3  150064       2.0969     0.018002
enh57119    2   32183000   32184000      2       1  150064       1.9374     0.026349
enh57127    2   32236700   32237700      2       1  150064       2.3303    0.0098956
enh57162    2   33546800   33547800      2       1  150064       1.8257     0.033946
enh57191    2   36632000   36633000      6       3  150064        2.015     0.021951
enh57193    2   36668100   36669100      4       1  150064       1.8784     0.030163
enh57195    2   36687800   36688800      2       1  150064       1.8887     0.029466
enh57201    2   36822200   36823200      6       2  150064       1.7792     0.037606
enh57202    2   36823100   36824100      2       1  150064       1.7264     0.042141
enh57206    2   37019300   37020300      3       2  150064       2.7571    0.0029155
enh57207    2   37026000   37027000      2       1  150064        1.936     0.026436
enh57208    2   37029800   37030800      2       1  150064       2.3139     0.010338
enh57209    2   37031000   37032000      3       1  150064       1.7029     0.044296
enh57210    2   37032700   37033700      1       1  150064        2.168      0.01508
enh57211    2   37153900   37154900      4       2  150064       2.4683    0.0067873
enh57213    2   37190600   37191600      3       2  150064       2.1948     0.014089
enh57215    2   37194600   37195600      1       1  150064       2.9809     0.001437
enh57216    2   37237900   37238900      5       2  150064       2.4336    0.0074752
enh57222    2   37422600   37423600      1       1  150064       3.5202    0.0002156
enh57223    2   37425000   37426000      5       3  150064       2.8351    0.0022909
enh57224    2   37456200   37457200      3       2  150064       2.2591     0.011938
enh57225    2   37459900   37460900      6       3  150064       2.9885    0.0014016
enh57226    2   37545100   37546100      2       1  150064       3.1965   0.00069552
enh57227    2   37548900   37549900      2       1  150064       3.3541   0.00039817
enh57228    2   37569600   37570600      4       2  150064       3.0193    0.0012666
enh57229    2   37570600   37571600      7       3  150064        3.884   5.1384e-05
enh57230    2   37576400   37577400      4       1  150064       2.9335    0.0016756
enh57235    2   37641400   37642400      4       2  150064       2.1762      0.01477
enh57283    2   38151100   38152100      4       2  150064       1.9939     0.023079
enh57287    2   38209100   38210100      2       1  150064        1.731     0.041726
enh57315    2   38665900   38666900      3       2  150064       2.0174     0.021826
enh57356    2   38928000   38929000      2       1  150064       2.4438     0.007266
enh57358    2   38948900   38949900      2       1  150064       2.2375     0.012626
enh57359    2   38964200   38965200      3       1  150064       2.2612     0.011875
enh57360    2   38967700   38968700      1       1  150064       2.2486      0.01227
enh57363    2   38980800   38981800      4       2  150064       1.6659     0.047867
enh57364    2   38981700   38982700      5       3  150064       2.2255     0.013022
enh57365    2   39004300   39005300      3       1  150064       2.0829     0.018631
enh57367    2   39033000   39034000      1       1  150064       2.8935     0.001905
enh57369    2   39058200   39059200      5       1  150064       2.0829      0.01863
enh57371    2   39066500   39067500      2       1  150064       1.8223     0.034202
enh57375    2   39320300   39321300      3       1  150064       1.6751     0.046955
enh57376    2   39322100   39323100      1       1  150064       1.6606       0.0484
enh57384    2   39363200   39364200      1       1  150064       2.0915      0.01824
enh57385    2   39367100   39368100      4       2  150064        2.851    0.0021789
enh57387    2   39369900   39370900      4       2  150064       2.7414     0.003059
enh57388    2   39443900   39444900      1       1  150064       2.2862      0.01112
enh57389    2   39454800   39455800      3       2  150064       1.8022     0.035754
enh57412    2   39795600   39796600      2       1  150064       2.4136    0.0078969
enh57415    2   40000700   40001700      1       1  150064       2.0746      0.01901
enh57417    2   40004000   40005000      2       1  150064       2.1676     0.015094
enh57429    2   40222100   40223100      5       3  150064       1.6499     0.049477
enh57431    2   40255900   40256900      5       2  150064       2.0818     0.018681
enh57435    2   40349100   40350100      6       2  150064       2.0093     0.022252
enh57436    2   40350900   40351900      3       1  150064       2.4346    0.0074542
enh57437    2   40353600   40354600      2       1  150064       2.2142     0.013407
enh57442    2   40556400   40557400      1       1  150064        1.876      0.03033
enh57447    2   40682400   40683400      6       2  150064       1.7709     0.038289
enh57448    2   40698000   40699000      3       1  150064       2.3941    0.0083303
enh57450    2   40709200   40710200      3       1  150064       2.8075    0.0024966
enh57451    2   40715300   40716300      3       1  150064       1.7557      0.03957
enh57453    2   40738800   40739800      4       1  150064       3.0293    0.0012257
enh57455    2   41468600   41469600      8       4  150064       1.9685     0.024505
enh57456    2   41683000   41684000      2       1  150064       1.7707     0.038309
enh57459    2   42067100   42068100      2       1  150064        2.308       0.0105
enh57460    2   42068500   42069500      5       1  150064       2.4789    0.0065887
enh57548    2   42875800   42876800      1       1  150064       1.7083      0.04379
enh57554    2   42952300   42953300      5       2  150064       1.7538     0.039732
enh57559    2   43021200   43022200      3       2  150064       1.6521     0.049252
enh57572    2   43106500   43107500      3       1  150064       1.6831     0.046179
enh57583    2   43198200   43199200      3       2  150064       2.1845     0.014463
enh57593    2   43268100   43269100      3       2  150064        2.064     0.019511
enh57594    2   43276200   43277200      1       1  150064         2.22      0.01321
enh57615    2   43389500   43390500      3       1  150064       1.9087     0.028149
enh57683    2   44410500   44411500      4       1  150064       1.8272     0.033834
enh57684    2   44412400   44413400      3       1  150064       2.2599     0.011915
enh57686    2   44415700   44416700      4       2  150064       1.6708     0.047376
enh57687    2   44417600   44418600      1       1  150064       1.7877      0.03691
enh57688    2   44422200   44423200      2       1  150064       1.8623     0.031283
enh57721    2   45896000   45897000      4       2  150064        2.375    0.0087753
enh57727    2   45981100   45982100      7       2  150064       1.9738     0.024203
enh57728    2   45986100   45987100      2       1  150064       2.3983    0.0082368
enh57737    2   46064100   46065100     10       4  150064        2.506    0.0061054
enh57752    2   46206500   46207500      5       2  150064       1.8998     0.028732
enh57754    2   46211800   46212800      6       3  150064        2.549    0.0054015
enh57755    2   46215900   46216900      4       2  150064       2.5214    0.0058439
enh57764    2   46369300   46370300      4       2  150064        2.003     0.022586
enh57802    2   46704400   46705400      6       3  150064       1.7424     0.040721
enh57805    2   46727500   46728500      2       1  150064       2.1232     0.016868
enh57806    2   46747900   46748900      6       3  150064       1.6783      0.04664
enh57811    2   46772700   46773700      1       1  150064       1.6782      0.04665
enh57812    2   46773400   46774400      1       1  150064       1.6782      0.04665
enh57822    2   46845200   46846200      1       1  150064       1.9138      0.02782
enh57834    2   47041000   47042000      4       1  150064       2.0049     0.022488
enh57887    2   47499900   47500900      1       1  150064        1.955      0.02529
enh57896    2   47563600   47564600      3       1  150064       1.6973     0.044819
enh57911    2   47748700   47749700      3       2  150064       1.8383     0.033008
enh57915    2   47979000   47980000      3       2  150064       1.6925     0.045279
enh57916    2   47994700   47995700      2       1  150064       2.2832     0.011209
enh57918    2   48012000   48013000      7       3  150064       2.4957    0.0062859
enh57923    2   48092300   48093300      3       1  150064       2.5359    0.0056078
enh57924    2   48094700   48095700      4       2  150064       2.3041     0.010607
enh57925    2   48097800   48098800      5       3  150064       2.7425    0.0030486
enh57926    2   48099000   48100000      2       1  150064       2.4946     0.006305
enh57928    2   48115400   48116400      5       3  150064       3.1409   0.00084206
enh57929    2   48120800   48121800      3       1  150064       2.5496    0.0053923
enh57932    2   48129200   48130200      1       1  150064       2.9361     0.001662
enh57934    2   48144600   48145600      2       1  150064       2.6178    0.0044254
enh57937    2   48340900   48341900      1       1  150064       2.0415       0.0206
enh57939    2   48372200   48373200      1       1  150064       1.9537      0.02537
enh57946    2   48446800   48447800      3       2  150064       2.0228     0.021546
enh57947    2   48448000   48449000      3       2  150064       1.7069     0.043918
enh57949    2   48462900   48463900      4       2  150064       2.0048     0.022492
enh57950    2   48476300   48477300      1       1  150064       2.1128      0.01731
enh57953    2   48539500   48540500      3       1  150064       2.5746    0.0050181
enh57954    2   48545700   48546700      1       1  150064       2.7125     0.003339
enh57956    2   48551000   48552000      1       1  150064       2.6448     0.004087
enh57957    2   48551800   48552800      1       1  150064       2.8635     0.002095
enh57958    2   48552700   48553700      5       2  150064       2.6788    0.0036946
enh57959    2   48555600   48556600      3       2  150064       2.8227    0.0023807
enh57960    2   48557200   48558200      3       1  150064       2.4545    0.0070541
enh57963    2   48568300   48569300      5       2  150064       3.0855    0.0010161
enh57965    2   48571500   48572500      5       2  150064       2.2334     0.012762
enh57967    2   48578900   48579900      3       2  150064       1.6704     0.047424
enh57971    2   48622700   48623700      4       2  150064       2.1457     0.015947
enh57972    2   48642400   48643400      6       4  150064       2.5081    0.0060695
enh57974    2   48646900   48647900      5       3  150064       1.6782      0.04665
enh57975    2   48647700   48648700      3       2  150064       2.8124    0.0024586
enh57977    2   48670900   48671900      6       2  150064        1.709     0.043722
enh57980    2   48736200   48737200      2       1  150064       2.8269      0.00235
enh57982    2   50719000   50720000      1       1  150064       3.0002     0.001349
enh57983    2   51239900   51240900      1       1  150064       2.1981      0.01397
enh57986    2   53966400   53967400      1       1  150064       2.3887     0.008455
enh57987    2   53996000   53997000      3       2  150064       2.2672      0.01169
enh57988    2   54011200   54012200      2       1  150064       2.7562    0.0029238
enh57989    2   54015400   54016400      4       1  150064       2.2744     0.011472
enh57991    2   54172200   54173200      2       1  150064       1.7235     0.042399
enh57992    2   54176700   54177700      5       3  150064       2.4142    0.0078856
enh57993    2   54184200   54185200      2       1  150064       2.3289    0.0099325
enh57994    2   54188300   54189300      2       1  150064       2.4166    0.0078321
enh57999    2   54221500   54222500      3       2  150064       2.3744    0.0087897
enh58001    2   54240400   54241400      3       1  150064       2.1849     0.014448
enh58002    2   54267900   54268900      1       1  150064       3.6393    0.0001367
enh58004    2   54280500   54281500      2       1  150064       2.1753     0.014802
enh58005    2   54319900   54320900      4       1  150064       2.1843     0.014469
enh58007    2   54330700   54331700      4       2  150064       2.5832    0.0048945
enh58008    2   54341200   54342200      5       2  150064        2.161     0.015346
enh58018    2   54725600   54726600      6       4  150064       2.7483     0.002995
enh58021    2   54749500   54750500      4       2  150064       2.0293     0.021213
enh58028    2   54789900   54790900      3       2  150064        1.831      0.03355
enh58032    2   54807600   54808600     11       2  150064       2.2459     0.012354
enh58033    2   54809700   54810700      3       1  150064       1.6892     0.045595
enh58036    2   54818700   54819700      3       1  150064        1.707     0.043912
enh58037    2   54820900   54821900      3       1  150064       2.0824     0.018652
enh58038    2   54822200   54823200      5       3  150064       2.3515     0.009349
enh58044    2   54845700   54846700      5       3  150064       1.8213     0.034284
enh58045    2   54851700   54852700      2       1  150064       2.8326    0.0023083
enh58047    2   54863300   54864300      4       2  150064       2.3264    0.0099975
enh58048    2   54893000   54894000      1       1  150064       2.0337      0.02099
enh58049    2   54896700   54897700      3       2  150064       1.7683     0.038502
enh58052    2   54907400   54908400      8       4  150064       2.6705    0.0037871
enh58058    2   55133400   55134400      7       4  150064       3.0388    0.0011876
enh58060    2   55172600   55173600      5       2  150064       2.3761    0.0087491
enh58065    2   55222400   55223400      5       2  150064       2.7688     0.002813
enh58066    2   55224800   55225800      1       1  150064       2.2283      0.01293
enh58072    2   55244600   55245600      4       2  150064       1.9155     0.027717
enh58074    2   55246900   55247900      6       3  150064       2.4285    0.0075803
enh58078    2   55272600   55273600      3       2  150064       1.9593     0.025037
enh58080    2   55310000   55311000      3       2  150064       1.7524     0.039856
enh58087    2   55346600   55347600     10       5  150064       1.7942     0.036395
enh58093    2   55379900   55380900      3       2  150064       3.5668   0.00018068
enh58095    2   55388100   55389100      3       2  150064       3.8115   6.9064e-05
enh58106    2   55643500   55644500      7       3  150064        1.684     0.046086
enh58119    2   56098300   56099300      1       1  150064       1.9554      0.02527
enh58129    2   57948000   57949000      2       1  150064       3.8989   4.8315e-05
enh58130    2   57986500   57987500      1       1  150064       4.5121     3.21e-06
enh58131    2   57987200   57988200      4       2  150064        6.132   4.3395e-10
enh58132    2   58135800   58136800      3       2  150064       5.3352   4.7723e-08
enh58134    2   58271800   58272800      3       1  150064       3.2036   0.00067864
enh58135    2   58274900   58275900      1       1  150064       4.4393    4.513e-06
enh58137    2   58334800   58335800      4       2  150064       4.5604    2.553e-06
enh58139    2   58466400   58467400      3       2  150064       4.0369   2.7085e-05
enh58145    2   60114000   60115000      4       2  150064       1.7552      0.03961
enh58149    2   60150600   60151600      2       1  150064       2.2623      0.01184
enh58158    2   60291500   60292500      2       1  150064       3.1996   0.00068807
enh58159    2   60298500   60299500      2       1  150064       2.0913     0.018251
enh58160    2   60301700   60302700      5       2  150064       3.4636   0.00026647
enh58161    2   60304000   60305000      4       2  150064       2.3955     0.008299
enh58163    2   60329500   60330500      3       1  150064       3.0159    0.0012809
enh58164    2   60333400   60334400      3       2  150064       1.9022     0.028571
enh58166    2   60352900   60353900      2       1  150064         2.58    0.0049397
enh58169    2   60440400   60441400      3       2  150064        2.635    0.0042066
enh58171    2   60489600   60490600      3       1  150064       2.7132    0.0033318
enh58172    2   60512800   60513800      5       1  150064       2.3127     0.010369
enh58177    2   60580400   60581400      3       2  150064       2.5325     0.005662
enh58179    2   60586600   60587600      4       2  150064        2.671     0.003781
enh58182    2   60618400   60619400      3       1  150064        2.879    0.0019949
enh58185    2   60639000   60640000      3       1  150064       1.6808     0.046396
enh58195    2   60706500   60707500      3       1  150064       3.0706    0.0010683
enh58196    2   60709800   60710800      3       2  150064       2.9125    0.0017926
enh58197    2   60712300   60713300      1       1  150064       4.8862     5.14e-07
enh58199    2   60722200   60723200      1       1  150064        3.876     5.31e-05
enh58200    2   60723000   60724000      3       2  150064        4.119    1.903e-05
enh58201    2   60726100   60727100      1       1  150064       3.8466    5.988e-05
enh58202    2   60731100   60732100      3       2  150064       2.7966    0.0025825
enh58204    2   60734200   60735200      2       1  150064       2.7538     0.002945
enh58205    2   60738400   60739400      3       1  150064       2.3734    0.0088122
enh58206    2   60742200   60743200      4       2  150064       2.1759     0.014781
enh58207    2   60743900   60744900      4       2  150064       2.0437     0.020493
enh58209    2   60748400   60749400      7       2  150064       2.1153     0.017201
enh58210    2   60752800   60753800      1       1  150064       1.8427      0.03269
enh58221    2   60888300   60889300      3       1  150064       2.2427     0.012458
enh58222    2   60901300   60902300      4       2  150064       3.1649   0.00077568
enh58225    2   60982400   60983400      4       2  150064       2.3444    0.0095296
enh58245    2   61206000   61207000      1       1  150064       1.7754      0.03792
enh58258    2   61464900   61465900      1       1  150064       2.6671     0.003825
enh58259    2   61592000   61593000      2       1  150064       2.1586      0.01544
enh58262    2   61652000   61653000      2       1  150064       2.6985    0.0034829
enh58264    2   61666400   61667400      1       1  150064       3.3974    0.0003401
enh58266    2   61670600   61671600      4       2  150064       2.3138     0.010341
enh58267    2   61671400   61672400      2       1  150064       2.9094    0.0018106
enh58268    2   61675400   61676400      1       1  150064       3.4712    0.0002591
enh58273    2   61692200   61693200      3       2  150064       2.6498    0.0040264
enh58304    2   62428900   62429900      2       1  150064        2.396    0.0082874
enh58310    2   62491700   62492700      2       1  150064       2.4811    0.0065487
enh58313    2   62529600   62530600      8       4  150064       1.7008      0.04449
enh58314    2   62534300   62535300      3       1  150064       1.8191      0.03445
enh58317    2   62638200   62639200      2       1  150064       1.8643     0.031142
enh58320    2   62701600   62702600      3       2  150064       1.8237     0.034096
enh58321    2   62702700   62703700      3       2  150064       2.7505    0.0029754
enh58324    2   62934200   62935200      1       1  150064       3.1879    0.0007165
enh58325    2   63027600   63028600      1       1  150064       2.4351     0.007443
enh58355    2   64291000   64292000      2       1  150064       1.9995     0.022775
enh58362    2   64365800   64366800      3       1  150064       1.7403     0.040901
enh58398    2   64749400   64750400      2       1  150064        1.778     0.037704
enh58406    2   64828600   64829600      2       1  150064       1.9425     0.026036
enh58407    2   64833000   64834000      1       1  150064       2.7279     0.003187
enh58520    2   65571400   65572400      3       1  150064        1.876     0.030326
enh58537    2   65611900   65612900      1       1  150064       2.0298      0.02119
enh58545    2   65629800   65630800      1       1  150064       2.0333      0.02101
enh58564    2   66782100   66783100      2       1  150064       2.3121     0.010385
enh58568    2   67623400   67624400      1       1  150064       1.8751      0.03039
enh58577    2   68288300   68289300      2       1  150064       1.8412     0.032794
enh58580    2   68348400   68349400      3       2  150064       1.7147     0.043196
enh58583    2   68386100   68387100      5       2  150064       2.8937    0.0019034
enh58585    2   68415400   68416400      1       1  150064       2.8012     0.002546
enh58589    2   68446400   68447400      2       1  150064       1.7764     0.037832
enh58596    2   68473600   68474600      1       1  150064        2.958     0.001548
enh58598    2   68482500   68483500      3       2  150064       1.9265     0.027022
enh58620    2   68679200   68680200      5       2  150064       1.7643     0.038842
enh58668    2   69534500   69535500      1       1  150064       2.2815      0.01126
enh58669    2   69536500   69537500      1       1  150064       1.9178      0.02757
enh58675    2   69662500   69663500      1       1  150064       2.0166      0.02187
enh58713    2   69909500   69910500      4       2  150064       2.1894     0.014283
enh58724    2   69960800   69961800      2       1  150064       1.7617     0.039063
enh58737    2   70016700   70017700      5       2  150064       1.7414     0.040805
enh58740    2   70031200   70032200      2       1  150064       2.2369     0.012646
enh58742    2   70054700   70055700      3       1  150064        1.947      0.02577
enh58746    2   70120000   70121000      3       1  150064       1.6926     0.045261
enh58748    2   70128000   70129000      2       1  150064       1.9686       0.0245
enh58750    2   70145300   70146300      5       1  150064       1.7903     0.036703
enh58751    2   70150100   70151100      2       1  150064       1.6862      0.04588
enh58752    2   70153900   70154900      3       1  150064       1.7061     0.043991
enh58757    2   70175800   70176800      8       3  150064       2.2009     0.013872
enh58758    2   70179500   70180500      3       1  150064       2.0795     0.018786
enh58760    2   70190600   70191600      2       1  150064       2.0369     0.020829
enh58761    2   70197000   70198000      1       1  150064       1.9916      0.02321
enh58762    2   70203200   70204200      3       1  150064       1.8313     0.033529
enh58764    2   70212800   70213800      1       1  150064       1.6722      0.04724
enh58765    2   70224500   70225500      1       1  150064       1.7941       0.0364
enh58766    2   70229300   70230300      1       1  150064       1.7059      0.04401
enh58772    2   70261800   70262800      2       1  150064       1.6648     0.047979
enh58773    2   70271300   70272300      4       1  150064       1.6878     0.045722
enh58774    2   70295100   70296100      2       1  150064       1.6819     0.046293
enh58795    2   70470100   70471100      2       1  150064       1.7034     0.044247
enh58798    2   70486100   70487100      1       1  150064       1.7425      0.04071
enh58799    2   70487200   70488200      2       1  150064       1.6595     0.048504
enh58802    2   70527400   70528400      2       1  150064       2.0229     0.021543
enh58815    2   70883500   70884500      6       3  150064        2.599    0.0046749
enh58846    2   71561600   71562600      3       1  150064       2.2041     0.013757
enh58849    2   71676300   71677300      4       2  150064       3.1075   0.00094336
enh58864    2   72366300   72367300      3       1  150064       2.4893    0.0063993
enh58872    2   73258600   73259600      3       2  150064       4.1921   1.3819e-05
enh58873    2   73261100   73262100      3       2  150064       4.4332    4.642e-06
enh58874    2   73271000   73272000      4       2  150064       3.9549   3.8288e-05
enh58876    2   73295500   73296500      2       1  150064       3.0522     0.001136
enh58877    2   73311400   73312400      2       1  150064       2.6832    0.0036458
enh58879    2   73334100   73335100      2       1  150064       3.4372   0.00029392
enh58881    2   73439600   73440600      2       1  150064       3.9133   4.5522e-05
enh58888    2   73611600   73612600      2       1  150064       3.7349   9.3901e-05
enh58889    2   73614600   73615600      1       1  150064       3.1555    0.0008012
enh58890    2   73838200   73839200      1       1  150064       4.4476    4.341e-06
enh58899    2   74120500   74121500      5       2  150064       2.7224    0.0032403
enh58909    2   74195900   74196900      3       2  150064       1.7501     0.040046
enh58920    2   74243900   74244900      1       1  150064        2.156      0.01554
enh58922    2   74248500   74249500      2       1  150064       1.7187     0.042833
enh58924    2   74252500   74253500      5       2  150064       3.2561   0.00056485
enh58926    2   74256700   74257700      2       1  150064       2.1161     0.017167
enh58928    2   74261500   74262500      2       1  150064       2.3428    0.0095688
enh58929    2   74263000   74264000      3       1  150064       2.2928      0.01093
enh58931    2   74280200   74281200      2       1  150064       2.3656    0.0090003
enh58932    2   74307000   74308000      1       1  150064       2.8324      0.00231
enh58939    2   74408500   74409500      1       1  150064       2.1993      0.01393
enh58964    2   74697700   74698700      1       1  150064       2.0558       0.0199
enh58987    2   74967900   74968900      6       1  150064       1.8074     0.035354
enh59010    2   75601500   75602500      4       1  150064        2.253      0.01213
enh59017    2   75785600   75786600      3       2  150064       1.9157     0.027703
enh59019    2   75799100   75800100      2       1  150064       2.1684     0.015065
enh59025    2   83758000   83759000      4       2  150064       1.7278     0.042008
enh59041    2   84880100   84881100      3       2  150064        1.723     0.042445
enh59106    2   85384700   85385700      2       1  150064       1.8849     0.029719
enh59119    2   85518000   85519000      2       1  150064       1.8685     0.030843
enh59125    2   85623500   85624500      2       1  150064       1.6886     0.045644
enh59126    2   85628900   85629900      6       3  150064        2.237     0.012644
enh59130    2   85637900   85638900      3       1  150064       2.8256    0.0023599
enh59131    2   85642100   85643100      1       1  150064       2.3193      0.01019
enh59132    2   85646800   85647800      5       3  150064       1.9963     0.022953
enh59159    2   85828100   85829100      1       1  150064       1.6695      0.04751
enh59164    2   85839400   85840400      1       1  150064       1.8344       0.0333
enh59166    2   85844700   85845700      1       1  150064       2.0794      0.01879
enh59172    2   85907800   85908800      1       1  150064       2.3152       0.0103
enh59173    2   85919700   85920700      3       1  150064       2.0494     0.020212
enh59183    2   85995600   85996600      1       1  150064       2.6539     0.003978
enh59192    2   86082100   86083100      4       2  150064       2.4448    0.0072458
enh59193    2   86088700   86089700      5       2  150064       1.8439     0.032596
enh59225    2   86296000   86297000      6       2  150064       1.8888     0.029457
enh59256    2   86695500   86696500      1       1  150064       2.0143      0.02199
enh59271    2   86992600   86993600      2       1  150064       3.5967   0.00016112
enh59272    2   86996900   86997900      2       1  150064       3.5268   0.00021034
enh59277    2   87008000   87009000      1       1  150064       2.1343      0.01641
enh59279    2   87013500   87014500      6       2  150064       1.8776     0.030218
enh59280    2   87020900   87021900     10       2  150064       1.6945     0.045082
enh59287    2   87049900   87050900      5       2  150064        2.873    0.0020329
enh59288    2   87058800   87059800      6       2  150064       2.2873     0.011089
enh59338    2   88917100   88918100      2       1  150064       1.7497     0.040086
enh59390    2   96334600   96335600      1       1  150064       2.1301      0.01658
enh59395    2   96797200   96798200      1       1  150064       1.9593      0.02504
enh59401    2   96830700   96831700      1       1  150064        1.833       0.0334
enh59406    2   96871900   96872900      2       1  150064       2.6324    0.0042391
enh59416    2   96927700   96928700      1       1  150064        3.299    0.0004851
enh59420    2   96982300   96983300      1       1  150064       2.6038      0.00461
enh59422    2   96987900   96988900      1       1  150064       2.8722     0.002038
enh59425    2   96999300   97000300      2       1  150064       2.6866    0.0036093
enh59433    2   97063100   97064100      2       1  150064       2.5724      0.00505
enh59450    2   97219600   97220600      2       1  150064       2.1345     0.016403
enh59451    2   97259800   97260800      1       1  150064       1.6771      0.04676
enh59458    2   97404200   97405200      1       1  150064       1.9779      0.02397
enh59459    2   97406000   97407000      1       1  150064       1.9779      0.02397
enh59460    2   97424900   97425900      3       1  150064        2.197     0.014011
enh59461    2   97430500   97431500      1       1  150064        2.061      0.01965
enh59464    2   97438600   97439600      1       1  150064       2.4574     0.006998
enh59465    2   97439900   97440900      2       1  150064       2.1376     0.016273
enh59466    2   97454000   97455000      2       1  150064       2.3678     0.008946
enh59470    2   97485600   97486600      1       1  150064       1.7377      0.04113
enh59472    2   97504700   97505700      1       1  150064       2.0077      0.02234
enh59473    2   97521700   97522700      1       1  150064       2.0007      0.02271
enh59476    2   97528900   97529900      1       1  150064       2.8597      0.00212
enh59478    2   97536500   97537500      2       1  150064       1.9317     0.026699
enh59479    2   97540800   97541800      1       1  150064       3.2988    0.0004855
enh59480    2   97547500   97548500      2       1  150064       3.6192   0.00014774
enh59485    2   97561300   97562300      6       2  150064       2.3819    0.0086126
enh59486    2   97563200   97564200      1       1  150064       2.7502     0.002978
enh59487    2   97564400   97565400      1       1  150064        3.734    9.424e-05
enh59488    2   97569200   97570200      3       1  150064        3.538    0.0002016
enh59489    2   97572600   97573600      3       1  150064        3.547   0.00019479
enh59491    2   97577800   97578800      3       1  150064       3.4455   0.00028496
enh59494    2   97606200   97607200      2       1  150064       3.1987   0.00069024
enh59502    2   97761100   97762100      5       1  150064       2.6068      0.00457
enh59503    2   98260900   98261900      3       1  150064       2.6678    0.0038176
enh59505    2   98277800   98278800      1       1  150064       2.0619      0.01961
enh59508    2   98327100   98328100      3       1  150064       1.6724     0.047225
enh59509    2   98337200   98338200      1       1  150064       2.4059     0.008066
enh59514    2   98371200   98372200      2       1  150064       1.8939     0.029121
enh59517    2   98484800   98485800      3       2  150064       1.8073     0.035357
enh59518    2   98486500   98487500      2       1  150064       1.8509     0.032095
enh59520    2   98524000   98525000      5       3  150064       2.6495    0.0040305
enh59528    2   98567400   98568400      3       2  150064       2.3493    0.0094037
enh59529    2   98568600   98569600      2       1  150064       2.0413     0.020609
enh59531    2   98583100   98584100      1       1  150064       2.9781      0.00145
enh59533    2   98586300   98587300      4       2  150064       2.3228     0.010095
enh59534    2   98596100   98597100      4       2  150064       2.0347     0.020938
enh59537    2   98609100   98610100      1       1  150064       2.9188     0.001757
enh59538    2   98612900   98613900      3       1  150064       2.9854     0.001416
enh59539    2   98614200   98615200      2       1  150064       2.5592    0.0052458
enh59547    2   98703800   98704800      2       1  150064       1.6794     0.046533
enh59550    2   98750500   98751500      2       1  150064       2.2184     0.013264
enh59555    2   99060200   99061200      2       1  150064        1.857     0.031655
enh59556    2   99063900   99064900      1       1  150064       1.8569      0.03166
enh59557    2   99067600   99068600      1       1  150064        1.848       0.0323
enh59559    2   99078600   99079600      1       1  150064         1.86      0.03144
enh59562    2   99099500   99100500      1       1  150064       1.7917      0.03659
enh59563    2   99105500   99106500      4       1  150064       1.8062     0.035447
enh59564    2   99108700   99109700      2       1  150064       1.7642     0.038849
enh59570    2   99128300   99129300      5       1  150064        1.695     0.045037
enh59571    2   99132200   99133200      4       1  150064       1.7187     0.042835
enh59573    2   99162700   99163700      2       1  150064       1.7667     0.038636
enh59574    2   99164500   99165500      2       1  150064       1.8403      0.03286
enh59577    2   99171400   99172400      3       2  150064       1.6784     0.046636
enh59580    2   99179200   99180200      1       1  150064       1.8114      0.03504
enh59583    2   99200400   99201400      2       1  150064        2.947    0.0016045
enh59585    2   99205000   99206000      1       1  150064       1.8569      0.03166
enh59587    2   99220800   99221800      2       1  150064       1.8241     0.034066
enh59588    2   99222600   99223600      3       1  150064       1.6702     0.047443
enh59593    2   99280400   99281400      1       1  150064       2.0208      0.02165
enh59621    2   99423000   99424000      1       1  150064       1.7307      0.04175
enh59652    2  100234000  100235000      3       2  150064       1.6689     0.047568
enh59654    2  100308200  100309200      3       2  150064       1.8918     0.029256
enh59657    2  100443500  100444500      3       1  150064       2.2485     0.012274
enh59663    2  100544200  100545200      7       4  150064       1.9817     0.023759
enh59664    2  100544800  100545800      2       1  150064       1.9318     0.026691
enh59711    2  101364200  101365200      4       2  150064       2.3063     0.010548
enh59712    2  101396500  101397500      4       2  150064       1.8887     0.029469
enh59716    2  101540800  101541800      3       2  150064       1.6633     0.048122
enh59735    2  101867800  101868800      4       2  150064        1.782     0.037378
enh59737    2  101889000  101890000      1       1  150064       2.5485      0.00541
enh59738    2  101916500  101917500      4       2  150064       2.3721     0.008843
enh59740    2  101928800  101929800      3       2  150064       2.1689     0.015043
enh59747    2  101966500  101967500      1       1  150064       1.6514      0.04933
enh59752    2  102051200  102052200      8       2  150064       1.7225     0.042492
enh59834    2  102690400  102691400      4       1  150064       1.6649     0.047969
enh59837    2  102731100  102732100      2       1  150064       2.1521     0.015695
enh59838    2  102754000  102755000      1       1  150064       2.8171     0.002423
enh59840    2  102757600  102758600      6       2  150064       2.2417     0.012491
enh59843    2  102813700  102814700      6       2  150064       1.9777     0.023982
enh59874    2  103351000  103352000      3       1  150064       2.6778    0.0037058
enh59875    2  103353900  103354900      2       1  150064       1.7864     0.037021
enh59878    2  104995600  104996600      1       1  150064       2.8963     0.001888
enh59879    2  105050500  105051500      3       2  150064       2.0566     0.019861
enh59892    2  105929300  105930300      4       2  150064       2.1966     0.014025
enh59898    2  105977200  105978200      4       2  150064        1.759     0.039292
enh59932    2  106366900  106367900      4       1  150064       1.8135     0.034877
enh59933    2  106371000  106372000      6       2  150064       1.9135      0.02784
enh60010    2  106760500  106761500      2       1  150064       2.0375     0.020801
enh60035    2  107471200  107472200      5       2  150064       2.1497     0.015789
enh60049    2  109200400  109201400      6       3  150064       1.6519      0.04928
enh60053    2  109208200  109209200      7       3  150064       2.2184     0.013264
enh60059    2  109230800  109231800      3       2  150064       1.6929     0.045236
enh60130    2  110271300  110272300      3       2  150064        3.763   8.3956e-05
enh60132    2  110369200  110370200      5       3  150064       3.4337   0.00029767
enh60134    2  110395500  110396500      4       2  150064       3.3785   0.00036447
enh60135    2  110402000  110403000      3       2  150064       2.6335    0.0042256
enh60147    2  111503700  111504700      3       2  150064        2.343     0.009564
enh60154    2  111584700  111585700      3       2  150064       3.2695   0.00053868
enh60157    2  111597900  111598900      6       2  150064       1.7082     0.043803
enh60158    2  111600800  111601800      6       3  150064       1.6819     0.046296
enh60162    2  111618700  111619700      3       2  150064       1.8349     0.033262
enh60165    2  111629000  111630000      4       2  150064       3.1102   0.00093495
enh60184    2  111906000  111907000      5       3  150064       2.5458     0.005451
enh60187    2  111920100  111921100      1       1  150064       1.6997      0.04459
enh60190    2  111935800  111936800      3       1  150064       2.2108     0.013525
enh60191    2  111943200  111944200      4       1  150064       2.1884     0.014319
enh60208    2  112249100  112250100      3       1  150064       1.8719     0.030608
enh60210    2  112253100  112254100      2       1  150064       2.6208    0.0043864
enh60229    2  112677100  112678100      3       2  150064       2.0374     0.020804
enh60230    2  112703600  112704600      3       1  150064       1.7818     0.037389
enh60232    2  112761300  112762300      4       2  150064       1.9998      0.02276
enh60233    2  112763100  112764100      4       2  150064       2.0756     0.018965
enh60234    2  112763600  112764600      4       2  150064       2.0325     0.021052
enh60243    2  112931100  112932100      1       1  150064       1.6661      0.04785
enh60245    2  112942200  112943200      1       1  150064       1.6686       0.0476
enh60272    2  113431700  113432700      1       1  150064       2.4515     0.007114
enh60317    2  113915800  113916800      1       1  150064       1.9238      0.02719
enh60360    2  114634800  114635800      4       2  150064       2.5767     0.004988
enh60362    2  114650500  114651500      5       2  150064        1.947     0.025765
enh60364    2  114667800  114668800      5       2  150064       2.1569     0.015506
enh60379    2  118817800  118818800      4       2  150064       1.7433     0.040641
enh60385    2  118861400  118862400      4       2  150064        1.927     0.026992
enh60389    2  118926400  118927400      3       1  150064       1.9362     0.026422
enh60443    2  120985700  120986700      1       1  150064       1.6731      0.04715
enh60480    2  122120400  122121400      2       1  150064       1.8867     0.029603
enh60490    2  122289500  122290500      6       2  150064       1.8393     0.032938
enh60491    2  122290300  122291300      2       1  150064        2.287     0.011099
enh60511    2  122511600  122512600      1       1  150064       1.8269      0.03386
enh60514    2  122529600  122530600      4       2  150064       1.7308     0.041743
enh60521    2  122766800  122767800      1       1  150064       2.9712     0.001483
enh60522    2  122777000  122778000      2       1  150064       1.9756       0.0241
enh60551    2  127843500  127844500      7       2  150064       2.4133    0.0079045
enh60552    2  127846900  127847900      2       1  150064       1.9827     0.023699
enh60553    2  127851300  127852300      3       1  150064       3.1673   0.00076944
enh60555    2  127885700  127886700      5       1  150064       2.0111     0.022158
enh60557    2  127903000  127904000      7       4  150064       1.8756     0.030356
enh60617    2  128612600  128613600      4       2  150064       1.6489     0.049579
enh60623    2  128783000  128784000      1       1  150064         1.67      0.04746
enh60624    2  128786400  128787400      2       1  150064       1.7097     0.043657
enh60650    2  129145800  129146800      1       1  150064       2.2001       0.0139
enh60651    2  129153400  129154400      9       1  150064       1.9032      0.02851
enh60652    2  129160400  129161400     12       2  150064       1.9059     0.028329
enh60713    2  131131900  131132900      1       1  150064       2.2907      0.01099
enh60714    2  131134300  131135300      2       1  150064        1.841     0.032808
enh60718    2  131149300  131150300      1       1  150064       2.1072      0.01755
enh60725    2  131799300  131800300      1       1  150064       3.4002    0.0003367
enh60726    2  131848400  131849400      3       2  150064       3.0545    0.0011272
enh60728    2  131861200  131862200      4       2  150064        3.335   0.00042656
enh60729    2  131864500  131865500      2       1  150064        2.684    0.0036368
enh60731    2  131867600  131868600      3       1  150064        3.016    0.0012808
enh60733    2  131872900  131873900      1       1  150064       3.2685    0.0005406
enh60735    2  131913700  131914700      2       1  150064        3.269   0.00053969
enh60751    2  134733300  134734300      5       2  150064       1.8008     0.035869
enh60754    2  134861800  134862800      1       1  150064       2.7339     0.003129
enh60758    2  134889000  134890000      1       1  150064       2.7632     0.002862
enh60759    2  134891600  134892600      3       2  150064       3.2345   0.00060923
enh60760    2  134893400  134894400      1       1  150064       2.5116     0.006009
enh60761    2  134895400  134896400      3       1  150064       3.9695   3.6018e-05
enh60762    2  134897500  134898500      1       1  150064       4.2027    1.319e-05
enh60763    2  134899700  134900700      3       1  150064        2.675    0.0037366
enh60770    2  134920900  134921900      1       1  150064       2.4341     0.007465
enh60821    2  135074600  135075600      1       1  150064       1.6461      0.04987
enh60842    2  135674200  135675200      1       1  150064       3.0217     0.001257
enh60843    2  135678900  135679900      1       1  150064       2.2514      0.01218
enh60845    2  135688800  135689800      2       1  150064       1.8728      0.03055
enh60846    2  135691500  135692500      2       1  150064       1.7384     0.041068
enh60900    2  136884500  136885500      1       1  150064        1.997      0.02291
enh60906    2  136929400  136930400      4       2  150064       2.3631    0.0090609
enh60910    2  136969700  136970700      3       2  150064       1.8839     0.029787
enh60911    2  136972800  136973800      2       1  150064       1.9272     0.026974
enh60920    2  137012200  137013200      2       1  150064       1.6965       0.0449
enh60957    2  143902500  143903500      1       1  150064       1.7459      0.04041
enh60960    2  143908700  143909700      3       1  150064       2.0329     0.021033
enh60961    2  143911600  143912600      1       1  150064       1.7942      0.03639
enh60967    2  143921000  143922000      1       1  150064       1.9663      0.02463
enh60968    2  143924600  143925600      1       1  150064       2.3334     0.009814
enh60977    2  144013900  144014900      1       1  150064       1.9506      0.02555
enh60985    2  144232600  144233600      1       1  150064       2.5366     0.005597
enh60987    2  144302200  144303200      2       1  150064       1.6577     0.048689
enh60991    2  144995400  144996400      3       2  150064       2.2039     0.013765
enh60999    2  145090400  145091400      1       1  150064       3.2093    0.0006652
enh61000    2  145129800  145130800      1       1  150064       2.7902     0.002634
enh61001    2  145137200  145138200      2       1  150064       3.5341    0.0002046
enh61004    2  145171400  145172400      2       1  150064       2.9452    0.0016138
enh61005    2  145173000  145174000      3       1  150064       3.1608   0.00078681
enh61006    2  145184300  145185300      2       1  150064       3.2428   0.00059181
enh61009    2  145198200  145199200      6       3  150064       2.3436    0.0095487
enh61014    2  145214200  145215200      3       1  150064       4.0622   2.4309e-05
enh61029    2  145259600  145260600      1       1  150064       1.9658      0.02466
enh61052    2  146402000  146403000      2       1  150064       2.8347    0.0022935
enh61056    2  147939800  147940800      5       3  150064       1.7995     0.035969
enh61064    2  148257400  148258400      2       1  150064       2.0445     0.020451
enh61079    2  149283800  149284800      6       3  150064       3.0458    0.0011604
enh61080    2  149291000  149292000      1       1  150064       3.5461    0.0001955
enh61083    2  149309600  149310600      2       1  150064       2.9679     0.001499
enh61085    2  149325300  149326300      7       3  150064       3.1299   0.00087444
enh61086    2  149371700  149372700      1       1  150064       1.7118      0.04347
enh61088    2  149404000  149405000      3       1  150064       1.7192     0.042789
enh61089    2  149405000  149406000      2       1  150064       3.0023    0.0013396
enh61098    2  149521400  149522400      2       1  150064       2.2395     0.012561
enh61101    2  149684400  149685400      3       2  150064       2.2927     0.010934
enh61107    2  149878000  149879000      1       1  150064       2.1362      0.01633
enh61115    2  150453900  150454900      3       2  150064       2.2572     0.011997
enh61151    2  152945800  152946800      2       1  150064       2.6685      0.00381
enh61152    2  153022500  153023500      1       1  150064        3.211    0.0006614
enh61153    2  153023400  153024400      2       1  150064       2.3393    0.0096609
enh61154    2  153024400  153025400      3       2  150064       2.4514    0.0071142
enh61155    2  153025400  153026400      2       1  150064       2.4332     0.007482
enh61157    2  153030000  153031000      2       1  150064       2.0004     0.022726
enh61159    2  153193400  153194400      4       1  150064       1.7064     0.043969
enh61160    2  153257500  153258500      5       2  150064       2.3631    0.0090602
enh61165    2  153277400  153278400      1       1  150064       2.4169     0.007827
enh61166    2  153287900  153288900      1       1  150064       1.9508      0.02554
enh61167    2  153289100  153290100      1       1  150064       2.5792     0.004952
enh61178    2  153450500  153451500      3       1  150064       1.8641     0.031157
enh61179    2  153468800  153469800      5       2  150064       1.8902     0.029367
enh61183    2  153576800  153577800      2       1  150064        2.911    0.0018013
enh61184    2  153585400  153586400      7       2  150064       1.8638     0.031174
enh61185    2  153586800  153587800      4       2  150064       2.7664    0.0028339
enh61188    2  157196800  157197800      1       1  150064       2.1873      0.01436
enh61191    2  157255000  157256000      2       1  150064       1.9594     0.025035
enh61250    2  159315500  159316500      3       2  150064       2.8552    0.0021507
enh61251    2  159333600  159334600      1       1  150064       3.0841     0.001021
enh61252    2  159402700  159403700      5       3  150064       3.2124   0.00065824
enh61298    2  160373000  160374000      1       1  150064       2.9792     0.001445
enh61299    2  160468700  160469700      1       1  150064       2.9459      0.00161
enh61301    2  160572600  160573600      5       2  150064       1.9591      0.02505
enh61302    2  160578900  160579900      6       3  150064       2.0612      0.01964
enh61304    2  160653300  160654300      2       1  150064       1.8829     0.029859
enh61305    2  160654900  160655900      3       1  150064       2.7305    0.0031624
enh61306    2  160658400  160659400      4       2  150064       2.3471    0.0094599
enh61308    2  160752000  160753000      4       2  150064       1.8617     0.031321
enh61316    2  161036900  161037900      6       3  150064       1.7327     0.041576
enh61318    2  161064400  161065400      1       1  150064       2.3001      0.01072
enh61337    2  161201500  161202500      3       2  150064       1.9094     0.028103
enh61359    2  161276600  161277600      2       1  150064       1.7479     0.040244
enh61371    2  161328000  161329000      3       2  150064       1.8191     0.034448
enh61388    2  161508400  161509400      2       1  150064       1.7171     0.042984
enh61390    2  161559900  161560900      5       2  150064       2.1414      0.01612
enh61416    2  162804000  162805000      2       1  150064        2.652    0.0040005
enh61417    2  162810800  162811800      2       1  150064       4.2023    1.321e-05
enh61418    2  162831800  162832800      2       1  150064       2.4165    0.0078348
enh61419    2  162835400  162836400      1       1  150064       4.8645    5.737e-07
enh61420    2  162849900  162850900      1       1  150064       2.5897     0.004803
enh61421    2  162854800  162855800      2       1  150064       3.0845    0.0010196
enh61422    2  162868100  162869100      1       1  150064       3.4048    0.0003311
enh61426    2  162885800  162886800      1       1  150064       3.3731    0.0003716
enh61465    2  166734100  166735100      4       2  150064       2.1608     0.015357
enh61466    2  166754000  166755000      2       1  150064       1.9638     0.024775
enh61470    2  166810900  166811900      2       1  150064       3.2935   0.00049468
enh61512    2  169315100  169316100      3       2  150064       2.2001     0.013901
enh61523    2  169374800  169375800      3       1  150064       2.1259     0.016756
enh61524    2  169377600  169378600      2       1  150064       1.8727     0.030553
enh61527    2  169386100  169387100      3       1  150064       1.7742     0.038014
enh61528    2  169386800  169387800      5       3  150064       1.9246     0.027143
enh61529    2  169387700  169388700      1       1  150064       1.8059      0.03547
enh61530    2  169398900  169399900      1       1  150064       3.4662    0.0002639
enh61532    2  169406500  169407500      3       2  150064       2.7041    0.0034245
enh61539    2  169482100  169483100      4       2  150064       3.0976   0.00097563
enh61540    2  169489300  169490300      5       2  150064        2.025     0.021433
enh61541    2  169491300  169492300      4       2  150064       3.0841    0.0010209
enh61542    2  169496000  169497000      4       1  150064       3.3088   0.00046851
enh61563    2  170221400  170222400      3       1  150064        1.691     0.045415
enh61567    2  170428800  170429800      2       1  150064        1.851     0.032082
enh61602    2  171796100  171797100      2       1  150064       1.7012     0.044449
enh61607    2  171937700  171938700      2       1  150064       1.9791       0.0239
enh61610    2  171943800  171944800      1       1  150064       3.1075    0.0009435
enh61614    2  171990900  171991900      4       1  150064        1.931     0.026742
enh61619    2  171999100  172000100      2       1  150064       1.7314     0.041692
enh61621    2  172003200  172004200      2       1  150064       1.9482     0.025695
enh61645    2  172543200  172544200      4       2  150064       3.5842   0.00016909
enh61652    2  172812500  172813500      7       3  150064        3.976   3.5049e-05
enh61654    2  172865300  172866300      5       2  150064       3.2481   0.00058082
enh61655    2  172876700  172877700      2       1  150064       3.7264   9.7134e-05
enh61671    2  173138900  173139900      6       3  150064       2.1399     0.016182
enh61672    2  173145300  173146300      4       1  150064       1.8344     0.033295
enh61673    2  173149700  173150700      7       2  150064        2.045     0.020425
enh61726    2  173988700  173989700      1       1  150064       2.3689      0.00892
enh61728    2  173999100  174000100      4       2  150064       1.8704     0.030713
enh61730    2  174014200  174015200      4       2  150064       2.9626    0.0015253
enh61744    2  174763000  174764000      4       2  150064       1.8982     0.028836
enh61745    2  174786400  174787400      3       1  150064       2.6058    0.0045836
enh61747    2  174791100  174792100      2       1  150064        2.584    0.0048825
enh61748    2  174794600  174795600      3       2  150064       2.3979    0.0082437
enh61750    2  174805500  174806500      5       3  150064       2.2863     0.011119
enh61751    2  174810600  174811600      5       2  150064       2.2336     0.012754
enh61752    2  174812700  174813700      3       1  150064       2.0431     0.020522
enh61753    2  174814000  174815000      4       1  150064       2.2135     0.013432
enh61754    2  174816500  174817500      7       3  150064       1.7614     0.039087
enh61757    2  174824600  174825600      6       3  150064       1.7813     0.037428
enh61766    2  174878700  174879700      2       1  150064       1.7088     0.043747
enh61770    2  174896100  174897100      6       3  150064        1.851     0.032083
enh61776    2  175111200  175112200      2       1  150064       2.6259    0.0043211
enh61778    2  175258300  175259300      1       1  150064       1.7408      0.04086
enh61781    2  175352300  175353300      1       1  150064       3.7024    0.0001068
enh61794    2  175463200  175464200      2       1  150064       1.7884     0.036859
enh61795    2  175466400  175467400      2       1  150064       1.7359     0.041293
enh61796    2  175470700  175471700      2       1  150064       2.4229     0.007698
enh61807    2  175528600  175529600      2       1  150064        2.035     0.020925
enh61820    2  175648900  175649900      2       1  150064       1.9242     0.027168
enh61839    2  177156100  177157100      2       1  150064       1.8023     0.035745
enh61890    2  178976200  178977200      2       1  150064       1.9619     0.024889
enh61891    2  178978100  178979100      1       1  150064       2.1118      0.01735
enh61925    2  180869900  180870900      2       1  150064       2.6466    0.0040648
enh61926    2  180872000  180873000      7       3  150064       3.1971    0.0006941
enh61928    2  181455500  181456500      2       1  150064       1.7404     0.040897
enh61986    2  182655300  182656300      4       2  150064       1.7244     0.042318
enh61991    2  182686000  182687000      4       2  150064       2.0187     0.021761
enh62009    2  183990600  183991600     10       4  150064       1.8414     0.032778
enh62022    2  188419100  188420100      2       1  150064       1.9497     0.025604
enh62042    2  190433700  190434700      2       1  150064       2.1181     0.017084
enh62069    2  191217200  191218200      2       1  150064       1.8244     0.034047
enh62071    2  191220600  191221600      1       1  150064       1.7229      0.04245
enh62072    2  191223100  191224100      1       1  150064       1.7749      0.03796
enh62075    2  191271200  191272200      5       2  150064       2.4158    0.0078514
enh62077    2  191277800  191278800      1       1  150064       1.8367      0.03313
enh62085    2  191328800  191329800      3       2  150064       2.6303    0.0042649
enh62090    2  191393500  191394500      4       2  150064       1.6727     0.047197
enh62092    2  191401000  191402000      3       1  150064       2.3768    0.0087306
enh62095    2  191439900  191440900      2       1  150064       2.1948     0.014088
enh62098    2  191492900  191493900      2       1  150064       2.4091    0.0079953
enh62100    2  191511800  191512800      7       2  150064       1.7545     0.039669
enh62110    2  191719800  191720800      5       2  150064       2.0941     0.018126
enh62112    2  191740100  191741100      2       1  150064       1.8465     0.032406
enh62113    2  191742400  191743400      1       1  150064       2.2533      0.01212
enh62118    2  191755900  191756900      1       1  150064       1.6797      0.04651
enh62120    2  191828900  191829900      3       1  150064       1.8804     0.030025
enh62127    2  191886300  191887300      6       3  150064       2.0466     0.020346
enh62132    2  191906000  191907000      1       1  150064       2.1558      0.01555
enh62133    2  191915600  191916600      3       1  150064       1.7736     0.038062
enh62134    2  191916600  191917600      2       1  150064       1.6677     0.047691
enh62137    2  191928600  191929600      2       1  150064       1.6684     0.047616
enh62140    2  191957500  191958500      1       1  150064        1.714      0.04326
enh62199    2  196401400  196402400      1       1  150064        2.584     0.004883
enh62200    2  196408000  196409000      1       1  150064       3.5268    0.0002103
enh62201    2  196410400  196411400      4       2  150064        3.295   0.00049214
enh62203    2  196422800  196423800      1       1  150064        3.813    6.865e-05
enh62205    2  196434200  196435200      1       1  150064       2.4217     0.007723
enh62209    2  196460100  196461100      2       1  150064       2.2581     0.011969
enh62220    2  196541900  196542900      3       2  150064       2.0852     0.018527
enh62222    2  196932200  196933200      7       3  150064       3.1076   0.00094311
enh62225    2  196953800  196954800      3       1  150064       1.8977     0.028865
enh62226    2  196966000  196967000      2       1  150064       1.6737       0.0471
enh62227    2  196977700  196978700      3       2  150064       2.2846     0.011167
enh62230    2  197026100  197027100      2       1  150064       1.8671     0.030943
enh62231    2  197043100  197044100      2       1  150064       1.6567     0.048795
enh62232    2  197048700  197049700      5       3  150064       1.7115     0.043495
enh62235    2  197059600  197060600      1       1  150064       2.0723      0.01912
enh62236    2  197060300  197061300      5       3  150064       2.0497     0.020197
enh62237    2  197065400  197066400      4       2  150064       2.8435    0.0022308
enh62258    2  197140100  197141100      7       4  150064       2.1815     0.014573
enh62259    2  197153100  197154100      6       2  150064       3.4206   0.00031241
enh62260    2  197156300  197157300      3       1  150064       3.1197   0.00090516
enh62264    2  197662500  197663500      1       1  150064       2.2505      0.01221
enh62267    2  197788800  197789800      1       1  150064       2.0893      0.01834
enh62268    2  197792600  197793600      2       1  150064       1.7068     0.043934
enh62271    2  197853500  197854500      2       1  150064       2.7117    0.0033466
enh62272    2  197892700  197893700      2       1  150064       3.0305    0.0012208
enh62274    2  197896500  197897500      3       2  150064        2.774    0.0027686
enh62275    2  197927100  197928100      6       2  150064       2.5424    0.0055044
enh62277    2  197936300  197937300      2       1  150064       2.0929     0.018181
enh62278    2  197938000  197939000      3       1  150064       2.0195     0.021716
enh62287    2  198003400  198004400      4       2  150064       1.8418     0.032755
enh62296    2  198035200  198036200      3       1  150064       2.2461     0.012349
enh62297    2  198036800  198037800      2       1  150064       3.2702   0.00053728
enh62323    2  198117100  198118100      2       1  150064       3.0028    0.0013376
enh62325    2  198122300  198123300      4       2  150064       1.9881     0.023399
enh62326    2  198124100  198125100      4       2  150064       2.2357     0.012684
enh62333    2  198143600  198144600      4       2  150064       4.8038   7.7832e-07
enh62334    2  198146200  198147200      2       1  150064       5.4006   3.3218e-08
enh62335    2  198148400  198149400      5       1  150064       4.1269   1.8383e-05
enh62337    2  198154200  198155200      2       1  150064       5.3195   5.2021e-08
enh62338    2  198155400  198156400      1       1  150064       5.4047    3.246e-08
enh62340    2  198157400  198158400      2       1  150064       5.0005   2.8587e-07
enh62341    2  198159700  198160700      1       1  150064       5.3695    3.947e-08
enh62343    2  198165400  198166400      4       2  150064       5.5237     1.66e-08
enh62344    2  198170200  198171200      5       1  150064       5.0369   2.3653e-07
enh62346    2  198187000  198188000      2       1  150064       4.4892   3.5754e-06
enh62347    2  198188400  198189400      2       1  150064       5.4119   3.1179e-08
enh62350    2  198223600  198224600      1       1  150064       4.2718    9.697e-06
enh62352    2  198243100  198244100      1       1  150064       4.7819    8.681e-07
enh62355    2  198315600  198316600      2       1  150064       4.8298   6.8339e-07
enh62363    2  198399200  198400200      2       1  150064       4.9014   4.7569e-07
enh62365    2  198478800  198479800      1       1  150064       1.9758      0.02409
enh62366    2  198568700  198569700      1       1  150064       4.1225    1.874e-05
enh62367    2  198572900  198573900      2       1  150064        4.101   2.0565e-05
enh62369    2  198667800  198668800      3       2  150064       5.3473   4.4647e-08
enh62370    2  198673200  198674200      4       2  150064       5.0638   2.0547e-07
enh62372    2  198701900  198702900      2       1  150064       2.3539    0.0092895
enh62373    2  198704000  198705000      1       1  150064       5.1701     1.17e-07
enh62374    2  198706900  198707900      4       2  150064       3.1519   0.00081108
enh62376    2  198718000  198719000      3       1  150064       4.7677   9.3175e-07
enh62378    2  198721800  198722800      3       2  150064       4.5656   2.4901e-06
enh62380    2  198755800  198756800      2       1  150064        3.961   3.7311e-05
enh62381    2  198761600  198762600      2       1  150064        5.102   1.6804e-07
enh62382    2  198768600  198769600      1       1  150064       5.6761     6.89e-09
enh62383    2  198798500  198799500      1       1  150064       5.1677    1.185e-07
enh62384    2  198808800  198809800      5       2  150064        4.827   6.9297e-07
enh62386    2  198860600  198861600      2       1  150064       4.6088   2.0249e-06
enh62388    2  198880600  198881600      1       1  150064       4.4448    4.399e-06
enh62389    2  198906400  198907400      2       1  150064       4.1933   1.3745e-05
enh62390    2  198907800  198908800      3       2  150064       3.3265   0.00043969
enh62397    2  200714500  200715500      3       2  150064        6.421   6.7675e-11
enh62398    2  200774600  200775600      1       1  150064       7.1749    3.618e-13
enh62399    2  200777200  200778200      3       2  150064        5.733   4.9335e-09
enh62400    2  200778500  200779500      3       2  150064       3.7227   9.8536e-05
enh62401    2  200787200  200788200      5       2  150064       5.7762   3.8197e-09
enh62402    2  200817800  200818800      2       1  150064       5.8308   2.7575e-09
enh62407    2  201167000  201168000      4       2  150064       3.7059   0.00010532
enh62408    2  201172700  201173700      6       2  150064       6.1456   3.9822e-10
enh62409    2  201173200  201174200      2       1  150064       3.8492   5.9244e-05
enh62414    2  201221300  201222300      2       1  150064       4.1162   1.9258e-05
enh62416    2  201241400  201242400      4       2  150064       5.4499   2.5199e-08
enh62417    2  201245100  201246100      4       2  150064       4.3501   6.8041e-06
enh62421    2  201315000  201316000      1       1  150064       3.0002     0.001349
enh62422    2  201320300  201321300      3       1  150064       3.6447   0.00013385
enh62424    2  201332400  201333400      5       2  150064       3.6957   0.00010964
enh62426    2  201373000  201374000      5       3  150064       2.0277     0.021297
enh62429    2  201392200  201393200      1       1  150064       2.5746     0.005018
enh62431    2  201450800  201451800      3       2  150064       2.1709     0.014968
enh62433    2  201499900  201500900      4       2  150064        1.781     0.037459
enh62472    2  202046800  202047800      1       1  150064       1.8405      0.03285
enh62487    2  202116800  202117800      3       1  150064       2.3658    0.0089957
enh62488    2  202120100  202121100      1       1  150064       3.2319    0.0006148
enh62491    2  202137200  202138200      1       1  150064       3.0763     0.001048
enh62516    2  202829200  202830200      6       3  150064       2.2654     0.011743
enh62517    2  202839000  202840000     12       3  150064        1.834     0.033326
enh62539    2  203452900  203453900      1       1  150064       1.7028       0.0443
enh62540    2  203453500  203454500      3       2  150064       1.6602     0.048435
enh62547    2  203510600  203511600      1       1  150064       1.7649      0.03879
enh62551    2  203521700  203522700      1       1  150064       1.8253      0.03398
enh62552    2  203522700  203523700      1       1  150064       1.6545      0.04901
enh62553    2  203530500  203531500      1       1  150064       2.8442     0.002226
enh62555    2  203539100  203540100      3       2  150064       1.6824     0.046249
enh62563    2  203627600  203628600      2       1  150064       1.6936     0.045175
enh62570    2  203877800  203878800      1       1  150064       2.9017     0.001856
enh62574    2  204105200  204106200      3       1  150064        2.359    0.0091633
enh62577    2  204348900  204349900      2       1  150064       2.4373    0.0073984
enh62579    2  204366300  204367300      4       2  150064       1.6829     0.046198
enh62587    2  204521300  204522300      6       2  150064       1.6772     0.046752
enh62626    2  204761900  204762900      1       1  150064       1.8551      0.03179
enh62652    2  205116100  205117100      5       2  150064        1.795      0.03633
enh62662    2  205833400  205834400      4       1  150064       1.8617      0.03132
enh62695    2  206944000  206945000      1       1  150064       2.1008      0.01783
enh62711    2  207911300  207912300      3       2  150064       1.8611     0.031363
enh62740    2  208217300  208218300      4       2  150064       2.1586      0.01544
enh62743    2  208345700  208346700      3       1  150064       2.1836     0.014497
enh62746    2  208392000  208393000      2       1  150064       3.2313   0.00061611
enh62747    2  208398700  208399700      2       1  150064       3.6579   0.00012715
enh62751    2  208484200  208485200      1       1  150064       4.1235    1.866e-05
enh62754    2  208497600  208498600      1       1  150064       4.1488    1.671e-05
enh62755    2  208500600  208501600      5       2  150064       3.1551   0.00080234
enh62756    2  208526900  208527900      1       1  150064        3.379    0.0003637
enh62809    2  212792600  212793600      4       2  150064       1.7923     0.036544
enh62811    2  213641600  213642600      4       1  150064       1.8196     0.034408
enh62823    2  213844500  213845500      2       1  150064       1.7202     0.042702
enh62892    2  216896000  216897000      2       1  150064       2.1648       0.0152
enh62907    2  217087200  217088200      1       1  150064       1.9552      0.02528
enh62914    2  217278000  217279000      3       1  150064       2.8614    0.0021086
enh62925    2  217405000  217406000      2       1  150064        1.993     0.023129
enh62927    2  217419000  217420000      4       2  150064       1.8559     0.031731
enh62928    2  217427400  217428400      3       2  150064       1.6557     0.048887
enh62933    2  217484700  217485700      3       2  150064       1.7135     0.043308
enh62934    2  217502200  217503200      2       1  150064       1.9028     0.028536
enh62940    2  217522200  217523200      3       1  150064        1.825     0.033998
enh62941    2  217523300  217524300      1       1  150064       1.9774        0.024
enh62943    2  217529600  217530600      2       1  150064       2.1836     0.014494
enh62986    2  218619400  218620400      3       2  150064       1.9691     0.024471
enh62989    2  218654900  218655900      1       1  150064       2.4451      0.00724
enh62999    2  218776200  218777200      4       2  150064       1.7179     0.042911
enh63006    2  218818000  218819000      1       1  150064       1.7368      0.04121
enh63087    2  219935900  219936900      3       1  150064       1.6493     0.049548
enh63090    2  219949400  219950400      4       1  150064       2.2741     0.011481
enh63093    2  219973700  219974700      2       1  150064       1.9416     0.026094
enh63095    2  220025600  220026600      2       1  150064       2.6891    0.0035818
enh63097    2  220039100  220040100      2       1  150064       3.3583   0.00039211
enh63099    2  220046200  220047200      3       1  150064       4.2539   1.0505e-05
enh63100    2  220064400  220065400      1       1  150064       2.1263      0.01674
enh63106    2  220092000  220093000      1       1  150064        2.173      0.01489
enh63148    2  222393300  222394300      3       1  150064       2.5562     0.005291
enh63179    2  223728100  223729100      2       1  150064       1.6604     0.048413
enh63230    2  225267000  225268000      5       2  150064       2.3298    0.0099079
enh63231    2  225270300  225271300      5       1  150064       2.8005    0.0025512
enh63232    2  225271600  225272600      7       2  150064       2.7159    0.0033043
enh63235    2  225385100  225386100      3       2  150064       3.5683   0.00017969
enh63237    2  225392800  225393800      7       2  150064       3.0817     0.001029
enh63238    2  225422800  225423800      3       2  150064       4.2098    1.278e-05
enh63239    2  225425700  225426700      6       3  150064       3.0012    0.0013445
enh63240    2  225428300  225429300      2       1  150064       1.9548     0.025302
enh63242    2  225434800  225435800      1       1  150064       1.6773      0.04674
enh63243    2  225436700  225437700      4       2  150064        4.282   9.2614e-06
enh63248    2  225467000  225468000      6       3  150064        4.554   2.6316e-06
enh63254    2  225759100  225760100      4       2  150064       2.1264     0.016733
enh63255    2  225774800  225775800      6       3  150064       2.1711      0.01496
enh63257    2  225786600  225787600      7       3  150064        1.779     0.037619
enh63266    2  225813100  225814100      3       2  150064       2.5333    0.0056503
enh63292    2  225901800  225902800      1       1  150064        3.889    5.032e-05
enh63296    2  225929000  225930000      6       3  150064       1.9494     0.025624
enh63317    2  227703400  227704400      1       1  150064       1.8286      0.03373
enh63318    2  227704800  227705800      4       1  150064       1.7139     0.043274
enh63319    2  227705600  227706600      1       1  150064       1.7057      0.04403
enh63321    2  227727100  227728100      4       1  150064       2.3948    0.0083141
enh63324    2  227732800  227733800      5       1  150064        1.794     0.036405
enh63326    2  227756300  227757300      1       1  150064       1.9007      0.02867
enh63327    2  227766500  227767500      2       1  150064       1.7014     0.044438
enh63330    2  227774500  227775500      7       2  150064       2.2935     0.010909
enh63331    2  227780400  227781400      1       1  150064       2.3855     0.008527
enh63333    2  227820200  227821200      3       2  150064       1.8306     0.033583
enh63348    2  228262000  228263000      6       2  150064       2.7527    0.0029553
enh63350    2  228276400  228277400      2       1  150064       2.4091    0.0079961
enh63351    2  228280300  228281300      4       2  150064       2.6493    0.0040327
enh63354    2  228327900  228328900      5       2  150064       1.7974     0.036134
enh63358    2  228347200  228348200      2       1  150064       2.2438     0.012421
enh63359    2  228348600  228349600      2       1  150064       2.8025    0.0025355
enh63368    2  228383100  228384100      8       3  150064       2.4844    0.0064886
enh63372    2  228647100  228648100      7       3  150064       3.1985   0.00069061
enh63373    2  228648200  228649200      4       1  150064       2.7158    0.0033063
enh63380    2  230151900  230152900      3       1  150064       1.8502     0.032145
enh63382    2  230165400  230166400      1       1  150064       1.8129      0.03492
enh63383    2  230175100  230176100      5       2  150064       1.7925     0.036523
enh63405    2  230845000  230846000      1       1  150064        2.353     0.009312
enh63411    2  231074000  231075000      3       1  150064       2.4627    0.0068951
enh63419    2  231185900  231186900      1       1  150064       1.7204      0.04268
enh63420    2  231190100  231191100      6       2  150064       1.9679     0.024542
enh63457    2  231549600  231550600      2       1  150064       2.3937    0.0083389
enh63495    2  231845800  231846800      3       2  150064       2.2584     0.011962
enh63519    2  232264500  232265500      1       1  150064       2.3044       0.0106
enh63523    2  232325800  232326800      1       1  150064       2.7003     0.003464
enh63524    2  232326400  232327400      4       2  150064       1.8857     0.029669
enh63525    2  232333800  232334800     10       4  150064        2.723    0.0032351
enh63541    2  232470100  232471100      2       1  150064       1.7846      0.03716
enh63543    2  232481600  232482600      3       2  150064       1.8251     0.033991
enh63552    2  232528600  232529600      3       1  150064       2.1975     0.013994
enh63553    2  232532100  232533100      1       1  150064       2.7311     0.003156
enh63555    2  232538600  232539600      4       2  150064       1.7385     0.041059
enh63556    2  232542000  232543000      5       3  150064       1.8461     0.032437
enh63582    2  232981100  232982100      3       1  150064       1.7096      0.04367
enh63616    2  233585700  233586700      3       2  150064       5.7821   3.6876e-09
enh63617    2  233636700  233637700      1       1  150064       6.1794    3.218e-10
enh63619    2  233704100  233705100      2       1  150064       5.5563   1.3774e-08
enh63620    2  233738200  233739200      4       2  150064        1.739     0.041013
enh63622    2  233913700  233914700      2       1  150064       2.5633    0.0051834
enh63623    2  233918500  233919500      1       1  150064       2.5708     0.005073
enh63624    2  233923300  233924300      3       1  150064       2.3692    0.0089144
enh63673    2  234267600  234268600      3       2  150064       1.8842     0.029772
enh63706    2  234473600  234474600      1       1  150064       2.1638      0.01524
enh63721    2  234970300  234971300      3       1  150064       2.5763    0.0049937
enh63726    2  235044600  235045600      2       1  150064       1.8077     0.035326
enh63753    2  235303200  235304200      3       2  150064       2.1864     0.014392
enh63763    2  235351600  235352600      7       3  150064        1.832     0.033475
enh63764    2  235353800  235354800      6       3  150064        1.738     0.041107
enh63765    2  235357500  235358500      3       1  150064        1.688      0.04571
enh63800    2  236420300  236421300      5       3  150064       1.7075     0.043862
enh63802    2  236514400  236515400      2       1  150064       1.8384     0.032999
enh63804    2  236547800  236548800      1       1  150064        2.243      0.01245
enh63807    2  236617200  236618200      6       2  150064       1.6499     0.049479
enh63808    2  236860300  236861300      2       1  150064       1.7569     0.039468
enh63812    2  237274500  237275500      3       1  150064       2.3051      0.01058
enh63885    2  238649100  238650100      4       1  150064       1.7396     0.040963
enh63886    2  238651900  238652900      8       2  150064       1.8747     0.030416
enh63887    2  238653100  238654100      9       2  150064       1.7161     0.043073
enh63903    2  238880300  238881300      4       2  150064       1.8839     0.029787
enh63924    2  239107300  239108300      3       2  150064       1.8415     0.032777
enh64025    2  240422100  240423100     11       5  150064       1.6652     0.047934
enh64041    2  240568300  240569300      1       1  150064       2.4032     0.008127
enh64059    2  240884900  240885900      7       3  150064       1.7081     0.043805
enh64064    2  240930600  240931600      1       1  150064       1.7514      0.03994
enh64076    2  241329200  241330200      5       3  150064       1.9257     0.027071
enh64077    2  241331600  241332600      7       2  150064       2.1881     0.014333
enh64078    2  241341800  241342800      8       1  150064       2.5087    0.0060587
enh64091    2  241562900  241563900      4       2  150064       1.8631     0.031224
enh64104    2  241973000  241974000      4       2  150064       1.7672     0.038601
enh64107    2  242027700  242028700      3       1  150064       1.9346     0.026519
enh64119    2  242209500  242210500      1       1  150064       2.0942      0.01812
enh64121    2  242223800  242224800      2       1  150064       1.7578     0.039387
enh64130    2  242259300  242260300      1       1  150064        1.911        0.028
enh64146    2  242555500  242556500      2       1  150064       2.3737    0.0088059
enh64149    2  242574300  242575300      3       2  150064       1.8432     0.032647
enh64152    2  242604400  242605400      2       1  150064       1.8155      0.03472
enh64168    2  242785600  242786600      1       1  150064       1.8505      0.03212
enh64177    2  242820200  242821200      4       2  150064       1.6515     0.049323
enh64185    2  242842000  242843000      5       2  150064       1.6772     0.046749
enh64192    2  242907300  242908300      2       1  150064       1.7049     0.044102
enh64215    3    3233300    3234300      6       2  150064       2.0649     0.019465
enh64226    3    4348200    4349200      2       1  150064       2.5024    0.0061681
enh64247    3    4574800    4575800      5       2  150064       1.7767      0.03781
enh64269    3    4891000    4892000      4       1  150064        2.359     0.009161
enh64275    3    4948100    4949100      3       1  150064       1.6583     0.048631
enh64289    3    5068600    5069600      7       2  150064       2.3887    0.0084543
enh64302    3    5200400    5201400      1       1  150064       1.6603      0.04843
enh64304    3    5203600    5204600      1       1  150064       1.6877      0.04573
enh64305    3    5209400    5210400      2       1  150064        1.761     0.039116
enh64309    3    5259600    5260600      6       2  150064       1.6473     0.049752
enh64348    3    9069600    9070600      8       3  150064       2.0257     0.021398
enh64354    3    9220500    9221500      1       1  150064       1.6988      0.04468
enh64355    3    9222400    9223400      3       2  150064        2.042     0.020577
enh64361    3    9403400    9404400      2       1  150064       2.4557    0.0070301
enh64363    3    9406100    9407100      6       2  150064       2.3866    0.0085018
enh64368    3    9447400    9448400      4       2  150064       1.9666     0.024617
enh64369    3    9451900    9452900      1       1  150064       2.0714      0.01916
enh64372    3    9462600    9463600      3       2  150064       2.2163     0.013337
enh64454    3   10411800   10412800      3       2  150064        3.313    0.0004615
enh64455    3   10417700   10418700     10       3  150064       3.1925    0.0007052
enh64457    3   10436700   10437700      3       2  150064       2.3382    0.0096895
enh64460    3   10593500   10594500      3       1  150064       2.2016     0.013848
enh64461    3   10598800   10599800      3       2  150064       3.6693    0.0001216
enh64477    3   11426800   11427800      2       1  150064       1.8283     0.033751
enh64494    3   11603300   11604300      1       1  150064       2.5596     0.005239
enh64514    3   11664500   11665500      6       3  150064       1.9559     0.025236
enh64516    3   11672600   11673600      4       1  150064       2.5373    0.0055861
enh64519    3   11680500   11681500      5       3  150064       1.9744      0.02417
enh64520    3   11685500   11686500      2       1  150064       3.9925   3.2686e-05
enh64526    3   11826200   11827200      2       1  150064         1.94     0.026187
enh64527    3   11888800   11889800      2       1  150064       1.9628     0.024835
enh64535    3   12287700   12288700      3       2  150064       2.4499    0.0071443
enh64537    3   12344600   12345600      2       1  150064          1.7     0.044561
enh64539    3   12397900   12398900      1       1  150064       2.0875      0.01842
enh64545    3   12486000   12487000      4       2  150064       2.3293    0.0099221
enh64547    3   12512400   12513400      3       2  150064       2.5137    0.0059735
enh64549    3   12521000   12522000      3       1  150064       2.2586     0.011955
enh64550    3   12524200   12525200      3       1  150064       1.9132     0.027863
enh64552    3   12599800   12600800      3       2  150064        2.173     0.014889
enh64553    3   12601400   12602400      2       1  150064       2.4155    0.0078571
enh64554    3   12603200   12604200      2       1  150064         2.25     0.012224
enh64555    3   12604400   12605400      2       1  150064       1.7057     0.044032
enh64556    3   12631700   12632700      2       1  150064       2.1731     0.014885
enh64558    3   12663500   12664500      2       1  150064       1.8685     0.030845
enh64565    3   12689500   12690500      2       1  150064       2.2124      0.01347
enh64567    3   12697700   12698700      1       1  150064       2.2325      0.01279
enh64568    3   12699400   12700400      2       1  150064       2.2026     0.013811
enh64570    3   12717600   12718600      4       2  150064       2.0341     0.020971
enh64571    3   12723100   12724100      1       1  150064       2.3974     0.008255
enh64572    3   12761200   12762200      2       1  150064       1.7678     0.038545
enh64594    3   13026400   13027400      4       1  150064       1.7152     0.043158
enh64603    3   13085200   13086200      6       3  150064       1.9491     0.025643
enh64609    3   13124800   13125800      8       2  150064       2.9459      0.00161
enh64610    3   13128400   13129400      3       2  150064       1.7544     0.039685
enh64620    3   13304100   13305100      6       2  150064       1.7356     0.041321
enh64621    3   13338200   13339200      6       2  150064        1.763     0.038947
enh64624    3   13374700   13375700      3       1  150064        2.007     0.022377
enh64625    3   13378200   13379200      3       1  150064       2.0201     0.021688
enh64630    3   13427700   13428700      6       2  150064       2.4449    0.0072446
enh64643    3   13494000   13495000      3       2  150064        2.009     0.022266
enh64680    3   14337200   14338200      4       2  150064       1.9088     0.028141
enh64686    3   14416300   14417300      6       3  150064       1.8897       0.0294
enh64687    3   14418700   14419700     11       2  150064       2.4227    0.0077038
enh64704    3   14550100   14551100      5       3  150064       1.7129     0.043363
enh64705    3   14690100   14691100      3       1  150064       1.7374     0.041157
enh64706    3   14691600   14692600      2       1  150064       1.7422     0.040736
enh64713    3   14845400   14846400      2       1  150064       1.8175     0.034573
enh64714    3   14848000   14849000      1       1  150064       2.0699      0.01923
enh64719    3   14962100   14963100      3       2  150064       2.1015     0.017798
enh64732    3   15138600   15139600      2       1  150064       1.7907     0.036672
enh64818    3   16326500   16327500      4       2  150064       1.8029     0.035704
enh64829    3   16351900   16352900      4       1  150064       1.9545     0.025323
enh64831    3   16358600   16359600      6       2  150064       1.8241     0.034065
enh64846    3   16440500   16441500      4       2  150064       1.7076     0.043859
enh64847    3   16441500   16442500      5       2  150064       2.1383     0.016245
enh64879    3   16830200   16831200      5       3  150064       2.0334     0.021005
enh64880    3   16838500   16839500      7       2  150064       2.5685    0.0051068
enh64881    3   16842700   16843700      1       1  150064       2.6594     0.003914
enh64882    3   16852300   16853300      6       3  150064       3.2394   0.00059899
enh64883    3   16865400   16866400      3       1  150064       3.3366   0.00042409
enh64884    3   16878800   16879800      2       1  150064       2.6737    0.0037508
enh64887    3   16886300   16887300      3       1  150064       1.6568     0.048781
enh64888    3   16890400   16891400      3       2  150064       1.9217     0.027321
enh64899    3   16951500   16952500      5       3  150064       3.4173   0.00031621
enh64901    3   16957000   16958000      3       1  150064       3.5601   0.00018534
enh64902    3   16958400   16959400      4       1  150064       3.3791   0.00036362
enh64904    3   16970800   16971800      3       2  150064       2.8981    0.0018774
enh64905    3   16974200   16975200      4       2  150064       1.7915     0.036606
enh64908    3   16977700   16978700      3       2  150064       2.7808    0.0027113
enh64912    3   17016000   17017000      4       2  150064       2.0095     0.022245
enh64919    3   17047500   17048500      2       1  150064       2.2391     0.012573
enh64920    3   17064000   17065000      2       1  150064       2.2825      0.01123
enh64922    3   17072300   17073300      5       2  150064       1.8184     0.034503
enh64923    3   17075500   17076500      3       1  150064       1.9245     0.027146
enh64924    3   17080300   17081300      2       1  150064       2.3698    0.0088991
enh64927    3   17115500   17116500      3       2  150064       2.9324    0.0016817
enh64928    3   17129700   17130700      2       1  150064       2.2981     0.010778
enh64931    3   17193800   17194800      2       1  150064       3.0444    0.0011658
enh64933    3   17220800   17221800      2       1  150064       4.2979   8.6213e-06
enh64935    3   17231800   17232800      1       1  150064       4.6319    1.812e-06
enh64936    3   17236900   17237900      2       1  150064       3.8841   5.1359e-05
enh64938    3   17363700   17364700      1       1  150064       3.4059    0.0003297
enh64940    3   17706200   17707200      2       1  150064       4.1961   1.3575e-05
enh64941    3   17734700   17735700      3       1  150064       4.4484   4.3257e-06
enh64942    3   17774300   17775300      1       1  150064        4.382     5.88e-06
enh64943    3   17780500   17781500      2       1  150064       4.6121   1.9928e-06
enh64944    3   17784800   17785800      4       1  150064         2.91     0.001807
enh64945    3   17788700   17789700      3       1  150064       4.4783    3.762e-06
enh64946    3   17790800   17791800      1       1  150064       3.0272     0.001234
enh64947    3   17816100   17817100      1       1  150064       4.8777    5.367e-07
enh64948    3   17821000   17822000      2       1  150064       4.0065   3.0815e-05
enh64949    3   17882200   17883200      2       1  150064       4.1648   1.5584e-05
enh64950    3   17936000   17937000      1       1  150064       2.0317      0.02109
enh64951    3   17942800   17943800      6       1  150064       2.3968    0.0082703
enh64952    3   17947200   17948200      3       1  150064       2.8856    0.0019535
enh64955    3   17987100   17988100      3       2  150064       2.1101     0.017424
enh64959    3   18017700   18018700      2       1  150064       1.9945      0.02305
enh64973    3   18256800   18257800      2       1  150064       2.7986    0.0025662
enh64976    3   18394300   18395300      2       1  150064       1.8499     0.032163
enh64978    3   18414300   18415300      3       2  150064       2.3375    0.0097073
enh64987    3   18448000   18449000      2       1  150064        1.687     0.045803
enh65028    3   18905600   18906600      5       2  150064       3.5081   0.00022562
enh65029    3   18908400   18909400      2       1  150064       2.7167    0.0032969
enh65030    3   18910600   18911600      1       1  150064       3.3343    0.0004276
enh65032    3   18925200   18926200      2       1  150064       3.3735   0.00037105
enh65048    3   19990800   19991800      6       3  150064       2.0977     0.017964
enh65049    3   19998500   19999500      3       1  150064       1.9189     0.027496
enh65088    3   23443900   23444900      2       1  150064       1.8741     0.030459
enh65102    3   23768300   23769300      5       3  150064       2.4113     0.007947
enh65110    3   23853000   23854000      4       2  150064       3.4433    0.0002873
enh65114    3   23872300   23873300      2       1  150064       2.4768    0.0066283
enh65121    3   23901800   23902800      5       2  150064        1.899     0.028781
enh65128    3   23989200   23990200      5       2  150064        1.698     0.044755
enh65134    3   24058000   24059000      5       2  150064       2.7135    0.0033289
enh65155    3   25821800   25822800      2       1  150064       1.6863      0.04587
enh65158    3   25833600   25834600      2       1  150064       2.2508     0.012198
enh65183    3   27811800   27812800      6       2  150064        2.048     0.020281
enh65187    3   27941600   27942600      3       2  150064       2.1848     0.014452
enh65210    3   29194900   29195900      2       1  150064       1.8816     0.029945
enh65221    3   29724200   29725200      4       2  150064       1.8435     0.032628
enh65222    3   29728000   29729000      7       1  150064       2.0531     0.020031
enh65224    3   29800600   29801600      1       1  150064       3.0275     0.001233
enh65228    3   30304700   30305700      3       1  150064       2.5268    0.0057558
enh65230    3   30373700   30374700      3       2  150064        2.272     0.011544
enh65232    3   30391100   30392100      5       2  150064       2.0295     0.021205
enh65278    3   31489800   31490800      2       1  150064        1.684     0.046087
enh65290    3   31588900   31589900      2       1  150064       2.6997    0.0034698
enh65298    3   31637400   31638400      3       2  150064       2.2756     0.011434
enh65300    3   31675600   31676600      2       1  150064       2.6739    0.0037483
enh65301    3   31677700   31678700      4       2  150064        3.022    0.0012558
enh65309    3   31975200   31976200      5       2  150064       2.1308     0.016554
enh65314    3   32001400   32002400      2       1  150064       1.6888     0.045627
enh65318    3   32132600   32133600      6       2  150064       2.0718      0.01914
enh65323    3   32152900   32153900      4       1  150064       1.6956     0.044978
enh65324    3   32155300   32156300      9       1  150064       1.8971     0.028908
enh65325    3   32160000   32161000      2       1  150064       1.6957     0.044967
enh65336    3   32326800   32327800      6       3  150064       1.7215      0.04258
enh65389    3   32744700   32745700      5       3  150064       1.6734     0.047124
enh65391    3   32855800   32856800      1       1  150064       2.3422     0.009586
enh65399    3   33015200   33016200      6       2  150064       2.0009     0.022701
enh65400    3   33017100   33018100      5       3  150064       1.9661     0.024644
enh65415    3   33103500   33104500      1       1  150064       1.6983      0.04473
enh65423    3   33152700   33153700      1       1  150064       1.7322      0.04162
enh65427    3   33413900   33414900      1       1  150064       3.0412     0.001178
enh65428    3   33426700   33427700      3       2  150064       2.6673    0.0038233
enh65429    3   33461500   33462500      3       1  150064       2.2706     0.011586
enh65430    3   33468900   33469900      7       3  150064       3.1247    0.0008899
enh65431    3   33472200   33473200      3       1  150064       3.1141   0.00092256
enh65432    3   33475000   33476000      6       3  150064       2.9285    0.0017031
enh65434    3   33478000   33479000      4       2  150064        3.137   0.00085329
enh65435    3   33483100   33484100      6       3  150064       2.7076    0.0033882
enh65452    3   34064900   34065900      2       1  150064       2.5681    0.0051131
enh65466    3   34289900   34290900      2       1  150064       2.0589     0.019751
enh65469    3   34403000   34404000      1       1  150064       2.8407     0.002251
enh65473    3   35317500   35318500      3       1  150064       2.8126    0.0024568
enh65474    3   35333800   35334800      6       3  150064       2.2039     0.013765
enh65478    3   35546400   35547400      6       3  150064       1.7172     0.042974
enh65480    3   35699300   35700300      1       1  150064       1.8038      0.03563
enh65482    3   35707700   35708700      3       1  150064       2.0798     0.018773
enh65484    3   35711000   35712000      3       2  150064       1.7443     0.040551
enh65493    3   36587600   36588600      1       1  150064       2.2408      0.01252
enh65495    3   36880400   36881400      4       1  150064       3.4801   0.00025058
enh65496    3   36884200   36885200      2       1  150064       5.1878   1.0642e-07
enh65497    3   36905600   36906600      1       1  150064       2.9618     0.001529
enh65498    3   36909900   36910900      2       1  150064       3.0448    0.0011641
enh65499    3   36916400   36917400      1       1  150064       3.1096    0.0009367
enh65500    3   36918900   36919900      1       1  150064       6.0847    5.836e-10
enh65501    3   36934500   36935500      3       1  150064       3.0222    0.0012545
enh65502    3   36942200   36943200      2       1  150064       2.6908    0.0035639
enh65503    3   36946100   36947100      1       1  150064       2.6066     0.004572
enh65505    3   36952800   36953800      4       2  150064       4.1104   1.9746e-05
enh65507    3   36959100   36960100      4       2  150064       5.3805   3.7134e-08
enh65508    3   36964700   36965700      7       4  150064       2.3582    0.0091829
enh65509    3   36966200   36967200      1       1  150064       3.8313    6.373e-05
enh65511    3   36984600   36985600      2       1  150064       2.7253    0.0032117
enh65512    3   36986600   36987600      4       2  150064       3.3887   0.00035117
enh65514    3   37010900   37011900      2       1  150064       2.8671     0.002071
enh65515    3   37029200   37030200      1       1  150064       2.1522      0.01569
enh65516    3   37036000   37037000      2       1  150064       1.8574      0.03163
enh65517    3   37065900   37066900      3       1  150064       2.7628    0.0028651
enh65518    3   37172800   37173800      1       1  150064       3.0572     0.001117
enh65521    3   37204200   37205200      3       1  150064       3.0441    0.0011669
enh65524    3   37254400   37255400      2       1  150064       2.1823     0.014545
enh65525    3   37258800   37259800      5       1  150064       2.7882      0.00265
enh65537    3   37552600   37553600      2       1  150064       2.0508     0.020145
enh65538    3   37578100   37579100      5       2  150064       2.5563    0.0052895
enh65553    3   37962600   37963600      3       1  150064       2.8319    0.0023137
enh65554    3   37977200   37978200      3       2  150064        3.341    0.0004174
enh65561    3   38016000   38017000      3       2  150064       1.6536     0.049107
enh65565    3   38031500   38032500      1       1  150064       1.7108      0.04356
enh65567    3   38038000   38039000      4       2  150064       1.6572     0.048739
enh65602    3   38468800   38469800      1       1  150064       2.4316     0.007516
enh65603    3   38479200   38480200      2       1  150064       3.1451   0.00083004
enh65604    3   38494000   38495000      3       1  150064       3.1473   0.00082402
enh65605    3   38497500   38498500      4       1  150064       3.1134   0.00092479
enh65608    3   38514000   38515000      2       1  150064       3.2491    0.0005789
enh65609    3   38536900   38537900      4       2  150064       2.8552    0.0021503
enh65612    3   38589300   38590300      2       1  150064       3.1803   0.00073572
enh65614    3   39091900   39092900      1       1  150064       2.7488     0.002991
enh65641    3   39331300   39332300      1       1  150064       1.8839      0.02979
enh65646    3   39368700   39369700      4       2  150064       2.1102     0.017421
enh65679    3   40759600   40760600      1       1  150064       2.1459      0.01594
enh65732    3   42189600   42190600      3       1  150064       2.5561    0.0052933
enh65734    3   42202100   42203100      1       1  150064       2.3561     0.009233
enh65735    3   42202900   42203900      1       1  150064       1.7506      0.04001
enh65736    3   42205400   42206400      2       1  150064       1.7237     0.042378
enh65737    3   42214100   42215100      3       1  150064       2.0205     0.021668
enh65739    3   42220600   42221600      3       2  150064       2.2817     0.011253
enh65740    3   42226000   42227000      7       2  150064       2.2189     0.013248
enh65741    3   42234100   42235100      5       2  150064       2.5337    0.0056426
enh65754    3   42570200   42571200      1       1  150064       2.8961     0.001889
enh65768    3   42693000   42694000      2       1  150064       2.1973     0.013999
enh65792    3   43070700   43071700      4       2  150064       1.7219      0.04254
enh65809    3   43265800   43266800      3       2  150064       2.4847    0.0064822
enh65819    3   43358300   43359300      2       1  150064       1.7782     0.037685
enh65827    3   43404600   43405600      4       2  150064       1.9069     0.028268
enh65833    3   43435100   43436100      3       2  150064       2.4605    0.0069373
enh65842    3   43680000   43681000      1       1  150064       1.7368      0.04121
enh65848    3   43800300   43801300      2       1  150064       2.1932     0.014145
enh65852    3   44240100   44241100      4       2  150064       2.1694     0.015025
enh65853    3   44247500   44248500      3       2  150064       2.1911     0.014224
enh65867    3   44597500   44598500      1       1  150064       3.0287     0.001228
enh65874    3   44727000   44728000      5       3  150064       1.6802     0.046456
enh65911    3   45153800   45154800      2       1  150064       2.5526    0.0053462
enh65916    3   45180500   45181500      6       3  150064         2.03      0.02118
enh66017    3   46100000   46101000     10       3  150064       1.7431     0.040658
enh66174    3   47643000   47644000      2       1  150064       2.2168      0.01332
enh66183    3   47901400   47902400      2       1  150064        2.535     0.005623
enh66184    3   47931700   47932700      2       1  150064       1.8561     0.031721
enh66188    3   48043200   48044200      1       1  150064       1.8619      0.03131
enh66200    3   48131000   48132000      1       1  150064       1.7805       0.0375
enh66201    3   48153700   48154700      1       1  150064       1.8158       0.0347
enh66202    3   48166600   48167600      1       1  150064       1.8551      0.03179
enh66204    3   48211300   48212300      2       1  150064        1.689     0.045613
enh66206    3   48235800   48236800      1       1  150064       2.3208      0.01015
enh66210    3   48273900   48274900      2       1  150064       2.8184    0.0024135
enh66212    3   48281500   48282500      3       1  150064       2.1688     0.015048
enh66219    3   48348300   48349300      1       1  150064       2.0548      0.01995
enh66220    3   48362100   48363100      3       1  150064       1.9729     0.024251
enh66249    3   48661400   48662400      1       1  150064        2.289      0.01104
enh66250    3   48671000   48672000      2       1  150064       2.3372    0.0097139
enh66258    3   48754800   48755800      1       1  150064       2.1125      0.01732
enh66259    3   48777100   48778100      1       1  150064        1.712      0.04345
enh66274    3   48968500   48969500      1       1  150064       1.7662      0.03868
enh66283    3   49067000   49068000      1       1  150064       1.6834      0.04615
enh66288    3   49156200   49157200      2       1  150064       2.1108     0.017397
enh66294    3   49210600   49211600      3       2  150064       1.7443     0.040553
enh66302    3   49334300   49335300      4       2  150064       1.8961     0.028972
enh66304    3   49375100   49376100      1       1  150064       1.7766      0.03782
enh66310    3   49410600   49411600      1       1  150064       2.1821      0.01455
enh66313    3   49421700   49422700      1       1  150064       2.3101      0.01044
enh66314    3   49426000   49427000      1       1  150064        1.854      0.03187
enh66317    3   49438100   49439100      3       2  150064       1.7786     0.037654
enh66323    3   49458400   49459400      3       1  150064       2.1882     0.014328
enh66326    3   49465200   49466200      2       1  150064       2.3632    0.0090586
enh66327    3   49467200   49468200      1       1  150064        2.313      0.01036
enh66332    3   49502800   49503800      2       1  150064        1.769     0.038446
enh66336    3   49532200   49533200      2       1  150064       1.7921     0.036557
enh66346    3   49740700   49741700      1       1  150064       1.8435      0.03263
enh66347    3   49749500   49750500      5       3  150064       1.8556     0.031757
enh66352    3   49821500   49822500      3       2  150064        2.037     0.020826
enh66357    3   49845700   49846700      1       1  150064       2.3799     0.008658
enh66358    3   49849000   49850000      1       1  150064       2.3804     0.008648
enh66359    3   49851800   49852800      2       1  150064       2.4112      0.00795
enh66360    3   49876600   49877600      1       1  150064       1.9625      0.02485
enh66361    3   49892400   49893400      2       1  150064       2.2205     0.013191
enh66362    3   49894300   49895300      2       1  150064       2.0486     0.020249
enh66363    3   49910100   49911100      2       1  150064       1.8315      0.03351
enh66364    3   49937600   49938600      1       1  150064       2.8215      0.00239
enh66366    3   49942600   49943600      2       1  150064       1.6838     0.046107
enh66367    3   49965200   49966200      3       2  150064       1.7315      0.04168
enh66369    3   49968200   49969200      1       1  150064       3.0538      0.00113
enh66370    3   49976400   49977400      2       1  150064       1.7141     0.043251
enh66371    3   49979200   49980200      3       2  150064       2.5741    0.0050254
enh66372    3   49980500   49981500      2       1  150064       2.2917     0.010962
enh66373    3   49985000   49986000      1       1  150064       2.0425      0.02055
enh66375    3   50112300   50113300      4       2  150064       3.0641    0.0010915
enh66376    3   50119700   50120700      3       1  150064       1.7884     0.036859
enh66377    3   50125200   50126200      4       2  150064       2.2616     0.011861
enh66383    3   50195700   50196700      3       2  150064       1.8003     0.035905
enh66385    3   50199400   50200400      5       3  150064       2.0638     0.019518
enh66386    3   50202400   50203400      4       2  150064       2.1295     0.016605
enh66397    3   50286900   50287900      3       1  150064       2.5802    0.0049365
enh66399    3   50291600   50292600      5       2  150064       3.1792   0.00073854
enh66424    3   50409800   50410800      2       1  150064       3.3548   0.00039713
enh66435    3   50519100   50520100      3       2  150064       2.4225    0.0077069
enh66461    3   51009000   51010000      2       1  150064       2.0342     0.020965
enh66468    3   51426100   51427100      1       1  150064        2.068      0.01932
enh66473    3   51535500   51536500      1       1  150064       2.2004      0.01389
enh66474    3   51555600   51556600      1       1  150064       2.0131      0.02205
enh66478    3   51655400   51656400      3       1  150064       1.8953     0.029025
enh66480    3   51707500   51708500      2       1  150064       1.8649     0.031095
enh66485    3   51728100   51729100      4       2  150064       2.6078    0.0045557
enh66489    3   51768300   51769300      5       2  150064       2.2642     0.011782
enh66519    3   52141900   52142900      1       1  150064       2.0807      0.01873
enh66520    3   52143100   52144100      3       1  150064       2.0685     0.019296
enh66528    3   52219900   52220900      2       1  150064       3.1391   0.00084731
enh66529    3   52223200   52224200      1       1  150064       3.4801    0.0002506
enh66530    3   52230000   52231000      2       1  150064       3.5017   0.00023113
enh66531    3   52235800   52236800      2       1  150064       3.5856   0.00016812
enh66533    3   52252200   52253200      1       1  150064       4.1058    2.015e-05
enh66535    3   52259800   52260800      2       1  150064       2.6069    0.0045689
enh66538    3   52268900   52269900      5       3  150064        4.089   2.1657e-05
enh66542    3   52289700   52290700      4       2  150064       2.0616     0.019622
enh66545    3   52304900   52305900      3       2  150064       4.4495   4.3037e-06
enh66546    3   52306800   52307800      4       2  150064       2.9172     0.001766
enh66547    3   52308500   52309500      3       2  150064       5.0398   2.3298e-07
enh66551    3   52324800   52325800      3       2  150064       4.2851   9.1323e-06
enh66552    3   52332900   52333900      2       1  150064       5.6228   9.3969e-09
enh66553    3   52341300   52342300      1       1  150064       2.9234     0.001731
enh66555    3   52347500   52348500      2       1  150064       2.8812     0.001981
enh66558    3   52374900   52375900      2       1  150064       3.1389   0.00084786
enh66561    3   52406800   52407800      4       2  150064       3.6841   0.00011474
enh66566    3   52466600   52467600      4       2  150064       3.9566   3.8006e-05
enh66568    3   52478600   52479600      2       1  150064       2.5522    0.0053525
enh66570    3   52487700   52488700      3       2  150064       3.1092   0.00093793
enh66571    3   52491000   52492000      3       1  150064       3.8496   5.9145e-05
enh66578    3   52532200   52533200      1       1  150064       3.8262    6.506e-05
enh66580    3   52559100   52560100      2       1  150064       4.4057   5.2729e-06
enh66581    3   52565300   52566300      2       1  150064       4.3005   8.5218e-06
enh66582    3   52568500   52569500      3       2  150064       4.5318   2.9247e-06
enh66584    3   52572100   52573100      3       1  150064       3.9099   4.6163e-05
enh66585    3   52573300   52574300      3       2  150064       3.7811    7.806e-05
enh66589    3   52717500   52718500      2       1  150064       4.4416   4.4639e-06
enh66590    3   52721300   52722300      1       1  150064       4.9238    4.245e-07
enh66591    3   52737500   52738500      1       1  150064       4.5918    2.197e-06
enh66592    3   52741600   52742600      3       1  150064       5.1293   1.4544e-07
enh66593    3   52744200   52745200      3       2  150064       5.4136    3.089e-08
enh66594    3   52748400   52749400      2       1  150064       4.2773   9.4603e-06
enh66596    3   52755900   52756900      1       1  150064       3.4186    0.0003147
enh66598    3   52796800   52797800      1       1  150064       5.0263      2.5e-07
enh66599    3   52803000   52804000      1       1  150064       5.0609    2.086e-07
enh66601    3   52809300   52810300      1       1  150064       4.9788    3.199e-07
enh66604    3   52844500   52845500      3       1  150064        4.525   3.0198e-06
enh66605    3   52871000   52872000      2       1  150064       4.5777   2.3511e-06
enh66606    3   52878400   52879400      1       1  150064       5.6423    8.392e-09
enh66608    3   52908900   52909900      1       1  150064       5.0388    2.342e-07
enh66609    3   52924700   52925700      2       1  150064       4.5315   2.9289e-06
enh66610    3   52928300   52929300      4       2  150064       5.2742   6.6653e-08
enh66611    3   52931800   52932800      2       1  150064        4.483   3.6795e-06
enh66612    3   52935400   52936400      2       1  150064       4.4324   4.6589e-06
enh66618    3   53065700   53066700      1       1  150064       2.9818     0.001433
enh66620    3   53076500   53077500      3       1  150064       4.2995   8.5598e-06
enh66621    3   53077400   53078400      2       1  150064       4.0936   2.1237e-05
enh66622    3   53080800   53081800      2       1  150064       2.4076    0.0080296
enh66623    3   53105400   53106400      2       1  150064       2.1692     0.015032
enh66627    3   53142800   53143800      2       1  150064       4.0251   2.8481e-05
enh66633    3   53174700   53175700      2       1  150064       4.8257   6.9761e-07
enh66641    3   53229900   53230900      4       2  150064       3.2444    0.0005884
enh66642    3   53270000   53271000     11       2  150064       2.4312    0.0075242
enh66643    3   53272300   53273300      7       2  150064       4.0147   2.9766e-05
enh66644    3   53277300   53278300      8       2  150064         2.14     0.016177
enh66645    3   53281800   53282800      4       2  150064       3.3454   0.00041082
enh66646    3   53290000   53291000      4       2  150064       2.6459    0.0040737
enh66648    3   53303300   53304300      2       1  150064       1.7912     0.036629
enh66652    3   53379500   53380500      1       1  150064        4.146    1.692e-05
enh66666    3   53923700   53924700      2       1  150064       1.9728     0.024257
enh66689    3   56712200   56713200      3       1  150064       2.1749      0.01482
enh66690    3   56713800   56714800      4       1  150064       2.3096     0.010455
enh66695    3   56751600   56752600      3       1  150064       1.9995     0.022779
enh66696    3   56759500   56760500      5       2  150064        1.677     0.046773
enh66717    3   56849400   56850400      4       2  150064       2.0014     0.022677
enh66723    3   56889600   56890600      2       1  150064         1.66     0.048452
enh66759    3   57267400   57268400      2       1  150064       1.7063     0.043973
enh66762    3   57572400   57573400      3       2  150064       1.7503     0.040037
enh66820    3   58150200   58151200      1       1  150064       2.1165      0.01715
enh66833    3   58291000   58292000      9       2  150064       1.9822     0.023727
enh66838    3   58331500   58332500      6       3  150064       1.8576     0.031612
enh66840    3   58337300   58338300      2       1  150064       1.8801     0.030046
enh66843    3   58372600   58373600      4       2  150064       1.7764     0.037835
enh66844    3   58374200   58375200      4       2  150064       2.2624     0.011836
enh66845    3   58417800   58418800      2       1  150064       2.2582     0.011967
enh66846    3   58419800   58420800      7       3  150064       2.2351     0.012706
enh66850    3   58470700   58471700      1       1  150064       2.2319      0.01281
enh66875    3   59411200   59412200      8       2  150064       1.9573     0.025155
enh66882    3   59500800   59501800      9       3  150064       1.9213      0.02735
enh66887    3   59738300   59739300      4       2  150064       2.4779    0.0066072
enh66889    3   59744900   59745900      9       3  150064       2.4921    0.0063496
enh66893    3   59776500   59777500      3       2  150064       1.6521     0.049253
enh66895    3   59785800   59786800      4       1  150064       2.3116     0.010399
enh66909    3   59966200   59967200     10       3  150064        1.793     0.036485
enh66930    3   60050600   60051600     13       2  150064       1.9264      0.02703
enh66932    3   60056800   60057800     15       3  150064       1.7074     0.043874
enh66934    3   60062400   60063400     10       3  150064       1.8066     0.035409
enh66935    3   60063400   60064400      7       3  150064       1.7062     0.043983
enh66938    3   60076200   60077200      6       4  150064       1.9464     0.025802
enh66939    3   60080100   60081100      4       2  150064       1.7638     0.038883
enh66940    3   60145700   60146700      3       1  150064       1.6774     0.046731
enh66946    3   60279900   60280900      7       2  150064       3.9775   3.4826e-05
enh66952    3   61238200   61239200      5       2  150064       1.9063     0.028308
enh66956    3   61833400   61834400      3       1  150064       2.2755     0.011438
enh66960    3   62089000   62090000      1       1  150064       3.0329     0.001211
enh66964    3   63844000   63845000      2       1  150064       2.4633    0.0068825
enh66966    3   63850800   63851800      4       2  150064       2.2454      0.01237
enh66970    3   63896000   63897000      4       2  150064       2.3692    0.0089141
enh66973    3   63912600   63913600      3       2  150064       2.7253    0.0032117
enh66974    3   63913700   63914700      2       1  150064       4.1739   1.4972e-05
enh66975    3   63916900   63917900      3       2  150064       4.0164   2.9551e-05
enh66980    3   63925000   63926000      1       1  150064       1.6676       0.0477
enh66986    3   63950200   63951200      5       3  150064       2.7735    0.0027728
enh66987    3   63951600   63952600      2       1  150064       4.1676   1.5389e-05
enh66991    3   63964500   63965500      5       2  150064        3.663   0.00012463
enh66992    3   63979000   63980000      3       2  150064       2.2365      0.01266
enh66994    3   64007000   64008000      3       2  150064       2.3156     0.010291
enh66996    3   64015900   64016900      4       2  150064       1.6919     0.045328
enh66997    3   64136300   64137300      5       2  150064        3.605   0.00015606
enh66999    3   64172500   64173500      7       2  150064       3.6994   0.00010805
enh67002    3   64205800   64206800      4       2  150064       2.4391    0.0073619
enh67003    3   64224400   64225400      4       2  150064       2.4588    0.0069698
enh67027    3   66427600   66428600      4       2  150064       1.6945     0.045084
enh67048    3   66531200   66532200      1       1  150064       1.7962      0.03623
enh67062    3   67047400   67048400      2       1  150064       1.8736     0.030492
enh67065    3   67133100   67134100      1       1  150064       1.9899       0.0233
enh67066    3   67644000   67645000      3       1  150064       2.5176    0.0059074
enh67067    3   67651400   67652400      3       1  150064       2.4663    0.0068253
enh67068    3   67688400   67689400      2       1  150064       1.7652     0.038767
enh67069    3   67698600   67699600      4       1  150064       2.1984     0.013959
enh67071    3   67702900   67703900      3       1  150064       2.1222     0.016909
enh67075    3   67733400   67734400      2       1  150064       2.0356     0.020896
enh67078    3   67998200   67999200      3       1  150064       1.7786     0.037655
enh67115    3   69355000   69356000      2       1  150064       2.7099    0.0033647
enh67116    3   69355400   69356400      3       2  150064       2.7642    0.0028529
enh67120    3   69388400   69389400      3       1  150064       2.1564     0.015526
enh67123    3   69406000   69407000      8       2  150064       2.5621    0.0052028
enh67124    3   69413000   69414000      9       2  150064       2.5659    0.0051455
enh67125    3   69417300   69418300     10       1  150064       3.0016    0.0013428
enh67126    3   69418500   69419500      6       1  150064       2.9846    0.0014195
enh67131    3   69432800   69433800      7       2  150064       3.0952   0.00098342
enh67137    3   69790800   69791800      1       1  150064       2.9376     0.001654
enh67138    3   69795700   69796700      1       1  150064       3.1258    0.0008866
enh67139    3   69840600   69841600      2       1  150064       3.6867   0.00011358
enh67148    3   71080700   71081700      3       1  150064       1.6838     0.046113
enh67158    3   71122600   71123600      2       1  150064       1.6546     0.049006
enh67159    3   71125200   71126200      1       1  150064       2.1439      0.01602
enh67160    3   71126400   71127400      2       1  150064        2.487     0.006442
enh67161    3   71129000   71130000      3       1  150064       2.1907     0.014236
enh67162    3   71132200   71133200      3       2  150064       2.0309     0.021131
enh67163    3   71133400   71134400      1       1  150064       2.4652     0.006847
enh67168    3   71148800   71149800      1       1  150064       1.7816      0.03741
enh67169    3   71151200   71152200      2       1  150064       2.9617    0.0015298
enh67171    3   71154800   71155800      6       3  150064       3.1477   0.00082284
enh67172    3   71155300   71156300      4       2  150064       2.1659      0.01516
enh67173    3   71156700   71157700      1       1  150064       2.2562      0.01203
enh67175    3   71166600   71167600      1       1  150064       3.1354    0.0008581
enh67176    3   71168200   71169200      1       1  150064       1.7172      0.04297
enh67177    3   71169200   71170200      3       1  150064       2.6697    0.0037959
enh67178    3   71170000   71171000      4       2  150064       2.3833    0.0085783
enh67179    3   71170800   71171800      2       1  150064       2.5844    0.0048772
enh67180    3   71172000   71173000      2       1  150064       3.4366    0.0002945
enh67181    3   71173700   71174700      2       1  150064       2.7731    0.0027758
enh67182    3   71174400   71175400      7       2  150064        2.806    0.0025081
enh67183    3   71175400   71176400      8       2  150064       2.2052     0.013719
enh67184    3   71182800   71183800      1       1  150064       1.6936      0.04517
enh67185    3   71186000   71187000      4       1  150064       1.6911     0.045409
enh67193    3   71253200   71254200      4       2  150064       2.7802     0.002716
enh67195    3   71257500   71258500      2       1  150064       1.7361     0.041276
enh67198    3   71276900   71277900      2       1  150064       1.8749     0.030405
enh67200    3   71286200   71287200      3       2  150064       1.7037     0.044217
enh67202    3   71288800   71289800      2       1  150064       3.6057   0.00015566
enh67204    3   71294900   71295900      1       1  150064       2.5053     0.006117
enh67205    3   71296000   71297000      3       1  150064       2.3281    0.0099535
enh67207    3   71301600   71302600      2       1  150064       4.3596   6.5151e-06
enh67209    3   71311900   71312900      1       1  150064       2.4199     0.007763
enh67210    3   71314200   71315200      3       2  150064       4.2244   1.1977e-05
enh67211    3   71319000   71320000      6       3  150064       2.4409    0.0073251
enh67216    3   71365800   71366800      4       2  150064       3.4888   0.00024257
enh67217    3   71368500   71369500      4       2  150064       2.8338    0.0022999
enh67218    3   71397100   71398100      2       1  150064       4.5228    3.051e-06
enh67220    3   71407600   71408600      5       3  150064       3.3302   0.00043397
enh67231    3   71437600   71438600      3       2  150064       3.4526   0.00027764
enh67238    3   71465500   71466500      1       1  150064       2.1696      0.01502
enh67241    3   71474400   71475400      1       1  150064        1.927      0.02699
enh67243    3   71477200   71478200      2       1  150064       1.6827     0.046221
enh67245    3   71482600   71483600      8       3  150064       2.1356     0.016357
enh67249    3   71496900   71497900      1       1  150064       1.8728      0.03055
enh67250    3   71501200   71502200      2       1  150064       2.5606    0.0052239
enh67251    3   71506500   71507500      4       2  150064       2.5819    0.0049124
enh67252    3   71513300   71514300      4       2  150064        2.565    0.0051585
enh67254    3   71527600   71528600      2       1  150064       3.0197    0.0012651
enh67255    3   71528900   71529900      3       2  150064       1.7059     0.044017
enh67256    3   71530600   71531600      2       1  150064       3.8328   6.3359e-05
enh67257    3   71531900   71532900      6       3  150064        4.699   1.3074e-06
enh67258    3   71540400   71541400      2       1  150064        2.078     0.018855
enh67259    3   71550700   71551700      1       1  150064       4.8252    6.994e-07
enh67260    3   71552600   71553600      1       1  150064       4.9105    4.543e-07
enh67263    3   71561900   71562900      3       2  150064        2.298     0.010781
enh67264    3   71564800   71565800      1       1  150064        4.929    4.133e-07
enh67266    3   71582000   71583000      4       2  150064       3.4448   0.00028572
enh67268    3   71592400   71593400      1       1  150064       3.4803    0.0002504
enh67269    3   71594800   71595800      3       1  150064       3.1147   0.00092072
enh67271    3   71598800   71599800      1       1  150064       3.4666    0.0002635
enh67275    3   71666000   71667000      1       1  150064       4.1492    1.668e-05
enh67276    3   71678300   71679300      4       2  150064       4.3117   8.1018e-06
enh67285    3   71772400   71773400      5       2  150064       1.6882     0.045684
enh67287    3   71778200   71779200      4       1  150064       2.4847    0.0064834
enh67288    3   71828100   71829100      3       2  150064       2.7121    0.0033431
enh67324    3   72235100   72236100      5       2  150064       2.0673     0.019352
enh67335    3   72378200   72379200      2       1  150064       2.3925    0.0083672
enh67357    3   72531300   72532300      4       1  150064       1.9651     0.024701
enh67362    3   72571900   72572900      1       1  150064       2.6395     0.004152
enh67364    3   72599200   72600200      2       1  150064       2.3116       0.0104
enh67384    3   73044700   73045700      2       1  150064       2.0258     0.021392
enh67385    3   73050200   73051200      7       2  150064       1.8969     0.028919
enh67386    3   73057500   73058500      6       1  150064        2.187     0.014371
enh67387    3   73059400   73060400      5       2  150064       1.6695     0.047513
enh67389    3   73065100   73066100      8       2  150064       2.0128     0.022068
enh67391    3   73069300   73070300      1       1  150064       2.0716      0.01915
enh67392    3   73070800   73071800      2       1  150064       1.7264     0.042141
enh67393    3   73072000   73073000      5       2  150064       2.1799     0.014632
enh67398    3   73086500   73087500      2       1  150064       1.9033     0.028498
enh67399    3   73089500   73090500      6       2  150064       2.0186     0.021767
enh67400    3   73090300   73091300      3       1  150064       2.0939     0.018135
enh67403    3   73134900   73135900      1       1  150064       2.1323      0.01649
enh67425    3   81792400   81793400      5       2  150064       1.9278     0.026937
enh67429    3   81940100   81941100      2       1  150064       2.3027     0.010647
enh67451    3   93799000   93800000      2       1  150064       2.0702     0.019216
enh67454    3   97484100   97485100      1       1  150064       2.5832     0.004895
enh67600    3  102251300  102252300      1       1  150064       1.7462      0.04039
enh67604    3  105074000  105075000      3       2  150064       1.6666     0.047795
enh67606    3  105088600  105089600      2       1  150064       2.3358    0.0097504
enh67615    3  105495800  105496800      3       1  150064       2.4741    0.0066784
enh67617    3  105504600  105505600      1       1  150064       2.5053     0.006118
enh67618    3  105509200  105510200      3       2  150064       1.7655     0.038743
enh67619    3  105511200  105512200      2       1  150064        1.791     0.036649
enh67620    3  105516300  105517300      4       2  150064       2.2013     0.013856
enh67624    3  105524900  105525900      3       1  150064       2.5405    0.0055352
enh67625    3  105528200  105529200      2       1  150064       2.1377     0.016272
enh67626    3  105542200  105543200      1       1  150064       1.7223      0.04251
enh67630    3  105556400  105557400      2       1  150064       1.8393     0.032939
enh67632    3  105572500  105573500      3       1  150064       2.1685      0.01506
enh67635    3  105583900  105584900      4       2  150064       2.1044     0.017672
enh67643    3  105894600  105895600      4       2  150064       1.7673     0.038592
enh67670    3  107361800  107362800      5       2  150064       1.9043     0.028435
enh67671    3  107380100  107381100      1       1  150064       2.2708      0.01158
enh67673    3  107402900  107403900      1       1  150064       2.6608     0.003898
enh67683    3  107722800  107723800      2       1  150064       1.7046      0.04413
enh67686    3  107771600  107772600      1       1  150064       2.9289     0.001701
enh67691    3  107799400  107800400      3       2  150064       1.7037     0.044216
enh67694    3  107811400  107812400      1       1  150064       2.6782     0.003701
enh67695    3  107818200  107819200      4       2  150064       2.6758    0.0037272
enh67699    3  107847400  107848400      6       2  150064       3.6229   0.00014564
enh67702    3  107934800  107935800      7       3  150064       2.9246    0.0017244
enh67703    3  107939200  107940200      4       1  150064       3.1598   0.00078945
enh67704    3  107942600  107943600      4       2  150064       1.7249     0.042274
enh67710    3  108107000  108108000      3       1  150064        1.748      0.04023
enh67711    3  108113400  108114400      6       2  150064       2.1175      0.01711
enh67712    3  108125500  108126500      3       2  150064        1.662     0.048259
enh67748    3  111038600  111039600      8       2  150064       2.1533     0.015646
enh67749    3  111041200  111042200      6       3  150064       1.9912     0.023227
enh67778    3  111685900  111686900      2       1  150064        2.109     0.017473
enh67792    3  111853600  111854600      4       2  150064       1.9413     0.026114
enh67817    3  112186200  112187200      2       1  150064       1.6624     0.048212
enh67823    3  112211700  112212700      1       1  150064       2.0257       0.0214
enh67825    3  112218600  112219600      3       1  150064       1.8782     0.030179
enh67881    3  112966600  112967600      6       3  150064       1.7387     0.041046
enh67910    3  113467900  113468900      1       1  150064       2.2724      0.01153
enh67917    3  113631200  113632200      6       3  150064       1.8725     0.030566
enh67995    3  119186600  119187600      4       2  150064       1.6637     0.048088
enh68003    3  119278200  119279200      7       2  150064       1.7751     0.037944
enh68005    3  119288800  119289800      4       2  150064       2.0466     0.020347
enh68008    3  119304700  119305700      4       2  150064       1.7398     0.040947
enh68049    3  120137400  120138400      1       1  150064       1.8344       0.0333
enh68050    3  120139700  120140700      2       1  150064       1.6791     0.046562
enh68057    3  120314000  120315000      6       2  150064        2.292     0.010953
enh68058    3  120316600  120317600      9       3  150064       2.3478     0.009442
enh68065    3  121151200  121152200      2       1  150064       1.9809     0.023799
enh68070    3  121370000  121371000      1       1  150064       1.9113      0.02798
enh68080    3  121715000  121716000      5       2  150064       2.1135     0.017279
enh68124    3  122396900  122397900      8       3  150064       1.6724     0.047221
enh68128    3  122413700  122414700      1       1  150064       2.3105      0.01043
enh68135    3  122508600  122509600      2       1  150064       2.1499     0.015783
enh68139    3  122608700  122609700      2       1  150064       2.9809    0.0014368
enh68140    3  122634800  122635800      1       1  150064       2.7012     0.003455
enh68147    3  122787200  122788200      2       1  150064       2.6726    0.0037634
enh68148    3  122790800  122791800      3       2  150064       2.2688     0.011641
enh68151    3  122828900  122829900      3       1  150064       3.4216   0.00031125
enh68169    3  123324400  123325400      5       2  150064        1.714     0.043265
enh68173    3  123372000  123373000      1       1  150064       3.5324    0.0002059
enh68185    3  124082800  124083800      3       2  150064       3.3314   0.00043202
enh68212    3  124595000  124596000      4       2  150064       1.7681     0.038524
enh68213    3  124597400  124598400      2       1  150064       1.8847     0.029737
enh68221    3  124704400  124705400      4       1  150064       1.6788       0.0466
enh68244    3  124844400  124845400      7       3  150064       2.9921    0.0013853
enh68245    3  124847700  124848700      6       3  150064       2.6488    0.0040387
enh68252    3  124873900  124874900      6       3  150064       2.0099     0.022223
enh68257    3  124939400  124940400      2       1  150064       2.5638     0.005176
enh68262    3  125072200  125073200      3       2  150064       1.8141     0.034834
enh68265    3  125078200  125079200      1       1  150064       2.6884      0.00359
enh68273    3  125236900  125237900      6       3  150064       1.7114     0.043499
enh68276    3  125309000  125310000      1       1  150064       1.6894      0.04557
enh68278    3  125315100  125316100      5       3  150064       1.9109     0.028007
enh68290    3  125744900  125745900      2       1  150064       1.7924     0.036531
enh68315    3  126627500  126628500      2       1  150064       2.0806     0.018735
enh68331    3  127018200  127019200      5       3  150064       1.7064     0.043966
enh68342    3  127389800  127390800      1       1  150064        1.789      0.03681
enh68345    3  127397100  127398100      3       2  150064       1.9677     0.024549
enh68376    3  127773600  127774600      2       1  150064       2.6506    0.0040175
enh68382    3  127863300  127864300      1       1  150064       3.8908    4.996e-05
enh68384    3  127874100  127875100      2       1  150064       1.7007       0.0445
enh68387    3  127897800  127898800      3       2  150064       3.9156   4.5091e-05
enh68399    3  128067400  128068400      2       1  150064       1.8786     0.030149
enh68401    3  128100600  128101600      2       1  150064       1.9878     0.023418
enh68456    3  128689200  128690200      1       1  150064       3.2968     0.000489
enh68459    3  128711500  128712500      1       1  150064        2.679     0.003692
enh68476    3  128805700  128806700      1       1  150064       2.0976      0.01797
enh68480    3  128831900  128832900      1       1  150064       1.6802      0.04646
enh68484    3  128841600  128842600      2       1  150064       1.7523      0.03986
enh68485    3  128877800  128878800      2       1  150064       1.6767     0.046798
enh68490    3  128930300  128931300      1       1  150064        2.084      0.01858
enh68495    3  128995000  128996000      2       1  150064       2.8073    0.0024977
enh68496    3  129000300  129001300      4       1  150064       3.3071    0.0004713
enh68497    3  129023800  129024800      1       1  150064       3.6939    0.0001104
enh68498    3  129030000  129031000      1       1  150064       3.4387    0.0002923
enh68500    3  129065700  129066700      5       2  150064       1.7074     0.043873
enh68514    3  129208500  129209500      2       1  150064       1.8187     0.034477
enh68515    3  129244500  129245500      2       1  150064       2.5855    0.0048625
enh68526    3  129317100  129318100      4       2  150064       1.8621     0.031294
enh68530    3  129335800  129336800      3       1  150064       2.1413     0.016125
enh68536    3  129511900  129512900      1       1  150064         1.87      0.03074
enh68559    3  130462600  130463600      1       1  150064       1.9919      0.02319
enh68572    3  130746000  130747000      3       2  150064       1.8342     0.033309
enh68597    3  132930200  132931200      1       1  150064       3.1812    0.0007333
enh68599    3  133159900  133160900      1       1  150064       2.3398     0.009648
enh68609    3  133213000  133214000      4       2  150064       1.9751     0.024126
enh68627    3  133599400  133600400      5       2  150064       1.9039     0.028459
enh68628    3  133601000  133602000      2       1  150064       3.0157     0.001282
enh68631    3  133661500  133662500      3       2  150064       2.5222    0.0058319
enh68633    3  133696400  133697400      4       2  150064       2.6083      0.00455
enh68675    3  135823800  135824800      2       1  150064       1.9757     0.024092
enh68679    3  135873700  135874700      3       2  150064       2.1199     0.017006
enh68680    3  135875800  135876800      2       1  150064       3.4455   0.00028497
enh68688    3  135904600  135905600      3       2  150064       3.1968   0.00069493
enh68689    3  135916400  135917400      2       1  150064       2.8409    0.0022496
enh68691    3  136000400  136001400      2       1  150064       4.8233   7.0616e-07
enh68692    3  136314800  136315800      3       2  150064       2.5589    0.0052502
enh68694    3  136408100  136409100      1       1  150064       2.4124     0.007925
enh68697    3  136410900  136411900      2       1  150064        2.401    0.0081754
enh68700    3  136434900  136435900      3       2  150064       4.7931   8.2119e-07
enh68701    3  136444700  136445700      1       1  150064       3.1766    0.0007451
enh68706    3  136449600  136450600      2       1  150064       2.5073    0.0060829
enh68708    3  136455000  136456000      3       2  150064       3.0106    0.0013037
enh68709    3  136455400  136456400      3       1  150064        2.456    0.0070252
enh68710    3  136464000  136465000      2       1  150064         2.49     0.006388
enh68712    3  136465800  136466800      5       2  150064       3.7947   7.3912e-05
enh68713    3  136467800  136468800      3       2  150064       3.8258    6.517e-05
enh68714    3  136472500  136473500      3       2  150064       3.2031   0.00067987
enh68716    3  136505800  136506800      3       2  150064       3.0324    0.0012131
enh68717    3  136539100  136540100      2       1  150064       2.7808    0.0027115
enh68718    3  136557700  136558700      2       1  150064       3.4104   0.00032429
enh68719    3  136575400  136576400      2       1  150064        2.911    0.0018013
enh68720    3  136576700  136577700      2       1  150064       3.6356   0.00013865
enh68721    3  136578600  136579600      2       1  150064       2.9288    0.0017013
enh68722    3  136582700  136583700      7       2  150064       2.8739    0.0020272
enh68723    3  136585700  136586700      3       1  150064        3.727   9.6892e-05
enh68724    3  136589200  136590200      2       1  150064       3.2489   0.00057917
enh68725    3  136599100  136600100      3       1  150064        2.913    0.0017897
enh68726    3  136602100  136603100      1       1  150064       3.0454     0.001162
enh68727    3  136605500  136606500      4       1  150064          3.1   0.00096775
enh68728    3  136607000  136608000      3       2  150064       2.7011    0.0034553
enh68729    3  136612500  136613500      1       1  150064       3.0285     0.001229
enh68730    3  136615000  136616000      4       2  150064       3.9551   3.8256e-05
enh68731    3  136617500  136618500      2       1  150064       2.4929    0.0063349
enh68732    3  136620800  136621800      8       2  150064        3.072    0.0010632
enh68733    3  136625000  136626000      4       1  150064       2.5245    0.0057926
enh68736    3  136632500  136633500      2       1  150064       2.6582    0.0039278
enh68737    3  136633300  136634300      2       1  150064       2.5043    0.0061353
enh68738    3  136634400  136635400      3       2  150064       1.9746     0.024154
enh68740    3  136637300  136638300      1       1  150064       2.8617     0.002107
enh68742    3  136643200  136644200      2       1  150064       1.8349      0.03326
enh68743    3  136648800  136649800      1       1  150064       3.0287     0.001228
enh68744    3  136651100  136652100      4       1  150064       3.0786    0.0010397
enh68747    3  136661600  136662600      3       2  150064       2.6271    0.0043052
enh68748    3  136668800  136669800      1       1  150064       3.0324     0.001213
enh68749    3  136673600  136674600      3       2  150064       3.5259     0.000211
enh68750    3  136699300  136700300      2       1  150064       3.6954   0.00010978
enh68751    3  136703400  136704400      3       1  150064       3.8106   6.9308e-05
enh68752    3  136709600  136710600      2       1  150064       3.6962   0.00010942
enh68754    3  136713800  136714800      1       1  150064       1.7135      0.04331
enh68755    3  136728900  136729900      2       1  150064       3.4222   0.00031056
enh68757    3  137717700  137718700      3       2  150064       2.3082     0.010495
enh68764    3  137904800  137905800      2       1  150064       1.9238     0.027192
enh68783    3  138405700  138406700      1       1  150064       2.1484      0.01584
enh68786    3  138500000  138501000      2       1  150064       1.8633     0.031212
enh68788    3  138533100  138534100      1       1  150064       1.8163      0.03466
enh68790    3  138536600  138537600      1       1  150064       1.8135      0.03488
enh68792    3  138554400  138555400      1       1  150064       1.9341      0.02655
enh68813    3  140472600  140473600      1       1  150064       2.2808      0.01128
enh68819    3  140582100  140583100      3       2  150064       1.7084      0.04378
enh68825    3  140794800  140795800      3       1  150064       1.9318     0.026695
enh68881    3  141220900  141221900      1       1  150064        2.099      0.01791
enh68943    3  141844900  141845900      4       2  150064        1.908     0.028197
enh68966    3  142722400  142723400      4       2  150064       1.7109     0.043548
enh68986    3  142965400  142966400      4       2  150064       2.2825      0.01123
enh68992    3  143032900  143033900      2       1  150064       2.1738     0.014859
enh69014    3  143469500  143470500      2       1  150064       1.7099     0.043645
enh69022    3  143549700  143550700      1       1  150064       2.0766      0.01892
enh69039    3  146228400  146229400      2       1  150064        1.733     0.041545
enh69057    3  148915000  148916000      4       1  150064       2.1274     0.016692
enh69058    3  148921200  148922200      2       1  150064       1.9905     0.023267
enh69061    3  148961500  148962500      4       2  150064       2.3973    0.0082574
enh69158    3  151143700  151144700      2       1  150064       1.7059     0.044011
enh69159    3  151256500  151257500      4       2  150064       1.8135     0.034878
enh69196    3  151999300  152000300      3       2  150064       2.4716    0.0067247
enh69219    3  152054700  152055700      5       2  150064       1.7383     0.041083
enh69221    3  152065000  152066000      3       2  150064        2.464    0.0068701
enh69229    3  152092400  152093400      1       1  150064       2.2571        0.012
enh69242    3  152126100  152127100      2       1  150064       1.7644     0.038832
enh69243    3  152142800  152143800      2       1  150064       1.8521     0.032009
enh69247    3  152189400  152190400      2       1  150064       1.7439     0.040591
enh69248    3  152190000  152191000      3       2  150064       1.7883     0.036867
enh69250    3  152515400  152516400      4       1  150064       2.4686    0.0067824
enh69251    3  152551600  152552600      3       1  150064       2.8442    0.0022259
enh69270    3  154034900  154035900      2       1  150064       1.8875     0.029546
enh69271    3  154037800  154038800      1       1  150064       2.4668     0.006817
enh69287    3  155237000  155238000      5       2  150064       1.7079      0.04383
enh69288    3  155266900  155267900      3       2  150064       3.1416   0.00084022
enh69289    3  155269800  155270800      6       2  150064       1.7603     0.039179
enh69290    3  155270400  155271400      3       1  150064       2.5487    0.0054068
enh69295    3  155378900  155379900      1       1  150064        1.942      0.02607
enh69296    3  155455600  155456600      1       1  150064        2.304      0.01061
enh69327    3  156360300  156361300      1       1  150064       2.0379      0.02078
enh69351    3  156817800  156818800      2       1  150064       2.2336     0.012756
enh69388    3  159570700  159571700      1       1  150064       1.7455      0.04045
enh69414    3  160395600  160396600      3       1  150064       1.8198     0.034393
enh69416    3  160475400  160476400      3       1  150064       1.6923     0.045292
enh69417    3  160519400  160520400      3       1  150064       2.0256     0.021403
enh69423    3  160821600  160822600      2       1  150064       2.4988    0.0062306
enh69424    3  160823200  160824200      2       1  150064       1.6716       0.0473
enh69427    3  161111700  161112700      1       1  150064        2.381     0.008633
enh69429    3  161133800  161134800      2       1  150064       2.0542      0.01998
enh69431    3  161851800  161852800      2       1  150064       2.9236      0.00173
enh69439    3  167454000  167455000      2       1  150064       3.9169   4.4849e-05
enh69440    3  167467600  167468600      2       1  150064       3.3527   0.00040014
enh69441    3  167579200  167580200      2       1  150064       2.9752    0.0014641
enh69443    3  167659100  167660100      3       1  150064       2.1983     0.013965
enh69444    3  167810500  167811500      3       2  150064       1.8521     0.032008
enh69445    3  167814000  167815000      2       1  150064       1.9648     0.024721
enh69451    3  169476600  169477600      1       1  150064       2.5392     0.005555
enh69452    3  169480900  169481900      1       1  150064       2.2445       0.0124
enh69454    3  169492100  169493100      1       1  150064       2.6075      0.00456
enh69456    3  169554000  169555000      5       1  150064       2.4056    0.0080737
enh69468    3  169688500  169689500      2       1  150064       2.0416     0.020596
enh69469    3  169716400  169717400      3       1  150064       1.9151     0.027738
enh69470    3  169720400  169721400      2       1  150064       2.3225     0.010104
enh69475    3  169763200  169764200      1       1  150064       2.0343      0.02096
enh69476    3  169767100  169768100      2       1  150064        2.146     0.015937
enh69481    3  169847100  169848100      1       1  150064       2.5028     0.006161
enh69482    3  169868900  169869900      1       1  150064       2.5128     0.005989
enh69483    3  169870600  169871600      2       1  150064       2.3464    0.0094774
enh69485    3  169877400  169878400      2       1  150064       2.3426     0.009575
enh69486    3  169895900  169896900      2       1  150064       2.1719     0.014933
enh69503    3  170585200  170586200      3       1  150064        2.065      0.01946
enh69506    3  170883100  170884100      2       1  150064       1.7317     0.041666
enh69516    3  170987700  170988700      3       1  150064        1.826     0.033924
enh69555    3  171466000  171467000      1       1  150064       1.8479      0.03231
enh69556    3  171472400  171473400      3       1  150064       1.9209     0.027375
enh69632    3  172231500  172232500      5       2  150064        2.203     0.013797
enh69647    3  172311600  172312600      5       2  150064       2.3041     0.010608
enh69648    3  172313800  172314800      6       2  150064       2.8667    0.0020741
enh69663    3  172426900  172427900      1       1  150064       2.6366     0.004187
enh69666    3  173112200  173113200      7       3  150064       2.2723     0.011533
enh69672    3  174262400  174263400      4       2  150064       2.2585     0.011958
enh69680    3  176590000  176591000      2       1  150064       1.8537     0.031893
enh69681    3  176758800  176759800      1       1  150064        2.666     0.003838
enh69682    3  176768200  176769200      2       1  150064       2.4725    0.0067091
enh69683    3  176769400  176770400      2       1  150064       1.9527     0.025427
enh69686    3  176777300  176778300      2       1  150064       2.5752    0.0050097
enh69687    3  176778000  176779000      1       1  150064        3.166    0.0007728
enh69688    3  176779900  176780900      1       1  150064        2.688     0.003594
enh69690    3  176785300  176786300      5       3  150064       1.9587     0.025076
enh69691    3  176787800  176788800      6       3  150064        2.259      0.01194
enh69693    3  176803800  176804800      3       2  150064       3.2682   0.00054123
enh69694    3  176806700  176807700      4       2  150064       1.6843     0.046064
enh69696    3  176816000  176817000      4       2  150064       1.6976     0.044793
enh69702    3  176829900  176830900      3       1  150064       1.8138     0.034858
enh69704    3  176841700  176842700      3       2  150064       2.5508    0.0053745
enh69709    3  176864100  176865100      4       2  150064       2.6366    0.0041868
enh69727    3  177002200  177003200      1       1  150064       1.9435      0.02598
enh69732    3  177051500  177052500      1       1  150064       2.2524      0.01215
enh69734    3  177062800  177063800      3       2  150064       1.7049     0.044104
enh69740    3  177095900  177096900      3       1  150064       1.6689     0.047571
enh69760    3  177317200  177318200      1       1  150064       2.6197       0.0044
enh69764    3  177332700  177333700      4       2  150064       2.7936    0.0026061
enh69765    3  177359400  177360400      5       2  150064       3.9735   3.5405e-05
enh69766    3  177362400  177363400      3       2  150064       2.7237    0.0032282
enh69767    3  177365000  177366000      2       1  150064       3.1881   0.00071604
enh69843    3  180628900  180629900      2       1  150064       5.4446   2.5956e-08
enh69844    3  180632500  180633500      1       1  150064       6.2898    1.589e-10
enh69845    3  180638400  180639400      5       2  150064       5.1468   1.3248e-07
enh69846    3  180641100  180642100      3       1  150064       5.6748   6.9441e-09
enh69848    3  180649200  180650200      3       1  150064       5.3789   3.7478e-08
enh69856    3  182514200  182515200      2       1  150064       1.7145     0.043214
enh69870    3  182695700  182696700      1       1  150064       1.8448      0.03253
enh69871    3  182698900  182699900      1       1  150064       1.6873      0.04577
enh69877    3  182903000  182904000      2       1  150064       2.0109     0.022167
enh69897    3  183098600  183099600      4       2  150064        2.111     0.017388
enh69919    3  183304800  183305800      4       1  150064       1.7018     0.044392
enh69928    3  183497700  183498700      3       2  150064       2.7989     0.002564
enh69932    3  183508500  183509500      1       1  150064       1.6939      0.04514
enh69936    3  183544000  183545000      3       1  150064        1.871     0.030674
enh69944    3  183600200  183601200      4       2  150064       1.9349       0.0265
enh69945    3  183602900  183603900      5       2  150064       2.4647    0.0068565
enh70007    3  184473900  184474900      5       2  150064       2.5502    0.0053834
enh70016    3  184531700  184532700      2       1  150064       2.2819     0.011248
enh70017    3  184532800  184533800      3       1  150064       1.6878     0.045722
enh70031    3  185217000  185218000      1       1  150064       1.9695      0.02445
enh70045    3  185419800  185420800      1       1  150064       1.8946      0.02907
enh70052    3  185482200  185483200      1       1  150064       2.1268      0.01672
enh70054    3  185514600  185515600      2       1  150064       2.4146    0.0078752
enh70062    3  185677400  185678400      4       2  150064       2.3319    0.0098521
enh70063    3  185775800  185776800      5       3  150064       2.0701     0.019219
enh70066    3  185813600  185814600      1       1  150064       2.8143     0.002444
enh70208    3  187865700  187866700      4       2  150064       2.0225     0.021561
enh70209    3  187870100  187871100      2       1  150064       1.7929     0.036493
enh70211    3  187873900  187874900      2       1  150064       1.8737     0.030488
enh70212    3  187875300  187876300      5       3  150064       1.8275     0.033815
enh70213    3  187877200  187878200      7       4  150064       2.1386     0.016234
enh70214    3  187881600  187882600      1       1  150064       1.6793      0.04655
enh70215    3  187887600  187888600      8       4  150064       3.2988   0.00048545
enh70222    3  187909400  187910400      4       1  150064       2.1011     0.017815
enh70223    3  187914300  187915300      5       2  150064       2.2199     0.013211
enh70249    3  188079200  188080200     11       3  150064       1.8167     0.034631
enh70250    3  188102600  188103600      1       1  150064       1.6734      0.04712
enh70254    3  188118000  188119000      4       1  150064       1.9962     0.022959
enh70256    3  188134800  188135800      2       1  150064       1.9766     0.024041
enh70264    3  188224900  188225900      2       1  150064       1.7455     0.040453
enh70270    3  188364400  188365400      4       2  150064       2.1003     0.017852
enh70303    3  188889700  188890700      4       1  150064       2.4417    0.0073088
enh70338    3  191008200  191009200      5       1  150064       2.0125     0.022082
enh70362    3  193498600  193499600      2       1  150064       1.9502     0.025579
enh70364    3  193548800  193549800      2       1  150064       1.6609     0.048366
enh70382    3  193798400  193799400      4       2  150064       1.8915      0.02928
enh70384    3  193801900  193802900      1       1  150064       2.2764      0.01141
enh70387    3  193815900  193816900      3       2  150064       1.9177     0.027575
enh70474    3  194865400  194866400     14       3  150064       1.9105     0.028033
enh70502    3  194981700  194982700      1       1  150064       2.3337     0.009805
enh70511    3  195139500  195140500      4       2  150064       1.9618     0.024892
enh70513    3  195147200  195148200      4       1  150064       1.7091     0.043719
enh70529    3  195282200  195283200      1       1  150064       1.7438       0.0406
enh70586    3  195922900  195923900      4       2  150064       2.1927     0.014164
enh70591    3  195945100  195946100      3       2  150064       2.8112    0.0024677
enh70594    3  195980000  195981000      4       2  150064       3.0738    0.0010569
enh70596    3  196005400  196006400      6       3  150064       2.4685    0.0067847
enh70597    3  196006600  196007600      2       1  150064       1.6797      0.04651
enh70600    3  196015300  196016300      6       2  150064        2.365    0.0090155
enh70602    3  196045600  196046600      5       2  150064       3.0608    0.0011037
enh70604    3  196067000  196068000      3       2  150064       2.1397     0.016188
enh70606    3  196136400  196137400      2       1  150064       3.0442    0.0011666
enh70607    3  196141000  196142000      1       1  150064       3.0899     0.001001
enh70608    3  196142500  196143500      4       2  150064       2.9565    0.0015558
enh70611    3  196156500  196157500      3       2  150064       1.8914     0.029284
enh70612    3  196160000  196161000      2       1  150064       3.1878   0.00071689
enh70653    3  196465700  196466700      4       2  150064       1.7618     0.039056
enh70655    3  196474700  196475700      7       2  150064       1.8716     0.030629
enh70659    3  196519500  196520500      5       2  150064       2.5748    0.0050152
enh70674    3  196901400  196902400      3       2  150064       1.8101     0.035137
enh70675    3  196930500  196931500      2       1  150064       1.6528     0.049188
enh70676    3  196980500  196981500      6       3  150064       2.2843     0.011177
enh70678    3  197020200  197021200      7       1  150064       2.6481     0.004047
enh70679    3  197022900  197023900      2       1  150064       2.2341     0.012737
enh70687    3  197172400  197173400      7       4  150064       1.7915     0.036605
enh70690    3  197221600  197222600      5       3  150064       3.3227   0.00044568
enh70694    3  197247700  197248700      5       2  150064       1.7431     0.040657
enh70749    4     598000     599000      3       1  150064       2.2429     0.012452
enh70751    4     658700     659700      3       2  150064       2.4097     0.007983
enh70752    4     666400     667400      3       2  150064        2.863    0.0020979
enh70754    4     676300     677300      2       1  150064       1.8674     0.030924
enh70756    4     683300     684300      4       2  150064       1.8117     0.035013
enh70758    4     698300     699300      7       3  150064       1.7202     0.042695
enh70759    4     702500     703500      3       1  150064       2.8527    0.0021678
enh70760    4     720000     721000      3       1  150064       1.9845     0.023598
enh70761    4     766700     767700      6       3  150064       1.7752     0.037929
enh70764    4     790500     791500      4       2  150064       2.0994      0.01789
enh70805    4    1211200    1212200      3       2  150064       2.4722    0.0067149
enh70807    4    1216400    1217400      3       1  150064       1.6741     0.047058
enh70822    4    1323800    1324800      9       2  150064       1.7141     0.043257
enh70824    4    1328300    1329300      4       2  150064       1.8211     0.034298
enh70825    4    1329800    1330800      4       1  150064       1.9961     0.022963
enh70827    4    1338300    1339300      5       2  150064       2.1289     0.016632
enh70828    4    1342200    1343200      4       2  150064       1.9268     0.027005
enh70829    4    1345300    1346300      6       3  150064       2.1873      0.01436
enh70850    4    1808900    1809900      1       1  150064       2.5501     0.005384
enh70851    4    1811300    1812300      1       1  150064       2.5366     0.005596
enh70852    4    1830600    1831600      1       1  150064       1.9583       0.0251
enh70856    4    1844900    1845900      1       1  150064       2.2104      0.01354
enh70862    4    1862700    1863700      2       1  150064       2.3171      0.01025
enh70867    4    1878900    1879900      1       1  150064       1.8009      0.03586
enh70888    4    2267200    2268200      3       2  150064        2.015     0.021952
enh70895    4    2321900    2322900      4       2  150064       1.7482     0.040214
enh70915    4    2555000    2556000      1       1  150064       1.6737      0.04709
enh70917    4    2569100    2570100      2       1  150064        1.652     0.049268
enh70966    4    2943200    2944200      2       1  150064       1.6617      0.04829
enh70990    4    3244500    3245500      1       1  150064       1.8225      0.03419
enh70998    4    3343500    3344500      3       2  150064       1.9386     0.026278
enh71021    4    4420000    4421000      1       1  150064       2.4349     0.007447
enh71026    4    4541300    4542300      5       2  150064       2.5781    0.0049674
enh71027    4    4544500    4545500      2       1  150064        1.997     0.022911
enh71034    4    4945200    4946200     15       4  150064       2.1516     0.015714
enh71049    4    6154600    6155600      8       2  150064       1.7281     0.041986
enh71067    4    6689600    6690600     11       4  150064       2.1116      0.01736
enh71114    4    6941000    6942000     10       3  150064       1.7567     0.039483
enh71117    4    6953200    6954200      2       1  150064       1.8657     0.031045
enh71138    4    7136500    7137500      8       3  150064       2.1365     0.016321
enh71150    4    7745300    7746300      3       2  150064       3.3344   0.00042748
enh71151    4    7751200    7752200     10       4  150064         2.03     0.021177
enh71192    4    8208700    8209700      4       2  150064        1.756     0.039548
enh71193    4    8211100    8212100      2       1  150064       2.3141     0.010331
enh71212    4    8403800    8404800      8       4  150064        2.204     0.013763
enh71215    4    8428500    8429500      3       2  150064       2.0252     0.021422
enh71216    4    8430400    8431400      3       1  150064         1.77     0.038365
enh71218    4    8438100    8439100      3       2  150064       2.1201     0.016999
enh71219    4    8439400    8440400      2       1  150064       1.7125     0.043404
enh71220    4    8440500    8441500      5       3  150064       2.1675     0.015099
enh71249    4   10079500   10080500      1       1  150064       1.6876      0.04574
enh71261    4   10417800   10418800      5       2  150064       2.4399    0.0073464
enh71278    4   10955800   10956800      6       4  150064       1.7822     0.037358
enh71281    4   11006400   11007400      4       2  150064       2.6785    0.0036981
enh71282    4   11014500   11015500      4       2  150064       3.0107    0.0013031
enh71289    4   11151100   11152100      5       3  150064       1.7155     0.043128
enh71357    4   15720400   15721400      3       2  150064       1.7313     0.041701
enh71388    4   16207900   16208900      6       3  150064       2.3254     0.010026
enh71391    4   16218600   16219600      4       2  150064       2.4918    0.0063554
enh71397    4   16599600   16600600      2       1  150064       2.2956     0.010849
enh71399    4   16887200   16888200      5       3  150064       1.6545     0.049015
enh71403    4   17325500   17326500      8       3  150064       1.8763     0.030304
enh71410    4   17577500   17578500      5       1  150064       2.1161      0.01717
enh71411    4   17581200   17582200      2       1  150064       2.1633     0.015257
enh71412    4   17582100   17583100      1       1  150064       2.1821      0.01455
enh71414    4   17614600   17615600      4       1  150064       2.2529     0.012131
enh71415    4   17619400   17620400      3       1  150064       2.2802     0.011298
enh71416    4   17652300   17653300      8       2  150064       2.4635      0.00688
enh71417    4   17666200   17667200      1       1  150064       2.7498     0.002982
enh71420    4   17815800   17816800      1       1  150064        2.077       0.0189
enh71421    4   18021000   18022000      3       1  150064       2.2472     0.012315
enh71422    4   18024400   18025400      2       1  150064       2.0637     0.019521
enh71424    4   19695500   19696500      4       2  150064       2.7101    0.0033635
enh71425    4   19731500   19732500      2       1  150064        2.417    0.0078249
enh71433    4   20702700   20703700      5       2  150064       1.9287     0.026885
enh71459    4   24806000   24807000      3       2  150064       2.2575      0.01199
enh71483    4   25865400   25866400      3       1  150064       2.9199    0.0017506
enh71484    4   25866400   25867400      1       1  150064       2.4119     0.007935
enh71490    4   25930000   25931000      4       2  150064       2.1861     0.014405
enh71500    4   26133500   26134500      4       2  150064       2.7044    0.0034211
enh71515    4   26319900   26320900      1       1  150064       2.1165      0.01715
enh71521    4   26357300   26358300      2       1  150064       2.2508       0.0122
enh71533    4   26590200   26591200      1       1  150064       3.5037    0.0002294
enh71538    4   26624400   26625400      1       1  150064       3.4906     0.000241
enh71540    4   26749900   26750900      1       1  150064       3.1988    0.0006899
enh71542    4   26813500   26814500      2       1  150064       2.4518    0.0071075
enh71552    4   26869900   26870900      2       1  150064       2.8278    0.0023433
enh71555    4   26874800   26875800      2       1  150064       1.8768     0.030271
enh71563    4   26905700   26906700      2       1  150064       1.7489     0.040153
enh71564    4   26906500   26907500      1       1  150064       2.1555      0.01556
enh71569    4   26938100   26939100      3       1  150064       1.8588     0.031529
enh71576    4   27004600   27005600      2       1  150064       1.7483     0.040209
enh71579    4   27049800   27050800      2       1  150064       1.7341     0.041453
enh71589    4   36226500   36227500      2       1  150064       1.8163      0.03466
enh71636    4   37817600   37818600      1       1  150064       2.5094     0.006046
enh71637    4   37826600   37827600      2       1  150064       1.8273     0.033828
enh71647    4   37947900   37948900      4       2  150064       2.2642      0.01178
enh71658    4   38001000   38002000      3       2  150064        1.849     0.032226
enh71660    4   38006600   38007600      6       2  150064       1.7735     0.038076
enh71663    4   38025500   38026500      6       2  150064       1.8406     0.032836
enh71676    4   38124900   38125900      3       1  150064       1.6489     0.049588
enh71725    4   38607300   38608300      3       2  150064       1.8594     0.031488
enh71727    4   38614400   38615400      2       1  150064       2.2093     0.013576
enh71731    4   38627100   38628100      3       1  150064       1.9971     0.022907
enh71735    4   38663000   38664000      4       2  150064       1.8361      0.03317
enh71740    4   38684500   38685500      3       2  150064       1.8787     0.030144
enh71741    4   38685900   38686900      2       1  150064       2.0673     0.019354
enh71744    4   38725500   38726500      3       2  150064       1.6803      0.04645
enh71799    4   39625700   39626700      2       1  150064       2.1503     0.015766
enh71801    4   39633500   39634500      2       1  150064       3.2814   0.00051655
enh71802    4   39637400   39638400      2       1  150064       2.5878    0.0048293
enh71803    4   39641500   39642500      1       1  150064       2.5731      0.00504
enh71811    4   39717700   39718700      6       3  150064       1.6956     0.044979
enh71827    4   40066600   40067600      2       1  150064       1.6894      0.04557
enh71831    4   40122800   40123800      1       1  150064       2.1998      0.01391
enh71837    4   40187500   40188500      4       2  150064       1.8942     0.029099
enh71847    4   40245800   40246800      4       2  150064       1.6506      0.04941
enh71891    4   40588900   40589900      1       1  150064       2.6921      0.00355
enh71895    4   40623800   40624800      3       1  150064       2.0578     0.019803
enh71955    4   47488200   47489200      3       2  150064       1.9823     0.023722
enh71970    4   48114700   48115700      2       1  150064        1.924     0.027174
enh71971    4   48118500   48119500      3       2  150064       2.1077     0.017528
enh71973    4   48123800   48124800      1       1  150064       2.2377      0.01262
enh71974    4   48127200   48128200      2       1  150064       2.0155     0.021928
enh71975    4   48131500   48132500      6       2  150064       1.8992     0.028767
enh71990    4   48339700   48340700      2       1  150064       1.9425      0.02604
enh71991    4   48341600   48342600      2       1  150064       1.8113     0.035048
enh71993    4   48348700   48349700      4       1  150064       2.8059    0.0025091
enh71997    4   48655400   48656400      1       1  150064       1.7022      0.04436
enh72000    4   48670200   48671200      1       1  150064       2.3414     0.009606
enh72004    4   48724600   48725600      1       1  150064       2.2173       0.0133
enh72006    4   48729200   48730200      3       2  150064        1.945     0.025887
enh72010    4   48748400   48749400      1       1  150064       2.4588      0.00697
enh72014    4   48764800   48765800      2       1  150064       2.2009     0.013872
enh72017    4   48769400   48770400      1       1  150064       2.1182      0.01708
enh72019    4   48776900   48777900      1       1  150064       2.1063      0.01759
enh72020    4   48778500   48779500      2       1  150064       1.9604     0.024973
enh72021    4   48783200   48784200      1       1  150064        2.482     0.006533
enh72049    4   53798100   53799100      2       1  150064       1.7056     0.044045
enh72081    4   55010500   55011500      1       1  150064       2.4714      0.00673
enh72083    4   55235000   55236000      2       1  150064       1.9867     0.023478
enh72095    4   55684900   55685900      2       1  150064       1.9454     0.025864
enh72107    4   56265400   56266400      2       1  150064       1.7153     0.043149
enh72108    4   56275700   56276700      2       1  150064       1.7429     0.040677
enh72113    4   56403200   56404200      4       1  150064       2.0808     0.018726
enh72115    4   56406400   56407400      6       2  150064       1.7993     0.035988
enh72119    4   56717700   56718700      3       2  150064       1.7581     0.039365
enh72122    4   56732100   56733100      2       1  150064       1.8645     0.031126
enh72148    4   57597800   57598800      2       1  150064        1.761     0.039122
enh72157    4   57683800   57684800      1       1  150064       2.1962      0.01404
enh72168    4   57964600   57965600      1       1  150064        1.673      0.04716
enh72169    4   57968800   57969800      1       1  150064        2.077       0.0189
enh72176    4   62406800   62407800      4       2  150064       1.8293     0.033681
enh72178    4   65748100   65749100      3       2  150064       1.8686     0.030841
enh72181    4   65916500   65917500      6       3  150064       1.7716     0.038228
enh72192    4   68563800   68564800      4       2  150064       2.8429     0.002235
enh72193    4   68564600   68565600      3       1  150064       2.7744    0.0027653
enh72194    4   68567600   68568600      4       2  150064       3.3077   0.00047037
enh72276    4   73432700   73433700      2       1  150064       2.8718    0.0020405
enh72325    4   76435100   76436100      3       1  150064       1.7819     0.037384
enh72342    4   76829200   76830200      3       2  150064       1.6465     0.049836
enh72349    4   76932700   76933700      4       2  150064       2.0613     0.019638
enh72358    4   77128500   77129500      1       1  150064       1.9197      0.02745
enh72361    4   77135800   77136800      2       1  150064       1.7965     0.036211
enh72365    4   77197400   77198400      7       2  150064       2.2308     0.012847
enh72368    4   77228400   77229400      4       2  150064       1.9822     0.023728
enh72371    4   77515400   77516400      4       2  150064       2.5569    0.0052807
enh72373    4   77604200   77605200      1       1  150064       2.1759      0.01478
enh72442    4   79533200   79534200      2       1  150064       1.7848     0.037147
enh72447    4   79563800   79564800      2       1  150064       1.8125     0.034958
enh72455    4   79593500   79594500      2       1  150064       1.9134     0.027851
enh72460    4   79670900   79671900      1       1  150064       2.3241      0.01006
enh72476    4   80990700   80991700      2       1  150064       2.9362    0.0016612
enh72484    4   81093600   81094600      3       2  150064       2.0269     0.021339
enh72485    4   81103000   81104000      4       2  150064       1.9053     0.028372
enh72486    4   81124400   81125400      6       2  150064       2.5269    0.0057538
enh72503    4   82403000   82404000      2       1  150064       1.6476     0.049713
enh72508    4   82433700   82434700      4       2  150064       1.9403      0.02617
enh72527    4   83188600   83189600      5       2  150064       2.1694     0.015026
enh72528    4   83192900   83193900      3       2  150064       1.9385     0.026284
enh72532    4   83282000   83283000      3       2  150064        2.217     0.013311
enh72533    4   83288300   83289300      1       1  150064       2.4152     0.007864
enh72543    4   83720700   83721700      1       1  150064        1.693      0.04523
enh72551    4   83911000   83912000      2       1  150064       2.2414     0.012499
enh72552    4   83927600   83928600      1       1  150064       1.9228      0.02725
enh72554    4   83929400   83930400      1       1  150064       2.2292       0.0129
enh72568    4   84074100   84075100      3       1  150064       1.9275     0.026959
enh72569    4   84075800   84076800      5       2  150064        2.095     0.018085
enh72603    4   84469500   84470500      2       1  150064       2.1792     0.014659
enh72605    4   84479100   84480100      7       2  150064       2.6558    0.0039555
enh72606    4   84490800   84491800      5       1  150064       1.9192      0.02748
enh72607    4   84502900   84503900      3       1  150064       2.7951     0.002594
enh72608    4   84539900   84540900      1       1  150064       2.8245     0.002368
enh72609    4   84551300   84552300      2       1  150064       1.8953     0.029027
enh72647    4   86862800   86863800      3       1  150064       1.8385     0.032996
enh72664    4   87884000   87885000      2       1  150064       2.5695    0.0050921
enh72665    4   87887800   87888800      4       2  150064       2.0157     0.021916
enh72666    4   87891600   87892600      4       2  150064       2.7116    0.0033478
enh72668    4   87895100   87896100      1       1  150064       2.7898     0.002637
enh72670    4   87898100   87899100      5       3  150064       2.1826     0.014531
enh72672    4   87915300   87916300      3       2  150064       2.7723    0.0027827
enh72676    4   87931400   87932400      5       2  150064       2.3837    0.0085696
enh72679    4   87935700   87936700      3       2  150064       1.8625     0.031269
enh72681    4   87939500   87940500      3       1  150064       2.6285    0.0042886
enh72684    4   87952300   87953300      2       1  150064       1.9813     0.023781
enh72685    4   87955700   87956700      2       1  150064       1.7688      0.03846
enh72687    4   87959700   87960700      4       2  150064        2.444    0.0072626
enh72688    4   87960800   87961800      2       1  150064       2.0051     0.022474
enh72692    4   87971500   87972500      4       2  150064       1.8897     0.029399
enh72693    4   87974800   87975800      1       1  150064       2.2748      0.01146
enh72694    4   87979000   87980000      1       1  150064       2.2514      0.01218
enh72703    4   88024700   88025700      3       1  150064       1.7177     0.042927
enh72730    4   89152600   89153600      5       2  150064       1.9786     0.023933
enh72741    4   89376300   89377300      1       1  150064        1.896      0.02898
enh72743    4   89410300   89411300      1       1  150064       2.2555      0.01205
enh72745    4   89447300   89448300      1       1  150064       1.8682      0.03087
enh72761    4   89861100   89862100      1       1  150064       1.7477      0.04026
enh72763    4   89874400   89875400      1       1  150064       1.8885      0.02948
enh72786    4   90238200   90239200      2       1  150064       1.9592     0.025044
enh72788    4   90257800   90258800      2       1  150064       2.4567    0.0070118
enh72794    4   90606400   90607400      7       3  150064       2.0869     0.018449
enh72795    4   90629800   90630800      1       1  150064       2.8863     0.001949
enh72796    4   90674100   90675100      3       2  150064       1.9803     0.023833
enh72798    4   90750700   90751700      5       1  150064       1.7575     0.039418
enh72801    4   90819300   90820300      7       2  150064       1.7171     0.042985
enh72804    4   90992300   90993300      2       1  150064        2.378    0.0087045
enh72808    4   95259800   95260800      2       1  150064       1.9469     0.025773
enh72809    4   95260500   95261500      3       1  150064       1.9309     0.026748
enh72811    4   95272700   95273700      3       1  150064       1.8077     0.035327
enh72838    4   96114300   96115300      3       2  150064       1.9356     0.026458
enh72841    4   96214000   96215000      1       1  150064       2.2517      0.01217
enh72860    4   99403800   99404800      1       1  150064        2.184      0.01448
enh72866    4   99465200   99466200      4       2  150064        2.139     0.016218
enh72867    4   99465700   99466700      4       2  150064         2.49    0.0063874
enh72869    4   99489700   99490700      3       2  150064       1.8183      0.03451
enh72888    4   99585400   99586400      1       1  150064       1.9779      0.02397
enh72918    4  100740700  100741700      6       2  150064       2.0892     0.018345
enh72919    4  100742600  100743600      6       4  150064       1.8999      0.02872
enh72920    4  100744400  100745400      4       2  150064       2.1414     0.016123
enh72921    4  100745600  100746600      5       2  150064       1.8566     0.031683
enh72923    4  100767600  100768600      5       2  150064       2.6703    0.0037891
enh72928    4  100816000  100817000      6       2  150064       1.7416     0.040791
enh72933    4  101000100  101001100      3       1  150064       1.8157     0.034706
enh72946    4  101960200  101961200      4       2  150064       2.4523     0.007097
enh72948    4  102024400  102025400      1       1  150064         2.09      0.01831
enh72949    4  102048200  102049200      2       1  150064       1.7554     0.039595
enh72956    4  102159800  102160800      3       1  150064       1.7503     0.040034
enh72964    4  102256400  102257400      1       1  150064       1.7044      0.04415
enh72971    4  102754000  102755000      1       1  150064       1.8141      0.03483
enh72983    4  103427200  103428200      2       1  150064       2.0235     0.021513
enh73011    4  103655400  103656400      1       1  150064        2.895     0.001896
enh73013    4  103678600  103679600      2       1  150064       2.3234     0.010078
enh73014    4  103679600  103680600      1       1  150064       2.4385     0.007374
enh73015    4  103682700  103683700      2       1  150064       2.6844    0.0036333
enh73016    4  103733100  103734100      2       1  150064       3.0361    0.0011982
enh73018    4  103782600  103783600      2       1  150064       2.9254    0.0017199
enh73019    4  103787600  103788600      1       1  150064       3.8858      5.1e-05
enh73021    4  103939200  103940200      2       1  150064       3.5984   0.00016012
enh73022    4  103941300  103942300      3       2  150064       1.6808     0.046402
enh73062    4  108838200  108839200      3       1  150064       2.3631    0.0090623
enh73069    4  108927000  108928000      3       2  150064       2.2929     0.010928
enh73080    4  108977500  108978500      3       1  150064        2.219     0.013243
enh73093    4  109027200  109028200      1       1  150064       2.6802     0.003679
enh73094    4  109029900  109030900      3       1  150064       1.7745     0.037994
enh73102    4  109046200  109047200      5       3  150064        1.923     0.027238
enh73116    4  109074900  109075900      2       1  150064       2.5297    0.0057078
enh73131    4  109259200  109260200      2       1  150064       2.0427     0.020541
enh73132    4  109261700  109262700      6       3  150064       2.2959     0.010842
enh73134    4  109266800  109267800      6       2  150064       2.3522    0.0093303
enh73159    4  109485900  109486900      3       1  150064       1.8581     0.031576
enh73165    4  109543800  109544800      1       1  150064       2.0204      0.02167
enh73193    4  110552400  110553400      1       1  150064       1.9644      0.02474
enh73194    4  110568300  110569300      5       2  150064       2.4023    0.0081457
enh73196    4  110576900  110577900      4       2  150064       2.3919    0.0083802
enh73197    4  110579400  110580400      5       2  150064       2.1202     0.016997
enh73208    4  110890800  110891800      2       1  150064        3.004    0.0013321
enh73209    4  110910000  110911000      1       1  150064       2.8272     0.002348
enh73210    4  110911400  110912400      2       1  150064       2.4565    0.0070154
enh73213    4  110963100  110964100      1       1  150064       1.7157      0.04311
enh73227    4  111285800  111286800      1       1  150064       1.6798       0.0465
enh73276    4  114647100  114648100      1       1  150064       1.7033      0.04426
enh73299    4  118907600  118908600      1       1  150064       3.6148    0.0001503
enh73331    4  120974200  120975200      3       2  150064       1.7692     0.038428
enh73335    4  121670400  121671400      3       2  150064       1.8489     0.032234
enh73336    4  121712400  121713400      7       2  150064       1.8575     0.031623
enh73363    4  122898400  122899400      1       1  150064       2.4591     0.006964
enh73365    4  123038600  123039600      1       1  150064       1.8861      0.02964
enh73369    4  123285800  123286800      1       1  150064       2.1727       0.0149
enh73371    4  123379800  123380800      1       1  150064       2.0196      0.02171
enh73373    4  123500100  123501100      4       2  150064       1.8393     0.032936
enh73375    4  123538600  123539600      1       1  150064       2.1659      0.01516
enh73376    4  123652500  123653500      1       1  150064       1.7892      0.03679
enh73380    4  124048600  124049600      1       1  150064       1.9662      0.02464
enh73410    4  124523900  124524900      1       1  150064       2.1457      0.01595
enh73411    4  124528000  124529000      6       3  150064       1.9699     0.024426
enh73432    4  129307100  129308100      4       2  150064       2.6691    0.0038022
enh73462    4  135123100  135124100      1       1  150064       1.8283      0.03375
enh73472    4  139327100  139328100      3       2  150064       2.0384     0.020756
enh73483    4  139938500  139939500      4       2  150064       3.0601    0.0011062
enh73484    4  139939300  139940300      5       3  150064       2.0889      0.01836
enh73485    4  139949000  139950000      1       1  150064       2.7598     0.002892
enh73487    4  139995400  139996400      1       1  150064       3.3341    0.0004279
enh73490    4  140002200  140003200      1       1  150064       2.6525     0.003995
enh73493    4  140065400  140066400      4       2  150064       2.3645    0.0090284
enh73494    4  140084400  140085400      1       1  150064       2.5525     0.005348
enh73497    4  140099800  140100800      4       2  150064       1.9009     0.028657
enh73498    4  140110200  140111200      2       1  150064       2.3034     0.010629
enh73499    4  140129300  140130300      2       1  150064       2.1132     0.017293
enh73500    4  140134900  140135900      3       2  150064       1.7847     0.037154
enh73501    4  140153200  140154200      3       2  150064       2.3306    0.0098867
enh73503    4  140188000  140189000      2       1  150064       1.8131     0.034907
enh73543    4  140735400  140736400      1       1  150064        3.108    0.0009419
enh73544    4  140736500  140737500      3       1  150064       3.1915   0.00070767
enh73560    4  140888000  140889000      6       1  150064       1.6595     0.048504
enh73566    4  140958400  140959400      3       2  150064       1.9384     0.026284
enh73572    4  140974700  140975700      5       2  150064       1.8339     0.033338
enh73585    4  141019400  141020400      4       2  150064       2.2114     0.013505
enh73586    4  141024500  141025500      3       1  150064       1.6972     0.044829
enh73607    4  141444000  141445000      1       1  150064       1.7094      0.04369
enh73625    4  141750400  141751400      1       1  150064       2.0503      0.02017
enh73627    4  142143400  142144400      1       1  150064       2.2479      0.01229
enh73638    4  143203400  143204400      3       1  150064       1.8689     0.030816
enh73682    4  144282300  144283300      4       2  150064       1.9994      0.02278
enh73684    4  144290500  144291500      2       1  150064       1.6468     0.049805
enh73689    4  144326300  144327300      4       2  150064       2.4579     0.006988
enh73692    4  144479400  144480400      5       2  150064       2.8259    0.0023571
enh73719    4  146413800  146414800      1       1  150064       1.7686      0.03848
enh73749    4  146804100  146805100      1       1  150064       1.7237      0.04238
enh73772    4  147896200  147897200      1       1  150064       1.9165      0.02765
enh73808    4  148975200  148976200      1       1  150064       2.3313     0.009868
enh73810    4  149137600  149138600      2       1  150064       1.9238     0.027191
enh73817    4  151644200  151645200      3       2  150064        2.248     0.012287
enh73821    4  151871600  151872600      2       1  150064         1.79     0.036729
enh73852    4  152965600  152966600      5       2  150064       1.8882     0.029499
enh73863    4  153047400  153048400      6       2  150064       2.0138     0.022017
enh73864    4  153052400  153053400      7       2  150064        1.865     0.031089
enh74003    4  154648600  154649600      2       1  150064       1.7846     0.037164
enh74004    4  154650900  154651900      3       1  150064       1.7035     0.044241
enh74006    4  154675800  154676800      4       2  150064       3.4765   0.00025402
enh74007    4  154730300  154731300      5       3  150064       2.6882     0.003592
enh74041    4  159688700  159689700      1       1  150064       1.8692       0.0308
enh74042    4  159691300  159692300      1       1  150064       1.9175      0.02759
enh74043    4  159692000  159693000      1       1  150064       1.9175      0.02759
enh74045    4  159699400  159700400      3       1  150064        1.769     0.038449
enh74046    4  159702800  159703800      1       1  150064       1.9214      0.02734
enh74047    4  159704100  159705100      3       1  150064       2.1406     0.016154
enh74048    4  159705400  159706400      5       1  150064       1.9199     0.027437
enh74049    4  159707000  159708000      1       1  150064       2.2286      0.01292
enh74050    4  159707700  159708700      4       1  150064       1.9598      0.02501
enh74059    4  159823500  159824500      2       1  150064       1.8648     0.031107
enh74061    4  159850800  159851800      2       1  150064       1.8053     0.035514
enh74096    4  165898900  165899900      2       1  150064       1.8408     0.032823
enh74102    4  166125100  166126100      1       1  150064       2.8207     0.002396
enh74107    4  166169200  166170200      6       3  150064       2.2874     0.011085
enh74111    4  166215100  166216100      3       2  150064       1.7398     0.040944
enh74123    4  169240400  169241400      2       1  150064       1.7671     0.038602
enh74152    4  169989200  169990200      8       3  150064       2.1235     0.016857
enh74153    4  170000300  170001300      2       1  150064       1.9724     0.024281
enh74162    4  170192800  170193800      1       1  150064       2.3178      0.01023
enh74164    4  170214600  170215600      5       2  150064       4.6197   1.9219e-06
enh74165    4  170236600  170237600      3       1  150064       4.6007   2.1057e-06
enh74166    4  170331700  170332700      5       2  150064       4.4231   4.8648e-06
enh74173    4  170543600  170544600      2       1  150064        3.486   0.00024516
enh74174    4  170580100  170581100      3       2  150064       3.9536    3.849e-05
enh74176    4  170585800  170586800      1       1  150064       4.3915    5.628e-06
enh74220    4  174337300  174338300      1       1  150064       2.7241     0.003224
enh74233    4  176934700  176935700      4       2  150064       3.2968   0.00048899
enh74242    4  178157800  178158800      1       1  150064       1.9703       0.0244
enh74261    4  178361200  178362200      4       2  150064       1.8573     0.031637
enh74267    4  183747000  183748000      7       3  150064       2.0466     0.020347
enh74271    4  184183100  184184100      2       1  150064       1.7548     0.039651
enh74301    4  185185000  185186000      6       2  150064       2.8168    0.0024251
enh74302    4  185186600  185187600      1       1  150064       2.9359     0.001663
enh74310    4  185234800  185235800      1       1  150064       1.9182      0.02754
enh74311    4  185240100  185241100      4       2  150064       1.9096     0.028095
enh74318    4  185285300  185286300      5       2  150064       2.3427    0.0095727
enh74325    4  185338300  185339300      7       3  150064       1.7993     0.035985
enh74342    4  185390400  185391400      3       2  150064        2.473    0.0066996
enh74343    4  185392200  185393200      4       1  150064        2.034     0.020978
enh74353    4  185504900  185505900      4       2  150064       1.9503     0.025572
enh74358    4  185566800  185567800      1       1  150064       1.8208      0.03432
enh74382    4  185779600  185780600      9       3  150064       2.7539    0.0029443
enh74384    4  185782200  185783200      6       2  150064       1.7827     0.037321
enh74401    4  186176800  186177800      6       1  150064       2.0533     0.020021
enh74403    4  186187000  186188000      3       1  150064       1.8555      0.03176
enh74425    4  186988900  186989900      2       1  150064        2.154      0.01562
enh74433    4  187856600  187857600      4       2  150064       2.0212     0.021631
enh74443    5     189400     190400      2       1  150064       1.7982     0.036075
enh74489    5    1098200    1099200      1       1  150064       2.4143     0.007882
enh74491    5    1106000    1107000      2       1  150064       2.5355    0.0056151
enh74492    5    1113200    1114200      6       1  150064       2.2252     0.013035
enh74529    5    1516600    1517600      4       2  150064       2.4959    0.0062821
enh74567    5    5424500    5425500      1       1  150064       2.8418     0.002243
enh74568    5    5429100    5430100      1       1  150064        3.608    0.0001543
enh74569    5    5432600    5433600      3       2  150064       2.7274    0.0031922
enh74570    5    5480800    5481800      4       2  150064       4.1023   2.0454e-05
enh74571    5    5492300    5493300      1       1  150064       3.6504    0.0001309
enh74572    5    5494000    5495000      3       2  150064       2.4642    0.0068667
enh74574    5    5572400    5573400      3       2  150064         2.22     0.013209
enh74579    5    6630900    6631900      2       1  150064       2.2091     0.013584
enh74580    5    6634800    6635800      5       2  150064       2.0923     0.018206
enh74582    5    6660200    6661200      8       4  150064       2.3515    0.0093484
enh74584    5    6704700    6705700      4       2  150064       2.1705     0.014985
enh74586    5    6718100    6719100      3       2  150064       2.5628    0.0051916
enh74587    5    6720700    6721700      7       2  150064       2.6507    0.0040164
enh74589    5    6724200    6725200      4       2  150064       1.8509     0.032094
enh74592    5    6766000    6767000      3       1  150064       1.8638     0.031175
enh74659    5   10626300   10627300      1       1  150064       1.6877      0.04573
enh74662    5   10631800   10632800     12       2  150064       2.1134     0.017284
enh74663    5   10634000   10635000      6       2  150064       1.9029     0.028528
enh74664    5   10644800   10645800      7       1  150064       2.5724    0.0050493
enh74665    5   10653200   10654200      1       1  150064       1.9603      0.02498
enh74750    5   14464100   14465100      3       2  150064       1.7929     0.036494
enh74773    5   14727200   14728200      4       2  150064       1.8735     0.030502
enh74836    5   17222100   17223100      1       1  150064       1.9228      0.02725
enh74845    5   17400900   17401900      1       1  150064        1.979      0.02391
enh74883    5   32206800   32207800      1       1  150064       1.9061      0.02832
enh74930    5   33337500   33338500      1       1  150064       2.6341     0.004218
enh74968    5   35478700   35479700      2       1  150064       1.6872     0.045786
enh74970    5   35483400   35484400      2       1  150064       1.7638     0.038887
enh75024    5   36881200   36882200      2       1  150064       2.0746     0.019012
enh75056    5   38808500   38809500      1       1  150064       2.0195      0.02172
enh75059    5   39021300   39022300      3       2  150064       2.4869    0.0064434
enh75064    5   39058000   39059000      1       1  150064       2.7969      0.00258
enh75065    5   39071800   39072800      3       2  150064       2.3459    0.0094907
enh75087    5   39231300   39232300      3       2  150064       1.9878     0.023418
enh75090    5   39263900   39264900      6       2  150064       1.7252     0.042243
enh75095    5   39282900   39283900      5       2  150064       1.8298     0.033642
enh75100    5   39420700   39421700      1       1  150064       1.9815      0.02377
enh75102    5   39425500   39426500      7       3  150064        1.906     0.028325
enh75103    5   39432600   39433600      3       1  150064       2.3613    0.0091061
enh75173    5   42986300   42987300      4       2  150064       1.9224     0.027278
enh75201    5   43397200   43398200      1       1  150064       1.9824      0.02372
enh75211    5   44797600   44798600      2       1  150064       3.8729   5.3773e-05
enh75212    5   44810600   44811600      2       1  150064       3.2993   0.00048464
enh75213    5   49658800   49659800      1       1  150064       4.5386    2.832e-06
enh75214    5   49660000   49661000      5       2  150064       4.0186   2.9269e-05
enh75215    5   49702400   49703400      1       1  150064       2.9702     0.001488
enh75216    5   49711100   49712100      1       1  150064       3.7644    8.347e-05
enh75218    5   49725700   49726700      5       2  150064       4.5165   3.1437e-06
enh75221    5   49729400   49730400      2       1  150064       3.0626    0.0010973
enh75222    5   49730800   49731800      1       1  150064       3.8399    6.153e-05
enh75223    5   49732200   49733200      2       1  150064       3.9241   4.3524e-05
enh75224    5   49738000   49739000      2       1  150064       4.1089   1.9878e-05
enh75225    5   49741100   49742100      2       1  150064       3.9237   4.3591e-05
enh75226    5   49753900   49754900      1       1  150064       3.7509    8.809e-05
enh75227    5   49796900   49797900      2       1  150064       3.3395    0.0004197
enh75228    5   49797600   49798600      4       1  150064       3.5543   0.00018947
enh75229    5   49849100   49850100      3       2  150064       1.9941     0.023072
enh75232    5   49887900   49888900      1       1  150064       1.6552      0.04894
enh75237    5   49943500   49944500      7       2  150064       1.7048     0.044116
enh75238    5   49949400   49950400      4       2  150064       2.6279    0.0042953
enh75245    5   49974100   49975100      1       1  150064       1.7192      0.04279
enh75246    5   49974900   49975900      1       1  150064         3.17    0.0007622
enh75247    5   49975600   49976600      2       1  150064       3.0057    0.0013248
enh75252    5   49998700   49999700      1       1  150064       1.6669      0.04777
enh75253    5   50004300   50005300      1       1  150064        2.074      0.01904
enh75258    5   50011800   50012800      2       1  150064        3.041    0.0011791
enh75263    5   50038600   50039600      3       2  150064       1.7821     0.037367
enh75306    5   53597600   53598600      1       1  150064       1.7055      0.04405
enh75308    5   53604200   53605200      2       1  150064        1.966     0.024648
enh75309    5   53607500   53608500      2       1  150064        1.647     0.049777
enh75323    5   53886200   53887200      6       3  150064       1.7964     0.036213
enh75324    5   53897400   53898400      5       2  150064       2.6336    0.0042244
enh75330    5   53940200   53941200      5       1  150064       1.6629     0.048165
enh75343    5   54081800   54082800      3       2  150064       2.1013     0.017806
enh75346    5   54140500   54141500      6       2  150064       2.5919    0.0047731
enh75349    5   54290700   54291700      3       2  150064       2.0094     0.022249
enh75350    5   54318100   54319100      2       1  150064       1.7125     0.043405
enh75369    5   54608600   54609600      1       1  150064       1.8258      0.03394
enh75410    5   55199100   55200100      1       1  150064       3.2814    0.0005164
enh75411    5   55201600   55202600      4       2  150064       2.8947    0.0018979
enh75414    5   55219300   55220300      5       3  150064       2.6588    0.0039205
enh75453    5   55460100   55461100      3       1  150064       1.6582     0.048637
enh75454    5   55461700   55462700      1       1  150064        1.818      0.03453
enh75455    5   55463400   55464400      6       2  150064       1.6819     0.046295
enh75456    5   55465200   55466200      4       2  150064       1.8751      0.03039
enh75540    5   56483100   56484100      2       1  150064       1.9032     0.028509
enh75558    5   56797200   56798200      3       2  150064       1.9657     0.024666
enh75561    5   57569400   57570400      2       1  150064        3.589   0.00016596
enh75566    5   57840500   57841500      1       1  150064       1.7272      0.04207
enh75571    5   58229000   58230000      7       3  150064       1.6715      0.04731
enh75574    5   58330000   58331000      2       1  150064       2.2708     0.011579
enh75583    5   58428000   58429000      6       3  150064       1.8253     0.033981
enh75591    5   58858700   58859700      3       2  150064       2.7821    0.0027005
enh75592    5   58879400   58880400      2       1  150064        1.653      0.04917
enh75594    5   58886400   58887400      2       1  150064       1.8385     0.032995
enh75599    5   59105600   59106600      3       1  150064       2.3249     0.010038
enh75609    5   60524600   60525600      4       2  150064       5.5247   1.6502e-08
enh75610    5   60564000   60565000      4       1  150064       3.8535   5.8219e-05
enh75612    5   60576100   60577100      3       1  150064       3.7649   8.3299e-05
enh75613    5   60602200   60603200      2       1  150064       3.0155    0.0012827
enh75614    5   60615500   60616500      3       2  150064       6.1932   2.9478e-10
enh75616    5   60624000   60625000      1       1  150064       6.6855    1.151e-11
enh75619    5   60698800   60699800      1       1  150064       4.7789    8.811e-07
enh75620    5   60703900   60704900      2       1  150064        4.271   9.7277e-06
enh75621    5   60705200   60706200      3       2  150064       2.8612    0.0021103
enh75622    5   60711800   60712800      1       1  150064       5.0953    1.741e-07
enh75624    5   60830200   60831200      2       1  150064       1.9272     0.026977
enh75625    5   60894500   60895500      1       1  150064       3.3259    0.0004406
enh75626    5   60896800   60897800      5       3  150064       1.9377     0.026333
enh75628    5   61373100   61374100      4       1  150064       1.9514     0.025507
enh75632    5   61552800   61553800      8       4  150064       1.7929     0.036492
enh75633    5   61555800   61556800      5       3  150064       3.0035    0.0013346
enh75636    5   61582700   61583700      2       1  150064       3.0955    0.0009824
enh75637    5   61587400   61588400      3       2  150064       2.4932    0.0063298
enh75640    5   61600400   61601400      1       1  150064       2.9993     0.001353
enh75641    5   61604000   61605000      2       1  150064       1.7886     0.036841
enh75642    5   61606100   61607100      4       2  150064       3.0342    0.0012059
enh75644    5   61609400   61610400      3       1  150064       1.7728     0.038129
enh75648    5   61619200   61620200      5       2  150064       1.7372     0.041178
enh75653    5   61629000   61630000      4       2  150064       3.8507   5.8899e-05
enh75658    5   61709400   61710400      2       1  150064       1.9192     0.027478
enh75669    5   64322700   64323700      1       1  150064       2.7858      0.00267
enh75670    5   64330000   64331000      4       1  150064       2.6771    0.0037133
enh75680    5   64779100   64780100      4       2  150064       1.9537     0.025369
enh75681    5   64856800   64857800      1       1  150064       2.0131      0.02205
enh75682    5   64860600   64861600      2       1  150064       2.9308    0.0016903
enh75683    5   64917900   64918900      2       1  150064       1.8092     0.035211
enh75705    5   65264900   65265900      1       1  150064       1.6998      0.04458
enh75716    5   65913200   65914200      4       2  150064       2.3957    0.0082948
enh75717    5   65916800   65917800      2       1  150064       2.1021     0.017773
enh75745    5   66390600   66391600      1       1  150064       2.8054     0.002513
enh75788    5   67509700   67510700      4       2  150064       1.8556     0.031752
enh75789    5   67515000   67516000      4       2  150064       1.6454     0.049943
enh75799    5   67545300   67546300      4       2  150064       2.1606     0.015364
enh75809    5   67587100   67588100      3       2  150064        1.794      0.03641
enh75810    5   67588000   67589000      2       1  150064       2.5814    0.0049195
enh75820    5   67680600   67681600      3       2  150064       2.7437    0.0030379
enh75821    5   67688300   67689300      2       1  150064       1.7965     0.036205
enh75824    5   67702600   67703600      2       1  150064       1.7568     0.039477
enh75825    5   67710800   67711800      2       1  150064        2.807    0.0025005
enh75829    5   67731600   67732600      3       2  150064       2.7672    0.0028268
enh75866    5   68750000   68751000      6       2  150064       1.6875     0.045752
enh75872    5   70752800   70753800      1       1  150064       2.2458      0.01236
enh75881    5   71483300   71484300      3       1  150064       2.0131     0.022052
enh75884    5   71602600   71603600      1       1  150064        2.217      0.01331
enh75887    5   71613800   71614800      3       2  150064       1.9122     0.027927
enh75996    5   74761500   74762500      1       1  150064       1.8882       0.0295
enh75998    5   74808900   74809900      3       2  150064       1.8371     0.033098
enh76002    5   74822300   74823300      2       1  150064        1.972     0.024304
enh76009    5   74912900   74913900      1       1  150064       2.2603       0.0119
enh76011    5   74965100   74966100      3       1  150064        1.976     0.024075
enh76012    5   74973400   74974400      5       1  150064       3.1525   0.00080929
enh76054    5   75834300   75835300      3       2  150064        1.943     0.026009
enh76095    5   77069200   77070200      3       1  150064       1.9461      0.02582
enh76097    5   77101400   77102400      7       3  150064       2.5352    0.0056188
enh76099    5   77160700   77161700      2       1  150064       2.2658     0.011732
enh76101    5   77517600   77518600      4       2  150064       1.6508     0.049394
enh76102    5   77581800   77582800      8       3  150064       3.9825   3.4093e-05
enh76103    5   77587900   77588900      4       1  150064       2.0921     0.018216
enh76104    5   77588600   77589600      4       2  150064       3.6686   0.00012193
enh76105    5   77591400   77592400      1       1  150064       2.6042     0.004604
enh76106    5   77654200   77655200      2       1  150064       1.9902     0.023287
enh76107    5   77657600   77658600      2       1  150064       1.6495      0.04952
enh76108    5   77779300   77780300      2       1  150064        1.983     0.023683
enh76109    5   77783700   77784700      4       2  150064       1.9425     0.026041
enh76112    5   77797500   77798500      2       1  150064       1.7011     0.044466
enh76116    5   77803000   77804000      4       2  150064       2.1781     0.014701
enh76119    5   77807600   77808600      8       4  150064       1.7058     0.044022
enh76135    5   77888500   77889500      2       1  150064       1.9908      0.02325
enh76139    5   77906600   77907600      1       1  150064       1.7008      0.04449
enh76180    5   78549000   78550000      1       1  150064       1.6646        0.048
enh76186    5   78848600   78849600      1       1  150064       2.6597      0.00391
enh76187    5   78857000   78858000      3       2  150064       2.0045     0.022509
enh76215    5   79434300   79435300      3       2  150064       1.8466     0.032403
enh76218    5   79446800   79447800      3       2  150064       1.6815      0.04633
enh76220    5   79472700   79473700      3       2  150064       2.1766     0.014755
enh76221    5   79475000   79476000      6       3  150064       1.7387     0.041041
enh76223    5   79479000   79480000      1       1  150064       1.9103      0.02805
enh76227    5   79485800   79486800      3       2  150064       1.7799     0.037545
enh76307    5   81073800   81074800      4       2  150064       2.2007     0.013878
enh76308    5   81075600   81076600      2       1  150064       1.8606     0.031401
enh76312    5   81134100   81135100      1       1  150064       2.8126     0.002457
enh76317    5   81152700   81153700      4       2  150064       2.9541    0.0015679
enh76325    5   81520900   81521900      1       1  150064       2.6016      0.00464
enh76326    5   81572000   81573000      3       2  150064       2.9706    0.0014859
enh76330    5   81635800   81636800      3       2  150064       1.9606     0.024965
enh76353    5   82374200   82375200      2       1  150064       1.7557      0.03957
enh76370    5   86375000   86376000      6       2  150064       1.7825     0.037337
enh76394    5   87499700   87500700      1       1  150064        2.592     0.004771
enh76395    5   87562800   87563800      1       1  150064       3.0352     0.001202
enh76396    5   87565800   87566800      1       1  150064       2.5414      0.00552
enh76399    5   88030500   88031500      2       1  150064       2.9246    0.0017247
enh76405    5   88122700   88123700      1       1  150064       3.5875    0.0001669
enh76416    5   88740100   88741100      3       1  150064        3.291   0.00049918
enh76421    5   89768100   89769100      1       1  150064       1.8942       0.0291
enh76425    5   90168900   90169900      2       1  150064       2.3639    0.0090423
enh76426    5   90236000   90237000      7       3  150064       4.3175   7.8916e-06
enh76427    5   90410100   90411100      4       2  150064        2.533    0.0056553
enh76432    5   90465800   90466800      1       1  150064       2.8742     0.002025
enh76434    5   90485800   90486800      2       1  150064       2.9127    0.0017915
enh76435    5   90508100   90509100      1       1  150064       2.2118      0.01349
enh76437    5   90564600   90565600      4       2  150064       2.0909      0.01827
enh76458    5   93881400   93882400      1       1  150064       2.8513     0.002177
enh76460    5   93912800   93913800      3       1  150064       2.4919    0.0063539
enh76462    5   93955500   93956500      4       2  150064       2.2888     0.011045
enh76471    5   94185700   94186700      6       2  150064       1.9679     0.024542
enh76490    5   94979600   94980600      1       1  150064       1.9653      0.02469
enh76517    5   95197700   95198700      3       1  150064       2.7045    0.0034205
enh76523    5   95261400   95262400      3       1  150064       1.7081     0.043813
enh76524    5   95263900   95264900      2       1  150064       1.8894     0.029422
enh76525    5   95265400   95266400      3       2  150064       1.8814     0.029962
enh76539    5   95990500   95991500      3       1  150064        1.807     0.035378
enh76540    5   95991900   95992900      3       2  150064       2.0584     0.019778
enh76542    5   95995700   95996700      3       2  150064       1.7955     0.036286
enh76543    5   95999600   96000600      1       1  150064       2.2133      0.01344
enh76544    5   96004300   96005300      4       2  150064       2.4169     0.007827
enh76545    5   96005000   96006000      4       2  150064       2.7781    0.0027342
enh76564    5   96221700   96222700      3       1  150064       2.0019      0.02265
enh76565    5   96231800   96232800      5       1  150064       2.4058    0.0080688
enh76569    5   96274100   96275100      2       1  150064       2.6753    0.0037333
enh76570    5   96276800   96277800      2       1  150064       2.4423    0.0072979
enh76571    5   96279000   96280000      3       1  150064       2.3738    0.0088028
enh76573    5   96280800   96281800      5       2  150064       2.6054    0.0045887
enh76574    5   96288000   96289000      3       1  150064       2.5823    0.0049069
enh76575    5   96293000   96294000      7       2  150064       2.6563    0.0039503
enh76577    5   96297000   96298000      2       1  150064       2.0114     0.022144
enh76579    5   96303400   96304400      1       1  150064       2.3999     0.008199
enh76583    5   96344800   96345800      1       1  150064       2.6721     0.003769
enh76584    5   96357500   96358500      1       1  150064       2.8599     0.002119
enh76591    5   96883300   96884300      4       2  150064       1.8758     0.030339
enh76594    5   98241900   98242900      1       1  150064       2.2026      0.01381
enh76596    5   98249700   98250700      3       1  150064        2.735    0.0031192
enh76597    5   98255600   98256600      5       2  150064       2.1005     0.017841
enh76599    5   98269900   98270900      3       2  150064       2.4559    0.0070264
enh76601    5   98277100   98278100      4       2  150064       2.0003     0.022735
enh76602    5   98299200   98300200      2       1  150064       2.1653     0.015183
enh76604    5   98311800   98312800      2       1  150064       2.6496    0.0040299
enh76605    5   98325400   98326400     18       1  150064       1.9493     0.025632
enh76606    5   98329100   98330100      6       1  150064       1.8696     0.030769
enh76607    5   98362300   98363300      2       1  150064       1.9621     0.024875
enh76611    5   98373200   98374200      2       1  150064       2.0066     0.022398
enh76638    5  101629200  101630200      3       2  150064       3.2972   0.00048819
enh76639    5  101630400  101631400      4       2  150064        4.437   4.5621e-06
enh76640    5  101632500  101633500      4       2  150064       2.9367    0.0016588
enh76669    5  102897000  102898000      4       2  150064       2.2115     0.013499
enh76674    5  106629600  106630600      7       3  150064       1.9354     0.026468
enh76676    5  106697600  106698600      5       2  150064       2.3223     0.010109
enh76678    5  106700900  106701900      6       2  150064       2.4083    0.0080135
enh76679    5  106724000  106725000      3       1  150064       2.3799    0.0086579
enh76680    5  106765600  106766600      2       1  150064       2.6804    0.0036765
enh76689    5  106848500  106849500      9       4  150064        1.877     0.030261
enh76690    5  106855200  106856200      2       1  150064       2.7102     0.003362
enh76699    5  107252600  107253600      2       1  150064        2.389    0.0084482
enh76701    5  107258600  107259600      1       1  150064       1.6731      0.04715
enh76719    5  108723600  108724600      3       1  150064       2.1118      0.01735
enh76721    5  108729700  108730700      3       2  150064       2.4211    0.0077375
enh76722    5  108730600  108731600      6       1  150064       1.7055     0.044054
enh76723    5  108732900  108733900      7       3  150064       2.8162    0.0024297
enh76725    5  108736500  108737500      3       1  150064       1.7224     0.042501
enh76726    5  108742100  108743100      4       2  150064       2.8543    0.0021566
enh76727    5  108747000  108748000      7       3  150064       2.7297    0.0031699
enh76729    5  108893800  108894800      1       1  150064       2.7141     0.003323
enh76733    5  108992200  108993200      5       2  150064       4.2386   1.1248e-05
enh76734    5  109029900  109030900      3       2  150064       3.5771   0.00017369
enh76735    5  109031700  109032700      4       2  150064       1.6706     0.047402
enh76736    5  109033000  109034000      2       1  150064       4.1547   1.6283e-05
enh76737    5  109035000  109036000      5       3  150064       3.8067   7.0427e-05
enh76738    5  109036600  109037600      7       4  150064       5.0088   2.7387e-07
enh76739    5  109039900  109040900      3       1  150064       4.7375   1.0819e-06
enh76740    5  109044100  109045100      5       2  150064       2.7522    0.0029596
enh76741    5  109047000  109048000      5       3  150064       3.3835   0.00035789
enh76742    5  109075400  109076400      3       2  150064       4.0192   2.9202e-05
enh76743    5  109078600  109079600      7       3  150064       2.5345    0.0056299
enh76744    5  109094800  109095800      6       3  150064       4.6175   1.9423e-06
enh76745    5  109097700  109098700      3       2  150064       3.4652   0.00026487
enh76746    5  109182100  109183100      4       2  150064       3.4264   0.00030584
enh76747    5  109184500  109185500      4       1  150064       1.9956     0.022989
enh76748    5  109187900  109188900      2       1  150064       3.7687    8.206e-05
enh76749    5  109193200  109194200      1       1  150064       4.8458    6.305e-07
enh76751    5  109211800  109212800      2       1  150064       1.6952     0.045017
enh76779    5  110558500  110559500      2       1  150064       1.9149     0.027755
enh76805    5  111016600  111017600      7       2  150064       1.8769     0.030267
enh76806    5  111032200  111033200      5       2  150064       2.3053     0.010574
enh76837    5  112047600  112048600      3       2  150064       1.9573     0.025157
enh76854    5  112311000  112312000      2       1  150064       2.6321    0.0042434
enh76888    5  114785900  114786900      1       1  150064        2.184      0.01448
enh76889    5  114792800  114793800      4       2  150064       2.8261    0.0023559
enh76890    5  114819500  114820500      3       2  150064       1.6877     0.045738
enh76904    5  115374000  115375000      3       1  150064       1.7856     0.037081
enh76906    5  115412100  115413100      9       3  150064       2.1503     0.015765
enh76907    5  115419000  115420000      3       1  150064       2.2671     0.011693
enh76910    5  115706600  115707600      2       1  150064       1.8436     0.032623
enh76948    5  118680100  118681100      3       2  150064        2.599    0.0046754
enh76950    5  118684500  118685500      2       1  150064       2.7108    0.0033561
enh76952    5  118687500  118688500      3       2  150064       2.4086     0.008006
enh76957    5  118714100  118715100      2       1  150064       1.8155     0.034723
enh76968    5  118735000  118736000      1       1  150064       2.2649      0.01176
enh76978    5  119722800  119723800      3       2  150064        1.915     0.027744
enh76979    5  119724200  119725200      1       1  150064        1.645      0.04998
enh77020    5  123934700  123935700      4       2  150064       1.9146     0.027773
enh77021    5  123941100  123942100      5       2  150064       2.7981    0.0025702
enh77059    5  124628400  124629400      2       1  150064        1.698     0.044753
enh77062    5  124884800  124885800      2       1  150064       1.9556     0.025253
enh77067    5  125757900  125758900      3       2  150064       1.7156     0.043121
enh77068    5  125760400  125761400      2       1  150064       1.6873     0.045774
enh77089    5  126083000  126084000      1       1  150064       2.0554      0.01992
enh77103    5  126143400  126144400      4       2  150064       1.6617     0.048283
enh77111    5  126203900  126204900      5       3  150064       2.9094    0.0018108
enh77114    5  126307400  126308400      1       1  150064       3.8866    5.083e-05
enh77115    5  126312000  126313000      3       2  150064       2.6731    0.0037577
enh77116    5  126323800  126324800      4       2  150064        3.126   0.00088596
enh77118    5  126347400  126348400      2       1  150064       3.2611   0.00055493
enh77132    5  127120600  127121600      2       1  150064       2.8574    0.0021355
enh77133    5  127211100  127212100      2       1  150064       3.8921   4.9696e-05
enh77139    5  127416300  127417300      3       1  150064       2.4229    0.0076987
enh77167    5  130597800  130598800      1       1  150064       1.6604      0.04842
enh77184    5  130650100  130651100      1       1  150064       1.7445      0.04054
enh77190    5  130674400  130675400      2       1  150064       1.6946     0.045071
enh77200    5  130707700  130708700      1       1  150064       1.7018       0.0444
enh77210    5  130815700  130816700      2       1  150064       1.7909     0.036658
enh77211    5  130824300  130825300      2       1  150064       1.9187     0.027513
enh77214    5  130859900  130860900      1       1  150064       1.7659      0.03871
enh77216    5  130866500  130867500      1       1  150064       1.7666      0.03865
enh77226    5  130942000  130943000      2       1  150064       1.6838     0.046111
enh77228    5  130951300  130952300      1       1  150064       1.7351      0.04136
enh77230    5  130963200  130964200      2       1  150064       1.6671     0.047748
enh77254    5  131404800  131405800      1       1  150064       2.2476       0.0123
enh77284    5  131752500  131753500      2       1  150064       1.6528     0.049185
enh77287    5  131767300  131768300      1       1  150064       2.0335        0.021
enh77288    5  131770600  131771600      3       1  150064       2.0343     0.020959
enh77292    5  131781600  131782600      2       1  150064       2.1526     0.015675
enh77295    5  131790000  131791000      4       2  150064       2.0098     0.022227
enh77296    5  131797000  131798000      2       1  150064       1.8349     0.033258
enh77297    5  131805800  131806800      5       2  150064       1.7579     0.039382
enh77306    5  131864400  131865400      1       1  150064       2.0612      0.01964
enh77334    5  132391500  132392500      2       1  150064        1.667     0.047753
enh77340    5  132506100  132507100      4       1  150064       1.6495     0.049524
enh77348    5  132667400  132668400      5       2  150064       1.6909     0.045424
enh77434    5  133922600  133923600      2       1  150064       1.9294     0.026841
enh77438    5  133968600  133969600      2       1  150064       1.9464     0.025804
enh77500    5  136477600  136478600      1       1  150064       2.1851      0.01444
enh77505    5  137068900  137069900      2       1  150064       3.0669    0.0010815
enh77506    5  137072700  137073700      1       1  150064       3.2348    0.0006086
enh77510    5  137223500  137224500      2       1  150064       2.6324    0.0042394
enh77511    5  137225200  137226200      2       1  150064       2.3254     0.010024
enh77512    5  137332000  137333000      5       2  150064       2.6904    0.0035683
enh77513    5  137359900  137360900      6       4  150064       1.9606     0.024963
enh77515    5  137369200  137370200      1       1  150064       1.7626      0.03898
enh77519    5  137431200  137432200      3       1  150064       1.8681     0.030874
enh77531    5  137670600  137671600      3       1  150064       2.5399    0.0055442
enh77532    5  137671800  137672800      3       2  150064        2.518    0.0059018
enh77533    5  137675800  137676800      3       1  150064       3.2208   0.00063924
enh77537    5  137695800  137696800      1       1  150064       2.5148     0.005955
enh77539    5  137703700  137704700      2       1  150064       2.2537     0.012106
enh77541    5  137775400  137776400      3       2  150064       4.4569   4.1576e-06
enh77542    5  137785100  137786100      1       1  150064       3.4458    0.0002847
enh77543    5  137785600  137786600      1       1  150064       4.2491    1.073e-05
enh77545    5  137798400  137799400      6       2  150064       3.7326    9.477e-05
enh77547    5  137829000  137830000      2       1  150064         3.06    0.0011065
enh77548    5  137840700  137841700      2       1  150064       4.9984   2.8901e-07
enh77549    5  137864200  137865200      2       1  150064       3.2631   0.00055098
enh77550    5  137871900  137872900      2       1  150064       4.4589   4.1191e-06
enh77552    5  137881700  137882700      2       1  150064       4.6279   1.8473e-06
enh77553    5  137883800  137884800      1       1  150064       3.2141    0.0006542
enh77554    5  137901100  137902100      2       1  150064       4.4961   3.4608e-06
enh77555    5  137908800  137909800      1       1  150064       3.1639    0.0007783
enh77556    5  137911700  137912700      1       1  150064       3.1966    0.0006954
enh77557    5  137931000  137932000      4       1  150064        4.987   3.0661e-07
enh77558    5  137938900  137939900      2       1  150064       5.0774   1.9129e-07
enh77559    5  137947200  137948200      3       1  150064        4.658   1.5961e-06
enh77617    5  138781500  138782500      1       1  150064       2.0433      0.02051
enh77620    5  138848600  138849600      1       1  150064       2.2055      0.01371
enh77626    5  138871900  138872900      1       1  150064       1.7968      0.03618
enh77631    5  138922400  138923400      2       1  150064       2.3016      0.01068
enh77653    5  139042000  139043000      2       1  150064       2.1616     0.015326
enh77654    5  139044800  139045800      2       1  150064       2.4158    0.0078496
enh77655    5  139052600  139053600      2       1  150064       2.9466    0.0016064
enh77656    5  139055000  139056000      1       1  150064       3.5172    0.0002181
enh77657    5  139055600  139056600      1       1  150064       3.5426    0.0001981
enh77658    5  139056100  139057100      2       1  150064       4.0959   2.1026e-05
enh77659    5  139058200  139059200      4       1  150064       3.5825   0.00017017
enh77662    5  139070000  139071000      5       1  150064       4.5206   3.0833e-06
enh77663    5  139072100  139073100      1       1  150064       3.8942    4.926e-05
enh77667    5  139085800  139086800      3       2  150064       3.1421   0.00083882
enh77676    5  139488700  139489700      1       1  150064       3.3836    0.0003577
enh77683    5  139523300  139524300      3       2  150064       1.7786     0.037649
enh77684    5  139536400  139537400      2       1  150064       3.3347    0.0004269
enh77686    5  139560200  139561200      3       1  150064       1.9479     0.025714
enh77703    5  139664000  139665000      5       2  150064       1.6924     0.045284
enh77704    5  139664400  139665400      6       3  150064       1.7188     0.042822
enh77705    5  139672500  139673500      1       1  150064       3.4603    0.0002698
enh77706    5  139681000  139682000      2       1  150064       3.4933   0.00023857
enh77711    5  139719600  139720600      4       2  150064       2.2417     0.012489
enh77717    5  139778900  139779900      2       1  150064       3.1233   0.00089404
enh77718    5  139783900  139784900      3       2  150064       2.3455    0.0095016
enh77724    5  139812400  139813400      1       1  150064       2.7565     0.002921
enh77727    5  139933500  139934500      1       1  150064       3.5038    0.0002293
enh77730    5  139948500  139949500      4       2  150064        1.875     0.030399
enh77732    5  139974600  139975600      4       2  150064       2.4424    0.0072955
enh77734    5  139985800  139986800      2       1  150064       3.6754   0.00011876
enh77735    5  139990000  139991000      1       1  150064       2.0695      0.01925
enh77736    5  140017800  140018800      3       2  150064       2.3221     0.010115
enh77738    5  140025400  140026400      4       2  150064       3.1794    0.0007378
enh77739    5  140028100  140029100      2       1  150064       3.9582   3.7763e-05
enh77740    5  140042800  140043800      2       1  150064       3.6706     0.000121
enh77741    5  140045700  140046700      3       2  150064       2.6047    0.0045975
enh77742    5  140051900  140052900      1       1  150064       4.0009    3.155e-05
enh77743    5  140069300  140070300      5       2  150064       4.2883   9.0009e-06
enh77744    5  140071900  140072900      7       2  150064       4.2648   1.0006e-05
enh77745    5  140079000  140080000      1       1  150064         4.26    1.022e-05
enh77746    5  140080900  140081900      2       1  150064       3.9675   3.6313e-05
enh77747    5  140089300  140090300      1       1  150064        3.128    0.0008801
enh77748    5  140090800  140091800      2       1  150064       3.6537   0.00012922
enh77775    5  141062700  141063700      1       1  150064       2.2371      0.01264
enh77777    5  141214500  141215500      4       1  150064       2.4186    0.0077904
enh77778    5  141216000  141217000      7       2  150064       2.5286    0.0057256
enh77779    5  141217700  141218700      2       1  150064       1.6921     0.045313
enh77801    5  141443000  141444000      1       1  150064       2.0168      0.02186
enh77802    5  141468200  141469200      3       2  150064       1.9671     0.024585
enh77803    5  141474800  141475800      3       1  150064       1.7614     0.039089
enh77816    5  141566200  141567200      2       1  150064       3.0828    0.0010253
enh77824    5  141701500  141702500      2       1  150064       2.1061     0.017599
enh77829    5  141769300  141770300      3       1  150064       2.1841     0.014479
enh77835    5  141820900  141821900      4       1  150064       1.7112     0.043523
enh77858    5  142155400  142156400      3       1  150064       2.3052     0.010578
enh77860    5  142158400  142159400      1       1  150064       3.1275    0.0008816
enh77947    5  142707100  142708100      4       2  150064       2.0346     0.020947
enh77952    5  142734300  142735300      1       1  150064       2.1727       0.0149
enh77983    5  143008800  143009800      4       2  150064       1.7723     0.038172
enh77988    5  143185900  143186900      1       1  150064       1.7473      0.04029
enh77996    5  143548200  143549200      2       1  150064       1.7394     0.040981
enh78026    5  146272600  146273600      6       1  150064       3.4015   0.00033506
enh78032    5  146816200  146817200      2       1  150064       2.5643    0.0051698
enh78050    5  148153000  148154000      2       1  150064       1.8825     0.029885
enh78065    5  148247900  148248900      4       2  150064       1.7755     0.037912
enh78075    5  148618800  148619800      2       1  150064       1.7581     0.039362
enh78078    5  148667900  148668900      1       1  150064       2.1323      0.01649
enh78079    5  148668800  148669800      2       1  150064       2.0775     0.018878
enh78080    5  148672000  148673000      7       3  150064       2.6282    0.0042915
enh78084    5  148700100  148701100      4       2  150064       1.7866     0.037002
enh78088    5  148736200  148737200      2       1  150064       1.7978     0.036104
enh78091    5  148750500  148751500      2       1  150064       1.8278     0.033789
enh78099    5  148808100  148809100      2       1  150064       2.4416    0.0073104
enh78100    5  148809900  148810900      4       2  150064       1.7992     0.035992
enh78116    5  148931600  148932600      2       1  150064       1.8835     0.029815
enh78128    5  149112300  149113300      5       3  150064       2.1764     0.014761
enh78130    5  149126800  149127800      1       1  150064       2.5181     0.005899
enh78131    5  149128100  149129100      3       2  150064       2.2253     0.013029
enh78132    5  149156000  149157000      2       1  150064         1.75     0.040058
enh78134    5  149157500  149158500      1       1  150064       2.1953      0.01407
enh78167    5  149543100  149544100      4       1  150064        1.737     0.041191
enh78322    5  151907000  151908000      6       2  150064       4.0734   2.3163e-05
enh78323    5  153339500  153340500      8       4  150064        2.063     0.019558
enh78325    5  153416800  153417800      1       1  150064       3.3858    0.0003548
enh78326    5  153419000  153420000      5       2  150064       3.6317   0.00014077
enh78327    5  153420000  153421000      1       1  150064       3.6341    0.0001395
enh78328    5  153421700  153422700      1       1  150064       3.2758    0.0005269
enh78329    5  153438300  153439300      4       2  150064       3.5421   0.00019846
enh78330    5  153451500  153452500      2       1  150064       3.2966   0.00048932
enh78331    5  153454800  153455800      8       2  150064        3.783   7.7478e-05
enh78333    5  153573700  153574700      2       1  150064       2.1697     0.015015
enh78335    5  153581500  153582500      5       2  150064       4.0935   2.1242e-05
enh78336    5  153582700  153583700      9       3  150064       3.7636   8.3746e-05
enh78337    5  153592900  153593900      1       1  150064       2.1838      0.01449
enh78339    5  153600800  153601800      4       2  150064       2.8914    0.0019179
enh78340    5  153607600  153608600      4       2  150064       3.2962   0.00048993
enh78342    5  153617600  153618600      4       2  150064        1.744     0.040579
enh78343    5  153644800  153645800      2       1  150064       4.8415   6.4438e-07
enh78344    5  153652600  153653600      6       2  150064       4.6038   2.0745e-06
enh78345    5  153667200  153668200      1       1  150064       2.9436     0.001622
enh78351    5  153784800  153785800      5       2  150064       2.7745    0.0027647
enh78356    5  154092800  154093800      1       1  150064       1.8972       0.0289
enh78359    5  154141800  154142800      4       2  150064       2.1382     0.016249
enh78364    5  154191100  154192100      1       1  150064       2.2495      0.01224
enh78367    5  154200400  154201400      1       1  150064       2.7499     0.002981
enh78369    5  154213700  154214700      2       1  150064       1.7723     0.038174
enh78375    5  154319600  154320600      2       1  150064       1.8015     0.035813
enh78382    5  155753300  155754300      3       2  150064       1.9276     0.026952
enh78407    5  156570800  156571800      2       1  150064       1.6565     0.048815
enh78409    5  156579400  156580400     10       3  150064       1.9222     0.027293
enh78410    5  156581500  156582500      7       2  150064       2.0584     0.019774
enh78412    5  156585900  156586900      1       1  150064        1.808       0.0353
enh78414    5  156597600  156598600      1       1  150064       1.8395      0.03292
enh78417    5  156605700  156606700      2       1  150064       1.9777      0.02398
enh78418    5  156612900  156613900      4       1  150064       2.0358     0.020885
enh78435    5  156706400  156707400      4       2  150064       2.3648    0.0090209
enh78437    5  156715800  156716800      3       2  150064       1.8122     0.034981
enh78483    5  157255200  157256200      6       3  150064       1.9704     0.024395
enh78488    5  157327600  157328600      4       2  150064       2.0245     0.021459
enh78501    5  157661100  157662100      3       2  150064        1.733      0.04155
enh78529    5  158247000  158248000      2       1  150064       2.3192     0.010192
enh78547    5  158546600  158547600      9       1  150064         3.19   0.00071126
enh78553    5  158607600  158608600      2       1  150064       2.4224     0.007709
enh78554    5  158609300  158610300      2       1  150064       1.6717      0.04729
enh78555    5  158610500  158611500      1       1  150064       4.3201    7.798e-06
enh78556    5  158614300  158615300      6       4  150064       2.6201    0.0043954
enh78557    5  158625500  158626500      4       2  150064       2.1382     0.016249
enh78560    5  158631500  158632500      1       1  150064       2.4581     0.006984
enh78561    5  158637900  158638900      2       1  150064       3.3622   0.00038666
enh78562    5  158688500  158689500      2       1  150064       4.2854     9.12e-06
enh78586    5  159515800  159516800      5       2  150064       1.7958     0.036264
enh78634    5  162884600  162885600      2       1  150064        3.446   0.00028443
enh78659    5  167914400  167915400      2       1  150064       2.0713     0.019165
enh78660    5  168002200  168003200      2       1  150064       2.3522    0.0093307
enh78661    5  168003800  168004800      3       1  150064        2.555    0.0053097
enh78670    5  168325900  168326900      1       1  150064       2.5688     0.005103
enh78714    5  169843200  169844200      2       1  150064       2.0233     0.021523
enh78722    5  170059200  170060200      3       2  150064       1.6474     0.049739
enh78727    5  170818000  170819000      4       1  150064       1.6724     0.047223
enh78728    5  170845100  170846100      2       1  150064       1.6565     0.048809
enh78733    5  171060900  171061900      1       1  150064       1.7563      0.03952
enh78742    5  171333100  171334100      1       1  150064       1.8739      0.03047
enh78754    5  171396800  171397800      2       1  150064       1.6611     0.048345
enh78791    5  171708200  171709200      4       2  150064       1.7983     0.036063
enh78806    5  171931000  171932000      2       1  150064       3.0102    0.0013055
enh78807    5  171960200  171961200      4       2  150064        2.569       0.0051
enh78809    5  171991000  171992000     11       4  150064       1.9891     0.023347
enh78812    5  172029800  172030800      2       1  150064       1.7825     0.037338
enh78856    5  172312900  172313900      2       1  150064        1.935     0.026492
enh78858    5  172324200  172325200      5       2  150064       1.8343     0.033302
enh78859    5  172327700  172328700      3       2  150064       2.7838    0.0026866
enh78864    5  172357600  172358600      5       3  150064       1.6838     0.046106
enh78868    5  172409600  172410600      3       1  150064       2.8339    0.0022993
enh78879    5  172481800  172482800      2       1  150064       2.1482     0.015851
enh78881    5  172485500  172486500      6       2  150064       2.2279     0.012944
enh78882    5  172492000  172493000      4       2  150064        1.657     0.048763
enh78883    5  172493600  172494600      3       2  150064       2.6731    0.0037575
enh78885    5  172525700  172526700      2       1  150064       3.3389   0.00042058
enh78886    5  172570500  172571500      2       1  150064       1.9677      0.02455
enh78888    5  173040900  173041900      5       3  150064       2.3677    0.0089503
enh78891    5  173052200  173053200      3       2  150064       1.7189     0.042813
enh78896    5  173117100  173118100      7       3  150064       1.9169     0.027623
enh78901    5  173160500  173161500      4       1  150064       2.2701     0.011599
enh78902    5  173163700  173164700      3       1  150064        3.657   0.00012758
enh78903    5  173170200  173171200      2       1  150064       1.8285      0.03374
enh78925    5  173293100  173294100      1       1  150064       1.7479      0.04024
enh78932    5  173321300  173322300      2       1  150064       1.7127      0.04338
enh78933    5  173322200  173323200      1       1  150064       1.7755      0.03791
enh78948    5  173960700  173961700      3       2  150064       1.9727     0.024262
enh78949    5  174035300  174036300      5       2  150064         2.34    0.0096424
enh78955    5  174933900  174934900     14       3  150064       2.2052     0.013719
enh78957    5  174948300  174949300      2       1  150064       2.2341     0.012737
enh78958    5  174960900  174961900      1       1  150064       2.0183      0.02178
enh78973    5  175105400  175106400      1       1  150064        1.853      0.03194
enh79002    5  175956700  175957700     13       5  150064       1.9138     0.027822
enh79011    5  176072900  176073900      2       1  150064       1.6802      0.04646
enh79064    5  176842300  176843300      1       1  150064       1.9674      0.02457
enh79081    5  176938100  176939100      1       1  150064       2.2911      0.01098
enh79083    5  176947000  176948000      2       1  150064       2.2878     0.011076
enh79084    5  176972700  176973700      1       1  150064       3.0418     0.001176
enh79085    5  176974800  176975800      2       1  150064        2.483    0.0065141
enh79087    5  176983800  176984800      1       1  150064       3.0843      0.00102
enh79122    5  177761900  177762900      6       2  150064        1.745     0.040492
enh79123    5  177784000  177785000      1       1  150064       2.3889     0.008449
enh79137    5  177894500  177895500      3       2  150064       2.0207     0.021655
enh79174    5  179128100  179129100      3       2  150064        1.915     0.027745
enh79179    5  179173700  179174700      2       1  150064        2.379    0.0086801
enh79181    5  179183400  179184400      1       1  150064       2.3515     0.009349
enh79186    5  179196300  179197300      2       1  150064       2.2042     0.013755
enh79188    5  179206800  179207800      3       1  150064       2.3347    0.0097798
enh79192    5  179234600  179235600      2       1  150064       1.9462     0.025818
enh79197    5  179279500  179280500      2       1  150064       2.2807     0.011284
enh79351    6    1856300    1857300      2       1  150064       2.0357      0.02089
enh79417    6    2958200    2959200      8       3  150064       1.9528     0.025419
enh79441    6    3139100    3140100      1       1  150064       2.4976     0.006251
enh79445    6    3208600    3209600      2       1  150064       1.8076     0.035337
enh79449    6    3279500    3280500      4       2  150064       2.2873     0.011089
enh79477    6    3448700    3449700     10       3  150064       1.8248     0.034018
enh79480    6    3732500    3733500      4       2  150064       2.0654     0.019441
enh79481    6    3741400    3742400      1       1  150064       3.4247    0.0003077
enh79483    6    3747400    3748400      3       2  150064       1.8768     0.030271
enh79513    6    4253500    4254500      5       2  150064       2.0564     0.019874
enh79533    6    4804000    4805000      3       2  150064       2.2084     0.013607
enh79534    6    4806200    4807200      4       2  150064       1.7337     0.041489
enh79535    6    4811900    4812900      1       1  150064       2.1851      0.01444
enh79536    6    4814400    4815400      3       2  150064       2.4253    0.0076477
enh79540    6    4853800    4854800      1       1  150064       1.8255      0.03396
enh79541    6    4861100    4862100      4       1  150064       2.2311     0.012838
enh79546    6    4901700    4902700      4       1  150064       1.7039     0.044197
enh79549    6    4914200    4915200      3       2  150064       2.4501    0.0071411
enh79550    6    4916800    4917800      9       3  150064       2.4769    0.0066265
enh79575    6    5287700    5288700      3       1  150064       1.6722     0.047242
enh79576    6    5294500    5295500      6       3  150064       1.9155     0.027717
enh79587    6    5666600    5667600      4       2  150064       2.4329    0.0074888
enh79671    6    6885300    6886300      5       2  150064       2.6241    0.0043445
enh79680    6    7041900    7042900      1       1  150064       1.6586       0.0486
enh79683    6    7053400    7054400      3       1  150064       1.9989     0.022809
enh79685    6    7058300    7059300      7       4  150064       2.2024      0.01382
enh79691    6    7100000    7101000      2       1  150064       2.2397     0.012557
enh79694    6    7111800    7112800      1       1  150064       1.6656       0.0479
enh79699    6    7130600    7131600      6       3  150064        2.007     0.022375
enh79729    6    7242100    7243100      1       1  150064       2.1028      0.01774
enh79735    6    7278100    7279100      6       3  150064       1.7662      0.03868
enh79736    6    7282000    7283000      7       3  150064       2.1078     0.017526
enh79743    6    7418800    7419800      1       1  150064       1.7756       0.0379
enh79776    6   10510600   10511600      1       1  150064       1.9554      0.02527
enh79823    6   11236400   11237400      6       3  150064       2.4664    0.0068243
enh79829    6   11292100   11293100      1       1  150064       1.7943      0.03638
enh79844    6   11382900   11383900      3       2  150064       1.6596     0.048496
enh79854    6   11492400   11493400      6       3  150064       3.5865   0.00016757
enh79855    6   11496000   11497000      5       2  150064        3.995   3.2351e-05
enh79856    6   11519500   11520500      6       3  150064       2.5681    0.0051122
enh79857    6   11523000   11524000      2       1  150064       3.4079   0.00032737
enh79858    6   11525700   11526700      4       1  150064       3.0725    0.0010613
enh79875    6   11968200   11969200      2       1  150064       1.7899     0.036733
enh79876    6   11975700   11976700     10       2  150064       2.4479    0.0071846
enh79878    6   12013900   12014900      4       2  150064       1.9707      0.02438
enh79880    6   12021000   12022000      7       3  150064       2.0278     0.021293
enh79881    6   12025900   12026900      1       1  150064        2.068      0.01932
enh79898    6   12119000   12120000      3       2  150064       2.1999     0.013908
enh79925    6   13229300   13230300      1       1  150064       1.9693      0.02446
enh79929    6   13272100   13273100      1       1  150064       2.4184     0.007794
enh79930    6   13275000   13276000      4       1  150064       2.2782     0.011359
enh79931    6   13277700   13278700      8       2  150064       1.9146     0.027773
enh79932    6   13280100   13281100      8       2  150064       1.9161     0.027675
enh79937    6   13326900   13327900      2       1  150064       1.7815     0.037414
enh79975    6   13611500   13612500      2       1  150064       1.7088     0.043746
enh79979    6   13660800   13661800      2       1  150064        2.582    0.0049121
enh79981    6   13666200   13667200      2       1  150064       2.0769     0.018904
enh79982    6   13669400   13670400      1       1  150064       1.8686      0.03084
enh79987    6   13683000   13684000      1       1  150064       1.6911      0.04541
enh79991    6   13695900   13696900      2       1  150064        1.662     0.048258
enh79996    6   13707800   13708800      2       1  150064       2.7686    0.0028147
enh79997    6   13712900   13713900      3       1  150064       1.6542     0.049039
enh79998    6   13723000   13724000      2       1  150064       2.2657     0.011736
enh80001    6   13748100   13749100      5       2  150064       2.5129    0.0059867
enh80061    6   14540100   14541100      5       1  150064       1.7085      0.04377
enh80063    6   14550000   14551000      3       1  150064       2.2507     0.012201
enh80064    6   14573800   14574800      4       2  150064       1.9307     0.026759
enh80065    6   14597200   14598200      5       2  150064       2.0321     0.021071
enh80140    6   15300300   15301300      2       1  150064        1.713     0.043358
enh80142    6   15313100   15314100      4       2  150064       1.6592      0.04854
enh80150    6   15352100   15353100      3       1  150064        1.858     0.031587
enh80205    6   15880400   15881400      5       2  150064       2.3055     0.010569
enh80206    6   15887500   15888500      4       2  150064       2.0112     0.022153
enh80207    6   15897100   15898100      3       2  150064       1.9535     0.025378
enh80208    6   15901300   15902300      3       2  150064       2.4684    0.0067857
enh80235    6   16335000   16336000      2       1  150064        2.782    0.0027009
enh80242    6   16409800   16410800      3       1  150064       1.8456     0.032472
enh80246    6   16433400   16434400      4       2  150064        1.802     0.035773
enh80252    6   16493800   16494800      1       1  150064       1.8472      0.03236
enh80268    6   16670400   16671400      3       1  150064       2.0596      0.01972
enh80270    6   16684100   16685100      1       1  150064        2.765     0.002846
enh80279    6   16711500   16712500      5       2  150064       2.0109      0.02217
enh80282    6   16724700   16725700      2       1  150064       3.0784    0.0010407
enh80284    6   16730000   16731000      2       1  150064       2.8648    0.0020862
enh80289    6   16752600   16753600      5       2  150064       2.5743    0.0050217
enh80291    6   16758000   16759000      4       2  150064       2.3419    0.0095929
enh80337    6   18171600   18172600      1       1  150064       1.7597      0.03923
enh80342    6   18215200   18216200      1       1  150064       2.1067      0.01757
enh80346    6   18269200   18270200      1       1  150064       1.8255      0.03396
enh80351    6   18391000   18392000      1       1  150064       2.5319     0.005673
enh80356    6   18477400   18478400      6       2  150064       2.2677     0.011674
enh80359    6   19804600   19805600     14       3  150064       2.1213     0.016948
enh80362    6   20062000   20063000      4       2  150064       1.8012     0.035838
enh80365    6   20173700   20174700      6       2  150064       1.7435      0.04062
enh80389    6   20454200   20455200      1       1  150064       2.0749        0.019
enh80390    6   20463600   20464600      4       2  150064       2.2266     0.012987
enh80392    6   20528400   20529400      6       3  150064       1.9696     0.024441
enh80393    6   20535700   20536700      7       2  150064        2.651     0.004013
enh80396    6   20680600   20681600      1       1  150064       1.9629      0.02483
enh80402    6   21099800   21100800      4       2  150064       1.8045     0.035579
enh80413    6   21602200   21603200      1       1  150064       1.8071      0.03537
enh80419    6   21748400   21749400      2       1  150064       2.8311    0.0023195
enh80435    6   21885200   21886200      1       1  150064       1.8137      0.03486
enh80465    6   22069700   22070700      3       2  150064       2.0892     0.018345
enh80484    6   24360400   24361400      4       2  150064       2.9419    0.0016308
enh80486    6   24452000   24453000      3       2  150064       2.8722    0.0020379
enh80487    6   24493600   24494600      5       3  150064       2.0926     0.018192
enh80488    6   24495800   24496800      3       2  150064       2.2362      0.01267
enh80490    6   24517800   24518800      2       1  150064       3.2576    0.0005617
enh80491    6   24521500   24522500      4       2  150064       4.1219   1.8786e-05
enh80493    6   24527600   24528600      5       3  150064       1.9923      0.02317
enh80494    6   24547200   24548200      3       2  150064       2.8126    0.0024575
enh80495    6   24659000   24660000      5       3  150064       3.8516   5.8677e-05
enh80496    6   24664500   24665500      3       2  150064       2.5375    0.0055828
enh80499    6   24715700   24716700      2       1  150064       2.7478    0.0029999
enh80501    6   24742200   24743200      4       2  150064       2.7757    0.0027543
enh80502    6   24744200   24745200      2       1  150064       3.1176   0.00091161
enh80510    6   24867800   24868800      6       2  150064        2.518    0.0059012
enh80517    6   24887500   24888500      3       2  150064       2.7661    0.0028367
enh80521    6   24900900   24901900      4       2  150064       1.7376     0.041141
enh80523    6   24915100   24916100      1       1  150064       3.5829    0.0001699
enh80538    6   24987800   24988800      2       1  150064       3.1057   0.00094925
enh80540    6   24998100   24999100      2       1  150064       3.2326   0.00061342
enh80542    6   25007300   25008300      1       1  150064       2.1088      0.01748
enh80547    6   25033300   25034300      2       1  150064       2.0573     0.019828
enh80548    6   25037000   25038000      1       1  150064       2.1047      0.01766
enh80549    6   25038100   25039100      4       2  150064       3.3963   0.00034155
enh80550    6   25043200   25044200      2       1  150064        2.037     0.020824
enh80554    6   25058400   25059400      1       1  150064       1.9173       0.0276
enh80555    6   25070500   25071500      4       2  150064       2.9567    0.0015548
enh80556    6   25086100   25087100      4       2  150064       2.0619     0.019611
enh80558    6   25119100   25120100      6       3  150064       3.3421   0.00041577
enh80560    6   25131000   25132000      3       2  150064         2.59    0.0047986
enh80561    6   25135600   25136600      3       1  150064       1.8022     0.035754
enh80563    6   25155400   25156400      5       3  150064       3.7293   9.5991e-05
enh80564    6   25168800   25169800      3       2  150064       4.1741   1.4955e-05
enh80565    6   25174300   25175300      3       1  150064        4.575   2.3808e-06
enh80566    6   25178900   25179900      6       2  150064        2.289     0.011038
enh80569    6   25223300   25224300      2       1  150064       2.0004      0.02273
enh80570    6   25224200   25225200      4       2  150064       4.1057   2.0155e-05
enh80571    6   25278000   25279000      3       2  150064       1.7999     0.035935
enh80573    6   25296400   25297400      2       1  150064       2.3128     0.010367
enh80582    6   25377400   25378400      3       2  150064        1.866     0.031021
enh80585    6   25405700   25406700      7       2  150064       2.0346     0.020945
enh80586    6   25412900   25413900      3       2  150064       2.2082     0.013616
enh80589    6   25449800   25450800      1       1  150064       8.1379    2.011e-16
enh80592    6   25865900   25866900      7       4  150064       7.0244   1.0746e-12
enh80593    6   25872800   25873800      5       3  150064       6.9677   1.6106e-12
enh80594    6   25875000   25876000      3       2  150064       6.7108   9.6771e-12
enh80595    6   25946700   25947700      3       2  150064       6.0176   8.8497e-10
enh80596    6   25960100   25961100      4       2  150064       3.2142   0.00065402
enh80601    6   25993500   25994500      3       1  150064       5.2068    9.608e-08
enh80602    6   26016000   26017000      2       1  150064       3.1504   0.00081533
enh80606    6   26034900   26035900      2       1  150064       6.7139   9.4729e-12
enh80608    6   26046500   26047500      4       2  150064       3.2326    0.0006134
enh80609    6   26047600   26048600      1       1  150064       8.0103     5.72e-16
enh80610    6   26052800   26053800      2       1  150064       1.7506     0.040008
enh80611    6   26057400   26058400      1       1  150064       8.0137    5.564e-16
enh80614    6   26088800   26089800      2       1  150064       2.8914    0.0019177
enh80617    6   26105000   26106000      3       2  150064       6.4822   4.5198e-11
enh80619    6   26120800   26121800      3       1  150064       3.7562    8.626e-05
enh80620    6   26121700   26122700      5       2  150064       4.9025     4.73e-07
enh80621    6   26130200   26131200      2       1  150064       3.1194   0.00090613
enh80623    6   26160900   26161900      3       1  150064       4.2725   9.6633e-06
enh80627    6   26170400   26171400      1       1  150064       2.4731     0.006697
enh80629    6   26175500   26176500      6       3  150064        6.628   1.7017e-11
enh80634    6   26189200   26190200      8       3  150064       5.3878   3.5669e-08
enh80639    6   26214200   26215200      3       2  150064       3.2992   0.00048483
enh80646    6   26239400   26240400      4       2  150064       1.9675     0.024564
enh80649    6   26254700   26255700      3       2  150064       2.5725    0.0050483
enh80650    6   26255200   26256200      3       2  150064       2.0992     0.017899
enh80654    6   26274900   26275900      3       2  150064       3.6425   0.00013498
enh80655    6   26286600   26287600      7       3  150064       4.0763   2.2874e-05
enh80657    6   26305800   26306800      4       2  150064       2.9446    0.0016168
enh80659    6   26311200   26312200      9       2  150064       3.4629   0.00026719
enh80660    6   26313800   26314800      6       3  150064       5.9569    1.285e-09
enh80662    6   26336300   26337300      7       2  150064       6.2812   1.6799e-10
enh80663    6   26341300   26342300      4       2  150064       1.6504     0.049427
enh80664    6   26342200   26343200      4       2  150064       7.0328   1.0124e-12
enh80665    6   26358300   26359300      3       1  150064       7.1195   5.4176e-13
enh80666    6   26361000   26362000      7       2  150064       7.5533   2.1217e-14
enh80667    6   26363400   26364400      5       3  150064       7.5671   1.9079e-14
enh80668    6   26367400   26368400      9       3  150064       7.8116    2.823e-15
enh80669    6   26370300   26371300     17       5  150064       7.8972   1.4257e-15
enh80670    6   26375100   26376100      9       2  150064       7.5067   3.0308e-14
enh80672    6   26384900   26385900      2       1  150064       6.7997   5.2417e-12
enh80675    6   26407100   26408100      2       1  150064       6.8534   3.6064e-12
enh80683    6   26472200   26473200      5       3  150064         3.64   0.00013634
enh80684    6   26477200   26478200      2       1  150064       6.6201   1.7952e-11
enh80685    6   26519800   26520800      3       1  150064       3.3217   0.00044733
enh80686    6   26523100   26524100      2       1  150064       2.4674     0.006805
enh80687    6   26532200   26533200      2       1  150064       2.8194     0.002406
enh80688    6   26533700   26534700      3       1  150064       2.9246    0.0017244
enh80689    6   26535200   26536200      2       1  150064       3.1306    0.0008721
enh80690    6   26539900   26540900      6       2  150064       3.5913   0.00016453
enh80692    6   26549700   26550700      3       2  150064       6.9316   2.0799e-12
enh80693    6   26552300   26553300      1       1  150064       3.6131    0.0001513
enh80694    6   26571600   26572600      5       2  150064       3.5822   0.00017034
enh80695    6   26572700   26573700      5       1  150064       4.6633   1.5556e-06
enh80696    6   26576400   26577400      6       2  150064       3.2755   0.00052737
enh80697    6   26598200   26599200      3       2  150064       1.6585     0.048612
enh80699    6   26660200   26661200      3       2  150064       2.6406    0.0041376
enh80701    6   27088600   27089600      5       2  150064       3.1081   0.00094137
enh80705    6   27103500   27104500      2       1  150064       7.2134   2.7294e-13
enh80708    6   27115500   27116500      2       1  150064       4.9539   3.6368e-07
enh80711    6   27122400   27123400      5       3  150064       1.9341     0.026553
enh80712    6   27124400   27125400      1       1  150064       8.9005     2.78e-19
enh80714    6   27143800   27144800      2       1  150064       6.7562   7.0813e-12
enh80716    6   27155000   27156000      8       2  150064       1.7751     0.037938
enh80717    6   27156400   27157400      3       2  150064        2.083     0.018624
enh80718    6   27343000   27344000      6       3  150064       3.1751   0.00074896
enh80719    6   27355400   27356400      5       2  150064       4.8663   5.6857e-07
enh80720    6   27357000   27358000      7       3  150064       7.6119   1.3503e-14
enh80721    6   27438100   27439100      6       1  150064        3.518   0.00021739
enh80722    6   27441400   27442400      3       2  150064       7.4453   4.8344e-14
enh80724    6   27469600   27470600      3       2  150064       2.5146    0.0059583
enh80725    6   27471200   27472200      5       2  150064       5.1207   1.5221e-07
enh80726    6   27485600   27486600      2       1  150064       3.1533   0.00080725
enh80728    6   27654400   27655400      5       3  150064        3.205   0.00067524
enh80729    6   27660700   27661700      2       1  150064       1.6567     0.048793
enh80732    6   27719400   27720400      4       2  150064       5.3473   4.4639e-08
enh80733    6   27721900   27722900      2       1  150064       5.3927   3.4708e-08
enh80734    6   27724000   27725000      1       1  150064       2.7308     0.003159
enh80735    6   27725600   27726600      1       1  150064       6.1483    3.917e-10
enh80736    6   27740500   27741500      3       2  150064       4.9878   3.0528e-07
enh80737    6   27773700   27774700      3       1  150064       7.1821   3.4332e-13
enh80739    6   27783900   27784900      3       2  150064       7.4103   6.3008e-14
enh80740    6   27787200   27788200      3       2  150064       4.9579   3.5633e-07
enh80741    6   27796300   27797300      6       3  150064       5.8579   2.3441e-09
enh80743    6   27801700   27802700      2       1  150064        2.299     0.010751
enh80744    6   27802200   27803200      1       1  150064       3.0124     0.001296
enh80745    6   27837100   27838100      5       3  150064       7.8757   1.6942e-15
enh80748    6   28047000   28048000      3       2  150064       2.2322     0.012801
enh80749    6   28049200   28050200      3       1  150064       5.0895   1.7953e-07
enh80751    6   28091200   28092200      1       1  150064       10.693     5.47e-27
enh80753    6   28101600   28102600      4       2  150064        6.505   3.8852e-11
enh80754    6   28106000   28107000      6       1  150064        5.105   1.6539e-07
enh80755    6   28108200   28109200      4       1  150064       5.2207   8.9108e-08
enh80756    6   28110700   28111700      3       2  150064       5.8429    2.565e-09
enh80757    6   28128600   28129600      4       2  150064       8.0777   3.2991e-16
enh80758    6   28129800   28130800      9       4  150064        7.901   1.3837e-15
enh80759    6   28217800   28218800      3       2  150064       6.1686   3.4456e-10
enh80760    6   28220400   28221400      2       1  150064       6.4919   4.2376e-11
enh80761    6   28233800   28234800      3       2  150064       6.5316   3.2534e-11
enh80764    6   28249900   28250900      4       2  150064       7.8339   2.3651e-15
enh80765    6   28302200   28303200      5       2  150064       3.8848   5.1199e-05
enh80766    6   28304600   28305600      4       1  150064       5.5346   1.5598e-08
enh80767    6   28318900   28319900      2       1  150064       6.5656   2.5912e-11
enh80769    6   28324100   28325100      3       2  150064       8.0768   3.3256e-16
enh80770    6   28351200   28352200      1       1  150064          7.1    6.236e-13
enh80771    6   28364800   28365800      2       1  150064       6.0412   7.6502e-10
enh80775    6   28804700   28805700      2       1  150064       4.8214   7.1293e-07
enh80777    6   28830400   28831400      2       1  150064       7.7051   6.5394e-15
enh80778    6   28832200   28833200      6       3  150064       9.3482   4.4571e-21
enh80779    6   28843400   28844400      2       1  150064        2.374    0.0087972
enh80780    6   28849000   28850000      3       1  150064       4.0284   2.8077e-05
enh80781    6   28851200   28852200      8       3  150064       7.3206   1.2342e-13
enh80782    6   28852600   28853600      9       4  150064       7.6462   1.0347e-14
enh80783    6   28865500   28866500      2       1  150064       3.9228   4.3761e-05
enh80785    6   28892200   28893200      3       2  150064       3.6582   0.00012699
enh80786    6   28901800   28902800      1       1  150064         4.72    1.179e-06
enh80789    6   28947800   28948800      2       1  150064       7.8022   3.0407e-15
enh80790    6   28950700   28951700      2       1  150064        3.324   0.00044365
enh80791    6   28972400   28973400      1       1  150064       1.8353      0.03323
enh80796    6   29609200   29610200      4       2  150064       6.4241   6.6336e-11
enh80797    6   29616500   29617500      2       1  150064        2.604    0.0046067
enh81112    6   33160800   33161800      5       2  150064       3.7063   0.00010516
enh81116    6   33173300   33174300      3       2  150064       1.7742     0.038016
enh81117    6   33174400   33175400      2       1  150064       2.2488     0.012262
enh81118    6   33177100   33178100      1       1  150064       2.3409     0.009618
enh81123    6   33246900   33247900      1       1  150064       1.8142      0.03482
enh81124    6   33258100   33259100      1       1  150064       4.0471    2.593e-05
enh81125    6   33268300   33269300      1       1  150064       2.0321      0.02107
enh81126    6   33278800   33279800      1       1  150064       2.4336     0.007474
enh81127    6   33283500   33284500      1       1  150064       4.7028    1.283e-06
enh81128    6   33287100   33288100      3       2  150064       2.3506    0.0093724
enh81129    6   33291900   33292900      3       1  150064       4.8086   7.5992e-07
enh81130    6   33310100   33311100      2       1  150064       4.1257   1.8478e-05
enh81131    6   33313200   33314200      2       1  150064       3.1786   0.00073988
enh81133    6   33357900   33358900      2       1  150064       3.5014    0.0002314
enh81134    6   33361100   33362100      2       1  150064       3.7962   7.3471e-05
enh81137    6   33376600   33377600      4       2  150064       4.2285   1.1761e-05
enh81138    6   33379700   33380700      1       1  150064       3.6921    0.0001112
enh81139    6   33383400   33384400      2       1  150064        2.976      0.00146
enh81140    6   33388800   33389800      6       3  150064       4.9157   4.4223e-07
enh81141    6   33391900   33392900      1       1  150064        3.638    0.0001374
enh81142    6   33401200   33402200      2       1  150064       3.6201   0.00014722
enh81143    6   33412800   33413800      2       1  150064       2.7214      0.00325
enh81146    6   33476500   33477500      6       2  150064       2.5315    0.0056783
enh81147    6   33479400   33480400      1       1  150064       1.7343      0.04143
enh81150    6   33501300   33502300      3       2  150064       3.0946   0.00098523
enh81151    6   33515400   33516400      6       2  150064       3.7804   7.8291e-05
enh81152    6   33537400   33538400      5       2  150064       5.3288   4.9441e-08
enh81153    6   33539700   33540700      2       1  150064       4.2654    9.977e-06
enh81155    6   33548000   33549000      3       2  150064       2.8272    0.0023479
enh81156    6   33552300   33553300      2       1  150064       1.7575     0.039419
enh81158    6   33558400   33559400      5       2  150064       3.1623   0.00078254
enh81159    6   33561100   33562100      7       4  150064       3.8147   6.8173e-05
enh81160    6   33564600   33565600     10       2  150064       3.7487   8.8871e-05
enh81161    6   33565400   33566400      4       2  150064       2.8979    0.0018781
enh81162    6   33566900   33567900      7       4  150064       3.5956    0.0001618
enh81165    6   33590900   33591900      3       1  150064        2.365    0.0090147
enh81167    6   33597700   33598700      6       2  150064       2.4686    0.0067815
enh81168    6   33599800   33600800      3       1  150064       2.9817    0.0014333
enh81170    6   33606200   33607200      8       3  150064       3.7248   9.7744e-05
enh81172    6   33650700   33651700      5       2  150064       4.1625   1.5737e-05
enh81173    6   33659300   33660300      7       1  150064       3.0788    0.0010392
enh81174    6   33660700   33661700      6       2  150064       3.8291   6.4315e-05
enh81176    6   33666600   33667600      2       1  150064       3.0282    0.0012301
enh81177    6   33677500   33678500      6       3  150064       2.4444    0.0072552
enh81178    6   33679600   33680600      7       2  150064       2.8356    0.0022866
enh81180    6   33713000   33714000      9       3  150064       3.1019   0.00096152
enh81181    6   33719400   33720400      4       2  150064         3.25   0.00057712
enh81182    6   33728400   33729400      4       2  150064       3.0159    0.0012813
enh81186    6   33774900   33775900      5       1  150064       4.3735    6.113e-06
enh81188    6   33823800   33824800      1       1  150064       2.1829      0.01452
enh81191    6   33842800   33843800      3       2  150064       1.8049     0.035542
enh81192    6   33854100   33855100      4       2  150064       3.1399   0.00084508
enh81200    6   34012600   34013600      8       2  150064       2.0444     0.020459
enh81211    6   34214800   34215800      2       1  150064       2.6264    0.0043152
enh81215    6   34252300   34253300      2       1  150064        1.787     0.036973
enh81221    6   34286300   34287300      3       2  150064       2.1003     0.017852
enh81229    6   34337700   34338700      1       1  150064       2.1414      0.01612
enh81234    6   34356500   34357500      1       1  150064       2.3809     0.008635
enh81235    6   34357700   34358700      1       1  150064       2.1859      0.01441
enh81237    6   34382600   34383600      6       3  150064       1.8717     0.030622
enh81242    6   34458200   34459200      2       1  150064       1.9263     0.027031
enh81247    6   34521800   34522800      3       1  150064       2.6912    0.0035595
enh81248    6   34559500   34560500      4       2  150064       2.7202    0.0032617
enh81287    6   34983900   34984900      4       2  150064       1.7115     0.043493
enh81288    6   34985600   34986600      5       3  150064       1.7233     0.042414
enh81298    6   35133400   35134400      3       2  150064       2.0032     0.022578
enh81381    6   35885600   35886600      2       1  150064       1.6486      0.04961
enh81417    6   36209200   36210200      2       1  150064       1.8221     0.034224
enh81419    6   36254900   36255900      2       1  150064       2.1229     0.016882
enh81526    6   37093400   37094400      2       1  150064       1.9314     0.026718
enh81539    6   37154400   37155400      1       1  150064       2.1444        0.016
enh81546    6   37212200   37213200      2       1  150064       1.9219     0.027309
enh81551    6   37241200   37242200      3       1  150064       1.8272     0.033832
enh81557    6   37257400   37258400      1       1  150064       1.8473      0.03235
enh81570    6   37458300   37459300      2       1  150064       2.3715    0.0088577
enh81579    6   37488500   37489500      4       2  150064       2.6193     0.004405
enh81584    6   37521400   37522400      4       2  150064       1.9168     0.027633
enh81601    6   37758800   37759800      1       1  150064       2.0272      0.02132
enh81602    6   37785200   37786200      3       2  150064       2.1637     0.015242
enh81603    6   37790300   37791300      5       2  150064       2.0175     0.021824
enh81604    6   37794600   37795600      3       1  150064       2.3151     0.010304
enh81605    6   37797800   37798800      3       2  150064        1.982     0.023737
enh81608    6   37812400   37813400      6       3  150064       3.3549   0.00039693
enh81609    6   37817800   37818800      2       1  150064       1.9071     0.028254
enh81612    6   37832800   37833800      3       2  150064       1.8047     0.035558
enh81614    6   37845700   37846700      2       1  150064       2.4726    0.0067064
enh81620    6   37904200   37905200      4       2  150064       1.6996     0.044605
enh81621    6   37920000   37921000      4       2  150064       2.3321    0.0098488
enh81623    6   37930200   37931200      5       3  150064       2.2987     0.010761
enh81625    6   37947800   37948800      2       1  150064       2.5588     0.005251
enh81627    6   37984400   37985400      3       2  150064       1.8393     0.032938
enh81630    6   38023900   38024900      1       1  150064       2.3269     0.009986
enh81635    6   38078100   38079100      2       1  150064       2.2633     0.011808
enh81648    6   38681300   38682300      4       2  150064       2.6662    0.0038358
enh81655    6   39081000   39082000      1       1  150064       1.7252      0.04225
enh81701    6   40551100   40552100      1       1  150064       1.6817      0.04631
enh81706    6   40771000   40772000      4       2  150064       2.8761    0.0020133
enh81761    6   41545600   41546600      1       1  150064       2.0529      0.02004
enh81765    6   41569700   41570700      5       2  150064       1.9513     0.025512
enh81767    6   41593100   41594100      3       2  150064       2.3497    0.0093945
enh81784    6   41736200   41737200      2       1  150064       2.1127     0.017315
enh81788    6   41756200   41757200      1       1  150064       1.7191       0.0428
enh81790    6   41860700   41861700      2       1  150064       1.6789     0.046583
enh81791    6   41863900   41864900      3       1  150064       2.0017     0.022659
enh81795    6   41901600   41902600      2       1  150064       1.7346     0.041405
enh81796    6   41910300   41911300      2       1  150064       1.7208     0.042642
enh81801    6   41916400   41917400      2       1  150064       1.9267     0.027008
enh81846    6   42228300   42229300      3       1  150064       1.7203     0.042693
enh81882    6   42385200   42386200      2       1  150064       1.7414      0.04081
enh81894    6   42515600   42516600      1       1  150064       1.6976      0.04479
enh81901    6   42539700   42540700      1       1  150064       2.6098      0.00453
enh81903    6   42660600   42661600      4       2  150064       2.1024     0.017761
enh81904    6   42693500   42694500      1       1  150064        1.991      0.02324
enh81905    6   42695000   42696000      2       1  150064       1.8389     0.032965
enh81914    6   42748100   42749100      2       1  150064       1.9747     0.024153
enh81950    6   43028600   43029600      1       1  150064       1.9538      0.02536
enh81954    6   43049200   43050200      3       1  150064       1.9279     0.026931
enh81955    6   43050500   43051500      4       1  150064       2.0831     0.018622
enh81956    6   43054400   43055400      2       1  150064       1.8532      0.03193
enh81957    6   43056500   43057500      3       1  150064       2.0453     0.020414
enh81969    6   43112000   43113000      4       2  150064       2.8899    0.0019266
enh81970    6   43143100   43144100      2       1  150064       2.9843    0.0014211
enh81972    6   43151700   43152700      2       1  150064       2.7552    0.0029332
enh81974    6   43188900   43189900      4       2  150064       3.3665   0.00038068
enh81978    6   43234700   43235700      4       2  150064       2.8989    0.0018724
enh81979    6   43237900   43238900      5       2  150064       2.9515    0.0015814
enh81981    6   43279000   43280000      4       1  150064       4.1676    1.539e-05
enh81982    6   43280800   43281800      3       2  150064       3.5412   0.00019919
enh81984    6   43298800   43299800      4       2  150064       1.6878     0.045729
enh81985    6   43334100   43335100      4       2  150064       4.1363   1.7651e-05
enh81986    6   43337900   43338900      1       1  150064       4.7039    1.276e-06
enh81987    6   43350800   43351800      1       1  150064       2.2194      0.01323
enh81989    6   43358100   43359100      4       2  150064       3.3843   0.00035677
enh81991    6   43394100   43395100      6       4  150064       2.3555    0.0092494
enh81995    6   43446800   43447800      2       1  150064        2.118     0.017088
enh81996    6   43459600   43460600      1       1  150064       2.8203     0.002399
enh81998    6   43462500   43463500      3       1  150064       3.4462   0.00028429
enh81999    6   43474100   43475100      3       2  150064       2.6343    0.0042157
enh82000    6   43478100   43479100      2       1  150064       3.5429   0.00019785
enh82001    6   43482600   43483600      5       2  150064       3.3797   0.00036277
enh82002    6   43486000   43487000      1       1  150064       1.9832      0.02367
enh82004    6   43545400   43546400      1       1  150064       3.5158    0.0002192
enh82005    6   43552400   43553400      1       1  150064       3.4989    0.0002336
enh82006    6   43575800   43576800      2       1  150064       2.2263     0.012996
enh82007    6   43594000   43595000      1       1  150064       2.7006     0.003461
enh82013    6   43639300   43640300      5       1  150064       1.8471     0.032368
enh82017    6   43662700   43663700      3       1  150064       2.3201     0.010166
enh82018    6   43666700   43667700      2       1  150064       3.1109   0.00093257
enh82021    6   43676700   43677700      2       1  150064       2.2436      0.01243
enh82025    6   43701600   43702600      3       1  150064       1.7538     0.039729
enh82027    6   43736600   43737600      1       1  150064       2.8277     0.002344
enh82051    6   44032100   44033100      1       1  150064       1.7555      0.03959
enh82054    6   44062400   44063400      4       2  150064       2.1407     0.016148
enh82056    6   44084100   44085100      3       2  150064       2.7404     0.003068
enh82057    6   44088400   44089400      4       2  150064       2.4642     0.006865
enh82061    6   44100900   44101900      5       2  150064       3.6863   0.00011377
enh82083    6   44222700   44223700      1       1  150064       1.7708       0.0383
enh82096    6   44622600   44623600      4       2  150064       2.1343      0.01641
enh82097    6   44623100   44624100      5       3  150064       2.3675    0.0089533
enh82100    6   44787800   44788800      5       3  150064       1.7081      0.04381
enh82103    6   44891000   44892000      2       1  150064       1.8313      0.03353
enh82104    6   44892800   44893800      2       1  150064       2.0568     0.019851
enh82109    6   44969600   44970600      1       1  150064       2.6696     0.003797
enh82111    6   45123100   45124100      6       3  150064       1.7328     0.041567
enh82115    6   45277800   45278800      3       1  150064       1.9003     0.028695
enh82118    6   45343900   45344900      3       2  150064       2.5737    0.0050314
enh82119    6   45346300   45347300      3       2  150064       2.0824     0.018654
enh82124    6   45405000   45406000      1       1  150064       1.6985      0.04471
enh82170    6   46187800   46188800      3       2  150064       2.0678     0.019327
enh82176    6   46816300   46817300      3       1  150064       1.9529     0.025414
enh82222    6   50783000   50784000      5       3  150064       2.7214      0.00325
enh82240    6   52194800   52195800      4       2  150064       1.7819     0.037379
enh82241    6   52198200   52199200      3       1  150064       1.9659     0.024656
enh82244    6   52216400   52217400      6       2  150064       2.0739     0.019043
enh82246    6   52229000   52230000      6       3  150064       1.8775     0.030222
enh82261    6   52387200   52388200      2       1  150064       1.7672       0.0386
enh82268    6   52422500   52423500      2       1  150064       1.8267     0.033876
enh82270    6   52432300   52433300      7       3  150064       2.1236     0.016853
enh82272    6   52435800   52436800      7       4  150064       2.4508    0.0071265
enh82278    6   52527600   52528600      5       2  150064       2.0264     0.021363
enh82281    6   52536400   52537400      4       2  150064       2.3046     0.010595
enh82309    6   53111500   53112500      8       1  150064       2.7254    0.0032107
enh82310    6   53129300   53130300      4       2  150064       2.0347     0.020942
enh82311    6   53130100   53131100      4       2  150064       1.8543     0.031851
enh82313    6   53148500   53149500      2       1  150064       2.1567     0.015513
enh82317    6   53159300   53160300      4       2  150064       2.7243    0.0032223
enh82322    6   53176400   53177400      5       2  150064       1.7866     0.036999
enh82325    6   53191100   53192100      2       1  150064       2.0628     0.019565
enh82332    6   53210800   53211800      4       2  150064       1.7404     0.040897
enh82334    6   53226200   53227200      4       2  150064       2.5581    0.0052617
enh82340    6   53330000   53331000      5       3  150064        1.981     0.023794
enh82379    6   54899200   54900200      8       4  150064       1.6526     0.049206
enh82384    6   56404500   56405500      2       1  150064       1.7404     0.040892
enh82385    6   56407800   56408800      3       1  150064       2.2115     0.013499
enh82386    6   56458700   56459700      4       2  150064       2.7311    0.0031563
enh82387    6   56524500   56525500      4       1  150064       2.5543    0.0053199
enh82388    6   56525800   56526800      3       1  150064       2.3423    0.0095818
enh82390    6   56622000   56623000      2       1  150064       3.0661    0.0010842
enh82391    6   56705700   56706700      1       1  150064       3.7972    7.318e-05
enh82392    6   56706800   56707800      6       2  150064       3.8379    6.205e-05
enh82393    6   56716700   56717700      1       1  150064       3.8618    5.628e-05
enh82394    6   56797800   56798800      4       1  150064       3.2515   0.00057409
enh82406    6   57222400   57223400      2       1  150064       2.3881    0.0084675
enh82413    6   64219300   64220300      2       1  150064       3.3149   0.00045846
enh82414    6   64284500   64285500      1       1  150064       2.8364     0.002281
enh82416    6   64344300   64345300      2       1  150064       3.1593   0.00079068
enh82417    6   64347800   64348800      2       1  150064       3.2986   0.00048588
enh82419    6   64353900   64354900      5       3  150064       2.3184     0.010212
enh82420    6   64355200   64356200      3       2  150064       2.1852     0.014439
enh82421    6   64358700   64359700      2       1  150064       2.9614     0.001531
enh82422    6   64364200   64365200      2       1  150064        3.374   0.00037043
enh82430    6   64386300   64387300      2       1  150064       2.9718    0.0014802
enh82433    6   64515200   64516200      1       1  150064       3.4123    0.0003221
enh82437    6   70498800   70499800      5       2  150064       1.6912       0.0454
enh82439    6   70503400   70504400      4       1  150064       1.7032     0.044265
enh82450    6   71277100   71278100      1       1  150064       1.6774      0.04673
enh82465    6   71959200   71960200      5       1  150064       1.9839     0.023635
[truncated: 702,016 more chars]
