# Supplementary material for: Identifying enhancer properties associated with genetic risk for complex traits using regulome-wide association studies
Source: PLoS Comput Biol. 2022 Sep 7;18(9):e1010430. doi: 10.1371/journal.pcbi.1010430 (PMC9484640; doi:10.1371/journal.pcbi.1010430)
Supplement: S3 Table — Sample names are as described in the ROADMAP epigenomics project integrative analysis portal: https://egg2.wustl.edu/roadmap/web_portal/meta.html. (ZIP) [file pcbi.1010430.s010.zip › supplemental_table3/E027breast_sig_enhancers05.gcov.out]

GENE       CHR      START       STOP  NSNPS  NPARAM       N        ZSTAT            P
enh52028     1     966500     967500      1       1  150064       1.6666       0.0478
enh52047     1    1168400    1169400      2       1  150064       1.7908     0.036659
enh52049     1    1179100    1180100      4       2  150064       2.0613     0.019638
enh52050     1    1185900    1186900      4       2  150064       1.9041     0.028447
enh52088     1    1473700    1474700      1       1  150064       1.6972      0.04483
enh52109     1    1706800    1707800      3       2  150064       2.5144    0.0059618
enh52131     1    1841200    1842200      3       1  150064       2.0797     0.018775
enh52145     1    2058200    2059200      2       1  150064       3.0317    0.0012161
enh52146     1    2063200    2064200      1       1  150064       2.0727       0.0191
enh52148     1    2071100    2072100      5       2  150064       3.2169   0.00064792
enh52149     1    2080100    2081100      1       1  150064       3.5192    0.0002164
enh52154     1    2127000    2128000      2       1  150064       2.5265    0.0057606
enh52158     1    2139500    2140500      3       2  150064       1.7966       0.0362
enh52163     1    2173200    2174200      2       1  150064       3.3947   0.00034357
enh52177     1    2211000    2212000      3       1  150064       2.1734     0.014875
enh52178     1    2214800    2215800      6       3  150064       1.7659     0.038702
enh52184     1    2234200    2235200      4       2  150064       1.7475     0.040274
enh52201     1    2346800    2347800      5       2  150064       1.7259     0.042185
enh52203     1    2365300    2366300      1       1  150064       2.2652      0.01175
enh52204     1    2367600    2368600      3       2  150064       3.6022   0.00015777
enh52205     1    2369400    2370400      3       2  150064       4.1847   1.4275e-05
enh52206     1    2373100    2374100      4       2  150064        4.551    2.669e-06
enh52208     1    2380900    2381900      5       2  150064       4.7124    1.224e-06
enh52209     1    2382400    2383400      3       1  150064       3.3735   0.00037103
enh52211     1    2389300    2390300      6       2  150064       2.1869     0.014374
enh52213     1    2395100    2396100      4       2  150064       4.6031   2.0809e-06
enh52214     1    2397200    2398200     10       3  150064       3.7112   0.00010314
enh52215     1    2400800    2401800      1       1  150064       3.8269    6.488e-05
enh52221     1    2437600    2438600      4       1  150064       1.6633     0.048122
enh52227     1    2486100    2487100      1       1  150064       2.5752     0.005009
enh52232     1    2519400    2520400      1       1  150064       2.8421     0.002241
enh52233     1    2523800    2524800     10       2  150064        3.042    0.0011749
enh52234     1    2524600    2525600      7       2  150064       2.8255    0.0023604
enh52235     1    2525600    2526600      3       1  150064       2.6951    0.0035182
enh52236     1    2571400    2572400      2       1  150064       2.8339    0.0022993
enh52248     1    3123600    3124600      3       1  150064       3.2339    0.0006105
enh52278     1    3538800    3539800      5       2  150064       1.6765     0.046825
enh52288     1    3607500    3608500      4       2  150064       1.8516      0.03204
enh52316     1    4198400    4199400      6       2  150064       2.9348    0.0016687
enh52317     1    4210000    4211000      5       2  150064       2.5498    0.0053892
enh52318     1    4231000    4232000     10       3  150064       3.1256   0.00088726
enh52335     1    5286000    5287000      2       1  150064       1.6792     0.046559
enh52340     1    5553700    5554700      3       1  150064       1.8505      0.03212
enh52344     1    5566300    5567300      5       2  150064       2.1993      0.01393
enh52348     1    5719800    5720800      2       1  150064       1.9831      0.02368
enh52351     1    5831200    5832200      6       2  150064       2.7305    0.0031624
enh52368     1    6088200    6089200      2       1  150064       1.7294      0.04187
enh52378     1    6260400    6261400      1       1  150064       1.7453      0.04047
enh52379     1    6264400    6265400      3       2  150064         2.25     0.012223
enh52380     1    6265000    6266000      1       1  150064       2.2842      0.01118
enh52412     1    6428600    6429600      3       2  150064       1.7219     0.042546
enh52419     1    6531800    6532800      2       1  150064       2.2622     0.011844
enh52423     1    6552500    6553500      3       1  150064       2.0573     0.019831
enh52424     1    6554800    6555800      3       1  150064       2.1548      0.01559
enh52426     1    6568000    6569000      5       2  150064       2.9505    0.0015862
enh52428     1    6575400    6576400      1       1  150064       2.1343      0.01641
enh52438     1    6644100    6645100      1       1  150064       3.4842    0.0002468
enh52441     1    6653600    6654600      3       2  150064       3.9274   4.2938e-05
enh52445     1    6676100    6677100      3       1  150064       3.1552    0.0008019
enh52446     1    6681000    6682000      3       2  150064       3.1642   0.00077762
enh52450     1    6711800    6712800      5       2  150064       3.5399   0.00020012
enh52452     1    6759400    6760400      3       1  150064        3.954   3.8435e-05
enh52462     1    6847200    6848200      3       1  150064       1.7795     0.037581
enh52465     1    6851000    6852000      4       2  150064       1.8562     0.031711
enh52491     1    7020100    7021100      1       1  150064       1.9101      0.02806
enh52492     1    7044700    7045700      4       2  150064       2.5706     0.005076
enh52537     1    7830000    7831000      1       1  150064       1.8858      0.02966
enh52540     1    7845400    7846400      6       3  150064       1.9298     0.026813
enh52587     1    8363000    8364000      3       1  150064       2.8474    0.0022042
enh52588     1    8373500    8374500      4       2  150064       4.3324   7.3757e-06
enh52589     1    8375000    8376000      4       1  150064       2.5823    0.0049077
enh52590     1    8377200    8378200      1       1  150064       3.5064    0.0002271
enh52591     1    8383600    8384600      3       2  150064       3.6196    0.0001475
enh52593     1    8408700    8409700      4       2  150064       2.7903    0.0026329
enh52594     1    8412400    8413400      3       2  150064       4.7419   1.0588e-06
enh52595     1    8423100    8424100      5       2  150064       3.9983   3.1898e-05
enh52597     1    8427200    8428200      1       1  150064       2.9348     0.001669
enh52599     1    8431300    8432300      4       2  150064       5.2959   5.9221e-08
enh52601     1    8436100    8437100      4       2  150064       4.3432   7.0227e-06
enh52602     1    8439400    8440400      2       1  150064       4.8415   6.4436e-07
enh52604     1    8444500    8445500      2       1  150064       4.8974   4.8548e-07
enh52605     1    8446400    8447400      1       1  150064       3.6974    0.0001089
enh52606     1    8447600    8448600      2       1  150064       4.7983    8.002e-07
enh52607     1    8450900    8451900      3       2  150064       2.9505    0.0015861
enh52608     1    8452400    8453400      1       1  150064       5.5087    1.807e-08
enh52610     1    8457300    8458300      2       1  150064       2.5465    0.0054401
enh52611     1    8464300    8465300      2       1  150064       4.6602   1.5796e-06
enh52612     1    8467100    8468100      3       2  150064       4.5486   2.6996e-06
enh52617     1    8486300    8487300      1       1  150064       5.5214    1.682e-08
enh52618     1    8488400    8489400      2       1  150064       5.4703   2.2466e-08
enh52619     1    8490500    8491500      3       2  150064       4.9891   3.0334e-07
enh52620     1    8495400    8496400      2       1  150064       5.0697   1.9924e-07
enh52622     1    8501000    8502000      2       1  150064       4.5893   2.2235e-06
enh52624     1    8516300    8517300      1       1  150064       2.5713     0.005066
enh52626     1    8523900    8524900      5       3  150064       2.7613    0.0028785
enh52627     1    8537000    8538000      2       1  150064       3.2278   0.00062379
enh52628     1    8542700    8543700      3       2  150064        3.203   0.00067997
enh52629     1    8557100    8558100      2       1  150064       2.8573    0.0021361
enh52630     1    8566700    8567700      2       1  150064       3.8356   6.2631e-05
enh52637     1    8596600    8597600      3       1  150064       2.9378    0.0016526
enh52638     1    8600600    8601600      2       1  150064       3.9022   4.7664e-05
enh52639     1    8611500    8612500      3       2  150064        2.269     0.011635
enh52640     1    8614800    8615800      2       1  150064       3.0698    0.0010711
enh52641     1    8620900    8621900      1       1  150064       2.5716     0.005062
enh52642     1    8623100    8624100      3       2  150064       2.3761    0.0087482
enh52645     1    8650800    8651800      3       2  150064       2.5933    0.0047533
enh52646     1    8655600    8656600      2       1  150064       2.6443    0.0040927
enh52647     1    8657500    8658500      3       1  150064       2.8083    0.0024905
enh52648     1    8658500    8659500      4       1  150064        3.028    0.0012308
enh52649     1    8659600    8660600      1       1  150064       3.0959    0.0009812
enh52650     1    8663000    8664000      3       1  150064       2.8042    0.0025223
enh52651     1    8679800    8680800      1       1  150064        2.876     0.002014
enh52652     1    8686400    8687400      1       1  150064       2.9013     0.001858
enh52654     1    8690900    8691900      2       1  150064        2.889    0.0019323
enh52655     1    8691800    8692800      1       1  150064        2.875      0.00202
enh52656     1    8706500    8707500      2       1  150064       2.9936    0.0013784
enh52657     1    8707700    8708700      2       1  150064       2.9453    0.0016132
enh52658     1    8711800    8712800      1       1  150064       2.6695     0.003798
enh52659     1    8719300    8720300      1       1  150064       2.4949       0.0063
enh52661     1    8721900    8722900      1       1  150064       2.2886      0.01105
enh52663     1    8725300    8726300      2       1  150064        2.471    0.0067368
enh52664     1    8728200    8729200      2       1  150064       2.1934     0.014141
enh52665     1    8730400    8731400      2       1  150064       2.3313     0.009868
enh52669     1    8744300    8745300      1       1  150064       2.2705      0.01159
enh52673     1    8766800    8767800      3       2  150064       2.0001     0.022746
enh52674     1    8771900    8772900      2       1  150064       2.1925     0.014172
enh52677     1    8800100    8801100      1       1  150064       1.7758      0.03788
enh52684     1    8871000    8872000      5       3  150064       2.2859     0.011131
enh52701     1    8949700    8950700      1       1  150064       2.1693      0.01503
enh52702     1    8959900    8960900      2       1  150064       1.9551     0.025288
enh52703     1    8963200    8964200      5       2  150064        2.408    0.0080203
enh52705     1    8971200    8972200      4       2  150064       1.9044     0.028426
enh52706     1    9001700    9002700      4       2  150064       2.0379     0.020779
enh52772     1    9422500    9423500      4       2  150064       1.7315     0.041684
enh52807     1    9651400    9652400      1       1  150064       1.8634       0.0312
enh52841     1    9899400    9900400      1       1  150064       2.2414       0.0125
enh52844     1    9910600    9911600      3       2  150064       1.7286      0.04194
enh52847     1    9921000    9922000      4       2  150064       2.1367     0.016313
enh52848     1    9923400    9924400      3       2  150064        2.006      0.02243
enh52854     1    9937200    9938200      1       1  150064        1.953      0.02541
enh52860     1    9959900    9960900      2       1  150064       1.7542     0.039694
enh52902     1   10317500   10318500      2       1  150064       1.6877     0.045736
enh52905     1   10346600   10347600      3       1  150064       1.6461     0.049876
enh52907     1   10367700   10368700      3       1  150064       1.7143     0.043237
enh52967     1   10774100   10775100      1       1  150064       1.9622      0.02487
enh52998     1   10960000   10961000      2       1  150064       2.3164     0.010269
enh53043     1   11335800   11336800      1       1  150064       2.0523      0.02007
enh53050     1   11376800   11377800      2       1  150064       2.1261     0.016749
enh53061     1   11767100   11768100      5       3  150064       2.4063    0.0080574
enh53081     1   11942800   11943800      3       2  150064       2.1546     0.015597
enh53086     1   11981000   11982000      6       3  150064       1.9053      0.02837
enh53093     1   11997200   11998200      3       1  150064       2.7109    0.0033549
enh53095     1   12000400   12001400      4       1  150064       2.0448     0.020437
enh53096     1   12003900   12004900      3       2  150064       1.9455     0.025858
enh53109     1   12112400   12113400      5       2  150064       1.7028     0.044306
enh53112     1   12190200   12191200      3       1  150064       1.6689     0.047567
enh53165     1   12645600   12646600      1       1  150064       1.6494      0.04953
enh53191     1   14029000   14030000      3       2  150064       2.6984    0.0034838
enh53193     1   14034600   14035600      4       2  150064       1.9076     0.028222
enh53197     1   14074400   14075400      2       1  150064       1.6562     0.048838
enh53217     1   14467200   14468200      7       1  150064       1.7305      0.04177
enh53223     1   14813000   14814000      4       2  150064       2.0007     0.022715
enh53225     1   14847400   14848400      1       1  150064       2.0798      0.01877
enh53247     1   15201800   15202800      3       2  150064       1.9802     0.023842
enh53248     1   15207200   15208200      1       1  150064        1.871      0.03067
enh53253     1   15253400   15254400      4       1  150064       1.7052      0.04408
enh53302     1   15533200   15534200      1       1  150064       2.2984      0.01077
enh53307     1   15569900   15570900      3       2  150064       1.9368     0.026382
enh53327     1   15743000   15744000      3       2  150064       1.6896     0.045552
enh53382     1   16151900   16152900      8       1  150064        1.908     0.028199
enh53421     1   16345700   16346700      8       3  150064       1.9457     0.025846
enh53422     1   16352900   16353900      5       3  150064       2.0835     0.018603
enh53454     1   16542000   16543000      5       2  150064       1.9718     0.024318
enh53456     1   16563900   16564900      2       1  150064       2.7283    0.0031827
enh53457     1   16570400   16571400      1       1  150064        2.126      0.01675
enh53462     1   16592600   16593600      3       1  150064       2.1759      0.01478
enh53463     1   16594100   16595100      2       1  150064       1.6956     0.044977
enh53465     1   16620200   16621200      3       2  150064       1.7625     0.038992
enh53467     1   16644900   16645900      3       1  150064       2.0685     0.019295
enh53469     1   16650600   16651600      2       1  150064       1.7495       0.0401
enh53473     1   16679400   16680400      1       1  150064       2.0801      0.01876
enh53476     1   16698500   16699500      2       1  150064       1.7669     0.038622
enh53478     1   16703600   16704600      1       1  150064       1.8561      0.03172
enh53480     1   16711000   16712000      3       1  150064       1.7799     0.037547
enh53482     1   16714100   16715100      2       1  150064       1.7653      0.03876
enh53484     1   16722100   16723100      3       2  150064       1.7806     0.037488
enh53487     1   16824000   16825000      3       1  150064       1.8836     0.029809
enh53489     1   16839700   16840700      1       1  150064       2.1937      0.01413
enh53516     1   17287500   17288500      3       2  150064       1.7123     0.043425
enh53521     1   17307500   17308500      3       2  150064       2.4274    0.0076031
enh53522     1   17309200   17310200      4       2  150064       2.0141     0.022001
enh53523     1   17310800   17311800      3       2  150064        4.112   1.9615e-05
enh53528     1   17342200   17343200      6       2  150064       2.1841     0.014477
enh53530     1   17371500   17372500      7       2  150064       2.3144     0.010324
enh53531     1   17373800   17374800      6       2  150064       2.4903    0.0063809
enh53532     1   17378300   17379300      2       1  150064       2.7791    0.0027255
enh53533     1   17386000   17387000      4       2  150064       2.9968     0.001364
enh53534     1   17389700   17390700      7       3  150064       2.3766    0.0087372
enh53535     1   17407600   17408600      6       2  150064       2.5401    0.0055403
enh53543     1   17454400   17455400      1       1  150064       1.8736      0.03049
enh53553     1   17552400   17553400      4       2  150064       2.3533    0.0093034
enh53648     1   19256500   19257500      4       2  150064       1.7413     0.040819
enh53675     1   19416600   19417600      2       1  150064       2.0153     0.021935
enh53693     1   19636400   19637400      6       3  150064       1.7159     0.043089
enh53694     1   19640300   19641300      4       2  150064       2.1806     0.014606
enh53695     1   19641900   19642900      5       2  150064        1.834     0.033328
enh53696     1   19643200   19644200      1       1  150064        1.705       0.0441
enh53740     1   19821600   19822600      2       1  150064       3.1151    0.0009193
enh53741     1   19832100   19833100      7       3  150064       1.8529     0.031947
enh53747     1   19939500   19940500      1       1  150064       1.7696       0.0384
enh53749     1   19943300   19944300      2       1  150064       1.6558     0.048884
enh53752     1   19966700   19967700      1       1  150064       2.3371     0.009718
enh53785     1   20420400   20421400      5       3  150064       2.1564     0.015525
enh53791     1   20497500   20498500      1       1  150064       1.9738       0.0242
enh53803     1   20651200   20652200      4       2  150064       1.8356     0.033212
enh53807     1   20702900   20703900      1       1  150064       2.4766     0.006632
enh53809     1   20732400   20733400      6       2  150064       2.1527     0.015672
enh53832     1   21054400   21055400      1       1  150064        2.192      0.01419
enh53834     1   21065800   21066800      4       1  150064       2.6795    0.0036867
enh53837     1   21114500   21115500      2       1  150064       2.4415    0.0073133
enh53838     1   21194100   21195100      3       2  150064       2.5493    0.0053971
enh53843     1   21319900   21320900      3       1  150064       2.0736     0.019059
enh53844     1   21339200   21340200      2       1  150064       2.0674     0.019346
enh53846     1   21351200   21352200      5       3  150064       2.4355    0.0074355
enh53848     1   21361400   21362400      2       1  150064       1.9996     0.022773
enh53849     1   21369100   21370100      6       3  150064       2.5651    0.0051572
enh53852     1   21395600   21396600      2       1  150064       1.9849      0.02358
enh53854     1   21402700   21403700      3       1  150064       2.1445     0.015997
enh53855     1   21409400   21410400      2       1  150064       2.4697    0.0067617
enh53856     1   21415800   21416800      3       1  150064       2.7094    0.0033702
enh53857     1   21416900   21417900      2       1  150064       2.7388    0.0030831
enh53861     1   21441200   21442200      3       1  150064       1.7377     0.041129
enh53865     1   21465800   21466800      1       1  150064       2.4763     0.006638
enh53866     1   21475900   21476900      1       1  150064       3.0309     0.001219
enh53868     1   21489200   21490200      2       1  150064        2.621    0.0043839
enh53869     1   21492000   21493000      4       2  150064       2.5446    0.0054697
enh53870     1   21497900   21498900      4       2  150064       2.9738    0.0014709
enh53871     1   21499800   21500800      3       1  150064       2.3763    0.0087447
enh53872     1   21508600   21509600      2       1  150064       1.8165     0.034649
enh53873     1   21516800   21517800      5       2  150064       2.5985    0.0046812
enh53875     1   21521300   21522300      1       1  150064       1.7381       0.0411
enh53937     1   21918700   21919700      4       2  150064       1.6672     0.047742
enh53940     1   21940900   21941900      4       1  150064       1.9238     0.027187
enh53946     1   21998800   21999800      4       2  150064       2.1205     0.016982
enh53947     1   22029700   22030700      2       1  150064       1.8437     0.032617
enh53948     1   22032100   22033100      1       1  150064       2.5496     0.005393
enh53949     1   22085600   22086600      5       2  150064        1.674     0.047065
enh53950     1   22091000   22092000      1       1  150064       2.0375       0.0208
enh53994     1   22350100   22351100      5       2  150064       2.2927     0.010933
enh53995     1   22352800   22353800      5       2  150064       2.4891    0.0064031
enh53999     1   22369200   22370200      1       1  150064       3.2129     0.000657
enh54001     1   22374800   22375800      2       1  150064       3.2572   0.00056259
enh54006     1   22401300   22402300      3       2  150064       2.1345     0.016401
enh54009     1   22418700   22419700      1       1  150064       1.7696       0.0384
enh54010     1   22432400   22433400      4       2  150064       2.4663    0.0068254
enh54013     1   22441600   22442600      4       2  150064       2.9973    0.0013617
enh54015     1   22447800   22448800      2       1  150064       3.0135    0.0012911
enh54144     1   23888600   23889600      1       1  150064       2.2754      0.01144
enh54167     1   24073800   24074800      1       1  150064       2.1532      0.01565
enh54171     1   24106300   24107300      1       1  150064       1.6674      0.04772
enh54199     1   24372800   24373800      4       2  150064       2.5537      0.00533
enh54232     1   24690400   24691400      6       3  150064       2.2173     0.013303
enh54236     1   24719400   24720400      3       1  150064       2.3825    0.0085973
enh54249     1   24833300   24834300      2       1  150064       1.7526     0.039832
enh54251     1   24867500   24868500      7       3  150064       2.6823    0.0036556
enh54252     1   24868800   24869800      3       2  150064       2.0413     0.020612
enh54262     1   24967400   24968400      2       1  150064       2.5702    0.0050815
enh54265     1   25004600   25005600      1       1  150064        3.688     0.000113
enh54311     1   25310900   25311900      1       1  150064       2.2718      0.01155
enh54451     1   26508400   26509400      2       1  150064        2.043     0.020525
enh54476     1   26712100   26713100      2       1  150064       2.0498      0.02019
enh54495     1   26881900   26882900      1       1  150064       2.1998      0.01391
enh54502     1   27017300   27018300      2       1  150064       2.1623     0.015297
enh54503     1   27027300   27028300      4       2  150064       2.3144     0.010322
enh54505     1   27033500   27034500      2       1  150064       2.6037    0.0046111
enh54508     1   27047700   27048700      2       1  150064       2.6519    0.0040023
enh54509     1   27051900   27052900      4       1  150064       2.7077    0.0033878
enh54514     1   27078600   27079600      1       1  150064       2.7031     0.003435
enh54516     1   27094700   27095700      1       1  150064       2.7557     0.002928
enh54522     1   27121200   27122200      3       1  150064       2.4556    0.0070317
enh54523     1   27123800   27124800      2       1  150064       2.0149     0.021956
enh54528     1   27174100   27175100      4       2  150064       2.2982     0.010776
enh54530     1   27185400   27186400      2       1  150064       2.3979    0.0082449
enh54533     1   27198500   27199500      2       1  150064       2.0508     0.020145
enh54534     1   27203500   27204500      3       1  150064       2.1692     0.015034
enh54535     1   27214600   27215600      1       1  150064       2.4794      0.00658
enh54537     1   27220700   27221700      3       2  150064       1.9341     0.026548
enh54540     1   27239400   27240400      1       1  150064       2.5171     0.005916
enh54541     1   27247000   27248000      2       1  150064       2.7103    0.0033606
enh54542     1   27249900   27250900      1       1  150064        2.512     0.006003
enh54544     1   27284600   27285600      2       1  150064       3.7098   0.00010369
enh54545     1   27287600   27288600      1       1  150064       2.5044     0.006133
enh54548     1   27298400   27299400      2       1  150064       2.1812     0.014585
enh54560     1   27397200   27398200      2       1  150064       3.3197   0.00045054
enh54562     1   27423400   27424400      1       1  150064       1.8901      0.02937
enh54563     1   27425400   27426400      1       1  150064         2.29      0.01101
enh54571     1   27448700   27449700      1       1  150064       2.1775      0.01472
enh54572     1   27450800   27451800      1       1  150064       3.3091    0.0004679
enh54580     1   27466400   27467400      1       1  150064       1.6802      0.04646
enh54601     1   27667200   27668200      3       2  150064       1.8403     0.032859
enh54611     1   27693800   27694800      1       1  150064       1.8301      0.03362
enh54612     1   27695500   27696500      1       1  150064       2.9448     0.001616
enh54657     1   27861200   27862200      1       1  150064       1.8429      0.03267
enh54666     1   27899800   27900800      2       1  150064       1.7821     0.037367
enh54673     1   27932300   27933300      1       1  150064       2.0323      0.02106
enh54676     1   27947800   27948800      2       1  150064       1.6501     0.049462
enh54677     1   27951700   27952700      1       1  150064       2.1084       0.0175
enh54678     1   27955000   27956000      2       1  150064        1.664     0.048061
enh54679     1   27957900   27958900      6       2  150064       1.8263     0.033902
enh54680     1   27969900   27970900      1       1  150064       1.9646      0.02473
enh54711     1   28258100   28259100      3       2  150064       2.4384    0.0073766
enh54724     1   28431500   28432500      3       2  150064        2.405    0.0080863
enh54727     1   28462000   28463000      2       1  150064       3.3469   0.00040867
enh54744     1   28575100   28576100      5       2  150064       1.6932      0.04521
enh54760     1   28718100   28719100      3       1  150064       2.1312     0.016538
enh54761     1   28736100   28737100      8       3  150064       2.2663     0.011716
enh54762     1   28743400   28744400      2       1  150064       2.0408     0.020638
enh54764     1   28765700   28766700      3       1  150064       2.1488     0.015824
enh54767     1   28782200   28783200      1       1  150064       2.4036     0.008118
enh54769     1   28837900   28838900      4       2  150064       2.4913    0.0063641
enh54774     1   28900800   28901800      2       1  150064       3.2047   0.00067607
enh54775     1   28904700   28905700      2       1  150064       2.7673    0.0028261
enh54776     1   28916400   28917400      3       1  150064       2.7318    0.0031493
enh54780     1   28925200   28926200      4       2  150064       1.8943     0.029094
enh54782     1   28967200   28968200      2       1  150064       2.2745     0.011467
enh54783     1   28970700   28971700      1       1  150064       2.3123      0.01038
enh54784     1   28973600   28974600      2       1  150064       2.0484     0.020261
enh54791     1   29070200   29071200      2       1  150064       3.3538   0.00039852
enh54793     1   29080200   29081200      4       2  150064       1.8316     0.033503
enh54794     1   29082800   29083800      2       1  150064       3.3866   0.00035378
enh54797     1   29111200   29112200      1       1  150064       2.4417      0.00731
enh54802     1   29211600   29212600      5       1  150064       2.1952     0.014076
enh54804     1   29219700   29220700      6       2  150064       2.2925     0.010939
enh54809     1   29279800   29280800      2       1  150064       2.9504    0.0015869
enh54813     1   29369500   29370500      2       1  150064        3.021    0.0012595
enh54815     1   29446800   29447800      3       2  150064       2.3875    0.0084812
enh54816     1   29451900   29452900      3       1  150064       3.2264   0.00062678
enh54817     1   29459900   29460900      2       1  150064       1.7028     0.044305
enh54818     1   29462700   29463700      6       3  150064       2.1277     0.016683
enh54823     1   29496800   29497800      3       2  150064       1.8796      0.03008
enh54824     1   29498600   29499600      3       2  150064       2.5666    0.0051352
enh54833     1   29555600   29556600      4       2  150064       1.8991     0.028773
enh54834     1   29557600   29558600      3       1  150064       2.1232     0.016867
enh54838     1   29572200   29573200      5       2  150064        1.794     0.036405
enh54839     1   29575500   29576500      4       2  150064       2.1119     0.017348
enh54856     1   30112600   30113600      5       3  150064       1.8202     0.034367
enh54866     1   30457200   30458200      2       1  150064       4.2256   1.1917e-05
enh54867     1   30478600   30479600      2       1  150064       3.8019   7.1798e-05
enh54868     1   30481400   30482400      5       1  150064       3.3472   0.00040823
enh54873     1   30851200   30852200      8       3  150064       2.6838    0.0036391
enh54874     1   30852300   30853300      3       1  150064       2.2562     0.012028
enh54875     1   30890300   30891300      9       3  150064       2.3627    0.0090723
enh54884     1   31140800   31141800      2       1  150064       1.8753     0.030377
enh54885     1   31142800   31143800      4       2  150064       1.9636     0.024786
enh54886     1   31148200   31149200      3       1  150064       1.8175      0.03457
enh54887     1   31150100   31151100      1       1  150064        1.807      0.03538
enh54895     1   31194600   31195600      3       2  150064       1.7283     0.041964
enh54900     1   31216200   31217200      1       1  150064       1.9473      0.02575
enh54902     1   31222000   31223000      1       1  150064       1.9067      0.02828
enh54913     1   31274600   31275600      1       1  150064       1.7209      0.04263
enh54928     1   31363400   31364400      1       1  150064       2.0245      0.02146
enh54935     1   31382200   31383200      2       1  150064       1.7205     0.042675
enh54942     1   31449300   31450300      1       1  150064       1.7721      0.03819
enh54964     1   31594600   31595600      2       1  150064       2.0356     0.020896
enh54970     1   31688300   31689300     11       2  150064        2.927    0.0017112
enh54971     1   31746300   31747300      1       1  150064       3.8279    6.461e-05
enh54973     1   31771400   31772400      1       1  150064       3.6304    0.0001415
enh54974     1   31778800   31779800      1       1  150064       2.1675       0.0151
enh54975     1   31799600   31800600      4       2  150064       3.2139   0.00065476
enh54976     1   31837300   31838300      5       1  150064       3.8463   5.9961e-05
enh54977     1   31841200   31842200      2       1  150064       1.6729     0.047174
enh54978     1   31844000   31845000      1       1  150064        3.082     0.001028
enh54979     1   31847100   31848100      2       1  150064       2.7671    0.0028278
enh54980     1   31848900   31849900      1       1  150064       3.3277    0.0004379
enh54981     1   31853500   31854500      2       1  150064        3.904   4.7308e-05
enh54982     1   31856000   31857000      2       1  150064       3.6586   0.00012681
enh54983     1   31857000   31858000     11       2  150064       4.2253   1.1932e-05
enh54984     1   31862500   31863500      6       2  150064       3.8112   6.9138e-05
enh54985     1   31866800   31867800      4       1  150064       2.8658    0.0020799
enh54986     1   31867600   31868600      2       1  150064       2.8315    0.0023167
enh54987     1   31869700   31870700      2       1  150064       3.7043   0.00010597
enh54989     1   31879400   31880400      6       2  150064       3.3799   0.00036258
enh54990     1   31882800   31883800      3       1  150064       2.5212    0.0058471
enh54992     1   31891300   31892300      2       1  150064       2.9711    0.0014836
enh54994     1   31898100   31899100      8       2  150064       3.1312   0.00087045
enh55024     1   32138200   32139200      2       1  150064       1.7052     0.044079
enh55049     1   32261900   32262900      1       1  150064       1.7442      0.04056
enh55096     1   32592600   32593600      3       2  150064       1.6917     0.045349
enh55102     1   32616800   32617800      1       1  150064       2.0177      0.02181
enh55118     1   32707600   32708600      3       1  150064       1.7063     0.043974
enh55130     1   32810900   32811900      1       1  150064        2.932     0.001684
enh55178     1   33337900   33338900      2       1  150064        1.997     0.022915
enh55199     1   33492400   33493400      4       2  150064       2.0286     0.021251
enh55203     1   33502600   33503600      2       1  150064       1.8687     0.030829
enh55241     1   33737100   33738100      2       1  150064       1.6836     0.046128
enh55242     1   33761000   33762000      3       1  150064       1.8874     0.029554
enh55244     1   33766100   33767100      3       2  150064       2.3437    0.0095463
enh55274     1   33937000   33938000      2       1  150064       2.4899    0.0063881
enh55305     1   35317800   35318800      4       2  150064       1.9904     0.023276
enh55306     1   35322800   35323800      4       2  150064        1.898     0.028849
enh55315     1   35585800   35586800      2       1  150064       1.7055      0.04405
enh55321     1   35675800   35676800      3       1  150064       3.5077   0.00022599
enh55342     1   36002200   36003200      2       1  150064       3.0799    0.0010355
enh55352     1   36101800   36102800      2       1  150064       3.6011   0.00015847
enh55354     1   36181500   36182500      1       1  150064       3.4063    0.0003292
enh55355     1   36191000   36192000      2       1  150064       3.2608   0.00055552
enh55357     1   36275800   36276800      1       1  150064       1.7772      0.03777
enh55358     1   36311000   36312000      2       1  150064       2.7211    0.0032536
enh55359     1   36316700   36317700      2       1  150064       3.4571   0.00027304
enh55364     1   36391000   36392000      1       1  150064       4.1361    1.766e-05
enh55366     1   36398300   36399300      1       1  150064        3.492    0.0002397
enh55368     1   36401000   36402000      1       1  150064       3.4205    0.0003125
enh55370     1   36548800   36549800      4       2  150064       3.9241   4.3527e-05
enh55371     1   36553200   36554200      1       1  150064       3.1405    0.0008432
enh55372     1   36556100   36557100      1       1  150064       3.6172    0.0001489
enh55376     1   36564700   36565700      5       2  150064       2.1471     0.015892
enh55377     1   36565500   36566500      4       2  150064       2.6879    0.0035954
enh55378     1   36571600   36572600      2       1  150064       1.8625     0.031269
enh55380     1   36581000   36582000      3       1  150064       2.1813     0.014579
enh55381     1   36583900   36584900      1       1  150064       2.2761      0.01142
enh55382     1   36588600   36589600      2       1  150064       3.7128   0.00010249
enh55383     1   36593000   36594000      1       1  150064       3.8529    5.836e-05
enh55384     1   36600800   36601800      1       1  150064       4.0568    2.488e-05
enh55385     1   36605700   36606700      1       1  150064       3.1162     0.000916
enh55386     1   36606500   36607500      2       1  150064       2.4713    0.0067318
enh55387     1   36607500   36608500      2       1  150064       3.3975   0.00034006
enh55388     1   36612600   36613600      2       1  150064       3.3903    0.0003491
enh55391     1   36631300   36632300      2       1  150064       3.9408   4.0604e-05
enh55396     1   36653100   36654100      3       1  150064       2.6234    0.0043531
enh55491     1   38271800   38272800      4       2  150064       2.3417     0.009599
enh55492     1   38275700   38276700      2       1  150064       2.7272    0.0031936
enh55493     1   38278700   38279700      1       1  150064       3.2541    0.0005687
enh55500     1   38322800   38323800      1       1  150064       3.1702    0.0007616
enh55501     1   38326300   38327300      3       2  150064        2.918    0.0017613
enh55502     1   38327700   38328700      1       1  150064        2.751     0.002971
enh55503     1   38331000   38332000      3       2  150064       2.6496    0.0040289
enh55508     1   38395500   38396500      4       2  150064       2.8911    0.0019196
enh55512     1   38453400   38454400      1       1  150064        2.104      0.01769
enh55542     1   39193900   39194900      3       1  150064        2.399    0.0082196
enh55564     1   39468400   39469400      1       1  150064       2.3639     0.009042
enh55565     1   39490800   39491800      2       1  150064       1.8507     0.032107
enh55566     1   39493000   39494000      5       2  150064       1.7435     0.040624
enh55567     1   39493800   39494800      4       1  150064       2.0431      0.02052
enh55569     1   39541900   39542900      2       1  150064       2.9168    0.0017683
enh55575     1   39574800   39575800      2       1  150064       1.7871     0.036959
enh55578     1   39581800   39582800      4       2  150064       2.1074     0.017543
enh55602     1   39644700   39645700      1       1  150064       1.8615      0.03134
enh55603     1   39648700   39649700      2       1  150064       1.8156     0.034712
enh55605     1   39650600   39651600      1       1  150064       1.7696       0.0384
enh55606     1   39652200   39653200      2       1  150064       1.9017     0.028608
enh55617     1   39696500   39697500      1       1  150064       1.7105      0.04359
enh55639     1   39863100   39864100      3       2  150064       1.9366     0.026394
enh55650     1   39916300   39917300      2       1  150064       1.7229      0.04245
enh55653     1   39974400   39975400      3       2  150064       2.0358     0.020885
enh55660     1   40091100   40092100      1       1  150064       2.1072      0.01755
enh55663     1   40118700   40119700      4       2  150064       1.7309     0.041736
enh55667     1   40166200   40167200      1       1  150064       3.3126    0.0004621
enh55677     1   40346500   40347500      4       2  150064       2.1626     0.015285
enh55679     1   40358200   40359200      1       1  150064       1.8066      0.03541
enh55739     1   40997900   40998900      2       1  150064       1.9879     0.023409
enh55740     1   41057200   41058200      4       2  150064       2.0854     0.018517
enh55744     1   41091300   41092300      2       1  150064       1.6966     0.044889
enh55755     1   41155700   41156700      3       2  150064       2.3236     0.010073
enh55757     1   41159800   41160800      4       2  150064       2.3642    0.0090353
enh55759     1   41164700   41165700      3       1  150064        2.891    0.0019199
enh55762     1   41178400   41179400      2       1  150064        2.522    0.0058352
enh55767     1   41188000   41189000      3       2  150064       2.6826    0.0036529
enh55768     1   41188800   41189800      2       1  150064        2.736    0.0031098
enh55772     1   41205100   41206100      5       3  150064       3.2739   0.00053034
enh55774     1   41220400   41221400      3       1  150064       2.2407     0.012522
enh55792     1   41346000   41347000      5       2  150064       1.6812      0.04636
enh55796     1   41380500   41381500      4       2  150064       1.8882     0.029501
enh55805     1   41433200   41434200      8       3  150064       2.6821    0.0036576
enh55806     1   41447600   41448600      1       1  150064       1.7839      0.03722
enh55807     1   41448300   41449300      1       1  150064       1.7839      0.03722
enh55808     1   41468800   41469800      5       2  150064        2.221     0.013176
enh55811     1   41480300   41481300      4       2  150064       1.7988     0.036023
enh55812     1   41486600   41487600      3       2  150064        1.859     0.031511
enh55816     1   41574600   41575600      4       2  150064       2.1731     0.014886
enh55817     1   41588900   41589900      1       1  150064       1.6686       0.0476
enh55836     1   41845200   41846200      3       2  150064       4.2002   1.3332e-05
enh55837     1   41853400   41854400      3       1  150064       2.0269     0.021335
enh55840     1   41869400   41870400      2       1  150064       1.6474     0.049736
enh55842     1   41878200   41879200      7       2  150064       1.8742     0.030451
enh55844     1   41888900   41889900      3       1  150064       2.1375      0.01628
enh55845     1   41893000   41894000      6       3  150064       1.7012      0.04445
enh55846     1   41898100   41899100      6       3  150064       2.2582     0.011965
enh55847     1   41900900   41901900      7       3  150064       1.9809     0.023799
enh55856     1   41950100   41951100      7       4  150064       2.8808    0.0019834
enh55913     1   42317200   42318200      2       1  150064       1.8417     0.032759
enh55999     1   43419600   43420600      3       2  150064       2.1424      0.01608
enh56002     1   43432300   43433300      6       3  150064       2.2228     0.013115
enh56026     1   43703800   43704800      1       1  150064       2.0292      0.02122
enh56032     1   43739700   43740700      4       2  150064       1.8094     0.035197
enh56033     1   43746000   43747000      4       2  150064       2.0395     0.020702
enh56039     1   43769800   43770800      2       1  150064       2.6287    0.0042854
enh56047     1   43831000   43832000      2       1  150064       1.9653     0.024692
enh56052     1   43856500   43857500      3       1  150064       3.6146   0.00015038
enh56053     1   43868600   43869600      1       1  150064        3.411    0.0003236
enh56055     1   43901700   43902700      1       1  150064       3.6156    0.0001498
enh56058     1   43920400   43921400      4       2  150064       4.1611   1.5834e-05
enh56059     1   43930600   43931600      1       1  150064       3.6313     0.000141
enh56060     1   43938200   43939200      1       1  150064       3.0047     0.001329
enh56061     1   43941300   43942300      3       1  150064       3.6843   0.00011465
enh56067     1   44000900   44001900      2       1  150064       2.6946    0.0035232
enh56069     1   44005800   44006800      2       1  150064       2.8263    0.0023541
enh56070     1   44008400   44009400      2       1  150064       1.8901     0.029374
enh56071     1   44011700   44012700      1       1  150064       1.6572      0.04874
enh56072     1   44014800   44015800      2       1  150064       2.1556     0.015556
enh56073     1   44015400   44016400      3       1  150064       2.0885     0.018378
enh56074     1   44019000   44020000      1       1  150064       2.3878     0.008474
enh56075     1   44022100   44023100      4       2  150064        2.423    0.0076959
enh56076     1   44023900   44024900      1       1  150064       3.1078    0.0009423
enh56077     1   44028700   44029700      3       1  150064       4.4741   3.8364e-06
enh56080     1   44038600   44039600      3       1  150064       2.2899     0.011014
enh56081     1   44043000   44044000      3       2  150064       3.8694   5.4551e-05
enh56083     1   44047600   44048600      5       2  150064       2.8226    0.0023819
enh56084     1   44048400   44049400      4       2  150064       4.7162   1.2012e-06
enh56085     1   44051300   44052300      9       2  150064       3.3275   0.00043817
enh56086     1   44053200   44054200      2       1  150064       1.9244     0.027151
enh56087     1   44065000   44066000      3       2  150064        4.539   2.8264e-06
enh56089     1   44113900   44114900      3       1  150064       3.3624   0.00038635
enh56090     1   44117600   44118600      3       2  150064       4.0608   2.4453e-05
enh56093     1   44136900   44137900      2       1  150064       2.7227    0.0032376
enh56094     1   44153800   44154800      1       1  150064       3.5304    0.0002075
enh56099     1   44182100   44183100      2       1  150064       3.3199   0.00045018
enh56100     1   44226200   44227200      2       1  150064       2.8904    0.0019235
enh56102     1   44239700   44240700      2       1  150064       2.7456    0.0030204
enh56103     1   44241700   44242700      2       1  150064       2.4065    0.0080536
enh56104     1   44246500   44247500      1       1  150064       2.9904     0.001393
enh56105     1   44248900   44249900      3       2  150064       3.7981   7.2899e-05
enh56106     1   44251700   44252700      2       1  150064       2.3699    0.0088966
enh56110     1   44289900   44290900      2       1  150064       2.3578     0.009191
enh56111     1   44300400   44301400      1       1  150064        2.945     0.001615
enh56113     1   44318800   44319800      3       1  150064       3.9946   3.2404e-05
enh56115     1   44326700   44327700      4       2  150064        3.453   0.00027723
enh56117     1   44333600   44334600      2       1  150064       2.8449    0.0022214
enh56118     1   44335600   44336600      3       2  150064       2.9761    0.0014597
enh56119     1   44344700   44345700      2       1  150064       3.9801   3.4443e-05
enh56120     1   44346700   44347700      4       2  150064       3.7858   7.6597e-05
enh56121     1   44348800   44349800      3       2  150064       3.4751   0.00025532
enh56122     1   44350200   44351200      3       2  150064       3.7355    9.368e-05
enh56123     1   44353000   44354000      5       3  150064        3.625   0.00014448
enh56126     1   44379000   44380000      4       1  150064         2.82    0.0024013
enh56127     1   44387000   44388000      3       2  150064       1.9916     0.023209
enh56128     1   44396500   44397500      3       2  150064       2.3695    0.0089052
enh56131     1   44414300   44415300      2       1  150064       2.8877    0.0019403
enh56132     1   44416700   44417700      1       1  150064       3.1562    0.0007992
enh56134     1   44419800   44420800      2       1  150064       2.3841    0.0085614
enh56137     1   44439000   44440000      2       1  150064       1.9816     0.023762
enh56138     1   44443200   44444200      5       3  150064       2.4915    0.0063602
enh56140     1   44455900   44456900      1       1  150064       2.0898      0.01832
enh56141     1   44458000   44459000      1       1  150064       2.9213     0.001743
enh56146     1   44479500   44480500      2       1  150064       3.2733   0.00053156
enh56155     1   44677600   44678600      1       1  150064       2.7892     0.002642
enh56158     1   44704800   44705800      2       1  150064       2.2454      0.01237
enh56184     1   45019300   45020300      2       1  150064        1.649     0.049575
enh56333     1   46985700   46986700      3       1  150064       2.1668     0.015125
enh56378     1   47640500   47641500      4       2  150064       1.8457     0.032464
enh56406     1   48224700   48225700      1       1  150064       1.9421      0.02606
enh56411     1   48248800   48249800      1       1  150064       2.5494     0.005395
enh56412     1   48257400   48258400      2       1  150064       2.3309      0.00988
enh56418     1   48292600   48293600      2       1  150064       2.4042    0.0081033
enh56424     1   48337300   48338300      5       3  150064       2.6703    0.0037895
enh56426     1   48347300   48348300      2       1  150064       1.9375      0.02634
enh56435     1   48399800   48400800      5       2  150064       1.7379     0.041113
enh56477     1   49240600   49241600      5       3  150064       1.6972     0.044829
enh56481     1   49334400   49335400      5       2  150064       2.2171     0.013308
enh56484     1   49344200   49345200      1       1  150064       1.6698      0.04748
enh56486     1   49396900   49397900      5       3  150064        2.105     0.017646
enh56501     1   51439800   51440800      2       1  150064       1.9673     0.024574
enh56506     1   51535600   51536600      2       1  150064       1.8919      0.02925
enh56526     1   51761600   51762600      4       2  150064       1.7318     0.041651
enh56669     1   53589000   53590000      5       2  150064       1.6525     0.049221
enh56676     1   53641800   53642800      4       2  150064       1.9399     0.026196
enh56679     1   53660700   53661700      3       2  150064       3.1648   0.00077584
enh56680     1   53664000   53665000      1       1  150064       2.8243     0.002369
enh56681     1   53666600   53667600      2       1  150064       1.9618     0.024891
enh56682     1   53684300   53685300      2       1  150064       2.1388     0.016228
enh56686     1   53739200   53740200      2       1  150064       2.6445      0.00409
enh56687     1   53760000   53761000      3       2  150064        3.057    0.0011178
enh56694     1   53859000   53860000      3       1  150064       2.3284    0.0099444
enh56727     1   54448200   54449200      2       1  150064       2.3025     0.010653
enh56743     1   54667300   54668300      1       1  150064       2.2007      0.01388
enh56744     1   54685400   54686400      4       2  150064       2.1891     0.014296
enh56745     1   54688400   54689400      4       2  150064        2.968    0.0014986
enh56779     1   54788000   54789000      1       1  150064       2.0393      0.02071
enh56798     1   54849800   54850800      2       1  150064       1.8796     0.030079
enh56799     1   54850600   54851600      3       1  150064       1.7544     0.039679
enh56845     1   55326500   55327500      9       3  150064       2.0259     0.021389
enh56877     1   55673300   55674300      3       1  150064       1.6451     0.049979
enh56900     1   56001800   56002800      6       3  150064       1.9712     0.024351
enh56901     1   56038300   56039300      5       3  150064       1.8783     0.030168
enh56903     1   56043000   56044000      5       2  150064       2.2387     0.012589
enh56904     1   56046200   56047200      5       2  150064       2.4073    0.0080365
enh56907     1   56055200   56056200      4       2  150064       1.7337     0.041487
enh56912     1   56115700   56116700      5       2  150064       2.2839     0.011188
enh56914     1   56161100   56162100      8       2  150064       1.9231     0.027235
enh56917     1   56192300   56193300      1       1  150064       1.8387      0.03298
enh56981     1   57283300   57284300      5       2  150064       2.1571     0.015498
enh56983     1   57286300   57287300      5       2  150064       1.7706     0.038315
enh56990     1   57566200   57567200      7       3  150064       2.1494     0.015803
enh57086     1   59645000   59646000      3       2  150064       1.9821     0.023734
enh57144     1   60204000   60205000      4       2  150064       2.1759     0.014782
enh57162     1   61035000   61036000      5       3  150064       2.9965    0.0013654
enh57164     1   61039100   61040100      1       1  150064       3.0103     0.001305
enh57166     1   61228300   61229300      2       1  150064       2.7559    0.0029265
enh57170     1   61377300   61378300      4       2  150064        1.968     0.024537
enh57172     1   61401700   61402700      2       1  150064       1.7825     0.037332
enh57180     1   61448600   61449600      2       1  150064       2.8129     0.002455
enh57182     1   61455100   61456100      4       2  150064       1.7392     0.041002
enh57224     1   61703000   61704000      3       2  150064       2.0867      0.01846
enh57226     1   61709600   61710600      2       1  150064       2.0865     0.018466
enh57243     1   61809400   61810400      1       1  150064       2.4528     0.007087
enh57245     1   61858600   61859600      6       3  150064       1.7485     0.040192
enh57247     1   61869500   61870500      1       1  150064       2.1912      0.01422
enh57252     1   61946800   61947800      2       1  150064       2.2598     0.011916
enh57256     1   62071500   62072500      1       1  150064       2.1604      0.01537
enh57294     1   62849900   62850900      1       1  150064       2.0361      0.02087
enh57298     1   62891700   62892700      4       1  150064       1.8736     0.030491
enh57374     1   64342500   64343500      2       1  150064       1.6885     0.045658
enh57393     1   64504600   64505600      1       1  150064       2.6022     0.004631
enh57458     1   65341000   65342000      2       1  150064       2.6633    0.0038689
enh57463     1   65358500   65359500      5       3  150064       1.8816     0.029944
enh57464     1   65360200   65361200      3       1  150064       1.8943     0.029093
enh57467     1   65367700   65368700      4       1  150064       1.6604     0.048419
enh57469     1   65376600   65377600      3       1  150064       2.6756    0.0037299
enh57472     1   65382100   65383100      6       2  150064       2.4001    0.0081951
enh57475     1   65393400   65394400      1       1  150064       2.9146     0.001781
enh57477     1   65398200   65399200      3       1  150064       2.3488    0.0094178
enh57478     1   65400200   65401200      3       2  150064       3.3548   0.00039706
enh57480     1   65404500   65405500      2       1  150064       1.8888     0.029458
enh57481     1   65405300   65406300      3       2  150064        3.289   0.00050272
enh57482     1   65407300   65408300      4       2  150064       1.6896     0.045549
enh57486     1   65412600   65413600      2       1  150064       2.8544    0.0021562
enh57490     1   65421500   65422500      2       1  150064       2.4354    0.0074375
enh57491     1   65426700   65427700      4       2  150064       2.0246     0.021452
enh57492     1   65428900   65429900      6       3  150064         2.02     0.021693
enh57503     1   65513900   65514900      3       2  150064       2.0127     0.022073
enh57504     1   65525600   65526600      2       1  150064       2.2948     0.010872
enh57507     1   65529400   65530400      3       2  150064       1.7161     0.043068
enh57509     1   65579700   65580700      3       1  150064        2.237     0.012642
enh57510     1   65606900   65607900      3       2  150064       2.2135     0.013432
enh57516     1   65639900   65640900      5       1  150064       1.8082     0.035289
enh57519     1   65650300   65651300      2       1  150064        1.937     0.026374
enh57538     1   66153100   66154100      4       2  150064       2.8438    0.0022287
enh57540     1   66227800   66228800      4       2  150064       1.7632     0.038934
enh57541     1   66277700   66278700      1       1  150064       1.6821      0.04627
enh57542     1   66279300   66280300      1       1  150064       1.6931      0.04522
enh57543     1   66286600   66287600      3       2  150064       1.8731     0.030529
enh57547     1   66414500   66415500      5       2  150064       3.0007    0.0013469
enh57548     1   66425300   66426300      4       2  150064       2.1201        0.017
enh57550     1   66430100   66431100      4       2  150064       2.5315    0.0056782
enh57551     1   66444600   66445600      2       1  150064        2.281     0.011275
enh57564     1   66732100   66733100      2       1  150064       2.6176    0.0044279
enh57566     1   66736100   66737100      2       1  150064       2.3249     0.010039
enh57567     1   66737700   66738700      3       1  150064       2.1288     0.016634
enh57568     1   66740700   66741700      1       1  150064       2.3167      0.01026
enh57572     1   66751200   66752200      1       1  150064       2.3715     0.008859
enh57573     1   66756700   66757700      3       1  150064       2.1281     0.016665
enh57574     1   66759100   66760100      5       2  150064       1.8337     0.033349
enh57575     1   66762200   66763200      2       1  150064       1.8607     0.031396
enh57576     1   66766000   66767000      7       2  150064        2.249     0.012256
enh57577     1   66767100   66768100      3       1  150064        2.034     0.020978
enh57593     1   66901800   66902800      2       1  150064       2.4514    0.0071153
enh57647     1   67848200   67849200      7       2  150064       1.7766     0.037821
enh57648     1   67858900   67859900      2       1  150064       2.2355     0.012693
enh57661     1   68001800   68002800      4       2  150064        1.869      0.03081
enh57672     1   68078300   68079300      2       1  150064       1.6808     0.046401
enh57673     1   68083900   68084900      2       1  150064       1.8068     0.035393
enh57681     1   68166500   68167500      3       1  150064       2.0363     0.020858
enh57684     1   68174700   68175700      2       1  150064       1.8513     0.032063
enh57701     1   68219400   68220400      4       2  150064       1.8291     0.033689
enh57703     1   68221200   68222200      1       1  150064       2.4668     0.006817
enh57715     1   68258000   68259000      5       2  150064       3.5055   0.00022789
enh57716     1   68269100   68270100      3       2  150064       2.5673    0.0051245
enh57719     1   68282100   68283100      4       2  150064        1.824     0.034076
enh57720     1   68284600   68285600      2       1  150064       2.0979     0.017957
enh57722     1   68290500   68291500      4       1  150064       1.8298     0.033637
enh57723     1   68295300   68296300      3       2  150064       3.7091   0.00010398
enh57724     1   68302800   68303800      3       1  150064       3.3441   0.00041275
enh57725     1   68312700   68313700      3       2  150064       1.9199     0.027437
enh57726     1   68315900   68316900      5       2  150064       2.6032    0.0046185
enh57736     1   68606400   68607400      3       2  150064       1.6751     0.046962
enh57747     1   68674000   68675000      2       1  150064       1.6656     0.047892
enh57808     1   71497400   71498400      1       1  150064       1.8877      0.02953
enh57810     1   71528600   71529600      1       1  150064       1.9719      0.02431
enh57816     1   72123100   72124100      2       1  150064       4.2704   9.7565e-06
enh57817     1   72132400   72133400      2       1  150064       3.4153   0.00031857
enh57818     1   72133600   72134600      8       3  150064       4.4682   3.9448e-06
enh57829     1   74058900   74059900      3       1  150064       2.6569    0.0039432
enh57853     1   76619400   76620400      2       1  150064       1.6795     0.046531
enh57859     1   76976700   76977700      2       1  150064       2.1659     0.015161
enh57863     1   77463800   77464800      4       2  150064       1.9648     0.024716
enh57864     1   77483800   77484800      7       2  150064       2.2409     0.012517
enh57880     1   77941600   77942600      4       2  150064       1.8956     0.029009
enh57883     1   77976900   77977900      2       1  150064       1.7428     0.040683
enh57911     1   78352800   78353800     11       5  150064       2.7456      0.00302
enh57918     1   78446600   78447600      1       1  150064        2.645     0.004084
enh57930     1   78561500   78562500      2       1  150064       1.7587     0.039313
enh57945     1   79114500   79115500      1       1  150064       2.3844     0.008554
enh57947     1   79181000   79182000      8       2  150064       2.1437     0.016028
enh57957     1   80520500   80521500      7       3  150064        1.961     0.024937
enh57969     1   81771800   81772800      2       1  150064       1.9942     0.023065
enh57970     1   81943500   81944500      6       4  150064        1.674     0.047063
enh57974     1   82145200   82146200      3       2  150064       2.2103     0.013542
enh57975     1   82147100   82148100      5       2  150064       2.5307    0.0056916
enh57977     1   82156100   82157100      3       1  150064       1.9691     0.024473
enh57978     1   82164800   82165800      4       2  150064       1.8271      0.03384
enh57979     1   82168800   82169800      3       2  150064       2.1348      0.01639
enh57980     1   82171800   82172800      4       2  150064       3.8562   5.7571e-05
enh58014     1   84235200   84236200      3       1  150064       2.9141    0.0017835
enh58029     1   84621600   84622600      2       1  150064       2.1147     0.017226
enh58030     1   84639500   84640500      1       1  150064        1.923      0.02724
enh58060     1   85218800   85219800      4       1  150064        1.818     0.034532
enh58068     1   85250200   85251200      3       1  150064       1.7959     0.036255
enh58072     1   85316900   85317900      5       2  150064        1.781     0.037452
enh58073     1   85319700   85320700      4       1  150064       2.4091    0.0079965
enh58075     1   85353200   85354200      2       1  150064       1.9438     0.025958
enh58080     1   85528200   85529200      4       2  150064       2.1272     0.016702
enh58096     1   85722300   85723300      1       1  150064       1.7409      0.04085
enh58098     1   85738400   85739400      4       2  150064       1.8228     0.034165
enh58104     1   85760800   85761800      3       1  150064       1.8796     0.030081
enh58108     1   85779500   85780500      2       1  150064        2.087     0.018442
enh58114     1   85808900   85809900      5       3  150064         1.97     0.024421
enh58118     1   85841300   85842300      2       1  150064       1.9722     0.024291
enh58119     1   85864200   85865200      4       2  150064       2.0858     0.018498
enh58121     1   85892800   85893800      2       1  150064       2.0435     0.020503
enh58123     1   85906000   85907000      3       1  150064       1.7187     0.042831
enh58125     1   85916600   85917600      1       1  150064       2.6717     0.003773
enh58126     1   85919100   85920100      2       1  150064       1.8111     0.035059
enh58127     1   85924700   85925700      5       2  150064       1.8171     0.034598
enh58140     1   86043800   86044800      2       1  150064       2.2819     0.011249
enh58154     1   86534100   86535100      3       1  150064       1.7232      0.04243
enh58155     1   86603200   86604200      4       2  150064       1.7676     0.038566
enh58196     1   87740200   87741200      3       2  150064       2.0734     0.019065
enh58209     1   88148800   88149800      3       2  150064       2.5086      0.00606
enh58266     1   89823500   89824500      4       2  150064       1.7728     0.038134
enh58288     1   90125700   90126700      2       1  150064        2.303     0.010639
enh58289     1   90132600   90133600      2       1  150064         2.09     0.018307
enh58292     1   90157900   90158900      2       1  150064       1.6794     0.046541
enh58293     1   90174500   90175500      1       1  150064       2.0233      0.02152
enh58294     1   90184700   90185700      1       1  150064       1.6991      0.04465
enh58298     1   90204600   90205600      1       1  150064       1.7364      0.04125
enh58304     1   90274000   90275000      1       1  150064       2.1419       0.0161
enh58310     1   90307500   90308500      3       2  150064       2.4101    0.0079752
enh58331     1   90437600   90438600      4       2  150064       1.9057     0.028345
enh58346     1   91388500   91389500      1       1  150064       2.1654      0.01518
enh58347     1   91391300   91392300      2       1  150064       2.1155     0.017195
enh58349     1   91427800   91428800      4       2  150064       2.1388     0.016224
enh58350     1   91434400   91435400      1       1  150064       1.9934      0.02311
enh58352     1   91458500   91459500      2       1  150064        1.703     0.044287
enh58354     1   91475400   91476400      3       1  150064         2.03     0.021181
enh58357     1   91483100   91484100      1       1  150064       2.3451      0.00951
enh58358     1   91484400   91485400      3       1  150064        1.837     0.033107
enh58359     1   91488000   91489000      3       1  150064       2.4412    0.0073191
enh58362     1   91965200   91966200      3       2  150064       2.3068     0.010532
enh58389     1   92241400   92242400      6       2  150064       2.8098    0.0024789
enh58390     1   92244900   92245900      2       1  150064       2.2178     0.013285
enh58391     1   92247500   92248500      6       3  150064        1.696      0.04494
enh58392     1   92249700   92250700      4       2  150064       2.8221    0.0023856
enh58430     1   92765500   92766500      4       2  150064       2.8423    0.0022392
enh58431     1   92766200   92767200      3       2  150064       1.8755     0.030364
enh58432     1   92794800   92795800      2       1  150064       2.4549    0.0070469
enh58433     1   92876200   92877200      2       1  150064        2.789    0.0026438
enh58437     1   93174900   93175900      2       1  150064       1.7949     0.036338
enh58438     1   93177000   93178000      3       1  150064       1.7548     0.039649
enh58448     1   93342900   93343900      2       1  150064       1.6554     0.048926
enh58449     1   93348200   93349200      2       1  150064        1.731     0.041726
enh58452     1   93394900   93395900      1       1  150064       1.6959      0.04495
enh58453     1   93399300   93400300      3       1  150064       1.7157     0.043106
enh58454     1   93401000   93402000      3       1  150064       1.7756       0.0379
enh58458     1   93416000   93417000      3       1  150064       1.8399     0.032888
enh58462     1   93438200   93439200      1       1  150064       1.6825      0.04624
enh58464     1   93481100   93482100      3       1  150064       1.8628     0.031247
enh58499     1   94051200   94052200      5       2  150064       1.7339     0.041472
enh58654     1   95329700   95330700      3       2  150064       1.7517     0.039914
enh58659     1   95364200   95365200      2       1  150064        2.368    0.0089425
enh58668     1   95401300   95402300      2       1  150064       1.8626     0.031258
enh58681     1   95453000   95454000      1       1  150064       3.0715     0.001065
enh58683     1   95459700   95460700      2       1  150064       1.8498     0.032171
enh58689     1   95500300   95501300      1       1  150064        2.611     0.004514
enh58690     1   95507500   95508500      2       1  150064       2.0905     0.018287
enh58691     1   95508800   95509800      6       2  150064       1.8187     0.034478
enh58693     1   95532300   95533300      2       1  150064       2.9303    0.0016934
enh58694     1   95552500   95553500      3       2  150064       2.3225     0.010102
enh58698     1   95644400   95645400      2       1  150064       1.7002     0.044545
enh58700     1   95692500   95693500      3       2  150064       1.7099     0.043638
enh58703     1   95709700   95710700      4       2  150064       2.0297     0.021191
enh58705     1   95903500   95904500      2       1  150064       3.5028   0.00023018
enh58711     1   96772000   96773000      4       1  150064       2.7933    0.0026084
enh58712     1   96827100   96828100      4       2  150064       2.0613     0.019635
enh58713     1   96828300   96829300      1       1  150064       2.5649      0.00516
enh58714     1   96830500   96831500      5       2  150064       2.5654    0.0051526
enh58715     1   96835800   96836800      5       1  150064       2.7802    0.0027162
enh58716     1   96881600   96882600      3       2  150064       2.7545    0.0029395
enh58717     1   96939200   96940200      4       2  150064       2.5504    0.0053807
enh58718     1   96952600   96953600      2       1  150064       2.3014     0.010685
enh58722     1   97063400   97064400      1       1  150064       2.7308     0.003159
enh58724     1   97186000   97187000      2       1  150064       1.7221     0.042524
enh58725     1   97189300   97190300      3       1  150064       3.8876   5.0622e-05
enh58727     1   97196000   97197000      4       2  150064        3.075    0.0010527
enh58728     1   97212300   97213300      2       1  150064       1.8213      0.03428
enh58729     1   97214800   97215800      2       1  150064       3.1726   0.00075543
enh58730     1   97273200   97274200      3       1  150064       2.2841     0.011183
enh58739     1   97657900   97658900      1       1  150064       3.7842    7.709e-05
enh58740     1   97669800   97670800      4       2  150064       3.4601   0.00027003
enh58741     1   97711000   97712000      2       1  150064       2.1219     0.016922
enh58743     1   97717000   97718000      6       2  150064       2.3111     0.010415
enh58745     1   97799600   97800600      2       1  150064        3.376    0.0003677
enh58747     1   97898400   97899400      1       1  150064       1.8963      0.02896
enh58749     1   98097400   98098400      1       1  150064       3.1292    0.0008763
enh58751     1   98262200   98263200      2       1  150064       2.1589     0.015429
enh58752     1   98315100   98316100      1       1  150064       6.4331    6.251e-11
enh58755     1   98369300   98370300      2       1  150064       5.3934   3.4576e-08
enh58756     1   98371200   98372200      3       2  150064       5.5801   1.2021e-08
enh58758     1   98382600   98383600      1       1  150064       6.4573    5.331e-11
enh58761     1   98403500   98404500      2       1  150064       6.2799   1.6941e-10
enh58762     1   98408700   98409700      2       1  150064        5.433   2.7711e-08
enh58763     1   98519700   98520700      2       1  150064       6.4074   7.4018e-11
enh58765     1   98569400   98570400      1       1  150064        3.596    0.0001616
enh58769     1   98854200   98855200      4       2  150064       2.2336     0.012754
enh58770     1   98933000   98934000      1       1  150064       1.7209      0.04263
enh58773     1   99139400   99140400      6       2  150064       2.3395    0.0096559
enh58774     1   99142500   99143500      1       1  150064        2.136      0.01634
enh58790     1  100147000  100148000      3       2  150064       1.9573     0.025156
enh58846     1  101327800  101328800      2       1  150064        2.393    0.0083547
enh58847     1  101331400  101332400      2       1  150064       3.2501   0.00057676
enh58928     1  108740100  108741100      6       2  150064       2.6406    0.0041376
enh59025     1  110052800  110053800      4       2  150064       1.8154     0.034728
enh59032     1  110088600  110089600      3       2  150064       1.7333     0.041525
enh59047     1  110178500  110179500      3       2  150064       1.7713     0.038254
enh59048     1  110182600  110183600      1       1  150064       1.8088      0.03524
enh59053     1  110199400  110200400      4       2  150064        1.982     0.023742
enh59082     1  110438100  110439100      5       2  150064       1.9161     0.027674
enh59083     1  110444300  110445300      1       1  150064       2.1685      0.01506
enh59084     1  110446700  110447700      1       1  150064       1.7552      0.03961
enh59098     1  110525700  110526700      1       1  150064       2.1065      0.01758
enh59103     1  110545300  110546300      1       1  150064        1.927      0.02699
enh59107     1  110576000  110577000      1       1  150064       2.1318      0.01651
enh59110     1  110598900  110599900      1       1  150064       2.2328      0.01278
enh59116     1  110745700  110746700      1       1  150064       2.2414       0.0125
enh59120     1  110758500  110759500      5       1  150064       2.2742     0.011476
enh59127     1  110851400  110852400      4       2  150064       2.3427    0.0095721
enh59131     1  110886700  110887700      4       2  150064       2.0536     0.020009
enh59133     1  110892800  110893800      2       1  150064       2.1775     0.014723
enh59134     1  110922400  110923400      4       2  150064       1.8111     0.035066
enh59136     1  110925900  110926900      4       2  150064         2.06     0.019699
enh59137     1  110929800  110930800      2       1  150064       2.5732    0.0050375
enh59148     1  111019400  111020400      2       1  150064        2.358    0.0091872
enh59159     1  111323000  111324000      4       2  150064       2.3344    0.0097885
enh59183     1  111994400  111995400      2       1  150064       2.2203     0.013199
enh59199     1  112134600  112135600      3       2  150064       2.8477     0.002202
enh59201     1  112147600  112148600      4       2  150064       2.5009     0.006194
enh59202     1  112153200  112154200      4       2  150064       1.6672     0.047735
enh59205     1  112164200  112165200      6       3  150064       2.1895     0.014281
enh59209     1  112171200  112172200      2       1  150064         1.96     0.024998
enh59217     1  112202700  112203700      4       2  150064       2.3038     0.010617
enh59224     1  112247100  112248100      3       2  150064       1.8638     0.031171
enh59237     1  112391700  112392700      4       2  150064       1.7959     0.036252
enh59239     1  112423500  112424500      4       2  150064       2.6988    0.0034797
enh59240     1  112446700  112447700      3       1  150064       2.1347     0.016393
enh59241     1  112462900  112463900      4       1  150064       2.3463    0.0094814
enh59242     1  112490700  112491700      5       2  150064       1.6947     0.045069
enh59243     1  112494200  112495200      2       1  150064        2.496    0.0062806
enh59244     1  112498600  112499600      1       1  150064       2.0179       0.0218
enh59246     1  112506500  112507500      4       2  150064       2.1583     0.015451
enh59249     1  112553700  112554700      3       2  150064       1.6589     0.048566
enh59250     1  112568100  112569100      2       1  150064       3.2769   0.00052482
enh59251     1  112603600  112604600      7       1  150064       2.1438     0.016026
enh59263     1  112935200  112936200      3       1  150064       1.6799     0.046484
enh59264     1  112937400  112938400      2       1  150064       1.9099     0.028072
enh59265     1  112940500  112941500      4       1  150064       2.2752     0.011447
enh59266     1  112941800  112942800      3       1  150064        2.087     0.018442
enh59267     1  112944200  112945200      2       1  150064       2.2625     0.011834
enh59268     1  112946400  112947400      1       1  150064        2.414     0.007889
enh59270     1  112987300  112988300      3       1  150064        2.187     0.014371
enh59272     1  113007200  113008200      1       1  150064       2.0222      0.02158
enh59279     1  113079800  113080800      1       1  150064       3.4164    0.0003173
enh59280     1  113086800  113087800      1       1  150064       3.1847    0.0007246
enh59282     1  113148400  113149400      1       1  150064       2.8098     0.002479
enh59283     1  113159400  113160400      3       2  150064       3.7995   7.2484e-05
enh59290     1  113213100  113214100      1       1  150064       3.2474    0.0005824
enh59291     1  113215900  113216900      2       1  150064       3.0364    0.0011973
enh59292     1  113218800  113219800      2       1  150064       2.7755    0.0027562
enh59294     1  113230800  113231800      2       1  150064       2.4976    0.0062517
enh59295     1  113241300  113242300      2       1  150064       3.6366   0.00013811
enh59296     1  113244400  113245400      3       2  150064       2.6878    0.0035958
enh59297     1  113245600  113246600      2       1  150064         2.68    0.0036816
enh59337     1  113676400  113677400      1       1  150064       1.8829      0.02986
enh59340     1  113765800  113766800      4       2  150064       1.7006     0.044507
enh59389     1  114525100  114526100      5       2  150064       2.0044     0.022515
enh59404     1  114997300  114998300      2       1  150064       1.9568     0.025187
enh59405     1  115000400  115001400      2       1  150064       2.0958     0.018052
enh59412     1  115047100  115048100      5       3  150064       1.8815     0.029955
enh59422     1  115259500  115260500      2       1  150064       1.9462     0.025816
enh59423     1  115261500  115262500      1       1  150064       3.1647    0.0007761
enh59425     1  115294500  115295500      2       1  150064       2.6518    0.0040031
enh59427     1  115321300  115322300      1       1  150064       1.8218      0.03424
enh59431     1  115600000  115601000      3       1  150064       1.6865     0.045846
enh59432     1  115604900  115605900      2       1  150064       2.1718     0.014936
enh59433     1  115610600  115611600      3       2  150064       1.8631     0.031224
enh59435     1  115627600  115628600      3       2  150064         3.46   0.00027013
enh59438     1  115641600  115642600      2       1  150064       1.8164     0.034656
enh59441     1  115677100  115678100      3       1  150064       3.7871     7.62e-05
enh59443     1  115700000  115701000      2       1  150064       2.0738     0.019048
enh59444     1  115710100  115711100      3       2  150064       2.7317    0.0031504
enh59445     1  115711400  115712400      2       1  150064       2.1667     0.015129
enh59447     1  115721500  115722500     14       4  150064        3.303   0.00047836
enh59451     1  115762200  115763200      6       3  150064       2.7503    0.0029766
enh59458     1  115857000  115858000      4       2  150064       2.9137    0.0017856
enh59460     1  115871300  115872300      4       2  150064       2.0694     0.019254
enh59462     1  115906600  115907600      6       2  150064       2.6484    0.0040439
enh59465     1  115974300  115975300      5       2  150064       1.7641     0.038861
enh59477     1  116186000  116187000      1       1  150064       2.1895      0.01428
enh59486     1  116248400  116249400      4       1  150064        1.896     0.028979
enh59526     1  116925700  116926700      1       1  150064        1.869      0.03081
enh59558     1  117189200  117190200      1       1  150064       1.7897      0.03675
enh59566     1  117264100  117265100      3       2  150064       1.8128     0.034931
enh59569     1  117312000  117313000      1       1  150064       2.8547     0.002154
enh59571     1  117362500  117363500      1       1  150064       3.1865      0.00072
enh59572     1  117368400  117369400      1       1  150064       3.0317     0.001216
enh59590     1  117514600  117515600      3       2  150064       1.9822     0.023729
enh59604     1  117689400  117690400      7       1  150064        1.791     0.036649
enh59605     1  117714300  117715300      4       2  150064       2.8175    0.0024202
enh59618     1  118083300  118084300      5       2  150064       1.9427     0.026028
enh59667     1  118752400  118753400      7       2  150064       2.1334     0.016446
enh59764     1  120514200  120515200      1       1  150064       1.8395      0.03292
enh59887     1  145435900  145436900      1       1  150064       1.7244      0.04232
enh59913     1  145588100  145589100      3       1  150064       1.9471     0.025762
enh59916     1  145630200  145631200      2       1  150064       1.6689      0.04757
enh59924     1  145727400  145728400      1       1  150064        1.699      0.04466
enh59928     1  146639100  146640100      4       2  150064         2.43    0.0075503
enh59929     1  146645400  146646400      6       2  150064       2.0747     0.019009
enh59930     1  146649000  146650000      5       3  150064       1.8186     0.034483
enh59931     1  146696000  146697000      2       1  150064       3.3803   0.00036204
enh59932     1  146697400  146698400      6       3  150064       2.6682    0.0038132
enh59933     1  146708200  146709200      6       2  150064       2.4671     0.006811
enh59936     1  146716700  146717700      8       2  150064       2.2374     0.012629
enh59937     1  146718700  146719700      5       3  150064       1.7537     0.039744
enh59955     1  147224600  147225600      2       1  150064       1.8651     0.031084
enh59983     1  149887400  149888400      1       1  150064       1.7468      0.04034
enh59985     1  149896700  149897700      4       1  150064       1.7123     0.043424
enh60005     1  149984300  149985300      3       1  150064       1.7135     0.043312
enh60007     1  149993000  149994000      3       1  150064       1.7068     0.043927
enh60009     1  150037300  150038300      1       1  150064       5.5334     1.57e-08
enh60010     1  150113400  150114400      1       1  150064       5.9242    1.569e-09
enh60013     1  150127100  150128100      2       1  150064       2.7677     0.002823
enh60014     1  150129200  150130200      4       1  150064       5.7552   4.3264e-09
enh60016     1  150133200  150134200      3       1  150064       5.6361   8.6982e-09
enh60018     1  150137700  150138700      4       1  150064       5.0425   2.2976e-07
enh60021     1  150158700  150159700      3       1  150064       5.3207   5.1694e-08
enh60022     1  150159500  150160500      1       1  150064       5.4736    2.205e-08
enh60023     1  150185000  150186000      3       2  150064       4.6806   1.4303e-06
enh60025     1  150209000  150210000      2       1  150064       1.9992     0.022793
enh60027     1  150229300  150230300      1       1  150064        2.696     0.003509
enh60031     1  150241800  150242800      3       1  150064       4.9797   3.1842e-07
enh60033     1  150246000  150247000      2       1  150064       4.0439   2.6288e-05
enh60036     1  150294800  150295800      5       2  150064       5.3544   4.2929e-08
enh60037     1  150295400  150296400      7       3  150064       4.7419   1.0585e-06
enh60038     1  150296200  150297200      2       1  150064       1.8333     0.033378
enh60039     1  150339600  150340600      2       1  150064       1.7546     0.039661
enh60042     1  150347700  150348700      1       1  150064       2.0361      0.02087
enh60043     1  150359400  150360400      2       1  150064       4.2877   9.0281e-06
enh60044     1  150361500  150362500      3       2  150064       4.0914   2.1441e-05
enh60045     1  150377800  150378800      3       2  150064       1.8845     0.029749
enh60046     1  150378600  150379600      7       2  150064       2.9725     0.001477
enh60047     1  150381400  150382400      2       1  150064       3.9694   3.6027e-05
enh60048     1  150382500  150383500      3       1  150064       4.4272   4.7728e-06
enh60050     1  150449500  150450500      6       3  150064       4.1928   1.3775e-05
enh60051     1  150479800  150480800      5       2  150064       1.8588      0.03153
enh60052     1  150481500  150482500      5       3  150064       4.8443   6.3533e-07
enh60054     1  150488700  150489700      1       1  150064       2.0011      0.02269
enh60066     1  150586900  150587900      6       3  150064       2.3667    0.0089736
enh60068     1  150597100  150598100      2       1  150064       1.7834     0.037258
enh60072     1  150736800  150737800      3       2  150064       3.0898    0.0010016
enh60073     1  150738000  150739000      6       3  150064       1.8918     0.029256
enh60089     1  150974200  150975200      3       2  150064       4.4942   3.4915e-06
enh60102     1  151034900  151035900      2       1  150064       1.8598     0.031455
enh60104     1  151041700  151042700      2       1  150064       3.0844    0.0010198
enh60107     1  151115700  151116700      6       3  150064       3.2784   0.00052193
enh60109     1  151128400  151129400      1       1  150064       2.5476     0.005424
enh60112     1  151135800  151136800      1       1  150064       2.9771     0.001455
enh60143     1  151374000  151375000      2       1  150064       3.1435   0.00083467
enh60144     1  151407200  151408200      2       1  150064       2.6866    0.0036087
enh60146     1  151413000  151414000      3       2  150064       2.7539    0.0029447
enh60147     1  151416400  151417400      2       1  150064       2.1019      0.01778
enh60149     1  151427300  151428300      1       1  150064       3.3109     0.000465
enh60150     1  151428500  151429500      3       1  150064       2.7731    0.0027763
enh60152     1  151444800  151445800      1       1  150064       2.5897     0.004803
enh60176     1  151611900  151612900      1       1  150064       2.6561     0.003953
enh60180     1  151675400  151676400      2       1  150064       1.7804     0.037503
enh60242     1  152414900  152415900      5       1  150064       1.7114     0.043502
enh60311     1  153670300  153671300      1       1  150064       2.0054      0.02246
enh60312     1  153702500  153703500      2       1  150064       1.9206     0.027394
enh60322     1  153756200  153757200      1       1  150064       2.9848     0.001419
enh60323     1  153761200  153762200      1       1  150064       2.5081     0.006069
enh60325     1  153776700  153777700      2       1  150064       3.4644   0.00026567
enh60326     1  153814200  153815200      1       1  150064       3.6578    0.0001272
enh60327     1  153838600  153839600      1       1  150064       2.2649      0.01176
enh60331     1  153890100  153891100      2       1  150064       2.0632     0.019546
enh60333     1  153896300  153897300      3       1  150064       2.2432     0.012441
enh60334     1  153901300  153902300      2       1  150064       1.8265      0.03389
enh60337     1  153919400  153920400      2       1  150064       2.1054     0.017629
enh60338     1  153926900  153927900      2       1  150064       2.1156     0.017188
enh60340     1  153932200  153933200      2       1  150064       2.6389    0.0041582
enh60341     1  153941200  153942200      3       1  150064       2.4604    0.0069387
enh60342     1  153947800  153948800      2       1  150064       2.2278     0.012946
enh60345     1  153965700  153966700      5       3  150064       3.1034   0.00095657
enh60346     1  154123400  154124400      1       1  150064       2.2337      0.01275
enh60347     1  154126900  154127900      4       2  150064       1.9295     0.026836
enh60349     1  154149200  154150200      3       2  150064       2.3831    0.0085848
enh60350     1  154152300  154153300      1       1  150064       2.3617     0.009096
enh60362     1  154324200  154325200      4       2  150064       2.4754    0.0066543
enh60374     1  154394900  154395900      6       2  150064       2.1994     0.013925
enh60376     1  154399200  154400200      2       1  150064       1.7126     0.043393
enh60378     1  154404600  154405600      3       2  150064       1.8075     0.035343
enh60380     1  154414100  154415100      2       1  150064       2.7097    0.0033674
enh60381     1  154415500  154416500      4       2  150064       2.2968     0.010815
enh60382     1  154417600  154418600      3       1  150064       2.3075     0.010513
enh60388     1  154451800  154452800      1       1  150064        1.801      0.03585
enh60389     1  154452200  154453200      1       1  150064        1.801      0.03585
enh60393     1  154467600  154468600      2       1  150064       2.0616     0.019625
enh60400     1  154525400  154526400      1       1  150064       2.0325      0.02105
enh60401     1  154527400  154528400      2       1  150064       2.0409     0.020632
enh60404     1  154571600  154572600      3       2  150064       1.7237     0.042382
enh60421     1  154781200  154782200      3       1  150064       1.8386     0.032984
enh60425     1  154788600  154789600      1       1  150064       4.2946    8.751e-06
enh60428     1  154806200  154807200      2       1  150064       2.2517     0.012171
enh60434     1  154833900  154834900      6       3  150064       3.2291   0.00062093
enh60435     1  154842800  154843800      1       1  150064       3.8504    5.896e-05
enh60436     1  154850200  154851200      2       1  150064       3.2677   0.00054205
enh60438     1  154868200  154869200      1       1  150064       2.1765      0.01476
enh60439     1  154884100  154885100      1       1  150064       3.9787    3.464e-05
enh60440     1  154897900  154898900      1       1  150064       2.2952      0.01086
enh60443     1  154910800  154911800      5       1  150064       3.6992   0.00010816
enh60444     1  154912800  154913800      7       3  150064       3.8524   5.8477e-05
enh60447     1  154925300  154926300      1       1  150064       2.1154       0.0172
enh60460     1  154983000  154984000      3       2  150064       1.6641      0.04805
enh60461     1  154985400  154986400      1       1  150064       2.0143      0.02199
enh60462     1  154988200  154989200      3       2  150064       2.4353      0.00744
enh60463     1  154991100  154992100      1       1  150064       2.3559      0.00924
enh60464     1  154994600  154995600      3       1  150064       3.7675   8.2451e-05
enh60466     1  155006600  155007600      3       1  150064       3.2485   0.00058015
enh60467     1  155008800  155009800      3       1  150064       3.1309   0.00087142
enh60469     1  155017300  155018300      2       1  150064       2.4019    0.0081556
enh60474     1  155041900  155042900      1       1  150064       1.8595      0.03148
enh60475     1  155044000  155045000      1       1  150064       2.5649     0.005161
enh60488     1  155111100  155112100      2       1  150064       1.7452     0.040475
enh60493     1  155148400  155149400      3       2  150064       1.8078     0.035319
enh60497     1  155175800  155176800      1       1  150064       1.7265      0.04213
enh60501     1  155194800  155195800      2       1  150064       1.9981     0.022851
enh60505     1  155214800  155215800      1       1  150064       2.2046      0.01374
enh60506     1  155219600  155220600      2       1  150064       2.0696     0.019246
enh60509     1  155229900  155230900      2       1  150064       2.0295     0.021205
enh60511     1  155240800  155241800      2       1  150064       2.3411     0.009613
enh60512     1  155241300  155242300      2       1  150064       2.0835     0.018604
enh60514     1  155248000  155249000      2       1  150064       2.2396     0.012558
enh60515     1  155275600  155276600      1       1  150064       2.4305      0.00754
enh60516     1  155277100  155278100      2       1  150064       2.5297     0.005708
enh60517     1  155289400  155290400      2       1  150064       1.8741      0.03046
enh60522     1  155433400  155434400      1       1  150064        2.346     0.009487
enh60528     1  155477400  155478400      1       1  150064       2.3163      0.01027
enh60531     1  155505800  155506800      1       1  150064        2.431     0.007528
enh60543     1  155618000  155619000      1       1  150064       2.5906      0.00479
enh60550     1  155666400  155667400      2       1  150064       2.4825    0.0065226
enh60555     1  155827500  155828500      1       1  150064       2.1047      0.01766
enh60559     1  155862700  155863700      1       1  150064       3.1041    0.0009543
enh60560     1  155879100  155880100      2       1  150064       2.5756    0.0050033
enh60562     1  155899000  155900000      2       1  150064       2.8539    0.0021592
enh60563     1  155904600  155905600      1       1  150064       2.0349      0.02093
enh60564     1  155907800  155908800      2       1  150064       2.6992    0.0034752
enh60571     1  155940900  155941900      2       1  150064       2.3704    0.0088844
enh60574     1  155958200  155959200      1       1  150064       2.4907     0.006375
enh60575     1  155959100  155960100      1       1  150064       2.1154       0.0172
enh60576     1  155960500  155961500      1       1  150064       2.0103       0.0222
enh60578     1  155974200  155975200      2       1  150064       3.5394   0.00020054
enh60579     1  155976300  155977300      1       1  150064       3.3362    0.0004246
enh60580     1  155978600  155979600      2       1  150064       2.0147      0.02197
enh60586     1  156039600  156040600      1       1  150064       2.1843      0.01447
enh60589     1  156049300  156050300      2       1  150064       2.7774      0.00274
enh60592     1  156060100  156061100      2       1  150064       1.8362     0.033167
enh60593     1  156066200  156067200      1       1  150064       1.6961      0.04493
enh60595     1  156071200  156072200      2       1  150064       1.6755     0.046921
enh60597     1  156081700  156082700      1       1  150064       1.6693      0.04753
enh60598     1  156100200  156101200      5       1  150064       1.6464     0.049836
enh60599     1  156103100  156104100      5       2  150064        1.678      0.04667
enh60600     1  156105800  156106800      3       1  150064       1.8082     0.035288
enh60604     1  156116900  156117900      1       1  150064       2.4498     0.007147
enh60608     1  156131600  156132600      3       1  150064       3.3314   0.00043213
enh60671     1  156709200  156710200      3       2  150064        1.714     0.043261
enh60672     1  156711300  156712300      4       2  150064       2.4346    0.0074544
enh60675     1  156725000  156726000      4       2  150064       1.9132     0.027864
enh60683     1  156770900  156771900      2       1  150064       1.7927     0.036514
enh60726     1  157961600  157962600      3       1  150064       1.7069     0.043921
enh60746     1  158035700  158036700      3       2  150064       1.7391     0.041009
enh60750     1  158067600  158068600      2       1  150064       1.8332     0.033386
enh60772     1  159083500  159084500      2       1  150064       2.6704    0.0037886
enh60807     1  159988400  159989400      5       1  150064       1.9862     0.023507
enh60808     1  159993700  159994700      3       1  150064       2.0628     0.019566
enh60809     1  159999200  160000200      1       1  150064       1.9906      0.02326
enh60816     1  160064100  160065100      2       1  150064        2.272     0.011542
enh60832     1  160162600  160163600      7       2  150064       2.1637     0.015243
enh60833     1  160163200  160164200      4       2  150064       2.5539    0.0053259
enh60835     1  160173700  160174700      1       1  150064       3.0586     0.001112
enh60837     1  160180200  160181200      1       1  150064       2.8535     0.002162
enh60839     1  160188500  160189500      1       1  150064        2.995     0.001372
enh60842     1  160226700  160227700      2       1  150064       2.4212    0.0077354
enh60843     1  160229300  160230300      3       2  150064       2.3705    0.0088829
enh60845     1  160255400  160256400      2       1  150064       2.1817     0.014567
enh60846     1  160261900  160262900      2       1  150064       3.0543    0.0011281
enh60848     1  160278900  160279900      1       1  150064       2.2495      0.01224
enh60849     1  160309900  160310900      1       1  150064       2.7614     0.002878
enh60850     1  160314100  160315100      1       1  150064       2.4281     0.007589
enh60851     1  160320700  160321700      8       3  150064       3.4047   0.00033122
enh60852     1  160325700  160326700      1       1  150064        2.893     0.001908
enh60853     1  160327600  160328600      2       1  150064       2.0007      0.02271
enh60855     1  160344900  160345900      2       1  150064       1.9713     0.024342
enh60860     1  160375700  160376700      4       2  150064       1.7151     0.043159
enh60861     1  160376600  160377600      3       1  150064       1.8426     0.032695
enh60922     1  161179300  161180300      1       1  150064       2.1338      0.01643
enh60926     1  161195000  161196000      1       1  150064        1.863      0.03123
enh60936     1  161352200  161353200      4       2  150064       1.6675     0.047707
enh60941     1  161482300  161483300      1       1  150064       2.1487      0.01583
enh60975     1  161989700  161990700      2       1  150064       1.9721       0.0243
enh60997     1  162169800  162170800      4       2  150064       1.9767     0.024038
enh60998     1  162177200  162178200      3       1  150064       2.1001     0.017861
enh60999     1  162182800  162183800      2       1  150064       1.7972     0.036152
enh61021     1  162529700  162530700      2       1  150064       1.9254      0.02709
enh61022     1  162534800  162535800      3       2  150064       1.8788     0.030133
enh61047     1  162679500  162680500      4       2  150064       1.6848     0.046018
enh61064     1  162967200  162968200      2       1  150064       1.6523     0.049241
enh61069     1  163137000  163138000      2       1  150064       2.6326    0.0042369
enh61070     1  163140600  163141600      3       2  150064       1.9778     0.023974
enh61136     1  164741700  164742700      1       1  150064       1.7675      0.03857
enh61140     1  164763200  164764200      2       1  150064       1.8374     0.033078
enh61142     1  164774800  164775800      3       1  150064       2.1297     0.016597
enh61160     1  165598600  165599600      8       2  150064       1.8212     0.034289
enh61163     1  165610900  165611900      3       1  150064       2.1838      0.01449
enh61171     1  165724400  165725400      2       1  150064       2.1669      0.01512
enh61173     1  165739200  165740200      2       1  150064       2.3176     0.010235
enh61179     1  165810800  165811800      4       2  150064       2.0894     0.018337
enh61180     1  165812100  165813100      4       2  150064       1.8804     0.030028
enh61181     1  165818200  165819200      1       1  150064       2.3829     0.008588
enh61182     1  165820200  165821200      2       1  150064       1.7741      0.03802
enh61183     1  165822500  165823500      3       1  150064       2.2727     0.011523
enh61186     1  165826200  165827200      2       1  150064       3.1549   0.00080287
enh61187     1  165828200  165829200      2       1  150064       2.7052    0.0034133
enh61207     1  166439000  166440000      2       1  150064       2.7182     0.003282
enh61211     1  166813400  166814400      2       1  150064       2.0991     0.017905
enh61214     1  166843500  166844500      2       1  150064       3.4847   0.00024635
enh61229     1  167127500  167128500      3       2  150064       1.8823     0.029897
enh61230     1  167131500  167132500      6       3  150064       1.7197     0.042748
enh61233     1  167187900  167188900      1       1  150064       2.7692      0.00281
enh61317     1  168054100  168055100      1       1  150064       2.2271      0.01297
enh61339     1  168356000  168357000      2       1  150064       2.0245     0.021461
enh61340     1  168356700  168357700      3       2  150064       2.2226     0.013122
enh61394     1  169087300  169088300      6       2  150064       1.7479     0.040239
enh61400     1  169332900  169333900      7       4  150064       1.8891     0.029442
enh61404     1  169429000  169430000      1       1  150064       1.9559      0.02524
enh61417     1  169860200  169861200      4       2  150064       1.8634     0.031205
enh61428     1  170041700  170042700      5       2  150064       1.6629     0.048167
enh61492     1  171437000  171438000      3       1  150064       1.8908     0.029328
enh61494     1  171459600  171460600      5       3  150064       1.7741      0.03802
enh61514     1  171757700  171758700      4       2  150064       1.9562     0.025223
enh61515     1  171762900  171763900      2       1  150064       1.7148     0.043193
enh61516     1  171767700  171768700      3       2  150064       1.9745     0.024165
enh61517     1  171770200  171771200      2       1  150064       1.7477     0.040261
enh61526     1  171868800  171869800      3       2  150064        2.009     0.022268
enh61545     1  172209000  172210000      1       1  150064       1.9153      0.02773
enh61552     1  172312500  172313500      2       1  150064       1.8722     0.030589
enh61553     1  172320300  172321300      3       1  150064       1.7542     0.039694
enh61555     1  172352400  172353400      2       1  150064       2.4364    0.0074169
enh61556     1  172359500  172360500      6       2  150064       2.4499    0.0071439
enh61558     1  172363200  172364200      6       2  150064       1.8056     0.035494
enh61559     1  172367900  172368900      2       1  150064       2.4344    0.0074585
enh61570     1  172500100  172501100      3       2  150064       1.6888     0.045631
enh61600     1  172878600  172879600      2       1  150064       2.5529    0.0053414
enh61603     1  172897400  172898400      1       1  150064       2.6068      0.00457
enh61607     1  172929300  172930300      1       1  150064       2.6738      0.00375
enh61629     1  173389000  173390000      5       2  150064       2.6576    0.0039345
enh61630     1  173394000  173395000      2       1  150064       2.4076     0.008029
enh61631     1  173397800  173398800      4       2  150064       2.3375    0.0097071
enh61632     1  173399700  173400700      1       1  150064        2.312      0.01039
enh61635     1  173449000  173450000      2       1  150064       2.3269    0.0099847
enh61641     1  173611000  173612000      1       1  150064       1.8425       0.0327
enh61643     1  173683000  173684000      1       1  150064       3.4023    0.0003341
enh61644     1  173685800  173686800      1       1  150064       3.4989    0.0002336
enh61645     1  173749700  173750700      3       2  150064       2.2217      0.01315
enh61647     1  173794600  173795600      1       1  150064       3.4042    0.0003318
enh61649     1  173839200  173840200      2       1  150064       2.2799     0.011306
enh61650     1  173967200  173968200      3       1  150064       3.5217   0.00021441
enh61652     1  173974100  173975100      2       1  150064       2.9816    0.0014339
enh61653     1  173987200  173988200      4       2  150064       3.5258    0.0002111
enh61654     1  173992200  173993200      2       1  150064       2.9267    0.0017129
enh61656     1  174129600  174130600      2       1  150064       3.0947   0.00098495
enh61657     1  174134900  174135900      2       1  150064       2.7675    0.0028248
enh61660     1  174231800  174232800      5       3  150064       3.7266   9.7057e-05
enh61661     1  174291400  174292400      3       1  150064       1.8532     0.031928
enh61663     1  174767800  174768800      1       1  150064       3.2494    0.0005783
enh61664     1  174786200  174787200      1       1  150064       2.1576      0.01548
enh61671     1  174936500  174937500      2       1  150064       2.1912     0.014219
enh61674     1  174945500  174946500      1       1  150064       2.8844     0.001961
enh61675     1  174958500  174959500      2       1  150064       1.7845     0.037175
enh61681     1  174998400  174999400      2       1  150064       1.9851     0.023567
enh61690     1  175126900  175127900      6       2  150064       3.0109    0.0013026
enh61691     1  175138800  175139800      3       1  150064       3.2591   0.00055889
enh61692     1  175143000  175144000      2       1  150064       3.8131   6.8629e-05
enh61693     1  175143600  175144600      4       2  150064        2.382    0.0086086
enh61696     1  175152000  175153000      2       1  150064       3.4229   0.00030979
enh61697     1  175154300  175155300      1       1  150064       2.6445      0.00409
enh61698     1  175156100  175157100      5       2  150064       3.3594   0.00039057
enh61709     1  175288000  175289000      4       2  150064       1.9354     0.026468
enh61723     1  176163800  176164800      3       2  150064       2.6097    0.0045314
enh61729     1  176625600  176626600      3       2  150064       1.8445     0.032556
enh61731     1  176662200  176663200      2       1  150064       1.9979     0.022863
enh61735     1  176798100  176799100      5       1  150064       2.3101     0.010441
enh61738     1  176889000  176890000      2       1  150064       1.7548     0.039643
enh61743     1  177243400  177244400      1       1  150064       4.1036    2.034e-05
enh61744     1  177251900  177252900      3       2  150064       3.7431   9.0899e-05
enh61745     1  177269600  177270600      3       2  150064       3.0799    0.0010353
enh61746     1  177271200  177272200      4       2  150064       4.9563    3.592e-07
enh61748     1  177275900  177276900      2       1  150064        4.258   1.0313e-05
enh61750     1  177283800  177284800      4       2  150064       2.3901    0.0084227
enh61751     1  177320600  177321600      3       1  150064       1.9305      0.02677
enh61752     1  177417600  177418600      8       3  150064       3.7202   9.9522e-05
enh61757     1  177841800  177842800      4       2  150064       2.2895     0.011024
enh61760     1  177913800  177914800      4       2  150064       2.3007     0.010705
enh61775     1  178025600  178026600      3       2  150064       1.7944     0.036373
enh61776     1  178029800  178030800      6       3  150064       2.1663     0.015143
enh61793     1  178141600  178142600      4       2  150064       2.1307     0.016557
enh61818     1  178341200  178342200      1       1  150064       3.3527    0.0004002
enh61819     1  178357500  178358500      1       1  150064       1.8337      0.03335
enh61824     1  178455500  178456500      2       1  150064       2.0794     0.018792
enh61858     1  178942300  178943300      1       1  150064       2.9835     0.001425
enh61879     1  179095700  179096700      2       1  150064       1.6824      0.04625
enh61885     1  179115600  179116600      1       1  150064       1.9682      0.02452
enh61886     1  179122100  179123100      4       2  150064       2.2291     0.012904
enh61889     1  179138700  179139700      1       1  150064       2.1591      0.01542
enh61898     1  179199400  179200400      1       1  150064       1.8435      0.03263
enh61899     1  179202200  179203200      2       1  150064       1.7548     0.039645
enh61900     1  179261800  179262800      1       1  150064       1.7587      0.03931
enh61904     1  179333800  179334800      5       3  150064       2.8804    0.0019862
enh61909     1  179783000  179784000      2       1  150064       1.8026     0.035728
enh61919     1  179938300  179939300      3       1  150064       1.7133     0.043328
enh61921     1  179996700  179997700      2       1  150064       1.7285     0.041949
enh61944     1  180497300  180498300      4       2  150064       1.9728      0.02426
enh61957     1  180605000  180606000      3       2  150064       4.0046   3.1056e-05
enh61958     1  180612500  180613500      3       2  150064       3.8602   5.6639e-05
enh61964     1  180882800  180883800      2       1  150064       1.8636     0.031189
enh61965     1  180892100  180893100      3       1  150064        2.222      0.01314
enh61966     1  180895800  180896800      3       2  150064       1.8117     0.035014
enh62010     1  181438500  181439500      4       2  150064       3.0499    0.0011446
enh62039     1  182306800  182307800      1       1  150064       2.1135      0.01728
enh62062     1  182643200  182644200      4       2  150064       2.7889    0.0026443
enh62063     1  182668200  182669200      3       2  150064       3.5452   0.00019613
enh62064     1  182669000  182670000      6       3  150064       2.4436    0.0072699
enh62065     1  182730500  182731500      3       2  150064       1.7371     0.041183
enh62067     1  182745900  182746900      3       1  150064       3.6229   0.00014566
enh62134     1  183256100  183257100      2       1  150064       1.8527     0.031966
enh62145     1  183443400  183444400      2       1  150064       3.0031    0.0013362
enh62148     1  183449900  183450900      3       2  150064       2.6169    0.0044365
enh62152     1  183486000  183487000      1       1  150064       3.0022      0.00134
enh62207     1  184120300  184121300      1       1  150064       2.2839      0.01119
enh62208     1  184125600  184126600      2       1  150064        1.891     0.029312
enh62211     1  184159900  184160900      3       2  150064       1.9501     0.025585
enh62213     1  184191500  184192500      5       2  150064       2.3228     0.010096
enh62214     1  184253400  184254400      2       1  150064       2.5539    0.0053264
enh62217     1  184299800  184300800      2       1  150064       1.7032     0.044269
enh62234     1  184430500  184431500      3       2  150064       1.7562     0.039529
enh62237     1  184458900  184459900      3       2  150064       2.5246    0.0057912
enh62238     1  184460700  184461700      4       2  150064       2.2105     0.013535
enh62242     1  184476400  184477400      1       1  150064       2.4618     0.006913
enh62247     1  184504100  184505100      2       1  150064       2.5883    0.0048226
enh62251     1  184524500  184525500      3       2  150064       2.2174     0.013297
enh62268     1  184633400  184634400      3       2  150064       2.1721     0.014923
enh62270     1  184714800  184715800      4       2  150064       2.0694     0.019256
enh62273     1  184724800  184725800      3       1  150064       2.1648       0.0152
enh62296     1  184922500  184923500      4       1  150064       1.9058     0.028338
enh62297     1  184927900  184928900      6       3  150064       2.1692     0.015034
enh62299     1  184937400  184938400      4       1  150064       1.9199     0.027436
enh62300     1  184939300  184940300      3       1  150064       2.7928    0.0026128
enh62301     1  184941100  184942100      6       3  150064       2.4492    0.0071584
enh62303     1  184950800  184951800      3       1  150064        2.411    0.0079547
enh62306     1  185037200  185038200      1       1  150064        1.771      0.03828
enh62310     1  185127400  185128400      1       1  150064       1.9047      0.02841
enh62334     1  185506200  185507200      1       1  150064       1.7943      0.03638
enh62352     1  186124200  186125200      3       2  150064       1.9593     0.025038
enh62353     1  186144700  186145700      2       1  150064       1.8647     0.031111
enh62395     1  187811700  187812700      2       1  150064       1.7567     0.039487
enh62408     1  192503600  192504600      3       1  150064       2.0863     0.018474
enh62417     1  192598400  192599400      3       2  150064       1.6917      0.04535
enh62418     1  192669900  192670900      1       1  150064       2.0749        0.019
enh62424     1  192841400  192842400      2       1  150064       2.8487    0.0021948
enh62426     1  192861400  192862400      2       1  150064       2.7947    0.0025975
enh62428     1  192875100  192876100      7       3  150064        2.822     0.002386
enh62436     1  193032600  193033600      2       1  150064       2.2957     0.010847
enh62437     1  193034600  193035600      3       2  150064       3.2765   0.00052553
enh62440     1  193039900  193040900      1       1  150064       2.3353     0.009763
enh62441     1  193071800  193072800      2       1  150064       3.3456   0.00041054
enh62442     1  193074800  193075800      5       2  150064       2.2378     0.012616
enh62445     1  193089700  193090700      2       1  150064       3.0646    0.0010898
enh62446     1  193093300  193094300      1       1  150064       3.2159    0.0006501
enh62449     1  193159400  193160400      1       1  150064       3.2848    0.0005103
enh62452     1  193291400  193292400      2       1  150064        2.995    0.0013724
enh62456     1  193558400  193559400      4       1  150064       1.7019     0.044389
enh62458     1  194504100  194505100      2       1  150064       1.9781     0.023957
enh62461     1  196150100  196151100      6       2  150064       2.9482    0.0015981
enh62462     1  196369600  196370600      2       1  150064       1.7256     0.042206
enh62472     1  197165800  197166800      2       1  150064       3.1732   0.00075396
enh62482     1  197751400  197752400      1       1  150064       2.6317     0.004248
enh62483     1  197755600  197756600      6       1  150064       2.4172    0.0078202
enh62484     1  197756400  197757400      5       1  150064       2.3593    0.0091556
enh62485     1  197767900  197768900      8       3  150064       2.1571     0.015501
enh62531     1  198650800  198651800      3       2  150064       2.0517     0.020101
enh62563     1  200201300  200202300      4       1  150064       2.6067     0.004571
enh62566     1  200270200  200271200      3       2  150064       2.2916     0.010963
enh62568     1  200304900  200305900      2       1  150064       2.7369    0.0031011
enh62569     1  200305600  200306600      2       1  150064       2.1533     0.015649
enh62571     1  200321700  200322700      2       1  150064       2.7883     0.002649
enh62572     1  200334000  200335000      5       2  150064       2.6958    0.0035108
enh62573     1  200336900  200337900      1       1  150064       2.8341     0.002298
enh62575     1  200340900  200341900      2       1  150064       2.2222     0.013134
enh62576     1  200342800  200343800      3       2  150064       2.9832    0.0014262
enh62577     1  200348700  200349700      4       1  150064       2.7903    0.0026332
enh62581     1  200379600  200380600      2       1  150064         2.31     0.010443
enh62583     1  200397800  200398800      4       2  150064        2.779    0.0027264
enh62584     1  200406200  200407200      1       1  150064       3.4739    0.0002565
enh62585     1  200406800  200407800      1       1  150064       3.4739    0.0002565
enh62586     1  200411000  200412000      1       1  150064       1.9987      0.02282
enh62587     1  200452300  200453300      2       1  150064       1.9615     0.024913
enh62588     1  200457300  200458300      3       2  150064       2.6382    0.0041671
enh62589     1  200493800  200494800      4       2  150064       1.9864     0.023494
enh62620     1  200874200  200875200      8       3  150064        3.523   0.00021338
enh62621     1  200877200  200878200      4       2  150064       3.4408   0.00028998
enh62623     1  200885900  200886900      2       1  150064       3.6246   0.00014468
enh62624     1  200931400  200932400      4       2  150064       2.2895     0.011026
enh62625     1  200934000  200935000      4       1  150064       1.7202     0.042701
enh62626     1  200938900  200939900      2       1  150064       3.5174   0.00021793
enh62627     1  200941000  200942000      8       3  150064       1.9368     0.026382
enh62630     1  200989200  200990200      4       2  150064       3.7517   8.7833e-05
enh62633     1  201011500  201012500      6       3  150064       2.6968    0.0035006
enh62634     1  201019400  201020400      2       1  150064       4.3319   7.3904e-06
enh62635     1  201025100  201026100      3       1  150064       2.0282     0.021271
enh62646     1  201106400  201107400      2       1  150064       1.7983     0.036062
enh62662     1  201251400  201252400      2       1  150064       2.3358    0.0097517
enh62680     1  201353200  201354200      6       3  150064       2.9962     0.001367
enh62682     1  201362000  201363000      3       2  150064       2.2962     0.010833
enh62683     1  201363700  201364700      8       4  150064       2.1948     0.014089
enh62701     1  201451000  201452000      6       2  150064       2.1066     0.017578
enh62768     1  201797000  201798000      3       2  150064       2.6745    0.0037417
enh62770     1  201818600  201819600      1       1  150064       1.6978      0.04477
enh62773     1  201856600  201857600      2       1  150064       2.2893     0.011031
enh62774     1  201860000  201861000      1       1  150064       1.8078      0.03532
enh62776     1  201872400  201873400      3       1  150064       2.3209     0.010146
enh62777     1  201882000  201883000      3       2  150064       1.8143     0.034812
enh62809     1  202103400  202104400      1       1  150064       2.7921     0.002618
enh62811     1  202110900  202111900      5       2  150064       1.9607      0.02496
enh62871     1  202688600  202689600      4       2  150064       1.9076     0.028221
enh62897     1  203015500  203016500      1       1  150064       2.0533      0.02002
enh62898     1  203017800  203018800      1       1  150064       1.8383      0.03301
enh62902     1  203051400  203052400      2       1  150064       1.7998     0.035948
enh62905     1  203062800  203063800      3       1  150064       1.8829     0.029857
enh62906     1  203098800  203099800      1       1  150064       1.8161      0.03468
enh62907     1  203100700  203101700      4       2  150064       2.2015     0.013852
enh62939     1  203323100  203324100      2       1  150064        1.962     0.024882
enh62980     1  203566500  203567500      3       1  150064       1.8166     0.034641
enh62984     1  203593800  203594800      2       1  150064       1.7098     0.043649
enh63028     1  204010300  204011300      3       2  150064       2.0032     0.022576
enh63029     1  204013000  204014000      3       2  150064       1.7729     0.038125
enh63032     1  204045300  204046300      2       1  150064       2.5349    0.0056243
enh63034     1  204050700  204051700      5       3  150064       1.9449     0.025893
enh63035     1  204052200  204053200      4       2  150064        2.647      0.00406
enh63039     1  204057700  204058700      4       2  150064       2.7358    0.0031112
enh63043     1  204063600  204064600      3       2  150064       3.0088    0.0013113
enh63045     1  204076300  204077300      1       1  150064         2.48      0.00657
enh63060     1  204195100  204196100      4       1  150064       1.9709     0.024366
enh63061     1  204210000  204211000      3       1  150064       2.4723    0.0067118
enh63063     1  204222900  204223900      1       1  150064       2.5598     0.005237
enh63066     1  204233400  204234400      5       1  150064       1.9953     0.023007
enh63068     1  204245000  204246000      2       1  150064       2.0677     0.019336
enh63069     1  204249100  204250100      4       2  150064       1.8879     0.029521
enh63073     1  204254600  204255600      6       2  150064       2.5887     0.004817
enh63103     1  204412300  204413300      2       1  150064       1.8946     0.029074
enh63104     1  204415200  204416200      2       1  150064       1.9149     0.027755
enh63105     1  204419100  204420100      3       1  150064       1.7121     0.043436
enh63106     1  204421700  204422700      6       2  150064       2.1015     0.017797
enh63107     1  204424000  204425000      2       1  150064       2.0183     0.021778
enh63108     1  204426100  204427100      3       1  150064       2.7873    0.0026572
enh63112     1  204452600  204453600      2       1  150064       1.8526      0.03197
enh63114     1  204460600  204461600      1       1  150064       3.1976     0.000693
enh63118     1  204488300  204489300      2       1  150064       3.3959   0.00034197
enh63119     1  204489700  204490700      2       1  150064       2.1818     0.014561
enh63120     1  204493400  204494400      2       1  150064       2.6076     0.004559
enh63122     1  204534300  204535300      4       2  150064       1.9212     0.027355
enh63123     1  204543400  204544400      3       2  150064       3.2053   0.00067472
enh63124     1  204547200  204548200      3       2  150064       2.5157    0.0059397
enh63126     1  204560600  204561600      4       2  150064        3.222    0.0006364
enh63127     1  204568000  204569000      2       1  150064       3.4477   0.00028266
enh63128     1  204585900  204586900      3       1  150064       1.9045     0.028423
enh63130     1  204606500  204607500      7       3  150064       2.3109     0.010419
enh63131     1  204607500  204608500      4       2  150064       2.9846    0.0014198
enh63160     1  204928400  204929400      7       3  150064       2.2147     0.013391
enh63162     1  204940800  204941800      1       1  150064        2.746     0.003016
enh63165     1  204962500  204963500      2       1  150064       1.8131      0.03491
enh63166     1  204966500  204967500      4       2  150064       3.4567   0.00027343
enh63167     1  204972600  204973600      4       2  150064       2.0254     0.021411
enh63169     1  205030400  205031400      4       2  150064       3.9784   3.4688e-05
enh63170     1  205042400  205043400      5       3  150064       4.1755   1.4867e-05
enh63175     1  205110400  205111400      5       2  150064       3.7788   7.8797e-05
enh63179     1  205144400  205145400      1       1  150064       4.3031    8.423e-06
enh63180     1  205152400  205153400      4       1  150064       4.0881   2.1748e-05
enh63181     1  205157000  205158000      4       2  150064       4.1821   1.4442e-05
enh63182     1  205159900  205160900      1       1  150064       3.9929    3.264e-05
enh63183     1  205164400  205165400      5       2  150064       4.3654   6.3436e-06
enh63184     1  205168200  205169200      3       1  150064       4.0127   3.0014e-05
enh63185     1  205173200  205174200      2       1  150064       4.3115   8.1069e-06
enh63186     1  205178300  205179300      2       1  150064       3.9688   3.6121e-05
enh63187     1  205181000  205182000      2       1  150064       2.9775    0.0014529
enh63189     1  205199000  205200000      6       3  150064       2.5449    0.0054647
enh63190     1  205204200  205205200      4       2  150064         2.54    0.0055425
enh63191     1  205206300  205207300      4       2  150064       3.0768    0.0010461
enh63192     1  205209400  205210400      5       3  150064       2.9252     0.001721
enh63193     1  205218100  205219100      4       2  150064       1.9749     0.024142
enh63194     1  205224900  205225900      4       2  150064        2.585    0.0048691
enh63197     1  205232400  205233400      4       1  150064       1.7304     0.041782
enh63199     1  205240200  205241200      3       1  150064       1.9191     0.027484
enh63200     1  205243900  205244900      1       1  150064       1.7506      0.04001
enh63209     1  205321100  205322100      3       1  150064       2.1718     0.014934
enh63219     1  205461300  205462300      8       3  150064       2.1635     0.015253
enh63220     1  205462400  205463400      2       1  150064       2.6007    0.0046512
enh63229     1  205498400  205499400      3       2  150064       2.0456     0.020397
enh63238     1  205562800  205563800      6       2  150064       1.7132     0.043337
enh63239     1  205564600  205565600      3       1  150064       2.0582     0.019787
enh63240     1  205568000  205569000      8       3  150064       2.3945    0.0083206
enh63250     1  205631600  205632600      1       1  150064       2.0731      0.01908
enh63254     1  205649800  205650800      2       1  150064       2.2197     0.013221
enh63255     1  205662200  205663200      3       1  150064       2.0239     0.021491
enh63268     1  205758500  205759500      3       1  150064       2.7466     0.003011
enh63290     1  206531400  206532400      1       1  150064       1.6921      0.04531
enh63295     1  206588900  206589900      2       1  150064       1.6656     0.047892
enh63305     1  206645400  206646400      6       3  150064       1.6566     0.048801
enh63306     1  206652700  206653700      2       1  150064       1.9277     0.026945
enh63316     1  206712400  206713400      1       1  150064       2.0107      0.02218
enh63362     1  207038200  207039200      2       1  150064       2.5308    0.0056901
enh63378     1  207192500  207193500      1       1  150064       2.3087      0.01048
enh63380     1  207206800  207207800      1       1  150064       2.3083      0.01049
enh63386     1  207249400  207250400      2       1  150064       2.9972    0.0013624
enh63387     1  207250600  207251600      2       1  150064       2.7064    0.0034006
enh63405     1  207923300  207924300      2       1  150064       3.7753   7.9905e-05
enh63406     1  207928500  207929500      2       1  150064       2.8744    0.0020239
enh63407     1  207935900  207936900      3       2  150064       2.3497    0.0093952
enh63410     1  207972000  207973000      1       1  150064       3.7794     7.86e-05
enh63411     1  207976600  207977600      4       2  150064       4.1101   1.9772e-05
enh63412     1  207979400  207980400      1       1  150064       3.8534    5.825e-05
enh63413     1  207983600  207984600      2       1  150064       3.5564   0.00018796
enh63414     1  207985900  207986900      1       1  150064       2.3796     0.008666
enh63415     1  207988000  207989000      3       2  150064       2.0122     0.022101
enh63417     1  207990700  207991700      3       2  150064       3.3647   0.00038314
enh63420     1  208004700  208005700      2       1  150064       2.2068     0.013663
enh63421     1  208006800  208007800      3       2  150064       3.2114   0.00066045
enh63422     1  208009500  208010500      1       1  150064       1.8747      0.03042
enh63423     1  208012000  208013000      1       1  150064       1.9286      0.02689
enh63425     1  208017600  208018600      7       3  150064       4.6778   1.4502e-06
enh63426     1  208023700  208024700      2       1  150064       3.5599    0.0001855
enh63427     1  208032100  208033100     10       4  150064       3.1087    0.0009395
enh63428     1  208034700  208035700      6       2  150064       3.2288   0.00062155
enh63431     1  208058500  208059500      3       1  150064       2.3672    0.0089614
enh63437     1  208085400  208086400      4       2  150064       1.7121     0.043439
enh63458     1  208261200  208262200      5       2  150064       2.8464    0.0022109
enh63459     1  208263100  208264100      5       2  150064       2.8939    0.0019023
enh63460     1  208267200  208268200      2       1  150064       2.2526     0.012141
enh63462     1  208277200  208278200      5       2  150064       2.1699     0.015008
enh63463     1  208278500  208279500      4       1  150064       2.3049     0.010587
enh63467     1  208290800  208291800      2       1  150064       1.9083     0.028175
enh63468     1  208293200  208294200      5       2  150064       2.2735     0.011499
enh63469     1  208305200  208306200      3       2  150064       2.9641    0.0015178
enh63485     1  208381300  208382300      6       2  150064       1.8271     0.033841
enh63486     1  208386300  208387300      2       1  150064       2.0546     0.019961
enh63490     1  208405900  208406900      4       2  150064       2.4225    0.0077063
enh63491     1  208409700  208410700     10       6  150064       1.6867     0.045835
enh63534     1  209740700  209741700      3       2  150064       2.2307      0.01285
enh63539     1  209799100  209800100      4       2  150064       2.0305     0.021151
enh63585     1  210396100  210397100      2       1  150064       1.6836     0.046132
enh63625     1  211434600  211435600      6       3  150064       3.0256    0.0012408
enh63636     1  211529800  211530800      4       2  150064       2.1309     0.016547
enh63639     1  211556800  211557800      4       2  150064       2.1653     0.015181
enh63648     1  211715300  211716300      1       1  150064       1.8722      0.03059
enh63652     1  211747900  211748900      2       1  150064       1.9267     0.027006
enh63657     1  211780300  211781300      6       3  150064        1.904     0.028456
enh63673     1  211911700  211912700      1       1  150064        1.815      0.03476
enh63709     1  212428800  212429800      7       2  150064       2.3348    0.0097762
enh63714     1  212474700  212475700      4       2  150064       1.8283     0.033749
enh63717     1  212575500  212576500      2       1  150064       1.8339     0.033333
enh63720     1  212604800  212605800      6       3  150064       1.8601     0.031435
enh63738     1  212769100  212770100      5       3  150064       2.1181     0.017082
enh63743     1  212829200  212830200      1       1  150064       2.0886      0.01837
enh63792     1  214421600  214422600      2       1  150064        1.672     0.047259
enh63793     1  214432600  214433600      1       1  150064       3.8431    6.075e-05
enh63801     1  214470000  214471000      1       1  150064       2.0958      0.01805
enh63807     1  214510500  214511500      3       2  150064        2.452    0.0071034
enh63811     1  214545100  214546100      3       2  150064       1.8027     0.035717
enh63822     1  214603100  214604100      7       3  150064       2.0836       0.0186
enh63825     1  214617100  214618100      2       1  150064         1.72     0.042713
enh63830     1  214633300  214634300      6       1  150064        1.749     0.040146
enh63832     1  214640000  214641000      4       1  150064       1.7721     0.038188
enh63834     1  214644700  214645700     11       2  150064       1.7092     0.043707
enh63842     1  214671200  214672200      4       1  150064       1.8782     0.030174
enh63844     1  214678400  214679400      9       3  150064       2.4833    0.0065083
enh63846     1  214685000  214686000      4       2  150064       2.3348    0.0097768
enh63847     1  214687600  214688600      2       1  150064       2.1348     0.016389
enh63850     1  214693800  214694800      2       1  150064       1.9989     0.022807
enh63854     1  214716000  214717000      5       2  150064       2.0174     0.021828
enh63855     1  214718100  214719100      3       2  150064       1.6808     0.046405
enh63857     1  214731000  214732000      2       1  150064       2.1024     0.017761
enh63861     1  214775100  214776100      2       1  150064       2.0549     0.019944
enh63870     1  215340200  215341200      1       1  150064       1.7589       0.0393
enh63897     1  217801700  217802700      2       1  150064       2.0531      0.02003
enh63923     1  218632900  218633900      2       1  150064       2.0383     0.020761
enh63942     1  219047500  219048500      5       3  150064       1.8487     0.032253
enh63961     1  219965700  219966700      4       1  150064       1.6501      0.04946
enh63965     1  220266400  220267400      2       1  150064        2.041     0.020624
enh63966     1  220268500  220269500      3       2  150064       1.6464     0.049836
enh63974     1  220386800  220387800      3       1  150064       1.9506     0.025552
enh63975     1  220388400  220389400      1       1  150064       1.7483      0.04021
enh63976     1  220392200  220393200      3       2  150064       2.7374    0.0030962
enh63980     1  220442100  220443100      2       1  150064       1.7508      0.03999
enh63982     1  220447200  220448200      2       1  150064       1.6588     0.048577
enh63999     1  220905400  220906400      2       1  150064        1.773     0.038112
enh64003     1  220923800  220924800      1       1  150064       2.1008      0.01783
enh64067     1  221938800  221939800      4       2  150064       2.0756     0.018966
enh64109     1  222792900  222793900      3       1  150064       1.7014     0.044431
enh64111     1  222818500  222819500      1       1  150064       2.1321       0.0165
enh64170     1  223892100  223893100      4       2  150064       2.8462    0.0022123
enh64171     1  223896000  223897000      1       1  150064       1.8497      0.03218
enh64172     1  223898500  223899500      5       2  150064       3.4557   0.00027439
enh64173     1  223906900  223907900      5       2  150064       2.3657    0.0089976
enh64174     1  223910500  223911500      2       1  150064       2.8653    0.0020828
enh64175     1  223912500  223913500      3       2  150064        1.776     0.037868
enh64176     1  223915600  223916600      3       1  150064       2.7735    0.0027725
enh64177     1  223917600  223918600      3       2  150064       2.3796    0.0086658
enh64178     1  223920600  223921600      1       1  150064       2.7258     0.003207
enh64180     1  223929200  223930200      2       1  150064       1.6798     0.046502
enh64181     1  223930200  223931200      9       2  150064        1.693     0.045231
enh64182     1  223935200  223936200      1       1  150064       1.9807      0.02381
enh64183     1  223936700  223937700      3       1  150064       2.5361    0.0056044
enh64184     1  223952600  223953600      3       1  150064       2.5186    0.0058919
enh64185     1  223959000  223960000      4       2  150064       3.7196   9.9754e-05
enh64187     1  223963200  223964200      2       1  150064       2.9646    0.0015153
enh64190     1  224014700  224015700      1       1  150064       3.5115    0.0002228
enh64191     1  224019600  224020600      3       2  150064       3.8655   5.5423e-05
enh64192     1  224021400  224022400      6       2  150064       2.6392    0.0041545
enh64193     1  224023000  224024000      3       1  150064       3.1781   0.00074126
enh64194     1  224025200  224026200      2       1  150064       2.0076     0.022345
enh64195     1  224028200  224029200      2       1  150064       1.8336     0.033354
enh64196     1  224028900  224029900      1       1  150064       3.7148    0.0001017
enh64197     1  224030100  224031100      1       1  150064       3.5734    0.0001762
enh64234     1  224546500  224547500      2       1  150064       2.3981    0.0082411
enh64235     1  224563800  224564800      1       1  150064       2.2344      0.01273
enh64236     1  224615000  224616000      1       1  150064       2.2869       0.0111
enh64237     1  224617300  224618300      3       2  150064       2.1806     0.014606
enh64238     1  224623800  224624800      1       1  150064        2.526     0.005768
enh64240     1  224638200  224639200      2       1  150064       2.2748     0.011458
enh64241     1  224643600  224644600      5       2  150064        2.544    0.0054798
enh64242     1  224646600  224647600      3       1  150064       2.5168    0.0059212
enh64244     1  224686500  224687500      6       3  150064       2.2552     0.012062
enh64245     1  224689800  224690800      3       2  150064       3.2519   0.00057309
enh64248     1  224700900  224701900      2       1  150064       2.0267     0.021347
enh64259     1  224837800  224838800      3       1  150064       2.1216     0.016936
enh64268     1  224946800  224947800      2       1  150064       1.7147     0.043199
enh64317     1  225933900  225934900      2       1  150064       2.0218     0.021599
enh64333     1  226035600  226036600      2       1  150064       2.1065     0.017579
enh64336     1  226053500  226054500      2       1  150064         2.39    0.0084246
enh64340     1  226065700  226066700      2       1  150064       2.5989    0.0046758
enh64353     1  226187600  226188600      3       2  150064       1.8656     0.031051
enh64358     1  226254400  226255400      2       1  150064       2.7206    0.0032585
enh64360     1  226269800  226270800      2       1  150064       2.3561    0.0092342
enh64366     1  226311500  226312500      2       1  150064       2.9394    0.0016442
enh64369     1  226322700  226323700      2       1  150064       2.2549     0.012069
enh64379     1  226540700  226541700      1       1  150064        1.734      0.04146
enh64381     1  226584800  226585800      3       1  150064       1.7595     0.039244
enh64383     1  226596000  226597000      5       2  150064       1.6976     0.044794
enh64391     1  226755600  226756600      7       2  150064        2.103     0.017733
enh64393     1  226789700  226790700      6       3  150064       4.4887   3.5831e-06
enh64401     1  226827300  226828300      4       2  150064       2.0122     0.022102
enh64402     1  226828000  226829000      3       2  150064       2.9688    0.0014947
enh64405     1  226846100  226847100      3       2  150064       2.4745    0.0066706
enh64416     1  226898100  226899100      1       1  150064       2.4902     0.006384
enh64419     1  226910300  226911300      4       2  150064       1.9897     0.023313
enh64421     1  226915200  226916200      3       2  150064       2.0848     0.018542
enh64422     1  226918700  226919700      2       1  150064       1.8456     0.032478
enh64423     1  226920000  226921000      3       2  150064       2.8733    0.0020312
enh64425     1  226951900  226952900      1       1  150064       2.1459      0.01594
enh64431     1  227014700  227015700      5       2  150064       2.1254     0.016775
enh64435     1  227063200  227064200      4       2  150064       1.6895     0.045558
enh64437     1  227070400  227071400      4       1  150064        1.938     0.026313
enh64439     1  227073700  227074700      4       2  150064       2.2087     0.013598
enh64440     1  227079500  227080500      7       2  150064       2.3018     0.010672
enh64469     1  227506800  227507800      5       2  150064       1.9373     0.026355
enh64471     1  227531800  227532800      5       2  150064       1.8518     0.032026
enh64473     1  227544600  227545600      5       2  150064        2.537    0.0055896
enh64500     1  228081800  228082800      1       1  150064       2.5131     0.005984
enh64546     1  228677500  228678500      1       1  150064       1.6749      0.04698
enh64550     1  228873900  228874900      7       3  150064       1.7094     0.043689
enh64565     1  229089600  229090600     10       2  150064       2.0668     0.019377
enh64567     1  229104300  229105300      5       2  150064       2.0285     0.021257
enh64574     1  229163200  229164200      1       1  150064       1.8157      0.03471
enh64662     1  230237300  230238300      5       2  150064       3.6421   0.00013521
enh64663     1  230238500  230239500      5       2  150064       3.7274   9.6741e-05
enh64664     1  230240200  230241200      5       2  150064       4.1046   2.0248e-05
enh64665     1  230241800  230242800      6       3  150064       3.6284    0.0001426
enh64666     1  230244600  230245600      6       2  150064       3.9115   4.5865e-05
enh64667     1  230247200  230248200      3       2  150064       4.1071   2.0034e-05
enh64668     1  230249900  230250900      3       1  150064       3.5765   0.00017411
enh64669     1  230256100  230257100      3       2  150064       2.5537    0.0053289
enh64671     1  230260800  230261800      1       1  150064       2.6648     0.003852
enh64672     1  230264200  230265200      3       2  150064       2.7238    0.0032271
enh64673     1  230265800  230266800      2       1  150064       1.8541     0.031859
enh64674     1  230267100  230268100      4       2  150064       2.7483    0.0029948
enh64675     1  230272400  230273400     10       5  150064       3.6806   0.00011635
enh64676     1  230275800  230276800      5       3  150064       2.1215     0.016938
enh64687     1  230306200  230307200      2       1  150064       1.7676     0.038562
enh64690     1  230310500  230311500      7       2  150064       1.9523     0.025453
enh64692     1  230321600  230322600      3       2  150064       1.7646     0.038818
enh64705     1  230406200  230407200      2       1  150064       2.0144     0.021985
enh64707     1  230439000  230440000      3       2  150064       2.5746    0.0050182
enh64708     1  230443100  230444100      2       1  150064       2.2896     0.011023
enh64725     1  230843900  230844900      6       2  150064       1.9855     0.023544
enh64795     1  231558900  231559900      2       1  150064       2.0492     0.020222
enh64845     1  232571200  232572200      6       3  150064       2.2176     0.013292
enh64846     1  232574300  232575300      3       1  150064       2.5678    0.0051173
enh64847     1  232608000  232609000      5       1  150064       2.2759     0.011425
enh64848     1  232613000  232614000      1       1  150064       1.8193      0.03443
enh64850     1  232621600  232622600      4       2  150064       2.3659    0.0089922
enh64908     1  233656300  233657300      4       1  150064       1.9287     0.026883
enh64929     1  234306300  234307300      1       1  150064       1.9483      0.02569
enh64936     1  234397600  234398600      1       1  150064       1.6906      0.04546
enh64940     1  234461600  234462600      3       2  150064       2.1089     0.017476
enh64949     1  234610400  234611400      6       2  150064       2.3858    0.0085217
enh64952     1  234622300  234623300      4       2  150064       1.7362     0.041268
enh64953     1  234623100  234624100      2       1  150064       1.9415     0.026101
enh64954     1  234630600  234631600      5       2  150064       1.9164     0.027658
enh64955     1  234634200  234635200      8       3  150064       2.7698    0.0028044
enh64957     1  234638600  234639600      3       1  150064       2.2505      0.01221
enh64958     1  234640800  234641800      3       2  150064       2.0464     0.020359
enh64960     1  234651200  234652200      3       1  150064       2.5826    0.0049023
enh64961     1  234652800  234653800      7       2  150064       2.9931    0.0013809
enh64995     1  234895700  234896700      3       2  150064       1.7982     0.036074
enh65024     1  235095200  235096200      6       3  150064       1.9138     0.027826
enh65143     1  236665600  236666600      1       1  150064       1.7372      0.04118
enh65164     1  237922800  237923800      2       1  150064       1.6975     0.044801
enh65168     1  238054700  238055700      2       1  150064       1.9982     0.022845
enh65197     1  241775100  241776100      2       1  150064       2.1797     0.014641
enh65198     1  241790900  241791900      5       2  150064       2.6692    0.0038018
enh65219     1  243375800  243376800      2       1  150064       3.9066   4.6799e-05
enh65220     1  243376600  243377600      3       1  150064       2.4689    0.0067765
enh65221     1  243398100  243399100      1       1  150064        2.666     0.003838
enh65223     1  243410000  243411000      2       1  150064       2.6922    0.0035494
enh65224     1  243411000  243412000      4       2  150064       3.7988   7.2691e-05
enh65225     1  243414600  243415600      3       1  150064          3.7   0.00010779
enh65226     1  243420500  243421500      2       1  150064       4.0095   3.0424e-05
enh65230     1  243427700  243428700      2       1  150064       3.9425   4.0322e-05
enh65233     1  243450200  243451200      1       1  150064       4.8728    5.502e-07
enh65238     1  243518100  243519100      2       1  150064       3.4178    0.0003157
enh65244     1  243645700  243646700      1       1  150064       3.8909    4.993e-05
enh65245     1  243652700  243653700      1       1  150064        3.928    4.283e-05
enh65248     1  243664100  243665100      3       1  150064       4.8922   4.9864e-07
enh65249     1  243676900  243677900      1       1  150064       3.9017    4.776e-05
enh65251     1  243711800  243712800      1       1  150064       4.9474    3.761e-07
enh65252     1  243760200  243761200      1       1  150064       1.9669       0.0246
enh65253     1  243821700  243822700      3       1  150064       4.8199   7.1819e-07
enh65254     1  243877200  243878200      1       1  150064       2.1802      0.01462
enh65259     1  243894100  243895100      2       1  150064       3.8836   5.1468e-05
enh65260     1  243897300  243898300      1       1  150064       4.7869     8.47e-07
enh65262     1  243908400  243909400      1       1  150064       4.8466     6.28e-07
enh65263     1  243914600  243915600      2       1  150064        3.559   0.00018614
enh65265     1  243955500  243956500      2       1  150064       4.2876   9.0309e-06
enh65266     1  243962000  243963000      1       1  150064        2.476     0.006644
enh65267     1  243963000  243964000      2       1  150064       4.3661    6.323e-06
enh65268     1  243966700  243967700      2       1  150064       4.3381   7.1872e-06
enh65270     1  244011100  244012100      2       1  150064       3.4812   0.00024957
enh65271     1  244014600  244015600      1       1  150064       3.3251     0.000442
enh65272     1  244087700  244088700      1       1  150064       4.2458    1.089e-05
enh65273     1  244094000  244095000      1       1  150064       2.6135     0.004481
enh65285     1  244375800  244376800      2       1  150064       2.4674    0.0068051
enh65286     1  244377300  244378300      6       2  150064       2.5072    0.0060851
enh65287     1  244393800  244394800      3       1  150064       1.8521     0.032008
enh65288     1  244395200  244396200      1       1  150064        2.151      0.01574
enh65289     1  244402600  244403600      1       1  150064       2.0913      0.01825
enh65301     1  244525300  244526300      4       2  150064        1.823      0.03415
enh65305     1  244599500  244600500      1       1  150064       2.2411      0.01251
enh65306     1  244602400  244603400      4       2  150064       2.1017     0.017792
enh65307     1  244607600  244608600      1       1  150064       2.2307      0.01285
enh65308     1  244608300  244609300      1       1  150064       2.1865      0.01439
enh65309     1  244609100  244610100      1       1  150064       1.6759      0.04688
enh65310     1  244611900  244612900      1       1  150064       2.1862       0.0144
enh65312     1  244623400  244624400      3       2  150064       1.7861     0.037045
enh65316     1  244828500  244829500      6       2  150064        1.716     0.043077
enh65348     1  245558600  245559600      8       2  150064         1.66     0.048458
enh65354     1  245762100  245763100      8       2  150064       2.5045    0.0061312
enh65366     1  246149500  246150500      3       2  150064       2.1807     0.014603
enh65367     1  246160600  246161600     10       3  150064       1.8984     0.028824
enh65372     1  246198300  246199300     10       3  150064        1.964     0.024767
enh65378     1  246384600  246385600     13       3  150064       2.6402     0.004143
enh65382     1  246639600  246640600      4       2  150064       1.7248     0.042281
enh65392     1  246746700  246747700      3       2  150064         1.74     0.040928
enh65397     1  246760300  246761300      2       1  150064       1.7267     0.042114
enh65400     1  246772000  246773000      2       1  150064       2.2501      0.01222
enh65401     1  246773800  246774800      4       2  150064       2.0202     0.021684
enh65403     1  246776100  246777100      5       2  150064       2.0101     0.022209
enh65404     1  246780400  246781400      2       1  150064       1.9448     0.025902
enh65414     1  246859700  246860700      2       1  150064       2.1614     0.015334
enh65415     1  246861600  246862600      6       3  150064        1.869     0.030814
enh65416     1  246862400  246863400      5       3  150064       1.6525     0.049218
enh65417     1  246866600  246867600      5       1  150064       2.6397    0.0041486
enh65422     1  246931900  246932900      1       1  150064       1.7346      0.04141
enh65428     1  247048400  247049400      1       1  150064       1.7963      0.03622
enh65455     1  247801500  247802500      5       2  150064        2.044     0.020478
enh65465     1  249134900  249135900      2       1  150064       1.8202     0.034368
enh65466     1  249137000  249138000      1       1  150064       2.2483      0.01228
enh65468     1  249153600  249154600      1       1  150064       1.7791      0.03761
enh65471     1  249199200  249200200      1       1  150064       1.7708       0.0383
enh74272     2     826800     827800      6       2  150064       1.7331     0.041538
enh74273     2     969700     970700      6       2  150064       1.9771     0.024014
enh74274     2    1005800    1006800      2       1  150064       2.2477     0.012297
enh74275     2    1020600    1021600      6       2  150064       2.3052     0.010578
enh74305     2    1689500    1690500      3       1  150064       1.7129     0.043367
enh74319     2    1732800    1733800      7       2  150064       2.2354     0.012696
enh74323     2    1743600    1744600      3       1  150064        1.662     0.048258
enh74338     2    2527200    2528200      6       2  150064       2.3859     0.008519
enh74354     2    2855400    2856400      3       1  150064        2.101     0.017823
enh74361     2    3203800    3204800      6       2  150064        1.984     0.023629
enh74362     2    3246400    3247400      4       2  150064       2.1092     0.017463
enh74390     2    3621700    3622700      1       1  150064       2.0286      0.02125
enh74393     2    3642200    3643200      4       2  150064        2.878    0.0020011
enh74430     2    7060300    7061300      8       3  150064       1.7456     0.040438
enh74431     2    7065600    7066600      3       2  150064       1.7264     0.042142
enh74461     2    7518000    7519000      1       1  150064       2.0749        0.019
enh74462     2    7832400    7833400      2       1  150064        1.949     0.025649
enh74467     2    7932000    7933000      5       1  150064       2.0996      0.01788
enh74468     2    7935700    7936700      3       1  150064       2.7251    0.0032145
enh74523     2    8825700    8826700      2       1  150064        2.031     0.021126
enh74530     2    8961600    8962600      2       1  150064       2.3217     0.010124
enh74558     2    9314600    9315600      3       1  150064       2.0327     0.021043
enh74561     2    9327500    9328500      5       1  150064       1.9464     0.025804
enh74565     2    9352400    9353400      6       4  150064       1.7396     0.040964
enh74566     2    9355700    9356700      3       1  150064       2.9002    0.0018646
enh74572     2    9368800    9369800      1       1  150064        3.181    0.0007338
enh74573     2    9372400    9373400      1       1  150064       1.8161      0.03468
enh74574     2    9374200    9375200      2       1  150064       2.6857    0.0036193
enh74579     2    9391000    9392000      5       2  150064       2.7777    0.0027374
enh74580     2    9392000    9393000      2       1  150064       2.6586    0.0039239
enh74583     2    9404100    9405100      1       1  150064        3.188    0.0007163
enh74585     2    9408800    9409800      6       2  150064        2.638    0.0041703
enh74624     2    9685200    9686200      2       1  150064       2.1667     0.015128
enh74647     2    9795400    9796400      6       2  150064       2.5546    0.0053153
enh74695     2   10148600   10149600      2       1  150064       1.8687     0.030833
enh74698     2   10159300   10160300      9       4  150064       2.4135    0.0078997
enh74702     2   10186900   10187900      1       1  150064       1.7217      0.04256
enh74710     2   10259600   10260600      3       2  150064       2.0375     0.020802
enh74783     2   10954300   10955300      4       2  150064       2.5586    0.0052546
enh74831     2   11533600   11534600      2       1  150064       2.2141     0.013412
enh74832     2   11535000   11536000      5       2  150064        1.661     0.048357
enh74838     2   11602900   11603900      3       1  150064       1.7042     0.044168
enh74857     2   11918300   11919300      1       1  150064       2.5252     0.005782
enh74869     2   12078000   12079000      6       3  150064       3.4787   0.00025196
enh74878     2   12272000   12273000      3       2  150064       2.2404     0.012532
enh74884     2   12368000   12369000      3       1  150064       2.9012    0.0018589
enh74887     2   12427000   12428000      5       2  150064       1.6543     0.049033
enh74903     2   12644300   12645300      3       2  150064       1.6727      0.04719
enh74906     2   12695400   12696400      2       1  150064       1.8598     0.031459
enh74912     2   12777000   12778000      3       1  150064        3.304   0.00047661
enh74922     2   12881000   12882000      3       2  150064       2.0345     0.020951
enh74944     2   14329400   14330400      5       1  150064       1.8593     0.031491
enh74959     2   15309800   15310800      5       2  150064       2.4187    0.0077875
enh74960     2   15385700   15386700      2       1  150064       1.8555     0.031764
enh74964     2   15596200   15597200      7       1  150064       1.6457     0.049912
enh74965     2   15634600   15635600      2       1  150064       1.7035     0.044234
enh74968     2   15698800   15699800      4       1  150064       1.8447     0.032539
enh75041     2   17780400   17781400      7       3  150064       1.7885     0.036848
enh75046     2   17833900   17834900      3       1  150064       2.6377    0.0041732
enh75047     2   17932800   17933800      3       1  150064       1.9908     0.023252
enh75048     2   17936500   17937500      1       1  150064       2.1711      0.01496
enh75049     2   17938400   17939400      1       1  150064       2.0909      0.01827
enh75051     2   18002600   18003600      3       2  150064       2.6326    0.0042366
enh75052     2   18074100   18075100      7       3  150064       3.3151   0.00045803
enh75053     2   18082200   18083200      2       1  150064       3.5259     0.000211
enh75054     2   18093200   18094200      7       4  150064       2.5386    0.0055653
enh75061     2   18285800   18286800      8       2  150064        2.607    0.0045668
enh75062     2   18317800   18318800      4       2  150064       2.6113    0.0045098
enh75080     2   18808100   18809100      4       2  150064       1.6521     0.049261
enh75103     2   19320000   19321000      4       2  150064       2.4301    0.0075471
enh75104     2   19323800   19324800      3       1  150064       1.8783      0.03017
enh75114     2   19673600   19674600      2       1  150064       1.8197     0.034405
enh75153     2   20247200   20248200      4       2  150064       2.3541    0.0092827
enh75155     2   20262200   20263200      5       2  150064       2.2205     0.013193
enh75178     2   20368500   20369500      2       1  150064       1.9344     0.026534
enh75185     2   20407100   20408100      4       2  150064       2.2144     0.013399
enh75195     2   20541600   20542600      3       1  150064       1.7864      0.03702
enh75240     2   20765300   20766300      4       2  150064       1.7603     0.039179
enh75241     2   20773400   20774400      4       2  150064       2.9595    0.0015409
enh75246     2   20814600   20815600     10       3  150064       2.0855     0.018511
enh75249     2   20829100   20830100      7       3  150064       2.1607     0.015357
enh75273     2   22059400   22060400      2       1  150064       1.9162     0.027669
enh75300     2   23703500   23704500      4       2  150064       1.8388     0.032972
enh75302     2   23714700   23715700      5       3  150064       1.8843     0.029762
enh75304     2   23726500   23727500      5       2  150064        4.558   2.5815e-06
enh75305     2   23733000   23734000      7       3  150064       2.4716    0.0067251
enh75307     2   23739000   23740000      4       2  150064       3.2338   0.00061084
enh75308     2   23742200   23743200      2       1  150064       3.0224     0.001254
enh75329     2   23869700   23870700      4       2  150064       1.9681     0.024529
enh75337     2   23921200   23922200      4       2  150064       2.0461     0.020372
enh75341     2   23980500   23981500      1       1  150064       2.0403      0.02066
enh75349     2   24065700   24066700      3       2  150064       2.2515     0.012177
enh75351     2   24122900   24123900      3       1  150064       1.7631     0.038946
enh75352     2   24124400   24125400      2       1  150064       1.7492      0.04013
enh75353     2   24127100   24128100      2       1  150064       2.0112     0.022153
enh75354     2   24139300   24140300      3       2  150064       2.2082     0.013614
enh75356     2   24151100   24152100      2       1  150064       1.9116     0.027966
enh75357     2   24161500   24162500      1       1  150064       2.2362      0.01267
enh75359     2   24167000   24168000      5       2  150064       2.4735    0.0066904
enh75371     2   24347100   24348100      2       1  150064       1.6722     0.047238
enh75390     2   24654600   24655600      3       2  150064         2.44    0.0073436
enh75391     2   24657600   24658600      2       1  150064       2.5822    0.0049087
enh75392     2   24658700   24659700      4       2  150064       2.9918    0.0013869
enh75406     2   24799000   24800000      2       1  150064       2.0062     0.022417
enh75408     2   24835900   24836900      2       1  150064       1.8495     0.032195
enh75439     2   25321200   25322200      2       1  150064       1.9089     0.028136
enh75441     2   25328300   25329300      3       1  150064       3.6525   0.00012984
enh75442     2   25337600   25338600      1       1  150064       3.7321    9.495e-05
enh75443     2   25346200   25347200      4       1  150064       3.6785   0.00011729
enh75444     2   25351500   25352500      6       3  150064        4.357    6.593e-06
enh75446     2   25420400   25421400      2       1  150064       2.6263    0.0043163
enh75447     2   25426900   25427900      2       1  150064       3.4872   0.00024409
enh75448     2   25439200   25440200      3       1  150064       3.3274   0.00043832
enh75449     2   25452400   25453400      4       2  150064       3.9435   4.0149e-05
enh75453     2   25486100   25487100      2       1  150064       3.4024   0.00033401
enh75454     2   25487600   25488600      4       2  150064       2.2687     0.011644
enh75457     2   25508300   25509300      2       1  150064       1.9292     0.026854
enh75464     2   25529200   25530200      3       1  150064       3.6665   0.00012296
enh75465     2   25530400   25531400      5       2  150064       3.4965   0.00023573
enh75466     2   25533300   25534300      1       1  150064       2.3123      0.01038
enh75468     2   25538800   25539800      2       1  150064       2.5207    0.0058563
enh75473     2   25559700   25560700      1       1  150064       1.7268       0.0421
enh75478     2   25585400   25586400      5       2  150064       1.6943     0.045104
enh75481     2   25598800   25599800      3       2  150064       3.8737   5.3599e-05
enh75484     2   25676100   25677100      2       1  150064       1.6521     0.049258
enh75487     2   25705300   25706300      1       1  150064        1.844      0.03259
enh75498     2   25873900   25874900      1       1  150064       1.9747      0.02415
enh75499     2   25877800   25878800      3       2  150064       1.9254     0.027089
enh75500     2   25887200   25888200      2       1  150064       1.8753     0.030376
enh75504     2   25942100   25943100      3       1  150064        2.181     0.014591
enh75510     2   26075200   26076200      5       2  150064       1.9901     0.023289
enh75511     2   26077600   26078600      4       1  150064       1.6479     0.049682
enh75516     2   26187400   26188400      4       2  150064       1.7664     0.038662
enh75521     2   26205800   26206800      2       1  150064       1.6586     0.048595
enh75522     2   26214200   26215200      3       1  150064        3.715   0.00010161
enh75523     2   26220100   26221100      7       3  150064       2.8477    0.0022021
enh75525     2   26231300   26232300      5       1  150064         1.72     0.042716
enh75527     2   26238800   26239800      2       1  150064       2.4055    0.0080745
enh75530     2   26262800   26263800      2       1  150064       2.6277    0.0042987
enh75532     2   26267100   26268100      3       1  150064       2.7329    0.0031394
enh75536     2   26277600   26278600      3       2  150064        1.748     0.040235
enh75543     2   26302900   26303900      2       1  150064       1.9167     0.027639
enh75544     2   26308800   26309800      4       2  150064       2.0709     0.019183
enh75546     2   26320800   26321800      2       1  150064       2.9095      0.00181
enh75547     2   26331600   26332600      1       1  150064       2.1892      0.01429
enh75549     2   26401000   26402000      2       1  150064       2.4287     0.007577
enh75550     2   26402200   26403200      3       1  150064        1.709     0.043728
enh75560     2   26497100   26498100      2       1  150064       2.0403      0.02066
enh75563     2   26520400   26521400      3       1  150064       1.7004     0.044532
enh75564     2   26523400   26524400      3       2  150064       1.6587     0.048589
enh75577     2   26700300   26701300      5       2  150064       2.1119     0.017347
enh75580     2   26829200   26830200      3       2  150064       1.9089      0.02814
enh75587     2   26927100   26928100      2       1  150064       1.7498     0.040079
enh75588     2   26929600   26930600      1       1  150064       2.0956      0.01806
enh75589     2   26932800   26933800      2       1  150064       1.8174     0.034575
enh75596     2   26963400   26964400      3       1  150064        3.665   0.00012365
enh75598     2   26985900   26986900      2       1  150064       3.1708   0.00076023
enh75599     2   26989600   26990600      4       2  150064       3.0451     0.001163
enh75600     2   26991200   26992200      1       1  150064       3.3193    0.0004512
enh75602     2   26995200   26996200      1       1  150064       3.3202    0.0004497
enh75603     2   27007600   27008600      3       2  150064       2.1143     0.017246
enh75605     2   27028400   27029400      5       3  150064       1.9772      0.02401
enh75606     2   27031800   27032800      4       2  150064       3.4085   0.00032666
enh75608     2   27184200   27185200      3       2  150064       2.1409     0.016141
enh75611     2   27195600   27196600      1       1  150064       3.3323    0.0004307
enh75614     2   27202100   27203100      1       1  150064       3.2649    0.0005475
enh75615     2   27204600   27205600      2       1  150064       2.6912    0.0035593
enh75617     2   27213800   27214800      1       1  150064       2.5416     0.005518
enh75618     2   27224400   27225400      1       1  150064       3.1894    0.0007128
enh75619     2   27226500   27227500      1       1  150064       3.3039    0.0004768
enh75620     2   27233300   27234300      3       1  150064       3.1054   0.00095019
enh75621     2   27235500   27236500      1       1  150064       1.8529      0.03195
enh75623     2   27243300   27244300      1       1  150064       3.3071    0.0004713
enh75624     2   27254200   27255200      1       1  150064       3.0193     0.001267
enh75629     2   27286300   27287300      2       1  150064       3.9856    3.366e-05
enh75630     2   27291000   27292000      2       1  150064       2.8484    0.0021971
enh75634     2   27310200   27311200      2       1  150064       2.2794     0.011321
enh75638     2   27355100   27356100      2       1  150064       2.4193    0.0077762
enh75641     2   27405400   27406400      3       2  150064       2.4638    0.0068738
enh75645     2   27432400   27433400      7       3  150064       2.4129     0.007913
enh75647     2   27504300   27505300      1       1  150064       2.3305     0.009891
enh75649     2   27525600   27526600      2       1  150064       1.9622      0.02487
enh75653     2   27543900   27544900      2       1  150064       1.9898     0.023304
enh75655     2   27558000   27559000      2       1  150064       3.3902   0.00034924
enh75659     2   27594900   27595900      2       1  150064       2.3713    0.0088636
enh75661     2   27604200   27605200      1       1  150064       3.0578     0.001115
enh75663     2   27632800   27633800      2       1  150064       2.0799     0.018769
enh75666     2   27664900   27665900      1       1  150064       3.1687    0.0007655
enh75667     2   27668300   27669300      2       1  150064        1.806     0.035459
enh75668     2   27711200   27712200      4       2  150064       3.6298   0.00014183
enh75669     2   27716100   27717100      1       1  150064        3.188    0.0007163
enh75670     2   27789200   27790200      1       1  150064       3.0656     0.001086
enh75671     2   27807700   27808700      3       2  150064       2.1673     0.015106
enh75674     2   27852600   27853600      4       2  150064       1.6601     0.048445
enh75675     2   27860800   27861800      2       1  150064        1.682      0.04628
enh75678     2   27888200   27889200      2       1  150064        1.985     0.023573
enh75679     2   27888800   27889800      2       1  150064        1.985     0.023573
enh75683     2   27937100   27938100      1       1  150064       2.8369     0.002278
enh75684     2   27939000   27940000      2       1  150064       3.5124   0.00022205
enh75685     2   27942600   27943600      3       2  150064       2.1704     0.014989
enh75688     2   27951000   27952000      1       1  150064       3.7603    8.484e-05
enh75691     2   27974900   27975900      2       1  150064       4.2084   1.2859e-05
enh75693     2   27977200   27978200      1       1  150064       2.4741     0.006678
enh75696     2   27988000   27989000      1       1  150064       4.1169     1.92e-05
enh75697     2   27988700   27989700      3       2  150064       4.4211   4.9099e-06
enh75700     2   28001700   28002700      2       1  150064       3.3491   0.00040542
enh75703     2   28020700   28021700      4       2  150064       5.0404   2.3226e-07
enh75710     2   28123800   28124800      1       1  150064        3.996    3.221e-05
enh75712     2   28143000   28144000      1       1  150064       3.6355    0.0001387
enh75713     2   28155300   28156300      2       1  150064       3.2414   0.00059467
enh75714     2   28175800   28176800      4       2  150064       3.6496   0.00013132
enh75726     2   28303300   28304300      5       3  150064       2.3963    0.0082801
enh75728     2   28319400   28320400      4       2  150064       2.1371     0.016297
enh75729     2   28324600   28325600      1       1  150064       2.2133      0.01344
enh75755     2   28566200   28567200      1       1  150064       2.4836     0.006504
enh75764     2   28601600   28602600      4       2  150064       2.2538     0.012105
enh75765     2   28604200   28605200      2       1  150064       2.2766     0.011404
enh75768     2   28611800   28612800      2       1  150064       3.1887   0.00071447
enh75770     2   28628800   28629800      3       1  150064       2.4675    0.0068037
enh75772     2   28635000   28636000      1       1  150064       2.5742     0.005024
enh75774     2   28646000   28647000      4       2  150064       2.0614      0.01963
enh75775     2   28659600   28660600      1       1  150064       3.5496    0.0001929
enh75780     2   28750600   28751600      4       2  150064       2.0234     0.021514
enh75821     2   28981000   28982000      2       1  150064       2.2303     0.012865
enh75824     2   28992500   28993500      3       2  150064       2.3535    0.0092993
enh75825     2   28994800   28995800      2       1  150064        2.601    0.0046479
enh75827     2   28997600   28998600      4       2  150064       2.6867     0.003608
enh75828     2   29025000   29026000      1       1  150064       2.8096      0.00248
enh75829     2   29032500   29033500      2       1  150064        3.181   0.00073373
enh75832     2   29093600   29094600      6       3  150064         1.99     0.023295
enh75847     2   29275900   29276900      6       2  150064       2.6776    0.0037075
enh75851     2   29330400   29331400      3       1  150064       1.9753     0.024119
enh75854     2   29340800   29341800      2       1  150064       1.9973     0.022896
enh75856     2   29346400   29347400      1       1  150064       2.0777      0.01887
enh75858     2   29388200   29389200      3       1  150064       1.8139     0.034846
enh75866     2   29548200   29549200      4       2  150064       1.8705     0.030708
enh75869     2   29678200   29679200      4       2  150064       2.1187     0.017056
enh75884     2   30368200   30369200      2       1  150064       1.8372     0.033087
enh75892     2   30443500   30444500      1       1  150064       1.8798      0.03007
enh75893     2   30446600   30447600      4       1  150064       2.0073      0.02236
enh75917     2   30594500   30595500      2       1  150064       1.7379     0.041116
enh75943     2   31202900   31203900      3       1  150064       2.5437    0.0054841
enh75964     2   31547400   31548400      2       1  150064       1.6604     0.048421
enh75978     2   32183400   32184400      2       1  150064       1.9374     0.026349
enh76053     2   33546600   33547600      2       1  150064       2.0047     0.022498
enh76083     2   36020200   36021200      5       2  150064       1.6873     0.045777
enh76094     2   36597100   36598100      1       1  150064       2.1854      0.01443
enh76096     2   36601900   36602900      3       2  150064       2.3787     0.008687
enh76097     2   36605700   36606700      2       1  150064       1.9015     0.028619
enh76098     2   36608900   36609900      5       2  150064       2.7362    0.0031078
enh76107     2   36631700   36632700      7       4  150064       1.9696     0.024445
enh76110     2   36641100   36642100      4       2  150064       2.2387     0.012587
enh76112     2   36645100   36646100      1       1  150064       1.8216      0.03426
enh76113     2   36647400   36648400      1       1  150064       2.3588     0.009167
enh76114     2   36651000   36652000      1       1  150064       2.1612      0.01534
enh76115     2   36654500   36655500      8       3  150064       2.6461    0.0040711
enh76121     2   36679400   36680400      1       1  150064       1.7459      0.04041
enh76126     2   36688300   36689300      2       1  150064       2.0103     0.022198
enh76131     2   36710900   36711900      4       1  150064       1.8553     0.031778
enh76145     2   36822000   36823000      6       2  150064       1.7792     0.037606
enh76154     2   36928600   36929600     20       5  150064       2.0055     0.022457
enh76155     2   36933300   36934300      4       2  150064        2.538    0.0055736
enh76159     2   37048900   37049900      4       1  150064       2.9994    0.0013528
enh76161     2   37116900   37117900      3       1  150064       1.7748     0.037965
enh76168     2   37194700   37195700      1       1  150064       2.9809     0.001437
enh76169     2   37248000   37249000      3       2  150064       1.8422     0.032721
enh76170     2   37279500   37280500      4       2  150064       2.6686    0.0038082
enh76173     2   37384500   37385500      3       1  150064       1.7418      0.04077
enh76175     2   37406800   37407800      8       2  150064       2.2035     0.013781
enh76177     2   37424900   37425900      5       3  150064       2.8351    0.0022909
enh76179     2   37453400   37454400      6       3  150064       3.1935   0.00070269
enh76181     2   37460000   37461000      5       2  150064        3.157   0.00079709
enh76182     2   37510100   37511100      2       1  150064       2.7876    0.0026553
enh76183     2   37528200   37529200      8       3  150064        3.653   0.00012961
enh76184     2   37539200   37540200      4       1  150064       3.9732   3.5464e-05
enh76185     2   37545100   37546100      2       1  150064       3.1965   0.00069552
enh76186     2   37546800   37547800      3       1  150064       3.8713   5.4122e-05
enh76187     2   37548500   37549500      3       1  150064       3.5822   0.00017033
enh76188     2   37552900   37553900      3       2  150064       3.5159   0.00021917
enh76189     2   37553800   37554800      4       2  150064       3.0689    0.0010742
enh76190     2   37570600   37571600      7       3  150064        3.884   5.1384e-05
enh76191     2   37572200   37573200      5       3  150064       1.9198     0.027439
enh76192     2   37576700   37577700      2       1  150064       2.7638    0.0028562
enh76198     2   37641500   37642500      4       2  150064       2.1762      0.01477
enh76202     2   37733500   37734500      4       1  150064       1.8585     0.031551
enh76241     2   38022800   38023800      4       2  150064       2.0245     0.021458
enh76259     2   38323400   38324400      4       2  150064       1.6801     0.046474
enh76283     2   38528900   38529900      4       1  150064       1.8547     0.031821
enh76289     2   38605000   38606000      5       3  150064       1.8909     0.029318
enh76294     2   38645200   38646200      1       1  150064       3.1539    0.0008056
enh76302     2   38676000   38677000      1       1  150064       1.7184      0.04286
enh76337     2   38948200   38949200      4       2  150064       2.6362    0.0041917
enh76338     2   38964400   38965400      2       1  150064       2.4299    0.0075516
enh76356     2   39320400   39321400      3       1  150064       1.6751     0.046955
enh76357     2   39322000   39323000      1       1  150064       1.6606       0.0484
enh76371     2   39388000   39389000      1       1  150064       1.7183      0.04287
enh76378     2   39608500   39609500      1       1  150064        2.056      0.01989
enh76384     2   39636000   39637000      4       1  150064       2.0557     0.019907
enh76403     2   39734300   39735300      1       1  150064       1.6624      0.04822
enh76411     2   39795000   39796000      1       1  150064       2.5077     0.006076
enh76414     2   39820600   39821600      1       1  150064        2.696     0.003509
enh76419     2   39859000   39860000      2       1  150064       2.7981    0.0025706
enh76420     2   39866800   39867800      1       1  150064        2.064      0.01951
enh76425     2   39963100   39964100      3       1  150064       2.6377    0.0041739
enh76426     2   39970300   39971300      6       3  150064       2.0941     0.018126
enh76427     2   39999200   40000200      6       3  150064       2.5035    0.0061493
enh76429     2   40003500   40004500      1       1  150064       2.1843      0.01447
enh76437     2   40259900   40260900      3       1  150064       2.0006     0.022719
enh76445     2   40392300   40393300      5       2  150064        1.653     0.049163
enh76449     2   40466900   40467900      4       2  150064       2.6961    0.0035077
enh76452     2   40500700   40501700      4       1  150064       1.6571     0.048748
enh76457     2   40579900   40580900      3       2  150064       2.3671     0.008964
enh76460     2   40598700   40599700      6       2  150064       1.9226     0.027263
enh76466     2   40660400   40661400      6       2  150064       1.9286     0.026891
enh76469     2   40715400   40716400      3       1  150064       1.7557      0.03957
enh76471     2   40952100   40953100      4       2  150064       1.7639     0.038874
enh76473     2   41824900   41825900      4       1  150064       1.8613     0.031351
enh76483     2   42068600   42069600      5       1  150064       2.4789    0.0065887
enh76484     2   42075300   42076300      5       2  150064        3.485    0.0002461
enh76485     2   42086600   42087600      4       2  150064       2.2208     0.013182
enh76573     2   42952400   42953400      8       2  150064       1.8589      0.03152
enh76577     2   43021200   43022200      3       2  150064       1.6521     0.049252
enh76585     2   43072100   43073100      4       2  150064       1.9494     0.025626
enh76592     2   43106900   43107900      3       1  150064       1.6831     0.046179
enh76643     2   43379800   43380800      5       2  150064       1.9536     0.025374
enh76646     2   43389700   43390700      2       1  150064       1.8971      0.02891
enh76742     2   44410000   44411000      4       1  150064       1.8436     0.032623
enh76744     2   44432000   44433000      1       1  150064       1.8418      0.03275
enh76784     2   45811000   45812000      1       1  150064       2.0317      0.02109
enh76791     2   45881200   45882200      3       1  150064       1.6803     0.046453
enh76793     2   45901900   45902900      3       2  150064       1.9215     0.027334
enh76800     2   45940000   45941000      1       1  150064       1.7881      0.03688
enh76806     2   45981100   45982100      7       2  150064       1.9738     0.024203
enh76807     2   45986200   45987200      2       1  150064       2.3983    0.0082368
enh76817     2   46049600   46050600      5       3  150064       1.8345      0.03329
enh76819     2   46071200   46072200      4       2  150064       2.5011    0.0061902
enh76820     2   46076400   46077400      6       3  150064       1.7618     0.039054
enh76828     2   46115600   46116600      1       1  150064       2.2402      0.01254
enh76832     2   46131900   46132900      1       1  150064       1.7814      0.03742
enh76843     2   46196100   46197100     11       2  150064       2.3409    0.0096176
enh76844     2   46216100   46217100      4       2  150064       2.5961     0.004714
enh76845     2   46219500   46220500      3       2  150064       2.4645    0.0068611
enh76849     2   46252200   46253200      4       2  150064       3.0841     0.001021
enh76850     2   46257400   46258400      2       1  150064       2.2846     0.011169
enh76852     2   46266700   46267700      1       1  150064       1.6664      0.04782
enh76853     2   46284900   46285900      5       3  150064        2.454    0.0070639
enh76854     2   46290100   46291100      4       2  150064         3.29    0.0005009
enh76917     2   46727400   46728400      3       2  150064        1.713     0.043354
enh76930     2   46791700   46792700      3       2  150064       1.9561     0.025225
enh76951     2   47007700   47008700      2       1  150064       1.7339     0.041472
enh76990     2   47212800   47213800      1       1  150064       1.7302       0.0418
enh77017     2   47372000   47373000      6       2  150064       2.1309     0.016549
enh77022     2   47425900   47426900      4       2  150064       2.5149    0.0059534
enh77045     2   47563700   47564700      3       1  150064       1.6973     0.044819
enh77063     2   47994800   47995800      2       1  150064       2.2832     0.011209
enh77065     2   48012300   48013300      7       3  150064       2.4451    0.0072404
enh77067     2   48092000   48093000      1       1  150064       2.4208     0.007744
enh77068     2   48095700   48096700      2       1  150064       2.5494    0.0053952
enh77069     2   48115400   48116400      5       3  150064       3.1409   0.00084206
enh77070     2   48118600   48119600      6       3  150064       2.1698     0.015012
enh77075     2   48128800   48129800      1       1  150064       2.9361     0.001662
enh77079     2   48340600   48341600      1       1  150064       2.0415       0.0206
enh77081     2   48371600   48372600      2       1  150064       1.9717     0.024323
enh77085     2   48476000   48477000      1       1  150064       2.1128      0.01731
enh77086     2   48533700   48534700      3       2  150064       1.8526     0.031967
enh77087     2   48539800   48540800      5       2  150064       2.7155    0.0033084
enh77088     2   48545200   48546200      1       1  150064       2.3812     0.008628
enh77089     2   48547600   48548600      3       1  150064       2.4079    0.0080221
enh77090     2   48551800   48552800      1       1  150064       2.8635     0.002095
enh77091     2   48552800   48553800      5       2  150064       2.6788    0.0036946
enh77093     2   48568400   48569400      5       2  150064       3.3176   0.00045403
enh77095     2   48571400   48572400      5       2  150064       1.9774     0.024001
enh77096     2   48573200   48574200      3       2  150064        3.596   0.00016159
enh77098     2   48580100   48581100      3       2  150064       1.7898     0.036746
enh77101     2   48642400   48643400      6       4  150064       2.5081    0.0060695
enh77103     2   48647700   48648700      3       2  150064       2.8124    0.0024586
enh77108     2   48701800   48702800      2       1  150064        2.163     0.015272
enh77112     2   48736200   48737200      2       1  150064       2.8269      0.00235
enh77124     2   48799700   48800700      5       2  150064       1.7464     0.040375
enh77127     2   48941200   48942200      3       2  150064       2.5973    0.0046981
enh77141     2   50718900   50719900      1       1  150064       3.0002     0.001349
enh77142     2   50752700   50753700      2       1  150064       2.3727    0.0088297
enh77147     2   51239900   51240900      1       1  150064       2.1981      0.01397
enh77162     2   53979200   53980200      2       1  150064       2.6461    0.0040715
enh77163     2   53995800   53996800      3       2  150064       2.2672      0.01169
enh77164     2   54010700   54011700      2       1  150064        3.487   0.00024424
enh77165     2   54015500   54016500      3       1  150064       2.3309    0.0098801
enh77166     2   54053700   54054700      3       2  150064       2.6099    0.0045285
enh77168     2   54172100   54173100      2       1  150064       1.7235     0.042399
enh77169     2   54176700   54177700      5       3  150064       2.4142    0.0078856
enh77170     2   54184200   54185200      2       1  150064       2.3289    0.0099325
enh77174     2   54193900   54194900      4       2  150064       2.1468     0.015903
enh77177     2   54226000   54227000      1       1  150064       2.2411      0.01251
enh77179     2   54242600   54243600      1       1  150064       2.2655      0.01174
enh77182     2   54280000   54281000      4       2  150064       2.8099    0.0024776
enh77183     2   54286700   54287700      1       1  150064       1.7875      0.03693
enh77184     2   54291500   54292500      5       3  150064        3.138   0.00085052
enh77185     2   54300400   54301400      5       2  150064       3.5108   0.00022335
enh77186     2   54308400   54309400      6       3  150064       4.0321   2.7641e-05
enh77187     2   54315100   54316100      2       1  150064       1.8354     0.033224
enh77188     2   54330500   54331500      3       2  150064       2.3806    0.0086431
enh77189     2   54341400   54342400      5       2  150064        2.161     0.015346
enh77203     2   54613000   54614000      1       1  150064       1.7071       0.0439
enh77204     2   54629000   54630000      6       2  150064       2.0744      0.01902
enh77209     2   54662600   54663600      2       1  150064       3.1466   0.00082577
enh77211     2   54667100   54668100      1       1  150064       2.5264     0.005762
enh77216     2   54699100   54700100      3       1  150064       2.4015     0.008165
enh77217     2   54700800   54701800      6       4  150064       1.7264      0.04214
enh77224     2   54710900   54711900      5       2  150064       1.9319     0.026683
enh77229     2   54724200   54725200      4       2  150064       1.8211     0.034295
enh77240     2   54767800   54768800      2       1  150064       2.3464    0.0094777
enh77241     2   54769500   54770500      2       1  150064       1.9577     0.025135
enh77245     2   54779600   54780600      3       2  150064       1.7175     0.042946
enh77249     2   54797000   54798000      4       2  150064       2.0995     0.017884
enh77251     2   54808300   54809300      5       1  150064       2.3872    0.0084891
enh77254     2   54824600   54825600      3       2  150064       1.6807     0.046412
enh77255     2   54830400   54831400      9       4  150064       2.9333    0.0016769
enh77259     2   54840500   54841500      5       2  150064       2.0938     0.018138
enh77261     2   54851700   54852700      2       1  150064       2.8326    0.0023083
enh77263     2   54861600   54862600      6       4  150064       2.7386    0.0030848
enh77265     2   54863500   54864500      3       2  150064       2.2396      0.01256
enh77268     2   54885200   54886200      4       2  150064       2.9491    0.0015937
enh77270     2   54896600   54897600      1       1  150064       1.6458       0.0499
enh77272     2   54907400   54908400      8       4  150064       2.6705    0.0037871
enh77278     2   55086900   55087900      5       3  150064       2.8235     0.002375
enh77301     2   55264100   55265100      3       2  150064       1.7492     0.040128
enh77303     2   55271200   55272200      4       1  150064       1.7911     0.036635
enh77304     2   55283000   55284000      2       1  150064       2.3913    0.0083942
enh77312     2   55346600   55347600     10       5  150064       1.7942     0.036395
enh77320     2   55394900   55395900      5       2  150064       2.0335     0.021003
enh77330     2   55635800   55636800      6       2  150064       1.8328     0.033417
enh77332     2   55643400   55644400      5       2  150064       1.7164     0.043048
enh77334     2   55650900   55651900      5       2  150064        1.878     0.030191
enh77347     2   55969900   55970900      9       4  150064        1.666     0.047857
enh77348     2   55988600   55989600      6       3  150064       2.0206     0.021658
enh77349     2   55999200   56000200      2       1  150064       3.0079    0.0013153
enh77351     2   56031400   56032400      1       1  150064       2.8782        0.002
enh77352     2   56032400   56033400      3       1  150064       2.5365    0.0055991
enh77359     2   56096600   56097600      2       1  150064       1.8086     0.035259
enh77365     2   56128100   56129100      5       3  150064       1.7698     0.038379
enh77374     2   56193300   56194300      5       2  150064       1.9158     0.027693
enh77375     2   56219400   56220400      2       1  150064       2.3018     0.010673
enh77376     2   56235800   56236800      2       1  150064        2.049     0.020231
enh77382     2   56476100   56477100      3       1  150064       2.1523     0.015687
enh77393     2   57947700   57948700      2       1  150064       3.8989   4.8315e-05
enh77395     2   57987200   57988200      4       2  150064        6.132   4.3395e-10
enh77397     2   58134400   58135400      5       2  150064       6.2141   2.5815e-10
enh77398     2   58207800   58208800      3       2  150064       5.6542   7.8294e-09
enh77399     2   58272200   58273200      3       1  150064       3.1905   0.00071004
enh77400     2   58275200   58276200      1       1  150064       4.4393    4.513e-06
enh77402     2   58334900   58335900      4       2  150064       4.5604    2.553e-06
enh77405     2   58466200   58467200      2       1  150064       2.1378     0.016265
enh77406     2   58654000   58655000      2       1  150064       2.3018     0.010672
enh77407     2   58656400   58657400      5       3  150064       3.0291    0.0012265
enh77408     2   58674700   58675700      3       2  150064       2.7116    0.0033483
enh77409     2   58749100   58750100      1       1  150064       2.3964     0.008279
enh77414     2   59125800   59126800      4       2  150064       2.3762     0.008747
enh77421     2   60440400   60441400      3       2  150064        2.635    0.0042066
enh77424     2   60479300   60480300      2       1  150064       2.4919    0.0063537
enh77425     2   60488300   60489300      2       1  150064       2.3437     0.009547
enh77426     2   60512600   60513600      4       1  150064       2.2367     0.012652
enh77427     2   60513900   60514900      5       1  150064       2.2949      0.01087
enh77428     2   60522000   60523000      6       2  150064       1.9735     0.024219
enh77434     2   60583000   60584000      6       3  150064       3.2289   0.00062125
enh77435     2   60610300   60611300      4       2  150064       1.8924     0.029221
enh77442     2   60723300   60724300      4       2  150064        2.618    0.0044217
enh77443     2   60726300   60727300      1       1  150064       3.8466    5.988e-05
enh77444     2   60727100   60728100      4       2  150064       4.0389   2.6851e-05
enh77446     2   60734400   60735400      2       1  150064       2.7538     0.002945
enh77447     2   60735200   60736200      1       1  150064        1.657      0.04876
enh77449     2   60742500   60743500      2       1  150064       2.0565     0.019868
enh77450     2   60743800   60744800      2       1  150064       1.9698     0.024428
enh77451     2   60746500   60747500      1       1  150064       1.9605      0.02497
enh77452     2   60755400   60756400      2       1  150064        2.509     0.006053
enh77474     2   61186100   61187100      1       1  150064       1.7034      0.04425
enh77490     2   61583500   61584500      3       2  150064       2.0802     0.018755
enh77493     2   61651900   61652900      4       1  150064       1.7312     0.041706
enh77495     2   61662700   61663700      4       2  150064       2.6209    0.0043846
enh77504     2   61699400   61700400      1       1  150064        1.971      0.02436
enh77551     2   62444200   62445200      2       1  150064        1.837     0.033105
enh77562     2   62651600   62652600      2       1  150064       1.8272     0.033834
enh77563     2   62653600   62654600      3       2  150064       2.8972    0.0018823
enh77564     2   62680700   62681700      4       2  150064       2.9486     0.001596
enh77565     2   62683300   62684300      1       1  150064       1.9283      0.02691
enh77566     2   62685000   62686000      2       1  150064       2.4917    0.0063565
enh77567     2   62688600   62689600      4       2  150064       1.8055     0.035499
enh77569     2   62696800   62697800      1       1  150064       1.7781      0.03769
enh77572     2   62713000   62714000      2       1  150064       2.3474     0.009452
enh77573     2   62715900   62716900      3       2  150064       2.7455    0.0030209
enh77574     2   62728700   62729700      5       2  150064       2.6717     0.003774
enh77575     2   62731800   62732800      2       1  150064       1.7793     0.037599
enh77577     2   62798200   62799200      3       2  150064        1.649      0.04957
enh77578     2   62804900   62805900      4       2  150064       2.2072     0.013649
enh77580     2   62816500   62817500      3       2  150064       3.1268   0.00088369
enh77585     2   62887300   62888300      2       1  150064        1.737     0.041191
enh77586     2   62890600   62891600      1       1  150064       2.6339      0.00422
enh77589     2   62927100   62928100      3       2  150064       2.0205     0.021668
enh77596     2   62965800   62966800      1       1  150064       2.8398     0.002257
enh77598     2   62969200   62970200      1       1  150064       2.8907     0.001922
enh77600     2   63011300   63012300      1       1  150064       2.8579     0.002132
enh77601     2   63013200   63014200      1       1  150064       2.8445     0.002224
enh77607     2   63052900   63053900      2       1  150064       1.7936     0.036435
enh77609     2   63195400   63196400      1       1  150064        1.954      0.02535
enh77659     2   64291000   64292000      2       1  150064       1.9995     0.022775
enh77671     2   64365400   64366400      3       1  150064       1.7403     0.040901
enh77707     2   64674800   64675800      1       1  150064       2.2436      0.01243
enh77708     2   64679400   64680400      1       1  150064       1.6838      0.04611
enh77723     2   64826400   64827400      7       2  150064       2.5498    0.0053895
enh77724     2   64831700   64832700      1       1  150064       2.0075      0.02235
enh77725     2   64833200   64834200      1       1  150064       2.7279     0.003187
enh77826     2   65571400   65572400      3       1  150064        1.876     0.030326
enh77851     2   65629700   65630700      1       1  150064       2.0333      0.02101
enh77862     2   65772700   65773700      1       1  150064       3.1367    0.0008544
enh77865     2   65801700   65802700      2       1  150064        1.762     0.039034
enh77874     2   66009600   66010600     10       2  150064       1.6775     0.046724
enh77895     2   66759800   66760800      3       1  150064       2.6364    0.0041899
enh77896     2   66763900   66764900      2       1  150064       2.1276     0.016683
enh77898     2   66769200   66770200      1       1  150064       2.8725     0.002036
enh77921     2   67616300   67617300      3       2  150064       1.7722     0.038178
enh77958     2   68386600   68387600      2       1  150064       2.9157    0.0017746
enh77964     2   68431400   68432400      1       1  150064        2.837     0.002277
enh77965     2   68434100   68435100      2       1  150064       3.0277    0.0012321
enh77966     2   68444600   68445600      2       1  150064       2.9047    0.0018382
enh77971     2   68473100   68474100      2       1  150064       2.5392    0.0055561
enh77974     2   68482800   68483800      1       1  150064       2.8455     0.002217
enh77976     2   68507200   68508200      2       1  150064       2.9225     0.001736
enh77985     2   68647100   68648100      4       1  150064       1.8235     0.034113
enh77986     2   68654500   68655500      1       1  150064       1.7041      0.04418
enh77987     2   68656200   68657200      7       2  150064        2.461    0.0069267
enh77989     2   68661600   68662600      1       1  150064       1.7723      0.03817
enh78013     2   69028900   69029900      4       1  150064       1.9346     0.026517
enh78022     2   69153400   69154400      3       1  150064       2.4203    0.0077531
enh78026     2   69170000   69171000      2       1  150064       1.7029      0.04429
enh78069     2   69423200   69424200      2       1  150064       2.1456     0.015953
enh78071     2   69429200   69430200      2       1  150064       1.8456     0.032478
enh78085     2   69525300   69526300      5       2  150064       2.3921    0.0083763
enh78086     2   69526500   69527500      5       1  150064       1.8513     0.032061
enh78087     2   69536300   69537300      1       1  150064       1.9178      0.02757
enh78139     2   69970600   69971600      2       1  150064       2.0354     0.020905
enh78150     2   69995200   69996200      3       1  150064       1.9446     0.025912
enh78151     2   69997000   69998000      1       1  150064       1.7877      0.03691
enh78154     2   70008500   70009500      1       1  150064        1.646      0.04988
enh78155     2   70016900   70017900      5       2  150064       1.7414     0.040805
enh78159     2   70055200   70056200      5       3  150064       2.4311    0.0075272
enh78161     2   70120000   70121000      3       1  150064       1.6926     0.045261
enh78165     2   70154100   70155100      2       1  150064       1.6894     0.045569
enh78170     2   70179600   70180600      3       1  150064       2.0795     0.018786
enh78171     2   70191200   70192200      1       1  150064       2.1937      0.01413
enh78172     2   70212900   70213900      1       1  150064       1.6722      0.04724
enh78175     2   70226400   70227400      1       1  150064       1.6616       0.0483
enh78179     2   70261800   70262800      2       1  150064       1.6648     0.047979
enh78206     2   70486300   70487300      1       1  150064       1.7425      0.04071
enh78207     2   70486900   70487900      2       1  150064       1.6595     0.048504
enh78208     2   70488100   70489100      2       1  150064       2.0876     0.018417
enh78212     2   70527400   70528400      2       1  150064       2.0229     0.021543
enh78238     2   71006800   71007800      5       2  150064       1.6905     0.045461
enh78240     2   71057200   71058200      4       2  150064       2.2607     0.011888
enh78255     2   71250900   71251900      5       2  150064       1.7343     0.041428
enh78270     2   71561800   71562800      3       1  150064       2.2041     0.013757
enh78272     2   71567200   71568200      5       3  150064        2.446    0.0072217
enh78276     2   71679400   71680400      2       1  150064       2.3736    0.0088076
enh78300     2   71913000   71914000      1       1  150064       2.0638      0.01952
enh78307     2   71942500   71943500      4       2  150064       1.8521     0.032003
enh78330     2   72318800   72319800      6       3  150064       2.1506     0.015756
enh78333     2   72357200   72358200      2       1  150064       2.9769    0.0014561
enh78334     2   72365500   72366500      3       1  150064       2.4654    0.0068435
enh78337     2   72438800   72439800      2       1  150064       2.4292    0.0075662
enh78338     2   72463200   72464200      1       1  150064        2.753     0.002953
enh78343     2   72803200   72804200      1       1  150064       1.7126      0.04339
enh78351     2   72958000   72959000      1       1  150064       2.1857      0.01442
enh78354     2   72992600   72993600      1       1  150064       2.5217     0.005839
enh78372     2   73167500   73168500      3       1  150064       4.0763   2.2877e-05
enh78374     2   73207300   73208300      1       1  150064       4.2077     1.29e-05
enh78375     2   73208400   73209400      1       1  150064       4.1382     1.75e-05
enh78378     2   73227100   73228100      2       1  150064        3.489   0.00024239
enh78379     2   73247600   73248600      3       2  150064       3.3274   0.00043835
enh78380     2   73248600   73249600      1       1  150064       4.0252    2.846e-05
enh78384     2   73295700   73296700      1       1  150064       3.5033    0.0002298
enh78387     2   73315700   73316700      1       1  150064       3.3194    0.0004511
enh78388     2   73318400   73319400      3       1  150064       3.0385    0.0011887
enh78389     2   73321000   73322000      5       2  150064       2.9955    0.0013701
enh78390     2   73329400   73330400      6       2  150064       3.5872   0.00016714
enh78391     2   73333700   73334700      1       1  150064       3.2959    0.0004906
enh78392     2   73336300   73337300      5       2  150064       2.2832     0.011209
enh78394     2   73360400   73361400      5       2  150064       3.0821    0.0010277
enh78395     2   73439900   73440900      2       1  150064       2.4099    0.0079777
enh78401     2   73611600   73612600      2       1  150064       3.7349   9.3901e-05
enh78403     2   73645400   73646400      2       1  150064        2.894    0.0019017
enh78404     2   73867700   73868700      3       1  150064       4.0881   2.1749e-05
enh78411     2   73986400   73987400      3       1  150064       2.8224    0.0023835
enh78416     2   74058100   74059100      3       2  150064       2.4619    0.0069097
enh78417     2   74059500   74060500      1       1  150064       2.7245      0.00322
enh78420     2   74076800   74077800      3       2  150064       2.1753     0.014804
enh78425     2   74117900   74118900      4       2  150064        2.119     0.017045
enh78440     2   74237300   74238300      1       1  150064       2.0266      0.02135
enh78442     2   74247800   74248800      1       1  150064       2.1868      0.01438
enh78444     2   74252700   74253700      5       2  150064       3.2561   0.00056485
enh78445     2   74253600   74254600      1       1  150064       3.0007     0.001347
enh78446     2   74258200   74259200      1       1  150064       2.3537     0.009295
enh78447     2   74259600   74260600      2       1  150064       2.6726    0.0037635
enh78449     2   74272200   74273200      2       1  150064       2.4259    0.0076357
enh78450     2   74280200   74281200      2       1  150064       2.3656    0.0090003
enh78451     2   74293500   74294500      6       2  150064         2.91    0.0018072
enh78462     2   74428900   74429900      3       2  150064       2.0551     0.019935
enh78487     2   74697600   74698600      1       1  150064       2.0558       0.0199
enh78507     2   74810600   74811600      1       1  150064        1.784      0.03721
enh78521     2   74967600   74968600      4       1  150064       2.1729     0.014896
enh78540     2   75114500   75115500      6       2  150064       2.0817     0.018687
enh78541     2   75120200   75121200      2       1  150064       2.6601    0.0039054
enh78555     2   75360900   75361900      3       2  150064       1.6752     0.046944
enh78560     2   75602800   75603800      6       2  150064       2.5245    0.0057924
enh78609     2   85056600   85057600      3       1  150064       2.3129     0.010363
enh78648     2   85384200   85385200      1       1  150064       2.0131      0.02205
enh78691     2   85622700   85623700      8       3  150064       2.1482     0.015849
enh78695     2   85635600   85636600      4       2  150064       1.7675     0.038569
enh78696     2   85637900   85638900      3       1  150064       2.8256    0.0023599
enh78698     2   85644600   85645600      5       2  150064       3.2498   0.00057749
enh78701     2   85657300   85658300      4       2  150064       2.3091     0.010469
enh78736     2   85844600   85845600      1       1  150064       2.0794      0.01879
enh78743     2   85907900   85908900      1       1  150064       2.3152       0.0103
enh78770     2   86054800   86055800      3       2  150064       1.7297     0.041845
enh78804     2   86296000   86297000      6       2  150064       1.8888     0.029457
enh78849     2   86858700   86859700      3       2  150064       2.2344     0.012729
enh78852     2   86921600   86922600      2       1  150064       4.4954   3.4721e-06
enh78853     2   86930800   86931800      1       1  150064       2.7007      0.00346
enh78897     2   88908600   88909600      2       1  150064       2.0094     0.022247
enh78900     2   88922900   88923900      1       1  150064       1.8843      0.02976
enh78934     2   95947900   95948900      1       1  150064       2.2075      0.01364
enh78950     2   96193600   96194600      2       1  150064       2.0633     0.019543
enh78952     2   96336100   96337100      1       1  150064       1.7518       0.0399
enh78973     2   96871900   96872900      2       1  150064       2.6324    0.0042391
enh78974     2   96875500   96876500      1       1  150064       3.9123    4.571e-05
enh78978     2   96912400   96913400      3       2  150064       2.0049     0.022487
enh78982     2   96927300   96928300      1       1  150064        3.299    0.0004851
enh78986     2   96969400   96970400      1       1  150064       3.4386    0.0002924
enh78999     2   97096700   97097700      2       1  150064       2.6512    0.0040106
enh79011     2   97207100   97208100      4       2  150064       1.7377     0.041128
enh79014     2   97219500   97220500      2       1  150064       2.1345     0.016403
enh79023     2   97297700   97298700      1       1  150064        2.562     0.005203
enh79029     2   97395500   97396500      1       1  150064       2.3479     0.009439
enh79032     2   97413000   97414000      2       1  150064       3.9458   3.9765e-05
enh79033     2   97423200   97424200      1       1  150064       2.4367     0.007412
enh79034     2   97425000   97426000      2       1  150064       1.9136     0.027833
enh79037     2   97438200   97439200      2       1  150064       2.9396    0.0016433
enh79038     2   97439600   97440600      2       1  150064       2.1376     0.016273
enh79040     2   97454000   97455000      2       1  150064       2.3678     0.008946
enh79044     2   97483700   97484700      1       1  150064       2.1714      0.01495
enh79046     2   97489000   97490000      2       1  150064       2.9683    0.0014971
enh79047     2   97497900   97498900      1       1  150064       2.0026      0.02261
enh79048     2   97504400   97505400      1       1  150064       2.0077      0.02234
enh79050     2   97507800   97508800      2       1  150064       1.9093     0.028109
enh79053     2   97521500   97522500      1       1  150064       2.0007      0.02271
enh79056     2   97536500   97537500      2       1  150064       1.9317     0.026699
enh79057     2   97540200   97541200      2       1  150064        2.489    0.0064044
enh79058     2   97543600   97544600      2       1  150064       3.9637   3.6895e-05
enh79060     2   97552900   97553900      3       2  150064       3.3889   0.00035087
enh79063     2   97561300   97562300      6       2  150064       2.3819    0.0086126
enh79064     2   97563200   97564200      1       1  150064       2.7502     0.002978
enh79065     2   97564200   97565200      2       1  150064        2.942    0.0016304
enh79066     2   97569000   97570000      4       2  150064       3.6407   0.00013596
enh79067     2   97571600   97572600      6       1  150064       3.6787   0.00011723
enh79068     2   97573600   97574600      4       1  150064        3.411   0.00032363
enh79070     2   97578700   97579700      2       1  150064       3.5059   0.00022755
enh79074     2   97596800   97597800      2       1  150064        1.856     0.031724
enh79080     2   97761100   97762100      5       1  150064       2.6068      0.00457
enh79081     2   98261000   98262000      3       1  150064       2.6678    0.0038176
enh79085     2   98341800   98342800      3       2  150064       1.9772     0.024008
enh79086     2   98344400   98345400      2       1  150064       1.9617     0.024899
enh79093     2   98466300   98467300      4       2  150064       2.1411     0.016134
enh79099     2   98545600   98546600      2       1  150064        1.712     0.043445
enh79102     2   98562000   98563000      1       1  150064       1.7704      0.03833
enh79103     2   98566900   98567900      5       2  150064       2.1116     0.017362
enh79105     2   98582900   98583900      1       1  150064       2.9781      0.00145
enh79107     2   98586300   98587300      4       2  150064       2.3228     0.010095
enh79108     2   98599200   98600200      4       2  150064       2.3889    0.0084491
enh79111     2   98608000   98609000      1       1  150064       2.0385      0.02075
enh79112     2   98612900   98613900      3       1  150064       2.9854     0.001416
enh79113     2   98626600   98627600      2       1  150064       2.6621    0.0038827
enh79119     2   98703800   98704800      2       1  150064       1.6794     0.046533
enh79123     2   98750600   98751600      2       1  150064       2.2184     0.013264
enh79135     2   99060200   99061200      2       1  150064        1.857     0.031655
enh79136     2   99062900   99063900      5       2  150064       2.1669     0.015122
enh79137     2   99067500   99068500      1       1  150064        1.848       0.0323
enh79138     2   99069800   99070800      1       1  150064       1.8667      0.03097
enh79144     2   99084800   99085800      3       1  150064       1.7322     0.041623
enh79146     2   99088700   99089700      2       1  150064       1.8067     0.035403
enh79148     2   99091900   99092900      2       1  150064       1.7027      0.04431
enh79151     2   99099500   99100500      1       1  150064       1.7917      0.03659
enh79154     2   99104300   99105300      1       1  150064       1.8729      0.03054
enh79155     2   99105400   99106400      5       1  150064       1.8035     0.035656
enh79157     2   99107400   99108400      2       1  150064       1.8631     0.031224
enh79159     2   99111200   99112200      4       1  150064       1.8192      0.03444
enh79161     2   99124400   99125400      3       1  150064       1.8078      0.03532
enh79163     2   99133300   99134300      2       1  150064       1.8211     0.034297
enh79166     2   99178700   99179700      1       1  150064       1.8114      0.03504
enh79170     2   99227100   99228100      1       1  150064       1.8062      0.03544
enh79188     2   99422000   99423000      3       1  150064       1.7118      0.04347
enh79191     2   99449400   99450400      5       2  150064       1.7134      0.04332
enh79223     2  100221400  100222400      3       1  150064       1.6487     0.049605
enh79224     2  100223800  100224800      3       2  150064        2.027     0.021331
enh79226     2  100252600  100253600      2       1  150064       3.1745   0.00075046
enh79227     2  100257100  100258100      2       1  150064       2.5782    0.0049655
enh79228     2  100260400  100261400      4       2  150064       3.0465    0.0011575
enh79230     2  100273100  100274100      3       2  150064       1.8485     0.032266
enh79232     2  100308200  100309200      3       2  150064       1.8918     0.029256
enh79234     2  100314500  100315500      4       2  150064       2.1083     0.017502
enh79239     2  100345300  100346300      4       2  150064       2.1264     0.016734
enh79240     2  100382000  100383000      1       1  150064       2.3899     0.008426
enh79244     2  100475300  100476300      2       1  150064       1.7498     0.040077
enh79250     2  100577000  100578000      1       1  150064        1.887      0.02958
enh79272     2  101347800  101348800      3       2  150064       2.2737     0.011493
enh79273     2  101349800  101350800      7       2  150064       2.4091    0.0079954
enh79277     2  101371400  101372400      2       1  150064       2.0696     0.019245
enh79279     2  101383400  101384400      1       1  150064       2.0703      0.01921
enh79293     2  101494000  101495000      4       2  150064       1.9468     0.025777
enh79330     2  101916100  101917100      2       1  150064       1.7458     0.040424
enh79331     2  101918200  101919200      1       1  150064       2.3392     0.009663
enh79334     2  101943800  101944800      1       1  150064       1.7071       0.0439
enh79335     2  101945900  101946900      1       1  150064       1.7149      0.04318
enh79339     2  101972200  101973200      5       3  150064       2.0699     0.019231
enh79346     2  102050700  102051700      7       2  150064        1.735     0.041371
enh79351     2  102063200  102064200      5       2  150064        1.656     0.048866
enh79364     2  102254900  102255900      2       1  150064       2.0991     0.017902
enh79440     2  102723300  102724300      5       3  150064       1.9141     0.027802
enh79441     2  102731400  102732400      6       3  150064       2.0973     0.017986
enh79442     2  102738200  102739200      3       1  150064       2.1821     0.014551
enh79444     2  102757400  102758400      6       2  150064       2.2417     0.012491
enh79448     2  102782300  102783300      2       1  150064       2.2052     0.013721
enh79450     2  102822800  102823800     12       2  150064       1.7173     0.042964
enh79465     2  103342500  103343500      2       1  150064       2.5383    0.0055693
enh79466     2  103351100  103352100      3       1  150064       2.6778    0.0037058
enh79468     2  103378000  103379000      4       2  150064       3.3686   0.00037782
enh79469     2  103384000  103385000      2       1  150064       2.0378     0.020784
enh79476     2  103460200  103461200      4       2  150064       2.0383     0.020758
enh79478     2  104995400  104996400      3       2  150064       1.8521     0.032007
enh79489     2  105910200  105911200      2       1  150064        1.827      0.03385
enh79497     2  105946800  105947800      2       1  150064       1.7449     0.040499
enh79505     2  106001700  106002700      3       2  150064       1.6687     0.047591
enh79534     2  106349600  106350600      7       2  150064       1.9295     0.026834
enh79536     2  106359700  106360700      2       1  150064       2.2947     0.010874
enh79538     2  106369800  106370800      2       1  150064       1.6662      0.04784
enh79544     2  106380200  106381200      7       2  150064       1.6886     0.045649
enh79591     2  106552400  106553400      5       2  150064       2.2768     0.011399
enh79629     2  107457200  107458200      4       2  150064       1.7196     0.042756
enh79651     2  109108000  109109000      3       1  150064       1.8389     0.032962
enh79663     2  109200400  109201400      6       3  150064       1.6519      0.04928
enh79759     2  110267600  110268600      3       2  150064       4.5927   2.1875e-06
enh79760     2  110271400  110272400      3       2  150064        3.763   8.3956e-05
enh79761     2  110274400  110275400      7       2  150064       1.9441     0.025939
enh79762     2  110315500  110316500      1       1  150064       3.9136    4.546e-05
enh79763     2  110317800  110318800      2       1  150064       2.9339    0.0016739
enh79764     2  110343800  110344800      3       2  150064       3.7946   7.3937e-05
enh79768     2  110363200  110364200      2       1  150064       4.0565   2.4907e-05
enh79769     2  110365200  110366200      1       1  150064       3.0332      0.00121
enh79770     2  110367300  110368300      2       1  150064       3.2812   0.00051685
enh79771     2  110368600  110369600      4       2  150064       2.5369    0.0055916
enh79772     2  110395300  110396300      3       1  150064        2.386    0.0085156
enh79773     2  110402000  110403000      3       2  150064       2.6335    0.0042256
enh79782     2  110854900  110855900      1       1  150064       2.0367      0.02084
enh79785     2  110883900  110884900      1       1  150064       1.9775      0.02399
enh79786     2  110906900  110907900      2       1  150064        2.578    0.0049685
enh79814     2  111942000  111943000      1       1  150064       2.3272     0.009977
enh79815     2  111942800  111943800      5       1  150064       2.2103     0.013541
enh79824     2  112249100  112250100      3       1  150064       1.8719     0.030608
enh79825     2  112252700  112253700      1       1  150064        2.238      0.01261
enh79848     2  112676500  112677500      2       1  150064       2.1086     0.017491
enh79851     2  112703800  112704800      3       1  150064       1.7818     0.037389
enh79858     2  112743800  112744800      8       2  150064       1.8739     0.030473
enh79859     2  112763600  112764600      4       2  150064       2.0325     0.021052
enh79879     2  113188800  113189800      4       2  150064       1.9642     0.024755
enh79962     2  114081300  114082300      4       2  150064        1.824     0.034076
enh79979     2  114634600  114635600      4       2  150064       2.8604    0.0021153
enh79984     2  114667700  114668700      5       2  150064       2.1569     0.015506
enh80008     2  118926300  118927300      3       1  150064       1.9362     0.026422
enh80011     2  119144900  119145900      3       1  150064       2.0439     0.020484
enh80017     2  119444200  119445200      2       1  150064       1.8348     0.033267
enh80018     2  119479200  119480200      5       2  150064       2.0722     0.019125
enh80019     2  119480600  119481600      7       3  150064       1.8135     0.034874
enh80020     2  119495400  119496400      2       1  150064       2.5066    0.0060945
enh80021     2  119496100  119497100      2       1  150064       1.8167     0.034629
enh80022     2  119532400  119533400      1       1  150064        2.818     0.002416
enh80038     2  119982800  119983800      6       3  150064       1.7663     0.038673
enh80048     2  120021600  120022600      2       1  150064       1.8401     0.032877
enh80113     2  120984500  120985500      2       1  150064       1.6772     0.046754
enh80129     2  121076900  121077900      2       1  150064       1.9115     0.027967
enh80131     2  121117500  121118500      3       1  150064        1.789      0.03681
enh80141     2  121261200  121262200      1       1  150064       2.0304      0.02116
enh80157     2  121374000  121375000      1       1  150064       1.8166      0.03464
enh80158     2  121377400  121378400      4       2  150064       1.6629      0.04817
enh80163     2  121416500  121417500      5       2  150064       2.1412     0.016128
enh80183     2  121549300  121550300      1       1  150064       1.7817       0.0374
enh80229     2  121953900  121954900      3       1  150064        1.845     0.032521
enh80235     2  122060900  122061900      1       1  150064       1.8367      0.03313
enh80252     2  122277000  122278000      2       1  150064       2.0019     0.022649
enh80255     2  122289900  122290900      4       2  150064       2.2455     0.012369
enh80261     2  122323300  122324300      2       1  150064       1.7881      0.03688
enh80288     2  122495000  122496000      2       1  150064       2.3082     0.010494
enh80289     2  122511600  122512600      1       1  150064       1.8269      0.03386
enh80291     2  122534300  122535300      4       2  150064       1.9518     0.025483
enh80292     2  122547700  122548700      1       1  150064       2.3516     0.009346
enh80298     2  122777000  122778000      2       1  150064       1.9756       0.0241
enh80341     2  127828200  127829200      2       1  150064       1.8456     0.032474
enh80343     2  127845600  127846600      7       4  150064       3.1449   0.00083068
enh80344     2  127852900  127853900      1       1  150064       3.3938    0.0003446
enh80349     2  127885600  127886600      6       2  150064       2.1265     0.016731
enh80425     2  128612900  128613900      2       1  150064       1.9235     0.027207
enh80432     2  128786200  128787200      2       1  150064       1.7097     0.043657
enh80462     2  129146200  129147200      2       1  150064       1.6491     0.049563
enh80463     2  129153500  129154500      9       2  150064        2.022     0.021588
enh80464     2  129164700  129165700      4       2  150064       2.2694     0.011623
enh80504     2  129935700  129936700      7       2  150064         1.67     0.047461
enh80529     2  131132000  131133000      1       1  150064       2.2907      0.01099
enh80530     2  131133900  131134900      3       2  150064       1.7561     0.039535
enh80533     2  131149600  131150600      1       1  150064       2.1072      0.01755
enh80545     2  131668400  131669400      4       2  150064       1.7955     0.036283
enh80550     2  131799000  131800000      1       1  150064       3.4002    0.0003367
enh80552     2  131812400  131813400      1       1  150064       3.3102    0.0004661
enh80555     2  131834500  131835500      1       1  150064       3.3548    0.0003971
enh80557     2  131848900  131849900      1       1  150064       2.5573     0.005274
enh80558     2  131852000  131853000      2       1  150064       2.6769    0.0037155
enh80559     2  131861200  131862200      4       2  150064        3.335   0.00042656
enh80560     2  131864800  131865800      2       1  150064        2.684    0.0036368
enh80563     2  131913900  131914900      1       1  150064       3.2947    0.0004927
enh80569     2  132398600  132399600      1       1  150064       2.2584      0.01196
enh80572     2  132431400  132432400      2       1  150064       2.2331     0.012771
enh80575     2  133105600  133106600      1       1  150064       1.6687      0.04759
enh80589     2  133673200  133674200      1       1  150064        1.709      0.04373
enh80621     2  134572300  134573300      6       2  150064       1.9247     0.027133
enh80633     2  134837800  134838800      1       1  150064       1.8672      0.03094
enh80635     2  134880500  134881500      2       1  150064       2.8151    0.0024384
enh80638     2  134885100  134886100      1       1  150064       3.1698    0.0007627
enh80642     2  134895200  134896200      3       1  150064       3.9695   3.6018e-05
enh80643     2  134897500  134898500      1       1  150064       4.2027    1.319e-05
enh80644     2  134899700  134900700      3       1  150064        2.675    0.0037366
enh80686     2  135164000  135165000      1       1  150064       2.3708     0.008875
enh80700     2  135674200  135675200      1       1  150064       3.0217     0.001257
enh80752     2  138737600  138738600      1       1  150064        1.833       0.0334
enh80764     2  139122000  139123000      5       2  150064       3.2763   0.00052585
enh80765     2  139153100  139154100      2       1  150064       3.2053   0.00067457
enh80768     2  139211400  139212400      1       1  150064        3.362    0.0003869
enh80769     2  139251800  139252800      3       2  150064       2.5571    0.0052776
enh80771     2  139272000  139273000      3       2  150064        2.017     0.021846
enh80775     2  139293600  139294600      3       2  150064       1.7277     0.042024
enh80777     2  139465600  139466600      3       2  150064       2.5046    0.0061302
enh80779     2  139705700  139706700      3       2  150064       2.4435    0.0072719
enh80780     2  139754800  139755800      1       1  150064       2.5724      0.00505
enh80782     2  141032500  141033500      6       2  150064       2.3998    0.0082018
enh80800     2  144230600  144231600      4       2  150064       1.8423     0.032712
enh80801     2  144232400  144233400      2       1  150064       2.4722     0.006715
enh80814     2  144712900  144713900      1       1  150064       2.9506     0.001586
enh80817     2  144857400  144858400      1       1  150064       2.1594      0.01541
enh80823     2  144994900  144995900      1       1  150064       2.0335        0.021
enh80828     2  145090700  145091700      1       1  150064       3.2093    0.0006652
enh80833     2  145129800  145130800      1       1  150064       2.7902     0.002634
enh80837     2  145161200  145162200      2       1  150064       4.2078   1.2891e-05
enh80838     2  145161800  145162800      2       1  150064       4.2078   1.2891e-05
enh80839     2  145170700  145171700      3       1  150064       3.1929   0.00070419
enh80840     2  145182100  145183100      2       1  150064       2.3847    0.0085468
enh80841     2  145184300  145185300      2       1  150064       3.2428   0.00059181
enh80843     2  145198200  145199200      6       3  150064       2.3436    0.0095487
enh80844     2  145201700  145202700      1       1  150064       4.3878    5.724e-06
enh80880     2  145793400  145794400      3       2  150064       1.8872     0.029566
enh80883     2  145853600  145854600      2       1  150064       2.5005    0.0062014
enh80884     2  145868200  145869200      1       1  150064       1.7685      0.03849
enh80885     2  145874400  145875400      3       1  150064       2.7218    0.0032461
enh80886     2  145914900  145915900      1       1  150064       1.8551      0.03179
enh80888     2  146440000  146441000      1       1  150064       5.5139    1.755e-08
enh80896     2  147391800  147392800      1       1  150064       1.8679      0.03089
enh80900     2  147578800  147579800      2       1  150064       4.3816   5.8918e-06
enh80902     2  147674400  147675400      1       1  150064       2.3878     0.008475
enh80903     2  147684400  147685400      2       1  150064       1.8815     0.029949
enh80904     2  147697300  147698300      1       1  150064       1.8205      0.03434
enh80910     2  147907000  147908000      3       1  150064       1.8607     0.031396
enh80913     2  148068200  148069200      4       2  150064       2.0843     0.018566
enh80925     2  148605800  148606800      2       1  150064       1.9005     0.028685
enh80926     2  148606400  148607400      2       1  150064       2.2484     0.012275
enh80929     2  148616900  148617900      2       1  150064       2.2004     0.013891
enh80932     2  148627700  148628700      2       1  150064       2.2233     0.013097
enh80940     2  148775600  148776600      2       1  150064       2.2751     0.011451
enh80943     2  149001800  149002800      3       2  150064       2.0629     0.019559
enh80944     2  149096000  149097000      4       2  150064       1.6975     0.044797
enh80949     2  149404000  149405000      3       1  150064       1.7192     0.042789
enh80950     2  149405000  149406000      2       1  150064       3.0023    0.0013396
enh80971     2  149835600  149836600      1       1  150064       1.7951      0.03632
enh80973     2  149862500  149863500      1       1  150064       2.4119     0.007934
enh80975     2  149885600  149886600      1       1  150064       3.3161    0.0004564
enh80984     2  150185300  150186300      3       2  150064       1.6818       0.0463
enh80992     2  150453700  150454700      3       2  150064       2.2572     0.011997
enh80993     2  150454400  150455400      2       1  150064       1.9964     0.022947
enh80994     2  150468000  150469000      1       1  150064       1.6918      0.04534
enh81008     2  150982700  150983700      2       1  150064       1.7862     0.037035
enh81021     2  151128400  151129400      1       1  150064       2.0969        0.018
enh81023     2  151138700  151139700      1       1  150064       2.5858     0.004858
enh81025     2  151232700  151233700      2       1  150064       1.8048     0.035552
enh81076     2  152614000  152615000      1       1  150064       1.7551      0.03962
enh81099     2  152945600  152946600      1       1  150064       2.7533      0.00295
enh81100     2  152953200  152954200      2       1  150064       2.0321      0.02107
enh81103     2  153022800  153023800      2       1  150064       2.3388    0.0096724
enh81104     2  153025400  153026400      2       1  150064       2.4332     0.007482
enh81107     2  153029800  153030800      3       2  150064       3.2124   0.00065821
enh81108     2  153056900  153057900      1       1  150064        3.074     0.001056
enh81109     2  153079700  153080700      1       1  150064       2.8087     0.002487
enh81110     2  153084200  153085200      4       1  150064        2.749    0.0029893
enh81111     2  153097800  153098800      2       1  150064        2.413    0.0079114
enh81112     2  153099700  153100700      3       2  150064       2.5596    0.0052395
enh81113     2  153102400  153103400      3       2  150064       2.0616     0.019623
enh81115     2  153160800  153161800      1       1  150064       2.7784     0.002731
enh81117     2  153194200  153195200      2       1  150064       1.7245     0.042307
enh81118     2  153196000  153197000      3       2  150064       2.0532     0.020027
enh81119     2  153197200  153198200      4       2  150064       2.3338    0.0098023
enh81123     2  153225800  153226800      1       1  150064       1.9705      0.02439
enh81124     2  153232800  153233800      4       2  150064       2.2087     0.013597
enh81125     2  153236700  153237700      6       2  150064       1.7094     0.043691
enh81128     2  153257200  153258200      7       2  150064       2.3216     0.010128
enh81138     2  153277200  153278200      1       1  150064       2.4169     0.007827
enh81140     2  153282300  153283300      5       2  150064       1.9843     0.023611
enh81141     2  153283000  153284000      4       2  150064       2.4042    0.0081031
enh81143     2  153290400  153291400      2       1  150064       2.0212     0.021629
enh81148     2  153303800  153304800      1       1  150064        1.861      0.03137
enh81154     2  153325700  153326700      1       1  150064        2.779     0.002726
enh81182     2  153450700  153451700      3       1  150064       1.8641     0.031157
enh81184     2  153468400  153469400      4       1  150064       2.1423     0.016087
enh81188     2  153576900  153577900      2       1  150064        2.911    0.0018013
enh81189     2  153586800  153587800      4       2  150064       2.7664    0.0028339
enh81194     2  155000100  155001100      4       2  150064       1.6465     0.049832
enh81210     2  157322100  157323100      1       1  150064       1.9991       0.0228
enh81275     2  158867500  158868500      4       2  150064       2.5703    0.0050812
enh81284     2  159251400  159252400     10       4  150064       2.3709    0.0088722
enh81286     2  159316800  159317800      4       2  150064       3.1216    0.0008994
enh81290     2  159333600  159334600      1       1  150064       3.0841     0.001021
enh81291     2  159343300  159344300      5       2  150064        2.627    0.0043076
enh81292     2  159344700  159345700      3       2  150064       2.9948    0.0013733
enh81294     2  159349700  159350700      6       2  150064       2.8574    0.0021356
enh81299     2  159358900  159359900      5       3  150064       2.8276    0.0023449
enh81301     2  159363400  159364400      2       1  150064       3.1839   0.00072655
enh81302     2  159366500  159367500      4       2  150064       1.8071     0.035376
enh81304     2  159395500  159396500      1       1  150064       1.8639      0.03117
enh81324     2  159698400  159699400      1       1  150064       2.2162      0.01334
enh81399     2  160373000  160374000      1       1  150064       2.9792     0.001445
enh81400     2  160374400  160375400      1       1  150064        2.404     0.008109
enh81401     2  160448700  160449700      4       1  150064       2.5188    0.0058886
enh81402     2  160451800  160452800      1       1  150064       2.6667      0.00383
enh81403     2  160456800  160457800      1       1  150064       2.4167     0.007832
enh81404     2  160461200  160462200      7       2  150064       2.7786    0.0027299
enh81405     2  160462200  160463200      5       2  150064       2.5663    0.0051388
enh81406     2  160463500  160464500      2       1  150064       1.9649     0.024715
enh81407     2  160465100  160466100      3       2  150064       1.9367     0.026389
enh81408     2  160466100  160467100      3       2  150064       1.8426     0.032695
enh81409     2  160468400  160469400      2       1  150064       2.9327      0.00168
enh81410     2  160474100  160475100      2       1  150064       3.4676   0.00026257
enh81411     2  160494600  160495600      7       3  150064       2.4587    0.0069724
enh81412     2  160540600  160541600      3       2  150064       2.6856    0.0036201
enh81413     2  160567100  160568100      5       2  150064       2.1417     0.016107
enh81414     2  160572700  160573700      5       2  150064       1.9591      0.02505
enh81415     2  160578800  160579800      5       3  150064       2.1812     0.014585
enh81416     2  160592200  160593200      6       2  150064       2.5834    0.0048923
enh81417     2  160593300  160594300      6       2  150064       2.6297    0.0042731
enh81419     2  160641600  160642600      3       2  150064        2.222      0.01314
enh81421     2  160655000  160656000      3       1  150064       2.7305    0.0031624
enh81429     2  160816900  160817900      1       1  150064        2.297      0.01081
enh81447     2  161014400  161015400      6       3  150064       2.6523    0.0039976
enh81449     2  161050800  161051800      4       2  150064       1.9336     0.026579
enh81450     2  161051500  161052500      3       1  150064        1.999     0.022806
enh81452     2  161064000  161065000      3       1  150064        1.684     0.046092
enh81463     2  161138400  161139400      1       1  150064       1.6973      0.04482
enh81486     2  161201400  161202400      3       2  150064       1.9094     0.028103
enh81503     2  161254500  161255500      1       1  150064       1.9493      0.02563
enh81508     2  161275100  161276100      2       1  150064        1.803     0.035692
enh81510     2  161284400  161285400      6       2  150064       2.2613     0.011869
enh81519     2  161328100  161329100      2       1  150064        2.366    0.0089914
enh81543     2  161503300  161504300      2       1  150064         1.76     0.039205
enh81546     2  161508600  161509600      1       1  150064       1.7418      0.04077
enh81550     2  161560100  161561100      3       2  150064       1.6745     0.047018
enh81574     2  162015400  162016400      3       2  150064       3.6754   0.00011873
enh81584     2  162831900  162832900      1       1  150064       2.3775     0.008716
enh81587     2  162885500  162886500      1       1  150064       3.3731    0.0003716
enh81620     2  164547500  164548500      3       2  150064       2.0261     0.021379
enh81685     2  166754500  166755500      1       1  150064       2.0391      0.02072
enh81688     2  166811300  166812300      4       2  150064       2.9072    0.0018232
enh81694     2  167267400  167268400      4       2  150064       2.1426     0.016072
enh81695     2  167350700  167351700      4       2  150064       3.2406   0.00059635
enh81706     2  168508200  168509200      7       1  150064       3.6718   0.00012041
enh81747     2  169315600  169316600      2       1  150064       1.9863       0.0235
enh81750     2  169326600  169327600      1       1  150064       2.2774      0.01138
enh81757     2  169374800  169375800      3       1  150064       2.1259     0.016756
enh81758     2  169377600  169378600      2       1  150064       1.8727     0.030553
enh81759     2  169381600  169382600      3       1  150064       2.4077    0.0080276
enh81760     2  169385000  169386000      4       2  150064       3.1486   0.00082041
enh81761     2  169387000  169388000      4       2  150064       1.8565     0.031691
enh81764     2  169406900  169407900      4       2  150064       2.4677    0.0067991
enh81769     2  169425200  169426200      1       1  150064        1.768      0.03853
enh81778     2  169470500  169471500      2       1  150064       2.9069    0.0018254
enh81779     2  169489300  169490300      5       2  150064        2.025     0.021433
enh81780     2  169491400  169492400      3       1  150064       3.4519   0.00027834
enh81781     2  169495700  169496700      4       2  150064       2.8634    0.0020954
enh81784     2  169509800  169510800      3       1  150064       1.9952     0.023012
enh81788     2  169574600  169575600      2       1  150064       1.6511     0.049355
enh81799     2  169848500  169849500      4       1  150064       1.7017     0.044403
enh81806     2  169948400  169949400      1       1  150064        2.361     0.009114
enh81868     2  171830700  171831700      1       1  150064       1.8782      0.03018
enh81871     2  171942900  171943900      2       1  150064       2.5562    0.0052908
enh81874     2  171991000  171992000      3       1  150064         2.14     0.016177
enh81876     2  172003000  172004000      2       1  150064       1.9482     0.025695
enh81879     2  172037700  172038700      6       2  150064       1.8628     0.031245
enh81881     2  172042400  172043400      3       2  150064       2.5819    0.0049133
enh81882     2  172128200  172129200      4       2  150064       2.3211      0.01014
enh81901     2  172543100  172544100      5       2  150064       3.3538   0.00039852
enh81907     2  172619600  172620600      5       1  150064       4.2655   9.9723e-06
enh81908     2  172654600  172655600      3       2  150064       3.3947   0.00034357
enh81909     2  172663600  172664600      3       2  150064       1.9055     0.028358
enh81912     2  172734900  172735900      1       1  150064       4.1989    1.341e-05
enh81922     2  172865300  172866300      5       2  150064       3.2481   0.00058082
enh81923     2  172873000  172874000      1       1  150064        3.628    0.0001428
enh81926     2  172916600  172917600      3       2  150064       2.6666    0.0038317
enh81944     2  173145500  173146500      5       1  150064       1.8893     0.029428
enh81947     2  173158300  173159300      4       2  150064       2.3321    0.0098487
enh81995     2  173687800  173688800      1       1  150064       2.2274      0.01296
enh82000     2  173727200  173728200      3       2  150064       1.6726     0.047198
enh82018     2  173918000  173919000      3       2  150064       1.9752     0.024123
enh82024     2  173943500  173944500      4       2  150064       1.7994     0.035978
enh82026     2  173949100  173950100      4       2  150064       1.8565      0.03169
enh82029     2  173954200  173955200      2       1  150064       2.8521    0.0021718
enh82032     2  173973500  173974500      3       2  150064       1.6966     0.044891
enh82035     2  173988600  173989600      2       1  150064       2.2677     0.011672
enh82037     2  173995100  173996100      1       1  150064       1.6463      0.04985
enh82038     2  173996000  173997000      2       1  150064       1.8949     0.029052
enh82039     2  173996800  173997800      4       2  150064       2.8268    0.0023508
enh82040     2  173999100  174000100      4       2  150064       1.8704     0.030713
enh82041     2  174000600  174001600      3       2  150064       2.9722    0.0014783
enh82046     2  174036600  174037600      6       3  150064         3.17   0.00076217
enh82047     2  174047400  174048400      2       1  150064       2.8825    0.0019724
enh82049     2  174052600  174053600      4       2  150064       2.7049    0.0034158
enh82051     2  174058300  174059300      5       3  150064       1.9098     0.028076
enh82052     2  174059200  174060200      5       2  150064       2.7126    0.0033383
enh82056     2  174075000  174076000      6       3  150064       2.7938    0.0026043
enh82057     2  174078900  174079900      4       2  150064       3.0227    0.0012525
enh82058     2  174082900  174083900      3       2  150064       2.1942     0.014112
enh82074     2  174786800  174787800      3       1  150064       1.9503      0.02557
enh82075     2  174789800  174790800      3       1  150064       2.0155     0.021928
enh82076     2  174793700  174794700      6       3  150064       1.9979     0.022866
enh82079     2  174806400  174807400      1       1  150064       2.2771      0.01139
enh82080     2  174813700  174814700      4       2  150064       2.1485     0.015836
enh82081     2  174816200  174817200      7       3  150064       1.9265     0.027019
enh82091     2  174875900  174876900      5       2  150064       2.2239     0.013078
enh82092     2  174878800  174879800      2       1  150064       1.7088     0.043747
enh82095     2  174892400  174893400      4       2  150064       1.7098     0.043648
enh82096     2  174896800  174897800      3       2  150064       2.6331    0.0042303
enh82101     2  175018500  175019500      2       1  150064       2.2438     0.012424
enh82102     2  175022300  175023300      1       1  150064       1.7323      0.04161
enh82103     2  175041400  175042400      1       1  150064       2.2454      0.01237
enh82105     2  175099100  175100100      4       2  150064       2.8976      0.00188
enh82106     2  175111200  175112200      2       1  150064       2.6259    0.0043211
enh82117     2  175463200  175464200      2       1  150064       1.7884     0.036859
enh82118     2  175467300  175468300      3       1  150064       2.0291     0.021226
enh82119     2  175471600  175472600      3       2  150064       2.1201     0.016998
enh82120     2  175474800  175475800      2       1  150064       2.2738      0.01149
enh82132     2  175629000  175630000      4       2  150064       2.2562     0.012029
enh82133     2  175636600  175637600      4       1  150064       1.6662      0.04784
enh82173     2  177156100  177157100      2       1  150064       1.8023     0.035745
enh82178     2  177325600  177326600      2       1  150064       2.2756     0.011434
enh82254     2  178976200  178977200      2       1  150064       1.9619     0.024889
enh82255     2  178978300  178979300      2       1  150064       2.7261    0.0032045
enh82261     2  179136500  179137500      1       1  150064       1.7273      0.04206
enh82304     2  180293400  180294400      3       2  150064       2.6631    0.0038718
enh82305     2  180307500  180308500      4       2  150064       1.9119     0.027947
enh82307     2  180319200  180320200      8       4  150064       2.3394    0.0096581
enh82308     2  180324900  180325900      3       2  150064       4.3777   5.9962e-06
enh82319     2  180990000  180991000      1       1  150064       3.4796    0.0002511
enh82353     2  182655300  182656300      4       2  150064       1.7244     0.042318
enh82365     2  182780800  182781800      2       1  150064       1.7826     0.037327
enh82384     2  183579300  183580300      2       1  150064       2.4001    0.0081953
enh82396     2  183814000  183815000      2       1  150064       1.8571     0.031646
enh82397     2  183874600  183875600      2       1  150064       3.0777     0.001043
enh82412     2  185510500  185511500      1       1  150064       2.1802      0.01462
enh82425     2  187408800  187409800      2       1  150064       2.2828     0.011221
enh82445     2  187919800  187920800      2       1  150064       1.7201     0.042704
enh82467     2  189160500  189161500      8       3  150064       1.9029     0.028526
enh82473     2  189246700  189247700      3       2  150064       2.6179    0.0044238
enh82478     2  189494000  189495000      4       2  150064       1.9699     0.024422
enh82481     2  189591100  189592100      4       2  150064       1.8382     0.033019
enh82482     2  189651600  189652600      2       1  150064       2.6071    0.0045662
enh82483     2  189677100  189678100      5       3  150064       1.8097     0.035172
enh82546     2  190399300  190400300      1       1  150064        1.646      0.04988
enh82554     2  190433700  190434700      2       1  150064       2.1181     0.017084
enh82590     2  191210300  191211300      1       1  150064       2.5887     0.004817
enh82595     2  191281800  191282800      3       2  150064       1.8238     0.034087
enh82603     2  191364500  191365500      4       2  150064        1.799     0.036008
enh82609     2  191400500  191401500      3       2  150064       1.7662     0.038684
enh82610     2  191412700  191413700      5       2  150064       2.8542    0.0021572
enh82612     2  191440600  191441600      1       1  150064       2.4636     0.006878
enh82616     2  191472000  191473000      1       1  150064       2.1667      0.01513
enh82619     2  191493100  191494100      2       1  150064       2.4091    0.0079953
enh82640     2  191677200  191678200      2       1  150064       2.3229     0.010093
enh82651     2  191768500  191769500      2       1  150064       2.3442     0.009534
enh82662     2  191849100  191850100      1       1  150064       2.0331      0.02102
enh82666     2  191879400  191880400      4       2  150064       1.7544     0.039678
enh82667     2  191884100  191885100      3       2  150064       1.8504     0.032126
enh82668     2  191885900  191886900      4       2  150064       2.4662    0.0068282
enh82671     2  191906100  191907100      1       1  150064       2.1558      0.01555
enh82672     2  191915100  191916100      4       1  150064       1.8149     0.034767
enh82711     2  192265200  192266200      2       1  150064        2.081     0.018719
enh82712     2  192331600  192332600      2       1  150064       2.2975     0.010794
enh82766     2  196397800  196398800      5       2  150064       3.1702   0.00076169
enh82767     2  196423800  196424800      4       2  150064       3.4686   0.00026163
enh82768     2  196425600  196426600      1       1  150064       3.6498    0.0001312
enh82783     2  196977600  196978600      3       2  150064       2.2846     0.011167
enh82787     2  197029400  197030400      3       1  150064       1.6608     0.048376
enh82791     2  197066000  197067000      2       1  150064       2.5229    0.0058194
enh82792     2  197071100  197072100      3       2  150064       1.6588     0.048578
enh82802     2  197140600  197141600      2       1  150064       2.9749    0.0014653
enh82803     2  197148900  197149900      2       1  150064       2.2361     0.012673
enh82804     2  197156400  197157400      3       1  150064       3.1197   0.00090516
enh82807     2  197264300  197265300      3       2  150064       1.6888     0.045631
enh82809     2  197344800  197345800      3       2  150064       2.1528     0.015667
enh82810     2  197352200  197353200      2       1  150064       2.0462     0.020369
enh82811     2  197379400  197380400      3       2  150064       2.9546    0.0015654
enh82812     2  197466000  197467000      2       1  150064       2.7355    0.0031146
enh82813     2  197648000  197649000      2       1  150064       1.6848     0.046012
enh82814     2  197662400  197663400      1       1  150064       2.2505      0.01221
enh82815     2  197666100  197667100      1       1  150064       2.2069      0.01366
enh82818     2  197831300  197832300      3       1  150064        1.838     0.033033
enh82819     2  197848000  197849000      5       3  150064       1.7695     0.038403
enh82822     2  197938100  197939100      3       1  150064       2.0195     0.021716
enh82823     2  197942000  197943000      4       1  150064       2.6658    0.0038407
enh82827     2  197955400  197956400      2       1  150064       2.7055    0.0034098
enh82831     2  198017200  198018200      3       2  150064       2.4125    0.0079219
enh82853     2  198143600  198144600      4       2  150064       4.8038   7.7832e-07
enh82854     2  198144600  198145600      3       1  150064       4.1655   1.5535e-05
enh82856     2  198157800  198158800      3       1  150064        5.112   1.5937e-07
enh82857     2  198171400  198172400      3       2  150064       5.2905   6.0986e-08
enh82861     2  198243400  198244400      1       1  150064       4.7819    8.681e-07
enh82871     2  198403000  198404000      2       1  150064       5.4894   2.0166e-08
enh82876     2  198478800  198479800      1       1  150064       1.9758      0.02409
enh82877     2  198492500  198493500      4       1  150064       2.0871      0.01844
enh82878     2  198667600  198668600      2       1  150064       4.1812   1.4498e-05
enh82879     2  198668000  198669000      3       2  150064       5.3473   4.4647e-08
enh82880     2  198702000  198703000      1       1  150064       2.7909     0.002628
enh82881     2  198703700  198704700      1       1  150064       3.0064     0.001322
enh82882     2  198711500  198712500      4       1  150064       4.8388   6.5325e-07
enh82884     2  198737700  198738700      2       1  150064       3.7759   7.9729e-05
enh82885     2  198743200  198744200      1       1  150064       5.1723    1.156e-07
enh82886     2  198753500  198754500      2       1  150064       4.2409   1.1133e-05
enh82887     2  198756400  198757400      2       1  150064        3.961   3.7311e-05
enh82889     2  198780300  198781300      2       1  150064       3.5144   0.00022033
enh82890     2  198837200  198838200      3       2  150064       3.1101   0.00093507
enh82891     2  198840600  198841600      4       2  150064        4.721   1.1736e-06
enh82892     2  198860400  198861400      3       2  150064        5.072   1.9685e-07
enh82893     2  198893900  198894900      7       2  150064       3.8788   5.2495e-05
enh82904     2  200204300  200205300      1       1  150064       3.2083    0.0006675
enh82912     2  200675300  200676300      1       1  150064        4.404    5.314e-06
enh82913     2  200678800  200679800      2       1  150064       3.2866   0.00050696
enh82914     2  200774800  200775800      3       2  150064       5.8052   3.2138e-09
enh82915     2  200778800  200779800      3       1  150064       2.9751    0.0014646
enh82916     2  200787200  200788200      5       2  150064       5.7762   3.8197e-09
enh82918     2  200818000  200819000      4       2  150064       5.9462   1.3719e-09
enh82923     2  200868000  200869000      1       1  150064       4.7607    9.647e-07
enh82925     2  200995300  200996300      3       2  150064       2.3616    0.0090976
enh82926     2  201023900  201024900      2       1  150064       5.4442   2.6026e-08
enh82928     2  201042700  201043700      2       1  150064       2.8592    0.0021238
enh82933     2  201143500  201144500      6       3  150064       4.7362    1.089e-06
enh82937     2  201174900  201175900      2       1  150064         4.41   5.1679e-06
enh82938     2  201176300  201177300      4       2  150064       2.4416    0.0073108
enh82940     2  201179600  201180600      3       2  150064       2.5797     0.004945
enh82941     2  201181500  201182500      3       2  150064       4.2972   8.6498e-06
enh82942     2  201184300  201185300      2       1  150064       1.8411     0.032803
enh82943     2  201186500  201187500      1       1  150064       5.3766    3.796e-08
enh82945     2  201194000  201195000      4       2  150064       2.8612    0.0021102
enh82957     2  201221600  201222600      2       1  150064       4.1472   1.6826e-05
enh82958     2  201229000  201230000      3       1  150064       4.8925   4.9787e-07
enh82959     2  201229600  201230600      4       2  150064       5.7961   3.3934e-09
enh82962     2  201238700  201239700      3       2  150064       4.0677   2.3737e-05
enh82963     2  201241900  201242900      4       2  150064        5.263   7.0867e-08
enh82964     2  201244800  201245800      3       2  150064       4.3008    8.509e-06
enh82965     2  201247500  201248500      2       1  150064        3.498   0.00023437
enh82966     2  201248400  201249400      2       1  150064       3.0275    0.0012328
enh82973     2  201309000  201310000      2       1  150064       3.2876   0.00050519
enh82974     2  201320300  201321300      3       1  150064       3.6447   0.00013385
enh82975     2  201331600  201332600      3       1  150064       2.2803     0.011295
enh82976     2  201334400  201335400      4       2  150064        1.808     0.035305
enh82981     2  201373000  201374000      5       3  150064       2.0277     0.021297
enh82984     2  201451200  201452200      2       1  150064       2.7795    0.0027221
enh82987     2  201468700  201469700      6       3  150064       2.1516     0.015715
enh82988     2  201473500  201474500      5       2  150064       1.7609     0.039127
enh82996     2  201559400  201560400      4       2  150064       2.2416     0.012495
enh82999     2  201607000  201608000      7       2  150064       2.1796     0.014645
enh83004     2  201621700  201622700      3       1  150064       2.0946     0.018104
enh83007     2  201642500  201643500      3       1  150064       2.3298    0.0099086
enh83041     2  202022100  202023100      3       2  150064       1.9268     0.027001
enh83054     2  202118800  202119800      8       4  150064        3.382   0.00035982
enh83056     2  202126400  202127400      5       2  150064       1.6695     0.047511
enh83057     2  202127100  202128100      8       4  150064       2.3391     0.009666
enh83058     2  202128500  202129500      1       1  150064       1.6548      0.04898
enh83111     2  202834600  202835600      4       1  150064        2.104      0.01769
enh83113     2  202849700  202850700      2       1  150064       1.7175     0.042943
enh83162     2  203453100  203454100      2       1  150064       1.7147     0.043196
enh83177     2  203866700  203867700      2       1  150064       2.8747    0.0020218
enh83178     2  203877600  203878600      1       1  150064       2.9017     0.001856
enh83184     2  204105300  204106300      3       1  150064        2.359    0.0091633
enh83188     2  204265500  204266500      3       1  150064       2.1662     0.015147
enh83189     2  204276700  204277700      3       1  150064       1.8478     0.032316
enh83191     2  204316100  204317100      2       1  150064       2.4105    0.0079651
enh83192     2  204327900  204328900      4       1  150064       2.1728     0.014899
enh83193     2  204334800  204335800      1       1  150064       2.1229      0.01688
enh83230     2  204876800  204877800      3       2  150064       1.7915     0.036608
enh83233     2  204896400  204897400      1       1  150064       1.7717      0.03822
enh83235     2  204976400  204977400      1       1  150064       1.6775      0.04672
enh83272     2  205837100  205838100      1       1  150064       2.1553      0.01557
enh83278     2  206217400  206218400      4       1  150064       2.1044     0.017673
enh83279     2  206250600  206251600      4       2  150064       1.6526     0.049202
enh83316     2  206713400  206714400      2       1  150064       2.9118    0.0017968
enh83317     2  206714000  206715000      1       1  150064       1.7774      0.03775
enh83333     2  206944000  206945000      1       1  150064       2.1008      0.01783
enh83335     2  206947600  206948600      3       1  150064       2.2145     0.013396
enh83339     2  207076600  207077600      3       1  150064        1.891     0.029311
enh83362     2  207911100  207912100      2       1  150064        1.793      0.03649
enh83376     2  208018600  208019600      5       3  150064       1.7788     0.037638
enh83385     2  208107700  208108700      2       1  150064       1.7433     0.040637
enh83394     2  208259100  208260100      8       4  150064       1.7264     0.042134
enh83395     2  208273000  208274000      4       2  150064       2.8627    0.0021004
enh83400     2  208339800  208340800      4       2  150064       3.0108    0.0013026
enh83402     2  208346300  208347300      6       3  150064        2.175     0.014814
enh83404     2  208363800  208364800      2       1  150064       2.7784    0.0027312
enh83405     2  208369400  208370400      2       1  150064       2.6081    0.0045524
enh83407     2  208398100  208399100      1       1  150064       4.0619    2.434e-05
enh83410     2  208422500  208423500      1       1  150064       4.0507    2.553e-05
enh83411     2  208425400  208426400      1       1  150064       4.1563    1.617e-05
enh83412     2  208481700  208482700      2       1  150064       3.7678   8.2353e-05
enh83415     2  208497400  208498400      2       1  150064       3.4618   0.00026826
enh83458     2  209078200  209079200      1       1  150064       1.8089      0.03523
enh83477     2  210494000  210495000      1       1  150064       2.4534     0.007075
enh83478     2  210506800  210507800      7       3  150064       1.7843     0.037185
enh83500     2  213201000  213202000      3       1  150064       3.6681   0.00012216
enh83505     2  213641500  213642500      4       1  150064       1.8196     0.034408
enh83517     2  213839200  213840200      3       2  150064       1.8883     0.029495
enh83553     2  216035700  216036700      2       1  150064       1.6919     0.045331
enh83581     2  216523700  216524700      1       1  150064       1.8565      0.03169
enh83607     2  216699900  216700900      3       1  150064       2.1133     0.017288
enh83640     2  217075600  217076600      1       1  150064       2.3455     0.009502
enh83645     2  217163500  217164500      2       1  150064       1.7118     0.043465
enh83646     2  217171400  217172400      2       1  150064       1.9992     0.022796
enh83652     2  217277900  217278900      3       1  150064       2.8614    0.0021086
enh83654     2  217342600  217343600      1       1  150064       2.8023     0.002537
enh83661     2  217404800  217405800      2       1  150064        1.993     0.023129
enh83662     2  217415100  217416100      2       1  150064       1.7552     0.039613
enh83665     2  217427400  217428400      3       2  150064       1.6557     0.048887
enh83670     2  217483900  217484900      4       2  150064       1.9169     0.027628
enh83672     2  217502100  217503100      2       1  150064       1.9028     0.028536
enh83678     2  217521700  217522700      3       1  150064        1.825     0.033998
enh83679     2  217523100  217524100      1       1  150064       1.9774        0.024
enh83681     2  217529800  217530800      1       1  150064       2.3264     0.009999
enh83682     2  217535900  217536900      5       1  150064       2.2526     0.012142
enh83719     2  217856200  217857200      1       1  150064       2.0359      0.02088
enh83720     2  217901500  217902500      9       4  150064       1.8297     0.033646
enh83723     2  217919300  217920300      3       2  150064       1.6572     0.048735
enh83725     2  217939500  217940500     10       3  150064       1.8883     0.029496
enh83735     2  218026600  218027600      1       1  150064       2.1604      0.01537
enh83778     2  218492800  218493800      2       1  150064       2.4716    0.0067248
enh83799     2  218619700  218620700      5       2  150064       1.8231     0.034142
enh83800     2  218620600  218621600      4       2  150064       1.7853     0.037103
enh83802     2  218641700  218642700      6       1  150064       1.8507     0.032103
enh83804     2  218654600  218655600      2       1  150064       2.6739    0.0037486
enh83831     2  218776200  218777200      4       2  150064       1.7179     0.042911
enh83833     2  218782400  218783400     10       4  150064        2.677    0.0037144
enh83841     2  218816100  218817100      2       1  150064        1.951     0.025528
enh83928     2  219936000  219937000      3       1  150064       1.6493     0.049548
enh83929     2  219973300  219974300      2       1  150064       1.9416     0.026094
enh83930     2  219981200  219982200      1       1  150064        2.351     0.009361
enh83932     2  220006600  220007600      2       1  150064       2.3236     0.010074
enh83933     2  220014200  220015200      1       1  150064       2.9887     0.001401
enh83934     2  220025600  220026600      2       1  150064       2.6891    0.0035818
enh83938     2  220072800  220073800      1       1  150064       2.2918      0.01096
enh83942     2  220091600  220092600      3       2  150064       1.6513      0.04934
enh83967     2  220301400  220302400      2       1  150064       2.0941     0.018126
enh83977     2  220340000  220341000      3       1  150064         2.09     0.018311
enh83978     2  220340700  220341700      1       1  150064       2.6716     0.003774
enh83999     2  220526500  220527500      2       1  150064       1.7379     0.041118
enh84024     2  221823700  221824700      1       1  150064       2.5469     0.005435
enh84029     2  222304300  222305300      5       2  150064       2.2642     0.011782
enh84030     2  222308400  222309400      4       1  150064       1.6987     0.044684
enh84037     2  222393800  222394800      1       1  150064       2.7857     0.002671
enh84068     2  223728100  223729100      2       1  150064       1.6604     0.048413
enh84081     2  223769000  223770000      1       1  150064       1.8174      0.03458
enh84105     2  224393000  224394000      6       2  150064       2.0139     0.022012
enh84108     2  224427900  224428900      1       1  150064       2.1643      0.01522
enh84144     2  224890000  224891000      6       3  150064       1.8193     0.034431
enh84149     2  224906200  224907200      2       1  150064       1.8287     0.033719
enh84150     2  224950400  224951400      2       1  150064       1.6951     0.045027
enh84157     2  225010700  225011700      1       1  150064       2.2182      0.01327
enh84159     2  225086000  225087000      1       1  150064       1.7432      0.04065
enh84162     2  225276700  225277700      3       1  150064       3.0041    0.0013318
enh84163     2  225349800  225350800      2       1  150064       1.9061     0.028321
enh84164     2  225381800  225382800      1       1  150064       2.3599     0.009139
enh84166     2  225384600  225385600      3       2  150064       3.6737   0.00011953
enh84171     2  225410800  225411800      2       1  150064       2.7169    0.0032953
enh84174     2  225432400  225433400      1       1  150064       5.3071     5.57e-08
enh84175     2  225434900  225435900      1       1  150064       1.6773      0.04674
enh84177     2  225439500  225440500      5       2  150064       3.4801   0.00025064
enh84180     2  225542900  225543900      1       1  150064       1.9343      0.02654
enh84186     2  225702200  225703200      4       2  150064         2.31     0.010443
enh84188     2  225725400  225726400      1       1  150064       2.6996     0.003471
enh84192     2  225774700  225775700      6       3  150064       2.1711      0.01496
enh84193     2  225786800  225787800      6       3  150064       1.7546     0.039663
enh84202     2  225813300  225814300      2       1  150064       2.8813      0.00198
enh84216     2  225901800  225902800      1       1  150064        3.889    5.032e-05
enh84219     2  225955900  225956900      2       1  150064       1.7012     0.044449
enh84221     2  226029000  226030000      5       2  150064       1.9009     0.028658
enh84285     2  227699100  227700100      3       2  150064       2.6478    0.0040509
enh84286     2  227702300  227703300      6       1  150064       1.8715     0.030641
enh84287     2  227733300  227734300      5       2  150064        1.886     0.029647
enh84288     2  227756500  227757500      3       1  150064        2.351    0.0093605
enh84289     2  227759400  227760400      5       2  150064       1.7571     0.039447
enh84291     2  227772600  227773600      3       1  150064       2.0618     0.019612
enh84293     2  227841700  227842700      2       1  150064       2.0638      0.01952
enh84305     2  228262000  228263000      6       2  150064       2.7527    0.0029553
enh84307     2  228275800  228276800      3       2  150064       2.1261     0.016749
enh84310     2  228324600  228325600      2       1  150064       2.2257     0.013016
enh84314     2  228344900  228345900      1       1  150064        1.767      0.03861
enh84315     2  228347400  228348400      3       2  150064       1.9634     0.024799
enh84344     2  229952500  229953500      7       3  150064       2.9977    0.0013602
enh84348     2  230130800  230131800      2       1  150064       1.7272     0.042064
enh84382     2  230845000  230846000      1       1  150064        2.353     0.009312
enh84391     2  231082100  231083100      2       1  150064       1.6688     0.047582
enh84394     2  231190800  231191800      5       1  150064       1.6993     0.044628
enh84485     2  232264400  232265400      1       1  150064       2.3044       0.0106
enh84492     2  232330200  232331200      2       1  150064       2.7802    0.0027166
enh84493     2  232333000  232334000      6       3  150064       2.2389     0.012583
enh84508     2  232470200  232471200      2       1  150064       1.7846      0.03716
enh84510     2  232480100  232481100      4       2  150064       2.0104     0.022193
enh84511     2  232481500  232482500      3       2  150064       1.8251     0.033991
enh84518     2  232527300  232528300      1       1  150064       2.3914     0.008391
enh84520     2  232531800  232532800      2       1  150064       2.2746     0.011466
enh84523     2  232538700  232539700      3       2  150064       2.2061     0.013688
enh84560     2  233100500  233101500      4       1  150064       1.8991     0.028774
enh84567     2  233153200  233154200      2       1  150064       2.1145     0.017235
enh84578     2  233308500  233309500      3       2  150064       1.9571     0.025168
enh84584     2  233441600  233442600      4       2  150064       2.0523     0.020072
enh84585     2  233451400  233452400      2       1  150064        1.735     0.041372
enh84586     2  233453300  233454300      3       1  150064       1.7228     0.042464
enh84587     2  233457400  233458400      1       1  150064       2.1019      0.01778
enh84594     2  233560800  233561800      3       2  150064       4.9199   4.3302e-07
enh84596     2  233567100  233568100      4       2  150064       5.3536   4.3106e-08
enh84598     2  233641600  233642600      3       1  150064       4.3075   8.2555e-06
enh84599     2  233643800  233644800      2       1  150064       5.6406   8.4732e-09
enh84600     2  233703000  233704000      1       1  150064       4.5208     3.08e-06
enh84601     2  233718200  233719200      3       2  150064       5.9004    1.813e-09
enh84602     2  233736500  233737500      2       1  150064       2.2883      0.01106
enh84604     2  233756100  233757100      1       1  150064       4.2405    1.115e-05
enh84605     2  233766200  233767200      2       1  150064       5.2903   6.1042e-08
enh84609     2  233898400  233899400      5       2  150064       2.6756    0.0037294
enh84610     2  233913500  233914500      2       1  150064       2.4535    0.0070742
enh84611     2  233916100  233917100      4       2  150064       1.8241     0.034069
enh84612     2  233918600  233919600      1       1  150064       2.5708     0.005073
enh84613     2  233924000  233925000      6       2  150064       1.8414     0.032782
enh84654     2  234347600  234348600      1       1  150064       2.3988     0.008225
enh84663     2  234473600  234474600      1       1  150064       2.1638      0.01524
enh84703     2  235354700  235355700      3       1  150064       2.1345     0.016401
enh84733     2  235781800  235782800      4       2  150064       1.9651     0.024701
enh84785     2  236419900  236420900      1       1  150064       2.9263     0.001715
enh84799     2  236471900  236472900      1       1  150064       2.0511      0.02013
enh84808     2  236514200  236515200      2       1  150064       1.8384     0.032999
enh84809     2  236516500  236517500      3       2  150064       1.9775     0.023993
enh84814     2  236542600  236543600      2       1  150064       2.1214     0.016942
enh84815     2  236543400  236544400      2       1  150064       1.8264     0.033891
enh84816     2  236548700  236549700      4       2  150064       2.3769    0.0087296
enh84817     2  236552500  236553500      4       1  150064       1.6685     0.047606
enh84818     2  236556400  236557400      3       1  150064       2.3053     0.010575
enh84833     2  236617500  236618500     10       4  150064       2.1306     0.016559
enh84842     2  236677400  236678400      2       1  150064       1.7603     0.039178
enh84847     2  236769200  236770200      4       1  150064       2.6832    0.0036462
enh84854     2  237242900  237243900      5       1  150064       2.6116     0.004506
enh84855     2  237247100  237248100      3       1  150064       2.4204    0.0077525
enh84856     2  237274600  237275600      3       1  150064       2.3051      0.01058
enh84858     2  237406800  237407800      1       1  150064       2.0443      0.02046
enh84866     2  237550900  237551900      6       2  150064       2.0007      0.02271
enh84883     2  237665200  237666200      2       1  150064       1.7377     0.041129
enh84885     2  237677700  237678700      4       2  150064       2.1651     0.015189
enh84887     2  237690900  237691900      3       1  150064       2.0616     0.019624
enh84896     2  237897300  237898300      4       1  150064       1.8289     0.033704
enh84985     2  238480800  238481800      1       1  150064       2.1434      0.01604
enh84986     2  238483100  238484100      6       2  150064       1.6965     0.044891
enh84987     2  238484100  238485100     12       4  150064        1.954      0.02535
enh85021     2  238647800  238648800      6       2  150064       2.3151     0.010303
enh85022     2  238650700  238651700      6       2  150064       1.8146     0.034791
enh85023     2  238652400  238653400      7       1  150064       1.8832     0.029837
enh85026     2  238770300  238771300      3       1  150064       1.6911     0.045412
enh85060     2  239107300  239108300      3       2  150064       1.8415     0.032777
enh85074     2  239169200  239170200      2       1  150064       1.6853     0.045966
enh85291     2  241331500  241332500      6       2  150064       2.6522    0.0039981
enh85292     2  241335000  241336000      3       1  150064       2.8383    0.0022677
enh85293     2  241337000  241338000      3       1  150064       2.6384    0.0041648
enh85295     2  241345100  241346100      3       1  150064       2.4035    0.0081189
enh85296     2  241371800  241372800      7       3  150064       2.5385    0.0055665
enh85339     2  241948000  241949000      3       2  150064       1.7005     0.044517
enh85340     2  241949800  241950800      1       1  150064       1.6691      0.04755
enh85342     2  242000300  242001300      4       2  150064       2.6372      0.00418
enh85347     2  242031600  242032600      1       1  150064       2.4526     0.007091
enh85367     2  242279300  242280300      2       1  150064       1.9294     0.026838
enh85376     2  242317600  242318600      5       3  150064       2.5228    0.0058207
enh85378     2  242320400  242321400      4       2  150064       2.5005    0.0062008
enh85382     2  242350200  242351200      5       3  150064       2.7348    0.0031213
enh85395     2  242497200  242498200      5       3  150064       1.8813     0.029966
enh85397     2  242504200  242505200      1       1  150064       3.0935    0.0009892
enh85402     2  242555900  242556900      4       2  150064       1.8219     0.034235
enh85405     2  242574100  242575100      3       2  150064       1.8432     0.032647
enh85409     2  242604500  242605500      3       1  150064       2.1349     0.016386
enh85433     2  242820100  242821100      2       1  150064       1.9287     0.026884
enh85439     2  242841800  242842800      7       3  150064       1.6592     0.048538
enh85440     2  242844200  242845200      5       1  150064       2.1047     0.017658
enh85459     3    1098300    1099300      3       2  150064       1.7492     0.040129
enh85475     3    4313300    4314300      2       1  150064       1.7051     0.044092
enh85476     3    4348100    4349100      2       1  150064       2.5024    0.0061681
enh85505     3    4574500    4575500      6       3  150064         1.72     0.042715
enh85541     3    4947900    4948900      3       1  150064       1.6583     0.048631
enh85564     3    5190900    5191900      1       1  150064       1.6508      0.04939
enh85569     3    5238300    5239300      1       1  150064       2.1472      0.01589
enh85573     3    5259500    5260500      7       2  150064       1.7606     0.039154
enh85664     3    9069600    9070600      8       3  150064       2.0257     0.021398
enh85671     3    9177000    9178000      3       2  150064       2.7217    0.0032478
enh85688     3    9287700    9288700      3       2  150064       1.8487     0.032249
enh85698     3    9403300    9404300      2       1  150064       2.4557    0.0070301
enh85700     3    9405900    9406900      5       2  150064       1.7901     0.036716
enh85702     3    9435700    9436700      4       2  150064       1.7764     0.037835
enh85705     3    9448000    9449000      3       1  150064        2.615    0.0044618
enh85707     3    9455700    9456700      3       2  150064       2.1035     0.017711
enh85709     3    9462000    9463000      3       1  150064        2.576    0.0049977
enh85710     3    9463400    9464400      4       2  150064       1.8364     0.033152
enh85711     3    9465500    9466500      3       1  150064       2.1561     0.015537
enh85717     3    9757000    9758000      5       2  150064       1.9452     0.025878
enh85778     3   10240300   10241300      2       1  150064       1.7216     0.042573
enh85796     3   10387900   10388900      4       2  150064       2.6214    0.0043784
enh85801     3   10415400   10416400      3       1  150064       1.9155     0.027715
enh85802     3   10438500   10439500      2       1  150064       3.0702    0.0010695
enh85803     3   10470000   10471000      3       1  150064       1.8259     0.033929
enh85808     3   10593200   10594200      3       1  150064       2.3492     0.009407
enh85810     3   10642500   10643500      3       2  150064       1.9418     0.026081
enh85813     3   10813000   10814000      1       1  150064       2.3023      0.01066
enh85815     3   10840100   10841100      5       2  150064       2.3983    0.0082366
enh85816     3   10845600   10846600      5       2  150064       2.8247    0.0023663
enh85823     3   10987800   10988800      4       1  150064       1.7726     0.038149
enh85824     3   10988300   10989300      3       1  150064       1.7226     0.042477
enh85892     3   11607900   11608900      3       2  150064       2.5511    0.0053695
enh85911     3   11673300   11674300      5       1  150064        2.591    0.0047854
enh85913     3   11685500   11686500      2       1  150064       3.9925   3.2686e-05
enh85915     3   11698100   11699100      4       2  150064       2.7922    0.0026179
enh85916     3   11698600   11699600      2       1  150064       3.3805   0.00036181
enh85917     3   11702200   11703200      4       2  150064       3.2625   0.00055222
enh85918     3   11703000   11704000      2       1  150064       3.0804    0.0010335
enh85932     3   11859000   11860000      4       2  150064       1.7984     0.036057
enh85936     3   11888700   11889700      1       1  150064       2.3023      0.01066
enh85937     3   12158800   12159800      2       1  150064       2.1643     0.015221
enh85939     3   12185200   12186200      2       1  150064       2.9421    0.0016298
enh85940     3   12189200   12190200      5       2  150064        2.336    0.0097454
enh85941     3   12197200   12198200      5       2  150064       2.1735      0.01487
enh85946     3   12219900   12220900      1       1  150064       3.2532    0.0005705
enh85963     3   12392700   12393700      2       1  150064        2.105     0.017646
enh85964     3   12396500   12397500      7       3  150064       1.9109     0.028009
enh85965     3   12398400   12399400      1       1  150064       2.0875      0.01842
enh85985     3   12481200   12482200      2       1  150064       2.4547    0.0070506
enh85986     3   12484200   12485200      6       3  150064       2.7153    0.0033112
enh85990     3   12503600   12504600      4       2  150064       1.9011     0.028642
enh85992     3   12521000   12522000      3       1  150064       2.2586     0.011955
enh85993     3   12524100   12525100      2       1  150064       1.9554     0.025269
enh85997     3   12558800   12559800      4       2  150064       2.1019     0.017779
enh85999     3   12601300   12602300      2       1  150064       2.4155    0.0078571
enh86000     3   12603700   12604700      4       1  150064       2.3425    0.0095783
enh86002     3   12617700   12618700      3       2  150064       2.9165    0.0017697
enh86004     3   12663400   12664400      2       1  150064       1.8685     0.030845
enh86013     3   12697600   12698600      1       1  150064       2.2325      0.01279
enh86015     3   12723200   12724200      1       1  150064       2.3974     0.008255
enh86017     3   12744700   12745700      4       2  150064       2.2744     0.011472
enh86020     3   12761300   12762300      3       1  150064       1.7404     0.040894
enh86021     3   12770200   12771200      2       1  150064       2.1333     0.016449
enh86026     3   12796500   12797500      5       2  150064       2.5298    0.0057063
enh86048     3   12973200   12974200      1       1  150064       1.6512      0.04935
enh86055     3   13010900   13011900      3       1  150064       1.8912     0.029299
enh86058     3   13027400   13028400      3       2  150064       2.4871    0.0064386
enh86060     3   13036600   13037600      5       2  150064       1.7541     0.039707
enh86071     3   13076000   13077000      1       1  150064       3.0171     0.001276
enh86073     3   13086800   13087800      7       3  150064       2.9542    0.0015673
enh86078     3   13110500   13111500      9       3  150064        2.282     0.011245
enh86080     3   13122300   13123300      3       2  150064       3.0015    0.0013433
enh86081     3   13129000   13130000      6       4  150064       2.4919    0.0063539
enh86096     3   13316600   13317600      3       2  150064       1.9344     0.026534
enh86097     3   13342500   13343500      1       1  150064       1.7837      0.03724
enh86100     3   13420500   13421500      4       1  150064       2.1205     0.016981
enh86101     3   13457000   13458000      3       1  150064       1.8222     0.034211
enh86168     3   14236800   14237800      3       2  150064       2.3233      0.01008
enh86181     3   14337400   14338400      3       2  150064       2.2996     0.010736
enh86190     3   14418700   14419700     11       2  150064       2.4227    0.0077038
enh86213     3   14550400   14551400      3       2  150064       2.4096    0.0079855
enh86214     3   14565200   14566200      5       2  150064       1.8904     0.029356
enh86218     3   14581900   14582900      5       3  150064       3.7222   9.8747e-05
enh86220     3   14589400   14590400      3       1  150064       1.8419     0.032744
enh86224     3   14676500   14677500      1       1  150064       2.1881      0.01433
enh86225     3   14690000   14691000      3       1  150064       1.7374     0.041157
enh86226     3   14691700   14692700      2       1  150064       1.7422     0.040736
enh86234     3   14845000   14846000      1       1  150064       1.8796      0.03008
enh86242     3   14890000   14891000      5       2  150064       2.2687     0.011642
enh86249     3   14962300   14963300      2       1  150064       2.6052    0.0045911
enh86261     3   15138600   15139600      2       1  150064       1.7907     0.036672
enh86344     3   16024200   16025200      3       1  150064       2.0693     0.019259
enh86345     3   16068000   16069000      5       2  150064        1.848     0.032299
enh86376     3   16318500   16319500      4       1  150064        2.074     0.019039
enh86379     3   16353100   16354100      3       1  150064       1.7802      0.03752
enh86380     3   16355300   16356300      3       1  150064       1.9055      0.02836
enh86391     3   16440600   16441600      4       2  150064       2.0361     0.020872
enh86426     3   16770100   16771100      5       2  150064       1.7505      0.04002
enh86427     3   16782600   16783600      8       4  150064       2.0201     0.021686
enh86428     3   16811600   16812600      5       3  150064       2.6197     0.004401
enh86429     3   16842700   16843700      1       1  150064       2.6594     0.003914
enh86430     3   16879400   16880400      1       1  150064       1.8239      0.03408
enh86432     3   16891000   16892000      5       3  150064       1.8073     0.035355
enh86438     3   16947400   16948400      1       1  150064       2.7404     0.003068
enh86440     3   16958400   16959400      4       1  150064       3.3791   0.00036362
enh86441     3   16970900   16971900      3       2  150064       3.0237    0.0012486
enh86442     3   16977200   16978200      3       1  150064       1.7499     0.040067
enh86443     3   17036100   17037100      8       4  150064       1.6567     0.048792
enh86445     3   17080600   17081600      4       2  150064       2.5294    0.0057122
enh86448     3   17129900   17130900      2       1  150064       2.0394     0.020705
enh86449     3   17200100   17201100      1       1  150064       1.8064      0.03543
enh86451     3   17220900   17221900      3       1  150064       4.2715   9.7099e-06
enh86453     3   17236900   17237900      2       1  150064       3.8841   5.1359e-05
enh86454     3   17377400   17378400      2       1  150064       4.3328    7.362e-06
enh86455     3   17576400   17577400      2       1  150064       3.9109   4.5975e-05
enh86460     3   17686500   17687500      2       1  150064       1.6738     0.047088
enh86461     3   17706200   17707200      2       1  150064       4.1961   1.3575e-05
enh86463     3   17780500   17781500      2       1  150064       4.6121   1.9928e-06
enh86464     3   17784800   17785800      4       1  150064         2.91     0.001807
enh86465     3   17790600   17791600      1       1  150064       3.0272     0.001234
enh86466     3   17882200   17883200      2       1  150064       4.1648   1.5584e-05
enh86478     3   18467600   18468600      1       1  150064       1.8273      0.03383
enh86510     3   21686100   21687100      4       2  150064       2.0058     0.022438
enh86517     3   21770900   21771900      6       3  150064       2.1201        0.017
enh86520     3   21792900   21793900      4       2  150064       2.0098     0.022227
enh86522     3   22003400   22004400     11       3  150064       2.8033     0.002529
enh86540     3   23246200   23247200      1       1  150064       1.8886      0.02947
enh86579     3   23853000   23854000      4       2  150064       3.4433    0.0002873
enh86585     3   23878000   23879000      2       1  150064       2.3853    0.0085317
enh86607     3   24058300   24059300      6       3  150064       2.4516    0.0071103
enh86611     3   24142600   24143600      9       2  150064       3.6363   0.00013831
enh86612     3   24160500   24161500      1       1  150064       3.2787    0.0005214
enh86613     3   24164800   24165800      2       1  150064       3.1042   0.00095385
enh86614     3   24169700   24170700      1       1  150064       1.8406      0.03284
enh86616     3   24176100   24177100      4       2  150064       2.7249    0.0032165
enh86617     3   24179400   24180400      1       1  150064       2.9301     0.001694
enh86620     3   24227000   24228000      6       2  150064       1.7418     0.040776
enh86621     3   24254400   24255400      7       3  150064       3.1012   0.00096359
enh86623     3   24266900   24267900     13       5  150064       2.3212     0.010137
enh86650     3   24512800   24513800      5       2  150064       1.6795     0.046526
enh86654     3   24531300   24532300      6       2  150064       3.0474     0.001154
enh86659     3   24560400   24561400      2       1  150064       1.9326     0.026643
enh86660     3   24562000   24563000      3       1  150064       1.8465     0.032407
enh86692     3   25514200   25515200      2       1  150064       2.7866    0.0026636
enh86694     3   25522600   25523600      3       1  150064       2.1411     0.016132
enh86697     3   25569200   25570200      5       2  150064       1.6498     0.049497
enh86705     3   25634300   25635300      1       1  150064       2.2734       0.0115
enh86714     3   25822500   25823500      1       1  150064       2.0353      0.02091
enh86759     3   27798600   27799600      3       1  150064       1.8242      0.03406
enh86805     3   29412000   29413000      5       3  150064       2.1366     0.016317
enh86808     3   29450300   29451300      5       2  150064       2.2152     0.013372
enh86809     3   29451400   29452400      4       2  150064       3.0084     0.001313
enh86812     3   29468900   29469900      3       2  150064        2.733    0.0031383
enh86813     3   29471700   29472700      5       2  150064        1.766     0.038695
enh86815     3   29495300   29496300      2       1  150064       3.1047   0.00095228
enh86819     3   29555800   29556800      5       1  150064       1.6813     0.046351
enh86826     3   29684000   29685000      1       1  150064       2.0431      0.02052
enh86828     3   29724300   29725300      4       2  150064       1.8435     0.032628
enh86829     3   29736100   29737100      5       1  150064       2.2673     0.011686
enh86831     3   29759800   29760800      7       2  150064       2.4885    0.0064146
enh86832     3   29800300   29801300      1       1  150064       3.0275     0.001233
enh86833     3   29804400   29805400      5       1  150064       2.9036    0.0018446
enh86834     3   29805300   29806300      5       1  150064       2.9172    0.0017661
enh86835     3   30013600   30014600      2       1  150064       2.7151    0.0033126
enh86836     3   30115000   30116000      2       1  150064       2.9555    0.0015606
enh86842     3   30272700   30273700      3       2  150064       3.1731   0.00075415
enh86843     3   30304600   30305600      3       1  150064       2.5268    0.0057558
enh86844     3   30323600   30324600      5       3  150064       2.4395    0.0073537
enh86847     3   30331600   30332600      5       2  150064       2.7368     0.003102
enh86848     3   30333500   30334500      1       1  150064        2.155      0.01558
enh86851     3   30356100   30357100      3       1  150064        2.041     0.020626
enh86852     3   30373700   30374700      3       2  150064        2.272     0.011544
enh86853     3   30386300   30387300      3       1  150064        1.678      0.04667
enh86854     3   30391400   30392400      5       2  150064       2.0295     0.021205
enh86857     3   30412100   30413100      3       2  150064       3.1646   0.00077635
enh86870     3   30543600   30544600      1       1  150064       1.6976      0.04479
enh86872     3   30557400   30558400      6       3  150064       1.8103     0.035123
enh86896     3   30706000   30707000      2       1  150064       2.5237    0.0058069
enh86919     3   31571800   31572800      2       1  150064       3.0998   0.00096833
enh86924     3   31588900   31589900      2       1  150064       2.6997    0.0034698
enh86931     3   31676200   31677200      1       1  150064       3.3591     0.000391
enh86933     3   31719600   31720600      2       1  150064       1.7585     0.039331
enh86952     3   31976100   31977100      4       2  150064       2.6016    0.0046399
enh86953     3   31977700   31978700      4       2  150064       2.4066    0.0080515
enh86954     3   31980600   31981600      5       2  150064       2.3113     0.010408
enh86962     3   32011200   32012200      3       2  150064       2.8345     0.002295
enh86963     3   32011900   32012900      6       2  150064       3.2501   0.00057673
enh86965     3   32019900   32020900      4       1  150064       2.3253     0.010027
enh86966     3   32045300   32046300      1       1  150064       2.3933     0.008348
enh86989     3   32337600   32338600      1       1  150064       2.0691      0.01927
enh86990     3   32344000   32345000      5       2  150064       1.9375     0.026344
enh86991     3   32345600   32346600      4       2  150064        1.963     0.024824
enh87033     3   32744800   32745800      4       2  150064       2.4369    0.0074065
enh87056     3   33175100   33176100      3       1  150064       1.6474     0.049738
enh87065     3   33399300   33400300      1       1  150064       2.0858       0.0185
enh87067     3   33404000   33405000      4       1  150064       2.7944    0.0025996
enh87069     3   33413900   33414900      1       1  150064       3.0412     0.001178
enh87070     3   33418900   33419900      1       1  150064       2.8652     0.002084
enh87072     3   33470500   33471500      2       1  150064       2.8559    0.0021457
enh87073     3   33474900   33475900      6       3  150064       2.9285    0.0017031
enh87074     3   33477400   33478400      3       2  150064       2.9535    0.0015711
enh87075     3   33483000   33484000      6       3  150064       2.7076    0.0033882
enh87076     3   33523400   33524400      2       1  150064       2.8429    0.0022355
enh87096     3   34052600   34053600      5       2  150064       2.7699    0.0028033
enh87097     3   34053700   34054700      3       2  150064       1.8529     0.031948
enh87099     3   34927800   34928800      5       2  150064       1.8832     0.029834
enh87112     3   36602900   36603900      1       1  150064       2.2206      0.01319
enh87119     3   36881500   36882500      2       1  150064       2.6429    0.0041105
enh87120     3   36932900   36933900      2       1  150064       2.2695     0.011618
enh87121     3   36934000   36935000      3       1  150064       2.9408    0.0016367
enh87122     3   36936200   36937200      1       1  150064       3.0229     0.001252
enh87124     3   36947800   36948800      1       1  150064       2.9594     0.001541
enh87125     3   36949900   36950900      1       1  150064       2.8166     0.002427
enh87127     3   36966000   36967000      2       1  150064       3.5707     0.000178
enh87129     3   36984600   36985600      2       1  150064       2.7253    0.0032117
enh87130     3   36999200   37000200      1       1  150064       2.6176     0.004428
enh87131     3   37010900   37011900      2       1  150064       2.8671     0.002071
enh87133     3   37069800   37070800      3       1  150064       2.2659     0.011729
enh87135     3   37072600   37073600      6       2  150064       2.7225    0.0032396
enh87136     3   37082900   37083900      4       2  150064        1.751      0.03997
enh87137     3   37095400   37096400      3       2  150064       2.6262    0.0043168
enh87138     3   37114700   37115700      1       1  150064       2.9017     0.001856
enh87141     3   37165600   37166600      2       1  150064       2.6153    0.0044573
enh87144     3   37173600   37174600      1       1  150064       3.0572     0.001117
enh87148     3   37204300   37205300      3       1  150064       3.0441    0.0011669
enh87149     3   37211500   37212500      1       1  150064       3.0838     0.001022
enh87150     3   37214000   37215000      3       1  150064       2.6606    0.0039005
enh87151     3   37219600   37220600      1       1  150064        2.948     0.001599
enh87152     3   37220600   37221600      5       3  150064       2.2979     0.010784
enh87153     3   37224400   37225400      4       2  150064       2.4973    0.0062576
enh87154     3   37239200   37240200      2       1  150064       2.1644     0.015216
enh87155     3   37247400   37248400      1       1  150064       2.8774     0.002005
enh87157     3   37254400   37255400      2       1  150064       2.1823     0.014545
enh87158     3   37259300   37260300      2       1  150064       2.7376    0.0030947
enh87159     3   37263000   37264000      3       1  150064       2.6039    0.0046085
enh87160     3   37264400   37265400      2       1  150064       2.0467     0.020342
enh87161     3   37270000   37271000      4       2  150064       2.0826     0.018644
enh87164     3   37298600   37299600      6       3  150064       2.0675     0.019341
enh87167     3   37328800   37329800      4       2  150064       1.8577     0.031607
enh87168     3   37332200   37333200      4       2  150064       2.0734     0.019068
enh87180     3   37534200   37535200      1       1  150064        1.971      0.02436
enh87181     3   37540500   37541500      2       1  150064       1.6654     0.047915
enh87182     3   37552300   37553300      2       1  150064       2.0508     0.020145
enh87185     3   37578300   37579300      5       2  150064       2.5563    0.0052895
enh87186     3   37581500   37582500      5       2  150064       2.4849    0.0064802
enh87189     3   37586800   37587800      2       1  150064       2.0869     0.018448
enh87203     3   37694200   37695200      5       1  150064         1.94     0.026188
enh87204     3   37702600   37703600      4       2  150064       2.2579     0.011975
enh87205     3   37710000   37711000      2       1  150064       1.6831     0.046177
enh87208     3   37731000   37732000      4       2  150064       2.7581    0.0029067
enh87213     3   37771900   37772900      4       2  150064       1.7547     0.039658
enh87214     3   37781000   37782000      3       2  150064       1.8155     0.034725
enh87216     3   37804200   37805200      1       1  150064       1.8124      0.03496
enh87220     3   37823700   37824700      2       1  150064       3.6248   0.00014461
enh87221     3   37828300   37829300      2       1  150064       2.2195     0.013226
enh87222     3   37836600   37837600      3       2  150064        2.294     0.010896
enh87226     3   37867600   37868600      2       1  150064       2.1416     0.016114
enh87227     3   37894500   37895500      1       1  150064       3.1088    0.0009394
enh87232     3   37906900   37907900      2       1  150064        2.173     0.014889
enh87233     3   37914000   37915000      3       1  150064       1.7617     0.039061
enh87240     3   37940000   37941000      4       1  150064        1.721     0.042623
enh87241     3   37945300   37946300      2       1  150064       3.3195   0.00045092
enh87242     3   37948700   37949700      4       2  150064       1.8508     0.032096
enh87243     3   37950600   37951600      2       1  150064       3.6389   0.00013692
enh87244     3   37952200   37953200      4       1  150064       3.5504    0.0001923
enh87245     3   37953400   37954400      3       1  150064       3.1709   0.00075984
enh87246     3   37961800   37962800      4       2  150064        3.413   0.00032129
enh87247     3   37963500   37964500      2       1  150064       3.6835     0.000115
enh87248     3   37964400   37965400      2       1  150064       3.1752   0.00074856
enh87249     3   37966000   37967000      6       2  150064       2.8963    0.0018881
enh87251     3   37977600   37978600      2       1  150064       3.6058    0.0001556
enh87255     3   37988200   37989200      1       1  150064       3.9365    4.134e-05
enh87257     3   37997900   37998900      2       1  150064       2.0516     0.020107
enh87261     3   38015700   38016700      3       2  150064       1.6536     0.049107
enh87268     3   38042400   38043400      2       1  150064       2.0448     0.020439
enh87303     3   38424000   38425000      6       2  150064       3.2188   0.00064357
enh87305     3   38494000   38495000      3       1  150064       3.1473   0.00082402
enh87306     3   38497600   38498600      5       1  150064       3.0905   0.00099896
enh87308     3   38501900   38502900      1       1  150064       3.2383    0.0006013
enh87309     3   38513900   38514900      2       1  150064       3.2491    0.0005789
enh87311     3   38560100   38561100      4       1  150064       2.7906    0.0026303
enh87315     3   38589300   38590300      2       1  150064       3.1803   0.00073572
enh87321     3   39055100   39056100      7       4  150064       2.0146     0.021971
enh87328     3   39149800   39150800      8       4  150064       2.0115     0.022138
enh87332     3   39185500   39186500      4       2  150064       1.7199     0.042722
enh87365     3   40003100   40004100      2       1  150064       3.1963   0.00069594
enh87400     3   40735800   40736800      1       1  150064       2.1602      0.01538
enh87403     3   40783200   40784200      1       1  150064       1.9651       0.0247
enh87496     3   42190600   42191600      1       1  150064       3.0188     0.001269
enh87500     3   42206200   42207200      3       1  150064        2.118     0.017088
enh87504     3   42216500   42217500      3       2  150064       1.8534     0.031911
enh87505     3   42217600   42218600      3       2  150064       2.5686    0.0051049
enh87506     3   42220100   42221100      6       3  150064       2.5802    0.0049378
enh87507     3   42223200   42224200      5       1  150064       2.2189     0.013246
enh87508     3   42225600   42226600      5       2  150064       2.4904    0.0063792
enh87509     3   42230600   42231600     10       3  150064       2.2564     0.012023
enh87510     3   42233800   42234800      6       2  150064       2.4383    0.0073782
enh87511     3   42236900   42237900      3       1  150064       2.5243    0.0057956
enh87515     3   42288700   42289700      2       1  150064       1.7321     0.041624
enh87521     3   42417100   42418100      4       2  150064       2.4325    0.0074971
enh87533     3   42570800   42571800      4       2  150064       2.5013    0.0061869
enh87543     3   42644200   42645200      3       2  150064       1.7247     0.042289
enh87547     3   42652900   42653900      4       2  150064       1.7073     0.043888
enh87564     3   42790800   42791800      2       1  150064        1.707      0.04391
enh87612     3   43368300   43369300      2       1  150064       2.3457    0.0094948
enh87614     3   43404900   43405900      4       2  150064       1.9069     0.028268
enh87623     3   43464600   43465600      3       1  150064       2.1292     0.016619
enh87630     3   43680100   43681100      1       1  150064       1.7368      0.04121
enh87635     3   43737400   43738400      4       2  150064       2.5512    0.0053676
enh87637     3   43764200   43765200      3       1  150064       2.8503    0.0021839
enh87638     3   43769700   43770700      2       1  150064       2.9934    0.0013796
enh87640     3   43778200   43779200      1       1  150064       3.6714    0.0001206
enh87642     3   43785300   43786300      3       1  150064        1.859     0.031514
enh87644     3   43795100   43796100      4       2  150064       3.3299   0.00043445
enh87645     3   43800400   43801400      3       2  150064       2.8163    0.0024292
enh87649     3   43896900   43897900      3       1  150064       2.0593     0.019733
enh87669     3   44225700   44226700      5       3  150064       2.1993     0.013929
enh87670     3   44240100   44241100      4       2  150064       2.1694     0.015025
enh87676     3   44396800   44397800      5       2  150064        2.871    0.0020458
enh87726     3   45126600   45127600      1       1  150064       1.9294      0.02684
enh87730     3   45154900   45155900      6       3  150064       2.3941    0.0083298
enh87738     3   45180500   45181500      6       3  150064         2.03      0.02118
enh87751     3   45314800   45315800      2       1  150064       3.9218   4.3942e-05
enh87761     3   45527400   45528400      4       2  150064       1.8469     0.032378
enh87826     3   46017200   46018200      1       1  150064        1.799      0.03601
enh87882     3   46648900   46649900      5       3  150064       1.6996       0.0446
enh87976     3   47642300   47643300      2       1  150064       1.9518      0.02548
enh87990     3   47937000   47938000      1       1  150064       1.9073      0.02824
enh87997     3   48027100   48028100      3       1  150064       1.7796     0.037569
enh88001     3   48064200   48065200      1       1  150064       1.8167      0.03463
enh88008     3   48099700   48100700      1       1  150064        1.666      0.04786
enh88009     3   48105500   48106500      1       1  150064        1.977      0.02402
enh88016     3   48153800   48154800      1       1  150064       1.8158       0.0347
enh88017     3   48160400   48161400      1       1  150064       1.8275      0.03381
enh88018     3   48166500   48167500      1       1  150064       1.8551      0.03179
enh88022     3   48192800   48193800      5       1  150064       2.0903     0.018296
enh88025     3   48235800   48236800      1       1  150064       2.3208      0.01015
enh88027     3   48258700   48259700      3       1  150064       2.1006     0.017839
enh88031     3   48273700   48274700      1       1  150064       2.3819     0.008612
enh88032     3   48274200   48275200      2       1  150064       2.8184    0.0024135
enh88034     3   48281500   48282500      3       1  150064       2.1688     0.015048
enh88040     3   48445700   48446700      1       1  150064        2.354     0.009286
enh88078     3   48670700   48671700      2       1  150064       2.3217     0.010125
enh88081     3   48720100   48721100      2       1  150064       1.9742      0.02418
enh88082     3   48724100   48725100      2       1  150064       2.5576    0.0052695
enh88083     3   48730100   48731100      2       1  150064       2.2037     0.013774
enh88084     3   48733300   48734300      2       1  150064       1.9281     0.026919
enh88085     3   48737500   48738500      2       1  150064       2.2084     0.013607
enh88086     3   48744700   48745700      1       1  150064       2.0135      0.02203
enh88089     3   48748600   48749600      4       1  150064       2.3221     0.010114
enh88091     3   48754800   48755800      1       1  150064       2.1125      0.01732
enh88099     3   48863700   48864700      1       1  150064        1.765      0.03878
enh88110     3   48986100   48987100      1       1  150064       1.9022      0.02857
enh88113     3   49035400   49036400      1       1  150064        1.878      0.03019
enh88121     3   49088000   49089000      3       2  150064       2.1956     0.014061
enh88125     3   49135700   49136700      1       1  150064       1.9164      0.02766
enh88127     3   49156000   49157000      2       1  150064       2.1108     0.017397
enh88138     3   49275800   49276800      5       2  150064       1.7737     0.038055
enh88139     3   49286000   49287000      4       2  150064       2.1414     0.016121
enh88145     3   49334200   49335200      4       2  150064       1.8961     0.028972
enh88148     3   49378600   49379600      3       1  150064       1.7785     0.037657
enh88154     3   49415000   49416000      2       1  150064       1.9668     0.024604
enh88158     3   49425600   49426600      2       1  150064       2.6292    0.0042788
enh88161     3   49437500   49438500      5       2  150064       2.2242     0.013066
enh88166     3   49458200   49459200      3       1  150064       2.0506     0.020151
enh88169     3   49465400   49466400      2       1  150064       2.3632    0.0090586
enh88170     3   49467200   49468200      1       1  150064        2.313      0.01036
enh88175     3   49497700   49498700      1       1  150064       2.1711      0.01496
enh88176     3   49502900   49503900      2       1  150064        1.769     0.038446
enh88180     3   49520000   49521000      1       1  150064       1.9041      0.02845
enh88181     3   49521400   49522400      2       1  150064       1.6896     0.045553
enh88184     3   49535100   49536100      1       1  150064        2.107      0.01756
enh88187     3   49556600   49557600      2       1  150064       1.8477     0.032325
enh88208     3   49732100   49733100      1       1  150064       2.2998      0.01073
enh88209     3   49736300   49737300      1       1  150064       1.8495      0.03219
enh88210     3   49740600   49741600      1       1  150064       1.8435      0.03263
enh88214     3   49783100   49784100      2       1  150064       1.7009     0.044481
enh88216     3   49790400   49791400      2       1  150064        1.712      0.04345
enh88219     3   49812400   49813400      5       2  150064        2.294     0.010895
enh88221     3   49818600   49819600      1       1  150064       1.7784      0.03767
enh88222     3   49821500   49822500      3       2  150064        2.037     0.020826
enh88225     3   49836700   49837700      1       1  150064       1.7144      0.04323
enh88227     3   49843200   49844200      1       1  150064       2.0166      0.02187
enh88228     3   49845300   49846300      1       1  150064       2.3799     0.008658
enh88229     3   49849300   49850300      1       1  150064       2.3804     0.008648
enh88230     3   49851500   49852500      1       1  150064       2.2098      0.01356
enh88232     3   49894200   49895200      2       1  150064       2.0486     0.020249
enh88233     3   49910200   49911200      3       2  150064       1.9178     0.027566
enh88234     3   49918700   49919700      1       1  150064       1.9222      0.02729
enh88235     3   49936000   49937000      3       1  150064       3.0127    0.0012948
enh88236     3   49937700   49938700      1       1  150064       2.8215      0.00239
enh88240     3   49965300   49966300      3       2  150064       1.7315      0.04168
enh88241     3   49967900   49968900      1       1  150064       3.0538      0.00113
enh88242     3   49978700   49979700      2       1  150064        2.531    0.0056873
enh88245     3   49997100   49998100      2       1  150064       2.9361    0.0016618
enh88246     3   50004000   50005000      1       1  150064       3.0519     0.001137
enh88249     3   50065300   50066300      1       1  150064       2.1054      0.01763
enh88250     3   50128600   50129600      2       1  150064       2.5338    0.0056422
enh88251     3   50161400   50162400      4       2  150064       2.9686     0.001496
enh88262     3   50249400   50250400      1       1  150064        3.317     0.000455
enh88274     3   50287800   50288800      2       1  150064       2.1402     0.016169
enh88314     3   50552200   50553200      2       1  150064        2.688    0.0035943
enh88343     3   51320400   51321400      1       1  150064       2.5272     0.005749
enh88349     3   51532000   51533000      2       1  150064       1.8601     0.031432
enh88351     3   51535500   51536500      1       1  150064       2.2004      0.01389
enh88354     3   51593200   51594200      2       1  150064       3.1575   0.00079559
enh88360     3   51655200   51656200      1       1  150064       1.7551      0.03962
enh88362     3   51708000   51709000      2       1  150064       1.8649     0.031095
enh88396     3   52122900   52123900      1       1  150064        1.723      0.04244
enh88411     3   52228000   52229000      3       1  150064       3.6779    0.0001176
enh88412     3   52229900   52230900      2       1  150064       3.5017   0.00023113
enh88413     3   52233200   52234200      1       1  150064       3.9421    4.039e-05
enh88414     3   52237300   52238300      1       1  150064       3.8591    5.691e-05
enh88415     3   52243900   52244900      1       1  150064       3.7656    8.308e-05
enh88416     3   52252700   52253700      2       1  150064       3.3917   0.00034733
enh88417     3   52266800   52267800      3       1  150064       3.3796   0.00036295
enh88418     3   52268500   52269500      5       2  150064       4.5627   2.5246e-06
enh88423     3   52287400   52288400      1       1  150064       5.6654    7.336e-09
enh88430     3   52322000   52323000      3       1  150064       4.6373   1.7645e-06
enh88432     3   52332900   52333900      2       1  150064       5.6228   9.3969e-09
enh88434     3   52341300   52342300      1       1  150064       2.9234     0.001731
enh88436     3   52347600   52348600      2       1  150064       2.8812     0.001981
enh88441     3   52401800   52402800      3       2  150064       3.6814     0.000116
enh88448     3   52456800   52457800      1       1  150064       4.7626    9.558e-07
enh88455     3   52486700   52487700      2       1  150064       1.6686     0.047596
enh88456     3   52488000   52489000      3       2  150064       3.1092   0.00093793
enh88467     3   52532200   52533200      1       1  150064       3.8262    6.506e-05
enh88469     3   52555500   52556500      4       2  150064       4.2356     1.14e-05
enh88470     3   52559500   52560500      2       1  150064       4.4057   5.2729e-06
enh88471     3   52564300   52565300      2       1  150064       4.0701     2.35e-05
enh88473     3   52573300   52574300      3       2  150064       3.7811    7.806e-05
enh88474     3   52589100   52590100      2       1  150064       3.1202   0.00090362
enh88476     3   52640400   52641400      1       1  150064        4.617    1.947e-06
enh88477     3   52683200   52684200      3       1  150064       4.7347    1.097e-06
enh88478     3   52703600   52704600      3       2  150064       4.2798   9.3526e-06
enh88481     3   52722900   52723900      1       1  150064       1.6711      0.04735
enh88482     3   52726000   52727000      1       1  150064       4.9162    4.412e-07
enh88483     3   52727000   52728000      2       1  150064       4.2097   1.2786e-05
enh88485     3   52741400   52742400      1       1  150064       3.4679    0.0002623
enh88486     3   52748300   52749300      1       1  150064       4.6624    1.563e-06
enh88488     3   52809200   52810200      1       1  150064       4.9788    3.199e-07
enh88489     3   52853800   52854800      2       1  150064       4.8096   7.5625e-07
enh88491     3   52869100   52870100      2       1  150064       4.8526   6.0923e-07
enh88492     3   52871100   52872100      2       1  150064       4.5777   2.3511e-06
enh88494     3   52877200   52878200      1       1  150064       1.9797      0.02387
enh88495     3   52882500   52883500      2       1  150064       4.9173   4.3883e-07
enh88496     3   52907400   52908400      1       1  150064       5.6131    9.939e-09
enh88497     3   52924400   52925400      1       1  150064       1.7474      0.04028
enh88499     3   52928100   52929100      4       2  150064       5.2742   6.6653e-08
enh88500     3   52931800   52932800      2       1  150064        4.483   3.6795e-06
enh88501     3   53011800   53012800      1       1  150064       3.0183     0.001271
enh88503     3   53032800   53033800      4       1  150064       5.2253   8.6938e-08
enh88506     3   53072600   53073600      1       1  150064       2.8509      0.00218
enh88507     3   53073900   53074900      3       1  150064        3.124   0.00089216
enh88508     3   53076600   53077600      3       1  150064       4.2995   8.5598e-06
enh88509     3   53077200   53078200      4       2  150064       4.1283   1.8276e-05
enh88510     3   53105700   53106700      2       1  150064       2.1692     0.015032
enh88511     3   53117700   53118700      2       1  150064       2.4634     0.006881
enh88513     3   53137400   53138400      1       1  150064       2.8338       0.0023
enh88519     3   53174400   53175400      1       1  150064       5.8968    1.853e-09
enh88521     3   53184400   53185400      2       1  150064       1.7249     0.042276
enh88529     3   53209100   53210100      4       2  150064       1.6499     0.049486
enh88533     3   53257000   53258000      6       2  150064       1.9301     0.026796
enh88535     3   53269900   53270900     10       2  150064       2.4965    0.0062713
enh88536     3   53272000   53273000      5       2  150064       3.0313    0.0012175
enh88537     3   53277500   53278500      9       3  150064       2.3838    0.0085676
enh88538     3   53282000   53283000      5       2  150064       2.8605    0.0021147
enh88540     3   53290000   53291000      4       2  150064       2.6459    0.0040737
enh88541     3   53294300   53295300      2       1  150064       3.1958   0.00069718
enh88542     3   53298400   53299400      1       1  150064       3.9283    4.277e-05
enh88543     3   53301700   53302700      4       2  150064       2.0821     0.018667
enh88544     3   53303800   53304800      1       1  150064       1.9089      0.02814
enh88548     3   53358000   53359000      2       1  150064       1.8425     0.032701
enh88549     3   53362400   53363400      2       1  150064       3.4599   0.00027018
enh88550     3   53376100   53377100      1       1  150064       4.0947    2.114e-05
enh88553     3   53512400   53513400      2       1  150064       3.2651   0.00054707
enh88554     3   53532100   53533100      1       1  150064       3.5172    0.0002181
enh88556     3   53558500   53559500      1       1  150064       1.6755      0.04692
enh88571     3   53914000   53915000      1       1  150064       2.2603       0.0119
enh88574     3   54076100   54077100      2       1  150064       2.3845    0.0085516
enh88610     3   55195000   55196000      3       2  150064       1.7413      0.04082
enh88615     3   55450100   55451100      2       1  150064       1.9065     0.028296
enh88639     3   56153300   56154300      1       1  150064       2.4807     0.006557
enh88645     3   56644500   56645500      6       2  150064       2.1153     0.017203
enh88646     3   56713800   56714800      4       1  150064       2.3096     0.010455
enh88667     3   56850000   56851000      3       2  150064       1.9808     0.023809
enh88668     3   56857400   56858400      5       2  150064       2.0158      0.02191
enh88669     3   56869900   56870900      3       1  150064       2.2422     0.012475
enh88670     3   56873500   56874500      3       1  150064       2.7889    0.0026446
enh88672     3   56889600   56890600      2       1  150064         1.66     0.048452
enh88728     3   57571900   57572900      3       2  150064        1.764     0.038863
enh88791     3   58022700   58023700      1       1  150064       1.7185      0.04285
enh88812     3   58150100   58151100      2       1  150064       1.8904      0.02935
enh88815     3   58164000   58165000      5       2  150064       1.7836     0.037246
enh88830     3   58281900   58282900      8       2  150064       2.1175     0.017108
enh88831     3   58294700   58295700      3       2  150064       2.0731     0.019083
enh88837     3   58337400   58338400      2       1  150064       1.8801     0.030046
enh88840     3   58360700   58361700      5       1  150064       2.1938     0.014124
enh88841     3   58371500   58372500      6       3  150064       1.7624     0.039003
enh88842     3   58376700   58377700      4       2  150064       2.1425     0.016075
enh88843     3   58389800   58390800      6       2  150064       2.3335    0.0098119
enh88844     3   58399900   58400900      2       1  150064       1.8105     0.035106
enh88845     3   58405300   58406300      5       1  150064       2.2201     0.013206
enh88846     3   58410100   58411100      4       2  150064       2.0635     0.019531
enh88847     3   58417600   58418600      2       1  150064       2.2582     0.011967
enh88848     3   58420500   58421500      4       2  150064       1.6809     0.046386
enh88851     3   58456700   58457700      3       2  150064       2.0161     0.021894
enh88852     3   58460500   58461500      1       1  150064       1.7159      0.04309
enh88853     3   58469600   58470600      1       1  150064       2.4373     0.007399
enh88897     3   59411000   59412000      6       2  150064       1.9188     0.027506
enh88899     3   59436800   59437800      9       2  150064       1.7605     0.039158
enh88901     3   59526000   59527000      4       2  150064       3.0798    0.0010358
enh88903     3   59550300   59551300      3       2  150064       2.2195     0.013226
enh88904     3   59553400   59554400      1       1  150064       2.2168      0.01332
enh88908     3   59630500   59631500      2       1  150064       2.0778     0.018864
enh88909     3   59639100   59640100      2       1  150064        2.347    0.0094631
enh88928     3   61225200   61226200      4       2  150064       2.0622     0.019596
enh88929     3   61237600   61238600      4       2  150064       1.7454     0.040454
enh88964     3   61826800   61827800      3       1  150064       1.7369     0.041207
enh88965     3   61833700   61834700      3       1  150064       2.2755     0.011438
enh88967     3   61848800   61849800      2       1  150064       1.9559     0.025237
enh88968     3   61850600   61851600      1       1  150064        2.047      0.02033
enh88970     3   61860900   61861900      1       1  150064        1.974      0.02419
enh88973     3   61889800   61890800      2       1  150064       2.0449     0.020432
enh88984     3   62075600   62076600      3       1  150064       1.6605     0.048409
enh88985     3   62082600   62083600      2       1  150064        1.799     0.036011
enh88986     3   62085600   62086600      3       2  150064       2.7729    0.0027782
enh89007     3   62704000   62705000      8       2  150064       2.8058    0.0025092
enh89012     3   63748400   63749400      6       3  150064       3.8611    5.644e-05
enh89014     3   63840900   63841900      2       1  150064       3.5977   0.00016054
enh89015     3   63844600   63845600      2       1  150064       2.7238    0.0032273
enh89017     3   63857700   63858700      2       1  150064       2.8442     0.002226
enh89020     3   63871400   63872400      4       2  150064       3.3385    0.0004211
enh89022     3   63881000   63882000      2       1  150064       3.4688   0.00026138
enh89024     3   63896100   63897100      4       2  150064       2.3692    0.0089141
enh89025     3   63900200   63901200      2       1  150064       4.6247   1.8761e-06
enh89026     3   63912600   63913600      3       2  150064       2.7253    0.0032117
enh89029     3   63925600   63926600      3       2  150064       2.5713    0.0050657
enh89035     3   63950100   63951100      4       2  150064       2.9428    0.0016261
enh89040     3   63959700   63960700      3       2  150064       3.6189   0.00014794
enh89042     3   63961800   63962800      3       2  150064       3.0614    0.0011014
enh89045     3   63974100   63975100      2       1  150064       4.6513   1.6491e-06
enh89046     3   63979000   63980000      3       2  150064       2.2365      0.01266
enh89047     3   63993900   63994900      7       4  150064       5.2784   6.5174e-08
enh89048     3   64006700   64007700      4       2  150064       1.9426     0.026032
enh89050     3   64016000   64017000      4       2  150064       1.7161      0.04307
enh89055     3   64091400   64092400      4       2  150064        1.847     0.032373
enh89057     3   64106500   64107500      3       1  150064       3.1587   0.00079241
enh89063     3   64136600   64137600      3       2  150064       2.4476    0.0071913
enh89064     3   64143600   64144600      4       2  150064       2.1262     0.016744
enh89066     3   64152700   64153700      3       2  150064       2.2024     0.013818
enh89068     3   64161700   64162700      5       3  150064       2.3617    0.0090953
enh89069     3   64170100   64171100      2       1  150064       4.0114   3.0178e-05
enh89070     3   64171700   64172700     11       3  150064       3.7107   0.00010334
enh89071     3   64173000   64174000      4       2  150064       3.2306   0.00061764
enh89072     3   64175900   64176900      5       2  150064       2.1433     0.016043
enh89077     3   64196100   64197100      2       1  150064       1.6875     0.045755
enh89079     3   64200600   64201600      3       2  150064       2.6393    0.0041541
enh89080     3   64201300   64202300      5       3  150064       2.6926    0.0035452
enh89082     3   64204700   64205700      5       2  150064       1.7065     0.043957
enh89084     3   64211900   64212900      5       2  150064       1.7993     0.035988
enh89088     3   64242600   64243600      3       2  150064       2.8856    0.0019532
enh89090     3   64249100   64250100      3       2  150064       2.6781    0.0037023
enh89105     3   64354000   64355000      4       2  150064       2.0589     0.019751
enh89107     3   64445200   64446200      3       2  150064       2.3642    0.0090336
enh89108     3   64447600   64448600      4       2  150064       2.8093    0.0024821
enh89121     3   64644600   64645600      2       1  150064       1.7253     0.042236
enh89133     3   64751400   64752400      6       3  150064        2.382    0.0086087
enh89137     3   64792500   64793500      4       1  150064       1.9899     0.023299
enh89189     3   65869200   65870200      9       2  150064       1.8502     0.032144
enh89210     3   65983500   65984500      4       2  150064       1.6736     0.047109
enh89278     3   66797800   66798800      3       2  150064       1.8291      0.03369
enh89290     3   67047400   67048400      2       1  150064       1.8736     0.030492
enh89298     3   67660700   67661700      9       1  150064       2.7459    0.0030174
enh89299     3   67685500   67686500      4       1  150064       1.8647     0.031114
enh89300     3   67697800   67698800      3       1  150064       2.0442     0.020466
enh89301     3   67699800   67700800      3       2  150064       2.2937     0.010905
enh89303     3   67703000   67704000      4       1  150064       2.1242     0.016827
enh89338     3   69355500   69356500      3       2  150064       2.7642    0.0028529
enh89342     3   69375500   69376500      1       1  150064       3.3497    0.0004045
enh89345     3   69400600   69401600      9       3  150064       1.7479     0.040239
enh89346     3   69406000   69407000      8       2  150064       2.5621    0.0052028
enh89347     3   69413200   69414200     10       2  150064       3.0746    0.0010539
enh89348     3   69418100   69419100      4       1  150064       2.9448    0.0016157
enh89350     3   69433200   69434200      3       2  150064       3.1784   0.00074058
enh89355     3   69469800   69470800      3       2  150064       2.3952    0.0083052
enh89356     3   69482600   69483600      4       1  150064       1.9613     0.024924
enh89358     3   69509400   69510400      1       1  150064       2.1895      0.01428
enh89372     3   69795400   69796400      2       1  150064        2.829    0.0023345
enh89373     3   69799700   69800700      2       1  150064       3.0013    0.0013442
enh89375     3   69815400   69816400      2       1  150064       3.1223   0.00089735
enh89381     3   69840300   69841300      2       1  150064       3.6867   0.00011358
enh89383     3   69860500   69861500      6       1  150064       3.1552   0.00080191
enh89384     3   69868200   69869200      6       1  150064       2.7956    0.0025902
enh89385     3   69873400   69874400     12       3  150064       1.9122     0.027923
enh89386     3   69885800   69886800      3       1  150064       3.6478   0.00013226
enh89387     3   69887300   69888300      5       2  150064       2.7303    0.0031637
enh89389     3   69904500   69905500      1       1  150064       3.2983    0.0004863
enh89400     3   70820400   70821400      1       1  150064         2.38     0.008657
enh89402     3   70873000   70874000      2       1  150064       2.8401    0.0022551
enh89406     3   70902700   70903700      1       1  150064       2.0777      0.01887
enh89407     3   70903200   70904200      1       1  150064       2.0777      0.01887
enh89425     3   71074300   71075300      1       1  150064       1.7848      0.03715
enh89435     3   71126000   71127000      2       1  150064        2.893    0.0019082
enh89436     3   71127700   71128700      4       1  150064       1.8485     0.032265
enh89437     3   71129400   71130400      4       2  150064       2.0209     0.021646
enh89440     3   71151000   71152000      2       1  150064       2.9617    0.0015298
enh89442     3   71156700   71157700      1       1  150064       2.2562      0.01203
enh89445     3   71163400   71164400      2       1  150064       2.8482    0.0021984
enh89446     3   71166600   71167600      1       1  150064       3.1354    0.0008581
enh89447     3   71168000   71169000      1       1  150064       1.7172      0.04297
enh89448     3   71170300   71171300      4       2  150064       2.5632    0.0051858
enh89449     3   71175500   71176500      5       2  150064       2.1267     0.016723
enh89452     3   71185800   71186800      3       1  150064       1.7062     0.043985
enh89453     3   71192000   71193000      3       1  150064       2.1917     0.014202
enh89461     3   71253200   71254200      4       2  150064       2.7802     0.002716
enh89464     3   71274300   71275300      3       2  150064       3.6639   0.00012418
enh89465     3   71276000   71277000      1       1  150064       2.5692     0.005097
enh89467     3   71286400   71287400      3       2  150064       1.7037     0.044217
enh89469     3   71288800   71289800      2       1  150064       3.6057   0.00015566
enh89471     3   71294800   71295800      1       1  150064       2.5053     0.006117
enh89478     3   71355000   71356000      2       1  150064       2.3747    0.0087808
enh89479     3   71359800   71360800      3       2  150064       2.1762     0.014769
enh89480     3   71367300   71368300      1       1  150064       4.1666    1.546e-05
enh89495     3   71472300   71473300      3       2  150064        2.349    0.0094126
enh89496     3   71474500   71475500      1       1  150064        1.927      0.02699
enh89500     3   71480200   71481200      4       2  150064       2.1466     0.015913
enh89503     3   71482900   71483900      7       3  150064       2.2015      0.01385
enh89507     3   71493900   71494900      1       1  150064       2.9209     0.001745
enh89508     3   71496700   71497700      1       1  150064       1.8728      0.03055
enh89509     3   71504400   71505400      1       1  150064       3.2727    0.0005326
enh89510     3   71505600   71506600      4       2  150064       2.5534    0.0053336
enh89513     3   71537300   71538300      3       1  150064       2.4642    0.0068662
enh89514     3   71545700   71546700      5       1  150064       2.6258     0.004322
enh89515     3   71552600   71553600      1       1  150064       4.9105    4.543e-07
enh89516     3   71553900   71554900      2       1  150064       3.9255    4.327e-05
enh89518     3   71562000   71563000      3       2  150064        2.298     0.010781
enh89519     3   71563100   71564100      3       1  150064       4.7037   1.2777e-06
enh89520     3   71564500   71565500      2       1  150064       4.1978   1.3478e-05
enh89521     3   71569400   71570400      1       1  150064       4.9277    4.161e-07
enh89522     3   71570800   71571800      4       1  150064       4.4782   3.7636e-06
enh89523     3   71581900   71582900      3       2  150064       3.6914   0.00011151
enh89524     3   71585400   71586400      2       1  150064       3.1861   0.00072098
enh89526     3   71592200   71593200      1       1  150064       3.4803    0.0002504
enh89565     3   72235200   72236200      5       2  150064       2.0673     0.019352
enh89577     3   72347600   72348600      4       2  150064       2.2237     0.013086
enh89580     3   72378300   72379300      2       1  150064       2.3925    0.0083672
enh89593     3   72486900   72487900      1       1  150064       1.8821      0.02991
enh89601     3   72616400   72617400      3       2  150064       2.1763     0.014765
enh89628     3   73006600   73007600      3       1  150064       2.0631      0.01955
enh89631     3   73050200   73051200      7       2  150064       1.8969     0.028919
enh89633     3   73058100   73059100      6       1  150064       2.1628     0.015278
enh89635     3   73065900   73066900      2       1  150064       1.8878     0.029529
enh89636     3   73069400   73070400      1       1  150064       2.0716      0.01915
enh89637     3   73070700   73071700      2       1  150064       1.7264     0.042141
enh89640     3   73080400   73081400      1       1  150064       1.9126       0.0279
enh89643     3   73090400   73091400      4       2  150064        1.948     0.025707
enh89644     3   73094300   73095300      5       1  150064       2.0167     0.021865
enh89645     3   73104800   73105800      1       1  150064       1.6871      0.04579
enh89646     3   73119800   73120800      2       1  150064       2.3643    0.0090329
enh89648     3   73149800   73150800      1       1  150064       1.9443      0.02593
enh89701     3   73665200   73666200      1       1  150064       1.7104       0.0436
enh89703     3   73668500   73669500      5       2  150064       1.6449     0.049991
enh89704     3   73675400   73676400      1       1  150064       2.1507      0.01575
enh89709     3   73795600   73796600      2       1  150064       2.0471     0.020322
enh89728     3   74893500   74894500      1       1  150064       2.5163     0.005929
enh89780     3   81540900   81541900      1       1  150064       2.0674      0.01935
enh89852     3   88761700   88762700      3       1  150064       1.8036      0.03565
enh89853     3   88791600   88792600      2       1  150064       1.8348     0.033265
enh89860     3   89155800   89156800      3       2  150064       1.9893     0.023333
enh89876     3   93691000   93692000      1       1  150064        2.225      0.01304
enh89882     3   93964800   93965800      1       1  150064       2.1978      0.01398
enh89888     3   95641800   95642800      3       2  150064       1.9964     0.022946
enh89896     3   97543300   97544300      1       1  150064       1.7723      0.03817
enh89903     3   97620200   97621200      2       1  150064       1.6937      0.04516
enh89977     3   99377900   99378900      4       1  150064       1.9359     0.026441
enh89980     3   99392800   99393800      1       1  150064       2.1444        0.016
enh89981     3   99396500   99397500      3       1  150064       2.0202      0.02168
enh89983     3   99419200   99420200      5       3  150064       1.8703     0.030722
enh89984     3   99427100   99428100      3       1  150064       2.1242     0.016827
enh89985     3   99439600   99440600      2       1  150064       2.5173     0.005913
enh89986     3   99466400   99467400      2       1  150064       2.1725     0.014908
enh89987     3   99469900   99470900      3       1  150064       2.3727    0.0088282
enh89988     3   99471300   99472300      4       2  150064       2.2812      0.01127
enh90065     3  100144400  100145400      1       1  150064       1.6565      0.04881
enh90081     3  100562900  100563900      6       3  150064       2.0492     0.020219
enh90085     3  100611900  100612900      4       1  150064       1.8106     0.035099
enh90170     3  102198700  102199700      4       2  150064       1.8707     0.030693
enh90185     3  104670800  104671800      5       2  150064       1.6867     0.045833
enh90202     3  105524700  105525700      4       2  150064       3.0575    0.0011159
enh90203     3  105527400  105528400      3       2  150064       2.0647     0.019475
enh90204     3  105528100  105529100      2       1  150064       2.1377     0.016272
enh90205     3  105529800  105530800      2       1  150064       1.6827     0.046218
enh90206     3  105530800  105531800      1       1  150064       2.3545     0.009275
enh90208     3  105541900  105542900      1       1  150064       1.7223      0.04251
enh90217     3  105582800  105583800      5       3  150064       1.7373     0.041169
enh90247     3  106335400  106336400      1       1  150064       2.2138      0.01342
enh90263     3  106930400  106931400      1       1  150064       2.0488      0.02024
enh90268     3  106982200  106983200      4       2  150064       1.9792     0.023894
enh90275     3  107245300  107246300      1       1  150064       2.1432      0.01605
enh90279     3  107297100  107298100      2       1  150064       2.4149    0.0078701
enh90282     3  107323100  107324100      1       1  150064       2.4233      0.00769
enh90283     3  107360500  107361500      2       1  150064       2.6226     0.004363
enh90284     3  107361800  107362800      5       2  150064       1.9043     0.028435
enh90286     3  107380100  107381100      1       1  150064       2.2708      0.01158
enh90289     3  107402500  107403500      2       1  150064       1.9936     0.023098
enh90310     3  107725200  107726200      5       2  150064       1.9316     0.026707
enh90318     3  107843100  107844100      2       1  150064       3.4463   0.00028421
enh90320     3  107897400  107898400      5       1  150064       3.3737   0.00037081
enh90321     3  107938100  107939100      3       1  150064       2.5401    0.0055418
enh90322     3  107942300  107943300      3       2  150064       1.9197     0.027449
enh90340     3  110533100  110534100      8       4  150064         1.65     0.049474
enh90346     3  111034600  111035600      2       1  150064       2.2215     0.013159
enh90347     3  111040300  111041300      7       2  150064       2.0106     0.022185
enh90348     3  111041600  111042600      4       1  150064       1.7117     0.043478
enh90421     3  111867200  111868200      3       2  150064       1.6962     0.044927
enh90452     3  112317200  112318200      4       1  150064       1.8775     0.030222
enh90501     3  112912500  112913500      2       1  150064       1.7796     0.037567
enh90508     3  112966700  112967700      6       3  150064       1.7387     0.041046
enh90510     3  112977000  112978000      7       3  150064         1.98     0.023851
enh90511     3  112978900  112979900      2       1  150064        1.896      0.02898
enh90530     3  113348700  113349700      2       1  150064       1.8377     0.033051
enh90540     3  113457800  113458800      3       1  150064       1.9299     0.026811
enh90550     3  113631200  113632200      6       3  150064       1.8725     0.030566
enh90562     3  114094700  114095700      2       1  150064       1.6744     0.047028
enh90577     3  114170700  114171700      1       1  150064       4.4478    4.337e-06
enh90578     3  114174100  114175100      3       1  150064       2.7301    0.0031653
enh90580     3  114203200  114204200      4       2  150064       1.8188     0.034472
enh90585     3  114270800  114271800      2       1  150064       2.5016     0.006182
enh90587     3  114284800  114285800      1       1  150064       2.8465      0.00221
enh90592     3  114338200  114339200      4       2  150064        2.617    0.0044356
enh90593     3  114341300  114342300      5       2  150064       3.0792    0.0010379
enh90594     3  114345200  114346200      1       1  150064       1.7002      0.04455
enh90596     3  114377900  114378900      4       2  150064        2.748    0.0029978
enh90598     3  114387600  114388600      2       1  150064       2.4754    0.0066549
enh90606     3  114564900  114565900      2       1  150064       2.0951     0.018083
enh90660     3  116582400  116583400      4       1  150064       1.6974     0.044814
enh90679     3  118651000  118652000      2       1  150064       2.1444     0.015999
enh90680     3  118651400  118652400      2       1  150064       2.1444     0.015999
enh90713     3  119186600  119187600      4       2  150064       1.6637     0.048088
enh90716     3  119199800  119200800      5       2  150064       1.8568      0.03167
enh90718     3  119274400  119275400      9       5  150064       2.3602    0.0091323
enh90770     3  119889400  119890400      3       1  150064       1.8037     0.035639
enh90778     3  120063000  120064000      2       1  150064       1.8352     0.033241
enh90782     3  120069200  120070200      1       1  150064       1.7053      0.04407
enh90786     3  120136800  120137800      1       1  150064       1.8344       0.0333
enh90788     3  120145200  120146200      2       1  150064       2.1252     0.016786
enh90796     3  120216200  120217200      4       2  150064       1.6497     0.049504
enh90800     3  120285800  120286800      5       3  150064       2.2948     0.010871
enh90801     3  120286400  120287400      5       3  150064       2.6967    0.0035017
enh90802     3  120287900  120288900      3       2  150064        2.035     0.020926
enh90803     3  120313900  120314900      5       2  150064       2.3142     0.010328
enh90805     3  120319000  120320000      4       1  150064       1.9362      0.02642
enh90819     3  121151200  121152200      2       1  150064       1.9809     0.023799
enh90834     3  121714200  121715200      3       1  150064       2.1572     0.015496
enh90836     3  121721500  121722500      6       3  150064       2.3729    0.0088252
enh90871     3  122486500  122487500      3       1  150064       1.7351     0.041362
enh90873     3  122510900  122511900      5       3  150064       1.6935     0.045178
enh90876     3  122608900  122609900      2       1  150064       2.9809    0.0014368
enh90877     3  122612400  122613400      6       2  150064       3.0443     0.001166
enh90878     3  122617000  122618000      3       1  150064       2.4569    0.0070064
enh90879     3  122648200  122649200      9       2  150064       2.1606     0.015362
enh90880     3  122651100  122652100      4       2  150064       1.8704     0.030711
enh90892     3  122787600  122788600      5       2  150064       2.9058    0.0018317
enh90894     3  122793800  122794800      4       1  150064       2.6548    0.0039675
enh90896     3  122800000  122801000      1       1  150064       2.5913     0.004781
enh90897     3  122803700  122804700      6       3  150064       2.1012     0.017813
enh90901     3  122823000  122824000      6       3  150064       3.3621   0.00038671
enh90922     3  123147900  123148900      1       1  150064       2.1024      0.01776
enh90943     3  123339400  123340400      1       1  150064       1.7916       0.0366
enh90961     3  123431300  123432300      6       2  150064       1.7007     0.044499
enh90964     3  123452400  123453400      3       2  150064       1.8659     0.031027
enh91004     3  123967800  123968800      5       3  150064       3.7697   8.1732e-05
enh91006     3  123978900  123979900      4       1  150064       3.3847    0.0003563
enh91007     3  123981700  123982700      3       2  150064       4.4017   5.3713e-06
enh91008     3  123985100  123986100      4       2  150064       4.2001    1.334e-05
enh91009     3  123991300  123992300      3       2  150064       2.9628    0.0015243
enh91011     3  123995300  123996300      3       1  150064       3.9678    3.627e-05
enh91013     3  124015800  124016800      4       1  150064       1.8971     0.028905
enh91015     3  124070500  124071500      4       2  150064       3.4943   0.00023761
enh91016     3  124102100  124103100      6       2  150064       2.2405     0.012529
enh91017     3  124103600  124104600      2       1  150064       3.2993   0.00048464
enh91020     3  124147300  124148300      1       1  150064       2.9762     0.001459
enh91023     3  124228500  124229500      4       2  150064       2.7832     0.002691
enh91025     3  124277200  124278200      3       1  150064       2.8608    0.0021129
enh91056     3  124551800  124552800      2       1  150064       2.1211     0.016955
enh91064     3  124592000  124593000      6       3  150064       2.0154     0.021934
enh91066     3  124597500  124598500      2       1  150064        2.161     0.015349
enh91067     3  124598400  124599400      3       2  150064       1.8611     0.031364
enh91068     3  124602000  124603000      4       2  150064       1.8054     0.035506
enh91074     3  124686500  124687500      5       3  150064       1.8154     0.034731
enh91075     3  124704400  124705400      4       1  150064       1.6788       0.0466
enh91080     3  124722200  124723200      2       1  150064       1.9773     0.024002
enh91093     3  124829100  124830100      2       1  150064       1.7005      0.04452
enh91095     3  124838400  124839400      5       2  150064       2.5925    0.0047644
enh91097     3  124844900  124845900      7       4  150064       3.7134   0.00010226
enh91113     3  124999800  125000800      2       1  150064        2.218     0.013276
enh91118     3  125040900  125041900      2       1  150064       2.0474      0.02031
enh91120     3  125070500  125071500      2       1  150064       1.8656     0.031048
enh91123     3  125078000  125079000      1       1  150064       2.6884      0.00359
enh91129     3  125113300  125114300      1       1  150064       2.9539     0.001569
enh91133     3  125236900  125237900      6       3  150064       1.7114     0.043499
enh91137     3  125308000  125309000      2       1  150064       2.4263     0.007626
enh91140     3  125321800  125322800      5       3  150064         1.89     0.029379
enh91151     3  125732700  125733700      5       2  150064        2.026      0.02138
enh91152     3  125759000  125760000      3       1  150064       2.0199     0.021699
enh91212     3  126530200  126531200      1       1  150064       1.7109      0.04355
enh91218     3  126614300  126615300      1       1  150064       1.6957      0.04497
enh91220     3  126645100  126646100      2       1  150064       2.1119     0.017349
enh91262     3  127305300  127306300      1       1  150064       1.6953      0.04501
enh91268     3  127389800  127390800      1       1  150064        1.789      0.03681
enh91271     3  127396900  127397900      3       2  150064       1.9677     0.024549
enh91297     3  127605400  127606400      4       2  150064         1.86     0.031442
enh91302     3  127724600  127725600      3       1  150064       2.6514    0.0040077
enh91303     3  127725800  127726800      7       3  150064       2.3168     0.010258
enh91304     3  127729800  127730800      4       2  150064       3.0073    0.0013178
enh91305     3  127769400  127770400      3       2  150064       1.7282     0.041973
enh91307     3  127779500  127780500      5       2  150064        2.047     0.020327
enh91309     3  127790200  127791200      4       2  150064       2.7599    0.0028913
enh91313     3  127799300  127800300      3       1  150064       1.9766     0.024045
enh91317     3  127826400  127827400      2       1  150064       2.4519    0.0071044
enh91325     3  127897800  127898800      3       2  150064       3.9156   4.5091e-05
enh91326     3  127907300  127908300      2       1  150064       2.9596    0.0015402
enh91327     3  127913000  127914000      4       2  150064       3.8046   7.1025e-05
enh91329     3  127929100  127930100      3       2  150064       3.1391   0.00084735
enh91330     3  127934900  127935900      4       2  150064       4.2966    8.671e-06
enh91331     3  127935900  127936900      2       1  150064       3.7885   7.5779e-05
enh91332     3  127945200  127946200      3       2  150064       3.2226   0.00063518
enh91333     3  127947700  127948700      3       1  150064       3.8282   6.4549e-05
enh91346     3  128059000  128060000      2       1  150064       3.0413    0.0011779
enh91348     3  128067400  128068400      2       1  150064       1.8786     0.030149
enh91349     3  128072900  128073900      2       1  150064       2.8082    0.0024906
enh91351     3  128084000  128085000      1       1  150064       3.5175    0.0002178
enh91354     3  128091900  128092900      2       1  150064       2.2206      0.01319
enh91355     3  128094300  128095300      5       2  150064       2.1028     0.017742
enh91413     3  128841500  128842500      2       1  150064       1.7523      0.03986
enh91419     3  128906200  128907200      1       1  150064       2.2691      0.01163
enh91422     3  128930200  128931200      1       1  150064        2.084      0.01858
enh91424     3  128950200  128951200      1       1  150064       2.8747     0.002022
enh91425     3  128958200  128959200      1       1  150064       2.8863     0.001949
enh91427     3  128996100  128997100      3       2  150064        3.131   0.00087118
enh91428     3  128999200  129000200      3       1  150064       3.1806    0.0007348
enh91429     3  129001100  129002100      3       1  150064       3.2125   0.00065798
enh91430     3  129004600  129005600      2       1  150064       3.1021   0.00096063
enh91432     3  129030100  129031100      1       1  150064       3.4387    0.0002923
enh91458     3  129209100  129210100      3       1  150064       1.7024     0.044341
enh91471     3  129296700  129297700      6       2  150064       1.8349     0.033259
enh91473     3  129314800  129315800      2       1  150064       1.7121     0.043444
enh91476     3  129330800  129331800      3       2  150064       1.7852     0.037112
enh91477     3  129335600  129336600      3       1  150064       2.1413     0.016125
enh91522     3  130446200  130447200      2       1  150064       1.8833     0.029827
enh91558     3  131262600  131263600      2       1  150064       1.8569     0.031664
enh91588     3  132491300  132492300      2       1  150064       1.7753     0.037924
enh91594     3  132930000  132931000      2       1  150064        2.422    0.0077176
enh91595     3  132975400  132976400      2       1  150064       2.3396    0.0096515
enh91597     3  133013900  133014900      8       3  150064       3.2726   0.00053273
enh91615     3  133259500  133260500      2       1  150064       1.7055     0.044052
enh91634     3  133538800  133539800      1       1  150064       2.1385      0.01624
enh91636     3  133602100  133603100      8       3  150064       3.1666   0.00077128
enh91637     3  133606600  133607600      4       2  150064       1.9653     0.024692
enh91639     3  133656300  133657300      2       1  150064       2.7084    0.0033802
enh91644     3  133681100  133682100     11       3  150064       2.4858    0.0064622
enh91645     3  133687000  133688000      5       2  150064       2.3982    0.0082377
enh91646     3  133689500  133690500      7       2  150064       2.3432    0.0095587
enh91718     3  134428500  134429500      3       1  150064        1.922     0.027305
enh91740     3  135627000  135628000      1       1  150064       4.1707    1.518e-05
enh91742     3  135641200  135642200      4       1  150064       3.6903   0.00011199
enh91743     3  135648200  135649200      2       1  150064       3.8224   6.6082e-05
enh91744     3  135683400  135684400      1       1  150064       2.5892      0.00481
enh91745     3  135687800  135688800      2       1  150064       2.8733    0.0020308
enh91747     3  135693000  135694000      2       1  150064       3.6891   0.00011254
enh91749     3  135710200  135711200      2       1  150064       2.1566     0.015519
enh91750     3  135713400  135714400      5       1  150064        3.638   0.00013736
enh91753     3  135740800  135741800      4       2  150064       2.7745    0.0027643
enh91756     3  135793800  135794800      4       1  150064       2.4678    0.0067978
enh91760     3  135880100  135881100      1       1  150064       3.9002    4.805e-05
enh91763     3  135891000  135892000      1       1  150064       3.1545    0.0008038
enh91769     3  135916400  135917400      2       1  150064       2.8409    0.0022496
enh91771     3  135995100  135996100      2       1  150064       3.6965   0.00010931
enh91773     3  136068900  136069900      4       2  150064       3.9783   3.4701e-05
enh91774     3  136192300  136193300      3       2  150064       3.1965   0.00069542
enh91776     3  136351200  136352200      4       2  150064        1.773     0.038114
enh91778     3  136376000  136377000      3       2  150064       2.2826     0.011226
enh91783     3  136444600  136445600      1       1  150064       3.1766    0.0007451
enh91786     3  136449600  136450600      2       1  150064       2.5073    0.0060829
enh91788     3  136463800  136464800      2       1  150064         2.49     0.006388
enh91790     3  136465800  136466800      5       2  150064       3.7947   7.3912e-05
enh91791     3  136467300  136468300      4       2  150064        2.843    0.0022346
enh91792     3  136472500  136473500      3       2  150064       3.2031   0.00067987
enh91793     3  136502200  136503200      1       1  150064       3.1101     0.000935
enh91795     3  136505800  136506800      3       2  150064       3.0324    0.0012131
enh91796     3  136520900  136521900      2       1  150064       2.3337    0.0098062
enh91797     3  136536400  136537400      3       1  150064       3.0338    0.0012075
enh91798     3  136554600  136555600      1       1  150064       2.0492      0.02022
enh91799     3  136557600  136558600      1       1  150064       2.2451      0.01238
enh91800     3  136569100  136570100      2       1  150064       2.9399    0.0016415
enh91801     3  136570400  136571400      3       2  150064       2.4201    0.0077573
enh91802     3  136575400  136576400      2       1  150064        2.911    0.0018013
enh91803     3  136577000  136578000      3       2  150064       4.0592   2.4621e-05
enh91804     3  136578800  136579800      2       1  150064       2.9288    0.0017013
enh91805     3  136612500  136613500      1       1  150064       3.0285     0.001229
enh91806     3  136617500  136618500      2       1  150064       2.4929    0.0063349
enh91807     3  136625400  136626400      2       1  150064       2.5703    0.0050805
enh91808     3  136644000  136645000      2       1  150064        2.872    0.0020397
enh91809     3  136648800  136649800      1       1  150064       3.0287     0.001228
enh91810     3  136651100  136652100      4       1  150064       3.0786    0.0010397
enh91812     3  136661600  136662600      3       2  150064       2.6271    0.0043052
enh91813     3  136670800  136671800      3       2  150064       3.2222   0.00063608
enh91814     3  136673900  136674900      4       2  150064       3.4608   0.00026925
enh91815     3  136679600  136680600      1       1  150064       3.7885    7.579e-05
enh91816     3  136697900  136698900      2       1  150064       3.7189   0.00010006
enh91817     3  136703400  136704400      3       1  150064       3.8106   6.9308e-05
enh91818     3  136709100  136710100      1       1  150064        3.844    6.052e-05
enh91819     3  136713800  136714800      1       1  150064       1.7135      0.04331
enh91821     3  136733200  136734200      1       1  150064       4.5297    2.954e-06
enh91822     3  136742000  136743000      2       1  150064        3.746    8.985e-05
enh91823     3  136750800  136751800      5       1  150064       4.1883   1.4053e-05
enh91841     3  137904700  137905700      2       1  150064       1.9238     0.027192
enh91847     3  137940100  137941100      3       2  150064       2.7622     0.002871
enh91857     3  138072800  138073800      6       3  150064       1.9171     0.027613
enh91860     3  138089900  138090900      1       1  150064       1.9296      0.02683
enh91862     3  138095400  138096400      3       1  150064       1.6997     0.044594
enh91869     3  138114200  138115200      2       1  150064       1.9757     0.024095
enh91871     3  138118200  138119200      1       1  150064       2.0893      0.01834
enh91884     3  138405400  138406400      1       1  150064       2.0525      0.02006
enh91886     3  138483100  138484100      1       1  150064       2.0492      0.02022
enh91888     3  138494900  138495900      3       1  150064       1.8714     0.030646
enh91890     3  138521900  138522900      2       1  150064       1.9634     0.024798
enh91891     3  138536500  138537500      1       1  150064       1.8135      0.03488
enh91894     3  138563800  138564800      1       1  150064       1.8789      0.03013
enh91939     3  139482900  139483900      8       3  150064       2.0199     0.021698
enh91944     3  139706100  139707100      9       3  150064       2.9632    0.0015222
enh91961     3  140264000  140265000      2       1  150064       1.7565     0.039503
enh91963     3  140348400  140349400      3       2  150064       3.6362   0.00013836
enh91964     3  140355100  140356100      8       2  150064       3.8544   5.8004e-05
enh91965     3  140438300  140439300      7       1  150064       2.8064    0.0025049
enh91966     3  140582100  140583100      3       2  150064       1.7084      0.04378
enh91974     3  140794800  140795800      3       1  150064       1.9318     0.026695
enh91981     3  140823200  140824200      1       1  150064       3.5491    0.0001933
enh91998     3  141022300  141023300      4       2  150064       1.9689     0.024485
enh92019     3  141138500  141139500      6       3  150064       2.3723    0.0088393
enh92056     3  141613300  141614300      4       2  150064       2.2536     0.012111
enh92088     3  142572100  142573100      1       1  150064       1.7397      0.04096
enh92110     3  143021400  143022400      4       2  150064       2.0141     0.022001
enh92111     3  143033200  143034200      2       1  150064       2.1153       0.0172
enh92137     3  143527800  143528800      1       1  150064       1.8626      0.03126
enh92202     3  147016400  147017400      2       1  150064       1.8204     0.034351
enh92212     3  148474700  148475700      1       1  150064       2.0657      0.01943
enh92235     3  148961400  148962400      4       2  150064       2.3973    0.0082574
enh92291     3  149319600  149320600      1       1  150064       2.1778      0.01471
enh92308     3  149368800  149369800      1       1  150064       1.8782      0.03018
enh92377     3  150236200  150237200      2       1  150064       1.8907     0.029329
enh92382     3  150323200  150324200      3       2  150064       2.0821     0.018666
enh92452     3  151892800  151893800      5       2  150064       1.7342     0.041446
enh92482     3  152049700  152050700      1       1  150064       2.1107       0.0174
enh92491     3  152081800  152082800      1       1  150064       2.5358      0.00561
enh92495     3  152092000  152093000      2       1  150064       1.8112     0.035054
enh92505     3  152147400  152148400      1       1  150064       1.6567      0.04879
enh92510     3  152169900  152170900      2       1  150064       2.0707     0.019194
enh92512     3  152214700  152215700      3       1  150064       1.9367      0.02639
enh92520     3  152627000  152628000      2       1  150064       2.3332    0.0098192
enh92543     3  153317100  153318100      2       1  150064       2.0457     0.020394
enh92563     3  153941800  153942800      2       1  150064       1.6774     0.046735
enh92566     3  153965200  153966200      1       1  150064       1.9216      0.02733
enh92569     3  154036200  154037200      3       2  150064       2.0155     0.021926
enh92597     3  155230300  155231300      5       1  150064       2.5691    0.0050982
enh92600     3  155394200  155395200      4       2  150064       1.8295      0.03366
enh92629     3  156209900  156210900      4       2  150064       2.1534     0.015644
enh92667     3  156794200  156795200      2       1  150064       2.2162     0.013339
enh92672     3  156817300  156818300      4       1  150064       2.1878     0.014341
enh92677     3  156833300  156834300      2       1  150064       2.4107     0.007961
enh92687     3  156922000  156923000      3       2  150064       2.0205     0.021666
enh92741     3  159175800  159176800      1       1  150064       2.5977     0.004693
enh92742     3  159199500  159200500      1       1  150064       2.4276     0.007599
enh92752     3  159479900  159480900      4       2  150064       1.7059     0.044012
enh92763     3  159510800  159511800      2       1  150064       2.0033     0.022571
enh92775     3  159554500  159555500      2       1  150064       1.6544     0.049027
enh92778     3  159563200  159564200      3       1  150064       2.2407     0.012523
enh92779     3  159564400  159565400      2       1  150064       2.3583    0.0091787
enh92806     3  159769500  159770500      9       2  150064       1.8591     0.031505
enh92824     3  160256400  160257400      2       1  150064       2.5995    0.0046683
enh92838     3  160499000  160500000      4       2  150064       2.3481    0.0094359
enh92840     3  160514100  160515100      4       1  150064       2.0567     0.019856
enh92841     3  160519400  160520400      3       1  150064       2.0256     0.021403
enh92843     3  160527000  160528000      7       2  150064       1.8805     0.030023
enh92844     3  160529200  160530200      6       2  150064       1.6453     0.049953
enh92845     3  160587600  160588600      4       2  150064       2.3267    0.0099919
enh92847     3  160647000  160648000      4       2  150064       2.8185    0.0024121
enh92850     3  160823200  160824200      2       1  150064       1.6716       0.0473
enh92852     3  160980600  160981600      2       1  150064        3.373   0.00037183
enh92853     3  160983800  160984800      2       1  150064       3.1393   0.00084671
enh92854     3  161033600  161034600      1       1  150064       3.1483    0.0008211
enh92855     3  161067000  161068000      3       1  150064       1.9737     0.024208
enh92857     3  161133200  161134200      1       1  150064       2.3963      0.00828
enh92858     3  161138500  161139500      5       2  150064       1.9945      0.02305
enh92859     3  161277500  161278500      5       3  150064       1.6731      0.04715
enh92861     3  161632100  161633100      1       1  150064       2.2101      0.01355
enh92862     3  161935500  161936500      7       3  150064       3.6268   0.00014346
enh92870     3  167022200  167023200      3       2  150064        2.224     0.013073
enh92874     3  167454500  167455500      1       1  150064       2.9064     0.001828
enh92876     3  167531800  167532800      1       1  150064       1.9569      0.02518
enh92878     3  167557800  167558800      4       2  150064       2.5102    0.0060332
enh92879     3  167579500  167580500      6       3  150064       3.5677   0.00018009
enh92881     3  167588600  167589600      1       1  150064       3.3841    0.0003571
enh92883     3  167594400  167595400      3       2  150064        1.731      0.04173
enh92896     3  167804200  167805200      2       1  150064       2.2317     0.012816
enh92897     3  167805900  167806900      3       1  150064       2.2753     0.011444
enh92898     3  167808300  167809300      2       1  150064       2.1791     0.014661
enh92899     3  167809800  167810800      3       1  150064       1.9128     0.027889
enh92900     3  167814400  167815400      2       1  150064       2.0918      0.01823
enh92901     3  167834500  167835500      3       1  150064       1.9434     0.025987
enh92902     3  167835200  167836200      2       1  150064       2.0134     0.022036
enh92913     3  168669400  168670400      4       2  150064       1.7705     0.038321
enh92916     3  168759300  168760300      3       1  150064       1.8583     0.031562
enh92936     3  169417000  169418000      2       1  150064       2.2414     0.012499
enh92938     3  169481400  169482400      2       1  150064       1.9199     0.027436
enh92939     3  169492900  169493900      1       1  150064       2.6313     0.004253
enh92944     3  169688400  169689400      2       1  150064       2.0416     0.020596
enh92945     3  169689600  169690600      3       1  150064       2.2084      0.01361
enh92947     3  169767000  169768000      2       1  150064        1.753     0.039804
enh92949     3  169869000  169870000      1       1  150064       2.5128     0.005989
enh92952     3  169896000  169897000      2       1  150064       2.1719     0.014933
enh92958     3  169944600  169945600      4       2  150064       2.3787    0.0086861
enh92976     3  170165900  170166900      4       1  150064       2.2046     0.013742
enh92985     3  170331900  170332900      4       2  150064       2.1998     0.013912
enh93016     3  170883100  170884100      2       1  150064       1.7317     0.041666
enh93025     3  171002200  171003200      3       1  150064       1.8997     0.028734
enh93048     3  171174000  171175000      2       1  150064        1.803     0.035695
enh93063     3  171429900  171430900      1       1  150064       1.6568      0.04878
enh93069     3  171500000  171501000      6       2  150064       1.7712     0.038263
enh93070     3  171507900  171508900      1       1  150064       2.5503     0.005382
enh93072     3  171519300  171520300      4       2  150064       2.2414     0.012501
enh93176     3  172233100  172234100      3       2  150064       1.7685      0.03849
enh93192     3  172312300  172313300      7       2  150064       2.7684    0.0028162
enh93193     3  172313800  172314800      6       2  150064       2.8667    0.0020741
enh93218     3  173808300  173809300      2       1  150064       1.6662     0.047842
enh93220     3  174160000  174161000      1       1  150064       1.8057      0.03548
enh93236     3  176758200  176759200      1       1  150064       2.6702      0.00379
enh93237     3  176768600  176769600      2       1  150064       2.4725    0.0067091
enh93239     3  176778000  176779000      1       1  150064        3.166    0.0007728
enh93241     3  176787200  176788200      2       1  150064       2.3702    0.0088881
enh93242     3  176806600  176807600      4       2  150064        1.838     0.033032
enh93246     3  176821800  176822800      5       2  150064       2.9531    0.0015729
enh93249     3  176827900  176828900      2       1  150064       2.3749    0.0087757
enh93258     3  176867900  176868900      4       2  150064       2.2678      0.01167
enh93273     3  177003300  177004300      2       1  150064        2.998    0.0013588
enh93277     3  177051200  177052200      1       1  150064       2.2524      0.01215
enh93278     3  177054600  177055600      2       1  150064        2.517    0.0059173
enh93279     3  177059600  177060600      4       2  150064       2.1387     0.016229
enh93280     3  177062600  177063600      3       2  150064       1.7049     0.044104
enh93297     3  177231700  177232700      2       1  150064       1.9927     0.023149
enh93309     3  177332700  177333700      4       2  150064       2.7936    0.0026061
enh93348     3  177888200  177889200      2       1  150064       2.1739     0.014856
enh93349     3  177899900  177900900      3       2  150064       1.6712      0.04734
enh93351     3  178038100  178039100      7       2  150064       2.0287     0.021243
enh93352     3  178060000  178061000      3       2  150064       2.0029     0.022592
enh93441     3  179834100  179835100      2       1  150064       2.9676    0.0015006
enh93443     3  180100500  180101500      3       2  150064        1.887     0.029577
enh93444     3  180126800  180127800      6       2  150064       1.9369     0.026377
enh93452     3  180522500  180523500      4       2  150064       1.8163     0.034665
enh93453     3  180588000  180589000      5       3  150064       4.6636   1.5534e-06
enh93454     3  180629000  180630000      2       1  150064       5.4446   2.5956e-08
enh93455     3  180632600  180633600      1       1  150064       6.2898    1.589e-10
enh93456     3  180636100  180637100      3       2  150064       5.9897   1.0513e-09
enh93457     3  180637100  180638100      5       2  150064       5.1959   1.0189e-07
enh93460     3  180651300  180652300      4       2  150064       5.8488   2.4754e-09
enh93464     3  181203700  181204700      1       1  150064       2.7795     0.002722
enh93478     3  182327300  182328300      2       1  150064       2.1319     0.016508
enh93480     3  182354800  182355800      2       1  150064       1.8186     0.034487
enh93482     3  182386200  182387200      1       1  150064       2.6728     0.003761
enh93502     3  182695600  182696600      1       1  150064       1.8448      0.03253
enh93503     3  182698800  182699800      1       1  150064       1.6873      0.04577
enh93506     3  182903000  182904000      2       1  150064       2.0109     0.022167
enh93528     3  183098500  183099500      4       2  150064        2.111     0.017388
enh93553     3  183379600  183380600      5       1  150064       1.7784     0.037667
enh93561     3  183544000  183545000      3       1  150064        1.871     0.030674
enh93566     3  183600100  183601100      2       1  150064       2.0495     0.020209
enh93637     3  184395800  184396800      2       1  150064       1.7178     0.042921
enh93648     3  184473400  184474400      3       2  150064       2.2035     0.013778
enh93659     3  184531700  184532700      2       1  150064       2.2819     0.011248
enh93702     3  185419800  185420800      1       1  150064       1.8946      0.02907
enh93703     3  185421400  185422400      3       2  150064       2.8216    0.0023891
enh93704     3  185426700  185427700      1       1  150064       2.6721     0.003769
enh93709     3  185443900  185444900      3       1  150064       3.3558   0.00039573
enh93710     3  185446100  185447100      3       2  150064       2.2944     0.010883
enh93720     3  185482300  185483300      1       1  150064       2.1268      0.01672
enh93737     3  185676900  185677900      3       1  150064       2.4954    0.0062905
enh93742     3  185762700  185763700      2       1  150064       2.0817     0.018686
enh93744     3  185793300  185794300      1       1  150064       2.6809     0.003671
enh93748     3  185808400  185809400      1       1  150064       2.8366      0.00228
enh93749     3  185813800  185814800      2       1  150064       2.3921    0.0083766
enh93765     3  186005700  186006700      7       3  150064       2.8441    0.0022271
enh93813     3  186692800  186693800      2       1  150064       1.7404      0.04089
enh93827     3  186891300  186892300      4       2  150064       1.9813     0.023778
enh93831     3  186926800  186927800      1       1  150064       2.5277     0.005741
enh93841     3  187087300  187088300      3       2  150064       1.9813     0.023779
enh93882     3  187876000  187877000      4       2  150064       1.6705     0.047408
enh93883     3  187876900  187877900      8       4  150064       2.0105     0.022191
enh93884     3  187880500  187881500      6       3  150064       2.8996    0.0018681
enh93886     3  187884500  187885500      6       2  150064       1.6459     0.049887
enh93887     3  187887200  187888200      8       3  150064       4.3928   5.5952e-06
enh93888     3  187888700  187889700      3       1  150064       2.1511     0.015734
enh93932     3  188079600  188080600     10       3  150064       2.0514     0.020113
enh93937     3  188108800  188109800      3       2  150064         2.35    0.0093868
enh93940     3  188118000  188119000      4       1  150064       1.9962     0.022959
enh93941     3  188134800  188135800      2       1  150064       1.9766     0.024041
enh93944     3  188151100  188152100      1       1  150064       1.8042       0.0356
enh93947     3  188187800  188188800      3       2  150064       1.6698      0.04748
enh93948     3  188194600  188195600      2       1  150064       2.9073    0.0018226
enh93949     3  188200400  188201400      9       4  150064        2.995    0.0013721
enh93952     3  188224900  188225900      2       1  150064       1.7455     0.040453
enh93970     3  188352900  188353900      4       2  150064       2.9446     0.001617
enh93973     3  188389200  188390200      2       1  150064       2.2473     0.012312
enh93991     3  188550500  188551500      2       1  150064       1.6838     0.046108
enh94015     3  188904000  188905000      3       1  150064       2.5419    0.0055133
enh94016     3  188905800  188906800      1       1  150064       2.0073      0.02236
enh94049     3  189483800  189484800      3       2  150064       1.8207     0.034325
enh94066     3  189560700  189561700      3       2  150064       2.0243     0.021469
enh94081     3  189721100  189722100      3       2  150064       2.4131    0.0079089
enh94082     3  189727300  189728300      4       2  150064       1.8077      0.03533
enh94084     3  189732000  189733000      1       1  150064       2.9156     0.001775
enh94104     3  189839700  189840700      6       2  150064       2.1578     0.015471
enh94138     3  190784200  190785200      7       3  150064       1.6788     0.046595
enh94139     3  191008200  191009200      5       1  150064       2.0125     0.022082
enh94156     3  191479400  191480400      2       1  150064       1.8475     0.032335
enh94158     3  191492800  191493800      6       3  150064       2.5502    0.0053827
enh94161     3  192444200  192445200      3       1  150064       1.8201     0.034374
enh94165     3  192551000  192552000      2       1  150064       1.9299      0.02681
enh94198     3  193499300  193500300      2       1  150064       2.2104      0.01354
enh94199     3  193505900  193506900      6       2  150064       1.9538     0.025362
enh94203     3  193552000  193553000      2       1  150064       2.1948     0.014089
enh94204     3  193554400  193555400      3       2  150064       1.6584     0.048619
enh94208     3  193576400  193577400     10       3  150064       1.8163     0.034663
enh94210     3  193588300  193589300     11       2  150064       1.9086     0.028154
enh94229     3  193789300  193790300      2       1  150064       2.0231     0.021531
enh94241     3  193865900  193866900      8       2  150064       2.6038    0.0046097
enh94296     3  194341500  194342500      4       2  150064         2.12     0.017004
enh94339     3  194761300  194762300      9       3  150064       1.6874     0.045764
enh94371     3  194928500  194929500      1       1  150064       1.7171      0.04298
enh94386     3  195006600  195007600      2       1  150064        1.707     0.043912
enh94389     3  195106000  195107000      2       1  150064       1.9039     0.028459
enh94401     3  195272100  195273100      3       1  150064       1.6826      0.04623
enh94459     3  195929100  195930100      6       3  150064       2.4566     0.007013
enh94460     3  195945400  195946400      3       2  150064       2.5484    0.0054108
enh94461     3  195946500  195947500      3       2  150064       2.0706     0.019196
enh94464     3  196005600  196006600      5       1  150064       1.7428     0.040681
enh94467     3  196046200  196047200      7       3  150064        3.334   0.00042802
enh94468     3  196054000  196055000      7       2  150064       2.2808     0.011281
enh94471     3  196146000  196147000      3       2  150064       2.7846      0.00268
enh94472     3  196149600  196150600      1       1  150064       2.6902      0.00357
enh94473     3  196156800  196157800      3       2  150064       1.8914     0.029284
enh94474     3  196160000  196161000      2       1  150064       3.1878   0.00071689
enh94475     3  196216800  196217800      1       1  150064       1.8749       0.0304
enh94501     3  196480900  196481900      3       1  150064       1.6564     0.048821
enh94506     3  196519400  196520400      5       2  150064       2.5748    0.0050152
enh94527     3  196894800  196895800      1       1  150064       1.9581      0.02511
enh94528     3  196901500  196902500      3       2  150064       1.8101     0.035137
enh94530     3  196904100  196905100      1       1  150064       2.0092      0.02226
enh94531     3  196907900  196908900      2       1  150064       1.8588     0.031526
enh94533     3  196929300  196930300      1       1  150064       2.8786     0.001997
enh94536     3  196948800  196949800      4       2  150064            3    0.0013497
enh94537     3  196952600  196953600      3       2  150064       1.7607      0.03914
enh94538     3  196954500  196955500      3       2  150064       2.4539    0.0070661
enh94539     3  196955400  196956400      6       3  150064       1.8626     0.031256
enh94540     3  196961600  196962600      1       1  150064       2.0492      0.02022
enh94541     3  196980600  196981600      5       2  150064       1.7049      0.04411
enh94543     3  196998500  196999500      2       1  150064       2.6091    0.0045387
enh94544     3  197016900  197017900      1       1  150064       2.6441     0.004095
enh94545     3  197020000  197021000      6       1  150064       2.4726    0.0067068
enh94546     3  197021700  197022700      3       2  150064       2.7061    0.0034044
enh94566     3  197155600  197156600      4       2  150064       2.2199     0.013211
enh94567     3  197157600  197158600      3       2  150064       1.8644     0.031135
enh94569     3  197183700  197184700      3       2  150064       1.9565     0.025205
enh94570     3  197193300  197194300      2       1  150064       1.8761      0.03032
enh94571     3  197195300  197196300      2       1  150064       2.2304      0.01286
enh94576     3  197221600  197222600      5       3  150064       3.3227   0.00044568
enh94577     3  197223200  197224200      1       1  150064       2.8096      0.00248
enh94584     3  197248400  197249400      4       1  150064       1.6733     0.047138
enh94586     3  197266300  197267300      7       4  150064       1.7874     0.036937
enh94631     4     670800     671800      2       1  150064       2.8569    0.0021387
enh94635     4     683300     684300      4       2  150064       1.8117     0.035013
enh94637     4     701400     702400      5       2  150064       1.9469     0.025775
enh94638     4     703100     704100      5       1  150064       2.2577     0.011983
enh94639     4     711600     712600      2       1  150064       1.7793     0.037599
enh94640     4     714400     715400      2       1  150064       2.0964     0.018022
enh94641     4     719800     720800      3       1  150064       1.9845     0.023598
enh94644     4     743500     744500      6       2  150064       3.3105   0.00046569
enh94646     4     766100     767100      5       3  150064       2.5709    0.0050716
enh94676     4    1160300    1161300      4       2  150064       1.7705     0.038321
enh94683     4    1212800    1213800      3       2  150064       1.9262     0.027041
enh94684     4    1219700    1220700      5       2  150064        1.818     0.034529
enh94686     4    1235800    1236800      8       4  150064        2.068     0.019321
enh94696     4    1316100    1317100      3       2  150064       1.9591     0.025052
enh94697     4    1316600    1317600      6       3  150064       2.2561     0.012031
enh94700     4    1323600    1324600      8       2  150064       1.7667     0.038638
enh94702     4    1342600    1343600      3       2  150064       2.1949     0.014086
enh94704     4    1345300    1346300      6       3  150064       2.1873      0.01436
enh94739     4    1863300    1864300      2       1  150064       2.1419     0.016099
enh94743     4    1879000    1880000      1       1  150064       1.8009      0.03586
enh94746     4    1883200    1884200      2       1  150064       1.8136     0.034869
enh94753     4    1994600    1995600      2       1  150064       2.4042    0.0081041
enh94761     4    2103000    2104000      1       1  150064       2.0253      0.02142
enh94769     4    2251900    2252900      7       2  150064       1.7267     0.042108
enh94772     4    2267900    2268900      4       2  150064       2.3501    0.0093832
enh94855     4    2959500    2960500      3       1  150064       1.8947     0.029067
enh94857     4    2961300    2962300      5       2  150064       1.9351     0.026486
enh94898     4    3343500    3344500      3       2  150064       1.9386     0.026278
enh94934     4    4428400    4429400     11       3  150064       2.3085     0.010485
enh94935     4    4429300    4430300      1       1  150064       2.1191      0.01704
enh94937     4    4445300    4446300      5       2  150064       2.3325    0.0098381
enh94940     4    4475200    4476200      7       3  150064       3.0729      0.00106
enh94941     4    4479100    4480100      4       2  150064       2.5209    0.0058526
enh94942     4    4480000    4481000      2       1  150064       3.4211   0.00031183
enh94943     4    4482600    4483600      4       2  150064       2.0127     0.022073
enh94944     4    4490000    4491000      2       1  150064       1.7919     0.036571
enh94946     4    4504000    4505000      1       1  150064         2.41     0.007977
enh94950     4    4541100    4542100      4       2  150064       2.4288    0.0075743
enh94978     4    5639600    5640600      5       2  150064       1.9885     0.023376
enh94979     4    5708100    5709100      4       2  150064       1.7617     0.039059
enh94982     4    5748900    5749900     11       4  150064        1.991     0.023241
enh94987     4    5786900    5787900      2       1  150064       1.8286      0.03373
enh94991     4    5844800    5845800      8       3  150064       1.7904     0.036692
enh95001     4    6328500    6329500      3       1  150064       2.1681     0.015076
enh95009     4    6495500    6496500     11       4  150064        1.834     0.033327
enh95016     4    6690400    6691400      5       3  150064       2.8339     0.002299
enh95065     4    6942100    6943100      4       2  150064       2.7659    0.0028383
enh95067     4    6953300    6954300      1       1  150064       1.9286      0.02689
enh95068     4    6956600    6957600      5       2  150064       1.7272     0.042065
enh95091     4    7136400    7137400      8       3  150064       2.1365     0.016321
enh95100     4    7238300    7239300      5       2  150064       2.1317     0.016516
enh95112     4    7334000    7335000      8       4  150064       2.3172     0.010247
enh95136     4    7706800    7707800      7       3  150064       1.9106      0.02803
enh95137     4    7745000    7746000      2       1  150064       2.8969    0.0018841
enh95138     4    7752100    7753100      3       1  150064       3.2718   0.00053437
enh95146     4    7810200    7811200      4       2  150064       1.8463     0.032422
enh95254     4    8402900    8403900      6       2  150064       2.0757     0.018963
enh95258     4    8421100    8422100      5       2  150064        1.717     0.042993
enh95259     4    8427000    8428000      3       2  150064       1.7515     0.039929
enh95261     4    8430400    8431400      3       1  150064         1.77     0.038365
enh95263     4    8437800    8438800      1       1  150064       1.6643      0.04803
enh95264     4    8439500    8440500      2       1  150064       1.7125     0.043404
enh95267     4    8504200    8505200      4       2  150064       2.3223     0.010109
enh95268     4    8508200    8509200     12       4  150064       1.6808     0.046398
enh95269     4    8518800    8519800      1       1  150064        2.247      0.01232
enh95293     4   10068200   10069200      3       2  150064       1.7629     0.038958
enh95295     4   10087300   10088300      9       3  150064       1.7027      0.04431
enh95304     4   10131300   10132300      7       4  150064       1.8924      0.02922
enh95315     4   10347700   10348700      5       3  150064       2.4974    0.0062548
enh95388     4   14569400   14570400      3       1  150064       2.5139    0.0059709
enh95401     4   14918400   14919400      6       2  150064       1.6899      0.04552
enh95402     4   14929000   14930000      6       2  150064       2.3221     0.010113
enh95408     4   15031000   15032000      2       1  150064       1.7691     0.038436
enh95409     4   15033100   15034100      5       2  150064       1.7776     0.037735
enh95446     4   15563600   15564600      3       1  150064         1.99     0.023296
enh95451     4   15661000   15662000      3       2  150064       1.9296     0.026829
enh95462     4   15707900   15708900      1       1  150064       2.9519     0.001579
enh95463     4   15708600   15709600      3       2  150064       2.2168      0.01332
enh95497     4   16208000   16209000      7       3  150064       2.0632     0.019546
enh95499     4   16219000   16220000      4       2  150064       2.5969    0.0047028
enh95504     4   16254900   16255900      7       3  150064       1.7911     0.036637
enh95509     4   16599500   16600500      2       1  150064       2.2956     0.010849
enh95510     4   16609600   16610600      5       2  150064       2.3415    0.0096042
enh95512     4   16654400   16655400      2       1  150064       2.9336    0.0016754
enh95513     4   16672800   16673800      4       2  150064       2.6539    0.0039787
enh95534     4   17325300   17326300      8       3  150064       2.1933     0.014144
enh95543     4   17577600   17578600      5       1  150064       2.1161      0.01717
enh95544     4   17581600   17582600      3       1  150064       2.1817     0.014567
enh95545     4   17588700   17589700      3       1  150064        1.839     0.032955
enh95547     4   17619800   17620800      3       1  150064       2.3302    0.0098975
enh95548     4   17638100   17639100      5       3  150064       2.3357     0.009754
enh95553     4   17818600   17819600      2       1  150064       1.7774     0.037751
enh95555     4   18013400   18014400      1       1  150064       2.2473      0.01231
enh95556     4   18020800   18021800      4       1  150064       2.2446     0.012396
enh95557     4   18024400   18025400      2       1  150064       2.0637     0.019521
enh95559     4   18883700   18884700      4       2  150064       3.8475   5.9655e-05
enh95560     4   18915300   18916300      1       1  150064       3.6393    0.0001367
enh95561     4   19533800   19534800      3       1  150064       1.7847     0.037153
enh95562     4   19777500   19778500      1       1  150064       3.0349     0.001203
enh95563     4   19944800   19945800      1       1  150064       2.5263     0.005764
enh95564     4   19947400   19948400      2       1  150064        2.435     0.007445
enh95566     4   20197000   20198000      3       1  150064       1.9511     0.025524
enh95577     4   20703000   20704000      2       1  150064       2.1014     0.017803
enh95622     4   24227600   24228600      2       1  150064       2.0265     0.021356
enh95624     4   24262400   24263400      4       1  150064       1.6867     0.045827
enh95625     4   24263400   24264400      9       3  150064       2.1973     0.013999
enh95627     4   24322800   24323800      1       1  150064       1.7763      0.03784
enh95651     4   24806200   24807200      3       2  150064       2.2575      0.01199
enh95652     4   24826100   24827100      2       1  150064       3.0586    0.0011119
enh95656     4   24912700   24913700      1       1  150064       2.6059     0.004581
enh95657     4   24934000   24935000      2       1  150064       2.5207    0.0058557
enh95678     4   25449800   25450800      4       1  150064       1.9258     0.027064
enh95687     4   25828600   25829600      1       1  150064        1.652      0.04927
enh95690     4   25858500   25859500      2       1  150064       2.0273     0.021315
enh95692     4   25865000   25866000      3       1  150064       2.9199    0.0017506
enh95693     4   25866400   25867400      1       1  150064       2.4119     0.007935
enh95694     4   25892200   25893200      4       2  150064       2.1868      0.01438
enh95699     4   25929900   25930900      3       2  150064       2.8159    0.0024318
enh95701     4   25939700   25940700      3       1  150064       2.6928    0.0035429
enh95722     4   26083000   26084000      1       1  150064       1.6818       0.0463
enh95731     4   26194000   26195000      1       1  150064       2.1314      0.01653
enh95738     4   26240300   26241300      3       2  150064       2.0644     0.019489
enh95748     4   26344500   26345500      2       1  150064       1.8684      0.03085
enh95756     4   26378500   26379500      1       1  150064       2.2668       0.0117
enh95757     4   26379300   26380300      2       1  150064       1.6624      0.04822
enh95767     4   26531200   26532200      6       2  150064       2.0962     0.018033
enh95770     4   26586400   26587400      1       1  150064       3.4971    0.0002352
enh95771     4   26591000   26592000      3       1  150064       3.5442   0.00019691
enh95774     4   26783400   26784400      2       1  150064       4.2863   9.0852e-06
enh95776     4   26804800   26805800      2       1  150064        3.133   0.00086519
enh95777     4   26813400   26814400      2       1  150064       2.4518    0.0071075
enh95786     4   26869600   26870600      2       1  150064       2.8278    0.0023433
enh95788     4   26875100   26876100      2       1  150064       1.8768     0.030271
enh95794     4   26905700   26906700      2       1  150064       1.7489     0.040153
enh95797     4   26938000   26939000      3       1  150064       1.8588     0.031529
enh95804     4   27922400   27923400      3       1  150064       1.8411     0.032801
enh95805     4   28280000   28281000      6       2  150064       1.6695     0.047509
enh95809     4   28437300   28438300      2       1  150064       1.8162     0.034668
enh95811     4   30728300   30729300      2       1  150064       1.7687     0.038473
enh95812     4   30754600   30755600      4       1  150064       2.2053     0.013715
enh95814     4   30768600   30769600      3       2  150064       1.7023     0.044352
enh95816     4   30771600   30772600      1       1  150064       2.2994      0.01074
enh95818     4   30804000   30805000      2       1  150064       2.3696    0.0089047
enh95821     4   30947100   30948100      2       1  150064       1.6863     0.045873
enh95823     4   30952700   30953700      1       1  150064       2.8369     0.002278
enh95833     4   34182500   34183500      1       1  150064       2.9756     0.001462
enh95842     4   37360400   37361400      6       3  150064       2.2446     0.012398
enh95846     4   37605700   37606700      6       1  150064       1.7596     0.039236
enh95869     4   37826400   37827400      2       1  150064       1.7997     0.035952
enh95895     4   38006400   38007400      7       2  150064       2.1032     0.017726
enh95900     4   38025100   38026100      4       2  150064       1.8838     0.029796
enh95901     4   38031200   38032200      4       2  150064       1.7143     0.043237
enh95902     4   38052100   38053100      6       2  150064       1.7916     0.036598
enh95909     4   38073300   38074300      5       3  150064         1.89     0.029376
enh95917     4   38114000   38115000      4       2  150064       2.1479     0.015862
enh95962     4   38607300   38608300      3       2  150064       1.8594     0.031488
enh95963     4   38612400   38613400      6       2  150064       2.0823     0.018658
enh95964     4   38614800   38615800      3       2  150064       1.9283      0.02691
enh95973     4   38686800   38687800      1       1  150064       2.0313      0.02111
enh95974     4   38693000   38694000      2       1  150064       2.3979    0.0082436
enh95983     4   38821200   38822200      1       1  150064       1.7412      0.04082
enh95985     4   38860400   38861400      6       2  150064       2.1322     0.016494
enh96026     4   39503700   39504700      6       3  150064       1.7085     0.043775
enh96032     4   39541400   39542400      1       1  150064       1.9542      0.02534
enh96037     4   39616100   39617100      6       3  150064       1.9549       0.0253
enh96040     4   39641500   39642500      1       1  150064       2.5731      0.00504
enh96041     4   39656800   39657800      2       1  150064       1.9328     0.026632
enh96059     4   40040000   40041000      3       1  150064       2.6078    0.0045557
enh96063     4   40177900   40178900      1       1  150064       2.1956      0.01406
enh96092     4   40623400   40624400      4       2  150064       1.8001     0.035925
enh96166     4   41382800   41383800      2       1  150064       1.7332     0.041529
enh96167     4   41385600   41386600      3       2  150064       2.2629     0.011822
enh96210     4   42629900   42630900      3       2  150064       2.3649    0.0090165
enh96240     4   47489000   47490000      2       1  150064       1.6624     0.048218
enh96265     4   48131300   48132300      4       2  150064       1.7404     0.040897
enh96271     4   48332700   48333700      2       1  150064         2.37    0.0088951
enh96278     4   48372000   48373000      3       1  150064       2.7516    0.0029649
enh96281     4   48382100   48383100      1       1  150064       3.0226     0.001253
enh96286     4   48644600   48645600      2       1  150064       1.8341     0.033319
enh96291     4   48670200   48671200      1       1  150064       2.3414     0.009606
enh96299     4   48748400   48749400      1       1  150064       2.4588      0.00697
enh96306     4   48777000   48778000      1       1  150064       2.1063      0.01759
enh96307     4   48778400   48779400      2       1  150064       1.9604     0.024973
enh96308     4   48783200   48784200      1       1  150064        2.482     0.006533
enh96376     4   53798900   53799900      2       1  150064        1.952     0.025467
enh96401     4   54343700   54344700      3       2  150064       1.8324     0.033448
enh96417     4   54510900   54511900      4       1  150064         1.65     0.049473
enh96418     4   54518200   54519200      3       2  150064       1.8636     0.031186
enh96451     4   55018900   55019900      2       1  150064       2.6279    0.0042956
enh96453     4   55063300   55064300      5       2  150064       2.9432    0.0016241
enh96454     4   55083200   55084200      1       1  150064       2.3698       0.0089
enh96455     4   55084000   55085000      1       1  150064       2.1427      0.01607
enh96464     4   55306200   55307200      2       1  150064       2.8683    0.0020632
enh96478     4   55721000   55722000      7       2  150064       1.6467     0.049807
enh96499     4   56265500   56266500      2       1  150064       1.7153     0.043149
enh96503     4   56311900   56312900      4       2  150064       1.6956     0.044981
enh96509     4   56418800   56419800      3       1  150064       1.9348     0.026509
enh96510     4   56420000   56421000      6       2  150064       1.8119     0.035003
enh96514     4   56718000   56719000      3       2  150064       1.7581     0.039365
enh96529     4   57325900   57326900      1       1  150064       2.2764      0.01141
enh96573     4   57960700   57961700      4       2  150064       1.7935     0.036446
enh96575     4   57968000   57969000      1       1  150064       1.6622      0.04824
enh96581     4   57985600   57986600      5       3  150064        1.707     0.043907
enh96596     4   62202500   62203500      3       2  150064       2.1172     0.017121
enh96603     4   66376300   66377300      7       3  150064       1.6713     0.047327
enh96609     4   68546300   68547300      1       1  150064       1.9131      0.02787
enh96610     4   68551100   68552100      3       2  150064       2.2835       0.0112
enh96611     4   68563800   68564800      4       2  150064       2.8429     0.002235
enh96612     4   68567600   68568600      4       2  150064       3.3077   0.00047037
enh96613     4   68577300   68578300      2       1  150064       2.5202    0.0058638
enh96614     4   68578200   68579200      3       2  150064       2.9719    0.0014797
enh96615     4   68579200   68580200      3       1  150064       3.3149    0.0004584
enh96617     4   68591700   68592700      2       1  150064       3.0208    0.0012607
enh96647     4   70725700   70726700      2       1  150064       3.4685   0.00026166
enh96651     4   71387600   71388600     11       3  150064       1.7506     0.040009
enh96693     4   73432400   73433400      2       1  150064       2.8718    0.0020405
enh96694     4   73496400   73497400      4       2  150064       2.6908    0.0035642
enh96696     4   73840200   73841200      1       1  150064       2.2688      0.01164
enh96713     4   74140200   74141200      1       1  150064       1.7348      0.04139
enh96764     4   75022000   75023000      1       1  150064       2.1452      0.01597
enh96777     4   75369400   75370400      9       1  150064       2.3863    0.0085095
enh96791     4   75680600   75681600      4       2  150064       2.0556      0.01991
enh96799     4   76435700   76436700      6       2  150064       1.9213     0.027344
enh96823     4   76933400   76934400      3       2  150064       1.9994     0.022781
enh96828     4   77007600   77008600      1       1  150064        1.962      0.02488
enh96844     4   77127400   77128400      4       2  150064       2.2392     0.012571
enh96846     4   77135800   77136800      2       1  150064       1.7965     0.036211
enh96852     4   77194200   77195200     10       2  150064       2.3593    0.0091556
enh96853     4   77199200   77200200      5       2  150064       2.4856    0.0064658
enh96858     4   77231500   77232500      4       2  150064       1.8323     0.033456
enh96864     4   77309000   77310000      2       1  150064       2.0358     0.020887
enh96866     4   77351500   77352500      2       1  150064       2.4122    0.0079277
enh96871     4   77456600   77457600      8       1  150064       1.8197     0.034406
enh96875     4   77490800   77491800      2       1  150064       2.2143     0.013403
enh96879     4   77522700   77523700      2       1  150064       2.2589     0.011945
enh96881     4   77532200   77533200      2       1  150064       2.2832      0.01121
enh96885     4   77559800   77560800      2       1  150064       2.2897      0.01102
enh96900     4   77645800   77646800      2       1  150064       1.9003     0.028696
enh96915     4   77813600   77814600      5       2  150064       2.4358    0.0074292
enh96963     4   78258200   78259200     16       1  150064       2.1639     0.015236
enh96964     4   78264700   78265700      9       1  150064       2.0581     0.019791
enh96966     4   78393000   78394000      3       2  150064       2.5055    0.0061139
enh96976     4   78717900   78718900      2       1  150064       1.7216     0.042567
enh96992     4   79083500   79084500      2       1  150064       1.7508     0.039988
enh96993     4   79168900   79169900      7       4  150064       1.9882     0.023397
enh97012     4   79563700   79564700      2       1  150064       1.8125     0.034958
enh97061     4   80990100   80991100      1       1  150064       3.0418     0.001176
enh97066     4   81046100   81047100      1       1  150064       1.6914      0.04538
enh97068     4   81048400   81049400      1       1  150064       1.7285      0.04195
enh97070     4   81102100   81103100      4       2  150064       1.7432     0.040646
enh97072     4   81134700   81135700      7       3  150064       1.8668     0.030965
enh97073     4   81159100   81160100      2       1  150064       1.7196     0.042757
enh97076     4   81190000   81191000      2       1  150064       1.7469     0.040327
enh97080     4   81256000   81257000      1       1  150064       2.4495     0.007152
enh97088     4   82057300   82058300      1       1  150064       1.9606      0.02496
enh97099     4   82414100   82415100      1       1  150064       1.8406      0.03284
enh97101     4   82429300   82430300      3       1  150064       1.7079     0.043827
enh97102     4   82471000   82472000      2       1  150064       2.7602    0.0028885
enh97114     4   82644600   82645600      4       2  150064       1.8688     0.030828
enh97122     4   83188800   83189800      5       2  150064       2.3598    0.0091436
enh97123     4   83189400   83190400      2       1  150064       2.8699    0.0020533
enh97126     4   83289200   83290200      2       1  150064       1.6963     0.044919
enh97142     4   83627100   83628100      4       2  150064       1.8848      0.02973
enh97143     4   83635000   83636000      6       3  150064       1.7053     0.044067
enh97156     4   83720700   83721700      1       1  150064        1.693      0.04523
enh97157     4   83754800   83755800      4       1  150064       1.7723     0.038172
enh97167     4   83910500   83911500      3       1  150064        2.409    0.0079978
enh97177     4   84138700   84139700      1       1  150064       2.0847      0.01855
enh97196     4   84469200   84470200      2       1  150064       2.1792     0.014659
enh97198     4   84479300   84480300      8       2  150064       2.7488    0.0029903
enh97199     4   84503200   84504200      1       1  150064       1.9576      0.02514
enh97200     4   84539700   84540700      2       1  150064       2.2656     0.011738
enh97201     4   84547000   84548000      1       1  150064       1.9885      0.02338
enh97202     4   84548200   84549200      5       2  150064       2.5338    0.0056423
enh97203     4   84551200   84552200      1       1  150064       1.9612      0.02493
enh97211     4   85594500   85595500      2       1  150064       2.3121     0.010386
enh97221     4   85777400   85778400      1       1  150064       1.9527      0.02543
enh97250     4   86681400   86682400      1       1  150064       1.7631      0.03894
enh97270     4   86850500   86851500      3       2  150064       2.2056     0.013707
enh97272     4   86887100   86888100      4       2  150064       1.9979     0.022862
enh97274     4   86891100   86892100      3       2  150064       2.1843      0.01447
enh97277     4   86957700   86958700      2       1  150064       2.1768     0.014747
enh97279     4   87154300   87155300      3       1  150064       2.1364     0.016322
enh97301     4   87769400   87770400      2       1  150064        1.874     0.030463
enh97303     4   87776900   87777900      3       2  150064       2.2327     0.012783
enh97306     4   87814000   87815000      3       1  150064       2.1295     0.016608
enh97307     4   87815400   87816400      3       1  150064       2.0807     0.018733
enh97309     4   87839500   87840500      2       1  150064          2.3     0.010724
enh97314     4   87860000   87861000      1       1  150064       2.8133     0.002452
enh97317     4   87867800   87868800      2       1  150064       2.8693    0.0020568
enh97322     4   87887800   87888800      4       2  150064       2.0157     0.021916
enh97323     4   87891800   87892800      4       2  150064       3.2405   0.00059662
enh97325     4   87895100   87896100      1       1  150064       2.7898     0.002637
enh97327     4   87898700   87899700      4       2  150064       2.8659     0.002079
enh97329     4   87926100   87927100      2       1  150064       2.2269     0.012978
enh97334     4   87940000   87941000      2       1  150064       3.0004    0.0013482
enh97336     4   87946200   87947200      3       1  150064       2.5648    0.0051625
enh97338     4   87950400   87951400      3       2  150064       2.6331    0.0042302
enh97339     4   87952300   87953300      2       1  150064       1.9813     0.023781
enh97340     4   87953400   87954400      1       1  150064       2.7191     0.003273
enh97341     4   87955000   87956000      3       1  150064       2.4916    0.0063581
enh97343     4   87960400   87961400      2       1  150064       2.6756    0.0037299
enh97345     4   87963600   87964600      3       1  150064       2.5445     0.005472
enh97346     4   87965400   87966400      2       1  150064       2.1038     0.017699
enh97349     4   87971500   87972500      4       2  150064       1.8897     0.029399
enh97350     4   87975300   87976300      5       3  150064        3.191   0.00070895
enh97351     4   87980000   87981000      5       2  150064       1.7086     0.043766
enh97373     4   88156200   88157200      1       1  150064       1.7099      0.04364
enh97396     4   88541300   88542300      4       1  150064       1.9433     0.025989
enh97507     4   90629900   90630900      3       1  150064       2.7836    0.0026883
enh97512     4   90768400   90769400      2       1  150064       1.8143     0.034813
enh97514     4   91155800   91156800      4       1  150064       1.9209     0.027373
enh97522     4   93023200   93024200      2       1  150064       2.6105      0.00452
enh97530     4   95130400   95131400      1       1  150064       1.8048      0.03555
enh97591     4   96225600   96226600      1       1  150064       2.3781       0.0087
enh97592     4   96239400   96240400      4       2  150064       2.6783    0.0036996
enh97598     4   96460000   96461000      3       2  150064       1.7131     0.043346
enh97612     4   99298200   99299200      2       1  150064       1.8555     0.031766
enh97619     4   99403800   99404800      1       1  150064        2.184      0.01448
enh97621     4   99416400   99417400      2       1  150064       2.0368     0.020833
enh97622     4   99419400   99420400      4       2  150064       1.8494     0.032199
enh97630     4   99476900   99477900      6       3  150064         2.08     0.018762
enh97632     4   99489700   99490700      3       2  150064       1.8183      0.03451
enh97685     4  100244800  100245800      3       2  150064       2.3579    0.0091905
enh97690     4  100334500  100335500      1       1  150064       1.7931      0.03648
enh97710     4  100808600  100809600      1       1  150064       3.1377    0.0008514
enh97715     4  100872200  100873200      1       1  150064       3.0679     0.001078
enh97716     4  100919100  100920100      2       1  150064       1.7481     0.040222
enh97718     4  101016900  101017900      5       2  150064       1.8819     0.029925
enh97721     4  101210200  101211200      8       3  150064       2.1166     0.017145
enh97724     4  101269400  101270400      4       2  150064       3.0265    0.0012371
enh97726     4  101534200  101535200     10       3  150064       2.5495    0.0053931
enh97732     4  101903100  101904100      2       1  150064       2.4757    0.0066491
enh97735     4  101958300  101959300      5       2  150064       1.6939     0.045145
enh97736     4  102024100  102025100      1       1  150064         2.09      0.01831
enh97742     4  102093800  102094800      4       2  150064       2.2234     0.013094
enh97744     4  102112500  102113500      3       1  150064       1.9254     0.027088
enh97750     4  102145200  102146200      3       1  150064       2.2123     0.013473
enh97753     4  102160400  102161400      4       1  150064       1.7308     0.041741
enh97784     4  102570800  102571800      1       1  150064       1.7432      0.04065
[truncated: 1,083,343 more chars]
